# Supplementary material for: Multiomics Reveals the Regulatory Mechanisms of Arabidopsis Tissues under Heat Stress
Source: Int J Mol Sci. 2023 Jul 4;24(13):11081. doi: 10.3390/ijms241311081 (PMC10341750; doi:10.3390/ijms241311081)
Supplement: Supplementary file 1 [file ijms-24-11081-s001.zip]

Archive with 38 entries (38 files):
- 3tissuevenn.png
- AH.Ranno
- AN.Ranno
- CG.csv
- CH.Ranno
- CHG.csv
- CHH.csv
- CN.Ranno
- group1(c1).edger
- group1(c2).edger
- group2.edger
- group3.edger
- group4.edger
- group5(c1).edger
- group5(c2).edger
- group6.edger
- group7.edger
- group8.edger
- group9.edger
- GSE134391.csv
- GSE138196.csv
- GSE153159.csv
- GSE69077.csv
- GSE72806.csv
- GSE85653_normalized_FPKM_all_replicates.txt
- microrna-fasta0.5h.txt
- microrna-fasta6h.txt
- seed-leafvenn.png
- seedlingvenn.png
- sfigure1.jpg
- sfigure2.jpg
- sfigure3.jpg
- sfigure4.jpg
- srna_result.xlsx
- Supplementary_table_1.xlsx
- Supplementary_table_2.xlsx
- Supplementary_table_3.xlsx
- supplementaryFigureLegend.pdf
