# Supplementary material for: Multiomics Reveals the Regulatory Mechanisms of Arabidopsis Tissues under Heat Stress
Source: Int J Mol Sci. 2023 Jul 4;24(13):11081. doi: 10.3390/ijms241311081 (PMC10341750; doi:10.3390/ijms241311081)
Supplement: Supplementary file 1 [file ijms-24-11081-s001.zip › AH.Ranno]

Chr1	10114129	10114130	35S_heat_stress_PE_peak_961	19.76792	Chr1	AT1G29000	gene	10113018	10114340	+	0
Chr1	10114129	10114130	35S_heat_stress_PE_peak_961	19.76792	Chr1	AT1TE32620	TE	10114015	10114270	-	0
Chr1	10180435	10180436	35S_heat_stress_PE_peak_962	24.1429	Chr1	AT1G29150	gene	10180518	10182703	+	82
Chr1	1028549	1028550	35S_heat_stress_PE_peak_5	22.79804	Chr1	AT1G04000	gene	1028106	1029119	-	0
Chr1	10478703	10478704	35S_heat_stress_PE_peak_963	34.80152	Chr1	AT1G29930	gene	10478005	10479048	+	0
Chr1	10581410	10581411	35S_heat_stress_PE_peak_964	12.84512	Chr1	AT1G30110	gene	10581735	10584080	+	324
Chr1	10713785	10713786	35S_heat_stress_PE_peak_965	16.52323	Chr1	AT1TE34620	TE	10714644	10714869	-	858
Chr1	1075542	1075543	35S_heat_stress_PE_peak_6	2.36801	Chr1	AT1G04130	gene	1073427	1075568	+	0
Chr1	1075542	1075543	35S_heat_stress_PE_peak_6	2.36801	Chr1	AT1G04140	gene	1075543	1080630	-	0
Chr1	10806486	10806487	35S_heat_stress_PE_peak_966	20.19627	Chr1	AT1G30500	gene	10804450	10806319	-	-167
Chr1	10887671	10887672	35S_heat_stress_PE_peak_967	13.1767	Chr1	AT1G30690	gene	10887607	10890332	+	0
Chr1	10959895	10959896	35S_heat_stress_PE_peak_968	24.1429	Chr1	AT1TE35400	TE	10959980	10960874	+	84
Chr1	10974841	10974842	35S_heat_stress_PE_peak_969	7.09125	Chr1	AT1G30840	gene	10974445	10976298	+	0
Chr1	10994162	10994163	35S_heat_stress_PE_peak_970	7.09125	Chr1	AT1G30880	gene	10993195	10994125	-	-37
Chr1	11013926	11013927	35S_heat_stress_PE_peak_971	8.17288	Chr1	AT1G30930	gene	11014783	11015913	-	856
Chr1	11024101	11024102	35S_heat_stress_PE_peak_972	7.09125	Chr1	AT1TE35610	TE	11023419	11023824	-	-277
Chr1	11039966	11039967	35S_heat_stress_PE_peak_973	6.33959	Chr1	AT1G30960	gene	11037612	11040033	-	0
Chr1	11059140	11059141	35S_heat_stress_PE_peak_974	11.17503	Chr1	AT1G31020	gene	11057105	11058867	+	-273
Chr1	11072372	11072373	35S_heat_stress_PE_peak_975	18.11173	Chr1	AT1G31040	gene	11069793	11072291	-	-81
Chr1	11104100	11104101	35S_heat_stress_PE_peak_976	5.19968	Chr1	AT1G31110	gene	11104113	11104186	+	12
Chr1	11115627	11115628	35S_heat_stress_PE_peak_977	9.89602	Chr1	AT1G31130	gene	11114701	11116195	-	0
Chr1	11125361	11125362	35S_heat_stress_PE_peak_978	3.31271	Chr1	AT1TE35950	TE	11125041	11125699	+	0
Chr1	11136472	11136473	35S_heat_stress_PE_peak_979	10.21582	Chr1	AT1TE35995	TE	11136821	11137338	-	348
Chr1	11155529	11155530	35S_heat_stress_PE_peak_980	5.43365	Chr1	AT1TE36060	TE	11153317	11156607	-	0
Chr1	11156805	11156806	35S_heat_stress_PE_peak_981	20.61286	Chr1	AT1G31220	gene	11156802	11158683	+	0
Chr1	11373594	11373595	35S_heat_stress_PE_peak_982	16.12533	Chr1	AT1G31760	gene	11372425	11373483	-	-111
Chr1	11480172	11480173	35S_heat_stress_PE_peak_983	15.36475	Chr1	AT1G31970	gene	11479866	11482890	+	0
Chr1	11489161	11489162	35S_heat_stress_PE_peak_984	4.78789	Chr1	AT1G31990	gene	11488016	11489287	+	0
Chr1	11556944	11556945	35S_heat_stress_PE_peak_985	11.17503	Chr1	AT1G32120	gene	11552926	11558777	+	0
Chr1	11612014	11612015	35S_heat_stress_PE_peak_986	21.05067	Chr1	AT1G32230	gene	11612118	11616218	+	103
Chr1	11616447	11616448	35S_heat_stress_PE_peak_987	6.33959	Chr1	AT1G32230	gene	11612118	11616218	+	-229
Chr1	11644899	11644900	35S_heat_stress_PE_peak_988	15.75341	Chr1	AT1G32270	gene	11642593	11644962	+	0
Chr1	11763653	11763654	35S_heat_stress_PE_peak_989	23.68696	Chr1	AT1TE38125	TE	11764130	11765379	+	476
Chr1	11902499	11902500	35S_heat_stress_PE_peak_990	10.21582	Chr1	AT1G32850	gene	11902629	11906900	+	129
Chr1	11929077	11929078	35S_heat_stress_PE_peak_991	18.11173	Chr1	AT1G32920	gene	11928807	11929302	+	0
Chr1	11994775	11994776	35S_heat_stress_PE_peak_992	7.36345	Chr1	AT1G33090	gene	11993298	11996712	+	0
Chr1	12010806	12010807	35S_heat_stress_PE_peak_993	27.36248	Chr1	AT1G33120	gene	12010901	12012524	+	94
Chr1	120645	120646	35S_heat_stress_PE_peak_1	2.82683	Chr1	AT1G01310	gene	120154	121130	+	0
Chr1	12152539	12152540	35S_heat_stress_PE_peak_994	16.12533	Chr1	AT1G33500	gene	12152573	12154715	+	33
Chr1	12246219	12246220	35S_heat_stress_PE_peak_995	10.84067	Chr1	AT1G33780	gene	12244585	12246188	-	-31
Chr1	12355804	12355805	35S_heat_stress_PE_peak_996	13.5385	Chr1	AT1G33990	gene	12355568	12358031	+	0
Chr1	12420913	12420914	35S_heat_stress_PE_peak_997	10.53955	Chr1	AT1G34110	gene	12417176	12421523	-	0
Chr1	12604503	12604504	35S_heat_stress_PE_peak_998	15.75341	Chr1	AT1G34470	gene	12604300	12607033	+	0
Chr1	12619883	12619884	35S_heat_stress_PE_peak_999	2.69457	Chr1	AT1TE41175	TE	12619860	12620055	+	0
Chr1	12623752	12623753	35S_heat_stress_PE_peak_1000	6.33959	Chr1	AT1G34520	gene	12623477	12624487	+	0
Chr1	12629200	12629201	35S_heat_stress_PE_peak_1001	6.59842	Chr1	AT1G34530	transposable_element_gene	12627875	12630008	+	0
Chr1	12629200	12629201	35S_heat_stress_PE_peak_1001	6.59842	Chr1	AT1TE41230	TE	12626457	12630547	+	0
Chr1	12656475	12656476	35S_heat_stress_PE_peak_1002	11.82826	Chr1	AT1G34570	gene	12654940	12656486	-	0
Chr1	12722374	12722375	35S_heat_stress_PE_peak_1003	5.87535	Chr1	AT1G34740	transposable_element_gene	12722224	12728189	-	0
Chr1	12722374	12722375	35S_heat_stress_PE_peak_1003	5.87535	Chr1	AT1TE41460	TE	12713488	12728545	+	0
Chr1	12755217	12755218	35S_heat_stress_PE_peak_1004	15.09313	Chr1	AT1TE41580	TE	12755060	12760395	+	0
Chr1	12884320	12884321	35S_heat_stress_PE_peak_1005	3.49651	Chr1	AT1G35183	gene	12884438	12884590	+	117
Chr1	12888805	12888806	35S_heat_stress_PE_peak_1006	4.03213	Chr1	AT1TE41960	TE	12888780	12889257	-	0
Chr1	12897136	12897137	35S_heat_stress_PE_peak_1007	11.48634	Chr1	AT1G35210	gene	12896652	12897402	-	0
Chr1	12930204	12930205	35S_heat_stress_PE_peak_1008	9.29964	Chr1	AT1G35240	gene	12927457	12930523	-	0
Chr1	12930204	12930205	35S_heat_stress_PE_peak_1008	9.29964	Chr1	AT1TE42155	TE	12930132	12930287	+	0
Chr1	13031072	13031073	35S_heat_stress_PE_peak_1009	16.12533	Chr1	AT1G35430	gene	13030553	13031152	-	0
Chr1	13125372	13125373	35S_heat_stress_PE_peak_1010	16.92528	Chr1	AT1G35580	gene	13122204	13125264	-	-108
Chr1	1324924	1324925	35S_heat_stress_PE_peak_7	6.86106	Chr1	AT1G04720	gene	1324923	1324960	+	0
Chr1	13455012	13455013	35S_heat_stress_PE_peak_1011	65.28704	Chr1	AT1G36060	gene	13454496	13456331	-	0
Chr1	13533487	13533488	35S_heat_stress_PE_peak_1012	18.11173	Chr1	AT1G36160	gene	13533411	13544009	+	0
Chr1	14239071	14239072	35S_heat_stress_PE_peak_1013	8.59682	Chr1	AT1TE46690	TE	14230071	14242310	+	0
Chr1	14239071	14239072	35S_heat_stress_PE_peak_1013	8.59682	Chr1	AT1TE46735	TE	14237574	14241004	+	0
Chr1	14610083	14610084	35S_heat_stress_PE_peak_1014	15.54239	Chr1	AT1G39350	transposable_element_gene	14607833	14608653	-	-1430
Chr1	14658251	14658252	35S_heat_stress_PE_peak_1015	5.43365	Chr1	AT1G39430	transposable_element_gene	14656853	14657326	-	-925
Chr1	14701986	14701987	35S_heat_stress_PE_peak_1016	5.87535	-	-	-	-	-	-	5100
Chr1	14722815	14722816	35S_heat_stress_PE_peak_1017	3.95774	Chr1	AT1TE48380	TE	14717603	14717861	+	-4954
Chr1	14734522	14734523	35S_heat_stress_PE_peak_1018	5.10925	-	-	-	-	-	-	5100
Chr1	14737546	14737547	35S_heat_stress_PE_peak_1019	6.12432	-	-	-	-	-	-	5100
Chr1	14738268	14738269	35S_heat_stress_PE_peak_1020	5.46339	-	-	-	-	-	-	5100
Chr1	14741721	14741722	35S_heat_stress_PE_peak_1021	8.77782	Chr1	AT1TE48470	TE	14746646	14747211	-	4924
Chr1	14742648	14742649	35S_heat_stress_PE_peak_1022	12.75921	Chr1	AT1TE48470	TE	14746646	14747211	-	3997
Chr1	14804549	14804550	35S_heat_stress_PE_peak_1023	7.09125	Chr1	AT1TE48660	TE	14805639	14816078	+	1089
Chr1	14872980	14872981	35S_heat_stress_PE_peak_1024	17.71871	Chr1	AT1G40073	transposable_element_gene	14870410	14873234	-	0
Chr1	14872980	14872981	35S_heat_stress_PE_peak_1024	17.71871	Chr1	AT1TE48765	TE	14865439	14874995	-	0
Chr1	14982833	14982834	35S_heat_stress_PE_peak_1025	2.08708	-	-	-	-	-	-	5100
Chr1	14991434	14991435	35S_heat_stress_PE_peak_1026	2.49112	-	-	-	-	-	-	5100
Chr1	14993173	14993174	35S_heat_stress_PE_peak_1027	2.26491	-	-	-	-	-	-	5100
Chr1	14994908	14994909	35S_heat_stress_PE_peak_1028	1.66825	Chr1	AT1TE49140	TE	14998919	14999727	-	4010
Chr1	15021974	15021975	35S_heat_stress_PE_peak_1029	3.34191	-	-	-	-	-	-	5100
Chr1	15023206	15023207	35S_heat_stress_PE_peak_1030	3.50123	-	-	-	-	-	-	5100
Chr1	15038987	15038988	35S_heat_stress_PE_peak_1031	2.15334	Chr1	AT1G40093	transposable_element_gene	15038153	15041098	-	0
Chr1	15038987	15038988	35S_heat_stress_PE_peak_1031	2.15334	Chr1	AT1TE49260	TE	15038155	15052790	-	0
Chr1	15054925	15054926	35S_heat_stress_PE_peak_1032	3.14356	Chr1	AT1G40097	transposable_element_gene	15053799	15056507	+	0
Chr1	15054925	15054926	35S_heat_stress_PE_peak_1032	3.14356	Chr1	AT1TE49265	TE	15053677	15056565	+	0
Chr1	15082903	15082904	35S_heat_stress_PE_peak_1033	1.37201	Chr1	AT1G40104	gene	15081952	15085893	+	0
Chr1	15090100	15090101	35S_heat_stress_PE_peak_1034	3.17429	Chr1	AT1TE49375	TE	15089940	15091579	-	0
Chr1	15093602	15093603	35S_heat_stress_PE_peak_1035	3.69435	Chr1	AT1TE49385	TE	15091851	15093829	-	0
Chr1	15094345	15094346	35S_heat_stress_PE_peak_1036	3.31271	Chr1	AT1TE49405	TE	15094070	15095327	-	0
Chr1	15096362	15096363	35S_heat_stress_PE_peak_1037	2.54595	Chr1	AT1TE49410	TE	15095328	15098439	-	0
Chr1	15097611	15097612	35S_heat_stress_PE_peak_1038	1.66825	Chr1	AT1TE49410	TE	15095328	15098439	-	0
Chr1	15097611	15097612	35S_heat_stress_PE_peak_1038	1.66825	Chr1	AT1TE49420	TE	15097189	15097955	-	0
Chr1	15101373	15101374	35S_heat_stress_PE_peak_1039	2.14588	Chr1	AT1TE49430	TE	15100967	15102110	-	0
Chr1	15103763	15103764	35S_heat_stress_PE_peak_1040	3.40648	Chr1	AT1TE49450	TE	15103610	15104914	-	0
Chr1	15105694	15105695	35S_heat_stress_PE_peak_1041	3.26213	Chr1	AT1TE49455	TE	15104915	15106075	-	0
Chr1	15106988	15106989	35S_heat_stress_PE_peak_1042	6.08881	Chr1	AT1TE49460	TE	15106342	15107028	-	0
Chr1	15107488	15107489	35S_heat_stress_PE_peak_1043	1.66825	Chr1	AT1TE49465	TE	15107029	15107713	-	0
Chr1	15109089	15109090	35S_heat_stress_PE_peak_1044	4.01856	Chr1	AT1TE49480	TE	15108853	15112238	-	0
Chr1	15110639	15110640	35S_heat_stress_PE_peak_1045	3.49651	Chr1	AT1TE49480	TE	15108853	15112238	-	0
Chr1	15110639	15110640	35S_heat_stress_PE_peak_1045	3.49651	Chr1	AT1TE49485	TE	15110618	15110898	-	0
Chr1	15112821	15112822	35S_heat_stress_PE_peak_1046	2.59939	Chr1	AT1TE49500	TE	15112515	15113934	-	0
Chr1	15123380	15123381	35S_heat_stress_PE_peak_1047	2.46702	Chr1	AT1TE49560	TE	15122536	15124277	-	0
Chr1	15132936	15132937	35S_heat_stress_PE_peak_1048	5.19968	Chr1	AT1TE49630	TE	15132729	15133866	-	0
Chr1	15134520	15134521	35S_heat_stress_PE_peak_1049	1.6898	Chr1	AT1TE49640	TE	15134089	15134388	-	-132
Chr1	15135368	15135369	35S_heat_stress_PE_peak_1050	1.70793	Chr1	AT1TE49650	TE	15135168	15136463	-	0
Chr1	15136921	15136922	35S_heat_stress_PE_peak_1051	2.82683	Chr1	AT1TE49660	TE	15136672	15136969	-	0
Chr1	15138001	15138002	35S_heat_stress_PE_peak_1052	2.6858	Chr1	AT1TE49665	TE	15137431	15138658	-	0
Chr1	15145398	15145399	35S_heat_stress_PE_peak_1053	16.61162	Chr1	AT1TE49710	TE	15145221	15145719	-	0
Chr1	15176779	15176780	35S_heat_stress_PE_peak_1054	1.90179	Chr1	AT1TE49830	TE	15176824	15178336	-	44
Chr1	15180154	15180155	35S_heat_stress_PE_peak_1055	10.22995	Chr1	AT1TE49845	TE	15178937	15186992	+	0
Chr1	1518681	1518682	35S_heat_stress_PE_peak_8	5.19968	Chr1	AT1G05230	gene	1512896	1518805	-	0
Chr1	15191280	15191281	35S_heat_stress_PE_peak_1056	3.62299	Chr1	AT1G40121	transposable_element_gene	15190972	15191991	+	0
Chr1	15191280	15191281	35S_heat_stress_PE_peak_1056	3.62299	Chr1	AT1TE49850	TE	15186993	15192976	+	0
Chr1	15207092	15207093	35S_heat_stress_PE_peak_1057	4.39215	Chr1	AT1TE49945	TE	15206507	15207845	-	0
Chr1	1522285	1522286	35S_heat_stress_PE_peak_9	2.36801	Chr1	AT1G05240	gene	1521137	1522681	+	0
Chr1	15236769	15236770	35S_heat_stress_PE_peak_1058	1.41792	Chr1	AT1TE50085	TE	15235857	15236842	-	0
Chr1	15251444	15251445	35S_heat_stress_PE_peak_1059	4.88136	Chr1	AT1TE50145	TE	15248015	15252091	-	0
Chr1	15267264	15267265	35S_heat_stress_PE_peak_1060	3.58504	Chr1	AT1TE50255	TE	15267190	15267476	-	0
Chr1	15310154	15310155	35S_heat_stress_PE_peak_1061	8.8643	Chr1	AT1TE50385	TE	15308540	15310254	-	0
Chr1	15330130	15330131	35S_heat_stress_PE_peak_1062	4.55583	Chr1	AT1TE50495	TE	15327529	15331031	-	0
Chr1	15330130	15330131	35S_heat_stress_PE_peak_1062	4.55583	Chr1	AT1TE50505	TE	15330060	15330299	-	0
Chr1	15349541	15349542	35S_heat_stress_PE_peak_1063	4.56919	Chr1	AT1TE50625	TE	15349465	15349965	-	0
Chr1	15365361	15365362	35S_heat_stress_PE_peak_1064	3.49247	Chr1	AT1TE50700	TE	15361201	15367098	-	0
Chr1	15365361	15365362	35S_heat_stress_PE_peak_1064	3.49247	Chr1	AT1TE50715	TE	15365358	15365573	-	0
Chr1	15472498	15472499	35S_heat_stress_PE_peak_1065	5.02436	Chr1	AT1G41630	transposable_element_gene	15471424	15474237	+	0
Chr1	15472498	15472499	35S_heat_stress_PE_peak_1065	5.02436	Chr1	AT1TE51040	TE	15455488	15486506	+	0
Chr1	15482174	15482175	35S_heat_stress_PE_peak_1066	5.54633	Chr1	AT1TE51040	TE	15455488	15486506	+	0
Chr1	1548660	1548661	35S_heat_stress_PE_peak_10	7.36345	Chr1	AT1G05300	gene	1545106	1547849	-	-811
Chr1	15704776	15704777	35S_heat_stress_PE_peak_1067	6.59842	Chr1	AT1TE51735	TE	15703960	15715037	-	0
Chr1	15824177	15824178	35S_heat_stress_PE_peak_1068	10.5452	Chr1	AT1TE52105	TE	15821413	15847509	-	0
Chr1	15824177	15824178	35S_heat_stress_PE_peak_1068	10.5452	Chr1	AT1TE52110	TE	15822576	15826633	-	0
Chr1	1583837	1583838	35S_heat_stress_PE_peak_11	4.56919	Chr1	AT1G05390	gene	1583772	1583845	-	0
Chr1	15950086	15950087	35S_heat_stress_PE_peak_1069	6.12432	Chr1	AT1TE52585	TE	15949823	15949965	-	-121
Chr1	15978457	15978458	35S_heat_stress_PE_peak_1070	13.90635	Chr1	AT1G42550	gene	15977014	15979952	+	0
Chr1	16269064	16269065	35S_heat_stress_PE_peak_1071	9.29964	Chr1	AT1G43171	gene	16269075	16270513	+	10
Chr1	16360508	16360509	35S_heat_stress_PE_peak_1072	7.09125	Chr1	AT1TE53915	TE	16360021	16361175	-	0
Chr1	16417074	16417075	35S_heat_stress_PE_peak_1073	8.72486	Chr1	AT1G43600	gene	16415357	16416022	+	-1052
Chr1	16419019	16419020	35S_heat_stress_PE_peak_1074	4.03213	Chr1	AT1TE54110	TE	16418840	16420085	-	0
Chr1	16436654	16436655	35S_heat_stress_PE_peak_1075	6.59842	Chr1	AT1G43630	gene	16436371	16437755	-	0
Chr1	16484522	16484523	35S_heat_stress_PE_peak_1076	7.09125	Chr1	AT1G43700	gene	16484231	16486241	+	0
Chr1	16508583	16508584	35S_heat_stress_PE_peak_1077	5.19968	Chr1	AT1G43730	gene	16508723	16509784	-	139
Chr1	16510474	16510475	35S_heat_stress_PE_peak_1078	2.23968	Chr1	AT1TE54480	TE	16509815	16528903	-	0
Chr1	16512459	16512460	35S_heat_stress_PE_peak_1079	5.87535	Chr1	AT1TE54480	TE	16509815	16528903	-	0
Chr1	16513327	16513328	35S_heat_stress_PE_peak_1080	3.49651	Chr1	AT1G43740	transposable_element_gene	16513076	16515138	-	0
Chr1	16513327	16513328	35S_heat_stress_PE_peak_1080	3.49651	Chr1	AT1TE54480	TE	16509815	16528903	-	0
Chr1	16514292	16514293	35S_heat_stress_PE_peak_1081	4.56919	Chr1	AT1G43740	transposable_element_gene	16513076	16515138	-	0
Chr1	16514292	16514293	35S_heat_stress_PE_peak_1081	4.56919	Chr1	AT1TE54480	TE	16509815	16528903	-	0
Chr1	16515654	16515655	35S_heat_stress_PE_peak_1082	3.99026	Chr1	AT1TE54480	TE	16509815	16528903	-	0
Chr1	16517029	16517030	35S_heat_stress_PE_peak_1083	4.4026	Chr1	AT1G43745	transposable_element_gene	16516119	16518727	-	0
Chr1	16517029	16517030	35S_heat_stress_PE_peak_1083	4.4026	Chr1	AT1TE54480	TE	16509815	16528903	-	0
Chr1	16521240	16521241	35S_heat_stress_PE_peak_1084	3.70974	Chr1	AT1TE54480	TE	16509815	16528903	-	0
Chr1	16523729	16523730	35S_heat_stress_PE_peak_1085	2.35045	Chr1	AT1G43750	transposable_element_gene	16522213	16524114	-	0
Chr1	16523729	16523730	35S_heat_stress_PE_peak_1085	2.35045	Chr1	AT1TE54480	TE	16509815	16528903	-	0
Chr1	16524952	16524953	35S_heat_stress_PE_peak_1086	2.67266	Chr1	AT1TE54480	TE	16509815	16528903	-	0
Chr1	16526878	16526879	35S_heat_stress_PE_peak_1087	1.41277	Chr1	AT1G43755	transposable_element_gene	16525242	16527812	-	0
Chr1	16526878	16526879	35S_heat_stress_PE_peak_1087	1.41277	Chr1	AT1TE54480	TE	16509815	16528903	-	0
Chr1	16527225	16527226	35S_heat_stress_PE_peak_1088	3.31271	Chr1	AT1G43755	transposable_element_gene	16525242	16527812	-	0
Chr1	16527225	16527226	35S_heat_stress_PE_peak_1088	3.31271	Chr1	AT1TE54480	TE	16509815	16528903	-	0
Chr1	16528736	16528737	35S_heat_stress_PE_peak_1089	4.56919	Chr1	AT1TE54480	TE	16509815	16528903	-	0
Chr1	16579219	16579220	35S_heat_stress_PE_peak_1090	7.60362	Chr1	AT1G43800	gene	16577610	16579722	+	0
Chr1	16617200	16617201	35S_heat_stress_PE_peak_1091	10.21582	Chr1	AT1G43850	gene	16617129	16622049	+	0
Chr1	16649624	16649625	35S_heat_stress_PE_peak_1092	12.84512	Chr1	AT1G43895	pseudogene	16648567	16649643	-	0
Chr1	16670064	16670065	35S_heat_stress_PE_peak_1093	1.66825	Chr1	AT1TE54950	TE	16668861	16669534	-	-530
Chr1	16705482	16705483	35S_heat_stress_PE_peak_1094	9.29964	Chr1	AT1TE55125	TE	16705072	16705371	+	-111
Chr1	16798725	16798726	35S_heat_stress_PE_peak_1095	9.29964	Chr1	AT1G44170	gene	16796400	16800321	-	0
Chr1	16848805	16848806	35S_heat_stress_PE_peak_1096	15.36475	Chr1	AT1G44446	gene	16848359	16851224	-	0
Chr1	16871494	16871495	35S_heat_stress_PE_peak_1097	6.12432	Chr1	AT1G44575	gene	16871696	16873383	+	201
Chr1	16877832	16877833	35S_heat_stress_PE_peak_1098	3.31271	Chr1	AT1TE55885	TE	16877827	16877907	+	0
Chr1	16887906	16887907	35S_heat_stress_PE_peak_1099	5.87535	Chr1	AT1G44740	gene	16887404	16889155	+	0
Chr1	16900923	16900924	35S_heat_stress_PE_peak_1100	12.17404	Chr1	AT1TE55980	TE	16903160	16903430	+	2236
Chr1	16924337	16924338	35S_heat_stress_PE_peak_1101	6.33959	Chr1	AT1G44810	gene	16923543	16924821	+	0
Chr1	16936303	16936304	35S_heat_stress_PE_peak_1102	3.49651	Chr1	AT1TE56090	TE	16935741	16936348	-	0
Chr1	16937982	16937983	35S_heat_stress_PE_peak_1103	2.99861	Chr1	AT1TE56105	TE	16937848	16938113	-	0
Chr1	16938733	16938734	35S_heat_stress_PE_peak_1104	1.81093	Chr1	AT1TE56110	TE	16938114	16939142	-	0
Chr1	16941841	16941842	35S_heat_stress_PE_peak_1105	5.19968	Chr1	AT1G44835	gene	16939797	16942524	+	0
Chr1	16962408	16962409	35S_heat_stress_PE_peak_1106	4.03213	Chr1	AT1TE56155	TE	16962406	16963162	+	0
Chr1	16965128	16965129	35S_heat_stress_PE_peak_1107	7.60362	Chr1	AT1G44890	gene	16963144	16964966	+	-162
Chr1	16982250	16982251	35S_heat_stress_PE_peak_1108	12.17404	Chr1	AT1G44910	gene	16975604	16982965	+	0
Chr1	16988807	16988808	35S_heat_stress_PE_peak_1109	2.36801	Chr1	AT1TE56255	TE	16987616	16990441	+	0
Chr1	16988807	16988808	35S_heat_stress_PE_peak_1109	2.36801	Chr1	AT1TE56260	TE	16987716	16989955	+	0
Chr1	16991828	16991829	35S_heat_stress_PE_peak_1110	12.49408	Chr1	AT1TE56255	TE	16987616	16990441	+	-1387
Chr1	17047689	17047690	35S_heat_stress_PE_peak_1111	6.59842	Chr1	AT1G45090	transposable_element_gene	17044541	17049561	-	0
Chr1	17047689	17047690	35S_heat_stress_PE_peak_1111	6.59842	Chr1	AT1TE56420	TE	17035033	17050039	+	0
Chr1	17047689	17047690	35S_heat_stress_PE_peak_1111	6.59842	Chr1	AT1TE56425	TE	17035065	17050021	+	0
Chr1	17062527	17062528	35S_heat_stress_PE_peak_1112	12.49408	Chr1	AT1TE56460	TE	17062892	17063244	+	364
Chr1	17065136	17065137	35S_heat_stress_PE_peak_1113	3.31271	Chr1	AT1TE56480	TE	17064420	17065248	+	0
Chr1	17074880	17074881	35S_heat_stress_PE_peak_1114	6.86106	Chr1	AT1G45145	gene	17074942	17076330	-	61
Chr1	17091194	17091195	35S_heat_stress_PE_peak_1115	13.5385	Chr1	AT1G45163	gene	17090677	17091464	-	0
Chr1	17091194	17091195	35S_heat_stress_PE_peak_1115	13.5385	Chr1	AT1G45165	gene	17090807	17091338	+	0
Chr1	17094329	17094330	35S_heat_stress_PE_peak_1116	1.81093	Chr1	AT1TE56565	TE	17094314	17095350	+	0
Chr1	17098673	17098674	35S_heat_stress_PE_peak_1117	7.88596	Chr1	AT1G45180	gene	17098491	17101896	+	0
Chr1	17106274	17106275	35S_heat_stress_PE_peak_1118	7.09125	Chr1	AT1TE56610	TE	17105491	17106207	+	-67
Chr1	17111948	17111949	35S_heat_stress_PE_peak_1119	3.31271	Chr1	AT1TE56630	TE	17111565	17111638	-	-310
Chr1	17138999	17139000	35S_heat_stress_PE_peak_1120	12.49408	Chr1	AT1TE56755	TE	17138872	17139408	-	0
Chr1	17152918	17152919	35S_heat_stress_PE_peak_1121	5.19968	Chr1	AT1TE56835	TE	17151789	17152908	+	-10
Chr1	17171297	17171298	35S_heat_stress_PE_peak_1122	7.36345	Chr1	AT1G45230	gene	17169537	17171472	-	0
Chr1	17181502	17181503	35S_heat_stress_PE_peak_1123	9.13439	Chr1	AT1G45545	gene	17180615	17182957	-	0
Chr1	17192927	17192928	35S_heat_stress_PE_peak_1124	11.82826	Chr1	AT1G45688	gene	17191390	17193158	+	0
Chr1	17195445	17195446	35S_heat_stress_PE_peak_1125	4.56919	Chr1	AT1TE56985	TE	17195773	17196166	-	327
Chr1	17205242	17205243	35S_heat_stress_PE_peak_1126	7.60362	Chr1	AT1G46120	transposable_element_gene	17203685	17207422	+	0
Chr1	17205242	17205243	35S_heat_stress_PE_peak_1126	7.60362	Chr1	AT1TE57025	TE	17203926	17206318	+	0
Chr1	17219803	17219804	35S_heat_stress_PE_peak_1127	18.52622	Chr1	AT1TE57085	TE	17218451	17218502	-	-1301
Chr1	17229155	17229156	35S_heat_stress_PE_peak_1128	2.69457	Chr1	AT1TE57120	TE	17229160	17229303	-	4
Chr1	17230663	17230664	35S_heat_stress_PE_peak_1129	3.64188	Chr1	AT1G46336	gene	17230411	17230653	-	-10
Chr1	17232622	17232623	35S_heat_stress_PE_peak_1130	4.19127	Chr1	AT1G46408	gene	17232135	17232935	-	0
Chr1	17233871	17233872	35S_heat_stress_PE_peak_1131	12.33741	Chr1	AT1G46408	gene	17232135	17232935	-	-936
Chr1	17242229	17242230	35S_heat_stress_PE_peak_1132	6.59842	Chr1	AT1TE57170	TE	17241936	17241972	-	-257
Chr1	17247262	17247263	35S_heat_stress_PE_peak_1133	7.88596	Chr1	AT1TE57190	TE	17246185	17247014	-	-248
Chr1	17260797	17260798	35S_heat_stress_PE_peak_1134	3.83458	Chr1	AT1G46624	transposable_element_gene	17255760	17261332	+	0
Chr1	17260797	17260798	35S_heat_stress_PE_peak_1134	3.83458	Chr1	AT1TE57220	TE	17257527	17261439	+	0
Chr1	17266476	17266477	35S_heat_stress_PE_peak_1135	4.78789	Chr1	AT1G46768	gene	17265701	17266536	-	0
Chr1	17291031	17291032	35S_heat_stress_PE_peak_1136	16.12533	Chr1	AT1TE57300	TE	17290069	17290814	-	-217
Chr1	17307603	17307604	35S_heat_stress_PE_peak_1137	2.69457	Chr1	AT1G47230	gene	17306574	17308848	+	0
Chr1	17319197	17319198	35S_heat_stress_PE_peak_1138	10.21582	Chr1	AT1G47250	gene	17319177	17321074	+	0
Chr1	17330919	17330920	35S_heat_stress_PE_peak_1139	7.09125	Chr1	AT1G47278	gene	17330819	17331899	+	0
Chr1	17339670	17339671	35S_heat_stress_PE_peak_1140	7.60362	Chr1	AT1G47300	gene	17339561	17340972	-	0
Chr1	17342276	17342277	35S_heat_stress_PE_peak_1141	6.33959	Chr1	AT1TE57460	TE	17340982	17341706	+	-570
Chr1	17349586	17349587	35S_heat_stress_PE_peak_1142	3.83458	Chr1	AT1G47320	transposable_element_gene	17349099	17350163	+	0
Chr1	17376033	17376034	35S_heat_stress_PE_peak_1143	10.53955	Chr1	AT1G47380	gene	17372537	17376075	-	0
Chr1	17384921	17384922	35S_heat_stress_PE_peak_1144	5.87535	Chr1	AT1TE57570	TE	17384369	17384486	+	-435
Chr1	17387606	17387607	35S_heat_stress_PE_peak_1145	4.56919	Chr1	AT1TE57575	TE	17386594	17386866	-	-740
Chr1	17388388	17388389	35S_heat_stress_PE_peak_1146	2.08514	Chr1	AT1G47405	transposable_element_gene	17389679	17390781	+	1290
Chr1	17390190	17390191	35S_heat_stress_PE_peak_1147	2.82683	Chr1	AT1G47405	transposable_element_gene	17389679	17390781	+	0
Chr1	17390190	17390191	35S_heat_stress_PE_peak_1147	2.82683	Chr1	AT1TE57585	TE	17390117	17390827	+	0
Chr1	17397240	17397241	35S_heat_stress_PE_peak_1148	6.12432	Chr1	AT1G47420	gene	17395518	17397255	-	0
Chr1	17401789	17401790	35S_heat_stress_PE_peak_1149	3.83458	Chr1	AT1G47440	pseudogene	17400933	17402268	+	0
Chr1	17409856	17409857	35S_heat_stress_PE_peak_1150	2.52926	Chr1	AT1TE57670	TE	17410114	17410345	-	257
Chr1	17410805	17410806	35S_heat_stress_PE_peak_1151	2.08514	Chr1	AT1TE57675	TE	17410346	17410971	-	0
Chr1	17412006	17412007	35S_heat_stress_PE_peak_1152	3.83458	Chr1	AT1TE57695	TE	17411986	17413128	-	0
Chr1	17413669	17413670	35S_heat_stress_PE_peak_1153	2.52926	Chr1	AT1TE57705	TE	17413907	17414210	+	237
Chr1	17414774	17414775	35S_heat_stress_PE_peak_1154	1.81093	Chr1	AT1G47470	gene	17414611	17415132	-	0
Chr1	17429010	17429011	35S_heat_stress_PE_peak_1155	11.82826	Chr1	AT1G47495	gene	17428945	17429813	-	0
Chr1	17433244	17433245	35S_heat_stress_PE_peak_1156	7.88596	Chr1	AT1G47500	gene	17432518	17435064	+	0
Chr1	17451720	17451721	35S_heat_stress_PE_peak_1157	7.60362	Chr1	AT1G47530	gene	17451680	17454421	+	0
Chr1	17473772	17473773	35S_heat_stress_PE_peak_1158	6.33959	Chr1	AT1TE57910	TE	17473770	17474223	+	0
Chr1	17476278	17476279	35S_heat_stress_PE_peak_1159	8.42789	Chr1	AT1G47565	transposable_element_gene	17473922	17476333	+	0
Chr1	17497647	17497648	35S_heat_stress_PE_peak_1160	6.12432	Chr1	AT1G47603	gene	17496839	17498110	-	0
Chr1	17508459	17508460	35S_heat_stress_PE_peak_1161	5.19968	Chr1	AT1G47620	gene	17507942	17509702	-	0
Chr1	17514046	17514047	35S_heat_stress_PE_peak_1162	1.95863	Chr1	AT1TE58050	TE	17513192	17515002	+	0
Chr1	17525562	17525563	35S_heat_stress_PE_peak_1163	6.59842	Chr1	AT1G47655	gene	17525365	17526306	+	0
Chr1	17545583	17545584	35S_heat_stress_PE_peak_1164	3.31271	Chr1	AT1TE58155	TE	17544936	17546348	+	0
Chr1	17546942	17546943	35S_heat_stress_PE_peak_1165	4.39898	Chr1	AT1G47700	gene	17547325	17547477	+	382
Chr1	17554515	17554516	35S_heat_stress_PE_peak_1166	4.78789	Chr1	AT1TE58225	TE	17554347	17554366	+	-149
Chr1	17566726	17566727	35S_heat_stress_PE_peak_1167	7.88596	Chr1	AT1G47740	gene	17566511	17569297	+	0
Chr1	17600706	17600707	35S_heat_stress_PE_peak_1168	6.33959	Chr1	AT1G47790	gene	17600004	17601173	-	0
Chr1	17702752	17702753	35S_heat_stress_PE_peak_1169	17.71871	Chr1	AT1TE58790	TE	17702168	17702405	-	-347
Chr1	17825559	17825560	35S_heat_stress_PE_peak_1170	11.48634	Chr1	AT1G48267	gene	17825730	17825819	+	170
Chr1	17848151	17848152	35S_heat_stress_PE_peak_1171	17.87126	Chr1	AT1G48300	gene	17847356	17848564	+	0
Chr1	17973046	17973047	35S_heat_stress_PE_peak_1172	12.49408	Chr1	AT1G48610	gene	17970678	17973303	-	0
Chr1	18000928	18000929	35S_heat_stress_PE_peak_1173	4.56919	Chr1	AT1G48670	gene	17998946	18001200	-	0
Chr1	18013682	18013683	35S_heat_stress_PE_peak_1174	4.65765	Chr1	AT1G48710	transposable_element_gene	18013632	18017690	+	0
Chr1	18013682	18013683	35S_heat_stress_PE_peak_1174	4.65765	Chr1	AT1TE59755	TE	18013162	18018435	+	0
Chr1	18014973	18014974	35S_heat_stress_PE_peak_1175	13.55461	Chr1	AT1G48710	transposable_element_gene	18013632	18017690	+	0
Chr1	18014973	18014974	35S_heat_stress_PE_peak_1175	13.55461	Chr1	AT1TE59755	TE	18013162	18018435	+	0
Chr1	18036737	18036738	35S_heat_stress_PE_peak_1176	11.48634	Chr1	AT1G48760	gene	18035967	18039405	-	0
Chr1	18071218	18071219	35S_heat_stress_PE_peak_1177	8.72486	Chr1	AT1G48860	gene	18068707	18071466	-	0
Chr1	18132662	18132663	35S_heat_stress_PE_peak_1178	14.25113	Chr1	AT1G49010	gene	18132645	18133925	+	0
Chr1	18218552	18218553	35S_heat_stress_PE_peak_1179	15.36475	Chr1	AT1G49245	gene	18218750	18219261	+	197
Chr1	182391	182392	35S_heat_stress_PE_peak_2	1.81093	Chr1	AT1G01490	gene	180059	182358	-	-33
Chr1	1828241	1828242	35S_heat_stress_PE_peak_12	8.42789	Chr1	AT1G06030	gene	1826880	1828161	+	-80
Chr1	18322500	18322501	35S_heat_stress_PE_peak_1180	19.76792	Chr1	AT1G49500	gene	18321295	18322284	-	-216
Chr1	18401709	18401710	35S_heat_stress_PE_peak_1181	10.84067	Chr1	AT1G49720	gene	18400092	18402628	+	0
Chr1	18445337	18445338	35S_heat_stress_PE_peak_1182	10.53955	Chr1	AT1G49830	gene	18445111	18446659	-	0
Chr1	18452119	18452120	35S_heat_stress_PE_peak_1183	18.94219	Chr1	AT1G49840	gene	18452070	18454358	+	0
Chr1	18477210	18477211	35S_heat_stress_PE_peak_1184	5.87535	Chr1	AT1G49900	gene	18473908	18477643	-	0
Chr1	18483800	18483801	35S_heat_stress_PE_peak_1185	9.29964	Chr1	AT1G49920	gene	18481774	18484233	-	0
Chr1	18543884	18543885	35S_heat_stress_PE_peak_1186	9.89602	Chr1	AT1G50040	gene	18542130	18543948	+	0
Chr1	1894191	1894192	35S_heat_stress_PE_peak_13	3.83458	Chr1	AT1G06190	gene	1892273	1894148	-	-43
Chr1	1953901	1953902	35S_heat_stress_PE_peak_14	10.53955	Chr1	AT1G06410	gene	1954850	1958756	+	948
Chr1	19574706	19574707	35S_heat_stress_PE_peak_1187	29.74205	Chr1	AT1TE64750	TE	19573999	19574741	+	0
Chr1	19980654	19980655	35S_heat_stress_PE_peak_1188	6.05157	Chr1	AT1G53540	gene	19980462	19981109	+	0
Chr1	2007467	2007468	35S_heat_stress_PE_peak_15	3.83458	Chr1	AT1G06560	gene	2007615	2012006	+	147
Chr1	2047835	2047836	35S_heat_stress_PE_peak_16	2.82683	Chr1	AT1G06680	gene	2047825	2049418	+	0
Chr1	2049205	2049206	35S_heat_stress_PE_peak_17	2.36801	Chr1	AT1G06680	gene	2047825	2049418	+	0
Chr1	2060774	2060775	35S_heat_stress_PE_peak_18	6.12432	Chr1	AT1G06720	gene	2060444	2067323	-	0
Chr1	206869	206870	35S_heat_stress_PE_peak_3	2.52926	Chr1	AT1G01570	gene	205176	207435	+	0
Chr1	20968402	20968403	35S_heat_stress_PE_peak_1189	27.83982	Chr1	AT1G56070	gene	20967930	20971742	-	0
Chr1	2103165	2103166	35S_heat_stress_PE_peak_19	2.30945	Chr1	AT1G06840	gene	2097747	2103479	-	0
Chr1	21078550	21078551	35S_heat_stress_PE_peak_1190	22.79804	Chr1	AT1G56290	gene	21075286	21078778	+	0
Chr1	21239177	21239178	35S_heat_stress_PE_peak_1191	19.55221	Chr1	AT1G56660	gene	21237888	21240558	+	0
Chr1	21292575	21292576	35S_heat_stress_PE_peak_1192	5.87535	Chr1	AT1G57200	gene	21292248	21292284	+	-291
Chr1	21300883	21300884	35S_heat_stress_PE_peak_1193	8.11099	Chr1	AT1G57380	gene	21300890	21300926	+	6
Chr1	21317038	21317039	35S_heat_stress_PE_peak_1194	4.19127	Chr1	AT1G57560	gene	21316828	21318064	+	0
Chr1	21364623	21364624	35S_heat_stress_PE_peak_1195	19.34359	Chr1	AT1G57680	gene	21362488	21364728	-	0
Chr1	21364623	21364624	35S_heat_stress_PE_peak_1195	19.34359	Chr1	AT1TE70530	TE	21364456	21364685	-	0
Chr1	21373619	21373620	35S_heat_stress_PE_peak_1196	5.67198	Chr1	AT1G57700	gene	21370683	21374080	+	0
Chr1	21395024	21395025	35S_heat_stress_PE_peak_1197	9.0254	Chr1	AT1G57765	gene	21393351	21394962	+	-62
Chr1	21417588	21417589	35S_heat_stress_PE_peak_1198	9.89602	Chr1	AT1G57820	gene	21414170	21417946	-	0
Chr1	21425430	21425431	35S_heat_stress_PE_peak_1199	17.71871	Chr1	AT1G57840	pseudogene	21424799	21426173	+	0
Chr1	21425430	21425431	35S_heat_stress_PE_peak_1199	17.71871	Chr1	AT1TE70720	TE	21425429	21425569	-	0
Chr1	2152603	2152604	35S_heat_stress_PE_peak_20	6.33959	Chr1	AT1G07010	gene	2152852	2155269	+	248
Chr1	21526036	21526037	35S_heat_stress_PE_peak_1200	6.97475	Chr1	AT1G58140	transposable_element_gene	21525422	21529384	-	0
Chr1	21526036	21526037	35S_heat_stress_PE_peak_1200	6.97475	Chr1	AT1TE71045	TE	21524995	21529851	-	0
Chr1	21624400	21624401	35S_heat_stress_PE_peak_1201	13.39263	Chr1	AT1G58290	gene	21623726	21626200	-	0
Chr1	21629834	21629835	35S_heat_stress_PE_peak_1202	5.87535	Chr1	AT1G58300	gene	21628012	21629996	-	0
Chr1	21654634	21654635	35S_heat_stress_PE_peak_1203	7.09125	Chr1	AT1G58340	gene	21653008	21655439	+	0
Chr1	21666093	21666094	35S_heat_stress_PE_peak_1204	4.56919	Chr1	AT1G58350	gene	21662916	21667445	-	0
Chr1	21707403	21707404	35S_heat_stress_PE_peak_1205	10.53955	Chr1	AT1G58420	gene	21707379	21708118	+	0
Chr1	21783908	21783909	35S_heat_stress_PE_peak_1206	16.45903	Chr1	AT1G58807	gene	21780185	21784314	+	0
Chr1	21820166	21820167	35S_heat_stress_PE_peak_1207	16.45903	Chr1	AT1G59124	gene	21816443	21820572	+	0
Chr1	21865401	21865402	35S_heat_stress_PE_peak_1208	5.87535	Chr1	AT1G59520	gene	21861382	21866190	+	0
Chr1	21874081	21874082	35S_heat_stress_PE_peak_1209	3.64188	Chr1	AT1G59540	gene	21874012	21879539	+	0
Chr1	21883886	21883887	35S_heat_stress_PE_peak_1210	7.88596	Chr1	AT1G59570	gene	21883843	21883924	-	0
Chr1	21888155	21888156	35S_heat_stress_PE_peak_1211	7.88596	Chr1	AT1G59590	gene	21887752	21888792	+	0
Chr1	21905060	21905061	35S_heat_stress_PE_peak_1212	8.42789	Chr1	AT1G59620	gene	21902284	21905685	+	0
Chr1	21928670	21928671	35S_heat_stress_PE_peak_1213	5.19968	Chr1	AT1G59660	gene	21924693	21929424	+	0
Chr1	21930932	21930933	35S_heat_stress_PE_peak_1214	4.56919	Chr1	AT1G59670	gene	21930010	21931366	+	0
Chr1	21938801	21938802	35S_heat_stress_PE_peak_1215	7.09125	Chr1	AT1G59710	gene	21938367	21940184	+	0
Chr1	21951661	21951662	35S_heat_stress_PE_peak_1216	4.78789	Chr1	AT1G59725	gene	21950738	21952210	+	0
Chr1	21968172	21968173	35S_heat_stress_PE_peak_1217	7.36345	Chr1	AT1G59740	gene	21968071	21972411	+	0
Chr1	21993895	21993896	35S_heat_stress_PE_peak_1218	4.78789	Chr1	AT1G59780	gene	21993581	21997691	-	0
Chr1	21998646	21998647	35S_heat_stress_PE_peak_1219	5.19968	Chr1	AT1G59780	gene	21993581	21997691	-	-955
Chr1	22001976	22001977	35S_heat_stress_PE_peak_1220	3.64188	Chr1	AT1G59790	gene	22001504	22003385	+	0
Chr1	22003459	22003460	35S_heat_stress_PE_peak_1221	2.69457	Chr1	AT1TE72650	TE	22003474	22003587	-	14
Chr1	22011288	22011289	35S_heat_stress_PE_peak_1222	5.87535	Chr1	AT1G59820	gene	22011328	22020294	+	39
Chr1	22023695	22023696	35S_heat_stress_PE_peak_1223	2.36801	Chr1	AT1G59833	gene	22023337	22023714	+	0
Chr1	22023695	22023696	35S_heat_stress_PE_peak_1223	2.36801	Chr1	AT1TE72725	TE	22022899	22024097	-	0
Chr1	22025163	22025164	35S_heat_stress_PE_peak_1224	2.82683	Chr1	AT1G59835	gene	22025041	22025421	-	0
Chr1	22033567	22033568	35S_heat_stress_PE_peak_1225	10.64596	Chr1	AT1G59865	gene	22032313	22033297	-	-270
Chr1	22057358	22057359	35S_heat_stress_PE_peak_1226	12.84512	Chr1	AT1G59910	gene	22053951	22057052	-	-306
Chr1	22065885	22065886	35S_heat_stress_PE_peak_1227	11.82826	Chr1	AT1G59940	gene	22065617	22066973	-	0
Chr1	22080985	22080986	35S_heat_stress_PE_peak_1228	16.12533	Chr1	AT1G59980	gene	22080789	22083651	+	0
Chr1	22090669	22090670	35S_heat_stress_PE_peak_1229	3.49651	Chr1	AT1G59990	gene	22090238	22093060	-	0
Chr1	22094765	22094766	35S_heat_stress_PE_peak_1230	9.0254	Chr1	AT1G60000	gene	22093569	22094626	-	-139
Chr1	22097663	22097664	35S_heat_stress_PE_peak_1231	9.89602	Chr1	AT1G60010	gene	22095360	22096577	-	-1086
Chr1	22104269	22104270	35S_heat_stress_PE_peak_1232	3.49651	Chr1	AT1G60020	transposable_element_gene	22100744	22105125	-	0
Chr1	22104269	22104270	35S_heat_stress_PE_peak_1232	3.49651	Chr1	AT1TE72970	TE	22100644	22105329	-	0
Chr1	22108144	22108145	35S_heat_stress_PE_peak_1233	3.83458	Chr1	AT1TE72990	TE	22107439	22107932	+	-212
Chr1	22115476	22115477	35S_heat_stress_PE_peak_1234	5.19968	Chr1	AT1G60030	gene	22113841	22116845	-	0
Chr1	22126131	22126132	35S_heat_stress_PE_peak_1235	2.08514	Chr1	AT1TE73065	TE	22125848	22126128	+	-3
Chr1	22127061	22127062	35S_heat_stress_PE_peak_1236	3.64188	Chr1	AT1TE73065	TE	22125848	22126128	+	-933
Chr1	22132166	22132167	35S_heat_stress_PE_peak_1237	2.23968	Chr1	AT1TE73075	TE	22131601	22131939	+	-227
Chr1	22133097	22133098	35S_heat_stress_PE_peak_1238	3.64188	Chr1	AT1TE73080	TE	22134201	22135374	-	1103
Chr1	22141142	22141143	35S_heat_stress_PE_peak_1239	4.56919	Chr1	AT1G60060	gene	22139184	22141790	+	0
Chr1	22143869	22143870	35S_heat_stress_PE_peak_1240	4.19127	Chr1	AT1G60070	gene	22142604	22149527	-	0
Chr1	22149508	22149509	35S_heat_stress_PE_peak_1241	7.09125	Chr1	AT1G60070	gene	22142604	22149527	-	0
Chr1	22151910	22151911	35S_heat_stress_PE_peak_1242	2.82683	Chr1	AT1G60075	pseudogene	22150916	22152139	+	0
Chr1	22154462	22154463	35S_heat_stress_PE_peak_1243	6.59842	Chr1	AT1G60080	gene	22152230	22154589	-	0
Chr1	22155540	22155541	35S_heat_stress_PE_peak_1244	5.01208	Chr1	AT1G60090	gene	22155582	22158065	+	41
Chr1	22166408	22166409	35S_heat_stress_PE_peak_1245	6.33959	Chr1	AT1TE73200	TE	22166385	22166471	+	0
Chr1	22180640	22180641	35S_heat_stress_PE_peak_1246	6.33959	Chr1	AT1G60140	gene	22176934	22180875	-	0
Chr1	22182844	22182845	35S_heat_stress_PE_peak_1247	1.66825	Chr1	AT1G60150	transposable_element_gene	22182519	22183143	-	0
Chr1	22182844	22182845	35S_heat_stress_PE_peak_1247	1.66825	Chr1	AT1TE73260	TE	22182646	22183141	-	0
Chr1	22185833	22185834	35S_heat_stress_PE_peak_1248	9.89602	Chr1	AT1G60160	gene	22188114	22191395	-	2280
Chr1	22190286	22190287	35S_heat_stress_PE_peak_1249	4.03213	Chr1	AT1G60160	gene	22188114	22191395	-	0
Chr1	22192857	22192858	35S_heat_stress_PE_peak_1250	3.49651	Chr1	AT1G60170	gene	22192773	22195400	+	0
Chr1	22200277	22200278	35S_heat_stress_PE_peak_1251	33.55922	Chr1	AT1G60190	gene	22198403	22200678	+	0
Chr1	22208166	22208167	35S_heat_stress_PE_peak_1252	5.19968	Chr1	AT1TE73350	TE	22208080	22208211	+	0
Chr1	22214076	22214077	35S_heat_stress_PE_peak_1253	4.39898	Chr1	AT1G60230	gene	22212084	22214424	-	0
Chr1	22221725	22221726	35S_heat_stress_PE_peak_1254	6.86106	Chr1	AT1G60270	gene	22221677	22224257	-	0
Chr1	22224316	22224317	35S_heat_stress_PE_peak_1255	4.19127	Chr1	AT1G60270	gene	22221677	22224257	-	-59
Chr1	22225682	22225683	35S_heat_stress_PE_peak_1256	5.19968	Chr1	AT1TE73400	TE	22224562	22224825	-	-857
Chr1	22238677	22238678	35S_heat_stress_PE_peak_1257	4.78789	Chr1	AT1G60340	gene	22238734	22240399	-	56
Chr1	22248548	22248549	35S_heat_stress_PE_peak_1258	7.09125	Chr1	AT1G60390	gene	22247474	22249636	-	0
Chr1	22250332	22250333	35S_heat_stress_PE_peak_1259	2.69457	Chr1	AT1G60390	gene	22247474	22249636	-	-696
Chr1	22251613	22251614	35S_heat_stress_PE_peak_1260	2.82683	Chr1	AT1TE73480	TE	22251118	22252261	-	0
Chr1	22252513	22252514	35S_heat_stress_PE_peak_1261	1.66825	Chr1	AT1TE73485	TE	22252262	22252498	+	-15
Chr1	22253266	22253267	35S_heat_stress_PE_peak_1262	2.23968	Chr1	AT1TE73490	TE	22253587	22254233	+	320
Chr1	22254897	22254898	35S_heat_stress_PE_peak_1263	2.36801	Chr1	AT1G60400	gene	22254405	22255798	+	0
Chr1	22257576	22257577	35S_heat_stress_PE_peak_1264	2.82683	Chr1	AT1TE73500	TE	22257718	22258860	-	141
Chr1	22258467	22258468	35S_heat_stress_PE_peak_1265	1.66825	Chr1	AT1TE73500	TE	22257718	22258860	-	0
Chr1	22263889	22263890	35S_heat_stress_PE_peak_1266	4.78789	Chr1	AT1G60420	gene	22261888	22264408	+	0
Chr1	22266001	22266002	35S_heat_stress_PE_peak_1267	7.09125	Chr1	AT1G60430	gene	22264385	22266038	-	0
Chr1	22311299	22311300	35S_heat_stress_PE_peak_1268	6.33959	Chr1	AT1G60560	gene	22308549	22311350	-	0
Chr1	22318584	22318585	35S_heat_stress_PE_peak_1269	8.42789	Chr1	AT1TE73680	TE	22318209	22318324	-	-260
Chr1	22319372	22319373	35S_heat_stress_PE_peak_1270	15.00454	Chr1	AT1TE73685	TE	22320146	22320435	-	773
Chr1	22330315	22330316	35S_heat_stress_PE_peak_1271	9.89602	Chr1	AT1G60610	gene	22327912	22330276	-	-39
Chr1	22343635	22343636	35S_heat_stress_PE_peak_1272	12.49408	Chr1	AT1G60670	gene	22343655	22347624	+	19
Chr1	22352161	22352162	35S_heat_stress_PE_peak_1273	6.12432	Chr1	AT1G60700	gene	22351832	22354472	-	0
Chr1	22381926	22381927	35S_heat_stress_PE_peak_1274	9.89602	Chr1	AT1G60790	gene	22380038	22382245	-	0
Chr1	22390510	22390511	35S_heat_stress_PE_peak_1275	4.19127	Chr1	AT1G60810	gene	22388527	22391165	-	0
Chr1	22391723	22391724	35S_heat_stress_PE_peak_1276	3.17429	Chr1	AT1G60810	gene	22388527	22391165	-	-558
Chr1	22392728	22392729	35S_heat_stress_PE_peak_1277	2.82683	Chr1	AT1G60815	gene	22392729	22392974	+	0
Chr1	22396095	22396096	35S_heat_stress_PE_peak_1278	9.61042	Chr1	AT1G60830	gene	22395058	22395603	-	-492
Chr1	22411852	22411853	35S_heat_stress_PE_peak_1279	7.09125	Chr1	AT1G60880	gene	22411575	22412180	+	0
Chr1	22422139	22422140	35S_heat_stress_PE_peak_1280	11.48634	Chr1	AT1G60900	gene	22423909	22428022	+	1769
Chr1	22424455	22424456	35S_heat_stress_PE_peak_1281	9.61042	Chr1	AT1G60900	gene	22423909	22428022	+	0
Chr1	22424455	22424456	35S_heat_stress_PE_peak_1281	9.61042	Chr1	AT1TE74005	TE	22424411	22424583	+	0
Chr1	22437926	22437927	35S_heat_stress_PE_peak_1282	3.83458	Chr1	AT1G60930	gene	22430847	22438877	-	0
Chr1	22445698	22445699	35S_heat_stress_PE_peak_1283	12.17404	Chr1	AT1G60960	gene	22445310	22447214	-	0
Chr1	22451241	22451242	35S_heat_stress_PE_peak_1284	2.08514	Chr1	AT1TE74085	TE	22449883	22452429	+	0
Chr1	22453090	22453091	35S_heat_stress_PE_peak_1285	3.64188	Chr1	AT1G60980	gene	22452573	22454140	+	0
Chr1	22455342	22455343	35S_heat_stress_PE_peak_1286	4.56919	Chr1	AT1G60983	gene	22455320	22455589	+	0
Chr1	22458254	22458255	35S_heat_stress_PE_peak_1287	2.82683	Chr1	AT1TE74100	TE	22457883	22458911	-	0
Chr1	22477825	22477826	35S_heat_stress_PE_peak_1288	9.89602	Chr1	AT1G61020	gene	22477773	22477846	-	0
Chr1	22485491	22485492	35S_heat_stress_PE_peak_1289	9.89602	Chr1	AT1G61040	gene	22483207	22485969	+	0
Chr1	22487174	22487175	35S_heat_stress_PE_peak_1290	4.56919	Chr1	AT1G61050	gene	22486736	22488284	+	0
Chr1	22494319	22494320	35S_heat_stress_PE_peak_1291	4.19127	Chr1	AT1G61080	gene	22493194	22497019	-	0
Chr1	22497239	22497240	35S_heat_stress_PE_peak_1292	2.08514	Chr1	AT1TE74220	TE	22497363	22498170	+	123
Chr1	22500183	22500184	35S_heat_stress_PE_peak_1293	9.29964	Chr1	AT1G61090	gene	22499317	22500331	-	0
Chr1	22502352	22502353	35S_heat_stress_PE_peak_1294	4.56919	Chr1	AT1G61093	gene	22501885	22502941	-	0
Chr1	22509063	22509064	35S_heat_stress_PE_peak_1295	15.75341	Chr1	AT1G61100	gene	22508538	22512333	-	0
Chr1	22519770	22519771	35S_heat_stress_PE_peak_1296	3.31271	Chr1	AT1TE74280	TE	22520228	22520331	-	457
Chr1	22522487	22522488	35S_heat_stress_PE_peak_1297	2.36801	Chr1	AT1TE74295	TE	22522107	22522136	+	-351
Chr1	22525527	22525528	35S_heat_stress_PE_peak_1298	5.67198	Chr1	AT1G61120	gene	22523637	22528811	+	0
Chr1	22540801	22540802	35S_heat_stress_PE_peak_1299	7.36345	Chr1	AT1G61140	gene	22534717	22540850	-	0
Chr1	22541832	22541833	35S_heat_stress_PE_peak_1300	7.60362	Chr1	AT1TE74360	TE	22542139	22542307	+	306
Chr1	22547449	22547450	35S_heat_stress_PE_peak_1301	3.83458	Chr1	AT1TE74375	TE	22546988	22547057	-	-392
Chr1	22572949	22572950	35S_heat_stress_PE_peak_1302	14.25113	Chr1	AT1G61215	gene	22572645	22575527	+	0
Chr1	2257778	2257779	35S_heat_stress_PE_peak_21	7.09125	Chr1	AT1G07350	gene	2257425	2260101	-	0
Chr1	22585694	22585695	35S_heat_stress_PE_peak_1303	7.09125	Chr1	AT1G61250	gene	22585838	22588969	+	143
Chr1	22592018	22592019	35S_heat_stress_PE_peak_1304	4.78789	Chr1	AT1TE74530	TE	22592372	22593721	-	353
Chr1	22595018	22595019	35S_heat_stress_PE_peak_1305	6.33959	Chr1	AT1G61260	gene	22593465	22595069	-	0
Chr1	22598513	22598514	35S_heat_stress_PE_peak_1306	10.21582	Chr1	AT1TE74540	TE	22597441	22598073	-	-440
Chr1	2260209	2260210	35S_heat_stress_PE_peak_22	3.64188	Chr1	AT1G07350	gene	2257425	2260101	-	-108
Chr1	22603253	22603254	35S_heat_stress_PE_peak_1307	8.72486	Chr1	AT1G61275	gene	22603121	22603295	+	0
Chr1	22613230	22613231	35S_heat_stress_PE_peak_1308	8.72486	Chr1	AT1G61310	gene	22613063	22615943	-	0
Chr1	22620293	22620294	35S_heat_stress_PE_peak_1309	2.08514	Chr1	AT1TE74610	TE	22620328	22620536	+	34
Chr1	22621459	22621460	35S_heat_stress_PE_peak_1310	1.95863	Chr1	AT1TE74615	TE	22620537	22627023	-	0
Chr1	22622520	22622521	35S_heat_stress_PE_peak_1311	2.69457	Chr1	AT1TE74615	TE	22620537	22627023	-	0
Chr1	22629761	22629762	35S_heat_stress_PE_peak_1312	14.09628	Chr1	AT1G61340	gene	22628265	22630009	+	0
Chr1	22634943	22634944	35S_heat_stress_PE_peak_1313	4.56919	Chr1	AT1G61350	gene	22633882	22635894	+	0
Chr1	22637995	22637996	35S_heat_stress_PE_peak_1314	2.69457	Chr1	AT1G61360	gene	22637728	22641825	-	0
Chr1	22639116	22639117	35S_heat_stress_PE_peak_1315	5.19968	Chr1	AT1G61360	gene	22637728	22641825	-	0
Chr1	22644944	22644945	35S_heat_stress_PE_peak_1316	2.82683	Chr1	AT1G61370	gene	22642096	22645147	-	0
Chr1	22651503	22651504	35S_heat_stress_PE_peak_1317	5.67198	Chr1	AT1G61390	gene	22650338	22654395	-	0
Chr1	22701573	22701574	35S_heat_stress_PE_peak_1318	19.76792	Chr1	AT1G61665	pseudogene	22701490	22701746	-	0
Chr1	22708968	22708969	35S_heat_stress_PE_peak_1319	3.83458	Chr1	AT1G61560	gene	22708604	22712210	-	0
Chr1	22712135	22712136	35S_heat_stress_PE_peak_1320	3.64188	Chr1	AT1G61560	gene	22708604	22712210	-	0
Chr1	22714493	22714494	35S_heat_stress_PE_peak_1321	2.69457	Chr1	AT1G61563	gene	22714921	22715448	-	427
Chr1	22718052	22718053	35S_heat_stress_PE_peak_1322	7.60362	Chr1	AT1G61566	gene	22717060	22717610	-	-442
Chr1	22733263	22733264	35S_heat_stress_PE_peak_1323	7.09125	Chr1	AT1G61610	gene	22733472	22736509	+	208
Chr1	22739515	22739516	35S_heat_stress_PE_peak_1324	4.56919	Chr1	AT1G61620	gene	22737543	22739430	+	-85
Chr1	22740607	22740608	35S_heat_stress_PE_peak_1325	3.49651	Chr1	AT1TE74975	TE	22739627	22740387	-	-220
Chr1	22743266	22743267	35S_heat_stress_PE_peak_1326	3.64188	Chr1	AT1TE74985	TE	22742896	22742979	-	-287
Chr1	22749187	22749188	35S_heat_stress_PE_peak_1327	13.1767	Chr1	AT1G61640	gene	22746372	22749184	-	-3
Chr1	2275244	2275245	35S_heat_stress_PE_peak_23	1.39573	Chr1	AT1G07400	gene	2274943	2275758	+	0
Chr1	22759278	22759279	35S_heat_stress_PE_peak_1328	7.60362	Chr1	AT1TE75040	TE	22762014	22762699	-	2735
Chr1	2276132	2276133	35S_heat_stress_PE_peak_24	4.16173	Chr1	AT1G07410	gene	2276053	2277154	+	0
Chr1	22762026	22762027	35S_heat_stress_PE_peak_1329	4.78789	Chr1	AT1TE75040	TE	22762014	22762699	-	0
Chr1	22764450	22764451	35S_heat_stress_PE_peak_1330	3.31271	Chr1	AT1TE75045	TE	22763338	22763834	+	-616
Chr1	22768234	22768235	35S_heat_stress_PE_peak_1331	3.64188	Chr1	AT1G61667	gene	22767663	22768501	+	0
Chr1	22771516	22771517	35S_heat_stress_PE_peak_1332	5.19968	Chr1	AT1G61670	gene	22770029	22772426	+	0
Chr1	22777334	22777335	35S_heat_stress_PE_peak_1333	2.69457	Chr1	AT1TE75075	TE	22777307	22777670	-	0
Chr1	22778627	22778628	35S_heat_stress_PE_peak_1334	2.36801	Chr1	AT1TE75090	TE	22778334	22779072	+	0
Chr1	22780509	22780510	35S_heat_stress_PE_peak_1335	3.49651	Chr1	AT1G61688	gene	22780733	22781388	-	223
Chr1	22782923	22782924	35S_heat_stress_PE_peak_1336	6.12432	Chr1	AT1G61690	gene	22782607	22786859	-	0
Chr1	22789044	22789045	35S_heat_stress_PE_peak_1337	3.64188	Chr1	AT1G61710	gene	22788859	22790576	-	0
Chr1	22795235	22795236	35S_heat_stress_PE_peak_1338	8.17288	Chr1	AT1G61732	gene	22795618	22795735	+	382
Chr1	22800144	22800145	35S_heat_stress_PE_peak_1339	9.89602	Chr1	AT1G61740	gene	22798069	22801073	-	0
Chr1	22804460	22804461	35S_heat_stress_PE_peak_1340	3.17429	Chr1	AT1G61750	gene	22804613	22806318	-	152
Chr1	22809183	22809184	35S_heat_stress_PE_peak_1341	7.09125	Chr1	AT1TE75190	TE	22809605	22810172	+	421
Chr1	22816444	22816445	35S_heat_stress_PE_peak_1342	10.21582	Chr1	AT1TE75210	TE	22816708	22816893	-	263
Chr1	22819529	22819530	35S_heat_stress_PE_peak_1343	5.01208	Chr1	AT1G61795	gene	22819632	22821029	+	102
Chr1	22820773	22820774	35S_heat_stress_PE_peak_1344	1.66825	Chr1	AT1G61795	gene	22819632	22821029	+	0
Chr1	22821955	22821956	35S_heat_stress_PE_peak_1345	3.64188	Chr1	AT1G61795	gene	22819632	22821029	+	-926
Chr1	22822697	22822698	35S_heat_stress_PE_peak_1346	6.33959	Chr1	AT1G61795	gene	22819632	22821029	+	-1668
Chr1	22824169	22824170	35S_heat_stress_PE_peak_1347	4.19127	Chr1	AT1G61800	gene	22824440	22826774	+	270
Chr1	22828156	22828157	35S_heat_stress_PE_peak_1348	3.64188	Chr1	AT1TE75240	TE	22828396	22828602	-	239
Chr1	22829934	22829935	35S_heat_stress_PE_peak_1349	3.64188	Chr1	AT1G61810	gene	22830015	22834728	+	80
Chr1	22835652	22835653	35S_heat_stress_PE_peak_1350	4.78789	Chr1	AT1G61820	gene	22835078	22838615	+	0
Chr1	22839910	22839911	35S_heat_stress_PE_peak_1351	2.08514	Chr1	AT1G61830	pseudogene	22839992	22841860	+	81
Chr1	22842605	22842606	35S_heat_stress_PE_peak_1352	3.64188	Chr1	AT1G61830	pseudogene	22839992	22841860	+	-745
Chr1	22847525	22847526	35S_heat_stress_PE_peak_1353	5.19968	Chr1	AT1G61840	gene	22847389	22849833	+	0
Chr1	22847525	22847526	35S_heat_stress_PE_peak_1353	5.19968	Chr1	AT1TE75305	TE	22846336	22854554	+	0
Chr1	22850290	22850291	35S_heat_stress_PE_peak_1354	1.95863	Chr1	AT1TE75305	TE	22846336	22854554	+	0
Chr1	22850290	22850291	35S_heat_stress_PE_peak_1354	1.95863	Chr1	AT1TE75320	TE	22850190	22850341	+	0
Chr1	22852415	22852416	35S_heat_stress_PE_peak_1355	4.03213	Chr1	AT1TE75305	TE	22846336	22854554	+	0
Chr1	22853697	22853698	35S_heat_stress_PE_peak_1356	1.66825	Chr1	AT1TE75305	TE	22846336	22854554	+	0
Chr1	22866793	22866794	35S_heat_stress_PE_peak_1357	12.17404	Chr1	AT1G61880	gene	22866758	22866829	-	0
Chr1	22877556	22877557	35S_heat_stress_PE_peak_1358	6.33959	Chr1	AT1TE75415	TE	22877802	22878576	+	245
Chr1	22878706	22878707	35S_heat_stress_PE_peak_1359	3.17429	Chr1	AT1TE75415	TE	22877802	22878576	+	-130
Chr1	22884994	22884995	35S_heat_stress_PE_peak_1360	10.84067	Chr1	AT1G61900	gene	22882215	22885053	-	0
Chr1	22893486	22893487	35S_heat_stress_PE_peak_1361	6.86106	Chr1	AT1G61930	gene	22893101	22893976	+	0
Chr1	22897292	22897293	35S_heat_stress_PE_peak_1362	2.82683	Chr1	AT1G61940	gene	22897399	22898575	-	106
Chr1	22900039	22900040	35S_heat_stress_PE_peak_1363	3.64188	Chr1	AT1G61950	gene	22899417	22901946	+	0
Chr1	22908314	22908315	35S_heat_stress_PE_peak_1364	6.33959	Chr1	AT1G61980	gene	22908045	22909588	+	0
Chr1	22928859	22928860	35S_heat_stress_PE_peak_1365	9.0254	Chr1	AT1G62035	gene	22930089	22930204	-	1229
Chr1	22946639	22946640	35S_heat_stress_PE_peak_1366	4.03213	Chr1	AT1G62080	gene	22946242	22946949	-	0
Chr1	22957630	22957631	35S_heat_stress_PE_peak_1367	2.69457	Chr1	AT1G62110	gene	22957876	22959711	-	245
Chr1	22961186	22961187	35S_heat_stress_PE_peak_1368	3.83458	Chr1	AT1G62120	gene	22960191	22961779	-	0
Chr1	22964083	22964084	35S_heat_stress_PE_peak_1369	3.64188	Chr1	AT1G62130	gene	22962340	22968920	-	0
Chr1	22980396	22980397	35S_heat_stress_PE_peak_1370	8.72486	Chr1	AT1G62190	gene	22980976	22982007	+	579
Chr1	22981173	22981174	35S_heat_stress_PE_peak_1371	5.01208	Chr1	AT1G62190	gene	22980976	22982007	+	0
Chr1	22991619	22991620	35S_heat_stress_PE_peak_1372	3.49651	Chr1	AT1G62230	transposable_element_gene	22990975	22991679	-	0
Chr1	22991619	22991620	35S_heat_stress_PE_peak_1372	3.49651	Chr1	AT1TE75770	TE	22990841	22991677	-	0
Chr1	22994643	22994644	35S_heat_stress_PE_peak_1373	3.17429	Chr1	AT1G62240	gene	22994583	22995471	+	0
Chr1	22996011	22996012	35S_heat_stress_PE_peak_1374	2.82683	Chr1	AT1G62250	gene	22995437	22997613	-	0
Chr1	22998146	22998147	35S_heat_stress_PE_peak_1375	3.83458	Chr1	AT1G62260	gene	22997826	22999796	-	0
Chr1	22999479	22999480	35S_heat_stress_PE_peak_1376	4.56919	Chr1	AT1G62260	gene	22997826	22999796	-	0
Chr1	23003644	23003645	35S_heat_stress_PE_peak_1377	4.56919	Chr1	AT1G62270	gene	23004499	23005650	+	854
Chr1	23006870	23006871	35S_heat_stress_PE_peak_1378	3.31271	Chr1	AT1G62280	gene	23007147	23008585	-	276
Chr1	23013457	23013458	35S_heat_stress_PE_peak_1379	4.56919	Chr1	AT1G62290	gene	23009911	23013529	-	0
Chr1	23016978	23016979	35S_heat_stress_PE_peak_1380	4.56919	Chr1	AT1G62300	gene	23016683	23019279	-	0
Chr1	23020554	23020555	35S_heat_stress_PE_peak_1381	8.72486	Chr1	AT1G62301	gene	23020515	23020685	-	0
Chr1	23024058	23024059	35S_heat_stress_PE_peak_1382	9.0254	Chr1	AT1G62305	gene	23026776	23029339	-	2717
Chr1	23027542	23027543	35S_heat_stress_PE_peak_1383	2.08514	Chr1	AT1G62305	gene	23026776	23029339	-	0
Chr1	23032881	23032882	35S_heat_stress_PE_peak_1384	3.64188	Chr1	AT1TE75910	TE	23031591	23031816	+	-1065
Chr1	23037054	23037055	35S_heat_stress_PE_peak_1385	4.19127	Chr1	AT1G62310	gene	23036039	23039609	-	0
Chr1	23039816	23039817	35S_heat_stress_PE_peak_1386	5.43365	Chr1	AT1G62310	gene	23036039	23039609	-	-207
Chr1	23040960	23040961	35S_heat_stress_PE_peak_1387	2.99861	Chr1	AT1G62320	gene	23041668	23044855	-	707
Chr1	23041944	23041945	35S_heat_stress_PE_peak_1388	4.56919	Chr1	AT1G62320	gene	23041668	23044855	-	0
Chr1	2305190	2305191	35S_heat_stress_PE_peak_25	2.23968	Chr1	AT1G07500	gene	2304766	2305031	-	-159
Chr1	23054710	23054711	35S_heat_stress_PE_peak_1389	7.09125	Chr1	AT1G62340	gene	23051002	23055672	-	0
Chr1	23063182	23063183	35S_heat_stress_PE_peak_1390	2.08514	Chr1	AT1TE76020	TE	23063825	23065453	-	642
Chr1	23064382	23064383	35S_heat_stress_PE_peak_1391	2.36801	Chr1	AT1TE76020	TE	23063825	23065453	-	0
Chr1	23072847	23072848	35S_heat_stress_PE_peak_1392	8.42789	Chr1	AT1G62370	gene	23072575	23073189	+	0
Chr1	23075556	23075557	35S_heat_stress_PE_peak_1393	5.43365	Chr1	AT1TE76070	TE	23077908	23078953	+	2351
Chr1	23078245	23078246	35S_heat_stress_PE_peak_1394	1.95863	Chr1	AT1TE76070	TE	23077908	23078953	+	0
Chr1	23079161	23079162	35S_heat_stress_PE_peak_1395	2.36801	Chr1	AT1TE76070	TE	23077908	23078953	+	-208
Chr1	23084948	23084949	35S_heat_stress_PE_peak_1396	15.75341	Chr1	AT1G62390	gene	23084293	23087127	-	0
Chr1	23090360	23090361	35S_heat_stress_PE_peak_1397	4.56919	Chr1	AT1G62400	gene	23090243	23091589	+	0
Chr1	23092168	23092169	35S_heat_stress_PE_peak_1398	2.36801	Chr1	AT1G62400	gene	23090243	23091589	+	-579
Chr1	23094437	23094438	35S_heat_stress_PE_peak_1399	2.99861	Chr1	AT1TE76115	TE	23094708	23095031	-	270
Chr1	23096947	23096948	35S_heat_stress_PE_peak_1400	3.31271	Chr1	AT1TE76130	TE	23096073	23097785	-	0
Chr1	23100546	23100547	35S_heat_stress_PE_peak_1401	8.42789	Chr1	AT1G62422	gene	23100139	23101033	-	0
Chr1	23105801	23105802	35S_heat_stress_PE_peak_1402	5.87535	Chr1	AT1G62430	gene	23105941	23109476	-	139
Chr1	23111111	23111112	35S_heat_stress_PE_peak_1403	2.82683	Chr1	AT1G62440	gene	23111818	23115293	+	706
Chr1	23129451	23129452	35S_heat_stress_PE_peak_1404	11.82826	Chr1	AT1G62480	gene	23128705	23129759	+	0
Chr1	23139296	23139297	35S_heat_stress_PE_peak_1405	2.99861	Chr1	AT1TE76280	TE	23139968	23140187	-	671
Chr1	23145080	23145081	35S_heat_stress_PE_peak_1406	6.33959	Chr1	AT1G62520	gene	23144412	23145509	+	0
Chr1	23146523	23146524	35S_heat_stress_PE_peak_1407	4.19127	Chr1	AT1G62530	gene	23146332	23148367	-	0
Chr1	23149003	23149004	35S_heat_stress_PE_peak_1408	5.19968	Chr1	AT1G62530	gene	23146332	23148367	-	-636
Chr1	23162996	23162997	35S_heat_stress_PE_peak_1409	5.01208	Chr1	AT1G62560	gene	23159823	23162649	+	-347
Chr1	23184134	23184135	35S_heat_stress_PE_peak_1410	6.59842	Chr1	AT1G62620	gene	23182644	23184991	+	0
Chr1	23192432	23192433	35S_heat_stress_PE_peak_1411	4.78789	Chr1	AT1G62640	gene	23192228	23195103	+	0
Chr1	23206722	23206723	35S_heat_stress_PE_peak_1412	7.36345	Chr1	AT1G62670	gene	23204773	23206665	-	-57
Chr1	23213559	23213560	35S_heat_stress_PE_peak_1413	1.66825	Chr1	AT1TE76525	TE	23213556	23213592	+	0
Chr1	23214057	23214058	35S_heat_stress_PE_peak_1414	1.81093	Chr1	AT1TE76530	TE	23213593	23215627	+	0
Chr1	23214924	23214925	35S_heat_stress_PE_peak_1415	2.52926	Chr1	AT1TE76530	TE	23213593	23215627	+	0
Chr1	23216698	23216699	35S_heat_stress_PE_peak_1416	3.64188	Chr1	AT1G62700	gene	23216218	23217916	-	0
Chr1	23230969	23230970	35S_heat_stress_PE_peak_1417	14.62494	Chr1	AT1G62740	gene	23230956	23233543	+	0
Chr1	23242486	23242487	35S_heat_stress_PE_peak_1418	4.78789	Chr1	AT1G62766	transposable_element_gene	23240661	23242889	-	0
Chr1	23242486	23242487	35S_heat_stress_PE_peak_1418	4.78789	Chr1	AT1TE76620	TE	23240232	23242673	-	0
Chr1	23251369	23251370	35S_heat_stress_PE_peak_1419	5.43365	Chr1	AT1G62780	gene	23249145	23251105	-	-264
Chr1	23252350	23252351	35S_heat_stress_PE_peak_1420	5.43365	Chr1	AT1G62790	gene	23252313	23253743	+	0
Chr1	23253502	23253503	35S_heat_stress_PE_peak_1421	3.31271	Chr1	AT1G62790	gene	23252313	23253743	+	0
Chr1	23257931	23257932	35S_heat_stress_PE_peak_1422	3.31271	Chr1	AT1G62810	gene	23257726	23261966	-	0
Chr1	23262841	23262842	35S_heat_stress_PE_peak_1423	8.17288	Chr1	AT1G62820	gene	23263671	23264349	-	829
Chr1	23277762	23277763	35S_heat_stress_PE_peak_1424	1.81093	Chr1	AT1TE76730	TE	23278021	23279166	-	258
Chr1	23281092	23281093	35S_heat_stress_PE_peak_1425	4.56919	Chr1	AT1TE76735	TE	23281603	23282774	-	510
Chr1	23282656	23282657	35S_heat_stress_PE_peak_1426	3.17429	Chr1	AT1TE76735	TE	23281603	23282774	-	0
Chr1	23286804	23286805	35S_heat_stress_PE_peak_1427	15.75341	Chr1	AT1TE76745	TE	23286757	23286862	+	0
Chr1	23290187	23290188	35S_heat_stress_PE_peak_1428	4.19127	Chr1	AT1G62880	gene	23291929	23295266	+	1741
Chr1	23295230	23295231	35S_heat_stress_PE_peak_1429	4.78789	Chr1	AT1G62880	gene	23291929	23295266	+	0
Chr1	23295230	23295231	35S_heat_stress_PE_peak_1429	4.78789	Chr1	AT1G62890	transposable_element_gene	23294977	23295564	+	0
Chr1	23295230	23295231	35S_heat_stress_PE_peak_1429	4.78789	Chr1	AT1TE76775	TE	23295037	23295536	+	0
Chr1	23299044	23299045	35S_heat_stress_PE_peak_1430	9.89602	Chr1	AT1G62910	gene	23299057	23300958	+	12
Chr1	23314886	23314887	35S_heat_stress_PE_peak_1431	5.87535	Chr1	AT1TE76835	TE	23314366	23314558	-	-328
Chr1	23320368	23320369	35S_heat_stress_PE_peak_1432	8.17288	Chr1	AT1G62960	gene	23318187	23320316	-	-52
Chr1	23325888	23325889	35S_heat_stress_PE_peak_1433	8.42789	Chr1	AT1G62970	gene	23323317	23326053	+	0
Chr1	23329132	23329133	35S_heat_stress_PE_peak_1434	2.69457	Chr1	AT1G62975	gene	23328850	23330776	+	0
Chr1	23331368	23331369	35S_heat_stress_PE_peak_1435	2.82683	Chr1	AT1G62978	gene	23331462	23331608	-	93
Chr1	23332855	23332856	35S_heat_stress_PE_peak_1436	3.83458	Chr1	AT1G62980	gene	23331676	23333110	+	0
Chr1	23334546	23334547	35S_heat_stress_PE_peak_1437	5.43365	Chr1	AT1G62981	gene	23333632	23335395	+	0
Chr1	23335532	23335533	35S_heat_stress_PE_peak_1438	6.33959	Chr1	AT1G62981	gene	23333632	23335395	+	-137
Chr1	23339178	23339179	35S_heat_stress_PE_peak_1439	2.82683	Chr1	AT1G62990	gene	23337365	23340688	+	0
Chr1	23344641	23344642	35S_heat_stress_PE_peak_1440	4.56919	Chr1	AT1G63000	gene	23342393	23344113	+	-528
Chr1	23346640	23346641	35S_heat_stress_PE_peak_1441	1.81093	Chr1	AT1TE76920	TE	23346993	23347545	-	352
Chr1	23347696	23347697	35S_heat_stress_PE_peak_1442	4.19127	Chr1	AT1G63010	gene	23347561	23352697	-	0
Chr1	23352709	23352710	35S_heat_stress_PE_peak_1443	11.48634	Chr1	AT1G63010	gene	23347561	23352697	-	-12
Chr1	23357885	23357886	35S_heat_stress_PE_peak_1444	3.83458	Chr1	AT1G63020	gene	23354685	23362564	-	0
Chr1	23362501	23362502	35S_heat_stress_PE_peak_1445	4.19127	Chr1	AT1G63020	gene	23354685	23362564	-	0
Chr1	23371719	23371720	35S_heat_stress_PE_peak_1446	4.56919	Chr1	AT1G63040	pseudogene	23371327	23372073	+	0
Chr1	23373370	23373371	35S_heat_stress_PE_peak_1447	1.81093	Chr1	AT1G63040	pseudogene	23371327	23372073	+	-1297
Chr1	23374880	23374881	35S_heat_stress_PE_peak_1448	3.31271	Chr1	AT1G63050	gene	23375884	23378291	-	1003
Chr1	23377873	23377874	35S_heat_stress_PE_peak_1449	7.09125	Chr1	AT1G63050	gene	23375884	23378291	-	0
Chr1	23379902	23379903	35S_heat_stress_PE_peak_1450	2.82683	Chr1	AT1G63055	gene	23379665	23380669	+	0
Chr1	23379902	23379903	35S_heat_stress_PE_peak_1450	2.82683	Chr1	AT1G63057	gene	23379665	23382989	+	0
Chr1	23379902	23379903	35S_heat_stress_PE_peak_1450	2.82683	Chr1	AT1TE77010	TE	23378394	23380869	-	0
Chr1	23380912	23380913	35S_heat_stress_PE_peak_1451	2.08514	Chr1	AT1G63057	gene	23379665	23382989	+	0
Chr1	23380912	23380913	35S_heat_stress_PE_peak_1451	2.08514	Chr1	AT1TE77020	TE	23380870	23381035	-	0
Chr1	23381813	23381814	35S_heat_stress_PE_peak_1452	2.36801	Chr1	AT1G63057	gene	23379665	23382989	+	0
Chr1	23381813	23381814	35S_heat_stress_PE_peak_1452	2.36801	Chr1	AT1TE77025	TE	23381620	23382240	+	0
Chr1	23383116	23383117	35S_heat_stress_PE_peak_1453	1.66825	Chr1	AT1G63057	gene	23379665	23382989	+	-127
Chr1	23384446	23384447	35S_heat_stress_PE_peak_1454	2.82683	Chr1	AT1G63060	gene	23384043	23385042	+	0
Chr1	23385368	23385369	35S_heat_stress_PE_peak_1455	2.82683	Chr1	AT1G63070	gene	23385324	23387167	-	0
Chr1	23386374	23386375	35S_heat_stress_PE_peak_1456	2.82683	Chr1	AT1G63070	gene	23385324	23387167	-	0
Chr1	23390947	23390948	35S_heat_stress_PE_peak_1457	7.09125	Chr1	AT1G63090	gene	23391063	23392851	-	115
Chr1	23392784	23392785	35S_heat_stress_PE_peak_1458	6.33959	Chr1	AT1G63090	gene	23391063	23392851	-	0
Chr1	23397497	23397498	35S_heat_stress_PE_peak_1459	3.83458	Chr1	AT1TE77065	TE	23398304	23398483	+	806
Chr1	23399780	23399781	35S_heat_stress_PE_peak_1460	6.12432	Chr1	AT1G63100	gene	23399391	23401367	-	0
Chr1	23403009	23403010	35S_heat_stress_PE_peak_1461	2.99861	Chr1	AT1G63105	gene	23404141	23404509	+	1131
Chr1	23404465	23404466	35S_heat_stress_PE_peak_1462	12.49408	Chr1	AT1G63105	gene	23404141	23404509	+	0
Chr1	23404465	23404466	35S_heat_stress_PE_peak_1462	12.49408	Chr1	AT1TE77075	TE	23404390	23404483	-	0
Chr1	23406270	23406271	35S_heat_stress_PE_peak_1463	2.82683	Chr1	AT1G63110	gene	23404821	23408052	+	0
Chr1	23409909	23409910	35S_heat_stress_PE_peak_1464	3.64188	Chr1	AT1G63120	gene	23408876	23410815	-	0
Chr1	23410881	23410882	35S_heat_stress_PE_peak_1465	5.67198	Chr1	AT1TE77090	TE	23410921	23411217	-	39
Chr1	23413968	23413969	35S_heat_stress_PE_peak_1466	5.19968	Chr1	AT1G63130	gene	23412730	23415149	+	0
Chr1	23419382	23419383	35S_heat_stress_PE_peak_1467	9.89602	Chr1	AT1G63150	gene	23419396	23421579	+	13
Chr1	23425483	23425484	35S_heat_stress_PE_peak_1468	7.09125	Chr1	AT1G63170	gene	23425352	23427311	+	0
Chr1	23429454	23429455	35S_heat_stress_PE_peak_1469	3.64188	Chr1	AT1G63180	gene	23427409	23429603	-	0
Chr1	23430774	23430775	35S_heat_stress_PE_peak_1470	2.82683	Chr1	AT1TE77150	TE	23430955	23431563	-	180
Chr1	23432084	23432085	35S_heat_stress_PE_peak_1471	3.17429	Chr1	AT1G63190	gene	23431835	23433002	+	0
Chr1	23433638	23433639	35S_heat_stress_PE_peak_1472	2.52926	Chr1	AT1G63200	gene	23433630	23434600	-	0
Chr1	23436153	23436154	35S_heat_stress_PE_peak_1473	4.19127	Chr1	AT1TE77165	TE	23435101	23435292	-	-861
Chr1	23436945	23436946	35S_heat_stress_PE_peak_1474	1.54801	Chr1	AT1G63205	gene	23437689	23438677	-	743
Chr1	23438451	23438452	35S_heat_stress_PE_peak_1475	2.99861	Chr1	AT1G63205	gene	23437689	23438677	-	0
Chr1	23442649	23442650	35S_heat_stress_PE_peak_1476	3.83458	Chr1	AT1G63210	gene	23443688	23447354	+	1038
Chr1	23448908	23448909	35S_heat_stress_PE_peak_1477	4.78789	Chr1	AT1G63220	gene	23448919	23450452	+	10
Chr1	23450429	23450430	35S_heat_stress_PE_peak_1478	2.82683	Chr1	AT1G63220	gene	23448919	23450452	+	0
Chr1	23452660	23452661	35S_heat_stress_PE_peak_1479	2.82683	Chr1	AT1G63230	gene	23450654	23452311	+	-349
Chr1	23454677	23454678	35S_heat_stress_PE_peak_1480	1.95863	Chr1	AT1TE77220	TE	23454908	23454928	+	230
Chr1	23455815	23455816	35S_heat_stress_PE_peak_1481	5.01208	Chr1	AT1TE77230	TE	23454950	23455733	+	-82
Chr1	23458808	23458809	35S_heat_stress_PE_peak_1482	4.19127	Chr1	AT1G63240	gene	23456021	23458661	-	-147
Chr1	23473691	23473692	35S_heat_stress_PE_peak_1483	6.86106	Chr1	AT1G63290	gene	23471849	23473639	-	-52
Chr1	23475722	23475723	35S_heat_stress_PE_peak_1484	2.08514	Chr1	AT1G63295	gene	23474069	23475532	-	-190
Chr1	23477089	23477090	35S_heat_stress_PE_peak_1485	3.49651	Chr1	AT1G63295	gene	23474069	23475532	-	-1557
Chr1	23479573	23479574	35S_heat_stress_PE_peak_1486	2.82683	Chr1	AT1G63300	gene	23482193	23486220	+	2619
Chr1	23481408	23481409	35S_heat_stress_PE_peak_1487	3.17429	Chr1	AT1G63300	gene	23482193	23486220	+	784
Chr1	23482156	23482157	35S_heat_stress_PE_peak_1488	2.99861	Chr1	AT1G63300	gene	23482193	23486220	+	36
Chr1	2348826	2348827	35S_heat_stress_PE_peak_26	3.64188	Chr1	AT1G07630	gene	2349097	2351692	+	270
Chr1	23490151	23490152	35S_heat_stress_PE_peak_1489	6.33959	Chr1	AT1G63330	gene	23489840	23491519	+	0
Chr1	23493854	23493855	35S_heat_stress_PE_peak_1490	5.43365	Chr1	AT1G63340	gene	23491882	23494019	-	0
Chr1	23500072	23500073	35S_heat_stress_PE_peak_1491	7.09125	Chr1	AT1G63360	gene	23499515	23502169	-	0
Chr1	23507882	23507883	35S_heat_stress_PE_peak_1492	6.33959	Chr1	AT1G63400	gene	23507320	23509053	+	0
Chr1	23509865	23509866	35S_heat_stress_PE_peak_1493	12.84512	Chr1	AT1TE77410	TE	23509591	23509833	+	-32
Chr1	23511200	23511201	35S_heat_stress_PE_peak_1494	1.95863	Chr1	AT1G63410	gene	23510075	23511997	-	0
Chr1	23511878	23511879	35S_heat_stress_PE_peak_1495	3.49651	Chr1	AT1G63410	gene	23510075	23511997	-	0
Chr1	23522579	23522580	35S_heat_stress_PE_peak_1496	7.60362	Chr1	AT1G63430	gene	23522497	23526832	+	0
Chr1	23535066	23535067	35S_heat_stress_PE_peak_1497	9.89602	Chr1	AT1G63460	gene	23535016	23536467	+	0
Chr1	23541970	23541971	35S_heat_stress_PE_peak_1498	7.60362	Chr1	AT1G63480	gene	23539557	23542137	-	0
Chr1	23544307	23544308	35S_heat_stress_PE_peak_1499	7.60362	Chr1	AT1G63490	gene	23544656	23552030	-	348
Chr1	23546504	23546505	35S_heat_stress_PE_peak_1500	2.82683	Chr1	AT1G63490	gene	23544656	23552030	-	0
Chr1	23547658	23547659	35S_heat_stress_PE_peak_1501	3.31271	Chr1	AT1G63490	gene	23544656	23552030	-	0
Chr1	23553353	23553354	35S_heat_stress_PE_peak_1502	4.03213	Chr1	AT1TE77550	TE	23553519	23553559	-	165
Chr1	23555376	23555377	35S_heat_stress_PE_peak_1503	4.78789	Chr1	AT1G63500	gene	23555686	23558899	+	309
Chr1	23559232	23559233	35S_heat_stress_PE_peak_1504	8.17288	Chr1	AT1G63510	gene	23559187	23559258	-	0
Chr1	23560714	23560715	35S_heat_stress_PE_peak_1505	3.31271	Chr1	AT1G63520	gene	23559887	23562143	+	0
Chr1	23565087	23565088	35S_heat_stress_PE_peak_1506	3.83458	Chr1	AT1G63530	gene	23563315	23565555	+	0
Chr1	23569360	23569361	35S_heat_stress_PE_peak_1507	3.31271	Chr1	AT1G63540	gene	23566958	23569495	+	0
Chr1	23573683	23573684	35S_heat_stress_PE_peak_1508	3.64188	Chr1	AT1G63560	gene	23573094	23574278	+	0
Chr1	23575561	23575562	35S_heat_stress_PE_peak_1509	5.43365	Chr1	AT1G63570	gene	23575450	23576304	+	0
Chr1	23578754	23578755	35S_heat_stress_PE_peak_1510	2.82683	Chr1	AT1G63580	gene	23577333	23578254	+	-500
Chr1	23581929	23581930	35S_heat_stress_PE_peak_1511	8.17288	Chr1	AT1G63600	gene	23581712	23582624	+	0
Chr1	23585580	23585581	35S_heat_stress_PE_peak_1512	5.43365	Chr1	AT1G63610	gene	23583521	23585727	-	0
Chr1	23590455	23590456	35S_heat_stress_PE_peak_1513	2.52926	Chr1	AT1G63640	gene	23589043	23595821	-	0
Chr1	23597436	23597437	35S_heat_stress_PE_peak_1514	7.60362	Chr1	AT1TE77710	TE	23598893	23599297	+	1456
Chr1	23602357	23602358	35S_heat_stress_PE_peak_1515	6.59842	Chr1	AT1G63650	gene	23599413	23602902	+	0
Chr1	23609345	23609346	35S_heat_stress_PE_peak_1516	5.19968	Chr1	AT1G63670	gene	23607422	23610653	-	0
Chr1	23629904	23629905	35S_heat_stress_PE_peak_1517	10.84067	Chr1	AT1TE77810	TE	23629971	23630083	+	66
Chr1	23633303	23633304	35S_heat_stress_PE_peak_1518	13.5385	Chr1	AT1G63710	gene	23632178	23633942	-	0
Chr1	23645193	23645194	35S_heat_stress_PE_peak_1519	7.09125	Chr1	AT1G63730	gene	23641770	23645132	+	-61
Chr1	23654964	23654965	35S_heat_stress_PE_peak_1520	5.43365	Chr1	AT1G63750	gene	23650848	23655363	+	0
Chr1	23667477	23667478	35S_heat_stress_PE_peak_1521	10.53955	Chr1	AT1G63790	gene	23667485	23667556	-	7
Chr1	23677084	23677085	35S_heat_stress_PE_peak_1522	2.36801	Chr1	AT1G63810	gene	23669532	23675898	-	-1186
Chr1	23678028	23678029	35S_heat_stress_PE_peak_1523	2.23968	Chr1	AT1G63810	gene	23669532	23675898	-	-2130
Chr1	23679536	23679537	35S_heat_stress_PE_peak_1524	2.36801	Chr1	AT1G63820	gene	23682422	23684367	-	2885
Chr1	23681605	23681606	35S_heat_stress_PE_peak_1525	2.82683	Chr1	AT1G63820	gene	23682422	23684367	-	816
Chr1	23696805	23696806	35S_heat_stress_PE_peak_1526	11.17503	Chr1	AT1G63850	gene	23696962	23698708	+	156
Chr1	23712365	23712366	35S_heat_stress_PE_peak_1527	7.60362	Chr1	AT1G63880	gene	23712276	23716124	-	0
Chr1	23721803	23721804	35S_heat_stress_PE_peak_1528	4.19127	Chr1	AT1G63910	gene	23719783	23721774	-	-29
Chr1	23724210	23724211	35S_heat_stress_PE_peak_1529	3.83458	Chr1	AT1TE78110	TE	23723924	23724092	+	-118
Chr1	23728910	23728911	35S_heat_stress_PE_peak_1530	6.33959	Chr1	AT1G63930	gene	23727891	23729333	+	0
Chr1	2373367	2373368	35S_heat_stress_PE_peak_27	3.17429	Chr1	AT1G07670	gene	2370052	2374545	-	0
Chr1	23733954	23733955	35S_heat_stress_PE_peak_1531	3.64188	Chr1	AT1G63940	gene	23729979	23733892	+	-62
Chr1	23738651	23738652	35S_heat_stress_PE_peak_1532	5.67198	Chr1	AT1G63970	gene	23738691	23740364	-	39
Chr1	23740377	23740378	35S_heat_stress_PE_peak_1533	5.19968	Chr1	AT1G63970	gene	23738691	23740364	-	-13
Chr1	2374859	2374860	35S_heat_stress_PE_peak_28	4.56919	Chr1	AT1TE07750	TE	2374980	2375519	-	120
Chr1	23751946	23751947	35S_heat_stress_PE_peak_1534	4.39898	Chr1	AT1G64020	gene	23751756	23752121	-	0
Chr1	23753462	23753463	35S_heat_stress_PE_peak_1535	2.36801	Chr1	AT1G64030	gene	23752873	23754348	-	0
Chr1	23754477	23754478	35S_heat_stress_PE_peak_1536	2.69457	Chr1	AT1TE78195	TE	23754446	23755437	+	0
Chr1	23756622	23756623	35S_heat_stress_PE_peak_1537	3.64188	Chr1	AT1G64035	pseudogene	23755496	23757736	-	0
Chr1	23761965	23761966	35S_heat_stress_PE_peak_1538	7.60362	Chr1	AT1TE78230	TE	23761523	23761830	-	-135
Chr1	23773275	23773276	35S_heat_stress_PE_peak_1539	7.09125	Chr1	AT1G64060	gene	23769774	23776931	+	0
Chr1	23778413	23778414	35S_heat_stress_PE_peak_1540	18.94219	Chr1	AT1G64065	gene	23778353	23779529	+	0
Chr1	23786290	23786291	35S_heat_stress_PE_peak_1541	6.86106	Chr1	AT1G64080	gene	23785021	23786800	-	0
Chr1	23791645	23791646	35S_heat_stress_PE_peak_1542	4.78789	Chr1	AT1G64100	gene	23791585	23795563	+	0
Chr1	23804895	23804896	35S_heat_stress_PE_peak_1543	4.00247	Chr1	AT1G64140	gene	23803793	23807159	-	0
Chr1	23804895	23804896	35S_heat_stress_PE_peak_1543	4.00247	Chr1	AT1G64142	gene	23803793	23807159	-	0
Chr1	23819959	23819960	35S_heat_stress_PE_peak_1544	2.82683	Chr1	AT1TE78410	TE	23819472	23819623	+	-336
Chr1	23830173	23830174	35S_heat_stress_PE_peak_1545	21.47494	Chr1	AT1G64200	gene	23828526	23830002	-	-171
Chr1	23835129	23835130	35S_heat_stress_PE_peak_1546	4.19127	Chr1	AT1G64230	gene	23833551	23835536	+	0
Chr1	23837443	23837444	35S_heat_stress_PE_peak_1547	4.56919	Chr1	AT1G64240	transposable_element_gene	23837561	23839897	+	117
Chr1	23837443	23837444	35S_heat_stress_PE_peak_1547	4.56919	Chr1	AT1TE78470	TE	23837561	23839897	+	117
Chr1	23841566	23841567	35S_heat_stress_PE_peak_1548	4.56919	Chr1	AT1G64250	transposable_element_gene	23840888	23843251	+	0
Chr1	23841566	23841567	35S_heat_stress_PE_peak_1548	4.56919	Chr1	AT1TE78475	TE	23840888	23843251	+	0
Chr1	23844372	23844373	35S_heat_stress_PE_peak_1549	6.33959	Chr1	AT1G64255	gene	23844954	23847206	+	581
Chr1	23867443	23867444	35S_heat_stress_PE_peak_1550	4.56919	Chr1	AT1G64310	gene	23866053	23867711	+	0
Chr1	23870327	23870328	35S_heat_stress_PE_peak_1551	5.87535	Chr1	AT1G64320	gene	23869036	23870548	+	0
Chr1	23873807	23873808	35S_heat_stress_PE_peak_1552	9.89602	Chr1	AT1G64330	gene	23870905	23874198	+	0
Chr1	23873807	23873808	35S_heat_stress_PE_peak_1552	9.89602	Chr1	AT1TE78550	TE	23873626	23873883	-	0
Chr1	23876136	23876137	35S_heat_stress_PE_peak_1553	2.52926	Chr1	AT1TE78560	TE	23875671	23877284	+	0
Chr1	23878062	23878063	35S_heat_stress_PE_peak_1554	4.39898	Chr1	AT1G64340	gene	23878125	23881073	+	62
Chr1	23878881	23878882	35S_heat_stress_PE_peak_1555	2.82683	Chr1	AT1G64340	gene	23878125	23881073	+	0
Chr1	23886595	23886596	35S_heat_stress_PE_peak_1556	6.86106	Chr1	AT1G64355	gene	23886084	23887212	+	0
Chr1	23893747	23893748	35S_heat_stress_PE_peak_1557	23.68696	Chr1	AT1G64380	gene	23890646	23892173	-	-1574
Chr1	23897248	23897249	35S_heat_stress_PE_peak_1558	4.19127	Chr1	AT1TE78630	TE	23897446	23897897	+	197
Chr1	23899092	23899093	35S_heat_stress_PE_peak_1559	5.87535	Chr1	AT1G64385	gene	23900035	23902281	+	942
Chr1	23902910	23902911	35S_heat_stress_PE_peak_1560	7.60362	Chr1	AT1G64385	gene	23900035	23902281	+	-629
Chr1	23911361	23911362	35S_heat_stress_PE_peak_1561	7.60362	Chr1	AT1G64390	gene	23911119	23915229	+	0
Chr1	23919542	23919543	35S_heat_stress_PE_peak_1562	4.78789	Chr1	AT1G64400	gene	23915598	23919783	-	0
Chr1	23930308	23930309	35S_heat_stress_PE_peak_1563	3.31271	Chr1	AT1G64410	transposable_element_gene	23926393	23932203	-	0
Chr1	23930308	23930309	35S_heat_stress_PE_peak_1563	3.31271	Chr1	AT1TE78720	TE	23926447	23931762	-	0
Chr1	23945711	23945712	35S_heat_stress_PE_peak_1564	8.42789	Chr1	AT1G64470	gene	23944722	23945772	-	0
Chr1	23947845	23947846	35S_heat_stress_PE_peak_1565	3.31271	Chr1	AT1G64480	gene	23948028	23949751	-	182
Chr1	2395404	2395405	35S_heat_stress_PE_peak_29	4.56919	Chr1	AT1G07725	gene	2394801	2397272	-	0
Chr1	23954092	23954093	35S_heat_stress_PE_peak_1566	10.84067	Chr1	AT1G64500	gene	23953233	23954492	+	0
Chr1	23968757	23968758	35S_heat_stress_PE_peak_1567	7.09125	Chr1	AT1G64550	gene	23968779	23973614	+	21
Chr1	23978459	23978460	35S_heat_stress_PE_peak_1568	5.43365	Chr1	AT1G64563	gene	23975085	23978335	-	-124
Chr1	23988290	23988291	35S_heat_stress_PE_peak_1569	5.19968	Chr1	AT1G64583	gene	23987051	23988740	-	0
Chr1	23991475	23991476	35S_heat_stress_PE_peak_1570	3.31271	Chr1	AT1G64585	gene	23989933	23990097	-	-1378
Chr1	23994940	23994941	35S_heat_stress_PE_peak_1571	3.64188	Chr1	AT1G64590	gene	23993533	23995509	+	0
Chr1	23995857	23995858	35S_heat_stress_PE_peak_1572	12.49408	Chr1	AT1G64600	gene	23995971	23998720	+	113
Chr1	23998315	23998316	35S_heat_stress_PE_peak_1573	6.59842	Chr1	AT1G64600	gene	23995971	23998720	+	0
Chr1	24006052	24006053	35S_heat_stress_PE_peak_1574	7.88596	Chr1	AT1G64618	gene	24005900	24006393	+	0
Chr1	24011082	24011083	35S_heat_stress_PE_peak_1575	5.87535	Chr1	AT1TE78990	TE	24012370	24012519	-	1287
Chr1	24026639	24026640	35S_heat_stress_PE_peak_1576	10.21582	Chr1	AT1G64650	gene	24023498	24026421	-	-218
Chr1	24033612	24033613	35S_heat_stress_PE_peak_1577	10.53955	Chr1	AT1G64670	gene	24030820	24033556	-	-56
Chr1	24038330	24038331	35S_heat_stress_PE_peak_1578	5.19968	Chr1	AT1G64690	gene	24038034	24039177	+	0
Chr1	24041115	24041116	35S_heat_stress_PE_peak_1579	5.19968	Chr1	AT1G64700	gene	24039810	24040595	-	-520
Chr1	24043583	24043584	35S_heat_stress_PE_peak_1580	15.36475	Chr1	AT1TE79080	TE	24043968	24044318	+	384
Chr1	24050103	24050104	35S_heat_stress_PE_peak_1581	5.19968	Chr1	AT1G64740	gene	24050006	24052487	+	0
Chr1	24057558	24057559	35S_heat_stress_PE_peak_1582	16.92528	Chr1	AT1G64770	gene	24057063	24059561	+	0
Chr1	24064524	24064525	35S_heat_stress_PE_peak_1583	3.31271	Chr1	AT1TE79130	TE	24063961	24064293	-	-231
Chr1	24065818	24065819	35S_heat_stress_PE_peak_1584	2.82683	Chr1	AT1G64790	gene	24064937	24083428	-	0
Chr1	24069466	24069467	35S_heat_stress_PE_peak_1585	3.64188	Chr1	AT1G64790	gene	24064937	24083428	-	0
Chr1	24072754	24072755	35S_heat_stress_PE_peak_1586	4.19127	Chr1	AT1G64790	gene	24064937	24083428	-	0
Chr1	24082042	24082043	35S_heat_stress_PE_peak_1587	4.56919	Chr1	AT1G64790	gene	24064937	24083428	-	0
Chr1	24083428	24083429	35S_heat_stress_PE_peak_1588	2.99861	Chr1	AT1G64790	gene	24064937	24083428	-	0
Chr1	24087800	24087801	35S_heat_stress_PE_peak_1589	5.19968	Chr1	AT1G64810	gene	24086558	24088538	+	0
Chr1	24088785	24088786	35S_heat_stress_PE_peak_1590	5.43365	Chr1	AT1G64820	gene	24088605	24090558	+	0
Chr1	24090564	24090565	35S_heat_stress_PE_peak_1591	2.36801	Chr1	AT1G64820	gene	24088605	24090558	+	-6
Chr1	2409500	2409501	35S_heat_stress_PE_peak_30	2.36801	Chr1	AT1G07770	gene	2408203	2409580	-	0
Chr1	24097894	24097895	35S_heat_stress_PE_peak_1592	11.82826	Chr1	AT1G64860	gene	24097913	24100952	+	18
Chr1	24099328	24099329	35S_heat_stress_PE_peak_1593	5.19968	Chr1	AT1G64860	gene	24097913	24100952	+	0
Chr1	24106050	24106051	35S_heat_stress_PE_peak_1594	9.0254	Chr1	AT1G64880	gene	24105642	24109146	+	0
Chr1	24106050	24106051	35S_heat_stress_PE_peak_1594	9.0254	Chr1	AT1TE79280	TE	24105931	24106230	-	0
Chr1	24106884	24106885	35S_heat_stress_PE_peak_1595	2.82683	Chr1	AT1G64880	gene	24105642	24109146	+	0
Chr1	24114246	24114247	35S_heat_stress_PE_peak_1596	7.09125	Chr1	AT1G64900	gene	24113215	24114984	+	0
Chr1	24115736	24115737	35S_heat_stress_PE_peak_1597	5.87535	Chr1	AT1G64910	gene	24115137	24116747	-	0
Chr1	24118214	24118215	35S_heat_stress_PE_peak_1598	4.56919	Chr1	AT1G64920	gene	24117440	24118798	-	0
Chr1	24121657	24121658	35S_heat_stress_PE_peak_1599	7.60362	Chr1	AT1G64930	gene	24120926	24122461	+	0
Chr1	24124877	24124878	35S_heat_stress_PE_peak_1600	6.86106	Chr1	AT1G64940	gene	24123789	24125324	+	0
Chr1	24126305	24126306	35S_heat_stress_PE_peak_1601	2.08514	Chr1	AT1TE79345	TE	24126180	24127536	-	0
Chr1	24128930	24128931	35S_heat_stress_PE_peak_1602	9.89602	Chr1	AT1G64950	gene	24127561	24129458	+	0
Chr1	24134639	24134640	35S_heat_stress_PE_peak_1603	4.19127	Chr1	AT1G64970	gene	24134085	24136109	-	0
Chr1	24136182	24136183	35S_heat_stress_PE_peak_1604	5.87535	Chr1	AT1G64970	gene	24134085	24136109	-	-73
Chr1	24152061	24152062	35S_heat_stress_PE_peak_1605	7.09125	Chr1	AT1G65010	gene	24149543	24154274	+	0
Chr1	24156424	24156425	35S_heat_stress_PE_peak_1606	5.43365	Chr1	AT1G65020	gene	24154344	24156605	-	0
Chr1	24159802	24159803	35S_heat_stress_PE_peak_1607	4.78789	Chr1	AT1G65040	gene	24159834	24163628	-	31
Chr1	24163724	24163725	35S_heat_stress_PE_peak_1608	8.17288	Chr1	AT1G65040	gene	24159834	24163628	-	-96
Chr1	24166632	24166633	35S_heat_stress_PE_peak_1609	2.08514	Chr1	AT1G65060	gene	24167202	24171502	-	569
Chr1	24167482	24167483	35S_heat_stress_PE_peak_1610	2.36801	Chr1	AT1G65060	gene	24167202	24171502	-	0
Chr1	24182375	24182376	35S_heat_stress_PE_peak_1611	6.86106	Chr1	AT1G65090	gene	24180830	24183300	-	0
Chr1	24186090	24186091	35S_heat_stress_PE_peak_1612	6.33959	Chr1	AT1G65110	gene	24183959	24188330	-	0
Chr1	24188039	24188040	35S_heat_stress_PE_peak_1613	5.19968	Chr1	AT1G65110	gene	24183959	24188330	-	0
Chr1	24189508	24189509	35S_heat_stress_PE_peak_1614	1.81093	Chr1	AT1G65113	gene	24189464	24190026	+	0
Chr1	24190321	24190322	35S_heat_stress_PE_peak_1615	5.01208	Chr1	AT1G65113	gene	24189464	24190026	+	-295
Chr1	24196230	24196231	35S_heat_stress_PE_peak_1616	7.09125	Chr1	AT1G65120	gene	24191348	24196073	-	-157
Chr1	24200370	24200371	35S_heat_stress_PE_peak_1617	2.36801	Chr1	AT1G65130	gene	24196472	24201022	-	0
Chr1	24209413	24209414	35S_heat_stress_PE_peak_1618	4.78789	Chr1	AT1G65170	gene	24209613	24211116	+	199
Chr1	24210807	24210808	35S_heat_stress_PE_peak_1619	2.82683	Chr1	AT1G65170	gene	24209613	24211116	+	0
Chr1	24211625	24211626	35S_heat_stress_PE_peak_1620	2.23968	Chr1	AT1G65180	gene	24211741	24213870	-	115
Chr1	24213084	24213085	35S_heat_stress_PE_peak_1621	2.69457	Chr1	AT1G65180	gene	24211741	24213870	-	0
Chr1	24216330	24216331	35S_heat_stress_PE_peak_1622	5.19968	Chr1	AT1G65190	gene	24215644	24217328	-	0
Chr1	24225681	24225682	35S_heat_stress_PE_peak_1623	3.49651	Chr1	AT1G65210	gene	24224812	24225815	+	0
Chr1	24229279	24229280	35S_heat_stress_PE_peak_1624	8.72486	Chr1	AT1G65230	gene	24229148	24230902	+	0
Chr1	24236444	24236445	35S_heat_stress_PE_peak_1625	12.17404	Chr1	AT1G65260	gene	24236258	24240705	+	0
Chr1	24254780	24254781	35S_heat_stress_PE_peak_1626	2.82683	Chr1	AT1G65300	gene	24254929	24255765	+	148
Chr1	24263402	24263403	35S_heat_stress_PE_peak_1627	5.43365	Chr1	AT1TE79790	TE	24263648	24264885	-	245
Chr1	24265457	24265458	35S_heat_stress_PE_peak_1628	2.08514	Chr1	AT1TE79790	TE	24263648	24264885	-	-572
Chr1	24268439	24268440	35S_heat_stress_PE_peak_1629	5.19968	Chr1	AT1G65340	gene	24268135	24269646	-	0
Chr1	24272775	24272776	35S_heat_stress_PE_peak_1630	10.35195	Chr1	AT1G65350	gene	24272518	24277275	-	0
Chr1	24279527	24279528	35S_heat_stress_PE_peak_1631	2.99861	Chr1	AT1TE79825	TE	24279534	24279582	-	6
Chr1	24280450	24280451	35S_heat_stress_PE_peak_1632	2.08514	Chr1	AT1TE79830	TE	24279583	24281393	+	0
Chr1	24281906	24281907	35S_heat_stress_PE_peak_1633	6.33959	Chr1	AT1G65360	gene	24281337	24282151	+	0
Chr1	24284229	24284230	35S_heat_stress_PE_peak_1634	5.67198	Chr1	AT1G65365	pseudogene	24282516	24284206	-	-23
Chr1	24292229	24292230	35S_heat_stress_PE_peak_1635	4.56919	Chr1	AT1G65390	gene	24292478	24294631	+	248
Chr1	24295250	24295251	35S_heat_stress_PE_peak_1636	3.31271	Chr1	AT1G65410	gene	24295169	24297595	+	0
Chr1	24299255	24299256	35S_heat_stress_PE_peak_1637	11.48634	Chr1	AT1G65420	gene	24297480	24298570	-	-685
Chr1	24303800	24303801	35S_heat_stress_PE_peak_1638	2.69457	Chr1	AT1G65430	gene	24300898	24306236	-	0
Chr1	24306545	24306546	35S_heat_stress_PE_peak_1639	8.72486	Chr1	AT1G65440	gene	24306611	24314620	-	65
Chr1	24315467	24315468	35S_heat_stress_PE_peak_1640	3.31271	Chr1	AT1TE79935	TE	24314647	24315196	-	-271
Chr1	24318491	24318492	35S_heat_stress_PE_peak_1641	4.78789	Chr1	AT1G65450	gene	24315814	24319064	+	0
Chr1	2431935	2431936	35S_heat_stress_PE_peak_31	2.82683	Chr1	AT1G07870	gene	2428773	2432057	-	0
Chr1	24321512	24321513	35S_heat_stress_PE_peak_1642	2.36801	Chr1	AT1G65470	gene	24319670	24324064	-	0
Chr1	24324325	24324326	35S_heat_stress_PE_peak_1643	6.33959	Chr1	AT1G65470	gene	24319670	24324064	-	-261
Chr1	24326256	24326257	35S_heat_stress_PE_peak_1644	3.17429	Chr1	AT1G65470	gene	24319670	24324064	-	-2192
Chr1	24330000	24330001	35S_heat_stress_PE_peak_1645	2.08514	Chr1	AT1TE79980	TE	24330367	24331130	-	366
Chr1	24331770	24331771	35S_heat_stress_PE_peak_1646	4.56919	Chr1	AT1G65480	gene	24331428	24333934	+	0
Chr1	24334400	24334401	35S_heat_stress_PE_peak_1647	2.99861	Chr1	AT1G65480	gene	24331428	24333934	+	-466
Chr1	24337581	24337582	35S_heat_stress_PE_peak_1648	2.82683	Chr1	AT1TE79995	TE	24337782	24338144	-	200
Chr1	24341415	24341416	35S_heat_stress_PE_peak_1649	5.19968	Chr1	AT1G65481	gene	24341026	24341739	-	0
Chr1	24349225	24349226	35S_heat_stress_PE_peak_1650	15.00454	Chr1	AT1G65486	gene	24349523	24350306	+	297
Chr1	24350787	24350788	35S_heat_stress_PE_peak_1651	3.17429	Chr1	AT1TE80035	TE	24350741	24352986	+	0
Chr1	24351554	24351555	35S_heat_stress_PE_peak_1652	2.08514	Chr1	AT1TE80035	TE	24350741	24352986	+	0
Chr1	24355810	24355811	35S_heat_stress_PE_peak_1653	5.67198	Chr1	AT1G65490	gene	24354771	24355351	+	-459
Chr1	24361377	24361378	35S_heat_stress_PE_peak_1654	6.33959	Chr1	AT1G65520	gene	24361032	24361993	-	0
Chr1	24366467	24366468	35S_heat_stress_PE_peak_1655	8.17288	Chr1	AT1G65541	gene	24366310	24366405	+	-62
Chr1	24371165	24371166	35S_heat_stress_PE_peak_1656	2.82683	Chr1	AT1G65560	gene	24371387	24373798	-	221
Chr1	24371835	24371836	35S_heat_stress_PE_peak_1657	1.66825	Chr1	AT1G65560	gene	24371387	24373798	-	0
Chr1	24373314	24373315	35S_heat_stress_PE_peak_1658	5.67198	Chr1	AT1G65560	gene	24371387	24373798	-	0
Chr1	24374796	24374797	35S_heat_stress_PE_peak_1659	3.83458	Chr1	AT1G65570	gene	24374098	24375846	-	0
Chr1	2437780	2437781	35S_heat_stress_PE_peak_32	5.01208	Chr1	AT1G07890	gene	2437330	2439665	+	0
Chr1	24386060	24386061	35S_heat_stress_PE_peak_1660	4.19127	Chr1	AT1G65590	gene	24385900	24391207	+	0
Chr1	24388630	24388631	35S_heat_stress_PE_peak_1661	4.39898	Chr1	AT1G65590	gene	24385900	24391207	+	0
Chr1	24390616	24390617	35S_heat_stress_PE_peak_1662	2.82683	Chr1	AT1G65590	gene	24385900	24391207	+	0
Chr1	24392742	24392743	35S_heat_stress_PE_peak_1663	3.49651	Chr1	AT1G65610	gene	24391679	24395360	-	0
Chr1	24395148	24395149	35S_heat_stress_PE_peak_1664	7.60362	Chr1	AT1G65610	gene	24391679	24395360	-	0
Chr1	2439938	2439939	35S_heat_stress_PE_peak_33	5.19968	Chr1	AT1G07890	gene	2437330	2439665	+	-273
Chr1	24401463	24401464	35S_heat_stress_PE_peak_1665	6.86106	Chr1	AT1G65620	gene	24398143	24400969	+	-494
Chr1	24403610	24403611	35S_heat_stress_PE_peak_1666	1.95863	Chr1	AT1TE80170	TE	24402525	24403295	+	-315
Chr1	24404473	24404474	35S_heat_stress_PE_peak_1667	4.39898	Chr1	AT1TE80170	TE	24402525	24403295	+	-1178
Chr1	24405487	24405488	35S_heat_stress_PE_peak_1668	3.17429	Chr1	AT1G65630	gene	24406542	24409068	-	1054
Chr1	24406784	24406785	35S_heat_stress_PE_peak_1669	3.49651	Chr1	AT1G65630	gene	24406542	24409068	-	0
Chr1	24413391	24413392	35S_heat_stress_PE_peak_1670	2.69457	Chr1	AT1G65640	gene	24410851	24413527	-	0
Chr1	24415120	24415121	35S_heat_stress_PE_peak_1671	4.19127	Chr1	AT1G65650	gene	24415015	24417709	-	0
Chr1	24416085	24416086	35S_heat_stress_PE_peak_1672	2.08514	Chr1	AT1G65650	gene	24415015	24417709	-	0
Chr1	24419348	24419349	35S_heat_stress_PE_peak_1673	5.01208	Chr1	AT1G65660	gene	24418107	24421292	-	0
Chr1	24422795	24422796	35S_heat_stress_PE_peak_1674	4.39898	Chr1	AT1G65670	gene	24421993	24423953	-	0
Chr1	24425994	24425995	35S_heat_stress_PE_peak_1675	3.31271	Chr1	AT1G65680	gene	24427266	24428399	+	1271
Chr1	24427404	24427405	35S_heat_stress_PE_peak_1676	3.31271	Chr1	AT1G65680	gene	24427266	24428399	+	0
Chr1	24431104	24431105	35S_heat_stress_PE_peak_1677	2.82683	Chr1	AT1G65690	gene	24431430	24432953	-	325
Chr1	24432940	24432941	35S_heat_stress_PE_peak_1678	3.31271	Chr1	AT1G65690	gene	24431430	24432953	-	0
Chr1	24438485	24438486	35S_heat_stress_PE_peak_1679	6.33959	Chr1	AT1G65710	gene	24436901	24438542	-	0
Chr1	24447943	24447944	35S_heat_stress_PE_peak_1680	2.23968	Chr1	AT1TE80300	TE	24447112	24447477	+	-466
Chr1	24452956	24452957	35S_heat_stress_PE_peak_1681	5.19968	Chr1	AT1G65740	gene	24452096	24453211	-	0
Chr1	24455477	24455478	35S_heat_stress_PE_peak_1682	1.66825	Chr1	AT1G65750	transposable_element_gene	24454772	24458439	+	0
Chr1	24457904	24457905	35S_heat_stress_PE_peak_1683	3.64188	Chr1	AT1G65750	transposable_element_gene	24454772	24458439	+	0
Chr1	24461380	24461381	35S_heat_stress_PE_peak_1684	4.19127	Chr1	AT1G65770	gene	24460656	24461738	-	0
Chr1	24463754	24463755	35S_heat_stress_PE_peak_1685	4.56919	Chr1	AT1G65780	gene	24462958	24466888	-	0
Chr1	24465814	24465815	35S_heat_stress_PE_peak_1686	3.49651	Chr1	AT1G65780	gene	24462958	24466888	-	0
Chr1	24467229	24467230	35S_heat_stress_PE_peak_1687	3.64188	Chr1	AT1TE80350	TE	24467557	24468241	+	327
Chr1	24468696	24468697	35S_heat_stress_PE_peak_1688	7.88596	Chr1	AT1G65790	gene	24468932	24472329	+	235
Chr1	24475986	24475987	35S_heat_stress_PE_peak_1689	6.12432	Chr1	AT1G65800	gene	24473121	24476715	+	0
Chr1	24476982	24476983	35S_heat_stress_PE_peak_1690	7.09125	Chr1	AT1G65810	gene	24477043	24480728	-	60
Chr1	24482543	24482544	35S_heat_stress_PE_peak_1691	2.36801	Chr1	AT1TE80400	TE	24483166	24483456	-	622
Chr1	24483629	24483630	35S_heat_stress_PE_peak_1692	2.36801	Chr1	AT1TE80400	TE	24483166	24483456	-	-173
Chr1	24487814	24487815	35S_heat_stress_PE_peak_1693	6.59842	Chr1	AT1G65830	gene	24486992	24487073	-	-741
Chr1	24493572	24493573	35S_heat_stress_PE_peak_1694	4.39898	Chr1	AT1G65845	gene	24493174	24493798	-	0
Chr1	24495776	24495777	35S_heat_stress_PE_peak_1695	3.31271	Chr1	AT1G65850	gene	24494678	24498542	+	0
Chr1	24498441	24498442	35S_heat_stress_PE_peak_1696	2.99861	Chr1	AT1G65850	gene	24494678	24498542	+	0
Chr1	24500786	24500787	35S_heat_stress_PE_peak_1697	2.82683	Chr1	AT1G65860	gene	24499066	24502745	-	0
Chr1	24500786	24500787	35S_heat_stress_PE_peak_1697	2.82683	Chr1	AT1TE80465	TE	24500750	24501603	-	0
Chr1	24502510	24502511	35S_heat_stress_PE_peak_1698	2.99861	Chr1	AT1G65860	gene	24499066	24502745	-	0
Chr1	24503370	24503371	35S_heat_stress_PE_peak_1699	7.09125	Chr1	AT1TE80470	TE	24502680	24503378	+	0
Chr1	24509189	24509190	35S_heat_stress_PE_peak_1700	4.56919	Chr1	AT1G65880	gene	24508633	24510742	-	0
Chr1	24514126	24514127	35S_heat_stress_PE_peak_1701	3.49651	Chr1	AT1G65890	gene	24512457	24514659	-	0
Chr1	24515341	24515342	35S_heat_stress_PE_peak_1702	2.52926	Chr1	AT1TE80520	TE	24515194	24515306	-	-35
Chr1	24518289	24518290	35S_heat_stress_PE_peak_1703	4.56919	Chr1	AT1G65900	gene	24515837	24518487	-	0
Chr1	24521506	24521507	35S_heat_stress_PE_peak_1704	2.82683	Chr1	AT1G65910	gene	24520791	24524164	-	0
Chr1	24522046	24522047	35S_heat_stress_PE_peak_1705	1.81093	Chr1	AT1G65910	gene	24520791	24524164	-	0
Chr1	24524037	24524038	35S_heat_stress_PE_peak_1706	3.31271	Chr1	AT1G65910	gene	24520791	24524164	-	0
Chr1	24526884	24526885	35S_heat_stress_PE_peak_1707	2.99861	Chr1	AT1G65920	gene	24525102	24529294	-	0
Chr1	24529072	24529073	35S_heat_stress_PE_peak_1708	2.52926	Chr1	AT1G65920	gene	24525102	24529294	-	0
Chr1	24530355	24530356	35S_heat_stress_PE_peak_1709	3.49651	Chr1	AT1TE80575	TE	24529373	24530253	+	-102
Chr1	24533509	24533510	35S_heat_stress_PE_peak_1710	2.08514	Chr1	AT1TE80590	TE	24533502	24535062	+	0
Chr1	24537209	24537210	35S_heat_stress_PE_peak_1711	9.29964	Chr1	AT1G65930	gene	24538886	24542129	+	1676
Chr1	24539042	24539043	35S_heat_stress_PE_peak_1712	3.64188	Chr1	AT1G65930	gene	24538886	24542129	+	0
Chr1	24539751	24539752	35S_heat_stress_PE_peak_1713	1.66825	Chr1	AT1G65930	gene	24538886	24542129	+	0
Chr1	24542337	24542338	35S_heat_stress_PE_peak_1714	3.49651	Chr1	AT1G65930	gene	24538886	24542129	+	-208
Chr1	24544091	24544092	35S_heat_stress_PE_peak_1715	2.23968	Chr1	AT1G65940	pseudogene	24543652	24544101	+	0
Chr1	24544712	24544713	35S_heat_stress_PE_peak_1716	1.95863	Chr1	AT1TE80620	TE	24544844	24545318	+	131
Chr1	24554365	24554366	35S_heat_stress_PE_peak_1717	9.0254	Chr1	AT1G65960	gene	24552003	24557730	+	0
Chr1	2456288	2456289	35S_heat_stress_PE_peak_34	6.34918	Chr1	AT1G07920	gene	2454846	2457321	+	0
Chr1	24564480	24564481	35S_heat_stress_PE_peak_1718	1.41277	Chr1	AT1G65985	gene	24562553	24568530	-	0
Chr1	24564480	24564481	35S_heat_stress_PE_peak_1718	1.41277	Chr1	AT1TE80685	TE	24564238	24564712	+	0
Chr1	24566097	24566098	35S_heat_stress_PE_peak_1719	2.23968	Chr1	AT1G65985	gene	24562553	24568530	-	0
Chr1	24567012	24567013	35S_heat_stress_PE_peak_1720	1.66825	Chr1	AT1G65985	gene	24562553	24568530	-	0
Chr1	24567638	24567639	35S_heat_stress_PE_peak_1721	2.82683	Chr1	AT1G65985	gene	24562553	24568530	-	0
Chr1	24568362	24568363	35S_heat_stress_PE_peak_1722	2.36801	Chr1	AT1G65985	gene	24562553	24568530	-	0
Chr1	24570235	24570236	35S_heat_stress_PE_peak_1723	4.03213	Chr1	AT1TE80700	TE	24569020	24569405	-	-830
Chr1	24573007	24573008	35S_heat_stress_PE_peak_1724	2.99861	Chr1	AT1G65990	gene	24571603	24573471	-	0
Chr1	24576911	24576912	35S_heat_stress_PE_peak_1725	3.17429	Chr1	AT1TE80725	TE	24577178	24577413	-	266
Chr1	24578587	24578588	35S_heat_stress_PE_peak_1726	2.82683	Chr1	AT1G66020	gene	24577553	24580185	+	0
Chr1	24580810	24580811	35S_heat_stress_PE_peak_1727	2.99861	Chr1	AT1G66020	gene	24577553	24580185	+	-625
Chr1	24585243	24585244	35S_heat_stress_PE_peak_1728	6.33959	Chr1	AT1G66040	gene	24583820	24586681	-	0
Chr1	24586659	24586660	35S_heat_stress_PE_peak_1729	5.67198	Chr1	AT1G66040	gene	24583820	24586681	-	0
Chr1	24587978	24587979	35S_heat_stress_PE_peak_1730	3.64188	Chr1	AT1TE80760	TE	24587899	24587923	-	-55
Chr1	2459762	2459763	35S_heat_stress_PE_peak_35	4.20886	Chr1	AT1G07930	gene	2458244	2460790	+	0
Chr1	24601091	24601092	35S_heat_stress_PE_peak_1731	8.42789	Chr1	AT1G66080	gene	24600217	24601157	-	0
Chr1	24602608	24602609	35S_heat_stress_PE_peak_1732	5.67198	Chr1	AT1G66090	gene	24602146	24604763	+	0
Chr1	24603996	24603997	35S_heat_stress_PE_peak_1733	3.64188	Chr1	AT1G66090	gene	24602146	24604763	+	0
Chr1	24606859	24606860	35S_heat_stress_PE_peak_1734	4.19127	Chr1	AT1G66100	gene	24605671	24606537	-	-322
Chr1	24611589	24611590	35S_heat_stress_PE_peak_1735	11.48634	Chr1	AT1G66120	gene	24612620	24614805	+	1030
Chr1	24617520	24617521	35S_heat_stress_PE_peak_1736	4.03213	Chr1	AT1TE80870	TE	24617951	24618103	-	430
Chr1	24620977	24620978	35S_heat_stress_PE_peak_1737	5.19968	Chr1	AT1G66140	gene	24619837	24622004	-	0
Chr1	24631496	24631497	35S_heat_stress_PE_peak_1738	9.89602	Chr1	AT1G66150	gene	24631409	24634749	+	0
Chr1	2464062	2464063	35S_heat_stress_PE_peak_36	6.51848	Chr1	AT1G07940	gene	2462953	2465504	-	0
Chr1	24644834	24644835	35S_heat_stress_PE_peak_1739	4.56919	Chr1	AT1TE80940	TE	24644962	24645031	+	127
Chr1	24648096	24648097	35S_heat_stress_PE_peak_1740	12.84512	Chr1	AT1G66180	gene	24647188	24648813	+	0
Chr1	24650351	24650352	35S_heat_stress_PE_peak_1741	4.19127	Chr1	AT1G66180	gene	24647188	24648813	+	-1538
Chr1	24654091	24654092	35S_heat_stress_PE_peak_1742	7.88596	Chr1	AT1G66190	gene	24652795	24653938	-	-153
Chr1	24660597	24660598	35S_heat_stress_PE_peak_1743	2.36801	Chr1	AT1TE80995	TE	24658695	24659730	-	-867
Chr1	24663155	24663156	35S_heat_stress_PE_peak_1744	2.36801	Chr1	AT1TE81005	TE	24662960	24664035	-	0
Chr1	24664531	24664532	35S_heat_stress_PE_peak_1745	3.17429	Chr1	AT1TE81005	TE	24662960	24664035	-	-496
Chr1	24666989	24666990	35S_heat_stress_PE_peak_1746	3.64188	Chr1	AT1G66210	gene	24665629	24668783	-	0
Chr1	24668271	24668272	35S_heat_stress_PE_peak_1747	2.23968	Chr1	AT1G66210	gene	24665629	24668783	-	0
Chr1	24669831	24669832	35S_heat_stress_PE_peak_1748	3.31271	Chr1	AT1G66220	gene	24670536	24673661	+	704
Chr1	24671535	24671536	35S_heat_stress_PE_peak_1749	2.08514	Chr1	AT1G66220	gene	24670536	24673661	+	0
Chr1	24672370	24672371	35S_heat_stress_PE_peak_1750	2.36801	Chr1	AT1G66220	gene	24670536	24673661	+	0
Chr1	24677176	24677177	35S_heat_stress_PE_peak_1751	17.31181	Chr1	AT1G66230	gene	24677154	24678415	+	0
Chr1	24679733	24679734	35S_heat_stress_PE_peak_1752	2.99861	Chr1	AT1TE81060	TE	24679817	24680722	+	83
Chr1	24680921	24680922	35S_heat_stress_PE_peak_1753	5.43365	Chr1	AT1TE81060	TE	24679817	24680722	+	-199
Chr1	24682308	24682309	35S_heat_stress_PE_peak_1754	2.69457	Chr1	AT1TE81065	TE	24682376	24682962	+	67
Chr1	24687232	24687233	35S_heat_stress_PE_peak_1755	5.19968	Chr1	AT1G66240	gene	24686256	24687332	-	0
Chr1	24689495	24689496	35S_heat_stress_PE_peak_1756	2.52926	Chr1	AT1TE81090	TE	24688565	24688840	-	-655
Chr1	24691094	24691095	35S_heat_stress_PE_peak_1757	2.36801	Chr1	AT1G66245	gene	24690444	24691307	+	0
Chr1	24692091	24692092	35S_heat_stress_PE_peak_1758	1.54801	Chr1	AT1TE81100	TE	24692059	24692411	+	0
Chr1	24693168	24693169	35S_heat_stress_PE_peak_1759	8.42789	Chr1	AT1G66250	gene	24692894	24695515	+	0
Chr1	24696888	24696889	35S_heat_stress_PE_peak_1760	6.86106	Chr1	AT1G66260	gene	24695640	24698914	-	0
Chr1	24701880	24701881	35S_heat_stress_PE_peak_1761	2.82683	Chr1	AT1G66270	gene	24699990	24703041	-	0
Chr1	24702598	24702599	35S_heat_stress_PE_peak_1762	1.54801	Chr1	AT1G66270	gene	24699990	24703041	-	0
Chr1	24705454	24705455	35S_heat_stress_PE_peak_1763	2.23968	Chr1	AT1TE81150	TE	24704987	24706028	+	0
Chr1	24707288	24707289	35S_heat_stress_PE_peak_1764	2.36801	Chr1	AT1G66280	gene	24706512	24709785	-	0
Chr1	24708688	24708689	35S_heat_stress_PE_peak_1765	2.82683	Chr1	AT1G66280	gene	24706512	24709785	-	0
Chr1	24709595	24709596	35S_heat_stress_PE_peak_1766	1.66825	Chr1	AT1G66280	gene	24706512	24709785	-	0
Chr1	24712192	24712193	35S_heat_stress_PE_peak_1767	2.69457	Chr1	AT1G66290	gene	24713306	24714843	-	1113
Chr1	24716568	24716569	35S_heat_stress_PE_peak_1768	2.36801	Chr1	AT1G66300	gene	24716497	24718050	-	0
Chr1	24720957	24720958	35S_heat_stress_PE_peak_1769	4.19127	Chr1	AT1TE81210	TE	24720723	24721037	+	0
Chr1	24724391	24724392	35S_heat_stress_PE_peak_1770	3.31271	Chr1	AT1G66310	gene	24722971	24724475	-	0
Chr1	24726925	24726926	35S_heat_stress_PE_peak_1771	2.99861	Chr1	AT1G66320	gene	24726812	24728614	-	0
Chr1	24728405	24728406	35S_heat_stress_PE_peak_1772	2.52926	Chr1	AT1G66320	gene	24726812	24728614	-	0
Chr1	24732477	24732478	35S_heat_stress_PE_peak_1773	5.67198	Chr1	AT1G66330	gene	24729629	24732491	-	0
Chr1	24734065	24734066	35S_heat_stress_PE_peak_1774	4.03213	Chr1	AT1G66340	gene	24734162	24737756	+	96
Chr1	24737687	24737688	35S_heat_stress_PE_peak_1775	3.17429	Chr1	AT1G66340	gene	24734162	24737756	+	0
Chr1	24744023	24744024	35S_heat_stress_PE_peak_1776	7.88596	Chr1	AT1TE81285	TE	24744926	24745330	+	902
Chr1	24746513	24746514	35S_heat_stress_PE_peak_1777	2.36801	Chr1	AT1TE81285	TE	24744926	24745330	+	-1183
Chr1	24748735	24748736	35S_heat_stress_PE_peak_1778	5.19968	Chr1	AT1G66350	gene	24748195	24750043	+	0
Chr1	24752435	24752436	35S_heat_stress_PE_peak_1779	3.31271	Chr1	AT1G66360	gene	24751377	24752834	+	0
Chr1	24754430	24754431	35S_heat_stress_PE_peak_1780	3.64188	Chr1	AT1G66370	gene	24753634	24754604	+	0
Chr1	24757347	24757348	35S_heat_stress_PE_peak_1781	3.31271	Chr1	AT1G66380	gene	24757413	24758490	+	65
Chr1	24760638	24760639	35S_heat_stress_PE_peak_1782	4.19127	Chr1	AT1TE81330	TE	24761789	24762097	+	1150
Chr1	24761920	24761921	35S_heat_stress_PE_peak_1783	2.52926	Chr1	AT1TE81330	TE	24761789	24762097	+	0
Chr1	24762614	24762615	35S_heat_stress_PE_peak_1784	2.99861	Chr1	AT1TE81330	TE	24761789	24762097	+	-517
Chr1	24765168	24765169	35S_heat_stress_PE_peak_1785	1.66825	Chr1	AT1G66390	gene	24763957	24765541	+	0
Chr1	24766962	24766963	35S_heat_stress_PE_peak_1786	3.17429	Chr1	AT1TE81340	TE	24766205	24766778	-	-184
Chr1	24768241	24768242	35S_heat_stress_PE_peak_1787	2.82683	Chr1	AT1TE81345	TE	24767629	24768128	-	-113
Chr1	24770635	24770636	35S_heat_stress_PE_peak_1788	9.61042	Chr1	AT1G66400	gene	24770575	24771371	-	0
Chr1	24772165	24772166	35S_heat_stress_PE_peak_1789	2.69457	Chr1	AT1G66400	gene	24770575	24771371	-	-794
Chr1	24774181	24774182	35S_heat_stress_PE_peak_1790	6.33959	Chr1	AT1G66410	gene	24774217	24775984	-	35
Chr1	24778598	24778599	35S_heat_stress_PE_peak_1791	4.78789	Chr1	AT1G66430	gene	24778271	24780629	+	0
Chr1	24780020	24780021	35S_heat_stress_PE_peak_1792	2.69457	Chr1	AT1G66430	gene	24778271	24780629	+	0
Chr1	24781433	24781434	35S_heat_stress_PE_peak_1793	2.69457	Chr1	AT1G66440	gene	24782171	24784351	+	737
Chr1	24783537	24783538	35S_heat_stress_PE_peak_1794	3.17429	Chr1	AT1G66440	gene	24782171	24784351	+	0
Chr1	24787937	24787938	35S_heat_stress_PE_peak_1795	3.64188	Chr1	AT1G66450	gene	24786200	24788302	+	0
Chr1	24790079	24790080	35S_heat_stress_PE_peak_1796	3.31271	Chr1	AT1G66460	gene	24789735	24791988	-	0
Chr1	24793725	24793726	35S_heat_stress_PE_peak_1797	2.08514	Chr1	AT1TE81430	TE	24793772	24794915	+	46
Chr1	24794791	24794792	35S_heat_stress_PE_peak_1798	3.31271	Chr1	AT1TE81430	TE	24793772	24794915	+	0
Chr1	24796697	24796698	35S_heat_stress_PE_peak_1799	2.82683	Chr1	AT1G66470	gene	24795214	24796988	+	0
Chr1	24800200	24800201	35S_heat_stress_PE_peak_1800	2.36801	Chr1	AT1G66475	gene	24801611	24801754	-	1410
Chr1	24801620	24801621	35S_heat_stress_PE_peak_1801	2.36801	Chr1	AT1G66475	gene	24801611	24801754	-	0
Chr1	24803765	24803766	35S_heat_stress_PE_peak_1802	2.08514	Chr1	AT1G66480	gene	24805635	24807557	-	1869
Chr1	24805565	24805566	35S_heat_stress_PE_peak_1803	3.31271	Chr1	AT1G66480	gene	24805635	24807557	-	69
Chr1	24806057	24806058	35S_heat_stress_PE_peak_1804	2.08514	Chr1	AT1G66480	gene	24805635	24807557	-	0
Chr1	24807356	24807357	35S_heat_stress_PE_peak_1805	3.17429	Chr1	AT1G66480	gene	24805635	24807557	-	0
Chr1	24807848	24807849	35S_heat_stress_PE_peak_1806	1.95863	Chr1	AT1G66480	gene	24805635	24807557	-	-291
Chr1	24808593	24808594	35S_heat_stress_PE_peak_1807	2.23968	Chr1	AT1G66490	gene	24809421	24810549	-	827
Chr1	24811505	24811506	35S_heat_stress_PE_peak_1808	4.79467	Chr1	AT1G66500	gene	24811149	24812650	-	0
Chr1	24814270	24814271	35S_heat_stress_PE_peak_1809	1.66825	Chr1	AT1G66510	gene	24812837	24816620	+	0
Chr1	24817070	24817071	35S_heat_stress_PE_peak_1810	7.36345	Chr1	AT1G66520	gene	24816128	24818744	-	0
Chr1	24819592	24819593	35S_heat_stress_PE_peak_1811	3.31271	Chr1	AT1G66530	gene	24818911	24822342	-	0
Chr1	24822279	24822280	35S_heat_stress_PE_peak_1812	2.08514	Chr1	AT1G66530	gene	24818911	24822342	-	0
Chr1	24823580	24823581	35S_heat_stress_PE_peak_1813	1.81093	Chr1	AT1G66534	pseudogene	24823254	24823667	+	0
Chr1	24824581	24824582	35S_heat_stress_PE_peak_1814	5.43365	Chr1	AT1G66540	gene	24824459	24826670	+	0
Chr1	24825774	24825775	35S_heat_stress_PE_peak_1815	3.31271	Chr1	AT1G66540	gene	24824459	24826670	+	0
Chr1	24828398	24828399	35S_heat_stress_PE_peak_1816	2.82683	Chr1	AT1G66550	gene	24828502	24829639	+	103
Chr1	24831307	24831308	35S_heat_stress_PE_peak_1817	5.43365	Chr1	AT1G66553	gene	24831160	24831270	+	-37
Chr1	24832773	24832774	35S_heat_stress_PE_peak_1818	1.95863	Chr1	AT1TE81565	TE	24832637	24832699	-	-74
Chr1	24834148	24834149	35S_heat_stress_PE_peak_1819	2.69457	Chr1	AT1G66560	gene	24833579	24834631	+	0
Chr1	24836786	24836787	35S_heat_stress_PE_peak_1820	4.19127	Chr1	AT1G66570	gene	24835251	24837322	-	0
Chr1	24837780	24837781	35S_heat_stress_PE_peak_1821	2.36801	Chr1	AT1TE81580	TE	24837368	24838286	+	0
Chr1	24839112	24839113	35S_heat_stress_PE_peak_1822	4.39898	Chr1	AT1G66580	gene	24839165	24840612	+	52
Chr1	24844004	24844005	35S_heat_stress_PE_peak_1823	11.82826	Chr1	AT1TE81600	TE	24844530	24844821	+	525
Chr1	24845937	24845938	35S_heat_stress_PE_peak_1824	2.36801	Chr1	AT1TE81605	TE	24847019	24847152	-	1081
Chr1	24847045	24847046	35S_heat_stress_PE_peak_1825	16.12533	Chr1	AT1TE81605	TE	24847019	24847152	-	0
Chr1	24848124	24848125	35S_heat_stress_PE_peak_1826	14.25113	Chr1	AT1G66600	gene	24848320	24849364	+	195
Chr1	24849680	24849681	35S_heat_stress_PE_peak_1827	4.39898	Chr1	AT1G66610	gene	24849716	24851450	-	35
Chr1	24853359	24853360	35S_heat_stress_PE_peak_1828	3.49651	Chr1	AT1G66620	gene	24852806	24854153	-	0
Chr1	24855282	24855283	35S_heat_stress_PE_peak_1829	2.08514	Chr1	AT1G66630	gene	24855286	24856714	-	3
Chr1	24855963	24855964	35S_heat_stress_PE_peak_1830	2.36801	Chr1	AT1G66630	gene	24855286	24856714	-	0
Chr1	24856663	24856664	35S_heat_stress_PE_peak_1831	1.81093	Chr1	AT1G66630	gene	24855286	24856714	-	0
Chr1	24858518	24858519	35S_heat_stress_PE_peak_1832	1.95863	Chr1	AT1G66640	gene	24857438	24859011	+	0
Chr1	24860084	24860085	35S_heat_stress_PE_peak_1833	2.36801	Chr1	AT1G66650	gene	24860113	24861821	-	28
Chr1	24863528	24863529	35S_heat_stress_PE_peak_1834	4.78789	Chr1	AT1G66660	gene	24861876	24863368	-	-160
Chr1	24866776	24866777	35S_heat_stress_PE_peak_1835	2.82683	Chr1	AT1G66680	gene	24866095	24868992	-	0
Chr1	24867985	24867986	35S_heat_stress_PE_peak_1836	1.81093	Chr1	AT1G66680	gene	24866095	24868992	-	0
Chr1	24869419	24869420	35S_heat_stress_PE_peak_1837	4.03213	Chr1	AT1G66690	gene	24869554	24870850	-	134
Chr1	24873331	24873332	35S_heat_stress_PE_peak_1838	3.31271	Chr1	AT1G66700	gene	24873291	24874758	-	0
Chr1	24874181	24874182	35S_heat_stress_PE_peak_1839	2.82683	Chr1	AT1G66700	gene	24873291	24874758	-	0
Chr1	24875703	24875704	35S_heat_stress_PE_peak_1840	1.95863	Chr1	AT1TE81710	TE	24875443	24877077	-	0
Chr1	24876664	24876665	35S_heat_stress_PE_peak_1841	2.69457	Chr1	AT1TE81710	TE	24875443	24877077	-	0
Chr1	24877767	24877768	35S_heat_stress_PE_peak_1842	3.83458	Chr1	AT1TE81725	TE	24878079	24878317	-	311
Chr1	24879079	24879080	35S_heat_stress_PE_peak_1843	1.54801	Chr1	AT1G66710	pseudogene	24878865	24880220	-	0
Chr1	24879788	24879789	35S_heat_stress_PE_peak_1844	2.82683	Chr1	AT1G66710	pseudogene	24878865	24880220	-	0
Chr1	24885184	24885185	35S_heat_stress_PE_peak_1845	7.09125	Chr1	AT1G66730	gene	24884681	24892046	+	0
Chr1	24886969	24886970	35S_heat_stress_PE_peak_1846	2.82683	Chr1	AT1G66730	gene	24884681	24892046	+	0
Chr1	24889368	24889369	35S_heat_stress_PE_peak_1847	1.66825	Chr1	AT1G66730	gene	24884681	24892046	+	0
Chr1	24892290	24892291	35S_heat_stress_PE_peak_1848	8.42789	Chr1	AT1G66740	gene	24892340	24893766	+	49
Chr1	24894805	24894806	35S_heat_stress_PE_peak_1849	3.17429	Chr1	AT1G66750	gene	24894715	24897253	+	0
Chr1	24898827	24898828	35S_heat_stress_PE_peak_1850	11.82826	Chr1	AT1TE81805	TE	24899623	24899712	-	795
Chr1	24901880	24901881	35S_heat_stress_PE_peak_1851	4.78789	Chr1	AT1G66760	gene	24901978	24904443	+	97
Chr1	24902726	24902727	35S_heat_stress_PE_peak_1852	2.69457	Chr1	AT1G66760	gene	24901978	24904443	+	0
Chr1	24903674	24903675	35S_heat_stress_PE_peak_1853	2.52926	Chr1	AT1G66760	gene	24901978	24904443	+	0
Chr1	24905727	24905728	35S_heat_stress_PE_peak_1854	2.36801	Chr1	AT1G66770	gene	24906451	24907236	-	723
Chr1	24906952	24906953	35S_heat_stress_PE_peak_1855	2.52926	Chr1	AT1G66770	gene	24906451	24907236	-	0
Chr1	24907898	24907899	35S_heat_stress_PE_peak_1856	2.82683	Chr1	AT1TE81825	TE	24907485	24908870	-	0
Chr1	24909440	24909441	35S_heat_stress_PE_peak_1857	2.52926	Chr1	AT1G66780	gene	24909213	24911485	+	0
Chr1	24911155	24911156	35S_heat_stress_PE_peak_1858	3.31271	Chr1	AT1G66780	gene	24909213	24911485	+	0
Chr1	24914140	24914141	35S_heat_stress_PE_peak_1859	1.66825	Chr1	AT1G66783	gene	24913206	24913296	-	-844
Chr1	24915692	24915693	35S_heat_stress_PE_peak_1860	6.33959	Chr1	AT1TE81850	TE	24917598	24917773	-	1905
Chr1	24919673	24919674	35S_heat_stress_PE_peak_1861	2.69457	Chr1	AT1TE81855	TE	24918427	24918569	-	-1104
Chr1	24925065	24925066	35S_heat_stress_PE_peak_1862	1.54801	Chr1	AT1G66800	gene	24924813	24926365	+	0
Chr1	24926818	24926819	35S_heat_stress_PE_peak_1863	2.36801	Chr1	AT1G66800	gene	24924813	24926365	+	-453
Chr1	24928901	24928902	35S_heat_stress_PE_peak_1864	3.64188	Chr1	AT1G66810	gene	24927613	24928803	-	-98
Chr1	24929918	24929919	35S_heat_stress_PE_peak_1865	3.31271	Chr1	AT1G66820	gene	24930040	24930551	+	121
Chr1	24931003	24931004	35S_heat_stress_PE_peak_1866	3.64188	Chr1	AT1G66830	gene	24930665	24932918	-	0
Chr1	24932596	24932597	35S_heat_stress_PE_peak_1867	3.17429	Chr1	AT1G66830	gene	24930665	24932918	-	0
Chr1	24933247	24933248	35S_heat_stress_PE_peak_1868	4.19127	Chr1	AT1G66830	gene	24930665	24932918	-	-329
Chr1	24934724	24934725	35S_heat_stress_PE_peak_1869	4.39898	Chr1	AT1G66840	gene	24933856	24936322	-	0
Chr1	24936482	24936483	35S_heat_stress_PE_peak_1870	3.31271	Chr1	AT1G66840	gene	24933856	24936322	-	-160
Chr1	24937122	24937123	35S_heat_stress_PE_peak_1871	1.95863	Chr1	AT1G66850	gene	24936958	24937434	+	0
Chr1	24942475	24942476	35S_heat_stress_PE_peak_1872	2.08514	Chr1	AT1G66860	gene	24942188	24944497	+	0
Chr1	24945685	24945686	35S_heat_stress_PE_peak_1873	2.36801	Chr1	AT1G66870	gene	24945484	24946968	-	0
Chr1	24947574	24947575	35S_heat_stress_PE_peak_1874	2.69457	Chr1	AT1G66880	gene	24946928	24955611	+	0
Chr1	24948500	24948501	35S_heat_stress_PE_peak_1875	3.64188	Chr1	AT1G66880	gene	24946928	24955611	+	0
Chr1	24951281	24951282	35S_heat_stress_PE_peak_1876	5.43365	Chr1	AT1G66880	gene	24946928	24955611	+	0
Chr1	24955213	24955214	35S_heat_stress_PE_peak_1877	6.33959	Chr1	AT1G66880	gene	24946928	24955611	+	0
Chr1	24957652	24957653	35S_heat_stress_PE_peak_1878	6.33959	Chr1	AT1G66890	gene	24957558	24958114	+	0
Chr1	24958611	24958612	35S_heat_stress_PE_peak_1879	2.99861	Chr1	AT1TE81985	TE	24958431	24958632	-	0
Chr1	24959355	24959356	35S_heat_stress_PE_peak_1880	2.36801	Chr1	AT1G66900	gene	24959334	24961616	+	0
Chr1	24961843	24961844	35S_heat_stress_PE_peak_1881	3.64188	Chr1	AT1G66910	gene	24961634	24963946	-	0
Chr1	24965475	24965476	35S_heat_stress_PE_peak_1882	4.03213	Chr1	AT1G66920	gene	24965304	24967522	-	0
Chr1	24967536	24967537	35S_heat_stress_PE_peak_1883	5.43365	Chr1	AT1G66920	gene	24965304	24967522	-	-14
Chr1	24968769	24968770	35S_heat_stress_PE_peak_1884	2.82683	Chr1	AT1TE82020	TE	24968821	24969147	-	51
Chr1	24970107	24970108	35S_heat_stress_PE_peak_1885	5.19968	Chr1	AT1G66930	gene	24970523	24973069	+	415
Chr1	24972636	24972637	35S_heat_stress_PE_peak_1886	4.03213	Chr1	AT1G66930	gene	24970523	24973069	+	0
Chr1	24973813	24973814	35S_heat_stress_PE_peak_1887	2.23968	Chr1	AT1G66940	gene	24973028	24974791	-	0
Chr1	24974834	24974835	35S_heat_stress_PE_peak_1888	7.36345	Chr1	AT1G66940	gene	24973028	24974791	-	-43
Chr1	24979778	24979779	35S_heat_stress_PE_peak_1889	2.36801	Chr1	AT1G66950	gene	24978205	24984619	+	0
Chr1	24980794	24980795	35S_heat_stress_PE_peak_1890	1.81093	Chr1	AT1G66950	gene	24978205	24984619	+	0
Chr1	24982063	24982064	35S_heat_stress_PE_peak_1891	2.08514	Chr1	AT1G66950	gene	24978205	24984619	+	0
Chr1	24986138	24986139	35S_heat_stress_PE_peak_1892	2.23968	Chr1	AT1G66960	gene	24984941	24989797	-	0
Chr1	24988799	24988800	35S_heat_stress_PE_peak_1893	2.08514	Chr1	AT1G66960	gene	24984941	24989797	-	0
Chr1	24988799	24988800	35S_heat_stress_PE_peak_1893	2.08514	Chr1	AT1TE82090	TE	24988713	24988814	-	0
Chr1	24992813	24992814	35S_heat_stress_PE_peak_1894	5.87535	Chr1	AT1G66970	gene	24992553	24996117	-	0
Chr1	24994099	24994100	35S_heat_stress_PE_peak_1895	1.66825	Chr1	AT1G66970	gene	24992553	24996117	-	0
Chr1	24996192	24996193	35S_heat_stress_PE_peak_1896	6.33959	Chr1	AT1G66970	gene	24992553	24996117	-	-75
Chr1	24997708	24997709	35S_heat_stress_PE_peak_1897	8.42789	Chr1	AT1G66980	gene	24997309	25001983	-	0
Chr1	25000727	25000728	35S_heat_stress_PE_peak_1898	1.81093	Chr1	AT1G66980	gene	24997309	25001983	-	0
Chr1	25002863	25002864	35S_heat_stress_PE_peak_1899	4.39898	Chr1	AT1G66990	pseudogene	25002644	25003327	-	0
Chr1	25004319	25004320	35S_heat_stress_PE_peak_1900	1.95863	Chr1	AT1G67000	gene	25004109	25007647	-	0
Chr1	25007735	25007736	35S_heat_stress_PE_peak_1901	4.19127	Chr1	AT1G67000	gene	25004109	25007647	-	-88
Chr1	25010899	25010900	35S_heat_stress_PE_peak_1902	4.39898	Chr1	AT1G67020	gene	25011008	25012987	-	108
Chr1	25012037	25012038	35S_heat_stress_PE_peak_1903	1.81093	Chr1	AT1G67020	gene	25011008	25012987	-	0
Chr1	25013151	25013152	35S_heat_stress_PE_peak_1904	4.19127	Chr1	AT1G67025	gene	25013026	25014725	-	0
Chr1	25016825	25016826	35S_heat_stress_PE_peak_1905	3.49651	Chr1	AT1G67030	gene	25016543	25017512	+	0
Chr1	25018434	25018435	35S_heat_stress_PE_peak_1906	3.31271	Chr1	AT1G67035	gene	25018077	25019057	+	0
Chr1	25019790	25019791	35S_heat_stress_PE_peak_1907	2.82683	Chr1	AT1G67040	gene	25019105	25022542	-	0
Chr1	25022226	25022227	35S_heat_stress_PE_peak_1908	6.12432	Chr1	AT1G67040	gene	25019105	25022542	-	0
Chr1	25022226	25022227	35S_heat_stress_PE_peak_1908	6.12432	Chr1	AT1TE82200	TE	25022119	25022577	-	0
Chr1	25025248	25025249	35S_heat_stress_PE_peak_1909	1.81093	Chr1	AT1TE82200	TE	25022119	25022577	-	-2671
Chr1	25026003	25026004	35S_heat_stress_PE_peak_1910	2.52926	Chr1	AT1TE82210	TE	25028108	25028605	-	2104
Chr1	25027800	25027801	35S_heat_stress_PE_peak_1911	2.99861	Chr1	AT1TE82210	TE	25028108	25028605	-	307
Chr1	25029920	25029921	35S_heat_stress_PE_peak_1912	2.99861	Chr1	AT1G67050	gene	25028627	25029788	-	-132
Chr1	25032128	25032129	35S_heat_stress_PE_peak_1913	4.19127	Chr1	AT1TE82220	TE	25034157	25035674	+	2028
Chr1	25033561	25033562	35S_heat_stress_PE_peak_1914	2.08514	Chr1	AT1TE82220	TE	25034157	25035674	+	595
Chr1	25036560	25036561	35S_heat_stress_PE_peak_1915	2.82683	Chr1	AT1G67060	gene	25036616	25039389	+	55
Chr1	25039536	25039537	35S_heat_stress_PE_peak_1916	3.64188	Chr1	AT1G67060	gene	25036616	25039389	+	-147
Chr1	25043136	25043137	35S_heat_stress_PE_peak_1917	3.31271	Chr1	AT1G67070	gene	25042135	25044647	+	0
Chr1	25043863	25043864	35S_heat_stress_PE_peak_1918	2.82683	Chr1	AT1G67070	gene	25042135	25044647	+	0
Chr1	25045438	25045439	35S_heat_stress_PE_peak_1919	2.36801	Chr1	AT1G67080	gene	25045225	25046860	-	0
Chr1	25046568	25046569	35S_heat_stress_PE_peak_1920	3.64188	Chr1	AT1G67080	gene	25045225	25046860	-	0
Chr1	25048045	25048046	35S_heat_stress_PE_peak_1921	15.00454	Chr1	AT1G67090	gene	25048158	25049424	-	112
Chr1	25050111	25050112	35S_heat_stress_PE_peak_1922	4.39898	Chr1	AT1G67090	gene	25048158	25049424	-	-687
Chr1	25051419	25051420	35S_heat_stress_PE_peak_1923	1.66825	Chr1	AT1TE82270	TE	25051700	25052655	-	280
Chr1	25053079	25053080	35S_heat_stress_PE_peak_1924	2.08514	Chr1	AT1TE82270	TE	25051700	25052655	-	-424
Chr1	25053785	25053786	35S_heat_stress_PE_peak_1925	2.82683	Chr1	AT1G67100	gene	25053734	25054847	+	0
Chr1	25057310	25057311	35S_heat_stress_PE_peak_1926	2.36801	Chr1	AT1TE82280	TE	25056918	25057282	+	-28
Chr1	25065226	25065227	35S_heat_stress_PE_peak_1927	2.99861	Chr1	AT1G67110	gene	25061731	25065446	-	0
Chr1	25072301	25072302	35S_heat_stress_PE_peak_1928	4.19127	Chr1	AT1G67120	gene	25069562	25095526	-	0
Chr1	25076199	25076200	35S_heat_stress_PE_peak_1929	1.81093	Chr1	AT1G67120	gene	25069562	25095526	-	0
Chr1	25087105	25087106	35S_heat_stress_PE_peak_1930	1.95863	Chr1	AT1G67120	gene	25069562	25095526	-	0
Chr1	25090528	25090529	35S_heat_stress_PE_peak_1931	2.52926	Chr1	AT1G67120	gene	25069562	25095526	-	0
Chr1	25092357	25092358	35S_heat_stress_PE_peak_1932	1.54801	Chr1	AT1G67120	gene	25069562	25095526	-	0
Chr1	25095669	25095670	35S_heat_stress_PE_peak_1933	2.82683	Chr1	AT1G67120	gene	25069562	25095526	-	-143
Chr1	25101537	25101538	35S_heat_stress_PE_peak_1934	5.01208	Chr1	AT1G67140	gene	25100862	25117423	-	0
Chr1	25117569	25117570	35S_heat_stress_PE_peak_1935	2.82683	Chr1	AT1G67140	gene	25100862	25117423	-	-146
Chr1	25121692	25121693	35S_heat_stress_PE_peak_1936	2.23968	Chr1	AT1G67148	gene	25121235	25121898	+	0
Chr1	25124433	25124434	35S_heat_stress_PE_peak_1937	1.66825	Chr1	AT1G67150	gene	25122459	25124695	+	0
Chr1	25126334	25126335	35S_heat_stress_PE_peak_1938	2.52926	Chr1	AT1G67160	gene	25124819	25127098	-	0
Chr1	25127161	25127162	35S_heat_stress_PE_peak_1939	3.31271	Chr1	AT1G67160	gene	25124819	25127098	-	-63
Chr1	25128067	25128068	35S_heat_stress_PE_peak_1940	2.36801	Chr1	AT1G67170	gene	25127246	25129457	+	0
Chr1	25129180	25129181	35S_heat_stress_PE_peak_1941	1.95863	Chr1	AT1G67170	gene	25127246	25129457	+	0
Chr1	25132764	25132765	35S_heat_stress_PE_peak_1942	2.69457	Chr1	AT1G67190	gene	25132498	25134431	+	0
Chr1	25135299	25135300	35S_heat_stress_PE_peak_1943	4.39898	Chr1	AT1G67190	gene	25132498	25134431	+	-868
Chr1	25137282	25137283	35S_heat_stress_PE_peak_1944	2.82683	Chr1	AT1G67195	gene	25137111	25137937	-	0
Chr1	25143924	25143925	35S_heat_stress_PE_peak_1945	3.64188	Chr1	AT1G67210	gene	25140815	25144043	+	0
Chr1	25151264	25151265	35S_heat_stress_PE_peak_1946	1.54801	Chr1	AT1G67230	gene	25151270	25156323	-	5
Chr1	25153942	25153943	35S_heat_stress_PE_peak_1947	6.33959	Chr1	AT1G67230	gene	25151270	25156323	-	0
Chr1	25155617	25155618	35S_heat_stress_PE_peak_1948	2.82683	Chr1	AT1G67230	gene	25151270	25156323	-	0
Chr1	25156348	25156349	35S_heat_stress_PE_peak_1949	5.43365	Chr1	AT1G67230	gene	25151270	25156323	-	-25
Chr1	25158412	25158413	35S_heat_stress_PE_peak_1950	2.08514	Chr1	AT1G67238	gene	25158115	25158454	-	0
Chr1	25161513	25161514	35S_heat_stress_PE_peak_1951	2.23968	Chr1	AT1G67240	transposable_element_gene	25158858	25162322	+	0
Chr1	25161513	25161514	35S_heat_stress_PE_peak_1951	2.23968	Chr1	AT1TE82600	TE	25159043	25163500	+	0
Chr1	25162149	25162150	35S_heat_stress_PE_peak_1952	2.99861	Chr1	AT1G67240	transposable_element_gene	25158858	25162322	+	0
Chr1	25162149	25162150	35S_heat_stress_PE_peak_1952	2.99861	Chr1	AT1TE82600	TE	25159043	25163500	+	0
Chr1	25165088	25165089	35S_heat_stress_PE_peak_1953	3.49651	Chr1	AT1G67250	gene	25163642	25165056	-	-32
Chr1	25168747	25168748	35S_heat_stress_PE_peak_1954	6.33959	Chr1	AT1G67260	gene	25167462	25169307	-	0
Chr1	25174868	25174869	35S_heat_stress_PE_peak_1955	5.19968	Chr1	AT1G67265	gene	25175558	25176202	-	689
Chr1	25176503	25176504	35S_heat_stress_PE_peak_1956	4.39898	Chr1	AT1G67265	gene	25175558	25176202	-	-301
Chr1	25178150	25178151	35S_heat_stress_PE_peak_1957	1.41277	Chr1	AT1TE82640	TE	25180004	25182025	+	1853
Chr1	25180534	25180535	35S_heat_stress_PE_peak_1958	1.95863	Chr1	AT1TE82640	TE	25180004	25182025	+	0
Chr1	25185002	25185003	35S_heat_stress_PE_peak_1959	2.36801	Chr1	AT1G67270	gene	25183177	25185939	-	0
Chr1	25191895	25191896	35S_heat_stress_PE_peak_1960	3.31271	Chr1	AT1G67290	gene	25191021	25193237	-	0
Chr1	25193477	25193478	35S_heat_stress_PE_peak_1961	2.08514	Chr1	AT1G67300	gene	25193704	25197089	-	226
Chr1	25194241	25194242	35S_heat_stress_PE_peak_1962	2.36801	Chr1	AT1G67300	gene	25193704	25197089	-	0
Chr1	25195487	25195488	35S_heat_stress_PE_peak_1963	1.66825	Chr1	AT1G67300	gene	25193704	25197089	-	0
Chr1	25196770	25196771	35S_heat_stress_PE_peak_1964	4.19127	Chr1	AT1G67300	gene	25193704	25197089	-	0
Chr1	25198679	25198680	35S_heat_stress_PE_peak_1965	4.78789	Chr1	AT1G67310	gene	25198182	25203126	-	0
Chr1	25199399	25199400	35S_heat_stress_PE_peak_1966	2.23968	Chr1	AT1G67310	gene	25198182	25203126	-	0
Chr1	25203492	25203493	35S_heat_stress_PE_peak_1967	4.56919	Chr1	AT1G67310	gene	25198182	25203126	-	-366
Chr1	25204540	25204541	35S_heat_stress_PE_peak_1968	2.23968	Chr1	AT1G67320	gene	25205279	25209033	-	738
Chr1	25206452	25206453	35S_heat_stress_PE_peak_1969	2.08514	Chr1	AT1G67320	gene	25205279	25209033	-	0
Chr1	25208318	25208319	35S_heat_stress_PE_peak_1970	1.66825	Chr1	AT1G67320	gene	25205279	25209033	-	0
Chr1	25209153	25209154	35S_heat_stress_PE_peak_1971	2.36801	Chr1	AT1G67320	gene	25205279	25209033	-	-120
Chr1	25210776	25210777	35S_heat_stress_PE_peak_1972	1.54801	Chr1	AT1G67325	gene	25209394	25213253	-	0
Chr1	25214104	25214105	35S_heat_stress_PE_peak_1973	3.64188	Chr1	AT1G67328	gene	25213843	25215050	-	0
Chr1	25214104	25214105	35S_heat_stress_PE_peak_1973	3.64188	Chr1	AT1G67330	gene	25213852	25215174	+	0
Chr1	25214690	25214691	35S_heat_stress_PE_peak_1974	1.54801	Chr1	AT1G67328	gene	25213843	25215050	-	0
Chr1	25214690	25214691	35S_heat_stress_PE_peak_1974	1.54801	Chr1	AT1G67330	gene	25213852	25215174	+	0
Chr1	25215708	25215709	35S_heat_stress_PE_peak_1975	2.36801	Chr1	AT1G67330	gene	25213852	25215174	+	-534
Chr1	25216295	25216296	35S_heat_stress_PE_peak_1976	4.56919	Chr1	AT1G67330	gene	25213852	25215174	+	-1121
Chr1	25225434	25225435	35S_heat_stress_PE_peak_1977	4.78789	Chr1	AT1TE82780	TE	25226572	25227819	+	1137
Chr1	25226449	25226450	35S_heat_stress_PE_peak_1978	2.99861	Chr1	AT1TE82780	TE	25226572	25227819	+	122
Chr1	25232150	25232151	35S_heat_stress_PE_peak_1979	5.87535	Chr1	AT1G67340	gene	25230265	25231840	+	-310
Chr1	25233752	25233753	35S_heat_stress_PE_peak_1980	3.49651	Chr1	AT1G67350	gene	25235271	25236878	+	1518
Chr1	25234876	25234877	35S_heat_stress_PE_peak_1981	1.66825	Chr1	AT1G67350	gene	25235271	25236878	+	394
Chr1	25236591	25236592	35S_heat_stress_PE_peak_1982	21.93822	Chr1	AT1G67350	gene	25235271	25236878	+	0
Chr1	25239245	25239246	35S_heat_stress_PE_peak_1983	4.78789	Chr1	AT1G67370	gene	25239117	25243837	-	0
Chr1	25240223	25240224	35S_heat_stress_PE_peak_1984	1.95863	Chr1	AT1G67370	gene	25239117	25243837	-	0
Chr1	25244023	25244024	35S_heat_stress_PE_peak_1985	5.01208	Chr1	AT1G67370	gene	25239117	25243837	-	-186
Chr1	25244766	25244767	35S_heat_stress_PE_peak_1986	1.81093	Chr1	AT1G67390	gene	25244690	25247139	+	0
Chr1	25248108	25248109	35S_heat_stress_PE_peak_1987	2.36801	Chr1	AT1G67400	gene	25247988	25250734	-	0
Chr1	25248108	25248109	35S_heat_stress_PE_peak_1987	2.36801	Chr1	AT1TE82845	TE	25247503	25248117	-	0
Chr1	25249679	25249680	35S_heat_stress_PE_peak_1988	1.66825	Chr1	AT1G67400	gene	25247988	25250734	-	0
Chr1	25250954	25250955	35S_heat_stress_PE_peak_1989	2.82683	Chr1	AT1G67400	gene	25247988	25250734	-	-220
Chr1	25252070	25252071	35S_heat_stress_PE_peak_1990	2.52926	Chr1	AT1G67410	gene	25251193	25253667	-	0
Chr1	25253767	25253768	35S_heat_stress_PE_peak_1991	2.99861	Chr1	AT1G67410	gene	25251193	25253667	-	-100
Chr1	25255258	25255259	35S_heat_stress_PE_peak_1992	2.82683	Chr1	AT1G67420	gene	25255232	25260430	+	0
Chr1	25256187	25256188	35S_heat_stress_PE_peak_1993	5.87535	Chr1	AT1G67420	gene	25255232	25260430	+	0
Chr1	25262182	25262183	35S_heat_stress_PE_peak_1994	3.17429	Chr1	AT1G67430	gene	25262159	25263789	+	0
Chr1	25262991	25262992	35S_heat_stress_PE_peak_1995	1.95863	Chr1	AT1G67430	gene	25262159	25263789	+	0
Chr1	25264093	25264094	35S_heat_stress_PE_peak_1996	7.09125	Chr1	AT1G67440	gene	25263804	25265719	-	0
Chr1	25264776	25264777	35S_heat_stress_PE_peak_1997	2.23968	Chr1	AT1G67440	gene	25263804	25265719	-	0
Chr1	25265850	25265851	35S_heat_stress_PE_peak_1998	3.49651	Chr1	AT1G67440	gene	25263804	25265719	-	-131
Chr1	25267957	25267958	35S_heat_stress_PE_peak_1999	1.81093	Chr1	AT1G67455	gene	25268145	25269475	+	187
Chr1	25269475	25269476	35S_heat_stress_PE_peak_2000	2.23968	Chr1	AT1G67455	gene	25268145	25269475	+	0
Chr1	25271891	25271892	35S_heat_stress_PE_peak_2001	6.33959	Chr1	AT1G67460	gene	25269626	25271861	-	-30
Chr1	25272826	25272827	35S_heat_stress_PE_peak_2002	3.17429	Chr1	AT1G67470	gene	25272182	25273576	+	0
Chr1	25276122	25276123	35S_heat_stress_PE_peak_2003	3.31271	Chr1	AT1TE82950	TE	25275548	25276122	+	0
Chr1	25284042	25284043	35S_heat_stress_PE_peak_2004	2.82683	Chr1	AT1G67490	gene	25280451	25286611	-	0
Chr1	25286795	25286796	35S_heat_stress_PE_peak_2005	2.69457	Chr1	AT1G67490	gene	25280451	25286611	-	-184
Chr1	25288479	25288480	35S_heat_stress_PE_peak_2006	2.36801	Chr1	AT1G67500	gene	25287707	25296937	-	0
Chr1	25294366	25294367	35S_heat_stress_PE_peak_2007	2.08514	Chr1	AT1G67500	gene	25287707	25296937	-	0
Chr1	25297247	25297248	35S_heat_stress_PE_peak_2008	5.67198	Chr1	AT1G67510	gene	25297477	25300184	-	229
Chr1	25300992	25300993	35S_heat_stress_PE_peak_2009	2.08514	Chr1	AT1G67510	gene	25297477	25300184	-	-808
Chr1	25305316	25305317	35S_heat_stress_PE_peak_2010	2.08514	Chr1	AT1G67520	gene	25302726	25305857	-	0
Chr1	25307883	25307884	35S_heat_stress_PE_peak_2011	6.12432	Chr1	AT1G67530	gene	25307658	25311308	+	0
Chr1	25310542	25310543	35S_heat_stress_PE_peak_2012	3.83458	Chr1	AT1G67530	gene	25307658	25311308	+	0
Chr1	25311873	25311874	35S_heat_stress_PE_peak_2013	3.31271	Chr1	AT1G67540	gene	25311242	25312482	-	0
Chr1	25312504	25312505	35S_heat_stress_PE_peak_2014	1.81093	Chr1	AT1G67540	gene	25311242	25312482	-	-22
Chr1	25317207	25317208	35S_heat_stress_PE_peak_2015	3.31271	Chr1	AT1G67550	gene	25312740	25317395	+	0
Chr1	25319861	25319862	35S_heat_stress_PE_peak_2016	4.39898	Chr1	AT1G67560	gene	25319899	25324264	+	37
Chr1	25321837	25321838	35S_heat_stress_PE_peak_2017	1.66825	Chr1	AT1G67560	gene	25319899	25324264	+	0
Chr1	25323123	25323124	35S_heat_stress_PE_peak_2018	3.31271	Chr1	AT1G67560	gene	25319899	25324264	+	0
Chr1	25323814	25323815	35S_heat_stress_PE_peak_2019	1.95863	Chr1	AT1G67560	gene	25319899	25324264	+	0
Chr1	25325103	25325104	35S_heat_stress_PE_peak_2020	1.95863	Chr1	AT1G67570	gene	25325160	25327258	+	56
Chr1	25326039	25326040	35S_heat_stress_PE_peak_2021	2.08514	Chr1	AT1G67570	gene	25325160	25327258	+	0
Chr1	25327743	25327744	35S_heat_stress_PE_peak_2022	2.36801	Chr1	AT1G67580	gene	25327284	25331379	-	0
Chr1	25330233	25330234	35S_heat_stress_PE_peak_2023	4.19127	Chr1	AT1G67580	gene	25327284	25331379	-	0
Chr1	25333709	25333710	35S_heat_stress_PE_peak_2024	7.09125	Chr1	AT1G67590	gene	25333058	25334647	-	0
Chr1	25339471	25339472	35S_heat_stress_PE_peak_2025	3.64188	Chr1	AT1G67610	pseudogene	25339036	25340241	-	0
Chr1	25340665	25340666	35S_heat_stress_PE_peak_2026	3.31271	Chr1	AT1G67620	gene	25340575	25342082	+	0
Chr1	25344163	25344164	35S_heat_stress_PE_peak_2027	6.33959	Chr1	AT1TE83180	TE	25343970	25344163	+	0
Chr1	25345633	25345634	35S_heat_stress_PE_peak_2028	2.08514	Chr1	AT1G67630	gene	25344440	25348406	-	0
Chr1	25347169	25347170	35S_heat_stress_PE_peak_2029	2.69457	Chr1	AT1G67630	gene	25344440	25348406	-	0
Chr1	25348394	25348395	35S_heat_stress_PE_peak_2030	3.31271	Chr1	AT1G67630	gene	25344440	25348406	-	0
Chr1	25349196	25349197	35S_heat_stress_PE_peak_2031	1.66825	Chr1	AT1G67635	gene	25349342	25350384	+	145
Chr1	25351079	25351080	35S_heat_stress_PE_peak_2032	8.17288	Chr1	AT1G67635	gene	25349342	25350384	+	-695
Chr1	25353042	25353043	35S_heat_stress_PE_peak_2033	1.66825	Chr1	AT1G67640	gene	25352128	25353908	-	0
Chr1	25353469	25353470	35S_heat_stress_PE_peak_2034	1.81093	Chr1	AT1G67640	gene	25352128	25353908	-	0
Chr1	25355734	25355735	35S_heat_stress_PE_peak_2035	4.56919	Chr1	AT1G67645	pseudogene	25354910	25356112	+	0
Chr1	25359206	25359207	35S_heat_stress_PE_peak_2036	1.54801	Chr1	AT1G67650	gene	25359659	25362395	-	452
Chr1	25360028	25360029	35S_heat_stress_PE_peak_2037	2.52926	Chr1	AT1G67650	gene	25359659	25362395	-	0
Chr1	25361853	25361854	35S_heat_stress_PE_peak_2038	2.08514	Chr1	AT1G67650	gene	25359659	25362395	-	0
Chr1	25363671	25363672	35S_heat_stress_PE_peak_2039	2.36801	Chr1	AT1G67660	gene	25363535	25365229	+	0
Chr1	25365616	25365617	35S_heat_stress_PE_peak_2040	3.49651	Chr1	AT1G67670	gene	25365473	25365667	+	0
Chr1	25367177	25367178	35S_heat_stress_PE_peak_2041	2.36801	Chr1	AT1G67680	gene	25365756	25368526	-	0
Chr1	25369063	25369064	35S_heat_stress_PE_peak_2042	2.69457	Chr1	AT1G67690	gene	25369086	25373730	+	22
Chr1	25375294	25375295	35S_heat_stress_PE_peak_2043	2.08514	Chr1	AT1G67700	gene	25374222	25376034	+	0
Chr1	25376308	25376309	35S_heat_stress_PE_peak_2044	2.36801	Chr1	AT1G67700	gene	25374222	25376034	+	-274
Chr1	25377568	25377569	35S_heat_stress_PE_peak_2045	2.82683	Chr1	AT1G67710	gene	25376751	25379144	-	0
Chr1	25378800	25378801	35S_heat_stress_PE_peak_2046	2.69457	Chr1	AT1G67710	gene	25376751	25379144	-	0
Chr1	25380482	25380483	35S_heat_stress_PE_peak_2047	2.36801	Chr1	AT1G67710	gene	25376751	25379144	-	-1338
Chr1	2538077	2538078	35S_heat_stress_PE_peak_37	8.72486	Chr1	AT1G08115	gene	2538076	2538237	-	0
Chr1	25386102	25386103	35S_heat_stress_PE_peak_2048	3.17429	Chr1	AT1G67720	gene	25386341	25391073	+	238
Chr1	25387074	25387075	35S_heat_stress_PE_peak_2049	2.36801	Chr1	AT1G67720	gene	25386341	25391073	+	0
Chr1	25388880	25388881	35S_heat_stress_PE_peak_2050	1.66825	Chr1	AT1G67720	gene	25386341	25391073	+	0
Chr1	25389534	25389535	35S_heat_stress_PE_peak_2051	2.23968	Chr1	AT1G67720	gene	25386341	25391073	+	0
Chr1	25390663	25390664	35S_heat_stress_PE_peak_2052	2.08514	Chr1	AT1G67720	gene	25386341	25391073	+	0
Chr1	25393689	25393690	35S_heat_stress_PE_peak_2053	12.49408	Chr1	AT1G67730	gene	25391460	25393610	+	-79
Chr1	25397340	25397341	35S_heat_stress_PE_peak_2054	2.08514	Chr1	AT1TE83345	TE	25396177	25396411	-	-929
Chr1	25401480	25401481	35S_heat_stress_PE_peak_2055	7.09125	Chr1	AT1TE83355	TE	25400479	25401474	-	-6
Chr1	25403160	25403161	35S_heat_stress_PE_peak_2056	2.99861	Chr1	AT1G67750	gene	25401588	25403503	+	0
Chr1	25408345	25408346	35S_heat_stress_PE_peak_2057	2.82683	Chr1	AT1G67770	gene	25408043	25410153	+	0
Chr1	25410295	25410296	35S_heat_stress_PE_peak_2058	4.19127	Chr1	AT1G67770	gene	25408043	25410153	+	-142
Chr1	25412602	25412603	35S_heat_stress_PE_peak_2059	2.23968	Chr1	AT1G67780	gene	25412816	25415530	+	213
Chr1	25414737	25414738	35S_heat_stress_PE_peak_2060	1.66825	Chr1	AT1G67780	gene	25412816	25415530	+	0
Chr1	25417803	25417804	35S_heat_stress_PE_peak_2061	3.83458	Chr1	AT1G67790	gene	25417542	25420099	-	0
Chr1	25417803	25417804	35S_heat_stress_PE_peak_2061	3.83458	Chr1	AT1G67792	gene	25417609	25420229	+	0
Chr1	25419282	25419283	35S_heat_stress_PE_peak_2062	3.83458	Chr1	AT1G67790	gene	25417542	25420099	-	0
Chr1	25419282	25419283	35S_heat_stress_PE_peak_2062	3.83458	Chr1	AT1G67792	gene	25417609	25420229	+	0
Chr1	25420514	25420515	35S_heat_stress_PE_peak_2063	2.23968	Chr1	AT1G67800	gene	25420780	25423731	-	265
Chr1	25421908	25421909	35S_heat_stress_PE_peak_2064	1.81093	Chr1	AT1G67800	gene	25420780	25423731	-	0
Chr1	25422939	25422940	35S_heat_stress_PE_peak_2065	4.03213	Chr1	AT1G67800	gene	25420780	25423731	-	0
Chr1	25424728	25424729	35S_heat_stress_PE_peak_2066	3.31271	Chr1	AT1TE83425	TE	25424548	25424573	-	-155
Chr1	25426578	25426579	35S_heat_stress_PE_peak_2067	4.56919	Chr1	AT1G67810	gene	25426488	25427349	+	0
Chr1	25430247	25430248	35S_heat_stress_PE_peak_2068	2.52926	Chr1	AT1G67820	gene	25429853	25431564	+	0
Chr1	25432854	25432855	35S_heat_stress_PE_peak_2069	2.99861	Chr1	AT1G67830	gene	25431586	25432990	-	0
Chr1	25434334	25434335	35S_heat_stress_PE_peak_2070	3.17429	Chr1	AT1G67840	gene	25434102	25437075	+	0
Chr1	25434966	25434967	35S_heat_stress_PE_peak_2071	2.36801	Chr1	AT1G67840	gene	25434102	25437075	+	0
Chr1	25436243	25436244	35S_heat_stress_PE_peak_2072	1.95863	Chr1	AT1G67840	gene	25434102	25437075	+	0
Chr1	25437185	25437186	35S_heat_stress_PE_peak_2073	2.08514	Chr1	AT1G67840	gene	25434102	25437075	+	-110
Chr1	25437905	25437906	35S_heat_stress_PE_peak_2074	2.08514	Chr1	AT1G67850	gene	25437900	25442142	+	0
Chr1	25438910	25438911	35S_heat_stress_PE_peak_2075	4.56919	Chr1	AT1G67850	gene	25437900	25442142	+	0
Chr1	25441722	25441723	35S_heat_stress_PE_peak_2076	3.31271	Chr1	AT1G67850	gene	25437900	25442142	+	0
Chr1	25442399	25442400	35S_heat_stress_PE_peak_2077	2.82683	Chr1	AT1G67855	gene	25442256	25442876	-	0
Chr1	25446934	25446935	35S_heat_stress_PE_peak_2078	2.36801	Chr1	AT1G67865	gene	25446289	25446737	-	-197
Chr1	25453812	25453813	35S_heat_stress_PE_peak_2079	2.23968	Chr1	AT1G67880	gene	25453921	25455735	-	108
Chr1	25455604	25455605	35S_heat_stress_PE_peak_2080	4.39898	Chr1	AT1G67880	gene	25453921	25455735	-	0
Chr1	25457135	25457136	35S_heat_stress_PE_peak_2081	4.19127	Chr1	AT1G67890	gene	25457179	25462792	+	43
Chr1	25458889	25458890	35S_heat_stress_PE_peak_2082	3.31271	Chr1	AT1G67890	gene	25457179	25462792	+	0
Chr1	25462623	25462624	35S_heat_stress_PE_peak_2083	2.69457	Chr1	AT1G67890	gene	25457179	25462792	+	0
Chr1	25463670	25463671	35S_heat_stress_PE_peak_2084	4.19127	Chr1	AT1G67890	gene	25457179	25462792	+	-878
Chr1	25464420	25464421	35S_heat_stress_PE_peak_2085	4.39898	Chr1	AT1G67900	gene	25464726	25470017	+	305
Chr1	25466265	25466266	35S_heat_stress_PE_peak_2086	7.60362	Chr1	AT1G67900	gene	25464726	25470017	+	0
Chr1	25469233	25469234	35S_heat_stress_PE_peak_2087	5.43365	Chr1	AT1G67900	gene	25464726	25470017	+	0
Chr1	25473318	25473319	35S_heat_stress_PE_peak_2088	5.43365	Chr1	AT1G67920	gene	25473544	25474140	+	225
Chr1	25475517	25475518	35S_heat_stress_PE_peak_2089	2.99861	Chr1	AT1G67930	gene	25474140	25477423	-	0
Chr1	25477013	25477014	35S_heat_stress_PE_peak_2090	8.42789	Chr1	AT1G67930	gene	25474140	25477423	-	0
Chr1	25477013	25477014	35S_heat_stress_PE_peak_2090	8.42789	Chr1	AT1TE83580	TE	25476806	25477319	-	0
Chr1	25478418	25478419	35S_heat_stress_PE_peak_2091	2.82683	Chr1	AT1G67940	gene	25477670	25478803	+	0
Chr1	25479427	25479428	35S_heat_stress_PE_peak_2092	3.64188	Chr1	AT1G67950	gene	25478713	25480580	-	0
Chr1	25480582	25480583	35S_heat_stress_PE_peak_2093	2.82683	Chr1	AT1G67950	gene	25478713	25480580	-	-2
Chr1	25484547	25484548	35S_heat_stress_PE_peak_2094	9.29964	Chr1	AT1G67970	gene	25484699	25486462	-	151
Chr1	25486434	25486435	35S_heat_stress_PE_peak_2095	3.31271	Chr1	AT1G67970	gene	25484699	25486462	-	0
Chr1	25491297	25491298	35S_heat_stress_PE_peak_2096	3.31271	Chr1	AT1G68000	gene	25491014	25493053	+	0
Chr1	25493113	25493114	35S_heat_stress_PE_peak_2097	3.31271	Chr1	AT1G68000	gene	25491014	25493053	+	-60
Chr1	25494268	25494269	35S_heat_stress_PE_peak_2098	2.82683	Chr1	AT1G68010	gene	25493196	25495988	+	0
Chr1	25495108	25495109	35S_heat_stress_PE_peak_2099	2.52926	Chr1	AT1G68010	gene	25493196	25495988	+	0
Chr1	25496194	25496195	35S_heat_stress_PE_peak_2100	3.31271	Chr1	AT1TE83640	TE	25495788	25496662	-	0
Chr1	25496898	25496899	35S_heat_stress_PE_peak_2101	3.83458	Chr1	AT1TE83640	TE	25495788	25496662	-	-236
Chr1	25499467	25499468	35S_heat_stress_PE_peak_2102	2.36801	Chr1	AT1G68020	gene	25497290	25500374	+	0
Chr1	25500507	25500508	35S_heat_stress_PE_peak_2103	2.82683	Chr1	AT1G68030	gene	25500378	25501751	-	0
Chr1	25501821	25501822	35S_heat_stress_PE_peak_2104	2.99861	Chr1	AT1G68030	gene	25500378	25501751	-	-70
Chr1	25504412	25504413	35S_heat_stress_PE_peak_2105	3.31271	Chr1	AT1G68040	gene	25502876	25505232	+	0
Chr1	25505627	25505628	35S_heat_stress_PE_peak_2106	4.19127	Chr1	AT1TE83670	TE	25505677	25506447	+	49
Chr1	25507329	25507330	35S_heat_stress_PE_peak_2107	1.66825	Chr1	AT1TE83670	TE	25505677	25506447	+	-882
Chr1	25508650	25508651	35S_heat_stress_PE_peak_2108	6.86106	Chr1	AT1G68050	gene	25508676	25510889	+	25
Chr1	25513347	25513348	35S_heat_stress_PE_peak_2109	1.81093	Chr1	AT1G68060	gene	25510941	25514500	-	0
Chr1	25514614	25514615	35S_heat_stress_PE_peak_2110	2.36801	Chr1	AT1G68060	gene	25510941	25514500	-	-114
Chr1	25515141	25515142	35S_heat_stress_PE_peak_2111	2.36801	Chr1	AT1G68070	gene	25515232	25516868	-	90
Chr1	25517443	25517444	35S_heat_stress_PE_peak_2112	2.99861	Chr1	AT1G68080	gene	25517411	25519440	+	0
Chr1	25518658	25518659	35S_heat_stress_PE_peak_2113	1.81093	Chr1	AT1G68080	gene	25517411	25519440	+	0
Chr1	25521246	25521247	35S_heat_stress_PE_peak_2114	2.82683	Chr1	AT1G68100	gene	25521204	25524175	+	0
Chr1	25523047	25523048	35S_heat_stress_PE_peak_2115	2.08514	Chr1	AT1G68100	gene	25521204	25524175	+	0
Chr1	25524998	25524999	35S_heat_stress_PE_peak_2116	5.87535	Chr1	AT1G68110	gene	25524718	25526150	+	0
Chr1	25526818	25526819	35S_heat_stress_PE_peak_2117	2.82683	Chr1	AT1G68120	gene	25526215	25527534	-	0
Chr1	25529551	25529552	35S_heat_stress_PE_peak_2118	3.83458	Chr1	AT1TE83740	TE	25527573	25527994	+	-1557
Chr1	25532020	25532021	35S_heat_stress_PE_peak_2119	4.03213	Chr1	AT1G68130	gene	25532244	25534586	+	223
Chr1	25534064	25534065	35S_heat_stress_PE_peak_2120	7.09125	Chr1	AT1G68130	gene	25532244	25534586	+	0
Chr1	25537104	25537105	35S_heat_stress_PE_peak_2121	3.64188	Chr1	AT1G68140	gene	25538945	25541741	-	1840
Chr1	25539519	25539520	35S_heat_stress_PE_peak_2122	7.09125	Chr1	AT1G68140	gene	25538945	25541741	-	0
Chr1	25541595	25541596	35S_heat_stress_PE_peak_2123	7.09125	Chr1	AT1G68140	gene	25538945	25541741	-	0
Chr1	25544169	25544170	35S_heat_stress_PE_peak_2124	2.08514	Chr1	AT1G68150	gene	25543969	25545717	+	0
Chr1	25545596	25545597	35S_heat_stress_PE_peak_2125	2.69457	Chr1	AT1G68150	gene	25543969	25545717	+	0
Chr1	25547667	25547668	35S_heat_stress_PE_peak_2126	2.08514	Chr1	AT1G68160	gene	25545808	25548894	-	0
Chr1	25548995	25548996	35S_heat_stress_PE_peak_2127	2.82683	Chr1	AT1G68160	gene	25545808	25548894	-	-101
Chr1	25550133	25550134	35S_heat_stress_PE_peak_2128	3.31271	Chr1	AT1G68160	gene	25545808	25548894	-	-1239
Chr1	25551950	25551951	35S_heat_stress_PE_peak_2129	3.31271	Chr1	AT1G68170	gene	25551922	25554258	+	0
Chr1	25556242	25556243	35S_heat_stress_PE_peak_2130	2.82683	Chr1	AT1G68185	gene	25556426	25558522	+	183
Chr1	25558279	25558280	35S_heat_stress_PE_peak_2131	2.82683	Chr1	AT1G68185	gene	25556426	25558522	+	0
Chr1	25559181	25559182	35S_heat_stress_PE_peak_2132	3.17429	Chr1	AT1G68190	gene	25559246	25561212	+	64
Chr1	25562002	25562003	35S_heat_stress_PE_peak_2133	2.36801	Chr1	AT1G68200	gene	25562118	25563948	+	115
Chr1	25570146	25570147	35S_heat_stress_PE_peak_2134	5.19968	Chr1	AT1G68220	gene	25570231	25571712	+	84
Chr1	25574963	25574964	35S_heat_stress_PE_peak_2135	2.36801	Chr1	AT1G68240	gene	25574864	25576129	-	0
Chr1	25596234	25596235	35S_heat_stress_PE_peak_2136	3.64188	Chr1	AT1G68290	gene	25596671	25598438	+	436
Chr1	25597184	25597185	35S_heat_stress_PE_peak_2137	1.81093	Chr1	AT1G68290	gene	25596671	25598438	+	0
Chr1	25599364	25599365	35S_heat_stress_PE_peak_2138	13.5385	Chr1	AT1G68300	gene	25598331	25599357	-	-7
Chr1	25604542	25604543	35S_heat_stress_PE_peak_2139	2.69457	Chr1	AT1G68320	gene	25603842	25605096	+	0
Chr1	25605837	25605838	35S_heat_stress_PE_peak_2140	5.19968	Chr1	AT1G68320	gene	25603842	25605096	+	-741
Chr1	25609248	25609249	35S_heat_stress_PE_peak_2141	2.82683	Chr1	AT1TE83990	TE	25608827	25609043	-	-205
Chr1	25611608	25611609	35S_heat_stress_PE_peak_2142	5.01208	Chr1	AT1G68330	gene	25610923	25612202	+	0
Chr1	25614134	25614135	35S_heat_stress_PE_peak_2143	1.95863	Chr1	AT1G68340	gene	25614197	25615403	-	62
Chr1	25615491	25615492	35S_heat_stress_PE_peak_2144	2.08514	Chr1	AT1G68340	gene	25614197	25615403	-	-88
Chr1	25617455	25617456	35S_heat_stress_PE_peak_2145	2.82683	Chr1	AT1G68350	gene	25616490	25617265	+	-190
Chr1	25618482	25618483	35S_heat_stress_PE_peak_2146	2.36801	Chr1	AT1G68350	gene	25616490	25617265	+	-1217
Chr1	25619682	25619683	35S_heat_stress_PE_peak_2147	2.23968	Chr1	AT1G68360	gene	25621678	25622412	-	1995
Chr1	25621847	25621848	35S_heat_stress_PE_peak_2148	4.78789	Chr1	AT1G68360	gene	25621678	25622412	-	0
Chr1	25624599	25624600	35S_heat_stress_PE_peak_2149	3.17429	Chr1	AT1TE84030	TE	25622854	25623249	-	-1350
Chr1	25632049	25632050	35S_heat_stress_PE_peak_2150	4.56919	Chr1	AT1G68370	gene	25631745	25634738	-	0
Chr1	25634604	25634605	35S_heat_stress_PE_peak_2151	7.09125	Chr1	AT1G68370	gene	25631745	25634738	-	0
Chr1	25636471	25636472	35S_heat_stress_PE_peak_2152	2.69457	Chr1	AT1G68380	gene	25635838	25637462	-	0
Chr1	25643136	25643137	35S_heat_stress_PE_peak_2153	1.34675	Chr1	AT1G68390	gene	25642734	25645607	+	0
Chr1	25644730	25644731	35S_heat_stress_PE_peak_2154	2.69457	Chr1	AT1G68390	gene	25642734	25645607	+	0
Chr1	25648845	25648846	35S_heat_stress_PE_peak_2155	5.43365	Chr1	AT1G68400	gene	25646039	25648946	-	0
Chr1	25652323	25652324	35S_heat_stress_PE_peak_2156	3.31271	Chr1	AT1G68410	gene	25649999	25653019	-	0
Chr1	25654489	25654490	35S_heat_stress_PE_peak_2157	2.08514	Chr1	AT1G68420	gene	25653893	25654156	+	-333
Chr1	25657080	25657081	35S_heat_stress_PE_peak_2158	3.64188	Chr1	AT1TE84120	TE	25656469	25656974	-	-106
Chr1	25658863	25658864	35S_heat_stress_PE_peak_2159	11.82826	Chr1	AT1G68440	gene	25658033	25659273	+	0
Chr1	25669258	25669259	35S_heat_stress_PE_peak_2160	3.64188	Chr1	AT1G68460	gene	25668610	25670182	-	0
Chr1	25677405	25677406	35S_heat_stress_PE_peak_2161	5.19968	Chr1	AT1G68470	gene	25676395	25678288	-	0
Chr1	25678175	25678176	35S_heat_stress_PE_peak_2162	4.19127	Chr1	AT1G68470	gene	25676395	25678288	-	0
Chr1	25679437	25679438	35S_heat_stress_PE_peak_2163	2.82683	Chr1	AT1TE84190	TE	25678396	25678763	+	-674
Chr1	25681281	25681282	35S_heat_stress_PE_peak_2164	7.36345	Chr1	AT1TE84190	TE	25678396	25678763	+	-2518
Chr1	25690165	25690166	35S_heat_stress_PE_peak_2165	4.56919	Chr1	AT1TE84230	TE	25690201	25693399	+	35
Chr1	25691274	25691275	35S_heat_stress_PE_peak_2166	3.83458	Chr1	AT1TE84230	TE	25690201	25693399	+	0
Chr1	25695757	25695758	35S_heat_stress_PE_peak_2167	12.49408	Chr1	AT1G68490	gene	25693449	25695476	+	-281
Chr1	25697753	25697754	35S_heat_stress_PE_peak_2168	3.17429	Chr1	AT1TE84245	TE	25696501	25698524	+	0
Chr1	25698838	25698839	35S_heat_stress_PE_peak_2169	2.69457	Chr1	AT1TE84245	TE	25696501	25698524	+	-314
Chr1	25699822	25699823	35S_heat_stress_PE_peak_2170	2.36801	Chr1	AT1TE84250	TE	25699777	25700065	-	0
Chr1	25702005	25702006	35S_heat_stress_PE_peak_2171	5.67198	Chr1	AT1G68500	gene	25702003	25702511	+	0
Chr1	25710006	25710007	35S_heat_stress_PE_peak_2172	5.19968	Chr1	AT1G68520	gene	25709114	25710907	-	0
Chr1	25714918	25714919	35S_heat_stress_PE_peak_2173	3.17429	Chr1	AT1G68530	gene	25712588	25714807	-	-111
Chr1	25716293	25716294	35S_heat_stress_PE_peak_2174	1.54801	Chr1	AT1G68530	gene	25712588	25714807	-	-1486
Chr1	25725192	25725193	35S_heat_stress_PE_peak_2175	4.78789	Chr1	AT1G68550	gene	25725455	25727701	-	262
Chr1	25725192	25725193	35S_heat_stress_PE_peak_2175	4.78789	Chr1	AT1G68552	gene	25725455	25727701	-	262
Chr1	25728212	25728213	35S_heat_stress_PE_peak_2176	4.19127	Chr1	AT1TE84350	TE	25728312	25728788	+	99
Chr1	25730788	25730789	35S_heat_stress_PE_peak_2177	6.59842	Chr1	AT1TE84370	TE	25730204	25730382	-	-406
Chr1	25732496	25732497	35S_heat_stress_PE_peak_2178	2.36801	Chr1	AT1G68560	gene	25734182	25738002	-	1685
Chr1	25734760	25734761	35S_heat_stress_PE_peak_2179	3.49651	Chr1	AT1G68560	gene	25734182	25738002	-	0
Chr1	25737827	25737828	35S_heat_stress_PE_peak_2180	3.64188	Chr1	AT1G68560	gene	25734182	25738002	-	0
Chr1	25741148	25741149	35S_heat_stress_PE_peak_2181	7.09125	Chr1	AT1TE84400	TE	25740388	25740938	-	-210
Chr1	25742401	25742402	35S_heat_stress_PE_peak_2182	5.67198	Chr1	AT1TE84400	TE	25740388	25740938	-	-1463
Chr1	25745708	25745709	35S_heat_stress_PE_peak_2183	2.36801	Chr1	AT1TE84410	TE	25744173	25744770	-	-938
Chr1	25748316	25748317	35S_heat_stress_PE_peak_2184	2.69457	Chr1	AT1G68570	gene	25746736	25750275	+	0
Chr1	25749397	25749398	35S_heat_stress_PE_peak_2185	2.23968	Chr1	AT1G68570	gene	25746736	25750275	+	0
Chr1	25750596	25750597	35S_heat_stress_PE_peak_2186	1.95863	Chr1	AT1G68570	gene	25746736	25750275	+	-321
Chr1	25752791	25752792	35S_heat_stress_PE_peak_2187	5.01208	Chr1	AT1G68580	gene	25752735	25756076	+	0
Chr1	25756694	25756695	35S_heat_stress_PE_peak_2188	5.19968	Chr1	AT1G68585	gene	25756600	25757563	+	0
Chr1	25760063	25760064	35S_heat_stress_PE_peak_2189	1.66825	Chr1	AT1G68600	gene	25759842	25762934	+	0
Chr1	25766468	25766469	35S_heat_stress_PE_peak_2190	4.03213	Chr1	AT1G68620	gene	25765947	25767240	+	0
Chr1	25772253	25772254	35S_heat_stress_PE_peak_2191	3.17429	Chr1	AT1G68640	gene	25769576	25772543	-	0
Chr1	25774248	25774249	35S_heat_stress_PE_peak_2192	1.66825	Chr1	AT1G68650	gene	25775741	25777874	+	1492
Chr1	25777772	25777773	35S_heat_stress_PE_peak_2193	2.36801	Chr1	AT1G68650	gene	25775741	25777874	+	0
Chr1	25779331	25779332	35S_heat_stress_PE_peak_2194	1.66825	Chr1	AT1TE84520	TE	25779500	25780236	+	168
Chr1	25780688	25780689	35S_heat_stress_PE_peak_2195	2.36801	Chr1	AT1TE84530	TE	25780279	25780460	+	-228
Chr1	25781326	25781327	35S_heat_stress_PE_peak_2196	26.43619	Chr1	AT1G68670	gene	25782029	25784076	+	702
Chr1	25782858	25782859	35S_heat_stress_PE_peak_2197	2.23968	Chr1	AT1G68670	gene	25782029	25784076	+	0
Chr1	25784199	25784200	35S_heat_stress_PE_peak_2198	2.36801	Chr1	AT1G68670	gene	25782029	25784076	+	-123
Chr1	25785606	25785607	35S_heat_stress_PE_peak_2199	3.17429	Chr1	AT1G68680	gene	25785506	25786924	+	0
Chr1	25787354	25787355	35S_heat_stress_PE_peak_2200	6.12432	Chr1	AT1G68680	gene	25785506	25786924	+	-430
Chr1	25789596	25789597	35S_heat_stress_PE_peak_2201	6.86106	Chr1	AT1G68690	gene	25788608	25792324	+	0
Chr1	25793318	25793319	35S_heat_stress_PE_peak_2202	2.69457	Chr1	AT1G68700	gene	25792818	25793940	+	0
Chr1	25793318	25793319	35S_heat_stress_PE_peak_2202	2.69457	Chr1	AT1G68710	gene	25793207	25798257	-	0
Chr1	25794116	25794117	35S_heat_stress_PE_peak_2203	3.17429	Chr1	AT1G68710	gene	25793207	25798257	-	0
Chr1	25796512	25796513	35S_heat_stress_PE_peak_2204	1.66825	Chr1	AT1G68710	gene	25793207	25798257	-	0
Chr1	25797736	25797737	35S_heat_stress_PE_peak_2205	4.39898	Chr1	AT1G68710	gene	25793207	25798257	-	0
Chr1	25800953	25800954	35S_heat_stress_PE_peak_2206	1.66825	Chr1	AT1G68710	gene	25793207	25798257	-	-2696
Chr1	25803502	25803503	35S_heat_stress_PE_peak_2207	6.86106	Chr1	AT1TE84610	TE	25803789	25804254	+	286
Chr1	25804935	25804936	35S_heat_stress_PE_peak_2208	2.08514	Chr1	AT1G68720	gene	25804418	25808982	+	0
Chr1	25806269	25806270	35S_heat_stress_PE_peak_2209	2.36801	Chr1	AT1G68720	gene	25804418	25808982	+	0
Chr1	25808039	25808040	35S_heat_stress_PE_peak_2210	2.36801	Chr1	AT1G68720	gene	25804418	25808982	+	0
Chr1	25809871	25809872	35S_heat_stress_PE_peak_2211	2.99861	Chr1	AT1G68725	gene	25809298	25810130	+	0
Chr1	25810994	25810995	35S_heat_stress_PE_peak_2212	2.82683	Chr1	AT1G68730	gene	25810321	25811128	-	0
Chr1	25823110	25823111	35S_heat_stress_PE_peak_2213	2.08514	Chr1	AT1G68750	gene	25822942	25828107	-	0
Chr1	25829493	25829494	35S_heat_stress_PE_peak_2214	4.19127	Chr1	AT1G68760	gene	25829042	25829813	+	0
Chr1	25830778	25830779	35S_heat_stress_PE_peak_2215	2.36801	Chr1	AT1G68765	gene	25829952	25830487	-	-291
Chr1	25833935	25833936	35S_heat_stress_PE_peak_2216	4.19127	Chr1	AT1G68780	gene	25831803	25833844	-	-91
Chr1	25836590	25836591	35S_heat_stress_PE_peak_2217	3.31271	Chr1	AT1G68790	gene	25834709	25839319	-	0
Chr1	25838135	25838136	35S_heat_stress_PE_peak_2218	1.66825	Chr1	AT1G68790	gene	25834709	25839319	-	0
Chr1	25839143	25839144	35S_heat_stress_PE_peak_2219	2.82683	Chr1	AT1G68790	gene	25834709	25839319	-	0
Chr1	25841270	25841271	35S_heat_stress_PE_peak_2220	2.82683	Chr1	AT1G68795	gene	25840855	25841652	-	0
Chr1	25848312	25848313	35S_heat_stress_PE_peak_2221	4.19127	Chr1	AT1G68800	gene	25847066	25848540	-	0
Chr1	25857703	25857704	35S_heat_stress_PE_peak_2222	3.17429	Chr1	AT1TE84750	TE	25860277	25860444	-	2573
Chr1	25861294	25861295	35S_heat_stress_PE_peak_2223	2.69457	Chr1	AT1G68810	gene	25861123	25863120	+	0
Chr1	25865775	25865776	35S_heat_stress_PE_peak_2224	2.99861	Chr1	AT1G68820	gene	25865660	25868985	+	0
Chr1	25869266	25869267	35S_heat_stress_PE_peak_2225	2.23968	Chr1	AT1G68820	gene	25865660	25868985	+	-281
Chr1	25870792	25870793	35S_heat_stress_PE_peak_2226	2.82683	Chr1	AT1G68825	gene	25869700	25870420	-	-372
Chr1	25872762	25872763	35S_heat_stress_PE_peak_2227	2.08514	Chr1	AT1G68830	gene	25872445	25875550	-	0
Chr1	25877808	25877809	35S_heat_stress_PE_peak_2228	4.56919	Chr1	AT1G68830	gene	25872445	25875550	-	-2258
Chr1	25879229	25879230	35S_heat_stress_PE_peak_2229	4.03213	Chr1	AT1G68840	gene	25880323	25882222	+	1093
Chr1	25880089	25880090	35S_heat_stress_PE_peak_2230	4.19127	Chr1	AT1G68840	gene	25880323	25882222	+	233
Chr1	25881434	25881435	35S_heat_stress_PE_peak_2231	2.99861	Chr1	AT1G68840	gene	25880323	25882222	+	0
Chr1	25886541	25886542	35S_heat_stress_PE_peak_2232	5.19968	Chr1	AT1G68860	gene	25886536	25886609	+	0
Chr1	25887685	25887686	35S_heat_stress_PE_peak_2233	3.31271	Chr1	AT1G68862	gene	25886804	25889024	-	0
Chr1	25889362	25889363	35S_heat_stress_PE_peak_2234	3.31271	Chr1	AT1G68870	gene	25889081	25889734	+	0
Chr1	25889362	25889363	35S_heat_stress_PE_peak_2234	3.31271	Chr1	AT1TE84845	TE	25889341	25889366	-	0
Chr1	25890564	25890565	35S_heat_stress_PE_peak_2235	5.43365	Chr1	AT1G68872	gene	25890365	25891748	-	0
Chr1	25891774	25891775	35S_heat_stress_PE_peak_2236	4.19127	Chr1	AT1G68872	gene	25890365	25891748	-	-26
Chr1	25899984	25899985	35S_heat_stress_PE_peak_2237	2.36801	Chr1	AT1G68890	gene	25896945	25906714	+	0
Chr1	25901575	25901576	35S_heat_stress_PE_peak_2238	2.08514	Chr1	AT1G68890	gene	25896945	25906714	+	0
Chr1	25905446	25905447	35S_heat_stress_PE_peak_2239	2.23968	Chr1	AT1G68890	gene	25896945	25906714	+	0
Chr1	25915249	25915250	35S_heat_stress_PE_peak_2240	2.36801	Chr1	AT1G68920	gene	25915007	25917906	+	0
Chr1	25918373	25918374	35S_heat_stress_PE_peak_2241	3.64188	Chr1	AT1G68930	gene	25918314	25920545	+	0
Chr1	25920215	25920216	35S_heat_stress_PE_peak_2242	2.36801	Chr1	AT1G68930	gene	25918314	25920545	+	0
Chr1	25928211	25928212	35S_heat_stress_PE_peak_2243	5.67198	Chr1	AT1G68950	gene	25928196	25928268	+	0
Chr1	25939510	25939511	35S_heat_stress_PE_peak_2244	2.08514	Chr1	AT1G68990	gene	25934997	25940966	-	0
Chr1	25941124	25941125	35S_heat_stress_PE_peak_2245	30.2429	Chr1	AT1G69000	gene	25941164	25941235	+	39
Chr1	25943168	25943169	35S_heat_stress_PE_peak_2246	1.81093	Chr1	AT1G69010	gene	25941675	25943836	+	0
Chr1	25947965	25947966	35S_heat_stress_PE_peak_2247	2.99861	Chr1	AT1G69030	gene	25947265	25949262	-	0
Chr1	25949186	25949187	35S_heat_stress_PE_peak_2248	3.64188	Chr1	AT1G69030	gene	25947265	25949262	-	0
Chr1	25949878	25949879	35S_heat_stress_PE_peak_2249	3.17429	Chr1	AT1G69030	gene	25947265	25949262	-	-616
Chr1	25951899	25951900	35S_heat_stress_PE_peak_2250	2.52926	Chr1	AT1G69030	gene	25947265	25949262	-	-2637
Chr1	25959539	25959540	35S_heat_stress_PE_peak_2251	2.23968	Chr1	AT1G69040	gene	25957819	25960307	+	0
Chr1	25962193	25962194	35S_heat_stress_PE_peak_2252	2.08514	Chr1	AT1G69050	gene	25961924	25962348	+	0
Chr1	25966757	25966758	35S_heat_stress_PE_peak_2253	4.39898	Chr1	AT1G69060	gene	25964468	25967450	+	0
Chr1	25967635	25967636	35S_heat_stress_PE_peak_2254	3.17429	Chr1	AT1G69070	gene	25967312	25971389	-	0
Chr1	25970246	25970247	35S_heat_stress_PE_peak_2255	2.82683	Chr1	AT1G69070	gene	25967312	25971389	-	0
Chr1	25971546	25971547	35S_heat_stress_PE_peak_2256	5.19968	Chr1	AT1G69070	gene	25967312	25971389	-	-157
Chr1	25973017	25973018	35S_heat_stress_PE_peak_2257	2.99861	Chr1	AT1G69080	gene	25971915	25973271	-	0
Chr1	25986322	25986323	35S_heat_stress_PE_peak_2258	11.82826	Chr1	AT1G69120	gene	25982330	25986313	-	-9
Chr1	25988984	25988985	35S_heat_stress_PE_peak_2259	19.34359	Chr1	AT1G69130	gene	25989730	25989803	+	745
Chr1	25990389	25990390	35S_heat_stress_PE_peak_2260	1.41277	Chr1	AT1TE85150	TE	25990479	25990503	-	89
Chr1	25996808	25996809	35S_heat_stress_PE_peak_2261	3.83458	Chr1	AT1G69150	gene	25993659	25995212	-	-1596
Chr1	26000073	26000074	35S_heat_stress_PE_peak_2262	4.56919	Chr1	AT1G69160	gene	26000214	26001588	+	140
Chr1	26001921	26001922	35S_heat_stress_PE_peak_2263	2.69457	Chr1	AT1G69160	gene	26000214	26001588	+	-333
Chr1	26004133	26004134	35S_heat_stress_PE_peak_2264	2.52926	Chr1	AT1G69170	gene	26005068	26007263	+	934
Chr1	26005257	26005258	35S_heat_stress_PE_peak_2265	6.12432	Chr1	AT1G69170	gene	26005068	26007263	+	0
Chr1	26007462	26007463	35S_heat_stress_PE_peak_2266	2.36801	Chr1	AT1G69180	gene	26007465	26009059	-	2
Chr1	26015963	26015964	35S_heat_stress_PE_peak_2267	5.19968	Chr1	AT1G69200	gene	26015877	26018493	+	0
Chr1	26019867	26019868	35S_heat_stress_PE_peak_2268	3.64188	Chr1	AT1G69210	gene	26018438	26020058	-	0
Chr1	26025992	26025993	35S_heat_stress_PE_peak_2269	2.69457	Chr1	AT1G69220	gene	26020089	26026171	-	0
Chr1	26029868	26029869	35S_heat_stress_PE_peak_2270	2.23968	Chr1	AT1G69240	gene	26027976	26030234	-	0
Chr1	26033024	26033025	35S_heat_stress_PE_peak_2271	3.64188	Chr1	AT1G69250	gene	26032827	26035504	+	0
Chr1	26033024	26033025	35S_heat_stress_PE_peak_2271	3.64188	Chr1	AT1TE85290	TE	26030839	26036307	-	0
Chr1	26034846	26034847	35S_heat_stress_PE_peak_2272	1.95863	Chr1	AT1G69250	gene	26032827	26035504	+	0
Chr1	26034846	26034847	35S_heat_stress_PE_peak_2272	1.95863	Chr1	AT1TE85290	TE	26030839	26036307	-	0
Chr1	26035680	26035681	35S_heat_stress_PE_peak_2273	1.95863	Chr1	AT1TE85290	TE	26030839	26036307	-	0
Chr1	26037862	26037863	35S_heat_stress_PE_peak_2274	4.56919	Chr1	AT1G69252	gene	26036570	26037659	+	-203
Chr1	26038673	26038674	35S_heat_stress_PE_peak_2275	4.56919	Chr1	AT1G69260	gene	26039048	26040720	+	374
Chr1	26039325	26039326	35S_heat_stress_PE_peak_2276	1.66825	Chr1	AT1G69260	gene	26039048	26040720	+	0
Chr1	26041209	26041210	35S_heat_stress_PE_peak_2277	3.31271	Chr1	AT1G69270	gene	26040689	26042702	-	0
Chr1	26043379	26043380	35S_heat_stress_PE_peak_2278	3.31271	Chr1	AT1TE85330	TE	26043478	26043561	-	98
Chr1	26049410	26049411	35S_heat_stress_PE_peak_2279	4.56919	Chr1	AT1G69290	gene	26047372	26049348	-	-62
Chr1	26057950	26057951	35S_heat_stress_PE_peak_2280	5.67198	Chr1	AT1G69310	gene	26054308	26058105	-	0
Chr1	26063354	26063355	35S_heat_stress_PE_peak_2281	3.83458	Chr1	AT1G69325	gene	26063205	26063736	+	0
Chr1	26070093	26070094	35S_heat_stress_PE_peak_2282	4.19127	Chr1	AT1G69350	gene	26069882	26072245	+	0
Chr1	26071490	26071491	35S_heat_stress_PE_peak_2283	1.66825	Chr1	AT1G69350	gene	26069882	26072245	+	0
Chr1	26073025	26073026	35S_heat_stress_PE_peak_2284	2.36801	Chr1	AT1G69360	gene	26072284	26076254	-	0
Chr1	26073657	26073658	35S_heat_stress_PE_peak_2285	2.99861	Chr1	AT1G69360	gene	26072284	26076254	-	0
Chr1	26076294	26076295	35S_heat_stress_PE_peak_2286	11.48634	Chr1	AT1TE85440	TE	26076259	26076429	+	0
Chr1	26080076	26080077	35S_heat_stress_PE_peak_2287	10.84067	Chr1	AT1G69370	gene	26079956	26081727	+	0
Chr1	26086893	26086894	35S_heat_stress_PE_peak_2288	3.64188	Chr1	AT1G69400	gene	26086948	26089020	+	54
Chr1	26089392	26089393	35S_heat_stress_PE_peak_2289	2.36801	Chr1	AT1G69410	gene	26089202	26090386	+	0
Chr1	26091067	26091068	35S_heat_stress_PE_peak_2290	2.08514	Chr1	AT1G69410	gene	26089202	26090386	+	-681
Chr1	26093113	26093114	35S_heat_stress_PE_peak_2291	13.90635	Chr1	AT1G69420	gene	26093196	26097043	+	82
Chr1	26097823	26097824	35S_heat_stress_PE_peak_2292	4.39898	Chr1	AT1G69430	gene	26097787	26099388	+	0
Chr1	26099525	26099526	35S_heat_stress_PE_peak_2293	2.82683	Chr1	AT1G69430	gene	26097787	26099388	+	-137
Chr1	26105290	26105291	35S_heat_stress_PE_peak_2294	7.36345	Chr1	AT1G69440	gene	26101527	26105166	-	-124
Chr1	26111170	26111171	35S_heat_stress_PE_peak_2295	3.49651	Chr1	AT1G69460	gene	26111809	26113243	-	638
Chr1	26113250	26113251	35S_heat_stress_PE_peak_2296	2.82683	Chr1	AT1G69460	gene	26111809	26113243	-	-7
Chr1	26118012	26118013	35S_heat_stress_PE_peak_2297	5.43365	Chr1	AT1G69480	gene	26114112	26117797	-	-215
Chr1	26121260	26121261	35S_heat_stress_PE_peak_2298	3.31271	Chr1	AT1G69490	gene	26122139	26123421	+	878
Chr1	26123074	26123075	35S_heat_stress_PE_peak_2299	2.08514	Chr1	AT1G69490	gene	26122139	26123421	+	0
Chr1	26128370	26128371	35S_heat_stress_PE_peak_2300	2.23968	Chr1	AT1G69520	gene	26128288	26129602	+	0
Chr1	26133527	26133528	35S_heat_stress_PE_peak_2301	2.99861	Chr1	AT1G69526	gene	26131294	26133196	+	-331
Chr1	26134486	26134487	35S_heat_stress_PE_peak_2302	2.82683	Chr1	AT1G69526	gene	26131294	26133196	+	-1290
Chr1	26140975	26140976	35S_heat_stress_PE_peak_2303	3.49651	Chr1	AT1TE85640	TE	26139772	26140541	-	-434
Chr1	26141717	26141718	35S_heat_stress_PE_peak_2304	3.31271	Chr1	AT1G69530	gene	26141836	26143500	+	118
Chr1	26142957	26142958	35S_heat_stress_PE_peak_2305	3.31271	Chr1	AT1G69530	gene	26141836	26143500	+	0
Chr1	26147714	26147715	35S_heat_stress_PE_peak_2306	4.39898	Chr1	AT1G69540	gene	26145044	26147571	-	-143
Chr1	26148235	26148236	35S_heat_stress_PE_peak_2307	2.69457	Chr1	AT1G69550	gene	26148021	26153555	-	0
Chr1	26149931	26149932	35S_heat_stress_PE_peak_2308	4.19127	Chr1	AT1G69550	gene	26148021	26153555	-	0
Chr1	26153054	26153055	35S_heat_stress_PE_peak_2309	5.43365	Chr1	AT1G69550	gene	26148021	26153555	-	0
Chr1	26161328	26161329	35S_heat_stress_PE_peak_2310	3.83458	Chr1	AT1G69570	gene	26161528	26163496	-	199
Chr1	26162114	26162115	35S_heat_stress_PE_peak_2311	2.36801	Chr1	AT1G69570	gene	26161528	26163496	-	0
Chr1	26162114	26162115	35S_heat_stress_PE_peak_2311	2.36801	Chr1	AT1G69572	gene	26161599	26162761	+	0
Chr1	26163248	26163249	35S_heat_stress_PE_peak_2312	4.03213	Chr1	AT1G69570	gene	26161528	26163496	-	0
Chr1	26164520	26164521	35S_heat_stress_PE_peak_2313	2.52926	Chr1	AT1G69570	gene	26161528	26163496	-	-1024
Chr1	26165337	26165338	35S_heat_stress_PE_peak_2314	2.52926	Chr1	AT1G69570	gene	26161528	26163496	-	-1841
Chr1	26182909	26182910	35S_heat_stress_PE_peak_2315	5.87535	Chr1	AT1G69600	gene	26182470	26183198	+	0
Chr1	26191507	26191508	35S_heat_stress_PE_peak_2316	2.69457	Chr1	AT1G69630	gene	26191640	26193174	-	132
Chr1	26193445	26193446	35S_heat_stress_PE_peak_2317	3.83458	Chr1	AT1G69640	gene	26193659	26195695	-	213
Chr1	26202590	26202591	35S_heat_stress_PE_peak_2318	7.60362	Chr1	AT1G69670	gene	26202031	26204442	-	0
Chr1	26207985	26207986	35S_heat_stress_PE_peak_2319	5.01208	Chr1	AT1TE85850	TE	26207279	26207344	-	-641
Chr1	26210736	26210737	35S_heat_stress_PE_peak_2320	9.89602	Chr1	AT1TE85850	TE	26207279	26207344	-	-3392
Chr1	26216329	26216330	35S_heat_stress_PE_peak_2321	5.87535	Chr1	AT1G69690	gene	26216224	26217851	+	0
Chr1	26219730	26219731	35S_heat_stress_PE_peak_2322	2.36801	Chr1	AT1G69700	gene	26220238	26221825	+	507
Chr1	26228837	26228838	35S_heat_stress_PE_peak_2323	4.19127	Chr1	AT1G69730	gene	26228632	26231339	-	0
Chr1	26229980	26229981	35S_heat_stress_PE_peak_2324	2.36801	Chr1	AT1G69730	gene	26228632	26231339	-	0
Chr1	26230670	26230671	35S_heat_stress_PE_peak_2325	1.66825	Chr1	AT1G69730	gene	26228632	26231339	-	0
Chr1	26231428	26231429	35S_heat_stress_PE_peak_2326	7.60362	Chr1	AT1G69730	gene	26228632	26231339	-	-89
Chr1	26236059	26236060	35S_heat_stress_PE_peak_2327	4.39898	Chr1	AT1G69750	gene	26235284	26237571	+	0
Chr1	26240280	26240281	35S_heat_stress_PE_peak_2328	2.82683	Chr1	AT1G69760	gene	26239260	26240708	-	0
Chr1	26242704	26242705	35S_heat_stress_PE_peak_2329	2.82683	Chr1	AT1G69760	gene	26239260	26240708	-	-1996
Chr1	26244301	26244302	35S_heat_stress_PE_peak_2330	2.08514	Chr1	AT1TE85970	TE	26246849	26247316	-	2547
Chr1	26259395	26259396	35S_heat_stress_PE_peak_2331	7.09125	Chr1	AT1G69780	gene	26258939	26260751	+	0
Chr1	26261489	26261490	35S_heat_stress_PE_peak_2332	1.66825	Chr1	AT1G69780	gene	26258939	26260751	+	-738
Chr1	26266738	26266739	35S_heat_stress_PE_peak_2333	5.43365	Chr1	AT1G69790	gene	26266609	26269013	+	0
Chr1	26276280	26276281	35S_heat_stress_PE_peak_2334	2.82683	Chr1	AT1G69800	gene	26274230	26276329	-	0
Chr1	26293765	26293766	35S_heat_stress_PE_peak_2335	2.36801	Chr1	AT1G69840	gene	26293601	26295849	-	0
Chr1	26295521	26295522	35S_heat_stress_PE_peak_2336	3.83458	Chr1	AT1G69840	gene	26293601	26295849	-	0
Chr1	26296881	26296882	35S_heat_stress_PE_peak_2337	6.33959	Chr1	AT1G69850	gene	26296676	26300472	-	0
Chr1	26300368	26300369	35S_heat_stress_PE_peak_2338	9.29964	Chr1	AT1G69850	gene	26296676	26300472	-	0
Chr1	26305080	26305081	35S_heat_stress_PE_peak_2339	2.99861	Chr1	AT1TE86160	TE	26304986	26305011	-	-69
Chr1	26313502	26313503	35S_heat_stress_PE_peak_2340	7.60362	Chr1	AT1G69860	gene	26309628	26312174	+	-1328
Chr1	26319790	26319791	35S_heat_stress_PE_peak_2341	2.52926	Chr1	AT1G69870	gene	26316027	26320220	+	0
Chr1	2632427	2632428	35S_heat_stress_PE_peak_38	6.33959	Chr1	AT1G08340	gene	2631068	2632871	+	0
Chr1	2632427	2632428	35S_heat_stress_PE_peak_38	6.33959	Chr1	AT1TE08580	TE	2632338	2632532	+	0
Chr1	26328668	26328669	35S_heat_stress_PE_peak_2342	4.56919	Chr1	AT1G69900	gene	26326381	26327831	-	-837
Chr1	26330703	26330704	35S_heat_stress_PE_peak_2343	2.99861	Chr1	AT1G69910	gene	26330114	26332266	+	0
Chr1	26331800	26331801	35S_heat_stress_PE_peak_2344	1.54801	Chr1	AT1G69910	gene	26330114	26332266	+	0
Chr1	26354349	26354350	35S_heat_stress_PE_peak_2345	2.08514	Chr1	AT1G69970	gene	26353047	26354256	-	-93
Chr1	26357698	26357699	35S_heat_stress_PE_peak_2346	2.82683	Chr1	AT1G69980	gene	26356356	26357667	-	-31
Chr1	26364738	26364739	35S_heat_stress_PE_peak_2347	2.08514	Chr1	AT1G70000	gene	26363093	26364759	-	0
Chr1	26382070	26382071	35S_heat_stress_PE_peak_2348	3.49651	Chr1	AT1G70040	gene	26381233	26382131	+	0
Chr1	26382714	26382715	35S_heat_stress_PE_peak_2349	4.56919	Chr1	AT1G70050	gene	26382154	26382225	-	-489
Chr1	26390013	26390014	35S_heat_stress_PE_peak_2350	3.31271	Chr1	AT1G70070	gene	26390016	26394196	-	2
Chr1	26393980	26393981	35S_heat_stress_PE_peak_2351	5.87535	Chr1	AT1G70070	gene	26390016	26394196	-	0
Chr1	26400617	26400618	35S_heat_stress_PE_peak_2352	2.99861	Chr1	AT1G70090	gene	26400790	26402727	+	172
Chr1	26403118	26403119	35S_heat_stress_PE_peak_2353	9.29964	Chr1	AT1G70100	gene	26403083	26406119	+	0
Chr1	2640903	2640904	35S_heat_stress_PE_peak_39	2.69457	Chr1	AT1G08380	gene	2640813	2641828	-	0
Chr1	26413404	26413405	35S_heat_stress_PE_peak_2354	1.54801	Chr1	AT1G70140	gene	26412688	26415230	-	0
Chr1	26415436	26415437	35S_heat_stress_PE_peak_2355	3.31271	Chr1	AT1G70140	gene	26412688	26415230	-	-206
Chr1	26416870	26416871	35S_heat_stress_PE_peak_2356	3.49651	Chr1	AT1G70150	gene	26416898	26419588	+	27
Chr1	26419880	26419881	35S_heat_stress_PE_peak_2357	3.17429	Chr1	AT1G70160	gene	26419949	26422529	+	68
Chr1	26422683	26422684	35S_heat_stress_PE_peak_2358	3.31271	Chr1	AT1TE86530	TE	26422834	26422871	-	150
Chr1	26428069	26428070	35S_heat_stress_PE_peak_2359	2.08514	Chr1	AT1G70180	gene	26426341	26429361	+	0
Chr1	26429720	26429721	35S_heat_stress_PE_peak_2360	4.78789	Chr1	AT1G70185	gene	26429733	26430069	+	12
Chr1	26432842	26432843	35S_heat_stress_PE_peak_2361	5.67198	Chr1	AT1G70200	gene	26432297	26434400	-	0
Chr1	26434883	26434884	35S_heat_stress_PE_peak_2362	4.78789	Chr1	AT1G70200	gene	26432297	26434400	-	-483
Chr1	26439563	26439564	35S_heat_stress_PE_peak_2363	4.39898	Chr1	AT1G70209	gene	26439653	26439796	-	89
Chr1	26440349	26440350	35S_heat_stress_PE_peak_2364	2.82683	Chr1	AT1G70210	gene	26439864	26442829	+	0
Chr1	26442645	26442646	35S_heat_stress_PE_peak_2365	5.19968	Chr1	AT1G70210	gene	26439864	26442829	+	0
Chr1	26445807	26445808	35S_heat_stress_PE_peak_2366	3.31271	Chr1	AT1G70220	gene	26446136	26448009	-	328
Chr1	26447801	26447802	35S_heat_stress_PE_peak_2367	3.31271	Chr1	AT1G70220	gene	26446136	26448009	-	0
Chr1	26450414	26450415	35S_heat_stress_PE_peak_2368	2.08514	Chr1	AT1G70230	gene	26450245	26451945	+	0
Chr1	26451068	26451069	35S_heat_stress_PE_peak_2369	3.31271	Chr1	AT1G70230	gene	26450245	26451945	+	0
Chr1	26452628	26452629	35S_heat_stress_PE_peak_2370	2.36801	Chr1	AT1G70250	gene	26452965	26456088	+	336
Chr1	26468558	26468559	35S_heat_stress_PE_peak_2371	2.08514	Chr1	AT1G70280	gene	26465893	26468706	-	0
Chr1	26469854	26469855	35S_heat_stress_PE_peak_2372	2.36801	Chr1	AT1G70280	gene	26465893	26468706	-	-1148
Chr1	26471414	26471415	35S_heat_stress_PE_peak_2373	2.36801	Chr1	AT1G70290	gene	26471078	26474786	-	0
Chr1	26476583	26476584	35S_heat_stress_PE_peak_2374	1.95863	Chr1	AT1G70300	gene	26477880	26481630	-	1296
Chr1	26478242	26478243	35S_heat_stress_PE_peak_2375	7.09125	Chr1	AT1G70300	gene	26477880	26481630	-	0
Chr1	26481369	26481370	35S_heat_stress_PE_peak_2376	4.39898	Chr1	AT1G70300	gene	26477880	26481630	-	0
Chr1	26483385	26483386	35S_heat_stress_PE_peak_2377	3.17429	Chr1	AT1TE86710	TE	26481879	26482830	+	-555
Chr1	26484023	26484024	35S_heat_stress_PE_peak_2378	2.08514	Chr1	AT1TE86715	TE	26484183	26484595	-	159
Chr1	26492886	26492887	35S_heat_stress_PE_peak_2379	2.82683	Chr1	AT1G70320	gene	26488522	26501281	-	0
Chr1	26494572	26494573	35S_heat_stress_PE_peak_2380	2.08514	Chr1	AT1G70320	gene	26488522	26501281	-	0
Chr1	26495849	26495850	35S_heat_stress_PE_peak_2381	3.31271	Chr1	AT1G70320	gene	26488522	26501281	-	0
Chr1	26499399	26499400	35S_heat_stress_PE_peak_2382	2.82683	Chr1	AT1G70320	gene	26488522	26501281	-	0
Chr1	26501830	26501831	35S_heat_stress_PE_peak_2383	6.86106	Chr1	AT1G70320	gene	26488522	26501281	-	-549
Chr1	26503029	26503030	35S_heat_stress_PE_peak_2384	2.36801	Chr1	AT1G70330	gene	26502909	26504619	+	0
Chr1	26513188	26513189	35S_heat_stress_PE_peak_2385	7.60362	Chr1	AT1G70370	gene	26512681	26515188	-	0
Chr1	26523691	26523692	35S_heat_stress_PE_peak_2386	7.60362	Chr1	AT1G70380	gene	26526212	26527345	-	2520
Chr1	26539238	26539239	35S_heat_stress_PE_peak_2387	5.87535	Chr1	AT1G70420	gene	26539574	26540762	-	335
Chr1	26540097	26540098	35S_heat_stress_PE_peak_2388	11.48634	Chr1	AT1G70420	gene	26539574	26540762	-	0
Chr1	26555139	26555140	35S_heat_stress_PE_peak_2389	3.31271	Chr1	AT1G70450	gene	26552576	26554437	+	-702
Chr1	26556495	26556496	35S_heat_stress_PE_peak_2390	2.99861	Chr1	AT1G70460	gene	26555846	26559284	+	0
Chr1	26561850	26561851	35S_heat_stress_PE_peak_2391	2.69457	Chr1	AT1G70480	gene	26561824	26563809	+	0
Chr1	26563479	26563480	35S_heat_stress_PE_peak_2392	5.01208	Chr1	AT1G70480	gene	26561824	26563809	+	0
Chr1	26570205	26570206	35S_heat_stress_PE_peak_2393	3.31271	Chr1	AT1G70505	gene	26570647	26572463	+	441
Chr1	26583543	26583544	35S_heat_stress_PE_peak_2394	7.60362	Chr1	AT1G70518	gene	26583570	26584684	+	26
Chr1	26587541	26587542	35S_heat_stress_PE_peak_2395	5.87535	Chr1	AT1G70520	gene	26584729	26587419	-	-122
Chr1	26591625	26591626	35S_heat_stress_PE_peak_2396	7.36345	Chr1	AT1G70530	gene	26588750	26591379	-	-246
Chr1	26592845	26592846	35S_heat_stress_PE_peak_2397	4.03213	Chr1	AT1G70540	gene	26593930	26594670	+	1084
Chr1	26600420	26600421	35S_heat_stress_PE_peak_2398	2.36801	Chr1	AT1G70550	gene	26597152	26600219	+	-201
Chr1	26608308	26608309	35S_heat_stress_PE_peak_2399	2.99861	Chr1	AT1G70570	gene	26608625	26612309	+	316
Chr1	26618308	26618309	35S_heat_stress_PE_peak_2400	1.66825	Chr1	AT1G70590	gene	26618321	26620388	+	12
Chr1	26621146	26621147	35S_heat_stress_PE_peak_2401	2.82683	Chr1	AT1G70600	gene	26620923	26621659	-	0
Chr1	26621825	26621826	35S_heat_stress_PE_peak_2402	6.33959	Chr1	AT1G70610	gene	26621961	26626503	+	135
Chr1	26631403	26631404	35S_heat_stress_PE_peak_2403	3.31271	Chr1	AT1G70630	gene	26631232	26634102	+	0
Chr1	26637638	26637639	35S_heat_stress_PE_peak_2404	3.17429	Chr1	AT1G70645	gene	26638000	26638107	+	361
Chr1	26639879	26639880	35S_heat_stress_PE_peak_2405	5.19968	Chr1	AT1G70650	gene	26638075	26642268	+	0
Chr1	26654439	26654440	35S_heat_stress_PE_peak_2406	3.17429	Chr1	AT1G70700	gene	26654768	26657064	+	328
Chr1	26657826	26657827	35S_heat_stress_PE_peak_2407	2.52926	Chr1	AT1G70700	gene	26654768	26657064	+	-762
Chr1	26659492	26659493	35S_heat_stress_PE_peak_2408	3.83458	Chr1	AT1G70710	gene	26659132	26663010	-	0
Chr1	26662921	26662922	35S_heat_stress_PE_peak_2409	2.69457	Chr1	AT1G70710	gene	26659132	26663010	-	0
Chr1	26673046	26673047	35S_heat_stress_PE_peak_2410	5.19968	Chr1	AT1G70730	gene	26668865	26673166	-	0
Chr1	26681400	26681401	35S_heat_stress_PE_peak_2411	2.36801	Chr1	AT1G70750	gene	26679975	26683204	-	0
Chr1	26681400	26681401	35S_heat_stress_PE_peak_2411	2.36801	Chr1	AT1TE87340	TE	26681271	26681511	+	0
Chr1	26688082	26688083	35S_heat_stress_PE_peak_2412	1.66825	Chr1	AT1G70760	gene	26687230	26688384	+	0
Chr1	26688082	26688083	35S_heat_stress_PE_peak_2412	1.66825	Chr1	AT1G70770	gene	26687798	26691277	-	0
Chr1	26694870	26694871	35S_heat_stress_PE_peak_2413	4.39898	Chr1	AT1G70780	gene	26695166	26696392	-	295
Chr1	26694870	26694871	35S_heat_stress_PE_peak_2413	4.39898	Chr1	AT1G70782	gene	26695166	26696392	-	295
Chr1	26696260	26696261	35S_heat_stress_PE_peak_2414	4.19127	Chr1	AT1G70780	gene	26695166	26696392	-	0
Chr1	26696260	26696261	35S_heat_stress_PE_peak_2414	4.19127	Chr1	AT1G70782	gene	26695166	26696392	-	0
Chr1	26699374	26699375	35S_heat_stress_PE_peak_2415	5.19968	Chr1	AT1TE87385	TE	26699597	26700297	-	222
Chr1	26704200	26704201	35S_heat_stress_PE_peak_2416	5.19968	Chr1	AT1G70810	gene	26704130	26705236	+	0
Chr1	26728093	26728094	35S_heat_stress_PE_peak_2417	4.78789	Chr1	AT1G70895	gene	26727899	26729137	+	0
Chr1	26728093	26728094	35S_heat_stress_PE_peak_2417	4.78789	Chr1	AT1TE87480	TE	26728037	26728149	+	0
Chr1	26734024	26734025	35S_heat_stress_PE_peak_2418	2.82683	Chr1	AT1G70910	gene	26734155	26734640	+	130
Chr1	2673953	2673954	35S_heat_stress_PE_peak_40	3.49651	Chr1	AT1G08460	gene	2672451	2674628	+	0
Chr1	26743240	26743241	35S_heat_stress_PE_peak_2419	2.69457	Chr1	AT1G70940	gene	26743054	26746395	+	0
Chr1	26745179	26745180	35S_heat_stress_PE_peak_2420	5.19968	Chr1	AT1G70940	gene	26743054	26746395	+	0
Chr1	26749305	26749306	35S_heat_stress_PE_peak_2421	2.52926	Chr1	AT1G70944	gene	26749137	26749253	-	-52
Chr1	26762034	26762035	35S_heat_stress_PE_peak_2422	2.23968	Chr1	AT1G70980	gene	26762339	26764623	+	304
Chr1	26769960	26769961	35S_heat_stress_PE_peak_2423	29.74205	Chr1	AT1G71000	gene	26769336	26770111	-	0
Chr1	26782231	26782232	35S_heat_stress_PE_peak_2424	4.56919	Chr1	AT1TE87645	TE	26781922	26782059	+	-172
Chr1	26796581	26796582	35S_heat_stress_PE_peak_2425	9.61042	Chr1	AT1G71030	gene	26795123	26796364	-	-217
Chr1	26809578	26809579	35S_heat_stress_PE_peak_2426	4.19127	Chr1	AT1G71070	gene	26807188	26809504	-	-74
Chr1	26810144	26810145	35S_heat_stress_PE_peak_2427	2.69457	Chr1	AT1G71080	gene	26809841	26811842	-	0
Chr1	26813223	26813224	35S_heat_stress_PE_peak_2428	2.08514	Chr1	AT1G71090	gene	26812212	26814130	+	0
Chr1	26814346	26814347	35S_heat_stress_PE_peak_2429	2.82683	Chr1	AT1G71090	gene	26812212	26814130	+	-216
Chr1	26815979	26815980	35S_heat_stress_PE_peak_2430	4.56919	Chr1	AT1G71100	gene	26814632	26815671	+	-308
Chr1	26817923	26817924	35S_heat_stress_PE_peak_2431	2.99861	Chr1	AT1G71110	gene	26818083	26821004	+	159
Chr1	26819040	26819041	35S_heat_stress_PE_peak_2432	1.95863	Chr1	AT1G71110	gene	26818083	26821004	+	0
Chr1	26831534	26831535	35S_heat_stress_PE_peak_2433	2.82683	Chr1	AT1G71170	gene	26830669	26832099	+	0
Chr1	26832844	26832845	35S_heat_stress_PE_peak_2434	2.36801	Chr1	AT1G71180	gene	26832335	26833709	+	0
Chr1	26839065	26839066	35S_heat_stress_PE_peak_2435	1.81093	Chr1	AT1G71210	gene	26838289	26841490	-	0
Chr1	26863647	26863648	35S_heat_stress_PE_peak_2436	3.64188	Chr1	AT1G71270	gene	26863587	26870015	+	0
Chr1	26887525	26887526	35S_heat_stress_PE_peak_2437	5.87535	Chr1	AT1G71340	gene	26885170	26888338	-	0
Chr1	2688967	2688968	35S_heat_stress_PE_peak_41	3.17429	Chr1	AT1G08500	gene	2689016	2690045	+	48
Chr1	26892751	26892752	35S_heat_stress_PE_peak_2438	4.19127	Chr1	AT1G71360	gene	26892100	26894802	-	0
Chr1	2691072	2691073	35S_heat_stress_PE_peak_42	3.64188	Chr1	AT1G08510	gene	2691080	2694377	-	7
Chr1	2691608	2691609	35S_heat_stress_PE_peak_43	3.64188	Chr1	AT1G08510	gene	2691080	2694377	-	0
Chr1	26920644	26920645	35S_heat_stress_PE_peak_2439	1.66825	Chr1	AT1G71430	gene	26920440	26921152	+	0
Chr1	26927282	26927283	35S_heat_stress_PE_peak_2440	2.82683	Chr1	AT1G71450	gene	26927038	26928056	+	0
Chr1	26935715	26935716	35S_heat_stress_PE_peak_2441	3.83458	Chr1	AT1G71490	gene	26932905	26935825	-	0
Chr1	26936947	26936948	35S_heat_stress_PE_peak_2442	2.08514	Chr1	AT1G71500	gene	26935982	26937607	+	0
Chr1	26966828	26966829	35S_heat_stress_PE_peak_2443	3.64188	Chr1	AT1G71696	gene	26966887	26970572	+	58
Chr1	26978765	26978766	35S_heat_stress_PE_peak_2444	2.36801	Chr1	AT1G71710	gene	26973567	26981029	-	0
Chr1	26981060	26981061	35S_heat_stress_PE_peak_2445	2.99861	Chr1	AT1G71710	gene	26973567	26981029	-	-31
Chr1	26983490	26983491	35S_heat_stress_PE_peak_2446	4.03213	Chr1	AT1G71720	gene	26983721	26985990	+	230
Chr1	26987066	26987067	35S_heat_stress_PE_peak_2447	2.36801	Chr1	AT1G71730	gene	26986060	26986909	-	-157
Chr1	27025048	27025049	35S_heat_stress_PE_peak_2448	2.52926	Chr1	AT1G71850	gene	27024732	27026363	-	0
Chr1	27026512	27026513	35S_heat_stress_PE_peak_2449	2.52926	Chr1	AT1G71850	gene	27024732	27026363	-	-149
Chr1	27029172	27029173	35S_heat_stress_PE_peak_2450	2.99861	Chr1	AT1G71865	gene	27029205	27030560	+	32
Chr1	2703376	2703377	35S_heat_stress_PE_peak_44	4.19127	Chr1	AT1G08540	gene	2703336	2706845	+	0
Chr1	27048285	27048286	35S_heat_stress_PE_peak_2451	5.19968	Chr1	AT1TE88490	TE	27048892	27048912	-	606
Chr1	27053992	27053993	35S_heat_stress_PE_peak_2452	2.36801	Chr1	AT1G71880	gene	27054180	27056341	+	187
Chr1	27079020	27079021	35S_heat_stress_PE_peak_2453	2.36801	Chr1	AT1G71940	gene	27078524	27080248	+	0
Chr1	27081469	27081470	35S_heat_stress_PE_peak_2454	2.36801	Chr1	AT1G71950	gene	27080184	27081613	-	0
Chr1	27085762	27085763	35S_heat_stress_PE_peak_2455	4.56919	Chr1	AT1G71960	gene	27082394	27088248	-	0
Chr1	27088277	27088278	35S_heat_stress_PE_peak_2456	2.08514	Chr1	AT1G71960	gene	27082394	27088248	-	-29
Chr1	27090719	27090720	35S_heat_stress_PE_peak_2457	1.95863	Chr1	AT1TE88645	TE	27089912	27089960	+	-759
Chr1	27100219	27100220	35S_heat_stress_PE_peak_2458	3.83458	Chr1	AT1G71990	gene	27100284	27102262	+	64
Chr1	27114880	27114881	35S_heat_stress_PE_peak_2459	2.82683	Chr1	AT1G72050	gene	27115024	27117470	+	143
Chr1	27116229	27116230	35S_heat_stress_PE_peak_2460	2.36801	Chr1	AT1G72050	gene	27115024	27117470	+	0
Chr1	27127905	27127906	35S_heat_stress_PE_peak_2461	6.59842	Chr1	AT1G72100	gene	27127212	27128978	+	0
Chr1	2712987	2712988	35S_heat_stress_PE_peak_45	2.82683	Chr1	AT1G08570	gene	2712883	2714734	+	0
Chr1	27148500	27148501	35S_heat_stress_PE_peak_2462	8.17288	Chr1	AT1G72150	gene	27148460	27150980	+	0
Chr1	27152684	27152685	35S_heat_stress_PE_peak_2463	4.39898	Chr1	AT1G72160	gene	27153581	27155664	-	896
Chr1	27155177	27155178	35S_heat_stress_PE_peak_2464	1.66825	Chr1	AT1G72160	gene	27153581	27155664	-	0
Chr1	27160267	27160268	35S_heat_stress_PE_peak_2465	4.56919	Chr1	AT1G72175	gene	27157875	27159558	+	-709
Chr1	27161028	27161029	35S_heat_stress_PE_peak_2466	4.19127	Chr1	AT1G72175	gene	27157875	27159558	+	-1470
Chr1	27162935	27162936	35S_heat_stress_PE_peak_2467	6.33959	Chr1	AT1G72180	gene	27162820	27167430	+	0
Chr1	27166313	27166314	35S_heat_stress_PE_peak_2468	1.66825	Chr1	AT1G72180	gene	27162820	27167430	+	0
Chr1	27170593	27170594	35S_heat_stress_PE_peak_2469	3.17429	Chr1	AT1G72200	gene	27169795	27171321	-	0
Chr1	27196943	27196944	35S_heat_stress_PE_peak_2470	2.23968	Chr1	AT1G72250	gene	27192845	27198314	+	0
Chr1	27211320	27211321	35S_heat_stress_PE_peak_2471	4.03213	Chr1	AT1G72270	gene	27199733	27211161	-	-159
Chr1	27214862	27214863	35S_heat_stress_PE_peak_2472	5.19968	Chr1	AT1G72280	gene	27211845	27214665	-	-197
Chr1	27217846	27217847	35S_heat_stress_PE_peak_2473	3.31271	Chr1	AT1G72300	gene	27217477	27221123	-	0
Chr1	27220934	27220935	35S_heat_stress_PE_peak_2474	4.03213	Chr1	AT1G72300	gene	27217477	27221123	-	0
Chr1	27224374	27224375	35S_heat_stress_PE_peak_2475	6.33959	Chr1	AT1TE89075	TE	27222090	27222955	+	-1419
Chr1	27225955	27225956	35S_heat_stress_PE_peak_2476	4.19127	Chr1	AT1G72310	gene	27225897	27227545	+	0
Chr1	27233768	27233769	35S_heat_stress_PE_peak_2477	3.49651	Chr1	AT1G72330	gene	27233475	27236789	+	0
Chr1	27258125	27258126	35S_heat_stress_PE_peak_2478	2.36801	Chr1	AT1G72416	gene	27258829	27260291	-	703
Chr1	27258674	27258675	35S_heat_stress_PE_peak_2479	7.88596	Chr1	AT1G72416	gene	27258829	27260291	-	154
Chr1	27260119	27260120	35S_heat_stress_PE_peak_2480	13.1767	Chr1	AT1G72416	gene	27258829	27260291	-	0
Chr1	27264004	27264005	35S_heat_stress_PE_peak_2481	2.69457	Chr1	AT1G72420	gene	27261194	27263669	-	-335
Chr1	27265656	27265657	35S_heat_stress_PE_peak_2482	3.49651	Chr1	AT1G72430	gene	27264911	27265630	-	-26
Chr1	27273784	27273785	35S_heat_stress_PE_peak_2483	5.19968	Chr1	AT1G72440	gene	27268165	27273596	-	-188
Chr1	27276836	27276837	35S_heat_stress_PE_peak_2484	13.1767	Chr1	AT1G72450	gene	27274065	27276317	-	-519
Chr1	27290779	27290780	35S_heat_stress_PE_peak_2485	3.31271	Chr1	AT1G72490	gene	27288900	27291042	-	0
Chr1	27294317	27294318	35S_heat_stress_PE_peak_2486	4.19127	Chr1	AT1G72500	gene	27295336	27298556	-	1018
Chr1	27304545	27304546	35S_heat_stress_PE_peak_2487	3.31271	Chr1	AT1G72510	gene	27303366	27304850	+	0
Chr1	27308870	27308871	35S_heat_stress_PE_peak_2488	3.17429	Chr1	AT1G72520	gene	27308515	27312754	+	0
Chr1	27338168	27338169	35S_heat_stress_PE_peak_2489	2.08514	Chr1	AT1G72600	gene	27338125	27340328	+	0
Chr1	27339415	27339416	35S_heat_stress_PE_peak_2490	8.17288	Chr1	AT1G72600	gene	27338125	27340328	+	0
Chr1	27339415	27339416	35S_heat_stress_PE_peak_2490	8.17288	Chr1	AT1G72610	gene	27339114	27340044	-	0
Chr1	27349343	27349344	35S_heat_stress_PE_peak_2491	2.82683	Chr1	AT1G72650	gene	27349467	27353742	+	123
Chr1	27357172	27357173	35S_heat_stress_PE_peak_2492	1.81093	Chr1	AT1G72670	gene	27356683	27358853	-	0
Chr1	27363807	27363808	35S_heat_stress_PE_peak_2493	2.36801	Chr1	AT1G72690	gene	27361154	27361919	+	-1888
Chr1	27366117	27366118	35S_heat_stress_PE_peak_2494	4.19127	Chr1	AT1G72700	gene	27365896	27371733	+	0
Chr1	27383369	27383370	35S_heat_stress_PE_peak_2495	3.31271	Chr1	AT1G72750	gene	27383365	27384524	+	0
Chr1	27390261	27390262	35S_heat_stress_PE_peak_2496	2.82683	Chr1	AT1G72770	gene	27390022	27393281	+	0
Chr1	27393349	27393350	35S_heat_stress_PE_peak_2497	7.09125	Chr1	AT1G72780	gene	27393385	27393466	+	35
Chr1	27394947	27394948	35S_heat_stress_PE_peak_2498	2.69457	Chr1	AT1G72790	gene	27394747	27396799	+	0
Chr1	27400372	27400373	35S_heat_stress_PE_peak_2499	2.69457	Chr1	AT1G72810	gene	27398591	27400417	-	0
Chr1	27400372	27400373	35S_heat_stress_PE_peak_2499	2.69457	Chr1	AT1TE89660	TE	27400268	27400460	-	0
Chr1	27402396	27402397	35S_heat_stress_PE_peak_2500	3.83458	Chr1	AT1G72820	gene	27402878	27404673	+	481
Chr1	27408576	27408577	35S_heat_stress_PE_peak_2501	2.99861	Chr1	AT1G72830	gene	27405456	27407969	-	-607
Chr1	27444237	27444238	35S_heat_stress_PE_peak_2502	5.43365	Chr1	AT1G72950	gene	27444585	27445980	+	347
Chr1	27452843	27452844	35S_heat_stress_PE_peak_2503	4.39898	Chr1	AT1G72970	gene	27452766	27455964	+	0
Chr1	27478828	27478829	35S_heat_stress_PE_peak_2504	7.36345	Chr1	AT1G73060	gene	27478970	27481448	+	141
Chr1	27483419	27483420	35S_heat_stress_PE_peak_2505	2.69457	Chr1	AT1G73066	gene	27481785	27483715	+	0
Chr1	27484411	27484412	35S_heat_stress_PE_peak_2506	4.56919	Chr1	AT1G73080	gene	27484513	27488201	+	101
Chr1	2752860	2752861	35S_heat_stress_PE_peak_46	4.78789	Chr1	AT1G08650	gene	2752154	2753703	+	0
Chr1	27532926	27532927	35S_heat_stress_PE_peak_2507	2.69457	Chr1	AT1TE90090	TE	27531541	27532208	-	-718
Chr1	27544380	27544381	35S_heat_stress_PE_peak_2508	3.31271	Chr1	AT1G73240	gene	27542187	27544920	-	0
Chr1	27545491	27545492	35S_heat_stress_PE_peak_2509	1.66825	Chr1	AT1G73250	gene	27545006	27546435	-	0
Chr1	27578840	27578841	35S_heat_stress_PE_peak_2510	4.19127	Chr1	AT1G73360	gene	27578696	27582521	-	0
Chr1	27590440	27590441	35S_heat_stress_PE_peak_2511	6.86106	Chr1	AT1G73380	gene	27589032	27590822	+	0
Chr1	27591616	27591617	35S_heat_stress_PE_peak_2512	2.08514	Chr1	AT1G73390	gene	27590810	27595142	-	0
Chr1	27594309	27594310	35S_heat_stress_PE_peak_2513	2.99861	Chr1	AT1G73390	gene	27590810	27595142	-	0
Chr1	27603742	27603743	35S_heat_stress_PE_peak_2514	9.61042	Chr1	AT1G73430	gene	27603655	27611068	+	0
Chr1	27603742	27603743	35S_heat_stress_PE_peak_2514	9.61042	Chr1	AT1TE90320	TE	27603733	27603865	+	0
Chr1	27611375	27611376	35S_heat_stress_PE_peak_2515	3.49651	Chr1	AT1G73440	gene	27611363	27612815	+	0
Chr1	27627840	27627841	35S_heat_stress_PE_peak_2516	7.09125	Chr1	AT1G73470	gene	27625149	27627714	+	-126
Chr1	27632984	27632985	35S_heat_stress_PE_peak_2517	11.82826	Chr1	AT1G73480	gene	27628939	27632806	+	-178
Chr1	27641867	27641868	35S_heat_stress_PE_peak_2518	4.03213	Chr1	AT1G73510	gene	27642386	27643189	-	518
Chr1	27646031	27646032	35S_heat_stress_PE_peak_2519	3.31271	Chr1	AT1G73540	gene	27645658	27646698	-	0
Chr1	27647070	27647071	35S_heat_stress_PE_peak_2520	9.0254	Chr1	AT1G73540	gene	27645658	27646698	-	-372
Chr1	27664229	27664230	35S_heat_stress_PE_peak_2521	4.78789	Chr1	AT1G73590	gene	27659673	27663178	+	-1051
Chr1	27665941	27665942	35S_heat_stress_PE_peak_2522	4.03213	Chr1	AT1TE90520	TE	27666330	27666561	+	388
Chr1	27699995	27699996	35S_heat_stress_PE_peak_2523	3.49651	Chr1	AT1G73670	gene	27700050	27703440	+	54
Chr1	27713782	27713783	35S_heat_stress_PE_peak_2524	4.03213	Chr1	AT1G73687	gene	27713234	27713415	-	-367
Chr1	27734506	27734507	35S_heat_stress_PE_peak_2525	2.99861	Chr1	AT1G73740	gene	27734279	27736189	+	0
Chr1	27739065	27739066	35S_heat_stress_PE_peak_2526	3.83458	Chr1	AT1G73750	gene	27736630	27739079	+	0
Chr1	27741425	27741426	35S_heat_stress_PE_peak_2527	2.82683	Chr1	AT1G73760	gene	27739168	27741207	-	-218
Chr1	27779979	27779980	35S_heat_stress_PE_peak_2528	4.03213	Chr1	AT1G73870	gene	27779166	27780676	+	0
Chr1	27785305	27785306	35S_heat_stress_PE_peak_2529	1.95863	Chr1	AT1G73880	gene	27784981	27786804	+	0
Chr1	27785815	27785816	35S_heat_stress_PE_peak_2530	2.69457	Chr1	AT1G73880	gene	27784981	27786804	+	0
Chr1	27799717	27799718	35S_heat_stress_PE_peak_2531	3.49651	Chr1	AT1G73950	gene	27799830	27804604	-	112
Chr1	27851493	27851494	35S_heat_stress_PE_peak_2532	4.19127	Chr1	AT1G74070	gene	27851488	27852976	-	0
Chr1	27886435	27886436	35S_heat_stress_PE_peak_2533	1.66825	Chr1	AT1G74160	gene	27886426	27891431	+	0
Chr1	2789011	2789012	35S_heat_stress_PE_peak_47	1.8348	Chr1	AT1TE09080	TE	2788430	2800701	+	0
Chr1	2790559	2790560	35S_heat_stress_PE_peak_48	2.74408	Chr1	AT1G08735	transposable_element_gene	2790290	2793641	+	0
Chr1	2790559	2790560	35S_heat_stress_PE_peak_48	2.74408	Chr1	AT1TE09080	TE	2788430	2800701	+	0
Chr1	27921139	27921140	35S_heat_stress_PE_peak_2534	4.56919	Chr1	AT1G74250	gene	27920328	27922414	+	0
Chr1	27921139	27921140	35S_heat_stress_PE_peak_2534	4.56919	Chr1	AT1TE91365	TE	27921086	27921593	+	0
Chr1	2793250	2793251	35S_heat_stress_PE_peak_49	1.96682	Chr1	AT1G08735	transposable_element_gene	2790290	2793641	+	0
Chr1	2793250	2793251	35S_heat_stress_PE_peak_49	1.96682	Chr1	AT1TE09080	TE	2788430	2800701	+	0
Chr1	27936357	27936358	35S_heat_stress_PE_peak_2535	1.36672	Chr1	AT1G74300	gene	27935298	27936608	+	0
Chr1	2797034	2797035	35S_heat_stress_PE_peak_50	1.96093	Chr1	AT1G08740	transposable_element_gene	2795643	2800081	-	0
Chr1	2797034	2797035	35S_heat_stress_PE_peak_50	1.96093	Chr1	AT1TE09080	TE	2788430	2800701	+	0
Chr1	27982285	27982286	35S_heat_stress_PE_peak_2536	4.19127	Chr1	AT1G74448	gene	27982131	27982280	-	-5
Chr1	27991821	27991822	35S_heat_stress_PE_peak_2537	1.95863	Chr1	AT1G74470	gene	27991165	27993006	+	0
Chr1	27993559	27993560	35S_heat_stress_PE_peak_2538	5.67198	Chr1	AT1G74480	gene	27993032	27994178	-	0
Chr1	2799613	2799614	35S_heat_stress_PE_peak_51	1.91116	Chr1	AT1G08740	transposable_element_gene	2795643	2800081	-	0
Chr1	2799613	2799614	35S_heat_stress_PE_peak_51	1.91116	Chr1	AT1TE09080	TE	2788430	2800701	+	0
Chr1	28020475	28020476	35S_heat_stress_PE_peak_2539	2.82683	Chr1	AT1G74570	gene	28020383	28020463	-	-12
Chr1	28052229	28052230	35S_heat_stress_PE_peak_2540	1.66825	Chr1	AT1TE91795	TE	28051658	28051690	+	-539
Chr1	28132788	28132789	35S_heat_stress_PE_peak_2541	3.49651	Chr1	AT1G74890	gene	28131590	28132710	-	-78
Chr1	28144169	28144170	35S_heat_stress_PE_peak_2542	4.56919	Chr1	AT1G74930	gene	28144132	28145049	+	0
Chr1	28146149	28146150	35S_heat_stress_PE_peak_2543	3.49651	Chr1	AT1G74940	gene	28146059	28147378	+	0
Chr1	28151370	28151371	35S_heat_stress_PE_peak_2544	4.39898	Chr1	AT1G74960	gene	28151924	28156259	-	553
Chr1	28164225	28164226	35S_heat_stress_PE_peak_2545	2.82683	Chr1	AT1G75000	gene	28163650	28164586	+	0
Chr1	28171071	28171072	35S_heat_stress_PE_peak_2546	5.43365	Chr1	AT1G75020	gene	28171018	28173436	+	0
Chr1	28183364	28183365	35S_heat_stress_PE_peak_2547	5.19968	Chr1	AT1G75060	gene	28181275	28183503	-	0
Chr1	28193798	28193799	35S_heat_stress_PE_peak_2548	4.56919	Chr1	AT1G75100	gene	28190816	28193800	-	0
Chr1	28213758	28213759	35S_heat_stress_PE_peak_2549	2.36801	Chr1	AT1G75170	gene	28213799	28215887	+	40
Chr1	28216833	28216834	35S_heat_stress_PE_peak_2550	3.49651	Chr1	AT1G75180	gene	28215836	28218801	-	0
Chr1	28218812	28218813	35S_heat_stress_PE_peak_2551	3.49651	Chr1	AT1G75180	gene	28215836	28218801	-	-11
Chr1	28223859	28223860	35S_heat_stress_PE_peak_2552	5.19968	Chr1	AT1G75210	gene	28223869	28228975	+	9
Chr1	28233702	28233703	35S_heat_stress_PE_peak_2553	5.01208	Chr1	AT1G75230	gene	28234349	28236741	+	646
Chr1	28248422	28248423	35S_heat_stress_PE_peak_2554	2.82683	Chr1	AT1G75260	gene	28247809	28249441	+	0
Chr1	28268859	28268860	35S_heat_stress_PE_peak_2555	2.82683	Chr1	AT1G75335	gene	28268541	28269002	+	0
Chr1	28316004	28316005	35S_heat_stress_PE_peak_2556	2.99861	Chr1	AT1G75450	gene	28314458	28318375	-	0
Chr1	28318947	28318948	35S_heat_stress_PE_peak_2557	3.17429	Chr1	AT1G75450	gene	28314458	28318375	-	-572
Chr1	28337078	28337079	35S_heat_stress_PE_peak_2558	4.19127	Chr1	AT1G75490	gene	28335502	28336706	+	-372
Chr1	28467573	28467574	35S_heat_stress_PE_peak_2559	10.21582	Chr1	AT1G75820	gene	28463462	28466971	-	-602
Chr1	2848341	2848342	35S_heat_stress_PE_peak_52	3.17429	Chr1	AT1G08890	gene	2848348	2852270	+	6
Chr1	28547831	28547832	35S_heat_stress_PE_peak_2560	4.03213	Chr1	AT1G76080	gene	28547786	28549419	-	0
Chr1	2856009	2856010	35S_heat_stress_PE_peak_53	6.33959	Chr1	AT1G08910	gene	2856227	2861170	+	217
Chr1	28586594	28586595	35S_heat_stress_PE_peak_2561	4.53094	Chr1	AT1G76180	gene	28586676	28587931	-	81
Chr1	28755116	28755117	35S_heat_stress_PE_peak_2562	3.83458	Chr1	AT1G76620	gene	28756521	28759297	+	1404
Chr1	28800462	28800463	35S_heat_stress_PE_peak_2563	5.67198	Chr1	AT1G76720	gene	28794144	28800369	-	-93
Chr1	28814207	28814208	35S_heat_stress_PE_peak_2564	5.19968	Chr1	AT1G76770	gene	28813569	28814378	+	0
Chr1	28814207	28814208	35S_heat_stress_PE_peak_2564	5.19968	Chr1	AT1TE94270	TE	28813977	28814284	-	0
Chr1	28818815	28818816	35S_heat_stress_PE_peak_2565	3.83458	Chr1	AT1G76780	gene	28816641	28822256	+	0
Chr1	28818815	28818816	35S_heat_stress_PE_peak_2565	3.83458	Chr1	AT1TE94285	TE	28817934	28818873	-	0
Chr1	28820532	28820533	35S_heat_stress_PE_peak_2566	3.31271	Chr1	AT1G76780	gene	28816641	28822256	+	0
Chr1	28835294	28835295	35S_heat_stress_PE_peak_2567	3.64188	Chr1	AT1G76810	gene	28831003	28836586	-	0
Chr1	28932323	28932324	35S_heat_stress_PE_peak_2568	2.69457	Chr1	AT1G76990	gene	28932162	28935550	+	0
Chr1	2929434	2929435	35S_heat_stress_PE_peak_54	1.47149	Chr1	AT1G09080	gene	2929217	2931841	-	0
Chr1	29365239	29365240	35S_heat_stress_PE_peak_2569	6.52428	Chr1	AT1G78080	gene	29364249	29366073	+	0
Chr1	2942397	2942398	35S_heat_stress_PE_peak_55	12.49408	Chr1	AT1G09130	gene	2939570	2942288	-	-109
Chr1	29486994	29486995	35S_heat_stress_PE_peak_2570	11.48634	Chr1	AT1G78380	gene	29486413	29487906	-	0
Chr1	29573331	29573332	35S_heat_stress_PE_peak_2571	5.87535	Chr1	AT1G78620	gene	29572871	29575794	-	0
Chr1	2972631	2972632	35S_heat_stress_PE_peak_56	5.67198	Chr1	AT1G09210	gene	2972842	2976750	-	210
Chr1	29898586	29898587	35S_heat_stress_PE_peak_2572	33.36517	Chr1	AT1G79480	gene	29897727	29899604	-	0
Chr1	2991367	2991368	35S_heat_stress_PE_peak_57	3.64188	Chr1	AT1G09250	gene	2989378	2990357	+	-1010
Chr1	30058473	30058474	35S_heat_stress_PE_peak_2573	4.39898	Chr1	AT1G79915	gene	30057220	30058657	+	0
Chr1	30061268	30061269	35S_heat_stress_PE_peak_2574	3.25023	Chr1	AT1G79920	gene	30058632	30062744	-	0
Chr1	3015204	3015205	35S_heat_stress_PE_peak_58	2.82683	Chr1	AT1G09330	gene	3012762	3015091	-	-113
Chr1	3018350	3018351	35S_heat_stress_PE_peak_59	3.64188	Chr1	AT1G09340	gene	3015328	3018234	+	-116
Chr1	30267302	30267303	35S_heat_stress_PE_peak_2575	4.19127	Chr1	AT1G80490	gene	30260903	30267038	-	-264
Chr1	3072634	3072635	35S_heat_stress_PE_peak_60	12.49408	Chr1	AT1G09520	gene	3070946	3072050	-	-584
Chr1	3076700	3076701	35S_heat_stress_PE_peak_61	9.89602	Chr1	AT1G09530	gene	3076582	3079539	+	0
Chr1	3093497	3093498	35S_heat_stress_PE_peak_62	1.95863	Chr1	AT1G09560	gene	3093839	3094864	+	341
Chr1	3100095	3100096	35S_heat_stress_PE_peak_63	2.08514	Chr1	AT1G09570	gene	3095256	3100357	-	0
Chr1	3131218	3131219	35S_heat_stress_PE_peak_64	5.43365	Chr1	AT1G09660	gene	3127771	3131094	-	-124
Chr1	3137650	3137651	35S_heat_stress_PE_peak_65	4.56919	Chr1	AT1G09700	gene	3137767	3140353	-	116
Chr1	3162728	3162729	35S_heat_stress_PE_peak_66	4.03213	Chr1	AT1G09770	gene	3161841	3165360	+	0
Chr1	3180556	3180557	35S_heat_stress_PE_peak_67	11.48634	Chr1	AT1G09800	gene	3176883	3180421	-	-135
Chr1	3201685	3201686	35S_heat_stress_PE_peak_68	7.36345	Chr1	AT1G09850	gene	3201799	3204150	+	113
Chr1	3204558	3204559	35S_heat_stress_PE_peak_69	2.82683	Chr1	AT1G09860	gene	3204016	3205309	-	0
Chr1	3255367	3255368	35S_heat_stress_PE_peak_70	1.54801	Chr1	AT1G09970	gene	3252240	3255693	+	0
Chr1	3272047	3272048	35S_heat_stress_PE_peak_71	2.36801	Chr1	AT1G10020	gene	3269604	3271987	-	-60
Chr1	3334056	3334057	35S_heat_stress_PE_peak_72	3.31271	Chr1	AT1G10170	gene	3333595	3337491	-	0
Chr1	3352576	3352577	35S_heat_stress_PE_peak_73	2.23968	Chr1	AT1G10220	gene	3352159	3354856	+	0
Chr1	3355039	3355040	35S_heat_stress_PE_peak_74	4.39898	Chr1	AT1G10220	gene	3352159	3354856	+	-183
Chr1	3356544	3356545	35S_heat_stress_PE_peak_75	6.12432	Chr1	AT1G10240	gene	3356680	3359838	-	135
Chr1	3388258	3388259	35S_heat_stress_PE_peak_76	6.33959	Chr1	AT1G10320	gene	3384164	3388373	-	0
Chr1	3388258	3388259	35S_heat_stress_PE_peak_76	6.33959	Chr1	AT1TE11020	TE	3388028	3388400	+	0
Chr1	3442773	3442774	35S_heat_stress_PE_peak_77	12.49408	Chr1	AT1G10470	gene	3442327	3443957	-	0
Chr1	3486464	3486465	35S_heat_stress_PE_peak_78	1.81093	Chr1	AT1G10560	gene	3484580	3486965	+	0
Chr1	3492982	3492983	35S_heat_stress_PE_peak_79	4.03213	Chr1	AT1G10580	gene	3491281	3493737	-	0
Chr1	3526194	3526195	35S_heat_stress_PE_peak_80	5.67198	Chr1	AT1G10650	gene	3524018	3526346	-	0
Chr1	3530433	3530434	35S_heat_stress_PE_peak_81	12.49408	Chr1	AT1G10657	gene	3530467	3531842	+	33
Chr1	3590790	3590791	35S_heat_stress_PE_peak_82	1.81093	Chr1	AT1G10760	gene	3581034	3590928	-	0
Chr1	3613098	3613099	35S_heat_stress_PE_peak_83	2.69457	Chr1	AT1G10850	gene	3611747	3614613	+	0
Chr1	3630296	3630297	35S_heat_stress_PE_peak_84	4.56919	Chr1	AT1G10890	gene	3627726	3630765	+	0
Chr1	3630296	3630297	35S_heat_stress_PE_peak_84	4.56919	Chr1	AT1TE11810	TE	3630277	3630404	-	0
Chr1	3639715	3639716	35S_heat_stress_PE_peak_85	2.69457	Chr1	AT1G10910	gene	3639878	3644162	+	162
Chr1	3656078	3656079	35S_heat_stress_PE_peak_86	2.82683	Chr1	AT1G10940	gene	3655777	3658608	-	0
Chr1	3664206	3664207	35S_heat_stress_PE_peak_87	19.76792	Chr1	AT1G10960	gene	3664386	3665039	+	179
Chr1	3676566	3676567	35S_heat_stress_PE_peak_88	4.19127	Chr1	AT1G11010	gene	3676607	3676644	+	40
Chr1	3773777	3773778	35S_heat_stress_PE_peak_89	3.17429	Chr1	AT1TE12280	TE	3774282	3774495	+	504
Chr1	3774472	3774473	35S_heat_stress_PE_peak_90	18.52622	Chr1	AT1TE12280	TE	3774282	3774495	+	0
Chr1	3781489	3781490	35S_heat_stress_PE_peak_91	1.79464	Chr1	AT1G11265	transposable_element_gene	3781235	3785293	+	0
Chr1	3781489	3781490	35S_heat_stress_PE_peak_91	1.79464	Chr1	AT1G11270	gene	3780429	3786990	-	0
Chr1	3781489	3781490	35S_heat_stress_PE_peak_91	1.79464	Chr1	AT1TE12295	TE	3780765	3785721	+	0
Chr1	3782654	3782655	35S_heat_stress_PE_peak_92	3.49651	Chr1	AT1G11265	transposable_element_gene	3781235	3785293	+	0
Chr1	3782654	3782655	35S_heat_stress_PE_peak_92	3.49651	Chr1	AT1G11270	gene	3780429	3786990	-	0
Chr1	3782654	3782655	35S_heat_stress_PE_peak_92	3.49651	Chr1	AT1TE12295	TE	3780765	3785721	+	0
Chr1	3784610	3784611	35S_heat_stress_PE_peak_93	3.26829	Chr1	AT1G11265	transposable_element_gene	3781235	3785293	+	0
Chr1	3784610	3784611	35S_heat_stress_PE_peak_93	3.26829	Chr1	AT1G11270	gene	3780429	3786990	-	0
Chr1	3784610	3784611	35S_heat_stress_PE_peak_93	3.26829	Chr1	AT1TE12295	TE	3780765	3785721	+	0
Chr1	3785474	3785475	35S_heat_stress_PE_peak_94	6.12432	Chr1	AT1G11270	gene	3780429	3786990	-	0
Chr1	3785474	3785475	35S_heat_stress_PE_peak_94	6.12432	Chr1	AT1TE12295	TE	3780765	3785721	+	0
Chr1	3803718	3803719	35S_heat_stress_PE_peak_95	3.31271	Chr1	AT1G11310	gene	3800738	3804185	-	0
Chr1	3837571	3837572	35S_heat_stress_PE_peak_96	2.36801	Chr1	AT1G11390	gene	3834459	3837629	-	0
Chr1	3850079	3850080	35S_heat_stress_PE_peak_97	3.64188	Chr1	AT1G11440	gene	3849360	3850662	+	0
Chr1	3881451	3881452	35S_heat_stress_PE_peak_98	3.49651	Chr1	AT1G11550	gene	3881529	3881608	+	77
Chr1	3922061	3922062	35S_heat_stress_PE_peak_99	6.33959	Chr1	AT1G11660	gene	3920543	3924555	+	0
Chr1	3924534	3924535	35S_heat_stress_PE_peak_100	2.69457	Chr1	AT1G11660	gene	3920543	3924555	+	0
Chr1	3941910	3941911	35S_heat_stress_PE_peak_101	1.95863	Chr1	AT1G11690	gene	3941469	3942212	+	0
Chr1	3947862	3947863	35S_heat_stress_PE_peak_102	2.36801	Chr1	AT1G11710	gene	3948714	3951359	+	851
Chr1	3995225	3995226	35S_heat_stress_PE_peak_103	7.09125	Chr1	AT1G11840	gene	3995169	3997907	+	0
Chr1	4003535	4003536	35S_heat_stress_PE_peak_104	2.36801	Chr1	AT1G11860	gene	4001113	4003442	+	-93
Chr1	4014976	4014977	35S_heat_stress_PE_peak_105	2.82683	Chr1	AT1G11905	gene	4014847	4016540	+	0
Chr1	4044400	4044401	35S_heat_stress_PE_peak_106	3.17429	Chr1	AT1G11970	gene	4044370	4044669	+	0
Chr1	4071484	4071485	35S_heat_stress_PE_peak_107	3.83458	Chr1	AT1G12040	gene	4070124	4072567	+	0
Chr1	4071484	4071485	35S_heat_stress_PE_peak_107	3.83458	Chr1	AT1TE13240	TE	4071378	4071831	+	0
Chr1	4076877	4076878	35S_heat_stress_PE_peak_108	4.56919	Chr1	AT1G12060	gene	4076334	4076981	+	0
Chr1	4084699	4084700	35S_heat_stress_PE_peak_109	6.59842	Chr1	AT1G12080	gene	4084162	4085045	+	0
Chr1	4090032	4090033	35S_heat_stress_PE_peak_110	2.23968	Chr1	AT1G12090	gene	4089847	4090725	-	0
Chr1	4106934	4106935	35S_heat_stress_PE_peak_111	1.66825	Chr1	AT1G12110	gene	4105233	4109545	+	0
Chr1	4108068	4108069	35S_heat_stress_PE_peak_112	3.64188	Chr1	AT1G12110	gene	4105233	4109545	+	0
Chr1	4148111	4148112	35S_heat_stress_PE_peak_113	3.49651	Chr1	AT1G12230	gene	4147962	4151056	+	0
Chr1	4175092	4175093	35S_heat_stress_PE_peak_114	5.19968	Chr1	AT1G12280	gene	4174875	4177559	-	0
Chr1	4182824	4182825	35S_heat_stress_PE_peak_115	3.83458	Chr1	AT1G12290	gene	4178359	4182593	-	-231
Chr1	4187966	4187967	35S_heat_stress_PE_peak_116	2.36801	Chr1	AT1G12310	gene	4187165	4188056	-	0
Chr1	4192428	4192429	35S_heat_stress_PE_peak_117	4.19127	Chr1	AT1TE13640	TE	4193926	4194357	-	1497
Chr1	4217345	4217346	35S_heat_stress_PE_peak_118	4.56919	Chr1	AT1G12380	gene	4214262	4217132	-	-213
Chr1	4220339	4220340	35S_heat_stress_PE_peak_119	4.39898	Chr1	AT1G12390	gene	4220100	4221774	+	0
Chr1	4225286	4225287	35S_heat_stress_PE_peak_120	3.17429	Chr1	AT1G12411	gene	4225321	4225482	-	34
Chr1	4230090	4230091	35S_heat_stress_PE_peak_121	5.67198	Chr1	AT1G12423	gene	4231027	4231146	-	936
Chr1	4231210	4231211	35S_heat_stress_PE_peak_122	2.82683	Chr1	AT1G12423	gene	4231027	4231146	-	-64
Chr1	4238801	4238802	35S_heat_stress_PE_peak_123	3.64188	Chr1	AT1G12430	gene	4233873	4238764	-	-37
Chr1	4265324	4265325	35S_heat_stress_PE_peak_124	1.66825	Chr1	AT1G12500	gene	4263150	4265044	-	-280
Chr1	4285365	4285366	35S_heat_stress_PE_peak_125	6.33959	Chr1	AT1G12580	gene	4282899	4285829	+	0
Chr1	4373405	4373406	35S_heat_stress_PE_peak_126	8.72486	Chr1	AT1G12830	gene	4374250	4375170	-	844
Chr1	4375383	4375384	35S_heat_stress_PE_peak_127	1.66825	Chr1	AT1G12840	gene	4375515	4378514	+	131
Chr1	4381510	4381511	35S_heat_stress_PE_peak_128	4.19127	Chr1	AT1G12850	gene	4379707	4381612	-	0
Chr1	4405131	4405132	35S_heat_stress_PE_peak_129	2.08514	Chr1	AT1G12930	gene	4398375	4405605	-	0
Chr1	4419126	4419127	35S_heat_stress_PE_peak_130	3.17429	Chr1	AT1G12940	gene	4416405	4418590	+	-536
Chr1	4433697	4433698	35S_heat_stress_PE_peak_131	3.64188	Chr1	AT1G12990	gene	4433640	4436075	+	0
Chr1	4436044	4436045	35S_heat_stress_PE_peak_132	4.03213	Chr1	AT1G12990	gene	4433640	4436075	+	0
Chr1	4440361	4440362	35S_heat_stress_PE_peak_133	2.82683	Chr1	AT1G13010	gene	4440214	4440286	+	-75
Chr1	4447393	4447394	35S_heat_stress_PE_peak_134	3.83458	Chr1	AT1G13030	gene	4444043	4447406	-	0
Chr1	4458965	4458966	35S_heat_stress_PE_peak_135	5.19968	Chr1	AT1G13080	gene	4459166	4460940	+	200
Chr1	4460967	4460968	35S_heat_stress_PE_peak_136	2.36801	Chr1	AT1TE14500	TE	4460813	4461312	+	0
Chr1	4461916	4461917	35S_heat_stress_PE_peak_137	3.83458	Chr1	AT1G13090	gene	4461806	4463543	+	0
Chr1	4467040	4467041	35S_heat_stress_PE_peak_138	2.36801	Chr1	AT1G13110	gene	4467220	4469033	+	179
Chr1	4500953	4500954	35S_heat_stress_PE_peak_139	3.31271	Chr1	AT1G13190	gene	4498881	4501613	+	0
Chr1	4503428	4503429	35S_heat_stress_PE_peak_140	5.43365	Chr1	AT1G13195	gene	4501581	4503591	-	0
Chr1	4524050	4524051	35S_heat_stress_PE_peak_141	3.64188	Chr1	AT1G13240	gene	4522709	4522782	-	-1268
Chr1	4526269	4526270	35S_heat_stress_PE_peak_142	3.64188	Chr1	AT1G13245	gene	4525486	4526064	-	-205
Chr1	4542034	4542035	35S_heat_stress_PE_peak_143	5.19968	Chr1	AT1G13260	gene	4542168	4543742	+	133
Chr1	4547429	4547430	35S_heat_stress_PE_peak_144	2.36801	Chr1	AT1G13280	gene	4547454	4548875	+	24
Chr1	4548511	4548512	35S_heat_stress_PE_peak_145	2.08514	Chr1	AT1G13280	gene	4547454	4548875	+	0
Chr1	4577374	4577375	35S_heat_stress_PE_peak_146	12.84512	Chr1	AT1G13360	gene	4576873	4577967	-	0
Chr1	4580119	4580120	35S_heat_stress_PE_peak_147	4.78789	Chr1	AT1TE14860	TE	4580427	4580846	-	307
Chr1	4585609	4585610	35S_heat_stress_PE_peak_148	3.17429	Chr1	AT1TE14870	TE	4583616	4584299	+	-1310
Chr1	4590559	4590560	35S_heat_stress_PE_peak_149	8.17288	Chr1	AT1G13380	gene	4589071	4590423	-	-136
Chr1	4621901	4621902	35S_heat_stress_PE_peak_150	8.42789	Chr1	AT1G13470	gene	4620228	4621580	-	-321
Chr1	4641880	4641881	35S_heat_stress_PE_peak_151	2.36801	Chr1	AT1G13560	gene	4638514	4642104	-	0
Chr1	4677630	4677631	35S_heat_stress_PE_peak_152	3.31271	Chr1	AT1G13640	gene	4677027	4679812	-	0
Chr1	4693963	4693964	35S_heat_stress_PE_peak_153	2.08514	Chr1	AT1G13690	gene	4693289	4694410	+	0
Chr1	4695115	4695116	35S_heat_stress_PE_peak_154	3.64188	Chr1	AT1G13700	gene	4694372	4696023	-	0
Chr1	4713704	4713705	35S_heat_stress_PE_peak_155	4.56919	Chr1	AT1G13740	gene	4713674	4715407	+	0
Chr1	4743144	4743145	35S_heat_stress_PE_peak_156	1.54801	Chr1	AT1G13850	gene	4743095	4743167	+	0
Chr1	4761264	4761265	35S_heat_stress_PE_peak_157	5.19968	Chr1	AT1G13930	gene	4761012	4762666	+	0
Chr1	4766980	4766981	35S_heat_stress_PE_peak_158	1.95863	Chr1	AT1G13940	gene	4762703	4766749	-	-231
Chr1	4771409	4771410	35S_heat_stress_PE_peak_159	3.64188	Chr1	AT1TE15455	TE	4770835	4770904	+	-505
Chr1	4782580	4782581	35S_heat_stress_PE_peak_160	3.17429	Chr1	AT1G13970	gene	4779523	4782542	-	-38
Chr1	4842535	4842536	35S_heat_stress_PE_peak_161	3.83458	Chr1	AT1G14160	gene	4840697	4841848	-	-687
Chr1	4855345	4855346	35S_heat_stress_PE_peak_162	7.09125	Chr1	AT1G14200	gene	4854384	4855200	-	-145
Chr1	4877478	4877479	35S_heat_stress_PE_peak_163	2.82683	Chr1	AT1G14280	gene	4877627	4879149	+	148
Chr1	4878164	4878165	35S_heat_stress_PE_peak_164	3.31271	Chr1	AT1G14280	gene	4877627	4879149	+	0
Chr1	4879490	4879491	35S_heat_stress_PE_peak_165	4.19127	Chr1	AT1G14280	gene	4877627	4879149	+	-341
Chr1	4881827	4881828	35S_heat_stress_PE_peak_166	2.36801	Chr1	AT1G14290	gene	4880051	4881964	-	0
Chr1	4910952	4910953	35S_heat_stress_PE_peak_167	5.67198	Chr1	AT1G14350	gene	4907953	4911168	+	0
Chr1	4915591	4915592	35S_heat_stress_PE_peak_168	2.82683	Chr1	AT1G14370	gene	4915576	4918138	+	0
Chr1	4958859	4958860	35S_heat_stress_PE_peak_169	2.36801	Chr1	AT1G14490	gene	4958514	4959325	-	0
Chr1	4964310	4964311	35S_heat_stress_PE_peak_170	6.12432	Chr1	AT1G14510	gene	4961886	4964428	-	0
Chr1	4966074	4966075	35S_heat_stress_PE_peak_171	3.31271	Chr1	AT1TE16080	TE	4966556	4967016	+	481
Chr1	4989926	4989927	35S_heat_stress_PE_peak_172	4.39898	Chr1	AT1G14580	gene	4989562	4992732	+	0
Chr1	4991179	4991180	35S_heat_stress_PE_peak_173	4.56919	Chr1	AT1G14580	gene	4989562	4992732	+	0
Chr1	5000411	5000412	35S_heat_stress_PE_peak_174	2.99861	Chr1	AT1G14590	gene	4998816	5000643	-	0
Chr1	5042542	5042543	35S_heat_stress_PE_peak_175	4.35352	Chr1	AT1G14685	gene	5042323	5044294	+	0
Chr1	5065103	5065104	35S_heat_stress_PE_peak_176	5.43365	Chr1	AT1G14710	gene	5061866	5065178	-	0
Chr1	5069120	5069121	35S_heat_stress_PE_peak_177	3.17429	Chr1	AT1G14720	gene	5066636	5068645	-	-475
Chr1	5070735	5070736	35S_heat_stress_PE_peak_178	14.25113	Chr1	AT1G14720	gene	5066636	5068645	-	-2090
Chr1	5075639	5075640	35S_heat_stress_PE_peak_179	2.36801	Chr1	AT1G14740	gene	5075213	5077791	-	0
Chr1	5077723	5077724	35S_heat_stress_PE_peak_180	2.82683	Chr1	AT1G14740	gene	5075213	5077791	-	0
Chr1	5078467	5078468	35S_heat_stress_PE_peak_181	5.19968	Chr1	AT1G14740	gene	5075213	5077791	-	-676
Chr1	5082610	5082611	35S_heat_stress_PE_peak_182	2.69457	Chr1	AT1G14750	gene	5079407	5082520	-	-90
Chr1	5106937	5106938	35S_heat_stress_PE_peak_183	2.23968	Chr1	AT1G14820	gene	5105018	5106954	-	0
Chr1	5115708	5115709	35S_heat_stress_PE_peak_184	4.56919	Chr1	AT1G14840	gene	5111955	5115497	-	-211
Chr1	5137411	5137412	35S_heat_stress_PE_peak_185	2.69457	Chr1	AT1G14890	gene	5137014	5137957	+	0
Chr1	5139537	5139538	35S_heat_stress_PE_peak_186	3.49651	Chr1	AT1G14900	gene	5138334	5139432	-	-105
Chr1	5143547	5143548	35S_heat_stress_PE_peak_187	3.31271	Chr1	AT1G14910	gene	5139712	5143689	-	0
Chr1	5147247	5147248	35S_heat_stress_PE_peak_188	2.08514	Chr1	AT1G14920	gene	5149226	5151354	+	1978
Chr1	5151365	5151366	35S_heat_stress_PE_peak_189	3.31271	Chr1	AT1G14920	gene	5149226	5151354	+	-11
Chr1	5165365	5165366	35S_heat_stress_PE_peak_190	2.82683	Chr1	AT1G14980	gene	5165628	5166745	-	262
Chr1	5166742	5166743	35S_heat_stress_PE_peak_191	5.19968	Chr1	AT1G14980	gene	5165628	5166745	-	0
Chr1	5168183	5168184	35S_heat_stress_PE_peak_192	2.23968	Chr1	AT1G14990	gene	5167031	5168264	-	0
Chr1	5169657	5169658	35S_heat_stress_PE_peak_193	2.08514	Chr1	AT1G15000	gene	5168596	5170066	+	0
Chr1	5177599	5177600	35S_heat_stress_PE_peak_194	5.87535	Chr1	AT1G15030	gene	5177529	5180049	+	0
Chr1	5189710	5189711	35S_heat_stress_PE_peak_195	6.33959	Chr1	AT1G15090	gene	5189687	5189760	-	0
Chr1	5194177	5194178	35S_heat_stress_PE_peak_196	3.31271	Chr1	AT1G15100	gene	5193426	5194203	-	0
Chr1	5195798	5195799	35S_heat_stress_PE_peak_197	2.08514	Chr1	AT1TE16800	TE	5194223	5194711	-	-1087
Chr1	5199082	5199083	35S_heat_stress_PE_peak_198	7.09125	Chr1	AT1G15110	gene	5199018	5202175	+	0
Chr1	5202706	5202707	35S_heat_stress_PE_peak_199	8.72486	Chr1	AT1G15120	gene	5202648	5204193	+	0
Chr1	5204536	5204537	35S_heat_stress_PE_peak_200	2.08514	Chr1	AT1G15125	gene	5204625	5205912	+	88
Chr1	5228118	5228119	35S_heat_stress_PE_peak_201	4.19127	Chr1	AT1G15190	gene	5227053	5228202	+	0
Chr1	5241672	5241673	35S_heat_stress_PE_peak_202	2.82683	Chr1	AT1G15220	gene	5240029	5241538	-	-134
Chr1	5242856	5242857	35S_heat_stress_PE_peak_203	3.31271	Chr1	AT1G15230	gene	5242198	5243227	-	0
Chr1	5249664	5249665	35S_heat_stress_PE_peak_204	2.99861	Chr1	AT1G15260	gene	5249760	5250573	+	95
Chr1	5257414	5257415	35S_heat_stress_PE_peak_205	5.01208	Chr1	AT1G15290	gene	5257046	5264942	-	0
Chr1	5264938	5264939	35S_heat_stress_PE_peak_206	2.36801	Chr1	AT1G15290	gene	5257046	5264942	-	0
Chr1	5268394	5268395	35S_heat_stress_PE_peak_207	2.82683	Chr1	AT1G15300	transposable_element_gene	5265726	5268602	-	0
Chr1	5268394	5268395	35S_heat_stress_PE_peak_207	2.82683	Chr1	AT1TE17030	TE	5265726	5268602	-	0
Chr1	5276602	5276603	35S_heat_stress_PE_peak_208	7.36345	Chr1	AT1G15340	gene	5275677	5277689	-	0
Chr1	5276602	5276603	35S_heat_stress_PE_peak_208	7.36345	Chr1	AT1TE17050	TE	5275965	5276773	+	0
Chr1	5277888	5277889	35S_heat_stress_PE_peak_209	4.03213	Chr1	AT1G15340	gene	5275677	5277689	-	-199
Chr1	5298156	5298157	35S_heat_stress_PE_peak_210	3.64188	Chr1	AT1G15405	gene	5297875	5298166	-	0
Chr1	5298765	5298766	35S_heat_stress_PE_peak_211	4.19127	Chr1	AT1G15410	gene	5298324	5300927	+	0
Chr1	5300521	5300522	35S_heat_stress_PE_peak_212	2.69457	Chr1	AT1G15410	gene	5298324	5300927	+	0
Chr1	5301270	5301271	35S_heat_stress_PE_peak_213	2.52926	Chr1	AT1G15415	gene	5300742	5301412	-	0
Chr1	5304122	5304123	35S_heat_stress_PE_peak_214	4.56919	Chr1	AT1G15430	gene	5304317	5306012	+	194
Chr1	5309671	5309672	35S_heat_stress_PE_peak_215	7.88596	Chr1	AT1G15450	gene	5309647	5309718	-	0
Chr1	5325198	5325199	35S_heat_stress_PE_peak_216	2.82683	Chr1	AT1G15500	gene	5326290	5328874	+	1091
Chr1	5339490	5339491	35S_heat_stress_PE_peak_217	2.08514	Chr1	AT1G15530	gene	5339961	5341931	-	470
Chr1	5341773	5341774	35S_heat_stress_PE_peak_218	2.82683	Chr1	AT1G15530	gene	5339961	5341931	-	0
Chr1	5344502	5344503	35S_heat_stress_PE_peak_219	1.66825	Chr1	AT1G15550	gene	5344478	5346166	-	0
Chr1	5345261	5345262	35S_heat_stress_PE_peak_220	2.82683	Chr1	AT1G15550	gene	5344478	5346166	-	0
Chr1	5348754	5348755	35S_heat_stress_PE_peak_221	4.19127	Chr1	AT1G15550	gene	5344478	5346166	-	-2588
Chr1	5380997	5380998	35S_heat_stress_PE_peak_222	4.19127	Chr1	AT1G15650	gene	5380907	5380988	+	-9
Chr1	5390457	5390458	35S_heat_stress_PE_peak_223	1.66825	Chr1	AT1G15670	gene	5389952	5391490	+	0
Chr1	5398834	5398835	35S_heat_stress_PE_peak_224	4.56919	Chr1	AT1G15690	gene	5398990	5402733	+	155
Chr1	5399745	5399746	35S_heat_stress_PE_peak_225	2.82683	Chr1	AT1G15690	gene	5398990	5402733	+	0
Chr1	5401177	5401178	35S_heat_stress_PE_peak_226	1.95863	Chr1	AT1G15690	gene	5398990	5402733	+	0
Chr1	5402576	5402577	35S_heat_stress_PE_peak_227	2.08514	Chr1	AT1G15690	gene	5398990	5402733	+	0
Chr1	5402576	5402577	35S_heat_stress_PE_peak_227	2.08514	Chr1	AT1G15700	gene	5402569	5403818	-	0
Chr1	5405930	5405931	35S_heat_stress_PE_peak_228	3.64188	Chr1	AT1G15720	gene	5406025	5407486	+	94
Chr1	5410742	5410743	35S_heat_stress_PE_peak_229	4.56919	Chr1	AT1G15740	gene	5410908	5414919	+	165
Chr1	5412708	5412709	35S_heat_stress_PE_peak_230	1.81093	Chr1	AT1G15740	gene	5410908	5414919	+	0
Chr1	5414953	5414954	35S_heat_stress_PE_peak_231	4.19127	Chr1	AT1G15750	gene	5414817	5421033	-	0
Chr1	5421464	5421465	35S_heat_stress_PE_peak_232	16.12533	Chr1	AT1G15750	gene	5414817	5421033	-	-431
Chr1	5423789	5423790	35S_heat_stress_PE_peak_233	4.39898	Chr1	AT1G15757	gene	5424242	5424576	-	452
Chr1	5431921	5431922	35S_heat_stress_PE_peak_234	2.69457	Chr1	AT1G15780	gene	5430183	5436412	-	0
Chr1	5442308	5442309	35S_heat_stress_PE_peak_235	3.31271	Chr1	AT1G15800	gene	5441082	5443684	-	0
Chr1	5446433	5446434	35S_heat_stress_PE_peak_236	19.74314	Chr1	AT1G15810	gene	5444418	5446564	+	0
Chr1	5449649	5449650	35S_heat_stress_PE_peak_237	3.31271	Chr1	AT1G15830	gene	5448726	5450177	+	0
Chr1	5454918	5454919	35S_heat_stress_PE_peak_238	4.78789	Chr1	AT1G15860	gene	5454785	5457022	+	0
Chr1	5458964	5458965	35S_heat_stress_PE_peak_239	2.08514	Chr1	AT1G15880	gene	5458535	5460333	-	0
Chr1	5460956	5460957	35S_heat_stress_PE_peak_240	1.66825	Chr1	AT1G15885	gene	5460477	5461281	+	0
Chr1	5465265	5465266	35S_heat_stress_PE_peak_241	6.33959	Chr1	AT1G15910	gene	5465336	5469125	+	70
Chr1	5465946	5465947	35S_heat_stress_PE_peak_242	1.66825	Chr1	AT1G15910	gene	5465336	5469125	+	0
Chr1	5477573	5477574	35S_heat_stress_PE_peak_243	4.03213	Chr1	AT1G15940	gene	5473565	5478259	+	0
Chr1	5486173	5486174	35S_heat_stress_PE_peak_244	1.81093	Chr1	AT1G15970	gene	5486319	5488868	-	145
Chr1	5489056	5489057	35S_heat_stress_PE_peak_245	4.19127	Chr1	AT1G15970	gene	5486319	5488868	-	-188
Chr1	5502596	5502597	35S_heat_stress_PE_peak_246	1.54801	Chr1	AT1G16030	gene	5502206	5504535	-	0
Chr1	5503488	5503489	35S_heat_stress_PE_peak_247	4.24191	Chr1	AT1G16030	gene	5502206	5504535	-	0
Chr1	5518150	5518151	35S_heat_stress_PE_peak_248	6.33959	Chr1	AT1TE17830	TE	5518083	5518138	-	-12
Chr1	5532089	5532090	35S_heat_stress_PE_peak_249	4.56919	Chr1	AT1TE17875	TE	5531285	5531953	+	-136
Chr1	5541887	5541888	35S_heat_stress_PE_peak_250	2.36801	Chr1	AT1G16180	gene	5540427	5542902	+	0
Chr1	5547381	5547382	35S_heat_stress_PE_peak_251	6.12432	Chr1	AT1G16210	gene	5546128	5547552	-	0
Chr1	5556991	5556992	35S_heat_stress_PE_peak_252	2.36801	Chr1	AT1G16250	gene	5556989	5559520	+	0
Chr1	5562558	5562559	35S_heat_stress_PE_peak_253	2.23968	Chr1	AT1G16260	gene	5559579	5562113	-	-445
Chr1	5568612	5568613	35S_heat_stress_PE_peak_254	2.52926	Chr1	AT1G16280	gene	5568482	5570487	-	0
Chr1	5638329	5638330	35S_heat_stress_PE_peak_255	11.82826	Chr1	AT1TE18220	TE	5636842	5638117	-	-212
Chr1	5639675	5639676	35S_heat_stress_PE_peak_256	2.08514	Chr1	AT1G16500	gene	5639032	5640173	+	0
Chr1	5641690	5641691	35S_heat_stress_PE_peak_257	9.29964	Chr1	AT1G16500	gene	5639032	5640173	+	-1517
Chr1	5642262	5642263	35S_heat_stress_PE_peak_258	3.64188	Chr1	AT1G16500	gene	5639032	5640173	+	-2089
Chr1	5648180	5648181	35S_heat_stress_PE_peak_259	2.52926	Chr1	AT1G16515	gene	5647549	5647813	-	-367
Chr1	5654361	5654362	35S_heat_stress_PE_peak_260	2.23968	Chr1	AT1TE18270	TE	5653689	5653775	+	-586
Chr1	5680244	5680245	35S_heat_stress_PE_peak_261	2.82683	Chr1	AT1G16620	transposable_element_gene	5679819	5681188	+	0
Chr1	5680244	5680245	35S_heat_stress_PE_peak_261	2.82683	Chr1	AT1TE18370	TE	5679268	5681449	+	0
Chr1	5686142	5686143	35S_heat_stress_PE_peak_262	5.01208	Chr1	AT1G16635	gene	5685503	5686368	-	0
Chr1	5697364	5697365	35S_heat_stress_PE_peak_263	2.69457	Chr1	AT1G16670	gene	5697324	5699769	+	0
Chr1	5702389	5702390	35S_heat_stress_PE_peak_264	3.31271	Chr1	AT1G16680	gene	5702753	5705838	+	363
Chr1	5723033	5723034	35S_heat_stress_PE_peak_265	2.82683	Chr1	AT1G16720	gene	5723088	5726478	+	54
Chr1	5727733	5727734	35S_heat_stress_PE_peak_266	6.33959	Chr1	AT1G16740	gene	5727690	5729080	+	0
Chr1	5732645	5732646	35S_heat_stress_PE_peak_267	2.82683	Chr1	AT1G16750	gene	5729097	5731870	-	-775
Chr1	5755413	5755414	35S_heat_stress_PE_peak_268	2.82683	Chr1	AT1G16800	gene	5745523	5755263	-	-150
Chr1	5756362	5756363	35S_heat_stress_PE_peak_269	4.19127	Chr1	AT1G16810	gene	5755588	5756895	+	0
Chr1	5758632	5758633	35S_heat_stress_PE_peak_270	14.62494	Chr1	AT1G16820	gene	5756835	5758464	-	-168
Chr1	5763862	5763863	35S_heat_stress_PE_peak_271	2.82683	Chr1	AT1G16840	gene	5762694	5764073	-	0
Chr1	5773526	5773527	35S_heat_stress_PE_peak_272	5.67198	Chr1	AT1G16880	gene	5773592	5776308	+	65
Chr1	5787111	5787112	35S_heat_stress_PE_peak_273	4.39898	Chr1	AT1G16916	gene	5786560	5787112	-	0
Chr1	5789291	5789292	35S_heat_stress_PE_peak_274	4.19127	Chr1	AT1G16920	gene	5787330	5789249	-	-42
Chr1	5825132	5825133	35S_heat_stress_PE_peak_275	1.66825	Chr1	AT1G17040	gene	5824848	5828233	+	0
Chr1	5838200	5838201	35S_heat_stress_PE_peak_276	2.69457	Chr1	AT1G17070	gene	5837590	5840332	+	0
Chr1	5839929	5839930	35S_heat_stress_PE_peak_277	3.31271	Chr1	AT1G17070	gene	5837590	5840332	+	0
Chr1	5840726	5840727	35S_heat_stress_PE_peak_278	4.56919	Chr1	AT1G17080	gene	5840269	5841606	-	0
Chr1	5841657	5841658	35S_heat_stress_PE_peak_279	4.03213	Chr1	AT1G17080	gene	5840269	5841606	-	-51
Chr1	5844255	5844256	35S_heat_stress_PE_peak_280	3.83458	Chr1	AT1G17090	gene	5842216	5844283	-	0
Chr1	5845328	5845329	35S_heat_stress_PE_peak_281	2.36801	Chr1	AT1G17100	gene	5844676	5845661	+	0
Chr1	5846210	5846211	35S_heat_stress_PE_peak_282	3.49651	Chr1	AT1G17110	gene	5845660	5850934	-	0
Chr1	5850701	5850702	35S_heat_stress_PE_peak_283	2.99861	Chr1	AT1G17110	gene	5845660	5850934	-	0
[truncated: 12,232 more rows]
