# Supplementary material for: Multiomics Reveals the Regulatory Mechanisms of Arabidopsis Tissues under Heat Stress
Source: Int J Mol Sci. 2023 Jul 4;24(13):11081. doi: 10.3390/ijms241311081 (PMC10341750; doi:10.3390/ijms241311081)
Supplement: Supplementary file 1 [file ijms-24-11081-s001.zip › AN.Ranno]

Chr1	1000602	1000603	35S_no_stress_PE_peak_99	3.88939	Chr1	AT1G03910	gene	996115	1000437	+	-165
Chr1	1018084	1018085	35S_no_stress_PE_peak_100	9.17329	Chr1	AT1G03970	gene	1018100	1019247	+	15
Chr1	1028549	1028550	35S_no_stress_PE_peak_101	99.52502	Chr1	AT1G04000	gene	1028106	1029119	-	0
Chr1	1030796	1030797	35S_no_stress_PE_peak_102	2.75414	Chr1	AT1G04010	gene	1031200	1036237	-	403
Chr1	1036248	1036249	35S_no_stress_PE_peak_103	18.7247	Chr1	AT1G04010	gene	1031200	1036237	-	-11
Chr1	1049940	1049941	35S_no_stress_PE_peak_104	4.52659	Chr1	AT1G04070	gene	1050553	1051186	-	612
Chr1	1070995	1070996	35S_no_stress_PE_peak_105	4.36336	Chr1	AT1G04120	gene	1064450	1071047	-	0
Chr1	1073132	1073133	35S_no_stress_PE_peak_106	15.68441	Chr1	AT1G04130	gene	1073427	1075568	+	294
Chr1	1080789	1080790	35S_no_stress_PE_peak_107	2.88535	Chr1	AT1G04140	gene	1075543	1080630	-	-159
Chr1	108179	108180	35S_no_stress_PE_peak_10	19.04101	Chr1	AT1G01260	gene	108946	111609	+	766
Chr1	1084694	1084695	35S_no_stress_PE_peak_108	37.85644	Chr1	AT1G04150	gene	1081208	1084246	-	-448
Chr1	1125506	1125507	35S_no_stress_PE_peak_109	2.88535	Chr1	AT1G04230	gene	1125518	1128168	+	11
Chr1	1129539	1129540	35S_no_stress_PE_peak_110	9.40108	Chr1	AT1G04240	gene	1128188	1129551	-	0
Chr1	1131761	1131762	35S_no_stress_PE_peak_111	5.20338	Chr1	AT1G04240	gene	1128188	1129551	-	-2210
Chr1	1134572	1134573	35S_no_stress_PE_peak_112	10.34029	Chr1	AT1G04250	gene	1136258	1138613	+	1685
Chr1	1141554	1141555	35S_no_stress_PE_peak_113	3.44083	Chr1	AT1G04270	gene	1141604	1143053	-	49
Chr1	1143743	1143744	35S_no_stress_PE_peak_114	15.97818	Chr1	AT1G04280	gene	1143436	1146654	-	0
Chr1	1157765	1157766	35S_no_stress_PE_peak_115	3.73693	Chr1	AT1TE03780	TE	1157763	1157863	+	0
Chr1	116352	116353	35S_no_stress_PE_peak_11	14.25145	Chr1	AT1G01290	gene	114286	116108	+	-244
Chr1	117252	117253	35S_no_stress_PE_peak_12	6.85672	Chr1	AT1G01300	gene	116943	118764	+	0
Chr1	1172904	1172905	35S_no_stress_PE_peak_116	15.97818	Chr1	AT1TE03830	TE	1174434	1174891	-	1529
Chr1	118482	118483	35S_no_stress_PE_peak_13	11.83168	Chr1	AT1G01300	gene	116943	118764	+	0
Chr1	1185763	1185764	35S_no_stress_PE_peak_117	2.37679	Chr1	AT1G04400	gene	1185550	1188517	-	0
Chr1	1188910	1188911	35S_no_stress_PE_peak_118	8.07636	Chr1	AT1G04410	gene	1189078	1191412	-	167
Chr1	1191299	1191300	35S_no_stress_PE_peak_119	3.44083	Chr1	AT1G04410	gene	1189078	1191412	-	0
Chr1	1198232	1198233	35S_no_stress_PE_peak_120	3.02003	Chr1	AT1G04430	gene	1198118	1201527	+	0
Chr1	1202310	1202311	35S_no_stress_PE_peak_121	3.88939	Chr1	AT1G04440	gene	1202255	1205803	+	0
Chr1	120639	120640	35S_no_stress_PE_peak_14	15.39293	Chr1	AT1G01310	gene	120154	121130	+	0
Chr1	1215740	1215741	35S_no_stress_PE_peak_122	16.87284	Chr1	AT1G04480	gene	1216095	1217467	+	354
Chr1	1224587	1224588	35S_no_stress_PE_peak_123	5.55501	Chr1	AT1G04501	gene	1224552	1224680	+	0
Chr1	1233251	1233252	35S_no_stress_PE_peak_124	4.86046	Chr1	AT1G04520	gene	1231578	1234032	+	0
Chr1	1236492	1236493	35S_no_stress_PE_peak_125	30.25822	Chr1	AT1G04530	gene	1234176	1236034	-	-458
Chr1	1248794	1248795	35S_no_stress_PE_peak_126	5.55501	Chr1	AT1G04570	gene	1246728	1248775	-	-19
Chr1	1261565	1261566	35S_no_stress_PE_peak_127	7.45348	Chr1	AT1G04590	gene	1258577	1261426	-	-139
Chr1	1292184	1292185	35S_no_stress_PE_peak_128	5.73405	Chr1	AT1G04640	gene	1292080	1293357	+	0
Chr1	1299394	1299395	35S_no_stress_PE_peak_129	3.73693	Chr1	AT1G04650	gene	1294893	1299002	-	-392
Chr1	130741	130742	35S_no_stress_PE_peak_15	2.88535	Chr1	AT1G01320	gene	121067	130577	-	-164
Chr1	1307902	1307903	35S_no_stress_PE_peak_130	3.73693	Chr1	AT1G04680	gene	1303529	1307884	-	-18
Chr1	1311266	1311267	35S_no_stress_PE_peak_131	12.88048	Chr1	AT1G04684	gene	1310430	1310579	-	-687
Chr1	1313045	1313046	35S_no_stress_PE_peak_132	20.3291	Chr1	AT1G04690	gene	1313564	1315750	+	518
Chr1	1324890	1324891	35S_no_stress_PE_peak_133	4.04465	Chr1	AT1G04720	gene	1324923	1324960	+	32
Chr1	1333659	1333660	35S_no_stress_PE_peak_134	5.55501	Chr1	AT1G04750	gene	1331466	1333567	-	-92
Chr1	1338057	1338058	35S_no_stress_PE_peak_135	4.86046	Chr1	AT1G04770	gene	1336371	1337849	-	-208
Chr1	1343526	1343527	35S_no_stress_PE_peak_136	3.15687	Chr1	AT1G04780	gene	1340669	1343584	-	0
Chr1	1344965	1344966	35S_no_stress_PE_peak_137	7.25163	Chr1	AT1G04790	gene	1345036	1348451	+	70
Chr1	13454964	13454965	35S_no_stress_PE_peak_1673	136.92853	Chr1	AT1G36060	gene	13454496	13456331	-	0
Chr1	1350163	1350164	35S_no_stress_PE_peak_138	3.73693	Chr1	AT1G04810	gene	1350180	1355442	+	16
Chr1	1355808	1355809	35S_no_stress_PE_peak_139	12.61452	Chr1	AT1G04810	gene	1350180	1355442	+	-366
Chr1	1362105	1362106	35S_no_stress_PE_peak_140	2.37679	Chr1	AT1G04830	gene	1358574	1362019	-	-86
Chr1	1368946	1368947	35S_no_stress_PE_peak_141	2.88535	Chr1	AT1G04850	gene	1365118	1368844	-	-102
Chr1	13747	13748	35S_no_stress_PE_peak_1	4.36336	Chr1	AT1G01030	gene	11649	13714	-	-33
Chr1	1410967	1410968	35S_no_stress_PE_peak_142	14.53295	Chr1	AT1G04960	gene	1407801	1410868	-	-99
Chr1	1418773	1418774	35S_no_stress_PE_peak_143	10.58189	Chr1	AT1G04985	gene	1416343	1418482	-	-291
Chr1	1422349	1422350	35S_no_stress_PE_peak_144	8.07636	Chr1	AT1G04990	gene	1419080	1421789	-	-560
Chr1	1430360	1430361	35S_no_stress_PE_peak_145	11.32344	Chr1	AT1TE04660	TE	1430272	1430424	-	0
Chr1	1432957	1432958	35S_no_stress_PE_peak_146	9.40108	Chr1	AT1G05010	gene	1431190	1432858	-	-99
Chr1	1434633	1434634	35S_no_stress_PE_peak_147	10.82627	Chr1	AT1G05020	gene	1435254	1437667	-	620
Chr1	1454157	1454158	35S_no_stress_PE_peak_148	6.28441	Chr1	AT1G05061	pseudogene	1453216	1454260	-	0
Chr1	1469292	1469293	35S_no_stress_PE_peak_149	17.48106	Chr1	AT1G05100	gene	1469610	1470881	+	317
Chr1	14742029	14742030	35S_no_stress_PE_peak_1674	2.40618	Chr1	AT1TE48470	TE	14746646	14747211	-	4616
Chr1	1478560	1478561	35S_no_stress_PE_peak_150	15.10375	Chr1	AT1G05135	pseudogene	1477500	1478821	-	0
Chr1	1494049	1494050	35S_no_stress_PE_peak_151	4.36336	Chr1	AT1G05170	gene	1491111	1494248	-	0
Chr1	1497932	1497933	35S_no_stress_PE_peak_152	8.50638	Chr1	AT1G05180	gene	1498114	1501824	-	181
Chr1	14979358	14979359	35S_no_stress_PE_peak_1675	1.30495	-	-	-	-	-	-	5100
Chr1	14982045	14982046	35S_no_stress_PE_peak_1676	1.31647	-	-	-	-	-	-	5100
Chr1	14982838	14982839	35S_no_stress_PE_peak_1677	3.70736	-	-	-	-	-	-	5100
Chr1	14987261	14987262	35S_no_stress_PE_peak_1678	1.47211	-	-	-	-	-	-	5100
Chr1	14989791	14989792	35S_no_stress_PE_peak_1679	2.32572	-	-	-	-	-	-	5100
Chr1	14991590	14991591	35S_no_stress_PE_peak_1680	1.39882	-	-	-	-	-	-	5100
Chr1	14993329	14993330	35S_no_stress_PE_peak_1681	1.45834	-	-	-	-	-	-	5100
Chr1	14995249	14995250	35S_no_stress_PE_peak_1682	3.30061	Chr1	AT1TE49140	TE	14998919	14999727	-	3669
Chr1	14996985	14996986	35S_no_stress_PE_peak_1683	4.04095	Chr1	AT1TE49140	TE	14998919	14999727	-	1933
Chr1	15038945	15038946	35S_no_stress_PE_peak_1684	1.43266	Chr1	AT1G40093	transposable_element_gene	15038153	15041098	-	0
Chr1	15038945	15038946	35S_no_stress_PE_peak_1684	1.43266	Chr1	AT1TE49260	TE	15038155	15052790	-	0
Chr1	1504966	1504967	35S_no_stress_PE_peak_153	8.94806	Chr1	AT1G05200	gene	1504960	1509152	+	0
Chr1	15066279	15066280	35S_no_stress_PE_peak_1685	10.58189	Chr1	AT1G40101	transposable_element_gene	15063543	15076496	-	0
Chr1	15066279	15066280	35S_no_stress_PE_peak_1685	10.58189	Chr1	AT1TE49300	TE	15061271	15069809	-	0
Chr1	15082843	15082844	35S_no_stress_PE_peak_1686	24.14343	Chr1	AT1G40104	gene	15081952	15085893	+	0
Chr1	15084926	15084927	35S_no_stress_PE_peak_1687	4.93683	Chr1	AT1G40104	gene	15081952	15085893	+	0
Chr1	15089553	15089554	35S_no_stress_PE_peak_1688	6.74102	Chr1	AT1TE49370	TE	15087874	15089939	-	0
Chr1	15096335	15096336	35S_no_stress_PE_peak_1689	7.86258	Chr1	AT1TE49410	TE	15095328	15098439	-	0
Chr1	15098075	15098076	35S_no_stress_PE_peak_1690	2.80879	Chr1	AT1TE49410	TE	15095328	15098439	-	0
Chr1	15100504	15100505	35S_no_stress_PE_peak_1691	6.14419	Chr1	AT1TE49425	TE	15098440	15100966	-	0
Chr1	15103764	15103765	35S_no_stress_PE_peak_1692	4.62588	Chr1	AT1TE49450	TE	15103610	15104914	-	0
Chr1	15104431	15104432	35S_no_stress_PE_peak_1693	3.07816	Chr1	AT1TE49450	TE	15103610	15104914	-	0
Chr1	15105029	15105030	35S_no_stress_PE_peak_1694	2.62557	Chr1	AT1TE49455	TE	15104915	15106075	-	0
Chr1	15108398	15108399	35S_no_stress_PE_peak_1695	3.50053	Chr1	AT1TE49475	TE	15108194	15108852	-	0
Chr1	15109108	15109109	35S_no_stress_PE_peak_1696	1.57663	Chr1	AT1TE49480	TE	15108853	15112238	-	0
Chr1	15110411	15110412	35S_no_stress_PE_peak_1697	4.03296	Chr1	AT1TE49480	TE	15108853	15112238	-	0
Chr1	15112752	15112753	35S_no_stress_PE_peak_1698	1.32203	Chr1	AT1TE49500	TE	15112515	15113934	-	0
Chr1	15133978	15133979	35S_no_stress_PE_peak_1699	2.52141	Chr1	AT1TE49635	TE	15133867	15134088	-	0
Chr1	15135316	15135317	35S_no_stress_PE_peak_1700	1.49021	Chr1	AT1TE49650	TE	15135168	15136463	-	0
Chr1	15136763	15136764	35S_no_stress_PE_peak_1701	1.91296	Chr1	AT1TE49660	TE	15136672	15136969	-	0
Chr1	15144819	15144820	35S_no_stress_PE_peak_1702	11.426	Chr1	AT1TE49700	TE	15144447	15144946	-	0
Chr1	15180106	15180107	35S_no_stress_PE_peak_1703	7.19665	Chr1	AT1TE49845	TE	15178937	15186992	+	0
Chr1	1518660	1518661	35S_no_stress_PE_peak_154	18.41045	Chr1	AT1G05230	gene	1512896	1518805	-	0
Chr1	15190159	15190160	35S_no_stress_PE_peak_1704	6.59313	Chr1	AT1TE49850	TE	15186993	15192976	+	0
Chr1	15207091	15207092	35S_no_stress_PE_peak_1705	4.30723	Chr1	AT1TE49945	TE	15206507	15207845	-	0
Chr1	15236837	15236838	35S_no_stress_PE_peak_1706	1.41836	Chr1	AT1TE50085	TE	15235857	15236842	-	0
Chr1	15251468	15251469	35S_no_stress_PE_peak_1707	7.25163	Chr1	AT1TE50145	TE	15248015	15252091	-	0
Chr1	15258261	15258262	35S_no_stress_PE_peak_1708	22.80594	Chr1	AT1TE50185	TE	15257278	15258677	-	0
Chr1	15259442	15259443	35S_no_stress_PE_peak_1709	1.64081	Chr1	AT1TE50210	TE	15259182	15259588	-	0
Chr1	15267388	15267389	35S_no_stress_PE_peak_1710	1.5578	Chr1	AT1TE50255	TE	15267190	15267476	-	0
Chr1	15310154	15310155	35S_no_stress_PE_peak_1711	2.03165	Chr1	AT1TE50385	TE	15308540	15310254	-	0
Chr1	15349565	15349566	35S_no_stress_PE_peak_1712	5.89372	Chr1	AT1TE50625	TE	15349465	15349965	-	0
Chr1	15354163	15354164	35S_no_stress_PE_peak_1713	16.37745	Chr1	AT1TE50650	TE	15352447	15354854	-	0
Chr1	15357539	15357540	35S_no_stress_PE_peak_1714	1.4409	Chr1	AT1TE50665	TE	15355824	15357733	-	0
Chr1	15357539	15357540	35S_no_stress_PE_peak_1714	1.4409	Chr1	AT1TE50675	TE	15357279	15357685	-	0
Chr1	15408236	15408237	35S_no_stress_PE_peak_1715	1.61593	Chr1	AT1TE50830	TE	15406648	15408336	-	0
Chr1	15463549	15463550	35S_no_stress_PE_peak_1716	8.62537	Chr1	AT1TE51040	TE	15455488	15486506	+	0
Chr1	1547473	1547474	35S_no_stress_PE_peak_155	2.25649	Chr1	AT1G05300	gene	1545106	1547849	-	0
Chr1	15482146	15482147	35S_no_stress_PE_peak_1717	12.5308	Chr1	AT1TE51040	TE	15455488	15486506	+	0
Chr1	1548706	1548707	35S_no_stress_PE_peak_156	25.09868	Chr1	AT1G05300	gene	1545106	1547849	-	-857
Chr1	1550174	1550175	35S_no_stress_PE_peak_157	2.13904	Chr1	AT1G05310	gene	1550543	1552517	-	368
Chr1	1564413	1564414	35S_no_stress_PE_peak_158	4.69238	Chr1	AT1G05360	gene	1564598	1567465	+	184
Chr1	156760	156761	35S_no_stress_PE_peak_16	11.07336	Chr1	AT1G01430	gene	156801	158655	-	40
Chr1	1569749	1569750	35S_no_stress_PE_peak_159	31.41459	Chr1	AT1G05370	gene	1569192	1572280	-	0
Chr1	1583795	1583796	35S_no_stress_PE_peak_160	12.35088	Chr1	AT1G05390	gene	1583772	1583845	-	0
Chr1	1587945	1587946	35S_no_stress_PE_peak_161	13.97218	Chr1	AT1G05410	gene	1585371	1587778	-	-167
Chr1	15880500	15880501	35S_no_stress_PE_peak_1718	66.16003	Chr1	AT1TE52240	TE	15879391	15882768	+	0
Chr1	159574	159575	35S_no_stress_PE_peak_17	3.29736	Chr1	AT1G01440	gene	159856	162572	-	281
Chr1	1645857	1645858	35S_no_stress_PE_peak_162	5.91515	Chr1	AT1G05560	gene	1645498	1647147	-	0
Chr1	1647568	1647569	35S_no_stress_PE_peak_163	3.73693	Chr1	AT1G05570	gene	1647706	1659437	-	137
Chr1	16512471	16512472	35S_no_stress_PE_peak_1719	2.46758	Chr1	AT1TE54480	TE	16509815	16528903	-	0
Chr1	16514292	16514293	35S_no_stress_PE_peak_1720	2.57131	Chr1	AT1G43740	transposable_element_gene	16513076	16515138	-	0
Chr1	16514292	16514293	35S_no_stress_PE_peak_1720	2.57131	Chr1	AT1TE54480	TE	16509815	16528903	-	0
Chr1	16514999	16515000	35S_no_stress_PE_peak_1721	5.8236	Chr1	AT1G43740	transposable_element_gene	16513076	16515138	-	0
Chr1	16514999	16515000	35S_no_stress_PE_peak_1721	5.8236	Chr1	AT1TE54480	TE	16509815	16528903	-	0
Chr1	16515599	16515600	35S_no_stress_PE_peak_1722	2.6028	Chr1	AT1TE54480	TE	16509815	16528903	-	0
Chr1	16517505	16517506	35S_no_stress_PE_peak_1723	5.00902	Chr1	AT1G43745	transposable_element_gene	16516119	16518727	-	0
Chr1	16517505	16517506	35S_no_stress_PE_peak_1723	5.00902	Chr1	AT1TE54480	TE	16509815	16528903	-	0
Chr1	16521260	16521261	35S_no_stress_PE_peak_1724	2.56464	Chr1	AT1TE54480	TE	16509815	16528903	-	0
Chr1	16522370	16522371	35S_no_stress_PE_peak_1725	3.75531	Chr1	AT1G43750	transposable_element_gene	16522213	16524114	-	0
Chr1	16522370	16522371	35S_no_stress_PE_peak_1725	3.75531	Chr1	AT1TE54480	TE	16509815	16528903	-	0
Chr1	16524085	16524086	35S_no_stress_PE_peak_1726	2.98872	Chr1	AT1G43750	transposable_element_gene	16522213	16524114	-	0
Chr1	16524085	16524086	35S_no_stress_PE_peak_1726	2.98872	Chr1	AT1TE54480	TE	16509815	16528903	-	0
Chr1	16524904	16524905	35S_no_stress_PE_peak_1727	2.25649	Chr1	AT1TE54480	TE	16509815	16528903	-	0
Chr1	16525476	16525477	35S_no_stress_PE_peak_1728	1.46358	Chr1	AT1G43755	transposable_element_gene	16525242	16527812	-	0
Chr1	16525476	16525477	35S_no_stress_PE_peak_1728	1.46358	Chr1	AT1TE54480	TE	16509815	16528903	-	0
Chr1	1660041	1660042	35S_no_stress_PE_peak_164	5.20338	Chr1	AT1G05570	gene	1647706	1659437	-	-604
Chr1	1661377	1661378	35S_no_stress_PE_peak_165	4.52659	Chr1	AT1G05575	gene	1661691	1662187	-	313
Chr1	1662318	1662319	35S_no_stress_PE_peak_166	6.47261	Chr1	AT1G05577	gene	1662370	1664398	-	51
Chr1	1682307	1682308	35S_no_stress_PE_peak_167	12.35088	Chr1	AT1G05630	gene	1682318	1687363	+	10
Chr1	1713518	1713519	35S_no_stress_PE_peak_168	23.35055	Chr1	AT1G05700	gene	1709796	1713245	+	-273
Chr1	1714172	1714173	35S_no_stress_PE_peak_169	13.14926	Chr1	AT1G05710	gene	1714950	1717276	+	777
Chr1	173514	173515	35S_no_stress_PE_peak_18	8.07636	Chr1	AT1G01471	gene	173251	173466	+	-48
Chr1	1744935	1744936	35S_no_stress_PE_peak_170	10.34029	Chr1	AT1G05805	gene	1744773	1747693	+	0
Chr1	1745778	1745779	35S_no_stress_PE_peak_171	19.68076	Chr1	AT1G05805	gene	1744773	1747693	+	0
Chr1	1769017	1769018	35S_no_stress_PE_peak_172	4.04465	Chr1	AT1G05860	gene	1769014	1771115	+	0
Chr1	177007	177008	35S_no_stress_PE_peak_19	4.69238	Chr1	AT1G01480	gene	175782	178400	+	0
Chr1	1773842	1773843	35S_no_stress_PE_peak_173	18.09849	Chr1	AT1G05870	gene	1771457	1773293	-	-549
Chr1	1807889	1807890	35S_no_stress_PE_peak_174	6.85672	Chr1	AT1G05960	gene	1807973	1815474	-	83
Chr1	1815558	1815559	35S_no_stress_PE_peak_175	9.17329	Chr1	AT1G05960	gene	1807973	1815474	-	-84
Chr1	1820635	1820636	35S_no_stress_PE_peak_176	8.07636	Chr1	AT1G06000	gene	1820308	1821894	-	0
Chr1	182419	182420	35S_no_stress_PE_peak_20	28.37047	Chr1	AT1G01490	gene	180059	182358	-	-61
Chr1	1828245	1828246	35S_no_stress_PE_peak_177	24.7451	Chr1	AT1G06030	gene	1826880	1828161	+	-84
Chr1	1828854	1828855	35S_no_stress_PE_peak_178	2.25649	Chr1	AT1G06040	gene	1828413	1829890	-	0
Chr1	1830216	1830217	35S_no_stress_PE_peak_179	7.86588	Chr1	AT1G06040	gene	1828413	1829890	-	-326
Chr1	183416	183417	35S_no_stress_PE_peak_21	18.7247	Chr1	AT1G01490	gene	180059	182358	-	-1058
Chr1	1837715	1837716	35S_no_stress_PE_peak_180	11.57629	Chr1	AT1G06070	gene	1834829	1837648	-	-67
Chr1	185031	185032	35S_no_stress_PE_peak_22	3.29736	Chr1	AT1G01500	gene	185133	186923	+	101
Chr1	1874628	1874629	35S_no_stress_PE_peak_181	5.91515	Chr1	AT1G06148	gene	1874885	1877528	-	256
Chr1	1877671	1877672	35S_no_stress_PE_peak_182	3.73693	Chr1	AT1G06148	gene	1874885	1877528	-	-143
Chr1	1878736	1878737	35S_no_stress_PE_peak_183	21.65041	Chr1	AT1G06148	gene	1874885	1877528	-	-1208
Chr1	1879369	1879370	35S_no_stress_PE_peak_184	7.05274	Chr1	AT1G06148	gene	1874885	1877528	-	-1841
Chr1	1880810	1880811	35S_no_stress_PE_peak_185	15.39293	Chr1	AT1G06160	gene	1883004	1883934	+	2193
Chr1	1882786	1882787	35S_no_stress_PE_peak_186	6.09857	Chr1	AT1G06160	gene	1883004	1883934	+	217
Chr1	1888365	1888366	35S_no_stress_PE_peak_187	5.91515	Chr1	AT1G06180	gene	1889408	1891158	+	1042
Chr1	1897079	1897080	35S_no_stress_PE_peak_188	10.82627	Chr1	AT1G06210	gene	1897203	1899208	+	123
Chr1	1946714	1946715	35S_no_stress_PE_peak_189	9.63176	Chr1	AT1G06390	gene	1946788	1950860	+	73
Chr1	194941	194942	35S_no_stress_PE_peak_23	12.35088	Chr1	AT1TE00610	TE	194301	194336	-	-605
Chr1	1953894	1953895	35S_no_stress_PE_peak_190	73.93304	Chr1	AT1G06410	gene	1954850	1958756	+	955
Chr1	195661	195662	35S_no_stress_PE_peak_24	6.47261	Chr1	AT1G01540	gene	195780	198684	+	118
Chr1	1966820	1966821	35S_no_stress_PE_peak_191	21.98633	Chr1	AT1G06450	gene	1965840	1967219	+	0
Chr1	1969419	1969420	35S_no_stress_PE_peak_192	3.44083	Chr1	AT1G06460	gene	1967087	1969561	-	0
Chr1	1974685	1974686	35S_no_stress_PE_peak_193	8.50638	Chr1	AT1TE06460	TE	1974796	1974853	-	110
Chr1	198659	198660	35S_no_stress_PE_peak_25	16.87284	Chr1	AT1G01540	gene	195780	198684	+	0
Chr1	199604	199605	35S_no_stress_PE_peak_26	29.8771	Chr1	AT1G01550	gene	199639	201775	+	34
Chr1	2001452	2001453	35S_no_stress_PE_peak_194	5.20338	Chr1	AT1G06530	gene	2001594	2002596	+	141
Chr1	2007399	2007400	35S_no_stress_PE_peak_195	10.10132	Chr1	AT1G06550	gene	2003627	2007190	-	-209
Chr1	201946	201947	35S_no_stress_PE_peak_27	7.65818	Chr1	AT1G01550	gene	199639	201775	+	-171
Chr1	2025355	2025356	35S_no_stress_PE_peak_196	9.86518	Chr1	AT1G06610	gene	2025356	2025428	+	0
Chr1	2029862	2029863	35S_no_stress_PE_peak_197	4.86046	Chr1	AT1G06630	gene	2027739	2031388	+	0
Chr1	2029862	2029863	35S_no_stress_PE_peak_197	4.86046	Chr1	AT1TE06650	TE	2029752	2031696	+	0
Chr1	2032263	2032264	35S_no_stress_PE_peak_198	5.55501	Chr1	AT1G06640	gene	2032338	2034018	+	74
Chr1	2034228	2034229	35S_no_stress_PE_peak_199	7.25163	Chr1	AT1G06645	gene	2034156	2035626	+	0
Chr1	2035705	2035706	35S_no_stress_PE_peak_200	12.0899	Chr1	AT1G06645	gene	2034156	2035626	+	-79
Chr1	2037722	2037723	35S_no_stress_PE_peak_201	3.02003	Chr1	AT1G06660	gene	2037311	2040246	-	0
Chr1	2049521	2049522	35S_no_stress_PE_peak_202	11.57629	Chr1	AT1G06690	gene	2049602	2052154	-	80
Chr1	2052215	2052216	35S_no_stress_PE_peak_203	2.37679	Chr1	AT1G06690	gene	2049602	2052154	-	-61
Chr1	2055306	2055307	35S_no_stress_PE_peak_204	3.88939	Chr1	AT1G06700	gene	2052481	2055548	-	0
Chr1	206948	206949	35S_no_stress_PE_peak_28	40.38453	Chr1	AT1G01570	gene	205176	207435	+	0
Chr1	207817	207818	35S_no_stress_PE_peak_29	22.32444	Chr1	AT1TE00660	TE	208030	208051	+	212
Chr1	2083175	2083176	35S_no_stress_PE_peak_205	6.66337	Chr1	AT1G06780	gene	2083311	2087131	+	135
Chr1	2087222	2087223	35S_no_stress_PE_peak_206	3.02003	Chr1	AT1G06790	gene	2087232	2089786	+	9
Chr1	2089958	2089959	35S_no_stress_PE_peak_207	5.3781	Chr1	AT1G06800	gene	2089417	2091686	-	0
Chr1	2091025	2091026	35S_no_stress_PE_peak_208	6.85672	Chr1	AT1G06800	gene	2089417	2091686	-	0
Chr1	21006	21007	35S_no_stress_PE_peak_2	20.986	Chr1	AT1TE00025	TE	17024	18924	+	-2082
Chr1	21007964	21007965	35S_no_stress_PE_peak_1729	89.79604	Chr1	AT1G56145	gene	21008093	21014018	-	128
Chr1	2103565	2103566	35S_no_stress_PE_peak_209	4.20267	Chr1	AT1G06840	gene	2097747	2103479	-	-86
Chr1	2105078	2105079	35S_no_stress_PE_peak_210	6.47261	Chr1	AT1G06850	gene	2105048	2106749	+	0
Chr1	2107422	2107423	35S_no_stress_PE_peak_211	2.13904	Chr1	AT1G06860	gene	2107398	2107468	-	0
Chr1	2111214	2111215	35S_no_stress_PE_peak_212	3.29736	Chr1	AT1G06880	gene	2111148	2111218	-	0
Chr1	2152545	2152546	35S_no_stress_PE_peak_213	28.37047	Chr1	AT1G07000	gene	2150194	2152325	-	-220
Chr1	2164159	2164160	35S_no_stress_PE_peak_214	20.3291	Chr1	AT1G07050	gene	2164188	2165239	-	28
Chr1	2172521	2172522	35S_no_stress_PE_peak_215	18.41045	Chr1	AT1G07080	gene	2169982	2172194	+	-327
Chr1	2175006	2175007	35S_no_stress_PE_peak_216	8.50638	Chr1	AT1G07090	gene	2173952	2174894	-	-112
Chr1	21752298	21752299	35S_no_stress_PE_peak_1730	48.23934	Chr1	AT1G58561	transposable_element_gene	21748675	21753246	+	0
Chr1	21752298	21752299	35S_no_stress_PE_peak_1730	48.23934	Chr1	AT1G58602	gene	21746354	21765705	+	0
Chr1	21752298	21752299	35S_no_stress_PE_peak_1730	48.23934	Chr1	AT1TE71775	TE	21748194	21753388	+	0
Chr1	2176352	2176353	35S_no_stress_PE_peak_217	10.34029	Chr1	AT1G07090	gene	2173952	2174894	-	-1458
Chr1	2177889	2177890	35S_no_stress_PE_peak_218	11.32344	Chr1	AT1G07100	gene	2177885	2177958	+	0
Chr1	2184095	2184096	35S_no_stress_PE_peak_219	2.37679	Chr1	AT1G07110	gene	2178104	2184148	-	0
Chr1	2188264	2188265	35S_no_stress_PE_peak_220	11.07336	Chr1	AT1G07128	gene	2187621	2188417	-	0
Chr1	2188264	2188265	35S_no_stress_PE_peak_220	11.07336	Chr1	AT1G07130	gene	2187776	2188733	+	0
Chr1	2190416	2190417	35S_no_stress_PE_peak_221	8.76246	Chr1	AT1G07135	gene	2189928	2190659	-	0
Chr1	2194876	2194877	35S_no_stress_PE_peak_222	7.86588	Chr1	AT1G07150	gene	2193941	2195798	-	0
Chr1	2196669	2196670	35S_no_stress_PE_peak_223	2.62557	Chr1	AT1G07150	gene	2193941	2195798	-	-871
Chr1	2197514	2197515	35S_no_stress_PE_peak_224	8.94806	Chr1	AT1G07160	gene	2197908	2199748	-	393
Chr1	2200001	2200002	35S_no_stress_PE_peak_225	10.82627	Chr1	AT1G07170	gene	2200123	2201265	+	121
Chr1	220018	220019	35S_no_stress_PE_peak_30	32.19484	Chr1	AT1G01600	gene	218994	221286	+	0
Chr1	2201611	2201612	35S_no_stress_PE_peak_226	6.85672	Chr1	AT1G07170	gene	2200123	2201265	+	-346
Chr1	2204050	2204051	35S_no_stress_PE_peak_227	5.03077	Chr1	AT1G07180	gene	2204320	2206934	+	269
Chr1	2212605	2212606	35S_no_stress_PE_peak_228	8.50638	Chr1	AT1G07200	gene	2208719	2212546	-	-59
Chr1	2213381	2213382	35S_no_stress_PE_peak_229	4.86046	Chr1	AT1G07200	gene	2208719	2212546	-	-835
Chr1	2214260	2214261	35S_no_stress_PE_peak_230	12.35088	Chr1	AT1G07210	gene	2215223	2216982	+	962
Chr1	22200325	22200326	35S_no_stress_PE_peak_1731	106.54073	Chr1	AT1G60190	gene	22198403	22200678	+	0
Chr1	2224883	2224884	35S_no_stress_PE_peak_231	16.87284	Chr1	AT1G07240	gene	2223691	2225452	+	0
Chr1	2227590	2227591	35S_no_stress_PE_peak_232	5.55501	Chr1	AT1G07260	gene	2227594	2229319	-	3
Chr1	2233439	2233440	35S_no_stress_PE_peak_233	8.72577	Chr1	AT1G07270	gene	2229757	2232897	-	-542
Chr1	2236408	2236409	35S_no_stress_PE_peak_234	12.35088	Chr1	AT1TE07305	TE	2235177	2235231	-	-1177
Chr1	2239687	2239688	35S_no_stress_PE_peak_235	7.56034	Chr1	AT1G07280	gene	2238087	2241217	+	0
Chr1	22491541	22491542	35S_no_stress_PE_peak_1732	22.66452	Chr1	AT1G61065	gene	22490244	22491461	-	-80
Chr1	22550282	22550283	35S_no_stress_PE_peak_1733	59.67035	Chr1	AT1G61170	gene	22549638	22550675	+	0
Chr1	225833	225834	35S_no_stress_PE_peak_31	2.62557	Chr1	AT1G01620	gene	225665	227302	-	0
Chr1	2260143	2260144	35S_no_stress_PE_peak_236	16.87284	Chr1	AT1G07350	gene	2257425	2260101	-	-42
Chr1	2263225	2263226	35S_no_stress_PE_peak_237	3.44083	Chr1	AT1G07370	gene	2263140	2264551	+	0
Chr1	22677515	22677516	35S_no_stress_PE_peak_1734	86.40921	Chr1	AT1G61460	gene	22674198	22677713	-	0
Chr1	2269573	2269574	35S_no_stress_PE_peak_238	6.09857	Chr1	AT1G07390	gene	2269893	2274820	+	319
Chr1	2274918	2274919	35S_no_stress_PE_peak_239	49.23887	Chr1	AT1G07400	gene	2274943	2275758	+	24
Chr1	22749183	22749184	35S_no_stress_PE_peak_1735	64.64561	Chr1	AT1G61640	gene	22746372	22749184	-	0
Chr1	2277686	2277687	35S_no_stress_PE_peak_240	8.94806	Chr1	AT1G07420	gene	2277807	2280297	+	120
Chr1	22780949	22780950	35S_no_stress_PE_peak_1736	5.03077	Chr1	AT1G61688	gene	22780733	22781388	-	0
Chr1	22799515	22799516	35S_no_stress_PE_peak_1737	52.01199	Chr1	AT1G61740	gene	22798069	22801073	-	0
Chr1	228004	228005	35S_no_stress_PE_peak_32	3.58738	Chr1	AT1G01620	gene	225665	227302	-	-702
Chr1	2280679	2280680	35S_no_stress_PE_peak_241	15.68441	Chr1	AT1G07430	gene	2280835	2282828	-	155
Chr1	22822683	22822684	35S_no_stress_PE_peak_1738	26.53361	Chr1	AT1G61795	gene	22819632	22821029	+	-1654
Chr1	22829874	22829875	35S_no_stress_PE_peak_1739	19.04101	Chr1	AT1G61810	gene	22830015	22834728	+	140
Chr1	2283021	2283022	35S_no_stress_PE_peak_242	21.98633	Chr1	AT1G07430	gene	2280835	2282828	-	-193
Chr1	22848805	22848806	35S_no_stress_PE_peak_1740	5.91515	Chr1	AT1G61840	gene	22847389	22849833	+	0
Chr1	22848805	22848806	35S_no_stress_PE_peak_1740	5.91515	Chr1	AT1TE75305	TE	22846336	22854554	+	0
Chr1	2285261	2285262	35S_no_stress_PE_peak_243	21.65041	Chr1	AT1TE07460	TE	2285666	2286032	+	404
Chr1	22852870	22852871	35S_no_stress_PE_peak_1741	5.3781	Chr1	AT1TE75305	TE	22846336	22854554	+	0
Chr1	2286332	2286333	35S_no_stress_PE_peak_244	2.62557	Chr1	AT1G07440	gene	2286149	2287730	-	0
Chr1	22877562	22877563	35S_no_stress_PE_peak_1742	57.23205	Chr1	AT1TE75415	TE	22877802	22878576	+	239
Chr1	2300291	2300292	35S_no_stress_PE_peak_245	5.55501	Chr1	AT1G07480	gene	2296023	2299470	-	-821
Chr1	2305185	2305186	35S_no_stress_PE_peak_246	19.68076	Chr1	AT1G07500	gene	2304766	2305031	-	-154
Chr1	2312284	2312285	35S_no_stress_PE_peak_247	3.73693	Chr1	AT1G07520	gene	2309564	2311805	-	-479
Chr1	23145099	23145100	35S_no_stress_PE_peak_1743	88.66488	Chr1	AT1G62520	gene	23144412	23145509	+	0
Chr1	2316262	2316263	35S_no_stress_PE_peak_248	6.47261	Chr1	AT1G07530	gene	2313582	2316469	-	0
Chr1	2318023	2318024	35S_no_stress_PE_peak_249	5.55501	Chr1	AT1G07540	gene	2318433	2321048	-	409
Chr1	2322411	2322412	35S_no_stress_PE_peak_250	5.3781	Chr1	AT1G07550	gene	2322653	2326561	-	241
Chr1	2333829	2333830	35S_no_stress_PE_peak_251	8.50638	Chr1	AT1G07570	gene	2331170	2333738	-	-91
Chr1	2335770	2335771	35S_no_stress_PE_peak_252	24.39353	Chr1	AT1TE07620	TE	2335043	2335717	-	-53
Chr1	2338447	2338448	35S_no_stress_PE_peak_253	7.05274	Chr1	AT1G07590	gene	2336523	2339391	-	0
Chr1	2339673	2339674	35S_no_stress_PE_peak_254	7.05274	Chr1	AT1G07590	gene	2336523	2339391	-	-282
Chr1	23412448	23412449	35S_no_stress_PE_peak_1744	39.53558	Chr1	AT1G63130	gene	23412730	23415149	+	281
Chr1	23425459	23425460	35S_no_stress_PE_peak_1745	22.66452	Chr1	AT1G63170	gene	23425352	23427311	+	0
Chr1	23431955	23431956	35S_no_stress_PE_peak_1746	4.86046	Chr1	AT1G63190	gene	23431835	23433002	+	0
Chr1	23448901	23448902	35S_no_stress_PE_peak_1747	22.32444	Chr1	AT1G63220	gene	23448919	23450452	+	17
Chr1	2346937	2346938	35S_no_stress_PE_peak_255	7.45348	Chr1	AT1G07620	gene	2344390	2346842	-	-95
Chr1	23473770	23473771	35S_no_stress_PE_peak_1748	28.37047	Chr1	AT1G63290	gene	23471849	23473639	-	-131
Chr1	2348812	2348813	35S_no_stress_PE_peak_256	37.85644	Chr1	AT1G07630	gene	2349097	2351692	+	284
Chr1	23517001	23517002	35S_no_stress_PE_peak_1749	38.69337	Chr1	AT1G63420	gene	23515874	23518910	+	0
Chr1	2351816	2351817	35S_no_stress_PE_peak_257	5.03077	Chr1	AT1G07630	gene	2349097	2351692	+	-124
Chr1	23618055	23618056	35S_no_stress_PE_peak_1750	28.74414	Chr1	AT1G63680	gene	23614437	23617767	+	-288
Chr1	23633226	23633227	35S_no_stress_PE_peak_1751	70.27243	Chr1	AT1G63710	gene	23632178	23633942	-	0
Chr1	2365740	2365741	35S_no_stress_PE_peak_258	8.50638	Chr1	AT1G07650	gene	2359549	2366561	-	0
Chr1	2366656	2366657	35S_no_stress_PE_peak_259	6.85672	Chr1	AT1G07650	gene	2359549	2366561	-	-95
Chr1	2374831	2374832	35S_no_stress_PE_peak_260	24.7451	Chr1	AT1TE07750	TE	2374980	2375519	-	148
Chr1	237880	237881	35S_no_stress_PE_peak_33	12.0899	Chr1	AT1G01650	gene	232841	237817	-	-63
Chr1	23830159	23830160	35S_no_stress_PE_peak_1752	79.81158	Chr1	AT1G64200	gene	23828526	23830002	-	-157
Chr1	23895877	23895878	35S_no_stress_PE_peak_1753	102.99091	Chr1	AT1TE78620	TE	23896046	23896641	-	168
Chr1	2389725	2389726	35S_no_stress_PE_peak_261	9.63176	Chr1	AT1G07720	gene	2390655	2392453	-	929
Chr1	2392609	2392610	35S_no_stress_PE_peak_262	3.58738	Chr1	AT1G07720	gene	2390655	2392453	-	-156
Chr1	23941967	23941968	35S_no_stress_PE_peak_1754	43.84912	Chr1	AT1G64450	gene	23941598	23942846	-	0
Chr1	23952919	23952920	35S_no_stress_PE_peak_1755	26.89697	Chr1	AT1G64490	gene	23952133	23952713	+	-206
Chr1	2395375	2395376	35S_no_stress_PE_peak_263	15.10375	Chr1	AT1G07725	gene	2394801	2397272	-	0
Chr1	239800	239801	35S_no_stress_PE_peak_34	13.42089	Chr1	AT1G01660	gene	240057	242608	-	256
Chr1	23991614	23991615	35S_no_stress_PE_peak_1756	5.91515	Chr1	AT1G64585	gene	23989933	23990097	-	-1517
Chr1	23994284	23994285	35S_no_stress_PE_peak_1757	2.75414	Chr1	AT1G64590	gene	23993533	23995509	+	0
Chr1	23995850	23995851	35S_no_stress_PE_peak_1758	33.37847	Chr1	AT1G64600	gene	23995971	23998720	+	120
Chr1	24005692	24005693	35S_no_stress_PE_peak_1759	37.44093	Chr1	AT1G64618	gene	24005900	24006393	+	207
Chr1	24028224	24028225	35S_no_stress_PE_peak_1760	17.17579	Chr1	AT1TE79035	TE	24027952	24028114	+	-110
Chr1	24033610	24033611	35S_no_stress_PE_peak_1761	34.17656	Chr1	AT1G64670	gene	24030820	24033556	-	-54
Chr1	24043536	24043537	35S_no_stress_PE_peak_1762	63.64304	Chr1	AT1TE79080	TE	24043968	24044318	+	431
Chr1	24057591	24057592	35S_no_stress_PE_peak_1763	25.09868	Chr1	AT1G64770	gene	24057063	24059561	+	0
Chr1	2406955	2406956	35S_no_stress_PE_peak_264	7.05274	Chr1	AT1G07760	gene	2406834	2406905	-	-50
Chr1	2408232	2408233	35S_no_stress_PE_peak_265	3.44083	Chr1	AT1G07770	gene	2408203	2409580	-	0
Chr1	24092327	24092328	35S_no_stress_PE_peak_1764	4.86046	Chr1	AT1G64830	gene	24091271	24092566	-	0
Chr1	2409697	2409698	35S_no_stress_PE_peak_266	11.57629	Chr1	AT1G07770	gene	2408203	2409580	-	-117
Chr1	24113113	24113114	35S_no_stress_PE_peak_1765	30.25822	Chr1	AT1G64900	gene	24113215	24114984	+	101
Chr1	24117859	24117860	35S_no_stress_PE_peak_1766	6.09857	Chr1	AT1G64920	gene	24117440	24118798	-	0
Chr1	24127058	24127059	35S_no_stress_PE_peak_1767	10.34029	Chr1	AT1TE79345	TE	24126180	24127536	-	0
Chr1	2412793	2412794	35S_no_stress_PE_peak_267	11.57629	Chr1	AT1G07780	gene	2410056	2412677	-	-116
Chr1	24136203	24136204	35S_no_stress_PE_peak_1768	38.27437	Chr1	AT1G64970	gene	24134085	24136109	-	-94
Chr1	24188593	24188594	35S_no_stress_PE_peak_1769	42.537	Chr1	AT1TE79550	TE	24188771	24189409	+	177
Chr1	24196183	24196184	35S_no_stress_PE_peak_1770	27.99927	Chr1	AT1G65120	gene	24191348	24196073	-	-110
Chr1	2422127	2422128	35S_no_stress_PE_peak_268	11.32344	Chr1	AT1G07830	gene	2422241	2423655	+	113
Chr1	24252591	24252592	35S_no_stress_PE_peak_1771	39.11369	Chr1	AT1TE79760	TE	24252358	24252521	-	-70
Chr1	24254802	24254803	35S_no_stress_PE_peak_1772	4.20267	Chr1	AT1G65300	gene	24254929	24255765	+	126
Chr1	24257314	24257315	35S_no_stress_PE_peak_1773	7.05274	Chr1	AT1G65310	gene	24257216	24258473	+	0
Chr1	24263423	24263424	35S_no_stress_PE_peak_1774	24.04396	Chr1	AT1TE79790	TE	24263648	24264885	-	224
Chr1	24270350	24270351	35S_no_stress_PE_peak_1775	1.59562	Chr1	AT1TE79800	TE	24270494	24270672	+	143
Chr1	24271381	24271382	35S_no_stress_PE_peak_1776	3.93023	Chr1	AT1G65342	gene	24271276	24271700	+	0
Chr1	24276103	24276104	35S_no_stress_PE_peak_1777	2.32171	Chr1	AT1G65350	gene	24272518	24277275	-	0
Chr1	24278006	24278007	35S_no_stress_PE_peak_1778	4.04465	Chr1	AT1G65352	gene	24277772	24278298	+	0
Chr1	24299326	24299327	35S_no_stress_PE_peak_1779	31.41459	Chr1	AT1G65420	gene	24297480	24298570	-	-756
Chr1	2432264	2432265	35S_no_stress_PE_peak_269	9.63176	Chr1	AT1G07870	gene	2428773	2432057	-	-207
Chr1	24324151	24324152	35S_no_stress_PE_peak_1780	12.61452	Chr1	AT1G65470	gene	24319670	24324064	-	-87
Chr1	24330521	24330522	35S_no_stress_PE_peak_1781	2.37679	Chr1	AT1TE79980	TE	24330367	24331130	-	0
Chr1	24335240	24335241	35S_no_stress_PE_peak_1782	25.45431	Chr1	AT1G65480	gene	24331428	24333934	+	-1306
Chr1	24339285	24339286	35S_no_stress_PE_peak_1783	14.81701	Chr1	AT1TE79995	TE	24337782	24338144	-	-1141
Chr1	24347589	24347590	35S_no_stress_PE_peak_1784	8.07636	Chr1	AT1G65484	gene	24347750	24348609	+	160
Chr1	24349241	24349242	35S_no_stress_PE_peak_1785	76.59165	Chr1	AT1G65486	gene	24349523	24350306	+	281
Chr1	24354720	24354721	35S_no_stress_PE_peak_1786	22.66452	Chr1	AT1G65490	gene	24354771	24355351	+	50
Chr1	24361373	24361374	35S_no_stress_PE_peak_1787	43.84912	Chr1	AT1G65520	gene	24361032	24361993	-	0
Chr1	24367776	24367777	35S_no_stress_PE_peak_1788	3.73693	Chr1	AT1G65550	gene	24367694	24370800	-	0
Chr1	2437133	2437134	35S_no_stress_PE_peak_270	38.69337	Chr1	AT1G07885	gene	2436467	2436959	-	-174
Chr1	24373307	24373308	35S_no_stress_PE_peak_1789	11.07336	Chr1	AT1G65560	gene	24371387	24373798	-	0
Chr1	24383854	24383855	35S_no_stress_PE_peak_1790	8.28984	Chr1	AT1G65580	gene	24377314	24384079	-	0
Chr1	24387481	24387482	35S_no_stress_PE_peak_1791	25.45431	Chr1	AT1G65590	gene	24385900	24391207	+	0
Chr1	24396936	24396937	35S_no_stress_PE_peak_1792	14.53295	Chr1	AT1G65620	gene	24398143	24400969	+	1206
Chr1	24398780	24398781	35S_no_stress_PE_peak_1793	13.97218	Chr1	AT1G65620	gene	24398143	24400969	+	0
Chr1	2439941	2439942	35S_no_stress_PE_peak_271	3.29736	Chr1	AT1G07890	gene	2437330	2439665	+	-276
Chr1	24401444	24401445	35S_no_stress_PE_peak_1794	15.68441	Chr1	AT1G65620	gene	24398143	24400969	+	-475
Chr1	24404460	24404461	35S_no_stress_PE_peak_1795	8.28984	Chr1	AT1TE80170	TE	24402525	24403295	+	-1165
Chr1	24408950	24408951	35S_no_stress_PE_peak_1796	3.29736	Chr1	AT1G65630	gene	24406542	24409068	-	0
Chr1	24410433	24410434	35S_no_stress_PE_peak_1797	1.91296	Chr1	AT1G65640	gene	24410851	24413527	-	417
Chr1	24411698	24411699	35S_no_stress_PE_peak_1798	3.29736	Chr1	AT1G65640	gene	24410851	24413527	-	0
Chr1	24417597	24417598	35S_no_stress_PE_peak_1799	8.50638	Chr1	AT1G65650	gene	24415015	24417709	-	0
Chr1	24421178	24421179	35S_no_stress_PE_peak_1800	7.65818	Chr1	AT1G65660	gene	24418107	24421292	-	0
Chr1	24423899	24423900	35S_no_stress_PE_peak_1801	2.50002	Chr1	AT1G65670	gene	24421993	24423953	-	0
Chr1	24425153	24425154	35S_no_stress_PE_peak_1802	2.02454	Chr1	AT1G65670	gene	24421993	24423953	-	-1200
Chr1	24426379	24426380	35S_no_stress_PE_peak_1803	2.62557	Chr1	AT1G65680	gene	24427266	24428399	+	886
Chr1	24426885	24426886	35S_no_stress_PE_peak_1804	2.75414	Chr1	AT1G65680	gene	24427266	24428399	+	380
Chr1	2443693	2443694	35S_no_stress_PE_peak_272	6.85672	Chr1	AT1G07900	gene	2442622	2443632	+	-61
Chr1	24440954	24440955	35S_no_stress_PE_peak_1805	15.39293	Chr1	AT1G65720	gene	24440259	24441073	-	0
Chr1	24448191	24448192	35S_no_stress_PE_peak_1806	3.29736	Chr1	AT1TE80305	TE	24448677	24449740	-	485
Chr1	24450031	24450032	35S_no_stress_PE_peak_1807	2.62557	Chr1	AT1TE80305	TE	24448677	24449740	-	-291
Chr1	24450707	24450708	35S_no_stress_PE_peak_1808	2.37679	Chr1	AT1TE80305	TE	24448677	24449740	-	-967
Chr1	24451426	24451427	35S_no_stress_PE_peak_1809	2.75414	Chr1	AT1G65740	gene	24452096	24453211	-	669
Chr1	2445278	2445279	35S_no_stress_PE_peak_273	6.66337	Chr1	AT1G07910	gene	2445470	2454645	+	191
Chr1	24453846	24453847	35S_no_stress_PE_peak_1810	4.04465	Chr1	AT1TE80315	TE	24454063	24454301	+	216
Chr1	24454846	24454847	35S_no_stress_PE_peak_1811	3.29736	Chr1	AT1G65750	transposable_element_gene	24454772	24458439	+	0
Chr1	24454846	24454847	35S_no_stress_PE_peak_1811	3.29736	Chr1	AT1TE80320	TE	24454752	24455281	+	0
Chr1	24456852	24456853	35S_no_stress_PE_peak_1812	3.58738	Chr1	AT1G65750	transposable_element_gene	24454772	24458439	+	0
Chr1	24461722	24461723	35S_no_stress_PE_peak_1813	3.88939	Chr1	AT1G65770	gene	24460656	24461738	-	0
Chr1	24467205	24467206	35S_no_stress_PE_peak_1814	5.73405	Chr1	AT1G65780	gene	24462958	24466888	-	-317
Chr1	24468748	24468749	35S_no_stress_PE_peak_1815	32.58758	Chr1	AT1G65790	gene	24468932	24472329	+	183
Chr1	24483625	24483626	35S_no_stress_PE_peak_1816	8.07636	Chr1	AT1TE80400	TE	24483166	24483456	-	-169
Chr1	24487817	24487818	35S_no_stress_PE_peak_1817	44.2895	Chr1	AT1G65830	gene	24486992	24487073	-	-744
Chr1	24494876	24494877	35S_no_stress_PE_peak_1818	11.83168	Chr1	AT1G65850	gene	24494678	24498542	+	0
Chr1	24500299	24500300	35S_no_stress_PE_peak_1819	3.73693	Chr1	AT1G65860	gene	24499066	24502745	-	0
Chr1	24503369	24503370	35S_no_stress_PE_peak_1820	31.0272	Chr1	AT1TE80470	TE	24502680	24503378	+	0
Chr1	24510962	24510963	35S_no_stress_PE_peak_1821	4.04465	Chr1	AT1G65880	gene	24508633	24510742	-	-220
Chr1	24511712	24511713	35S_no_stress_PE_peak_1822	2.62557	Chr1	AT1G65890	gene	24512457	24514659	-	744
Chr1	24530425	24530426	35S_no_stress_PE_peak_1823	20.00399	Chr1	AT1TE80575	TE	24529373	24530253	+	-172
Chr1	24533073	24533074	35S_no_stress_PE_peak_1824	4.20267	Chr1	AT1TE80580	TE	24533031	24533095	-	0
Chr1	24538887	24538888	35S_no_stress_PE_peak_1825	20.3291	Chr1	AT1G65930	gene	24538886	24542129	+	0
Chr1	24553330	24553331	35S_no_stress_PE_peak_1826	26.53361	Chr1	AT1G65960	gene	24552003	24557730	+	0
Chr1	2456286	2456287	35S_no_stress_PE_peak_274	8.73651	Chr1	AT1G07920	gene	2454846	2457321	+	0
Chr1	24564069	24564070	35S_no_stress_PE_peak_1827	1.69846	Chr1	AT1G65985	gene	24562553	24568530	-	0
Chr1	24564069	24564070	35S_no_stress_PE_peak_1827	1.69846	Chr1	AT1TE80680	TE	24563338	24564237	+	0
Chr1	24566061	24566062	35S_no_stress_PE_peak_1828	3.29736	Chr1	AT1G65985	gene	24562553	24568530	-	0
Chr1	24568395	24568396	35S_no_stress_PE_peak_1829	7.65818	Chr1	AT1G65985	gene	24562553	24568530	-	0
Chr1	24570227	24570228	35S_no_stress_PE_peak_1830	6.28441	Chr1	AT1TE80700	TE	24569020	24569405	-	-822
Chr1	2457482	2457483	35S_no_stress_PE_peak_275	11.07336	Chr1	AT1G07920	gene	2454846	2457321	+	-161
Chr1	24574973	24574974	35S_no_stress_PE_peak_1831	4.20267	Chr1	AT1G66000	gene	24574344	24575438	+	0
Chr1	24576419	24576420	35S_no_stress_PE_peak_1832	1.91296	Chr1	AT1TE80720	TE	24576063	24576584	+	0
Chr1	24577893	24577894	35S_no_stress_PE_peak_1833	3.58738	Chr1	AT1G66020	gene	24577553	24580185	+	0
Chr1	24584392	24584393	35S_no_stress_PE_peak_1834	8.28984	Chr1	AT1G66040	gene	24583820	24586681	-	0
Chr1	24587997	24587998	35S_no_stress_PE_peak_1835	4.36336	Chr1	AT1TE80760	TE	24587899	24587923	-	-74
Chr1	24589618	24589619	35S_no_stress_PE_peak_1836	5.03077	Chr1	AT1G66050	gene	24589487	24592747	+	0
Chr1	2459743	2459744	35S_no_stress_PE_peak_276	11.07336	Chr1	AT1G07930	gene	2458244	2460790	+	0
Chr1	24601156	24601157	35S_no_stress_PE_peak_1837	65.65257	Chr1	AT1G66080	gene	24600217	24601157	-	0
Chr1	24604504	24604505	35S_no_stress_PE_peak_1838	6.47261	Chr1	AT1G66090	gene	24602146	24604763	+	0
Chr1	24606744	24606745	35S_no_stress_PE_peak_1839	10.10132	Chr1	AT1G66100	gene	24605671	24606537	-	-207
Chr1	24608322	24608323	35S_no_stress_PE_peak_1840	1.91296	Chr1	AT1TE80835	TE	24608193	24608900	+	0
Chr1	24615187	24615188	35S_no_stress_PE_peak_1841	16.5722	Chr1	AT1G66130	gene	24614962	24616930	+	0
Chr1	24616577	24616578	35S_no_stress_PE_peak_1842	6.66337	Chr1	AT1G66130	gene	24614962	24616930	+	0
Chr1	24617503	24617504	35S_no_stress_PE_peak_1843	2.88535	Chr1	AT1TE80870	TE	24617951	24618103	-	447
Chr1	24621158	24621159	35S_no_stress_PE_peak_1844	31.41459	Chr1	AT1G66140	gene	24619837	24622004	-	0
Chr1	24637075	24637076	35S_no_stress_PE_peak_1845	43.41039	Chr1	AT1G66160	gene	24637196	24638608	+	120
Chr1	2464063	2464064	35S_no_stress_PE_peak_277	9.59069	Chr1	AT1G07940	gene	2462953	2465504	-	0
Chr1	24644894	24644895	35S_no_stress_PE_peak_1846	14.53295	Chr1	AT1TE80940	TE	24644962	24645031	+	67
Chr1	24648065	24648066	35S_no_stress_PE_peak_1847	52.94752	Chr1	AT1G66180	gene	24647188	24648813	+	0
Chr1	2465348	2465349	35S_no_stress_PE_peak_278	3.58738	Chr1	AT1G07940	gene	2462953	2465504	-	0
Chr1	24654120	24654121	35S_no_stress_PE_peak_1848	31.41459	Chr1	AT1G66190	gene	24652795	24653938	-	-182
Chr1	24661876	24661877	35S_no_stress_PE_peak_1849	7.05274	Chr1	AT1TE81005	TE	24662960	24664035	-	1083
Chr1	24664968	24664969	35S_no_stress_PE_peak_1850	3.29736	Chr1	AT1G66210	gene	24665629	24668783	-	660
Chr1	24667011	24667012	35S_no_stress_PE_peak_1851	4.52659	Chr1	AT1G66210	gene	24665629	24668783	-	0
Chr1	24669749	24669750	35S_no_stress_PE_peak_1852	3.73693	Chr1	AT1G66220	gene	24670536	24673661	+	786
Chr1	24677177	24677178	35S_no_stress_PE_peak_1853	44.2895	Chr1	AT1G66230	gene	24677154	24678415	+	0
Chr1	24679732	24679733	35S_no_stress_PE_peak_1854	15.39293	Chr1	AT1TE81060	TE	24679817	24680722	+	84
Chr1	24680875	24680876	35S_no_stress_PE_peak_1855	23.35055	Chr1	AT1TE81060	TE	24679817	24680722	+	-153
Chr1	24683176	24683177	35S_no_stress_PE_peak_1856	3.02003	Chr1	AT1G66235	gene	24683006	24683874	-	0
Chr1	24685972	24685973	35S_no_stress_PE_peak_1857	17.17579	Chr1	AT1G66240	gene	24686256	24687332	-	283
Chr1	24692920	24692921	35S_no_stress_PE_peak_1858	18.7247	Chr1	AT1G66250	gene	24692894	24695515	+	0
Chr1	24702808	24702809	35S_no_stress_PE_peak_1859	4.04465	Chr1	AT1G66270	gene	24699990	24703041	-	0
Chr1	24704104	24704105	35S_no_stress_PE_peak_1860	4.69238	Chr1	AT1TE81140	TE	24703908	24704181	+	0
Chr1	24705362	24705363	35S_no_stress_PE_peak_1861	1.80424	Chr1	AT1TE81150	TE	24704987	24706028	+	0
Chr1	24706135	24706136	35S_no_stress_PE_peak_1862	2.50002	Chr1	AT1TE81150	TE	24704987	24706028	+	-107
Chr1	24707914	24707915	35S_no_stress_PE_peak_1863	2.75414	Chr1	AT1G66280	gene	24706512	24709785	-	0
Chr1	24715415	24715416	35S_no_stress_PE_peak_1864	4.69238	Chr1	AT1G66290	gene	24713306	24714843	-	-572
Chr1	24720686	24720687	35S_no_stress_PE_peak_1865	7.05274	Chr1	AT1TE81210	TE	24720723	24721037	+	36
Chr1	24725889	24725890	35S_no_stress_PE_peak_1866	2.02454	Chr1	AT1TE81220	TE	24724643	24725465	+	-424
Chr1	24728633	24728634	35S_no_stress_PE_peak_1867	5.55501	Chr1	AT1G66320	gene	24726812	24728614	-	-19
Chr1	24732433	24732434	35S_no_stress_PE_peak_1868	14.81701	Chr1	AT1G66330	gene	24729629	24732491	-	0
Chr1	24743934	24743935	35S_no_stress_PE_peak_1869	44.73111	Chr1	AT1TE81280	TE	24742876	24743082	-	-852
Chr1	24755188	24755189	35S_no_stress_PE_peak_1870	11.32344	Chr1	AT1G66370	gene	24753634	24754604	+	-584
Chr1	24760722	24760723	35S_no_stress_PE_peak_1871	29.8771	Chr1	AT1TE81330	TE	24761789	24762097	+	1066
Chr1	24763840	24763841	35S_no_stress_PE_peak_1872	5.73405	Chr1	AT1G66390	gene	24763957	24765541	+	116
Chr1	24764746	24764747	35S_no_stress_PE_peak_1873	1.91296	Chr1	AT1G66390	gene	24763957	24765541	+	0
Chr1	24765305	24765306	35S_no_stress_PE_peak_1874	5.20338	Chr1	AT1G66390	gene	24763957	24765541	+	0
Chr1	24766955	24766956	35S_no_stress_PE_peak_1875	11.83168	Chr1	AT1TE81340	TE	24766205	24766778	-	-177
Chr1	24770542	24770543	35S_no_stress_PE_peak_1876	32.19484	Chr1	AT1G66400	gene	24770575	24771371	-	32
Chr1	24774094	24774095	35S_no_stress_PE_peak_1877	21.31712	Chr1	AT1TE81365	TE	24773789	24774043	-	-51
Chr1	24788927	24788928	35S_no_stress_PE_peak_1878	10.58189	Chr1	AT1G66450	gene	24786200	24788302	+	-625
Chr1	24794559	24794560	35S_no_stress_PE_peak_1879	3.15687	Chr1	AT1TE81430	TE	24793772	24794915	+	0
Chr1	24796662	24796663	35S_no_stress_PE_peak_1880	3.15687	Chr1	AT1G66470	gene	24795214	24796988	+	0
Chr1	24797764	24797765	35S_no_stress_PE_peak_1881	3.02003	Chr1	AT1TE81440	TE	24797828	24798653	-	63
Chr1	24800465	24800466	35S_no_stress_PE_peak_1882	2.75414	Chr1	AT1G66475	gene	24801611	24801754	-	1145
Chr1	24801612	24801613	35S_no_stress_PE_peak_1883	4.86046	Chr1	AT1G66475	gene	24801611	24801754	-	0
Chr1	24812745	24812746	35S_no_stress_PE_peak_1884	52.47901	Chr1	AT1G66510	gene	24812837	24816620	+	91
Chr1	24824632	24824633	35S_no_stress_PE_peak_1885	7.05274	Chr1	AT1G66540	gene	24824459	24826670	+	0
Chr1	24831329	24831330	35S_no_stress_PE_peak_1886	57.71711	Chr1	AT1G66553	gene	24831160	24831270	+	-59
Chr1	24832775	24832776	35S_no_stress_PE_peak_1887	4.04465	Chr1	AT1TE81565	TE	24832637	24832699	-	-76
Chr1	24833677	24833678	35S_no_stress_PE_peak_1888	4.20267	Chr1	AT1G66560	gene	24833579	24834631	+	0
Chr1	24836171	24836172	35S_no_stress_PE_peak_1889	4.69238	Chr1	AT1G66570	gene	24835251	24837322	-	0
Chr1	24843891	24843892	35S_no_stress_PE_peak_1890	36.20362	Chr1	AT1TE81600	TE	24844530	24844821	+	638
Chr1	24847027	24847028	35S_no_stress_PE_peak_1891	28.37047	Chr1	AT1TE81605	TE	24847019	24847152	-	0
Chr1	24847904	24847905	35S_no_stress_PE_peak_1892	56.7485	Chr1	AT1TE81615	TE	24847605	24847706	+	-198
Chr1	24855283	24855284	35S_no_stress_PE_peak_1893	4.69238	Chr1	AT1G66630	gene	24855286	24856714	-	2
Chr1	24856638	24856639	35S_no_stress_PE_peak_1894	2.62557	Chr1	AT1G66630	gene	24855286	24856714	-	0
Chr1	24863514	24863515	35S_no_stress_PE_peak_1895	10.34029	Chr1	AT1G66660	gene	24861876	24863368	-	-146
Chr1	24876662	24876663	35S_no_stress_PE_peak_1896	24.7451	Chr1	AT1TE81710	TE	24875443	24877077	-	0
Chr1	24883671	24883672	35S_no_stress_PE_peak_1897	41.67143	Chr1	AT1G66725	gene	24883931	24884559	+	259
Chr1	24892298	24892299	35S_no_stress_PE_peak_1898	15.10375	Chr1	AT1G66740	gene	24892340	24893766	+	41
Chr1	2489371	2489372	35S_no_stress_PE_peak_279	1.91296	Chr1	AT1G08030	gene	2489501	2493250	-	129
Chr1	24898825	24898826	35S_no_stress_PE_peak_1899	47.86912	Chr1	AT1TE81805	TE	24899623	24899712	-	797
Chr1	24901978	24901979	35S_no_stress_PE_peak_1900	33.77658	Chr1	AT1G66760	gene	24901978	24904443	+	0
Chr1	24903814	24903815	35S_no_stress_PE_peak_1901	3.29736	Chr1	AT1G66760	gene	24901978	24904443	+	0
Chr1	24905562	24905563	35S_no_stress_PE_peak_1902	7.45348	Chr1	AT1G66770	gene	24906451	24907236	-	888
Chr1	24909044	24909045	35S_no_stress_PE_peak_1903	5.91515	Chr1	AT1G66780	gene	24909213	24911485	+	168
Chr1	24911384	24911385	35S_no_stress_PE_peak_1904	2.25649	Chr1	AT1G66780	gene	24909213	24911485	+	0
Chr1	24912481	24912482	35S_no_stress_PE_peak_1905	2.02454	Chr1	AT1G66783	gene	24913206	24913296	-	724
Chr1	24913716	24913717	35S_no_stress_PE_peak_1906	1.91296	Chr1	AT1G66783	gene	24913206	24913296	-	-420
Chr1	24915699	24915700	35S_no_stress_PE_peak_1907	14.25145	Chr1	AT1TE81850	TE	24917598	24917773	-	1898
Chr1	24916815	24916816	35S_no_stress_PE_peak_1908	2.02454	Chr1	AT1TE81850	TE	24917598	24917773	-	782
Chr1	24918126	24918127	35S_no_stress_PE_peak_1909	2.88535	Chr1	AT1G66790	gene	24918012	24918356	-	0
Chr1	24919382	24919383	35S_no_stress_PE_peak_1910	6.09857	Chr1	AT1TE81855	TE	24918427	24918569	-	-813
Chr1	24922601	24922602	35S_no_stress_PE_peak_1911	2.75414	Chr1	AT1TE81865	TE	24923498	24923612	+	896
Chr1	24930308	24930309	35S_no_stress_PE_peak_1912	27.62973	Chr1	AT1G66820	gene	24930040	24930551	+	0
Chr1	24936397	24936398	35S_no_stress_PE_peak_1913	11.57629	Chr1	AT1G66840	gene	24933856	24936322	-	-75
Chr1	24939964	24939965	35S_no_stress_PE_peak_1914	2.25649	Chr1	AT1G66855	gene	24939550	24940013	-	0
Chr1	24943585	24943586	35S_no_stress_PE_peak_1915	2.62557	Chr1	AT1G66860	gene	24942188	24944497	+	0
Chr1	24946782	24946783	35S_no_stress_PE_peak_1916	1.80424	Chr1	AT1G66870	gene	24945484	24946968	-	0
Chr1	24952298	24952299	35S_no_stress_PE_peak_1917	35.7947	Chr1	AT1G66880	gene	24946928	24955611	+	0
Chr1	24957868	24957869	35S_no_stress_PE_peak_1918	37.44093	Chr1	AT1G66890	gene	24957558	24958114	+	0
Chr1	24959376	24959377	35S_no_stress_PE_peak_1919	20.00399	Chr1	AT1G66900	gene	24959334	24961616	+	0
Chr1	24967592	24967593	35S_no_stress_PE_peak_1920	41.67143	Chr1	AT1G66920	gene	24965304	24967522	-	-70
Chr1	24974810	24974811	35S_no_stress_PE_peak_1921	45.6189	Chr1	AT1G66940	gene	24973028	24974791	-	-19
Chr1	24978429	24978430	35S_no_stress_PE_peak_1922	3.58738	Chr1	AT1G66950	gene	24978205	24984619	+	0
Chr1	24980122	24980123	35S_no_stress_PE_peak_1923	3.44083	Chr1	AT1G66950	gene	24978205	24984619	+	0
Chr1	24982076	24982077	35S_no_stress_PE_peak_1924	2.62557	Chr1	AT1G66950	gene	24978205	24984619	+	0
Chr1	24984305	24984306	35S_no_stress_PE_peak_1925	2.75414	Chr1	AT1G66950	gene	24978205	24984619	+	0
Chr1	24985428	24985429	35S_no_stress_PE_peak_1926	1.49572	Chr1	AT1G66960	gene	24984941	24989797	-	0
Chr1	24987618	24987619	35S_no_stress_PE_peak_1927	2.13904	Chr1	AT1G66960	gene	24984941	24989797	-	0
Chr1	24990876	24990877	35S_no_stress_PE_peak_1928	2.37679	Chr1	AT1TE82095	TE	24991138	24991165	+	261
Chr1	24996202	24996203	35S_no_stress_PE_peak_1929	37.44093	Chr1	AT1G66970	gene	24992553	24996117	-	-85
Chr1	25007770	25007771	35S_no_stress_PE_peak_1930	14.25145	Chr1	AT1G67000	gene	25004109	25007647	-	-123
Chr1	25009108	25009109	35S_no_stress_PE_peak_1931	2.50002	Chr1	AT1G67010	pseudogene	25008798	25009712	-	0
Chr1	25013182	25013183	35S_no_stress_PE_peak_1932	4.20267	Chr1	AT1G67025	gene	25013026	25014725	-	0
Chr1	25017078	25017079	35S_no_stress_PE_peak_1933	5.20338	Chr1	AT1G67030	gene	25016543	25017512	+	0
Chr1	25020370	25020371	35S_no_stress_PE_peak_1934	2.75414	Chr1	AT1G67040	gene	25019105	25022542	-	0
Chr1	25022202	25022203	35S_no_stress_PE_peak_1935	6.66337	Chr1	AT1G67040	gene	25019105	25022542	-	0
Chr1	25022202	25022203	35S_no_stress_PE_peak_1935	6.66337	Chr1	AT1TE82200	TE	25022119	25022577	-	0
Chr1	25023805	25023806	35S_no_stress_PE_peak_1936	3.15687	Chr1	AT1TE82200	TE	25022119	25022577	-	-1228
Chr1	25024931	25024932	35S_no_stress_PE_peak_1937	2.62557	Chr1	AT1TE82200	TE	25022119	25022577	-	-2354
Chr1	25029858	25029859	35S_no_stress_PE_peak_1938	16.5722	Chr1	AT1G67050	gene	25028627	25029788	-	-70
Chr1	25031946	25031947	35S_no_stress_PE_peak_1939	14.81701	Chr1	AT1G67050	gene	25028627	25029788	-	-2158
Chr1	25039399	25039400	35S_no_stress_PE_peak_1940	18.7247	Chr1	AT1G67060	gene	25036616	25039389	+	-10
Chr1	25042426	25042427	35S_no_stress_PE_peak_1941	11.83168	Chr1	AT1G67070	gene	25042135	25044647	+	0
Chr1	25048170	25048171	35S_no_stress_PE_peak_1942	56.87893	Chr1	AT1G67090	gene	25048158	25049424	-	0
Chr1	25051591	25051592	35S_no_stress_PE_peak_1943	6.28441	Chr1	AT1TE82270	TE	25051700	25052655	-	108
Chr1	25053113	25053114	35S_no_stress_PE_peak_1944	7.45348	Chr1	AT1TE82270	TE	25051700	25052655	-	-458
Chr1	25057088	25057089	35S_no_stress_PE_peak_1945	1.49572	Chr1	AT1TE82280	TE	25056918	25057282	+	0
Chr1	25057995	25057996	35S_no_stress_PE_peak_1946	2.02454	Chr1	AT1G67105	gene	25057479	25058264	+	0
Chr1	25064653	25064654	35S_no_stress_PE_peak_1947	3.02003	Chr1	AT1G67110	gene	25061731	25065446	-	0
Chr1	25067186	25067187	35S_no_stress_PE_peak_1948	1.59562	Chr1	AT1G67110	gene	25061731	25065446	-	-1740
Chr1	25068530	25068531	35S_no_stress_PE_peak_1949	1.91296	Chr1	AT1G67120	gene	25069562	25095526	-	1031
Chr1	25069777	25069778	35S_no_stress_PE_peak_1950	2.88535	Chr1	AT1G67120	gene	25069562	25095526	-	0
Chr1	25070822	25070823	35S_no_stress_PE_peak_1951	4.36336	Chr1	AT1G67120	gene	25069562	25095526	-	0
Chr1	25072329	25072330	35S_no_stress_PE_peak_1952	2.50002	Chr1	AT1G67120	gene	25069562	25095526	-	0
Chr1	25074136	25074137	35S_no_stress_PE_peak_1953	3.58738	Chr1	AT1G67120	gene	25069562	25095526	-	0
Chr1	25075333	25075334	35S_no_stress_PE_peak_1954	2.75414	Chr1	AT1G67120	gene	25069562	25095526	-	0
Chr1	25076125	25076126	35S_no_stress_PE_peak_1955	2.75414	Chr1	AT1G67120	gene	25069562	25095526	-	0
Chr1	25076561	25076562	35S_no_stress_PE_peak_1956	1.59562	Chr1	AT1G67120	gene	25069562	25095526	-	0
Chr1	25077958	25077959	35S_no_stress_PE_peak_1957	1.91296	Chr1	AT1G67120	gene	25069562	25095526	-	0
Chr1	25078780	25078781	35S_no_stress_PE_peak_1958	1.91296	Chr1	AT1G67120	gene	25069562	25095526	-	0
Chr1	25080108	25080109	35S_no_stress_PE_peak_1959	1.69846	Chr1	AT1G67120	gene	25069562	25095526	-	0
Chr1	25081295	25081296	35S_no_stress_PE_peak_1960	1.91296	Chr1	AT1G67120	gene	25069562	25095526	-	0
Chr1	25083147	25083148	35S_no_stress_PE_peak_1961	2.37679	Chr1	AT1G67120	gene	25069562	25095526	-	0
Chr1	25085713	25085714	35S_no_stress_PE_peak_1962	1.59562	Chr1	AT1G67120	gene	25069562	25095526	-	0
Chr1	25087260	25087261	35S_no_stress_PE_peak_1963	2.37679	Chr1	AT1G67120	gene	25069562	25095526	-	0
Chr1	25089183	25089184	35S_no_stress_PE_peak_1964	2.25649	Chr1	AT1G67120	gene	25069562	25095526	-	0
Chr1	25091182	25091183	35S_no_stress_PE_peak_1965	2.62557	Chr1	AT1G67120	gene	25069562	25095526	-	0
Chr1	25093012	25093013	35S_no_stress_PE_peak_1966	2.88535	Chr1	AT1G67120	gene	25069562	25095526	-	0
Chr1	25094066	25094067	35S_no_stress_PE_peak_1967	1.91296	Chr1	AT1G67120	gene	25069562	25095526	-	0
Chr1	25095527	25095528	35S_no_stress_PE_peak_1968	9.86518	Chr1	AT1G67120	gene	25069562	25095526	-	-1
Chr1	25099451	25099452	35S_no_stress_PE_peak_1969	3.29736	Chr1	AT1G67130	gene	25099262	25100625	-	0
Chr1	25101703	25101704	35S_no_stress_PE_peak_1970	3.02003	Chr1	AT1G67140	gene	25100862	25117423	-	0
Chr1	25103337	25103338	35S_no_stress_PE_peak_1971	2.88535	Chr1	AT1G67140	gene	25100862	25117423	-	0
Chr1	25104746	25104747	35S_no_stress_PE_peak_1972	2.37679	Chr1	AT1G67140	gene	25100862	25117423	-	0
Chr1	25106376	25106377	35S_no_stress_PE_peak_1973	2.25649	Chr1	AT1G67140	gene	25100862	25117423	-	0
Chr1	25107003	25107004	35S_no_stress_PE_peak_1974	2.75414	Chr1	AT1G67140	gene	25100862	25117423	-	0
Chr1	25108185	25108186	35S_no_stress_PE_peak_1975	3.02003	Chr1	AT1G67140	gene	25100862	25117423	-	0
Chr1	25110499	25110500	35S_no_stress_PE_peak_1976	2.75414	Chr1	AT1G67140	gene	25100862	25117423	-	0
Chr1	25112548	25112549	35S_no_stress_PE_peak_1977	2.50002	Chr1	AT1G67140	gene	25100862	25117423	-	0
Chr1	25115977	25115978	35S_no_stress_PE_peak_1978	2.62557	Chr1	AT1G67140	gene	25100862	25117423	-	0
Chr1	25117502	25117503	35S_no_stress_PE_peak_1979	9.17329	Chr1	AT1G67140	gene	25100862	25117423	-	-79
Chr1	25119693	25119694	35S_no_stress_PE_peak_1980	4.36336	Chr1	AT1TE82480	TE	25120707	25120950	-	1013
Chr1	25120907	25120908	35S_no_stress_PE_peak_1981	2.37679	Chr1	AT1TE82480	TE	25120707	25120950	-	0
Chr1	25121620	25121621	35S_no_stress_PE_peak_1982	2.62557	Chr1	AT1G67148	gene	25121235	25121898	+	0
Chr1	25123572	25123573	35S_no_stress_PE_peak_1983	2.62557	Chr1	AT1G67150	gene	25122459	25124695	+	0
Chr1	25124552	25124553	35S_no_stress_PE_peak_1984	3.15687	Chr1	AT1G67150	gene	25122459	25124695	+	0
Chr1	25125863	25125864	35S_no_stress_PE_peak_1985	3.73693	Chr1	AT1G67160	gene	25124819	25127098	-	0
Chr1	25127273	25127274	35S_no_stress_PE_peak_1986	8.72577	Chr1	AT1G67170	gene	25127246	25129457	+	0
Chr1	25128100	25128101	35S_no_stress_PE_peak_1987	4.69238	Chr1	AT1G67170	gene	25127246	25129457	+	0
Chr1	25129276	25129277	35S_no_stress_PE_peak_1988	4.69238	Chr1	AT1G67170	gene	25127246	25129457	+	0
Chr1	25131110	25131111	35S_no_stress_PE_peak_1989	2.25649	Chr1	AT1G67180	gene	25129731	25132169	+	0
Chr1	25135381	25135382	35S_no_stress_PE_peak_1990	29.11977	Chr1	AT1G67190	gene	25132498	25134431	+	-950
Chr1	25137280	25137281	35S_no_stress_PE_peak_1991	6.85672	Chr1	AT1G67195	gene	25137111	25137937	-	0
Chr1	25138961	25138962	35S_no_stress_PE_peak_1992	2.37679	Chr1	AT1TE82540	TE	25138320	25138847	-	-114
Chr1	25140968	25140969	35S_no_stress_PE_peak_1993	6.09857	Chr1	AT1G67210	gene	25140815	25144043	+	0
Chr1	25141706	25141707	35S_no_stress_PE_peak_1994	2.37679	Chr1	AT1G67210	gene	25140815	25144043	+	0
Chr1	25143739	25143740	35S_no_stress_PE_peak_1995	3.44083	Chr1	AT1G67210	gene	25140815	25144043	+	0
Chr1	25146793	25146794	35S_no_stress_PE_peak_1996	2.62557	Chr1	AT1G67220	gene	25145587	25150558	+	0
Chr1	25149839	25149840	35S_no_stress_PE_peak_1997	2.02454	Chr1	AT1G67220	gene	25145587	25150558	+	0
Chr1	25150342	25150343	35S_no_stress_PE_peak_1998	3.02003	Chr1	AT1G67220	gene	25145587	25150558	+	0
Chr1	25156419	25156420	35S_no_stress_PE_peak_1999	37.44093	Chr1	AT1G67230	gene	25151270	25156323	-	-96
Chr1	25161318	25161319	35S_no_stress_PE_peak_2000	3.15687	Chr1	AT1G67240	transposable_element_gene	25158858	25162322	+	0
Chr1	25161318	25161319	35S_no_stress_PE_peak_2000	3.15687	Chr1	AT1TE82600	TE	25159043	25163500	+	0
Chr1	25162794	25162795	35S_no_stress_PE_peak_2001	2.25649	Chr1	AT1TE82600	TE	25159043	25163500	+	0
Chr1	25165031	25165032	35S_no_stress_PE_peak_2002	9.86518	Chr1	AT1G67250	gene	25163642	25165056	-	0
Chr1	25166089	25166090	35S_no_stress_PE_peak_2003	2.02454	Chr1	AT1G67250	gene	25163642	25165056	-	-1033
Chr1	25167430	25167431	35S_no_stress_PE_peak_2004	1.59562	Chr1	AT1G67260	gene	25167462	25169307	-	31
Chr1	25168716	25168717	35S_no_stress_PE_peak_2005	3.44083	Chr1	AT1G67260	gene	25167462	25169307	-	0
Chr1	25172244	25172245	35S_no_stress_PE_peak_2006	2.50002	Chr1	AT1TE82625	TE	25173392	25173675	+	1147
Chr1	25172913	25172914	35S_no_stress_PE_peak_2007	1.69846	Chr1	AT1TE82625	TE	25173392	25173675	+	478
Chr1	25174882	25174883	35S_no_stress_PE_peak_2008	34.98185	Chr1	AT1G67265	gene	25175558	25176202	-	675
Chr1	25176508	25176509	35S_no_stress_PE_peak_2009	24.39353	Chr1	AT1G67265	gene	25175558	25176202	-	-306
Chr1	25177481	25177482	35S_no_stress_PE_peak_2010	2.62557	Chr1	AT1G67265	gene	25175558	25176202	-	-1279
Chr1	25178288	25178289	35S_no_stress_PE_peak_2011	5.03077	Chr1	AT1TE82640	TE	25180004	25182025	+	1715
Chr1	25185698	25185699	35S_no_stress_PE_peak_2012	3.44083	Chr1	AT1G67270	gene	25183177	25185939	-	0
Chr1	25188566	25188567	35S_no_stress_PE_peak_2013	4.36336	Chr1	AT1G67280	gene	25188274	25190694	-	0
Chr1	25190529	25190530	35S_no_stress_PE_peak_2014	8.07636	Chr1	AT1G67280	gene	25188274	25190694	-	0
Chr1	25191336	25191337	35S_no_stress_PE_peak_2015	2.88535	Chr1	AT1G67290	gene	25191021	25193237	-	0
Chr1	25192419	25192420	35S_no_stress_PE_peak_2016	2.50002	Chr1	AT1G67290	gene	25191021	25193237	-	0
Chr1	25197117	25197118	35S_no_stress_PE_peak_2017	32.19484	Chr1	AT1TE82685	TE	25197141	25197225	+	23
Chr1	25197982	25197983	35S_no_stress_PE_peak_2018	5.3781	Chr1	AT1TE82695	TE	25197248	25198112	+	0
Chr1	25203445	25203446	35S_no_stress_PE_peak_2019	37.02689	Chr1	AT1G67310	gene	25198182	25203126	-	-319
Chr1	25204340	25204341	35S_no_stress_PE_peak_2020	6.85672	Chr1	AT1G67320	gene	25205279	25209033	-	938
Chr1	25205076	25205077	35S_no_stress_PE_peak_2021	1.59562	Chr1	AT1G67320	gene	25205279	25209033	-	202
Chr1	25205609	25205610	35S_no_stress_PE_peak_2022	3.02003	Chr1	AT1G67320	gene	25205279	25209033	-	0
Chr1	25206723	25206724	35S_no_stress_PE_peak_2023	2.62557	Chr1	AT1G67320	gene	25205279	25209033	-	0
Chr1	2520818	2520819	35S_no_stress_PE_peak_280	7.25163	Chr1	AT1TE08220	TE	2522239	2522640	-	1420
Chr1	25209079	25209080	35S_no_stress_PE_peak_2024	9.17329	Chr1	AT1G67320	gene	25205279	25209033	-	-46
Chr1	25212360	25212361	35S_no_stress_PE_peak_2025	3.58738	Chr1	AT1G67325	gene	25209394	25213253	-	0
Chr1	25213398	25213399	35S_no_stress_PE_peak_2026	3.58738	Chr1	AT1G67325	gene	25209394	25213253	-	-145
Chr1	25214680	25214681	35S_no_stress_PE_peak_2027	11.57629	Chr1	AT1G67328	gene	25213843	25215050	-	0
Chr1	25214680	25214681	35S_no_stress_PE_peak_2027	11.57629	Chr1	AT1G67330	gene	25213852	25215174	+	0
Chr1	25216328	25216329	35S_no_stress_PE_peak_2028	9.17329	Chr1	AT1G67330	gene	25213852	25215174	+	-1154
Chr1	25218381	25218382	35S_no_stress_PE_peak_2029	3.02003	Chr1	AT1G67330	gene	25213852	25215174	+	-3207
Chr1	25219697	25219698	35S_no_stress_PE_peak_2030	2.25649	Chr1	AT1G67330	gene	25213852	25215174	+	-4523
Chr1	25221143	25221144	35S_no_stress_PE_peak_2031	2.02454	-	-	-	-	-	-	5100
Chr1	25224580	25224581	35S_no_stress_PE_peak_2032	2.75414	Chr1	AT1TE82780	TE	25226572	25227819	+	1991
Chr1	25225409	25225410	35S_no_stress_PE_peak_2033	19.3597	Chr1	AT1TE82780	TE	25226572	25227819	+	1162
Chr1	25228390	25228391	35S_no_stress_PE_peak_2034	7.45348	Chr1	AT1TE82790	TE	25228611	25229782	-	220
Chr1	25232145	25232146	35S_no_stress_PE_peak_2035	27.99927	Chr1	AT1G67340	gene	25230265	25231840	+	-305
Chr1	25238239	25238240	35S_no_stress_PE_peak_2036	58.20298	Chr1	AT1G67360	gene	25236811	25238216	-	-23
Chr1	25241618	25241619	35S_no_stress_PE_peak_2037	3.02003	Chr1	AT1G67370	gene	25239117	25243837	-	0
Chr1	25242783	25242784	35S_no_stress_PE_peak_2038	2.75414	Chr1	AT1G67370	gene	25239117	25243837	-	0
Chr1	25244026	25244027	35S_no_stress_PE_peak_2039	26.89697	Chr1	AT1G67370	gene	25239117	25243837	-	-189
Chr1	25248363	25248364	35S_no_stress_PE_peak_2040	2.62557	Chr1	AT1G67400	gene	25247988	25250734	-	0
Chr1	25250044	25250045	35S_no_stress_PE_peak_2041	12.61452	Chr1	AT1G67400	gene	25247988	25250734	-	0
Chr1	25256172	25256173	35S_no_stress_PE_peak_2042	30.64182	Chr1	AT1G67420	gene	25255232	25260430	+	0
Chr1	25257715	25257716	35S_no_stress_PE_peak_2043	2.37679	Chr1	AT1G67420	gene	25255232	25260430	+	0
Chr1	25260608	25260609	35S_no_stress_PE_peak_2044	2.75414	Chr1	AT1G67420	gene	25255232	25260430	+	-178
Chr1	25265656	25265657	35S_no_stress_PE_peak_2045	19.68076	Chr1	AT1G67440	gene	25263804	25265719	-	0
Chr1	25267499	25267500	35S_no_stress_PE_peak_2046	1.80424	Chr1	AT1G67450	gene	25266163	25267359	+	-140
Chr1	25269237	25269238	35S_no_stress_PE_peak_2047	2.37679	Chr1	AT1G67455	gene	25268145	25269475	+	0
Chr1	25271603	25271604	35S_no_stress_PE_peak_2048	22.32444	Chr1	AT1G67460	gene	25269626	25271861	-	0
Chr1	25280349	25280350	35S_no_stress_PE_peak_2049	5.91515	Chr1	AT1G67490	gene	25280451	25286611	-	101
Chr1	25282829	25282830	35S_no_stress_PE_peak_2050	2.62557	Chr1	AT1G67490	gene	25280451	25286611	-	0
Chr1	25284002	25284003	35S_no_stress_PE_peak_2051	2.88535	Chr1	AT1G67490	gene	25280451	25286611	-	0
Chr1	25285392	25285393	35S_no_stress_PE_peak_2052	2.02454	Chr1	AT1G67490	gene	25280451	25286611	-	0
Chr1	25286561	25286562	35S_no_stress_PE_peak_2053	5.55501	Chr1	AT1G67490	gene	25280451	25286611	-	0
Chr1	25290168	25290169	35S_no_stress_PE_peak_2054	3.15687	Chr1	AT1G67500	gene	25287707	25296937	-	0
Chr1	25293810	25293811	35S_no_stress_PE_peak_2055	2.25649	Chr1	AT1G67500	gene	25287707	25296937	-	0
Chr1	25294223	25294224	35S_no_stress_PE_peak_2056	1.49572	Chr1	AT1G67500	gene	25287707	25296937	-	0
Chr1	25297266	25297267	35S_no_stress_PE_peak_2057	29.8771	Chr1	AT1G67510	gene	25297477	25300184	-	210
Chr1	25302848	25302849	35S_no_stress_PE_peak_2058	2.88535	Chr1	AT1G67520	gene	25302726	25305857	-	0
Chr1	25304193	25304194	35S_no_stress_PE_peak_2059	1.91296	Chr1	AT1G67520	gene	25302726	25305857	-	0
Chr1	2530447	2530448	35S_no_stress_PE_peak_281	5.3781	Chr1	AT1TE08240	TE	2531451	2534781	-	1003
Chr1	25306044	25306045	35S_no_stress_PE_peak_2060	16.5722	Chr1	AT1G67520	gene	25302726	25305857	-	-187
Chr1	25307862	25307863	35S_no_stress_PE_peak_2061	11.83168	Chr1	AT1G67530	gene	25307658	25311308	+	0
Chr1	25308735	25308736	35S_no_stress_PE_peak_2062	3.29736	Chr1	AT1G67530	gene	25307658	25311308	+	0
Chr1	25309609	25309610	35S_no_stress_PE_peak_2063	4.69238	Chr1	AT1G67530	gene	25307658	25311308	+	0
Chr1	25310830	25310831	35S_no_stress_PE_peak_2064	4.04465	Chr1	AT1G67530	gene	25307658	25311308	+	0
Chr1	25312553	25312554	35S_no_stress_PE_peak_2065	7.25163	Chr1	AT1G67540	gene	25311242	25312482	-	-71
Chr1	25319833	25319834	35S_no_stress_PE_peak_2066	26.53361	Chr1	AT1G67560	gene	25319899	25324264	+	65
Chr1	25325144	25325145	35S_no_stress_PE_peak_2067	11.57629	Chr1	AT1G67570	gene	25325160	25327258	+	15
Chr1	25335214	25335215	35S_no_stress_PE_peak_2068	16.5722	Chr1	AT1G67590	gene	25333058	25334647	-	-567
Chr1	25337462	25337463	35S_no_stress_PE_peak_2069	3.88939	Chr1	AT1G67600	gene	25336423	25337662	-	0
Chr1	25340690	25340691	35S_no_stress_PE_peak_2070	7.65818	Chr1	AT1G67620	gene	25340575	25342082	+	0
Chr1	25344166	25344167	35S_no_stress_PE_peak_2071	5.91515	Chr1	AT1TE83180	TE	25343970	25344163	+	-3
Chr1	25348400	25348401	35S_no_stress_PE_peak_2072	16.5722	Chr1	AT1G67630	gene	25344440	25348406	-	0
Chr1	25349468	25349469	35S_no_stress_PE_peak_2073	3.88939	Chr1	AT1G67635	gene	25349342	25350384	+	0
Chr1	25350001	25350002	35S_no_stress_PE_peak_2074	2.62557	Chr1	AT1G67635	gene	25349342	25350384	+	0
Chr1	25351079	25351080	35S_no_stress_PE_peak_2075	8.07636	Chr1	AT1G67635	gene	25349342	25350384	+	-695
Chr1	25352458	25352459	35S_no_stress_PE_peak_2076	1.69846	Chr1	AT1G67640	gene	25352128	25353908	-	0
Chr1	25353031	25353032	35S_no_stress_PE_peak_2077	1.91296	Chr1	AT1G67640	gene	25352128	25353908	-	0
Chr1	25353792	25353793	35S_no_stress_PE_peak_2078	2.25649	Chr1	AT1G67640	gene	25352128	25353908	-	0
Chr1	25355362	25355363	35S_no_stress_PE_peak_2079	6.28441	Chr1	AT1G67645	pseudogene	25354910	25356112	+	0
Chr1	25358690	25358691	35S_no_stress_PE_peak_2080	4.86046	Chr1	AT1TE83225	TE	25358438	25358474	+	-216
Chr1	25359512	25359513	35S_no_stress_PE_peak_2081	1.69846	Chr1	AT1G67650	gene	25359659	25362395	-	146
Chr1	25360282	25360283	35S_no_stress_PE_peak_2082	2.37679	Chr1	AT1G67650	gene	25359659	25362395	-	0
Chr1	25362382	25362383	35S_no_stress_PE_peak_2083	4.36336	Chr1	AT1G67650	gene	25359659	25362395	-	0
Chr1	25363633	25363634	35S_no_stress_PE_peak_2084	13.69524	Chr1	AT1G67660	gene	25363535	25365229	+	0
Chr1	25368743	25368744	35S_no_stress_PE_peak_2085	10.82627	Chr1	AT1G67680	gene	25365756	25368526	-	-217
Chr1	25370791	25370792	35S_no_stress_PE_peak_2086	1.91296	Chr1	AT1G67690	gene	25369086	25373730	+	0
Chr1	25372247	25372248	35S_no_stress_PE_peak_2087	2.75414	Chr1	AT1G67690	gene	25369086	25373730	+	0
Chr1	25374319	25374320	35S_no_stress_PE_peak_2088	7.45348	Chr1	AT1G67700	gene	25374222	25376034	+	0
Chr1	25377511	25377512	35S_no_stress_PE_peak_2089	3.02003	Chr1	AT1G67710	gene	25376751	25379144	-	0
Chr1	25378723	25378724	35S_no_stress_PE_peak_2090	4.04465	Chr1	AT1G67710	gene	25376751	25379144	-	0
Chr1	25380481	25380482	35S_no_stress_PE_peak_2091	4.20267	Chr1	AT1G67710	gene	25376751	25379144	-	-1337
Chr1	2538124	2538125	35S_no_stress_PE_peak_282	20.00399	Chr1	AT1G08115	gene	2538076	2538237	-	0
Chr1	25382170	25382171	35S_no_stress_PE_peak_2092	3.29736	Chr1	AT1TE83300	TE	25384013	25384683	+	1842
Chr1	25383077	25383078	35S_no_stress_PE_peak_2093	3.02003	Chr1	AT1TE83300	TE	25384013	25384683	+	935
Chr1	25386149	25386150	35S_no_stress_PE_peak_2094	11.32344	Chr1	AT1G67720	gene	25386341	25391073	+	191
Chr1	25389654	25389655	35S_no_stress_PE_peak_2095	3.29736	Chr1	AT1G67720	gene	25386341	25391073	+	0
Chr1	25393665	25393666	35S_no_stress_PE_peak_2096	42.9728	Chr1	AT1G67730	gene	25391460	25393610	+	-55
Chr1	25397334	25397335	35S_no_stress_PE_peak_2097	13.42089	Chr1	AT1TE83345	TE	25396177	25396411	-	-923
Chr1	25399273	25399274	35S_no_stress_PE_peak_2098	15.39293	Chr1	AT1TE83355	TE	25400479	25401474	-	1205
Chr1	25401708	25401709	35S_no_stress_PE_peak_2099	11.57629	Chr1	AT1G67750	gene	25401588	25403503	+	0
Chr1	25406434	25406435	35S_no_stress_PE_peak_2100	6.47261	Chr1	AT1G67760	gene	25405580	25406372	-	-62
Chr1	25408076	25408077	35S_no_stress_PE_peak_2101	7.05274	Chr1	AT1G67770	gene	25408043	25410153	+	0
Chr1	25409717	25409718	35S_no_stress_PE_peak_2102	2.50002	Chr1	AT1G67770	gene	25408043	25410153	+	0
Chr1	25411675	25411676	35S_no_stress_PE_peak_2103	1.59562	Chr1	AT1G67775	gene	25411312	25411696	-	0
Chr1	25411675	25411676	35S_no_stress_PE_peak_2103	1.59562	Chr1	AT1TE83380	TE	25411657	25412067	+	0
Chr1	25412519	25412520	35S_no_stress_PE_peak_2104	5.73405	Chr1	AT1G67780	gene	25412816	25415530	+	296
Chr1	25417652	25417653	35S_no_stress_PE_peak_2105	47.86912	Chr1	AT1G67790	gene	25417542	25420099	-	0
Chr1	25417652	25417653	35S_no_stress_PE_peak_2105	47.86912	Chr1	AT1G67792	gene	25417609	25420229	+	0
Chr1	25420564	25420565	35S_no_stress_PE_peak_2106	4.86046	Chr1	AT1G67800	gene	25420780	25423731	-	215
Chr1	25423609	25423610	35S_no_stress_PE_peak_2107	19.04101	Chr1	AT1G67800	gene	25420780	25423731	-	0
Chr1	25425539	25425540	35S_no_stress_PE_peak_2108	12.88048	Chr1	AT1G67810	gene	25426488	25427349	+	948
Chr1	25426967	25426968	35S_no_stress_PE_peak_2109	7.25163	Chr1	AT1G67810	gene	25426488	25427349	+	0
Chr1	25428026	25428027	35S_no_stress_PE_peak_2110	6.28441	Chr1	AT1TE83435	TE	25428560	25429180	+	533
Chr1	25429739	25429740	35S_no_stress_PE_peak_2111	10.82627	Chr1	AT1G67820	gene	25429853	25431564	+	113
Chr1	25438947	25438948	35S_no_stress_PE_peak_2112	42.537	Chr1	AT1G67850	gene	25437900	25442142	+	0
Chr1	25442235	25442236	35S_no_stress_PE_peak_2113	22.66452	Chr1	AT1G67855	gene	25442256	25442876	-	20
Chr1	25445000	25445001	35S_no_stress_PE_peak_2114	6.66337	Chr1	AT1G67860	gene	25444805	25445263	-	0
Chr1	25450053	25450054	35S_no_stress_PE_peak_2115	2.13904	Chr1	AT1G67870	gene	25449367	25451012	-	0
Chr1	25450859	25450860	35S_no_stress_PE_peak_2116	1.80424	Chr1	AT1G67870	gene	25449367	25451012	-	0
Chr1	25455892	25455893	35S_no_stress_PE_peak_2117	12.61452	Chr1	AT1G67880	gene	25453921	25455735	-	-157
Chr1	25464379	25464380	35S_no_stress_PE_peak_2118	66.66879	Chr1	AT1G67900	gene	25464726	25470017	+	346
Chr1	25473293	25473294	35S_no_stress_PE_peak_2119	55.78867	Chr1	AT1G67920	gene	25473544	25474140	+	250
Chr1	2547788	2547789	35S_no_stress_PE_peak_283	2.50002	Chr1	AT1G08130	gene	2542702	2547946	-	0
Chr1	25484482	25484483	35S_no_stress_PE_peak_2120	29.11977	Chr1	AT1G67970	gene	25484699	25486462	-	216
Chr1	25488750	25488751	35S_no_stress_PE_peak_2121	2.62557	Chr1	AT1G67980	gene	25487714	25489231	+	0
Chr1	25496012	25496013	35S_no_stress_PE_peak_2122	12.88048	Chr1	AT1TE83640	TE	25495788	25496662	-	0
Chr1	25496771	25496772	35S_no_stress_PE_peak_2123	20.6564	Chr1	AT1TE83640	TE	25495788	25496662	-	-109
Chr1	25500486	25500487	35S_no_stress_PE_peak_2124	4.86046	Chr1	AT1G68030	gene	25500378	25501751	-	0
Chr1	25502273	25502274	35S_no_stress_PE_peak_2125	6.09857	Chr1	AT1G68030	gene	25500378	25501751	-	-522
Chr1	25504526	25504527	35S_no_stress_PE_peak_2126	2.88535	Chr1	AT1G68040	gene	25502876	25505232	+	0
Chr1	25505679	25505680	35S_no_stress_PE_peak_2127	17.17579	Chr1	AT1TE83670	TE	25505677	25506447	+	0
Chr1	25510519	25510520	35S_no_stress_PE_peak_2128	21.98633	Chr1	AT1G68050	gene	25508676	25510889	+	0
Chr1	25521316	25521317	35S_no_stress_PE_peak_2129	19.68076	Chr1	AT1G68100	gene	25521204	25524175	+	0
Chr1	25532037	25532038	35S_no_stress_PE_peak_2130	14.25145	Chr1	AT1G68130	gene	25532244	25534586	+	206
Chr1	25534793	25534794	35S_no_stress_PE_peak_2131	7.25163	Chr1	AT1G68130	gene	25532244	25534586	+	-207
Chr1	25536172	25536173	35S_no_stress_PE_peak_2132	2.88535	Chr1	AT1G68130	gene	25532244	25534586	+	-1586
Chr1	25541697	25541698	35S_no_stress_PE_peak_2133	24.04396	Chr1	AT1G68140	gene	25538945	25541741	-	0
Chr1	25543099	25543100	35S_no_stress_PE_peak_2134	6.47261	Chr1	AT1G68150	gene	25543969	25545717	+	869
Chr1	25550108	25550109	35S_no_stress_PE_peak_2135	10.82627	Chr1	AT1G68160	gene	25545808	25548894	-	-1214
Chr1	25551094	25551095	35S_no_stress_PE_peak_2136	3.29736	Chr1	AT1G68170	gene	25551922	25554258	+	827
Chr1	25551969	25551970	35S_no_stress_PE_peak_2137	1.80424	Chr1	AT1G68170	gene	25551922	25554258	+	0
Chr1	25553193	25553194	35S_no_stress_PE_peak_2138	2.62557	Chr1	AT1G68170	gene	25551922	25554258	+	0
Chr1	25553550	25553551	35S_no_stress_PE_peak_2139	1.69846	Chr1	AT1G68170	gene	25551922	25554258	+	0
Chr1	25554660	25554661	35S_no_stress_PE_peak_2140	4.20267	Chr1	AT1G68180	gene	25554721	25555661	+	60
Chr1	25556576	25556577	35S_no_stress_PE_peak_2141	6.66337	Chr1	AT1G68185	gene	25556426	25558522	+	0
Chr1	25559134	25559135	35S_no_stress_PE_peak_2142	16.27397	Chr1	AT1G68190	gene	25559246	25561212	+	111
Chr1	25561367	25561368	35S_no_stress_PE_peak_2143	5.91515	Chr1	AT1G68190	gene	25559246	25561212	+	-155
Chr1	25563666	25563667	35S_no_stress_PE_peak_2144	3.58738	Chr1	AT1G68200	gene	25562118	25563948	+	0
Chr1	25566012	25566013	35S_no_stress_PE_peak_2145	1.80424	Chr1	AT1G68210	gene	25565983	25569302	+	0
Chr1	25566012	25566013	35S_no_stress_PE_peak_2145	1.80424	Chr1	AT1TE83875	TE	25565865	25566805	-	0
Chr1	25567049	25567050	35S_no_stress_PE_peak_2146	5.20338	Chr1	AT1G68210	gene	25565983	25569302	+	0
Chr1	25570127	25570128	35S_no_stress_PE_peak_2147	7.05274	Chr1	AT1G68220	gene	25570231	25571712	+	103
Chr1	25573071	25573072	35S_no_stress_PE_peak_2148	2.62557	Chr1	AT1G68230	gene	25572185	25572921	+	-150
Chr1	25574445	25574446	35S_no_stress_PE_peak_2149	4.36336	Chr1	AT1G68238	gene	25574461	25574835	+	15
Chr1	25579788	25579789	35S_no_stress_PE_peak_2150	3.73693	Chr1	AT1G68250	gene	25579373	25580194	-	0
Chr1	25582433	25582434	35S_no_stress_PE_peak_2151	1.91296	Chr1	AT1TE83920	TE	25581977	25583821	+	0
Chr1	25585049	25585050	35S_no_stress_PE_peak_2152	1.69846	Chr1	AT1TE83925	TE	25585314	25585927	-	264
Chr1	25587520	25587521	35S_no_stress_PE_peak_2153	6.85672	Chr1	AT1G68260	gene	25585776	25587658	-	0
Chr1	25591216	25591217	35S_no_stress_PE_peak_2154	6.09857	Chr1	AT1TE83935	TE	25590911	25591070	-	-146
Chr1	25593277	25593278	35S_no_stress_PE_peak_2155	2.88535	Chr1	AT1G68280	gene	25592467	25593595	-	0
Chr1	25599371	25599372	35S_no_stress_PE_peak_2156	52.01199	Chr1	AT1G68300	gene	25598331	25599357	-	-14
Chr1	25604319	25604320	35S_no_stress_PE_peak_2157	10.10132	Chr1	AT1G68320	gene	25603842	25605096	+	0
Chr1	25605946	25605947	35S_no_stress_PE_peak_2158	18.7247	Chr1	AT1G68320	gene	25603842	25605096	+	-850
Chr1	25607831	25607832	35S_no_stress_PE_peak_2159	8.07636	Chr1	AT1TE83990	TE	25608827	25609043	-	995
Chr1	25608493	25608494	35S_no_stress_PE_peak_2160	2.02454	Chr1	AT1TE83990	TE	25608827	25609043	-	333
Chr1	25609396	25609397	35S_no_stress_PE_peak_2161	1.69846	Chr1	AT1TE83990	TE	25608827	25609043	-	-353
Chr1	25610995	25610996	35S_no_stress_PE_peak_2162	5.91515	Chr1	AT1G68330	gene	25610923	25612202	+	0
Chr1	25612785	25612786	35S_no_stress_PE_peak_2163	2.37679	Chr1	AT1TE84000	TE	25613312	25613735	-	526
Chr1	25613966	25613967	35S_no_stress_PE_peak_2164	4.69238	Chr1	AT1TE84005	TE	25613736	25613759	-	-207
Chr1	2561478	2561479	35S_no_stress_PE_peak_284	3.44083	Chr1	AT1G08165	gene	2561627	2562148	-	148
Chr1	25615616	25615617	35S_no_stress_PE_peak_2165	13.97218	Chr1	AT1G68340	gene	25614197	25615403	-	-213
Chr1	25618323	25618324	35S_no_stress_PE_peak_2166	1.39882	Chr1	AT1G68350	gene	25616490	25617265	+	-1058
Chr1	25619267	25619268	35S_no_stress_PE_peak_2167	6.09857	Chr1	AT1G68350	gene	25616490	25617265	+	-2002
Chr1	25621930	25621931	35S_no_stress_PE_peak_2168	9.63176	Chr1	AT1G68360	gene	25621678	25622412	-	0
Chr1	25624011	25624012	35S_no_stress_PE_peak_2169	2.25649	Chr1	AT1TE84030	TE	25622854	25623249	-	-762
Chr1	25624640	25624641	35S_no_stress_PE_peak_2170	31.0272	Chr1	AT1TE84030	TE	25622854	25623249	-	-1391
Chr1	25625740	25625741	35S_no_stress_PE_peak_2171	2.75414	Chr1	AT1TE84030	TE	25622854	25623249	-	-2491
Chr1	25627818	25627819	35S_no_stress_PE_peak_2172	3.58738	Chr1	AT1TE84040	TE	25629203	25629790	+	1384
Chr1	25629246	25629247	35S_no_stress_PE_peak_2173	2.25649	Chr1	AT1TE84040	TE	25629203	25629790	+	0
Chr1	25632158	25632159	35S_no_stress_PE_peak_2174	5.20338	Chr1	AT1G68370	gene	25631745	25634738	-	0
Chr1	25633635	25633636	35S_no_stress_PE_peak_2175	5.55501	Chr1	AT1G68370	gene	25631745	25634738	-	0
Chr1	25634636	25634637	35S_no_stress_PE_peak_2176	7.05274	Chr1	AT1G68370	gene	25631745	25634738	-	0
Chr1	25636157	25636158	35S_no_stress_PE_peak_2177	5.03077	Chr1	AT1G68380	gene	25635838	25637462	-	0
Chr1	25637142	25637143	35S_no_stress_PE_peak_2178	5.3781	Chr1	AT1G68380	gene	25635838	25637462	-	0
Chr1	25639109	25639110	35S_no_stress_PE_peak_2179	2.62557	Chr1	AT1TE84065	TE	25639466	25639634	-	356
Chr1	25641530	25641531	35S_no_stress_PE_peak_2180	3.15687	Chr1	AT1TE84070	TE	25639635	25641849	-	0
Chr1	25642873	25642874	35S_no_stress_PE_peak_2181	4.69238	Chr1	AT1G68390	gene	25642734	25645607	+	0
Chr1	25649238	25649239	35S_no_stress_PE_peak_2182	22.66452	Chr1	AT1G68400	gene	25646039	25648946	-	-292
Chr1	2565217	2565218	35S_no_stress_PE_peak_285	7.86588	Chr1	AT1G08180	gene	2564572	2565121	-	-96
Chr1	25658966	25658967	35S_no_stress_PE_peak_2183	48.78116	Chr1	AT1G68440	gene	25658033	25659273	+	0
Chr1	25660894	25660895	35S_no_stress_PE_peak_2184	10.10132	Chr1	AT1G68450	gene	25661501	25662239	-	606
Chr1	25663706	25663707	35S_no_stress_PE_peak_2185	5.55501	Chr1	AT1G68450	gene	25661501	25662239	-	-1467
Chr1	25666989	25666990	35S_no_stress_PE_peak_2186	8.50638	Chr1	AT1G68460	gene	25668610	25670182	-	1620
Chr1	25668983	25668984	35S_no_stress_PE_peak_2187	13.14926	Chr1	AT1G68460	gene	25668610	25670182	-	0
Chr1	25670632	25670633	35S_no_stress_PE_peak_2188	2.02454	Chr1	AT1G68460	gene	25668610	25670182	-	-450
Chr1	25672515	25672516	35S_no_stress_PE_peak_2189	2.02454	Chr1	AT1TE84180	TE	25674406	25674737	+	1890
Chr1	25673639	25673640	35S_no_stress_PE_peak_2190	4.52659	Chr1	AT1TE84180	TE	25674406	25674737	+	766
Chr1	25677344	25677345	35S_no_stress_PE_peak_2191	30.25822	Chr1	AT1G68470	gene	25676395	25678288	-	0
Chr1	25681245	25681246	35S_no_stress_PE_peak_2192	12.35088	Chr1	AT1TE84190	TE	25678396	25678763	+	-2482
Chr1	25684473	25684474	35S_no_stress_PE_peak_2193	6.47261	Chr1	AT1G68480	gene	25684314	25686165	-	0
Chr1	25685348	25685349	35S_no_stress_PE_peak_2194	1.91296	Chr1	AT1G68480	gene	25684314	25686165	-	0
Chr1	25687155	25687156	35S_no_stress_PE_peak_2195	9.86518	Chr1	AT1G68480	gene	25684314	25686165	-	-990
Chr1	25688582	25688583	35S_no_stress_PE_peak_2196	6.47261	Chr1	AT1TE84230	TE	25690201	25693399	+	1618
Chr1	25690138	25690139	35S_no_stress_PE_peak_2197	22.66452	Chr1	AT1TE84230	TE	25690201	25693399	+	62
Chr1	25691364	25691365	35S_no_stress_PE_peak_2198	31.80403	Chr1	AT1TE84230	TE	25690201	25693399	+	0
Chr1	25692581	25692582	35S_no_stress_PE_peak_2199	6.09857	Chr1	AT1TE84230	TE	25690201	25693399	+	0
Chr1	25692581	25692582	35S_no_stress_PE_peak_2199	6.09857	Chr1	AT1TE84235	TE	25691419	25692747	+	0
Chr1	25695734	25695735	35S_no_stress_PE_peak_2200	50.61975	Chr1	AT1G68490	gene	25693449	25695476	+	-258
Chr1	25698060	25698061	35S_no_stress_PE_peak_2201	6.28441	Chr1	AT1TE84245	TE	25696501	25698524	+	0
Chr1	25699796	25699797	35S_no_stress_PE_peak_2202	32.58758	Chr1	AT1TE84250	TE	25699777	25700065	-	0
Chr1	25700608	25700609	35S_no_stress_PE_peak_2203	12.88048	Chr1	AT1TE84255	TE	25700066	25700720	+	0
Chr1	25702153	25702154	35S_no_stress_PE_peak_2204	13.14926	Chr1	AT1G68500	gene	25702003	25702511	+	0
Chr1	25705504	25705505	35S_no_stress_PE_peak_2205	2.88535	Chr1	AT1TE84270	TE	25705082	25705258	+	-246
Chr1	25711137	25711138	35S_no_stress_PE_peak_2206	49.23887	Chr1	AT1G68520	gene	25709114	25710907	-	-230
Chr1	25717885	25717886	35S_no_stress_PE_peak_2207	9.86518	Chr1	AT1G68540	gene	25720024	25721410	+	2138
Chr1	25719164	25719165	35S_no_stress_PE_peak_2208	6.09857	Chr1	AT1G68540	gene	25720024	25721410	+	859
Chr1	25728211	25728212	35S_no_stress_PE_peak_2209	20.3291	Chr1	AT1TE84350	TE	25728312	25728788	+	100
Chr1	25728788	25728789	35S_no_stress_PE_peak_2210	2.50002	Chr1	AT1TE84350	TE	25728312	25728788	+	0
Chr1	25729561	25729562	35S_no_stress_PE_peak_2211	3.58738	Chr1	AT1TE84360	TE	25729217	25729737	+	0
Chr1	25730837	25730838	35S_no_stress_PE_peak_2212	33.77658	Chr1	AT1TE84370	TE	25730204	25730382	-	-455
Chr1	25736525	25736526	35S_no_stress_PE_peak_2213	26.17168	Chr1	AT1G68560	gene	25734182	25738002	-	0
Chr1	25741076	25741077	35S_no_stress_PE_peak_2214	29.11977	Chr1	AT1TE84400	TE	25740388	25740938	-	-138
Chr1	25742447	25742448	35S_no_stress_PE_peak_2215	40.38453	Chr1	AT1TE84400	TE	25740388	25740938	-	-1509
Chr1	25744050	25744051	35S_no_stress_PE_peak_2216	3.73693	Chr1	AT1TE84410	TE	25744173	25744770	-	122
Chr1	25745563	25745564	35S_no_stress_PE_peak_2217	10.58189	Chr1	AT1TE84410	TE	25744173	25744770	-	-793
Chr1	25750541	25750542	35S_no_stress_PE_peak_2218	6.47261	Chr1	AT1G68570	gene	25746736	25750275	+	-266
Chr1	25756820	25756821	35S_no_stress_PE_peak_2219	33.77658	Chr1	AT1G68585	gene	25756600	25757563	+	0
Chr1	25765621	25765622	35S_no_stress_PE_peak_2220	41.24115	Chr1	AT1G68620	gene	25765947	25767240	+	325
Chr1	2576814	2576815	35S_no_stress_PE_peak_286	6.85672	Chr1	AT1G08200	gene	2573848	2576714	-	-100
Chr1	25769201	25769202	35S_no_stress_PE_peak_2221	1.80424	Chr1	AT1G68630	gene	25768539	25770260	+	0
Chr1	25772372	25772373	35S_no_stress_PE_peak_2222	4.69238	Chr1	AT1G68640	gene	25769576	25772543	-	0
Chr1	25775522	25775523	35S_no_stress_PE_peak_2223	7.45348	Chr1	AT1G68650	gene	25775741	25777874	+	218
Chr1	25777801	25777802	35S_no_stress_PE_peak_2224	5.55501	Chr1	AT1G68650	gene	25775741	25777874	+	0
Chr1	25781321	25781322	35S_no_stress_PE_peak_2225	89.22816	Chr1	AT1G68670	gene	25782029	25784076	+	707
Chr1	25787406	25787407	35S_no_stress_PE_peak_2226	28.74414	Chr1	AT1G68680	gene	25785506	25786924	+	-482
Chr1	25789690	25789691	35S_no_stress_PE_peak_2227	4.69238	Chr1	AT1G68690	gene	25788608	25792324	+	0
Chr1	25793721	25793722	35S_no_stress_PE_peak_2228	3.73693	Chr1	AT1G68700	gene	25792818	25793940	+	0
Chr1	25793721	25793722	35S_no_stress_PE_peak_2228	3.73693	Chr1	AT1G68710	gene	25793207	25798257	-	0
Chr1	25798679	25798680	35S_no_stress_PE_peak_2229	8.50638	Chr1	AT1G68710	gene	25793207	25798257	-	-422
Chr1	25799631	25799632	35S_no_stress_PE_peak_2230	3.88939	Chr1	AT1G68710	gene	25793207	25798257	-	-1374
Chr1	25801062	25801063	35S_no_stress_PE_peak_2231	6.09857	Chr1	AT1TE84610	TE	25803789	25804254	+	2726
Chr1	25801962	25801963	35S_no_stress_PE_peak_2232	2.02454	Chr1	AT1TE84610	TE	25803789	25804254	+	1826
Chr1	25802555	25802556	35S_no_stress_PE_peak_2233	2.02454	Chr1	AT1TE84610	TE	25803789	25804254	+	1233
Chr1	25803516	25803517	35S_no_stress_PE_peak_2234	32.98246	Chr1	AT1TE84610	TE	25803789	25804254	+	272
Chr1	25807783	25807784	35S_no_stress_PE_peak_2235	3.02003	Chr1	AT1G68720	gene	25804418	25808982	+	0
Chr1	2580802	2580803	35S_no_stress_PE_peak_287	3.88939	Chr1	AT1G08210	gene	2577020	2580669	-	-133
Chr1	25809043	25809044	35S_no_stress_PE_peak_2236	6.66337	Chr1	AT1G68720	gene	25804418	25808982	+	-61
Chr1	25811047	25811048	35S_no_stress_PE_peak_2237	4.52659	Chr1	AT1G68730	gene	25810321	25811128	-	0
Chr1	25811688	25811689	35S_no_stress_PE_peak_2238	5.55501	Chr1	AT1G68735	pseudogene	25811903	25812261	+	214
Chr1	25812767	25812768	35S_no_stress_PE_peak_2239	1.80424	Chr1	AT1G68740	gene	25812449	25816657	-	0
Chr1	25816222	25816223	35S_no_stress_PE_peak_2240	1.91296	Chr1	AT1G68740	gene	25812449	25816657	-	0
Chr1	25817088	25817089	35S_no_stress_PE_peak_2241	1.69846	Chr1	AT1G68740	gene	25812449	25816657	-	-431
Chr1	25818809	25818810	35S_no_stress_PE_peak_2242	1.69846	Chr1	AT1TE84650	TE	25819804	25820979	+	994
Chr1	25819630	25819631	35S_no_stress_PE_peak_2243	2.50002	Chr1	AT1TE84650	TE	25819804	25820979	+	173
Chr1	25823058	25823059	35S_no_stress_PE_peak_2244	3.15687	Chr1	AT1G68750	gene	25822942	25828107	-	0
Chr1	25828045	25828046	35S_no_stress_PE_peak_2245	3.15687	Chr1	AT1G68750	gene	25822942	25828107	-	0
Chr1	25829604	25829605	35S_no_stress_PE_peak_2246	17.48106	Chr1	AT1G68760	gene	25829042	25829813	+	0
Chr1	25830813	25830814	35S_no_stress_PE_peak_2247	6.85672	Chr1	AT1G68765	gene	25829952	25830487	-	-326
Chr1	25832096	25832097	35S_no_stress_PE_peak_2248	3.29736	Chr1	AT1G68780	gene	25831803	25833844	-	0
Chr1	25834441	25834442	35S_no_stress_PE_peak_2249	17.17579	Chr1	AT1G68790	gene	25834709	25839319	-	267
Chr1	25835682	25835683	35S_no_stress_PE_peak_2250	2.25649	Chr1	AT1G68790	gene	25834709	25839319	-	0
Chr1	25837184	25837185	35S_no_stress_PE_peak_2251	4.86046	Chr1	AT1G68790	gene	25834709	25839319	-	0
Chr1	25837973	25837974	35S_no_stress_PE_peak_2252	2.37679	Chr1	AT1G68790	gene	25834709	25839319	-	0
Chr1	25838564	25838565	35S_no_stress_PE_peak_2253	2.50002	Chr1	AT1G68790	gene	25834709	25839319	-	0
Chr1	25839328	25839329	35S_no_stress_PE_peak_2254	11.07336	Chr1	AT1G68790	gene	25834709	25839319	-	-9
Chr1	25841266	25841267	35S_no_stress_PE_peak_2255	5.3781	Chr1	AT1G68795	gene	25840855	25841652	-	0
Chr1	25849590	25849591	35S_no_stress_PE_peak_2256	5.91515	Chr1	AT1G68800	gene	25847066	25848540	-	-1050
Chr1	25852381	25852382	35S_no_stress_PE_peak_2257	2.37679	Chr1	AT1G68800	gene	25847066	25848540	-	-3841
Chr1	2586144	2586145	35S_no_stress_PE_peak_288	3.44083	Chr1	AT1G08230	gene	2583654	2586744	-	0
Chr1	25861601	25861602	35S_no_stress_PE_peak_2258	2.25649	Chr1	AT1G68810	gene	25861123	25863120	+	0
Chr1	25863404	25863405	35S_no_stress_PE_peak_2259	2.88535	Chr1	AT1G68810	gene	25861123	25863120	+	-284
Chr1	25864736	25864737	35S_no_stress_PE_peak_2260	5.55501	Chr1	AT1G68820	gene	25865660	25868985	+	923
Chr1	25865715	25865716	35S_no_stress_PE_peak_2261	16.5722	Chr1	AT1G68820	gene	25865660	25868985	+	0
Chr1	25867795	25867796	35S_no_stress_PE_peak_2262	4.52659	Chr1	AT1G68820	gene	25865660	25868985	+	0
Chr1	25869134	25869135	35S_no_stress_PE_peak_2263	11.83168	Chr1	AT1G68820	gene	25865660	25868985	+	-149
Chr1	25870728	25870729	35S_no_stress_PE_peak_2264	11.07336	Chr1	AT1G68825	gene	25869700	25870420	-	-308
Chr1	25872759	25872760	35S_no_stress_PE_peak_2265	3.02003	Chr1	AT1G68830	gene	25872445	25875550	-	0
Chr1	25875350	25875351	35S_no_stress_PE_peak_2266	9.40108	Chr1	AT1G68830	gene	25872445	25875550	-	0
Chr1	25876760	25876761	35S_no_stress_PE_peak_2267	10.10132	Chr1	AT1G68830	gene	25872445	25875550	-	-1210
Chr1	25877690	25877691	35S_no_stress_PE_peak_2268	44.2895	Chr1	AT1G68830	gene	25872445	25875550	-	-2140
Chr1	25882439	25882440	35S_no_stress_PE_peak_2269	1.69846	Chr1	AT1G68845	gene	25882434	25882918	+	0
Chr1	25884075	25884076	35S_no_stress_PE_peak_2270	2.13904	Chr1	AT1G68850	gene	25883616	25885247	-	0
Chr1	25886592	25886593	35S_no_stress_PE_peak_2271	12.61452	Chr1	AT1G68860	gene	25886536	25886609	+	0
Chr1	25887822	25887823	35S_no_stress_PE_peak_2272	12.88048	Chr1	AT1G68862	gene	25886804	25889024	-	0
Chr1	25889083	25889084	35S_no_stress_PE_peak_2273	2.37679	Chr1	AT1G68870	gene	25889081	25889734	+	0
Chr1	25890548	25890549	35S_no_stress_PE_peak_2274	35.38734	Chr1	AT1G68872	gene	25890365	25891748	-	0
Chr1	2589156	2589157	35S_no_stress_PE_peak_289	3.02003	Chr1	AT1G08250	gene	2588857	2590301	-	0
Chr1	25891725	25891726	35S_no_stress_PE_peak_2275	10.34029	Chr1	AT1G68872	gene	25890365	25891748	-	0
Chr1	25895117	25895118	35S_no_stress_PE_peak_2276	4.36336	Chr1	AT1G68880	gene	25894237	25894961	-	-156
Chr1	25896254	25896255	35S_no_stress_PE_peak_2277	4.69238	Chr1	AT1TE84860	TE	25896476	25896787	-	221
Chr1	25897072	25897073	35S_no_stress_PE_peak_2278	6.47261	Chr1	AT1G68890	gene	25896945	25906714	+	0
Chr1	25898787	25898788	35S_no_stress_PE_peak_2279	2.37679	Chr1	AT1G68890	gene	25896945	25906714	+	0
Chr1	25900120	25900121	35S_no_stress_PE_peak_2280	2.37679	Chr1	AT1G68890	gene	25896945	25906714	+	0
Chr1	25901900	25901901	35S_no_stress_PE_peak_2281	3.29736	Chr1	AT1G68890	gene	25896945	25906714	+	0
Chr1	25902875	25902876	35S_no_stress_PE_peak_2282	1.80424	Chr1	AT1G68890	gene	25896945	25906714	+	0
Chr1	25903515	25903516	35S_no_stress_PE_peak_2283	3.44083	Chr1	AT1G68890	gene	25896945	25906714	+	0
Chr1	25905369	25905370	35S_no_stress_PE_peak_2284	3.15687	Chr1	AT1G68890	gene	25896945	25906714	+	0
Chr1	2590581	2590582	35S_no_stress_PE_peak_290	7.45348	Chr1	AT1G08250	gene	2588857	2590301	-	-280
Chr1	25906019	25906020	35S_no_stress_PE_peak_2285	2.02454	Chr1	AT1G68890	gene	25896945	25906714	+	0
Chr1	25906806	25906807	35S_no_stress_PE_peak_2286	6.66337	Chr1	AT1G68905	gene	25906716	25907092	-	0
Chr1	25908100	25908101	35S_no_stress_PE_peak_2287	2.13904	Chr1	AT1G68910	gene	25908131	25911108	-	30
Chr1	25911230	25911231	35S_no_stress_PE_peak_2288	11.07336	Chr1	AT1G68910	gene	25908131	25911108	-	-122
Chr1	25915078	25915079	35S_no_stress_PE_peak_2289	6.66337	Chr1	AT1G68920	gene	25915007	25917906	+	0
Chr1	25917395	25917396	35S_no_stress_PE_peak_2290	2.62557	Chr1	AT1G68920	gene	25915007	25917906	+	0
Chr1	25918292	25918293	35S_no_stress_PE_peak_2291	20.3291	Chr1	AT1G68930	gene	25918314	25920545	+	21
Chr1	25919518	25919519	35S_no_stress_PE_peak_2292	2.02454	Chr1	AT1G68930	gene	25918314	25920545	+	0
Chr1	25921538	25921539	35S_no_stress_PE_peak_2293	3.15687	Chr1	AT1G68935	gene	25921525	25923094	+	0
Chr1	25921538	25921539	35S_no_stress_PE_peak_2293	3.15687	Chr1	AT1G68940	gene	25921453	25925845	-	0
Chr1	25922410	25922411	35S_no_stress_PE_peak_2294	2.75414	Chr1	AT1G68935	gene	25921525	25923094	+	0
Chr1	25922410	25922411	35S_no_stress_PE_peak_2294	2.75414	Chr1	AT1G68940	gene	25921453	25925845	-	0
Chr1	25922892	25922893	35S_no_stress_PE_peak_2295	1.91296	Chr1	AT1G68935	gene	25921525	25923094	+	0
Chr1	25922892	25922893	35S_no_stress_PE_peak_2295	1.91296	Chr1	AT1G68940	gene	25921453	25925845	-	0
Chr1	25924428	25924429	35S_no_stress_PE_peak_2296	2.37679	Chr1	AT1G68940	gene	25921453	25925845	-	0
Chr1	25928182	25928183	35S_no_stress_PE_peak_2297	11.32344	Chr1	AT1G68950	gene	25928196	25928268	+	13
Chr1	25930996	25930997	35S_no_stress_PE_peak_2298	2.37679	Chr1	AT1G68960	gene	25929896	25931257	+	0
Chr1	25933163	25933164	35S_no_stress_PE_peak_2299	5.20338	Chr1	AT1G68980	gene	25932998	25935030	+	0
Chr1	25933735	25933736	35S_no_stress_PE_peak_2300	3.02003	Chr1	AT1G68980	gene	25932998	25935030	+	0
Chr1	25935369	25935370	35S_no_stress_PE_peak_2301	4.04465	Chr1	AT1G68990	gene	25934997	25940966	-	0
Chr1	25936925	25936926	35S_no_stress_PE_peak_2302	1.39882	Chr1	AT1G68990	gene	25934997	25940966	-	0
Chr1	25938746	25938747	35S_no_stress_PE_peak_2303	1.80424	Chr1	AT1G68990	gene	25934997	25940966	-	0
Chr1	25940110	25940111	35S_no_stress_PE_peak_2304	2.50002	Chr1	AT1G68990	gene	25934997	25940966	-	0
Chr1	25941141	25941142	35S_no_stress_PE_peak_2305	45.17397	Chr1	AT1G69000	gene	25941164	25941235	+	22
Chr1	25943217	25943218	35S_no_stress_PE_peak_2306	2.75414	Chr1	AT1G69010	gene	25941675	25943836	+	0
Chr1	25943994	25943995	35S_no_stress_PE_peak_2307	3.88939	Chr1	AT1G69020	gene	25943886	25947197	-	0
Chr1	25947137	25947138	35S_no_stress_PE_peak_2308	4.36336	Chr1	AT1G69020	gene	25943886	25947197	-	0
Chr1	25950073	25950074	35S_no_stress_PE_peak_2309	15.68441	Chr1	AT1G69030	gene	25947265	25949262	-	-811
Chr1	25951915	25951916	35S_no_stress_PE_peak_2310	21.31712	Chr1	AT1G69030	gene	25947265	25949262	-	-2653
Chr1	25952848	25952849	35S_no_stress_PE_peak_2311	4.36336	Chr1	AT1TE85050	TE	25954686	25954762	+	1837
Chr1	25954195	25954196	35S_no_stress_PE_peak_2312	7.45348	Chr1	AT1TE85050	TE	25954686	25954762	+	490
Chr1	25955294	25955295	35S_no_stress_PE_peak_2313	4.36336	Chr1	AT1TE85050	TE	25954686	25954762	+	-532
Chr1	25956511	25956512	35S_no_stress_PE_peak_2314	3.88939	Chr1	AT1G69040	gene	25957819	25960307	+	1307
Chr1	25957717	25957718	35S_no_stress_PE_peak_2315	5.91515	Chr1	AT1G69040	gene	25957819	25960307	+	101
Chr1	25960434	25960435	35S_no_stress_PE_peak_2316	2.37679	Chr1	AT1G69040	gene	25957819	25960307	+	-127
Chr1	25961885	25961886	35S_no_stress_PE_peak_2317	3.73693	Chr1	AT1G69050	gene	25961924	25962348	+	38
Chr1	25963540	25963541	35S_no_stress_PE_peak_2318	2.50002	Chr1	AT1TE85075	TE	25962304	25963306	-	-234
Chr1	25964473	25964474	35S_no_stress_PE_peak_2319	14.25145	Chr1	AT1G69060	gene	25964468	25967450	+	0
Chr1	25967592	25967593	35S_no_stress_PE_peak_2320	5.03077	Chr1	AT1G69070	gene	25967312	25971389	-	0
Chr1	25969786	25969787	35S_no_stress_PE_peak_2321	1.59562	Chr1	AT1G69070	gene	25967312	25971389	-	0
Chr1	25970545	25970546	35S_no_stress_PE_peak_2322	2.37679	Chr1	AT1G69070	gene	25967312	25971389	-	0
Chr1	25971393	25971394	35S_no_stress_PE_peak_2323	9.63176	Chr1	AT1G69070	gene	25967312	25971389	-	-4
Chr1	25973389	25973390	35S_no_stress_PE_peak_2324	2.25649	Chr1	AT1G69080	gene	25971915	25973271	-	-118
Chr1	25974234	25974235	35S_no_stress_PE_peak_2325	3.15687	Chr1	AT1G69080	gene	25971915	25973271	-	-963
Chr1	25974818	25974819	35S_no_stress_PE_peak_2326	4.36336	Chr1	AT1TE85100	TE	25975834	25975950	-	1015
Chr1	25986350	25986351	35S_no_stress_PE_peak_2327	67.1806	Chr1	AT1G69120	gene	25982330	25986313	-	-37
Chr1	25988985	25988986	35S_no_stress_PE_peak_2328	82.52866	Chr1	AT1G69130	gene	25989730	25989803	+	744
Chr1	25991599	25991600	35S_no_stress_PE_peak_2329	4.04465	Chr1	AT1G69140	pseudogene	25991520	25991872	-	0
Chr1	25994355	25994356	35S_no_stress_PE_peak_2330	2.02454	Chr1	AT1G69150	gene	25993659	25995212	-	0
Chr1	25995340	25995341	35S_no_stress_PE_peak_2331	2.13904	Chr1	AT1G69150	gene	25993659	25995212	-	-128
Chr1	25997618	25997619	35S_no_stress_PE_peak_2332	23.00658	Chr1	AT1TE85190	TE	25999394	25999684	+	1775
Chr1	26001936	26001937	35S_no_stress_PE_peak_2333	29.49737	Chr1	AT1G69160	gene	26000214	26001588	+	-348
Chr1	26004184	26004185	35S_no_stress_PE_peak_2334	11.32344	Chr1	AT1G69170	gene	26005068	26007263	+	883
Chr1	26007587	26007588	35S_no_stress_PE_peak_2335	4.36336	Chr1	AT1G69180	gene	26007465	26009059	-	0
Chr1	26010068	26010069	35S_no_stress_PE_peak_2336	1.59562	Chr1	AT1G69180	gene	26007465	26009059	-	-1009
Chr1	26016023	26016024	35S_no_stress_PE_peak_2337	3.73693	Chr1	AT1G69200	gene	26015877	26018493	+	0
Chr1	26017258	26017259	35S_no_stress_PE_peak_2338	2.37679	Chr1	AT1G69200	gene	26015877	26018493	+	0
Chr1	26018997	26018998	35S_no_stress_PE_peak_2339	1.91296	Chr1	AT1G69210	gene	26018438	26020058	-	0
Chr1	26019806	26019807	35S_no_stress_PE_peak_2340	7.65818	Chr1	AT1G69210	gene	26018438	26020058	-	0
Chr1	26020895	26020896	35S_no_stress_PE_peak_2341	3.15687	Chr1	AT1G69220	gene	26020089	26026171	-	0
Chr1	26023373	26023374	35S_no_stress_PE_peak_2342	2.02454	Chr1	AT1G69220	gene	26020089	26026171	-	0
Chr1	26026093	26026094	35S_no_stress_PE_peak_2343	9.17329	Chr1	AT1G69220	gene	26020089	26026171	-	0
Chr1	26027641	26027642	35S_no_stress_PE_peak_2344	3.02003	Chr1	AT1G69230	gene	26026312	26027708	-	0
Chr1	26027641	26027642	35S_no_stress_PE_peak_2344	3.02003	Chr1	AT1TE85280	TE	26027636	26027758	-	0
Chr1	26028543	26028544	35S_no_stress_PE_peak_2345	4.69238	Chr1	AT1G69240	gene	26027976	26030234	-	0
Chr1	26029952	26029953	35S_no_stress_PE_peak_2346	2.13904	Chr1	AT1G69240	gene	26027976	26030234	-	0
Chr1	26032688	26032689	35S_no_stress_PE_peak_2347	7.25163	Chr1	AT1TE85290	TE	26030839	26036307	-	0
Chr1	26035722	26035723	35S_no_stress_PE_peak_2348	6.66337	Chr1	AT1TE85290	TE	26030839	26036307	-	0
Chr1	26038671	26038672	35S_no_stress_PE_peak_2349	27.99927	Chr1	AT1G69260	gene	26039048	26040720	+	376
Chr1	26043161	26043162	35S_no_stress_PE_peak_2350	31.0272	Chr1	AT1TE85330	TE	26043478	26043561	-	316
Chr1	26046511	26046512	35S_no_stress_PE_peak_2351	1.49572	Chr1	AT1G69280	gene	26045160	26048190	-	0
Chr1	26047567	26047568	35S_no_stress_PE_peak_2352	2.88535	Chr1	AT1G69280	gene	26045160	26048190	-	0
Chr1	26047567	26047568	35S_no_stress_PE_peak_2352	2.88535	Chr1	AT1G69290	gene	26047372	26049348	-	0
Chr1	26048177	26048178	35S_no_stress_PE_peak_2353	2.13904	Chr1	AT1G69280	gene	26045160	26048190	-	0
Chr1	26048177	26048178	35S_no_stress_PE_peak_2353	2.13904	Chr1	AT1G69290	gene	26047372	26049348	-	0
Chr1	26049526	26049527	35S_no_stress_PE_peak_2354	17.48106	Chr1	AT1G69300	gene	26049478	26049551	+	0
Chr1	26056534	26056535	35S_no_stress_PE_peak_2355	2.25649	Chr1	AT1G69310	gene	26054308	26058105	-	0
Chr1	26058250	26058251	35S_no_stress_PE_peak_2356	30.25822	Chr1	AT1G69310	gene	26054308	26058105	-	-145
Chr1	26060819	26060820	35S_no_stress_PE_peak_2357	13.69524	Chr1	AT1G69320	gene	26061862	26062514	+	1042
Chr1	26062606	26062607	35S_no_stress_PE_peak_2358	10.10132	Chr1	AT1G69320	gene	26061862	26062514	+	-92
Chr1	26064650	26064651	35S_no_stress_PE_peak_2359	2.75414	Chr1	AT1G69330	gene	26063816	26065505	-	0
Chr1	26065457	26065458	35S_no_stress_PE_peak_2360	10.58189	Chr1	AT1G69330	gene	26063816	26065505	-	0
Chr1	26067985	26067986	35S_no_stress_PE_peak_2361	2.13904	Chr1	AT1G69340	gene	26065724	26069821	+	0
Chr1	26069224	26069225	35S_no_stress_PE_peak_2362	2.75414	Chr1	AT1G69340	gene	26065724	26069821	+	0
Chr1	26070214	26070215	35S_no_stress_PE_peak_2363	11.07336	Chr1	AT1G69350	gene	26069882	26072245	+	0
Chr1	26074296	26074297	35S_no_stress_PE_peak_2364	4.52659	Chr1	AT1G69360	gene	26072284	26076254	-	0
Chr1	26076305	26076306	35S_no_stress_PE_peak_2365	24.39353	Chr1	AT1TE85440	TE	26076259	26076429	+	0
Chr1	26080044	26080045	35S_no_stress_PE_peak_2366	25.45431	Chr1	AT1G69370	gene	26079956	26081727	+	0
Chr1	26081849	26081850	35S_no_stress_PE_peak_2367	6.85672	Chr1	AT1G69380	gene	26081566	26083606	-	0
Chr1	26083744	26083745	35S_no_stress_PE_peak_2368	4.36336	Chr1	AT1G69380	gene	26081566	26083606	-	-138
Chr1	26086769	26086770	35S_no_stress_PE_peak_2369	2.88535	Chr1	AT1G69400	gene	26086948	26089020	+	178
Chr1	26089156	26089157	35S_no_stress_PE_peak_2370	21.65041	Chr1	AT1G69410	gene	26089202	26090386	+	45
Chr1	26091012	26091013	35S_no_stress_PE_peak_2371	20.00399	Chr1	AT1G69410	gene	26089202	26090386	+	-626
Chr1	26093159	26093160	35S_no_stress_PE_peak_2372	21.65041	Chr1	AT1G69420	gene	26093196	26097043	+	36
Chr1	26096156	26096157	35S_no_stress_PE_peak_2373	2.37679	Chr1	AT1G69420	gene	26093196	26097043	+	0
Chr1	26097796	26097797	35S_no_stress_PE_peak_2374	16.87284	Chr1	AT1G69430	gene	26097787	26099388	+	0
Chr1	26099788	26099789	35S_no_stress_PE_peak_2375	6.66337	Chr1	AT1G69430	gene	26097787	26099388	+	-400
Chr1	26101303	26101304	35S_no_stress_PE_peak_2376	2.50002	Chr1	AT1G69440	gene	26101527	26105166	-	223
Chr1	26104372	26104373	35S_no_stress_PE_peak_2377	2.75414	Chr1	AT1G69440	gene	26101527	26105166	-	0
Chr1	26105701	26105702	35S_no_stress_PE_peak_2378	36.20362	Chr1	AT1G69440	gene	26101527	26105166	-	-535
Chr1	26110318	26110319	35S_no_stress_PE_peak_2379	14.53295	Chr1	AT1G69450	gene	26106911	26110267	-	-51
Chr1	26112013	26112014	35S_no_stress_PE_peak_2380	3.88939	Chr1	AT1G69460	gene	26111809	26113243	-	0
Chr1	26112668	26112669	35S_no_stress_PE_peak_2381	1.69846	Chr1	AT1G69460	gene	26111809	26113243	-	0
Chr1	26113172	26113173	35S_no_stress_PE_peak_2382	4.86046	Chr1	AT1G69460	gene	26111809	26113243	-	0
Chr1	26118115	26118116	35S_no_stress_PE_peak_2383	20.3291	Chr1	AT1G69485	gene	26118229	26119576	-	113
Chr1	26123667	26123668	35S_no_stress_PE_peak_2384	23.00658	Chr1	AT1G69490	gene	26122139	26123421	+	-246
Chr1	26126409	26126410	35S_no_stress_PE_peak_2385	6.09857	Chr1	AT1G69510	gene	26126350	26127961	+	0
Chr1	26128145	26128146	35S_no_stress_PE_peak_2386	5.20338	Chr1	AT1G69520	gene	26128288	26129602	+	142
Chr1	26129421	26129422	35S_no_stress_PE_peak_2387	2.02454	Chr1	AT1G69520	gene	26128288	26129602	+	0
Chr1	26129975	26129976	35S_no_stress_PE_peak_2388	2.88535	Chr1	AT1G69523	gene	26129551	26131292	+	0
Chr1	26134635	26134636	35S_no_stress_PE_peak_2389	31.0272	Chr1	AT1G69526	gene	26131294	26133196	+	-1439
Chr1	26136105	26136106	35S_no_stress_PE_peak_2390	13.97218	Chr1	AT1G69526	gene	26131294	26133196	+	-2909
Chr1	26137405	26137406	35S_no_stress_PE_peak_2391	8.72577	Chr1	AT1TE85640	TE	26139772	26140541	-	2366
Chr1	26139977	26139978	35S_no_stress_PE_peak_2392	5.91515	Chr1	AT1TE85640	TE	26139772	26140541	-	0
Chr1	26140964	26140965	35S_no_stress_PE_peak_2393	21.31712	Chr1	AT1TE85640	TE	26139772	26140541	-	-423
Chr1	26147676	26147677	35S_no_stress_PE_peak_2394	25.81197	Chr1	AT1G69540	gene	26145044	26147571	-	-105
Chr1	26153893	26153894	35S_no_stress_PE_peak_2395	27.26242	Chr1	AT1G69550	gene	26148021	26153555	-	-338
Chr1	26160262	26160263	35S_no_stress_PE_peak_2396	7.25163	Chr1	AT1G69560	gene	26157755	26159094	+	-1168
Chr1	26161318	26161319	35S_no_stress_PE_peak_2397	25.09868	Chr1	AT1G69570	gene	26161528	26163496	-	209
Chr1	26163431	26163432	35S_no_stress_PE_peak_2398	19.3597	Chr1	AT1G69570	gene	26161528	26163496	-	0
Chr1	26164551	26164552	35S_no_stress_PE_peak_2399	40.38453	Chr1	AT1G69570	gene	26161528	26163496	-	-1055
Chr1	26169025	26169026	35S_no_stress_PE_peak_2400	11.83168	Chr1	AT1TE85730	TE	26169150	26171479	-	124
Chr1	26171831	26171832	35S_no_stress_PE_peak_2401	3.73693	Chr1	AT1TE85735	TE	26171480	26171791	+	-40
Chr1	26173475	26173476	35S_no_stress_PE_peak_2402	2.13904	Chr1	AT1G69580	gene	26171943	26173612	+	0
Chr1	26173878	26173879	35S_no_stress_PE_peak_2403	3.15687	Chr1	AT1G69580	gene	26171943	26173612	+	-266
Chr1	26175900	26175901	35S_no_stress_PE_peak_2404	9.86518	Chr1	AT1G69587	gene	26175654	26179351	-	0
Chr1	26178194	26178195	35S_no_stress_PE_peak_2405	2.62557	Chr1	AT1G69587	gene	26175654	26179351	-	0
Chr1	26178194	26178195	35S_no_stress_PE_peak_2405	2.62557	Chr1	AT1G69588	gene	26178042	26178925	+	0
Chr1	26181871	26181872	35S_no_stress_PE_peak_2406	4.69238	Chr1	AT1G69600	gene	26182470	26183198	+	598
Chr1	26182825	26182826	35S_no_stress_PE_peak_2407	2.75414	Chr1	AT1G69600	gene	26182470	26183198	+	0
Chr1	26185196	26185197	35S_no_stress_PE_peak_2408	31.80403	Chr1	AT1G69610	gene	26186954	26189489	+	1757
Chr1	26186635	26186636	35S_no_stress_PE_peak_2409	11.83168	Chr1	AT1G69610	gene	26186954	26189489	+	318
Chr1	26191536	26191537	35S_no_stress_PE_peak_2410	14.25145	Chr1	AT1G69630	gene	26191640	26193174	-	103
Chr1	26193578	26193579	35S_no_stress_PE_peak_2411	4.86046	Chr1	AT1G69640	gene	26193659	26195695	-	80
Chr1	26195866	26195867	35S_no_stress_PE_peak_2412	20.986	Chr1	AT1G69640	gene	26193659	26195695	-	-171
Chr1	26197159	26197160	35S_no_stress_PE_peak_2413	3.02003	Chr1	AT1G69650	gene	26197498	26198821	-	338
Chr1	26203215	26203216	35S_no_stress_PE_peak_2414	2.50002	Chr1	AT1G69670	gene	26202031	26204442	-	0
Chr1	26204878	26204879	35S_no_stress_PE_peak_2415	6.47261	Chr1	AT1G69680	gene	26204805	26206928	+	0
Chr1	26206937	26206938	35S_no_stress_PE_peak_2416	2.88535	Chr1	AT1G69680	gene	26204805	26206928	+	-9
Chr1	26208121	26208122	35S_no_stress_PE_peak_2417	34.98185	Chr1	AT1TE85850	TE	26207279	26207344	-	-777
Chr1	26209989	26209990	35S_no_stress_PE_peak_2418	3.29736	Chr1	AT1TE85850	TE	26207279	26207344	-	-2645
Chr1	26211129	26211130	35S_no_stress_PE_peak_2419	34.17656	Chr1	AT1TE85870	TE	26214248	26215463	-	3118
Chr1	26212955	26212956	35S_no_stress_PE_peak_2420	16.27397	Chr1	AT1TE85870	TE	26214248	26215463	-	1292
Chr1	2621340	2621341	35S_no_stress_PE_peak_291	4.20267	Chr1	AT1G08315	gene	2620335	2621545	-	0
Chr1	26216449	26216450	35S_no_stress_PE_peak_2421	24.39353	Chr1	AT1G69690	gene	26216224	26217851	+	0
Chr1	26219817	26219818	35S_no_stress_PE_peak_2422	6.47261	Chr1	AT1G69700	gene	26220238	26221825	+	420
Chr1	26221821	26221822	35S_no_stress_PE_peak_2423	4.69238	Chr1	AT1G69700	gene	26220238	26221825	+	0
Chr1	26226421	26226422	35S_no_stress_PE_peak_2424	2.50002	Chr1	AT1G69710	gene	26222072	26226652	+	0
Chr1	26227313	26227314	35S_no_stress_PE_peak_2425	2.88535	Chr1	AT1G69720	gene	26226866	26228580	+	0
Chr1	26229076	26229077	35S_no_stress_PE_peak_2426	4.20267	Chr1	AT1G69730	gene	26228632	26231339	-	0
Chr1	26231421	26231422	35S_no_stress_PE_peak_2427	27.99927	Chr1	AT1G69730	gene	26228632	26231339	-	-82
Chr1	26235903	26235904	35S_no_stress_PE_peak_2428	37.02689	Chr1	AT1G69750	gene	26235284	26237571	+	0
Chr1	26237600	26237601	35S_no_stress_PE_peak_2429	13.69524	Chr1	AT1G69750	gene	26235284	26237571	+	-29
Chr1	26243595	26243596	35S_no_stress_PE_peak_2430	23.69628	Chr1	AT1G69760	gene	26239260	26240708	-	-2887
Chr1	26244369	26244370	35S_no_stress_PE_peak_2431	13.14926	Chr1	AT1TE85970	TE	26246849	26247316	-	2479
Chr1	26245945	26245946	35S_no_stress_PE_peak_2432	7.25163	Chr1	AT1TE85970	TE	26246849	26247316	-	903
Chr1	26247468	26247469	35S_no_stress_PE_peak_2433	8.28984	Chr1	AT1TE85970	TE	26246849	26247316	-	-152
Chr1	26249092	26249093	35S_no_stress_PE_peak_2434	4.20267	Chr1	AT1G69770	gene	26248318	26253585	-	0
Chr1	26253559	26253560	35S_no_stress_PE_peak_2435	3.29736	Chr1	AT1G69770	gene	26248318	26253585	-	0
Chr1	26254947	26254948	35S_no_stress_PE_peak_2436	2.62557	Chr1	AT1TE85990	TE	26253997	26254130	+	-817
Chr1	26256579	26256580	35S_no_stress_PE_peak_2437	11.32344	Chr1	AT1G69780	gene	26258939	26260751	+	2359
Chr1	26257830	26257831	35S_no_stress_PE_peak_2438	4.20267	Chr1	AT1G69780	gene	26258939	26260751	+	1108
Chr1	26260843	26260844	35S_no_stress_PE_peak_2439	23.69628	Chr1	AT1G69780	gene	26258939	26260751	+	-92
Chr1	26261416	26261417	35S_no_stress_PE_peak_2440	3.88939	Chr1	AT1G69780	gene	26258939	26260751	+	-665
Chr1	26265889	26265890	35S_no_stress_PE_peak_2441	10.82627	Chr1	AT1G69790	gene	26266609	26269013	+	719
Chr1	26266754	26266755	35S_no_stress_PE_peak_2442	9.17329	Chr1	AT1G69790	gene	26266609	26269013	+	0
Chr1	26276270	26276271	35S_no_stress_PE_peak_2443	10.82627	Chr1	AT1G69800	gene	26274230	26276329	-	0
Chr1	26279101	26279102	35S_no_stress_PE_peak_2444	2.62557	Chr1	AT1G69810	gene	26277238	26279118	-	0
Chr1	26281447	26281448	35S_no_stress_PE_peak_2445	2.25649	Chr1	AT1G69818	gene	26282369	26283012	+	921
Chr1	26288516	26288517	35S_no_stress_PE_peak_2446	5.55501	Chr1	AT1G69830	gene	26288278	26293053	-	0
Chr1	26289218	26289219	35S_no_stress_PE_peak_2447	2.37679	Chr1	AT1G69830	gene	26288278	26293053	-	0
Chr1	26290441	26290442	35S_no_stress_PE_peak_2448	2.50002	Chr1	AT1G69830	gene	26288278	26293053	-	0
Chr1	26293054	26293055	35S_no_stress_PE_peak_2449	13.42089	Chr1	AT1G69830	gene	26288278	26293053	-	-1
Chr1	26293778	26293779	35S_no_stress_PE_peak_2450	8.07636	Chr1	AT1G69840	gene	26293601	26295849	-	0
Chr1	26296567	26296568	35S_no_stress_PE_peak_2451	12.88048	Chr1	AT1TE86125	TE	26295857	26296545	-	-22
Chr1	26300428	26300429	35S_no_stress_PE_peak_2452	35.7947	Chr1	AT1G69850	gene	26296676	26300472	-	0
Chr1	26302928	26302929	35S_no_stress_PE_peak_2453	16.5722	Chr1	AT1TE86150	TE	26304496	26304923	+	1567
Chr1	26303826	26303827	35S_no_stress_PE_peak_2454	7.05274	Chr1	AT1TE86150	TE	26304496	26304923	+	669
Chr1	26305086	26305087	35S_no_stress_PE_peak_2455	26.53361	Chr1	AT1TE86160	TE	26304986	26305011	-	-75
Chr1	26306031	26306032	35S_no_stress_PE_peak_2456	7.86588	Chr1	AT1TE86165	TE	26306790	26306852	-	758
Chr1	26306747	26306748	35S_no_stress_PE_peak_2457	12.0899	Chr1	AT1TE86165	TE	26306790	26306852	-	42
Chr1	26308528	26308529	35S_no_stress_PE_peak_2458	5.55501	Chr1	AT1TE86180	TE	26307618	26307701	+	-827
Chr1	26310434	26310435	35S_no_stress_PE_peak_2459	1.80424	Chr1	AT1G69860	gene	26309628	26312174	+	0
Chr1	26311858	26311859	35S_no_stress_PE_peak_2460	3.15687	Chr1	AT1G69860	gene	26309628	26312174	+	0
Chr1	26313497	26313498	35S_no_stress_PE_peak_2461	40.38453	Chr1	AT1G69860	gene	26309628	26312174	+	-1323
Chr1	26316163	26316164	35S_no_stress_PE_peak_2462	8.50638	Chr1	AT1G69870	gene	26316027	26320220	+	0
Chr1	26317869	26317870	35S_no_stress_PE_peak_2463	11.57629	Chr1	AT1G69870	gene	26316027	26320220	+	0
Chr1	26321498	26321499	35S_no_stress_PE_peak_2464	2.62557	Chr1	AT1G69880	gene	26321479	26322993	+	0
Chr1	26324707	26324708	35S_no_stress_PE_peak_2465	22.66452	Chr1	AT1G69890	gene	26323111	26324616	-	-91
Chr1	26326711	26326712	35S_no_stress_PE_peak_2466	4.04465	Chr1	AT1G69900	gene	26326381	26327831	-	0
Chr1	26328028	26328029	35S_no_stress_PE_peak_2467	24.7451	Chr1	AT1G69900	gene	26326381	26327831	-	-197
Chr1	26328806	26328807	35S_no_stress_PE_peak_2468	22.32444	Chr1	AT1G69900	gene	26326381	26327831	-	-975
Chr1	26331866	26331867	35S_no_stress_PE_peak_2469	19.68076	Chr1	AT1G69910	gene	26330114	26332266	+	0
Chr1	26334396	26334397	35S_no_stress_PE_peak_2470	6.66337	Chr1	AT1G69920	gene	26334250	26335558	-	0
Chr1	26336081	26336082	35S_no_stress_PE_peak_2471	2.25649	Chr1	AT1G69920	gene	26334250	26335558	-	-523
Chr1	26337394	26337395	35S_no_stress_PE_peak_2472	15.68441	Chr1	AT1G69930	gene	26337497	26338795	-	102
Chr1	26339726	26339727	35S_no_stress_PE_peak_2473	4.69238	Chr1	AT1G69930	gene	26337497	26338795	-	-931
Chr1	26341376	26341377	35S_no_stress_PE_peak_2474	8.72577	Chr1	AT1G69935	gene	26341801	26343126	-	424
Chr1	26342989	26342990	35S_no_stress_PE_peak_2475	5.73405	Chr1	AT1G69935	gene	26341801	26343126	-	0
Chr1	26346512	26346513	35S_no_stress_PE_peak_2476	2.13904	Chr1	AT1G69950	transposable_element_gene	26346488	26348691	+	0
Chr1	26346512	26346513	35S_no_stress_PE_peak_2476	2.13904	Chr1	AT1TE86305	TE	26346488	26348691	+	0
Chr1	26348484	26348485	35S_no_stress_PE_peak_2477	4.69238	Chr1	AT1G69950	transposable_element_gene	26346488	26348691	+	0
Chr1	26348484	26348485	35S_no_stress_PE_peak_2477	4.69238	Chr1	AT1TE86305	TE	26346488	26348691	+	0
Chr1	26350678	26350679	35S_no_stress_PE_peak_2478	5.03077	Chr1	AT1G69960	gene	26348721	26350697	-	0
Chr1	26352002	26352003	35S_no_stress_PE_peak_2479	1.49572	Chr1	AT1G69970	gene	26353047	26354256	-	1044
Chr1	26358026	26358027	35S_no_stress_PE_peak_2480	6.47261	Chr1	AT1G69981	pseudogene	26358097	26358402	-	70
Chr1	26363449	26363450	35S_no_stress_PE_peak_2481	8.50638	Chr1	AT1G70000	gene	26363093	26364759	-	0
Chr1	26372520	26372521	35S_no_stress_PE_peak_2482	11.32344	Chr1	AT1TE86365	TE	26371674	26371717	+	-803
Chr1	26373229	26373230	35S_no_stress_PE_peak_2483	10.82627	Chr1	AT1TE86370	TE	26374126	26374207	+	896
Chr1	26377561	26377562	35S_no_stress_PE_peak_2484	4.36336	Chr1	AT1G70020	gene	26377370	26378359	+	0
Chr1	26382765	26382766	35S_no_stress_PE_peak_2485	20.986	Chr1	AT1G70060	gene	26383244	26389916	+	478
Chr1	26383458	26383459	35S_no_stress_PE_peak_2486	3.02003	Chr1	AT1G70060	gene	26383244	26389916	+	0
Chr1	26387950	26387951	35S_no_stress_PE_peak_2487	2.62557	Chr1	AT1G70060	gene	26383244	26389916	+	0
Chr1	26389713	26389714	35S_no_stress_PE_peak_2488	4.04465	Chr1	AT1G70060	gene	26383244	26389916	+	0
Chr1	26391748	26391749	35S_no_stress_PE_peak_2489	3.73693	Chr1	AT1G70070	gene	26390016	26394196	-	0
Chr1	26394027	26394028	35S_no_stress_PE_peak_2490	6.09857	Chr1	AT1G70070	gene	26390016	26394196	-	0
Chr1	26400573	26400574	35S_no_stress_PE_peak_2491	33.37847	Chr1	AT1G70090	gene	26400790	26402727	+	216
Chr1	26404015	26404016	35S_no_stress_PE_peak_2492	2.02454	Chr1	AT1G70100	gene	26403083	26406119	+	0
Chr1	26405597	26405598	35S_no_stress_PE_peak_2493	1.91296	Chr1	AT1G70100	gene	26403083	26406119	+	0
Chr1	2640729	2640730	35S_no_stress_PE_peak_292	17.78868	Chr1	AT1G08380	gene	2640813	2641828	-	83
Chr1	26412912	26412913	35S_no_stress_PE_peak_2494	1.59562	Chr1	AT1G70140	gene	26412688	26415230	-	0
Chr1	26413821	26413822	35S_no_stress_PE_peak_2495	2.02454	Chr1	AT1G70140	gene	26412688	26415230	-	0
Chr1	26415442	26415443	35S_no_stress_PE_peak_2496	35.7947	Chr1	AT1G70140	gene	26412688	26415230	-	-212
Chr1	26416898	26416899	35S_no_stress_PE_peak_2497	7.45348	Chr1	AT1G70150	gene	26416898	26419588	+	0
Chr1	26419995	26419996	35S_no_stress_PE_peak_2498	14.53295	Chr1	AT1G70160	gene	26419949	26422529	+	0
Chr1	26421104	26421105	35S_no_stress_PE_peak_2499	2.88535	Chr1	AT1G70160	gene	26419949	26422529	+	0
Chr1	26422634	26422635	35S_no_stress_PE_peak_2500	10.82627	Chr1	AT1G70160	gene	26419949	26422529	+	-105
Chr1	26424013	26424014	35S_no_stress_PE_peak_2501	4.69238	Chr1	AT1G70170	gene	26423874	26425356	+	0
Chr1	26426463	26426464	35S_no_stress_PE_peak_2502	11.07336	Chr1	AT1G70180	gene	26426341	26429361	+	0
Chr1	26429843	26429844	35S_no_stress_PE_peak_2503	20.6564	Chr1	AT1G70185	gene	26429733	26430069	+	0
Chr1	26430591	26430592	35S_no_stress_PE_peak_2504	5.20338	Chr1	AT1G70190	gene	26430543	26432049	+	0
Chr1	26431948	26431949	35S_no_stress_PE_peak_2505	4.20267	Chr1	AT1G70190	gene	26430543	26432049	+	0
Chr1	26433248	26433249	35S_no_stress_PE_peak_2506	2.13904	Chr1	AT1G70200	gene	26432297	26434400	-	0
Chr1	26434992	26434993	35S_no_stress_PE_peak_2507	27.62973	Chr1	AT1G70200	gene	26432297	26434400	-	-592
Chr1	26436780	26436781	35S_no_stress_PE_peak_2508	2.75414	Chr1	AT1TE86570	TE	26436222	26436692	+	-88
Chr1	26438057	26438058	35S_no_stress_PE_peak_2509	5.73405	Chr1	AT1TE86575	TE	26437964	26438636	-	0
Chr1	26438792	26438793	35S_no_stress_PE_peak_2510	16.27397	Chr1	AT1TE86575	TE	26437964	26438636	-	-156
Chr1	26442284	26442285	35S_no_stress_PE_peak_2511	15.10375	Chr1	AT1G70210	gene	26439864	26442829	+	0
Chr1	26444453	26444454	35S_no_stress_PE_peak_2512	2.25649	Chr1	AT1G70210	gene	26439864	26442829	+	-1624
Chr1	26445797	26445798	35S_no_stress_PE_peak_2513	5.20338	Chr1	AT1G70220	gene	26446136	26448009	-	338
Chr1	26448056	26448057	35S_no_stress_PE_peak_2514	7.25163	Chr1	AT1G70220	gene	26446136	26448009	-	-47
Chr1	26451077	26451078	35S_no_stress_PE_peak_2515	32.98246	Chr1	AT1G70230	gene	26450245	26451945	+	0
Chr1	26454499	26454500	35S_no_stress_PE_peak_2516	2.50002	Chr1	AT1G70250	gene	26452965	26456088	+	0
Chr1	26458862	26458863	35S_no_stress_PE_peak_2517	2.75414	Chr1	AT1G70260	gene	26456844	26459450	-	0
Chr1	26460820	26460821	35S_no_stress_PE_peak_2518	5.55501	Chr1	AT1G70260	gene	26456844	26459450	-	-1370
Chr1	26463710	26463711	35S_no_stress_PE_peak_2519	9.86518	Chr1	AT1G70270	gene	26464400	26464860	+	689
Chr1	26465207	26465208	35S_no_stress_PE_peak_2520	2.62557	Chr1	AT1TE86660	TE	26465319	26465670	-	111
Chr1	26466347	26466348	35S_no_stress_PE_peak_2521	2.37679	Chr1	AT1G70280	gene	26465893	26468706	-	0
Chr1	26468666	26468667	35S_no_stress_PE_peak_2522	9.17329	Chr1	AT1G70280	gene	26465893	26468706	-	0
Chr1	26469757	26469758	35S_no_stress_PE_peak_2523	7.86588	Chr1	AT1G70280	gene	26465893	26468706	-	-1051
Chr1	26471097	26471098	35S_no_stress_PE_peak_2524	21.65041	Chr1	AT1G70290	gene	26471078	26474786	-	0
Chr1	26476640	26476641	35S_no_stress_PE_peak_2525	34.17656	Chr1	AT1G70300	gene	26477880	26481630	-	1239
Chr1	26480240	26480241	35S_no_stress_PE_peak_2526	26.17168	Chr1	AT1G70300	gene	26477880	26481630	-	0
Chr1	26483274	26483275	35S_no_stress_PE_peak_2527	20.986	Chr1	AT1TE86710	TE	26481879	26482830	+	-444
Chr1	26484924	26484925	35S_no_stress_PE_peak_2528	30.64182	Chr1	AT1TE86715	TE	26484183	26484595	-	-329
Chr1	26487477	26487478	35S_no_stress_PE_peak_2529	9.17329	Chr1	AT1G70310	gene	26485306	26487435	-	-42
Chr1	26488302	26488303	35S_no_stress_PE_peak_2530	5.3781	Chr1	AT1G70320	gene	26488522	26501281	-	219
Chr1	26494383	26494384	35S_no_stress_PE_peak_2531	2.62557	Chr1	AT1G70320	gene	26488522	26501281	-	0
Chr1	26494383	26494384	35S_no_stress_PE_peak_2531	2.62557	Chr1	AT1TE86740	TE	26494215	26494503	-	0
Chr1	26496321	26496322	35S_no_stress_PE_peak_2532	4.20267	Chr1	AT1G70320	gene	26488522	26501281	-	0
Chr1	26498303	26498304	35S_no_stress_PE_peak_2533	1.59562	Chr1	AT1G70320	gene	26488522	26501281	-	0
Chr1	26501581	26501582	35S_no_stress_PE_peak_2534	13.97218	Chr1	AT1G70320	gene	26488522	26501281	-	-300
Chr1	26502958	26502959	35S_no_stress_PE_peak_2535	2.75414	Chr1	AT1G70330	gene	26502909	26504619	+	0
Chr1	26508348	26508349	35S_no_stress_PE_peak_2536	19.3597	Chr1	AT1G70350	gene	26507114	26508285	-	-63
Chr1	26509973	26509974	35S_no_stress_PE_peak_2537	2.88535	Chr1	AT1TE86790	TE	26510620	26510664	-	646
Chr1	26513355	26513356	35S_no_stress_PE_peak_2538	48.78116	Chr1	AT1G70370	gene	26512681	26515188	-	0
Chr1	26515689	26515690	35S_no_stress_PE_peak_2539	8.07636	Chr1	AT1TE86830	TE	26515638	26515687	+	-2
Chr1	26518553	26518554	35S_no_stress_PE_peak_2540	5.91515	Chr1	AT1TE86840	TE	26519929	26520001	+	1375
Chr1	26519540	26519541	35S_no_stress_PE_peak_2541	2.62557	Chr1	AT1TE86840	TE	26519929	26520001	+	388
Chr1	26523729	26523730	35S_no_stress_PE_peak_2542	22.66452	Chr1	AT1G70380	gene	26526212	26527345	-	2482
Chr1	26524765	26524766	35S_no_stress_PE_peak_2543	1.80424	Chr1	AT1G70380	gene	26526212	26527345	-	1446
Chr1	26535499	26535500	35S_no_stress_PE_peak_2544	11.57629	Chr1	AT1G70410	gene	26533926	26538333	-	0
Chr1	26538290	26538291	35S_no_stress_PE_peak_2545	3.58738	Chr1	AT1G70410	gene	26533926	26538333	-	0
Chr1	26540020	26540021	35S_no_stress_PE_peak_2546	22.32444	Chr1	AT1G70420	gene	26539574	26540762	-	0
Chr1	26543166	26543167	35S_no_stress_PE_peak_2547	18.7247	Chr1	AT1G70430	gene	26545414	26549216	+	2247
Chr1	26544472	26544473	35S_no_stress_PE_peak_2548	4.52659	Chr1	AT1G70430	gene	26545414	26549216	+	941
Chr1	26545412	26545413	35S_no_stress_PE_peak_2549	4.52659	Chr1	AT1G70430	gene	26545414	26549216	+	1
Chr1	26550674	26550675	35S_no_stress_PE_peak_2550	2.02454	Chr1	AT1G70440	gene	26548952	26550520	-	-154
Chr1	26555260	26555261	35S_no_stress_PE_peak_2551	12.0899	Chr1	AT1G70460	gene	26555846	26559284	+	585
Chr1	26561933	26561934	35S_no_stress_PE_peak_2552	20.6564	Chr1	AT1G70480	gene	26561824	26563809	+	0
Chr1	26564143	26564144	35S_no_stress_PE_peak_2553	4.52659	Chr1	AT1G70490	gene	26563924	26565810	-	0
Chr1	26565065	26565066	35S_no_stress_PE_peak_2554	2.02454	Chr1	AT1G70490	gene	26563924	26565810	-	0
Chr1	26565867	26565868	35S_no_stress_PE_peak_2555	19.3597	Chr1	AT1G70490	gene	26563924	26565810	-	-57
Chr1	26568800	26568801	35S_no_stress_PE_peak_2556	1.49572	Chr1	AT1G70500	gene	26566579	26568729	-	-71
Chr1	26570164	26570165	35S_no_stress_PE_peak_2557	20.3291	Chr1	AT1G70505	gene	26570647	26572463	+	482
Chr1	26572704	26572705	35S_no_stress_PE_peak_2558	2.50002	Chr1	AT1G70505	gene	26570647	26572463	+	-241
Chr1	26574098	26574099	35S_no_stress_PE_peak_2559	9.40108	Chr1	AT1G70505	gene	26570647	26572463	+	-1635
Chr1	26580670	26580671	35S_no_stress_PE_peak_2560	6.09857	Chr1	AT1G70510	gene	26576486	26582431	+	0
Chr1	26583522	26583523	35S_no_stress_PE_peak_2561	8.28984	Chr1	AT1G70518	gene	26583570	26584684	+	47
Chr1	26584462	26584463	35S_no_stress_PE_peak_2562	7.65818	Chr1	AT1G70518	gene	26583570	26584684	+	0
Chr1	26587576	26587577	35S_no_stress_PE_peak_2563	45.17397	Chr1	AT1G70520	gene	26584729	26587419	-	-157
Chr1	26591658	26591659	35S_no_stress_PE_peak_2564	46.06576	Chr1	AT1G70530	gene	26588750	26591379	-	-279
Chr1	26595049	26595050	35S_no_stress_PE_peak_2565	3.29736	Chr1	AT1G70540	gene	26593930	26594670	+	-379
Chr1	26596504	26596505	35S_no_stress_PE_peak_2566	14.25145	Chr1	AT1G70550	gene	26597152	26600219	+	647
Chr1	26598702	26598703	35S_no_stress_PE_peak_2567	11.07336	Chr1	AT1G70550	gene	26597152	26600219	+	0
Chr1	26600364	26600365	35S_no_stress_PE_peak_2568	8.94806	Chr1	AT1G70550	gene	26597152	26600219	+	-145
Chr1	26601962	26601963	35S_no_stress_PE_peak_2569	10.10132	Chr1	AT1TE87100	TE	26602037	26602649	-	74
Chr1	26602781	26602782	35S_no_stress_PE_peak_2570	5.03077	Chr1	AT1TE87100	TE	26602037	26602649	-	-132
Chr1	26608355	26608356	35S_no_stress_PE_peak_2571	12.35088	Chr1	AT1G70570	gene	26608625	26612309	+	269
Chr1	26611921	26611922	35S_no_stress_PE_peak_2572	2.02454	Chr1	AT1G70570	gene	26608625	26612309	+	0
Chr1	26612412	26612413	35S_no_stress_PE_peak_2573	14.81701	Chr1	AT1G70570	gene	26608625	26612309	+	-103
Chr1	26615878	26615879	35S_no_stress_PE_peak_2574	7.45348	Chr1	AT1G70580	gene	26612632	26616069	+	0
Chr1	26617950	26617951	35S_no_stress_PE_peak_2575	10.10132	Chr1	AT1G70590	gene	26618321	26620388	+	370
Chr1	26621866	26621867	35S_no_stress_PE_peak_2576	23.69628	Chr1	AT1G70610	gene	26621961	26626503	+	94
Chr1	26626702	26626703	35S_no_stress_PE_peak_2577	5.03077	Chr1	AT1G70620	gene	26626555	26631104	+	0
Chr1	26631178	26631179	35S_no_stress_PE_peak_2578	5.91515	Chr1	AT1G70630	gene	26631232	26634102	+	53
Chr1	26633784	26633785	35S_no_stress_PE_peak_2579	3.44083	Chr1	AT1G70630	gene	26631232	26634102	+	0
Chr1	26634458	26634459	35S_no_stress_PE_peak_2580	1.80424	Chr1	AT1G70630	gene	26631232	26634102	+	-356
Chr1	26637527	26637528	35S_no_stress_PE_peak_2581	26.17168	Chr1	AT1G70640	gene	26636255	26637127	+	-400
Chr1	26640297	26640298	35S_no_stress_PE_peak_2582	14.25145	Chr1	AT1G70650	gene	26638075	26642268	+	0
Chr1	26642266	26642267	35S_no_stress_PE_peak_2583	3.15687	Chr1	AT1G70650	gene	26638075	26642268	+	0
Chr1	26652622	26652623	35S_no_stress_PE_peak_2584	14.53295	Chr1	AT1G70690	gene	26652013	26653643	+	0
Chr1	26654534	26654535	35S_no_stress_PE_peak_2585	30.64182	Chr1	AT1G70700	gene	26654768	26657064	+	233
Chr1	26662343	26662344	35S_no_stress_PE_peak_2586	2.37679	Chr1	AT1G70710	gene	26659132	26663010	-	0
Chr1	26663153	26663154	35S_no_stress_PE_peak_2587	18.41045	Chr1	AT1G70710	gene	26659132	26663010	-	-143
Chr1	26664670	26664671	35S_no_stress_PE_peak_2588	3.88939	Chr1	AT1G70710	gene	26659132	26663010	-	-1660
Chr1	26666695	26666696	35S_no_stress_PE_peak_2589	4.20267	Chr1	AT1G70720	gene	26666408	26667204	+	0
Chr1	26668636	26668637	35S_no_stress_PE_peak_2590	6.47261	Chr1	AT1G70730	gene	26668865	26673166	-	228
Chr1	2667298	2667299	35S_no_stress_PE_peak_293	4.52659	Chr1	AT1G08450	gene	2667798	2671892	-	499
Chr1	26673039	26673040	35S_no_stress_PE_peak_2591	11.83168	Chr1	AT1G70730	gene	26668865	26673166	-	0
Chr1	26675773	26675774	35S_no_stress_PE_peak_2592	5.03077	Chr1	AT1G70740	gene	26673631	26675990	-	0
Chr1	26676489	26676490	35S_no_stress_PE_peak_2593	7.25163	Chr1	AT1TE87330	TE	26676912	26678206	+	422
Chr1	26677434	26677435	35S_no_stress_PE_peak_2594	3.15687	Chr1	AT1TE87330	TE	26676912	26678206	+	0
Chr1	26678624	26678625	35S_no_stress_PE_peak_2595	11.32344	Chr1	AT1TE87330	TE	26676912	26678206	+	-418
Chr1	26680085	26680086	35S_no_stress_PE_peak_2596	9.17329	Chr1	AT1G70750	gene	26679975	26683204	-	0
Chr1	26681474	26681475	35S_no_stress_PE_peak_2597	2.37679	Chr1	AT1G70750	gene	26679975	26683204	-	0
Chr1	26681474	26681475	35S_no_stress_PE_peak_2597	2.37679	Chr1	AT1TE87340	TE	26681271	26681511	+	0
Chr1	26683135	26683136	35S_no_stress_PE_peak_2598	11.07336	Chr1	AT1G70750	gene	26679975	26683204	-	0
Chr1	26684038	26684039	35S_no_stress_PE_peak_2599	4.20267	Chr1	AT1TE87345	TE	26683376	26683825	-	-213
Chr1	26685006	26685007	35S_no_stress_PE_peak_2600	3.88939	Chr1	AT1TE87345	TE	26683376	26683825	-	-1181
Chr1	26688157	26688158	35S_no_stress_PE_peak_2601	7.45348	Chr1	AT1G70760	gene	26687230	26688384	+	0
Chr1	26688157	26688158	35S_no_stress_PE_peak_2601	7.45348	Chr1	AT1G70770	gene	26687798	26691277	-	0
Chr1	26690653	26690654	35S_no_stress_PE_peak_2602	1.80424	Chr1	AT1G70770	gene	26687798	26691277	-	0
Chr1	26691090	26691091	35S_no_stress_PE_peak_2603	5.3781	Chr1	AT1G70770	gene	26687798	26691277	-	0
Chr1	26693366	26693367	35S_no_stress_PE_peak_2604	4.04465	Chr1	AT1TE87375	TE	26693557	26693952	+	190
Chr1	26694755	26694756	35S_no_stress_PE_peak_2605	29.49737	Chr1	AT1G70780	gene	26695166	26696392	-	410
Chr1	26694755	26694756	35S_no_stress_PE_peak_2605	29.49737	Chr1	AT1G70782	gene	26695166	26696392	-	410
Chr1	26697414	26697415	35S_no_stress_PE_peak_2606	5.73405	Chr1	AT1G70780	gene	26695166	26696392	-	-1022
Chr1	26697414	26697415	35S_no_stress_PE_peak_2606	5.73405	Chr1	AT1G70782	gene	26695166	26696392	-	-1022
Chr1	26699367	26699368	35S_no_stress_PE_peak_2607	23.69628	Chr1	AT1TE87385	TE	26699597	26700297	-	229
Chr1	26701029	26701030	35S_no_stress_PE_peak_2608	11.83168	Chr1	AT1G70790	gene	26700412	26702346	+	0
Chr1	26702491	26702492	35S_no_stress_PE_peak_2609	7.86588	Chr1	AT1G70790	gene	26700412	26702346	+	-145
Chr1	26704088	26704089	35S_no_stress_PE_peak_2610	29.8771	Chr1	AT1G70810	gene	26704130	26705236	+	41
Chr1	26708332	26708333	35S_no_stress_PE_peak_2611	4.69238	Chr1	AT1G70820	gene	26705518	26708264	+	-68
Chr1	2671956	2671957	35S_no_stress_PE_peak_294	5.3781	Chr1	AT1G08450	gene	2667798	2671892	-	-64
Chr1	26725403	26725404	35S_no_stress_PE_peak_2612	1.69846	Chr1	AT1G70885	pseudogene	26724925	26725233	-	-170
Chr1	26727839	26727840	35S_no_stress_PE_peak_2613	11.07336	Chr1	AT1G70895	gene	26727899	26729137	+	59
Chr1	26730461	26730462	35S_no_stress_PE_peak_2614	2.62557	Chr1	AT1G70895	gene	26727899	26729137	+	-1324
Chr1	26731828	26731829	35S_no_stress_PE_peak_2615	18.09849	Chr1	AT1G70900	gene	26731813	26733875	+	0
Chr1	26733860	26733861	35S_no_stress_PE_peak_2616	8.94806	Chr1	AT1G70900	gene	26731813	26733875	+	0
Chr1	26735590	26735591	35S_no_stress_PE_peak_2617	2.88535	Chr1	AT1TE87500	TE	26735170	26735545	+	-45
Chr1	2673800	2673801	35S_no_stress_PE_peak_295	9.63176	Chr1	AT1G08460	gene	2672451	2674628	+	0
Chr1	26739103	26739104	35S_no_stress_PE_peak_2618	2.02454	Chr1	AT1G70920	gene	26735956	26738665	+	-438
Chr1	26739657	26739658	35S_no_stress_PE_peak_2619	3.58738	Chr1	AT1G70920	gene	26735956	26738665	+	-992
Chr1	26742293	26742294	35S_no_stress_PE_peak_2620	2.37679	Chr1	AT1G70940	gene	26743054	26746395	+	760
Chr1	26743135	26743136	35S_no_stress_PE_peak_2621	5.55501	Chr1	AT1G70940	gene	26743054	26746395	+	0
Chr1	26745163	26745164	35S_no_stress_PE_peak_2622	26.53361	Chr1	AT1G70940	gene	26743054	26746395	+	0
Chr1	26746651	26746652	35S_no_stress_PE_peak_2623	4.36336	Chr1	AT1G70940	gene	26743054	26746395	+	-256
Chr1	26749360	26749361	35S_no_stress_PE_peak_2624	26.89697	Chr1	AT1G70944	gene	26749137	26749253	-	-107
Chr1	26750429	26750430	35S_no_stress_PE_peak_2625	39.11369	Chr1	AT1TE87545	TE	26749584	26749870	-	-559
Chr1	26752554	26752555	35S_no_stress_PE_peak_2626	10.82627	Chr1	AT1G70949	gene	26752401	26752664	-	0
Chr1	26762378	26762379	35S_no_stress_PE_peak_2627	4.20267	Chr1	AT1G70980	gene	26762339	26764623	+	0
Chr1	26764939	26764940	35S_no_stress_PE_peak_2628	2.62557	Chr1	AT1G70985	gene	26764672	26765285	-	0
Chr1	26767040	26767041	35S_no_stress_PE_peak_2629	5.91515	Chr1	AT1G70990	gene	26767297	26768076	-	256
Chr1	26770294	26770295	35S_no_stress_PE_peak_2630	59.67035	Chr1	AT1G71000	gene	26769336	26770111	-	-183
Chr1	26774142	26774143	35S_no_stress_PE_peak_2631	4.69238	Chr1	AT1G71002	gene	26773539	26773725	-	-417
Chr1	26775481	26775482	35S_no_stress_PE_peak_2632	4.52659	Chr1	AT1G71002	gene	26773539	26773725	-	-1756
Chr1	26777749	26777750	35S_no_stress_PE_peak_2633	4.52659	Chr1	AT1TE87630	TE	26779008	26781652	-	1258
Chr1	26779024	26779025	35S_no_stress_PE_peak_2634	12.0899	Chr1	AT1TE87630	TE	26779008	26781652	-	0
Chr1	26782012	26782013	35S_no_stress_PE_peak_2635	15.97818	Chr1	AT1TE87645	TE	26781922	26782059	+	0
Chr1	26787026	26787027	35S_no_stress_PE_peak_2636	3.29736	Chr1	AT1G71010	gene	26782839	26788970	+	0
Chr1	26788066	26788067	35S_no_stress_PE_peak_2637	3.29736	Chr1	AT1G71010	gene	26782839	26788970	+	0
Chr1	26790534	26790535	35S_no_stress_PE_peak_2638	24.04396	Chr1	AT1G71020	gene	26790597	26793175	-	62
Chr1	26793141	26793142	35S_no_stress_PE_peak_2639	16.87284	Chr1	AT1G71020	gene	26790597	26793175	-	0
Chr1	26796506	26796507	35S_no_stress_PE_peak_2640	60.16283	Chr1	AT1G71030	gene	26795123	26796364	-	-142
Chr1	26801955	26801956	35S_no_stress_PE_peak_2641	29.11977	Chr1	AT1G71050	gene	26803153	26804292	-	1197
Chr1	26804784	26804785	35S_no_stress_PE_peak_2642	6.47261	Chr1	AT1G71050	gene	26803153	26804292	-	-492
Chr1	26806978	26806979	35S_no_stress_PE_peak_2643	4.69238	Chr1	AT1G71060	gene	26805651	26807183	-	0
Chr1	26809614	26809615	35S_no_stress_PE_peak_2644	20.00399	Chr1	AT1G71070	gene	26807188	26809504	-	-110
Chr1	2681189	2681190	35S_no_stress_PE_peak_296	7.25163	Chr1	AT1G08470	gene	2682127	2684100	-	937
Chr1	26811984	26811985	35S_no_stress_PE_peak_2645	19.3597	Chr1	AT1G71080	gene	26809841	26811842	-	-142
Chr1	26815924	26815925	35S_no_stress_PE_peak_2646	22.66452	Chr1	AT1G71100	gene	26814632	26815671	+	-253
Chr1	26818104	26818105	35S_no_stress_PE_peak_2647	6.28441	Chr1	AT1G71110	gene	26818083	26821004	+	0
Chr1	26818104	26818105	35S_no_stress_PE_peak_2647	6.28441	Chr1	AT1TE87760	TE	26818089	26818218	-	0
Chr1	26823252	26823253	35S_no_stress_PE_peak_2648	7.25163	Chr1	AT1G71130	gene	26822788	26823530	+	0
Chr1	26826653	26826654	35S_no_stress_PE_peak_2649	12.88048	Chr1	AT1G71140	gene	26824677	26826748	+	0
Chr1	268275	268276	35S_no_stress_PE_peak_35	19.3597	Chr1	AT1G01720	gene	268330	269819	+	54
Chr1	26830770	26830771	35S_no_stress_PE_peak_2650	14.53295	Chr1	AT1G71170	gene	26830669	26832099	+	0
Chr1	26832682	26832683	35S_no_stress_PE_peak_2651	4.52659	Chr1	AT1G71180	gene	26832335	26833709	+	0
Chr1	26835362	26835363	35S_no_stress_PE_peak_2652	5.03077	Chr1	AT1G71190	gene	26833406	26835032	-	-330
Chr1	26841384	26841385	35S_no_stress_PE_peak_2653	7.25163	Chr1	AT1G71210	gene	26838289	26841490	-	0
Chr1	26852030	26852031	35S_no_stress_PE_peak_2654	6.47261	Chr1	AT1G71220	gene	26841630	26851919	+	-111
Chr1	26855541	26855542	35S_no_stress_PE_peak_2655	2.25649	Chr1	AT1G71240	gene	26855430	26859741	+	0
Chr1	26863647	26863648	35S_no_stress_PE_peak_2656	10.34029	Chr1	AT1G71270	gene	26863587	26870015	+	0
Chr1	26879956	26879957	35S_no_stress_PE_peak_2657	3.88939	Chr1	AT1G71310	gene	26877745	26880024	-	0
Chr1	26887567	26887568	35S_no_stress_PE_peak_2658	18.41045	Chr1	AT1G71340	gene	26885170	26888338	-	0
Chr1	2688806	2688807	35S_no_stress_PE_peak_297	32.19484	Chr1	AT1G08500	gene	2689016	2690045	+	209
Chr1	26891334	26891335	35S_no_stress_PE_peak_2659	6.09857	Chr1	AT1G71350	gene	26888408	26891231	-	-103
Chr1	26892507	26892508	35S_no_stress_PE_peak_2660	3.44083	Chr1	AT1G71360	gene	26892100	26894802	-	0
Chr1	26892507	26892508	35S_no_stress_PE_peak_2660	3.44083	Chr1	AT1TE88010	TE	26892363	26892698	+	0
Chr1	26899629	26899630	35S_no_stress_PE_peak_2661	15.39293	Chr1	AT1G71380	gene	26899784	26901789	-	154
Chr1	26905453	26905454	35S_no_stress_PE_peak_2662	4.86046	Chr1	AT1G71390	gene	26906453	26908807	+	999
Chr1	2691044	2691045	35S_no_stress_PE_peak_298	26.53361	Chr1	AT1G08510	gene	2691080	2694377	-	35
Chr1	26912379	26912380	35S_no_stress_PE_peak_2663	2.37679	Chr1	AT1G71400	gene	26909835	26912597	+	0
Chr1	26917718	26917719	35S_no_stress_PE_peak_2664	5.91515	Chr1	AT1G71410	gene	26912726	26917712	-	-6
Chr1	26919789	26919790	35S_no_stress_PE_peak_2665	2.37679	Chr1	AT1G71420	gene	26917822	26920099	-	0
Chr1	26920464	26920465	35S_no_stress_PE_peak_2666	4.52659	Chr1	AT1G71430	gene	26920440	26921152	+	0
Chr1	26924466	26924467	35S_no_stress_PE_peak_2667	7.65818	Chr1	AT1G71440	gene	26921060	26924386	-	-80
Chr1	26925535	26925536	35S_no_stress_PE_peak_2668	4.20267	Chr1	AT1G71440	gene	26921060	26924386	-	-1149
Chr1	26930146	26930147	35S_no_stress_PE_peak_2669	2.75414	Chr1	AT1G71460	gene	26927984	26930316	-	0
Chr1	26932033	26932034	35S_no_stress_PE_peak_2670	5.3781	Chr1	AT1G71480	gene	26931940	26933313	+	0
Chr1	26935768	26935769	35S_no_stress_PE_peak_2671	9.17329	Chr1	AT1G71490	gene	26932905	26935825	-	0
Chr1	26937021	26937022	35S_no_stress_PE_peak_2672	2.75414	Chr1	AT1G71500	gene	26935982	26937607	+	0
Chr1	26938036	26938037	35S_no_stress_PE_peak_2673	21.98633	Chr1	AT1G71500	gene	26935982	26937607	+	-429
Chr1	26939397	26939398	35S_no_stress_PE_peak_2674	5.3781	Chr1	AT1G71528	gene	26939562	26942952	-	164
Chr1	26943005	26943006	35S_no_stress_PE_peak_2675	2.62557	Chr1	AT1G71528	gene	26939562	26942952	-	-53
Chr1	26943005	26943006	35S_no_stress_PE_peak_2675	2.62557	Chr1	AT1G71530	gene	26939567	26942952	+	-53
Chr1	2694617	2694618	35S_no_stress_PE_peak_299	9.86518	Chr1	AT1G08510	gene	2691080	2694377	-	-240
Chr1	26952264	26952265	35S_no_stress_PE_peak_2676	4.52659	Chr1	AT1G71692	gene	26952645	26955127	-	380
Chr1	2695340	2695341	35S_no_stress_PE_peak_300	2.50002	Chr1	AT1G08510	gene	2691080	2694377	-	-963
Chr1	26961850	26961851	35S_no_stress_PE_peak_2677	2.13904	Chr1	AT1TE88220	TE	26961934	26962218	+	83
Chr1	26963406	26963407	35S_no_stress_PE_peak_2678	6.47261	Chr1	AT1TE88225	TE	26962997	26963155	-	-251
Chr1	26966202	26966203	35S_no_stress_PE_peak_2679	6.66337	Chr1	AT1G71695	gene	26964249	26966688	+	0
Chr1	269698	269699	35S_no_stress_PE_peak_36	3.02003	Chr1	AT1G01720	gene	268330	269819	+	0
Chr1	26971185	26971186	35S_no_stress_PE_peak_2680	16.87284	Chr1	AT1G71697	gene	26971223	26973464	+	37
Chr1	26973495	26973496	35S_no_stress_PE_peak_2681	3.73693	Chr1	AT1G71697	gene	26971223	26973464	+	-31
Chr1	26978436	26978437	35S_no_stress_PE_peak_2682	6.47261	Chr1	AT1G71710	gene	26973567	26981029	-	0
Chr1	26979541	26979542	35S_no_stress_PE_peak_2683	8.72577	Chr1	AT1G71710	gene	26973567	26981029	-	0
Chr1	26980991	26980992	35S_no_stress_PE_peak_2684	16.87284	Chr1	AT1G71710	gene	26973567	26981029	-	0
Chr1	26983525	26983526	35S_no_stress_PE_peak_2685	26.17168	Chr1	AT1G71720	gene	26983721	26985990	+	195
Chr1	26984941	26984942	35S_no_stress_PE_peak_2686	1.80424	Chr1	AT1G71720	gene	26983721	26985990	+	0
Chr1	26986853	26986854	35S_no_stress_PE_peak_2687	5.55501	Chr1	AT1G71730	gene	26986060	26986909	-	0
Chr1	26997057	26997058	35S_no_stress_PE_peak_2688	4.86046	Chr1	AT1G71790	gene	26996809	26998977	+	0
Chr1	26999057	26999058	35S_no_stress_PE_peak_2689	3.58738	Chr1	AT1G71790	gene	26996809	26998977	+	-80
Chr1	27002452	27002453	35S_no_stress_PE_peak_2690	3.44083	Chr1	AT1G71810	gene	27002414	27008176	-	0
Chr1	27007976	27007977	35S_no_stress_PE_peak_2691	3.44083	Chr1	AT1G71810	gene	27002414	27008176	-	0
Chr1	27009644	27009645	35S_no_stress_PE_peak_2692	7.65818	Chr1	AT1G71820	gene	27009564	27017108	+	0
Chr1	27017989	27017990	35S_no_stress_PE_peak_2693	20.3291	Chr1	AT1G71828	gene	27017801	27018315	-	0
Chr1	27022369	27022370	35S_no_stress_PE_peak_2694	4.04465	Chr1	AT1G71840	gene	27022218	27024551	+	0
Chr1	27024549	27024550	35S_no_stress_PE_peak_2695	3.44083	Chr1	AT1G71840	gene	27022218	27024551	+	0
Chr1	27026647	27026648	35S_no_stress_PE_peak_2696	8.72577	Chr1	AT1G71860	gene	27026711	27029092	+	63
Chr1	27029157	27029158	35S_no_stress_PE_peak_2697	7.25163	Chr1	AT1G71865	gene	27029205	27030560	+	47
Chr1	2703268	2703269	35S_no_stress_PE_peak_301	8.50638	Chr1	AT1G08540	gene	2703336	2706845	+	67
Chr1	27033231	27033232	35S_no_stress_PE_peak_2698	9.17329	Chr1	AT1G71870	gene	27032456	27034895	-	0
Chr1	27034227	27034228	35S_no_stress_PE_peak_2699	3.02003	Chr1	AT1G71870	gene	27032456	27034895	-	0
Chr1	27035100	27035101	35S_no_stress_PE_peak_2700	9.86518	Chr1	AT1TE88450	TE	27035224	27036301	-	123
Chr1	27040437	27040438	35S_no_stress_PE_peak_2701	10.82627	Chr1	AT1TE88455	TE	27037855	27038984	-	-1453
Chr1	27041472	27041473	35S_no_stress_PE_peak_2702	3.88939	Chr1	AT1TE88455	TE	27037855	27038984	-	-2488
Chr1	27042330	27042331	35S_no_stress_PE_peak_2703	4.36336	Chr1	AT1TE88455	TE	27037855	27038984	-	-3346
Chr1	27042880	27042881	35S_no_stress_PE_peak_2704	2.62557	Chr1	AT1TE88455	TE	27037855	27038984	-	-3896
Chr1	27044817	27044818	35S_no_stress_PE_peak_2705	13.14926	Chr1	AT1TE88490	TE	27048892	27048912	-	4074
Chr1	27046825	27046826	35S_no_stress_PE_peak_2706	27.26242	Chr1	AT1TE88490	TE	27048892	27048912	-	2066
Chr1	27048284	27048285	35S_no_stress_PE_peak_2707	19.04101	Chr1	AT1TE88490	TE	27048892	27048912	-	607
Chr1	27049682	27049683	35S_no_stress_PE_peak_2708	11.32344	Chr1	AT1TE88500	TE	27049627	27049812	-	0
Chr1	27054094	27054095	35S_no_stress_PE_peak_2709	14.25145	Chr1	AT1G71880	gene	27054180	27056341	+	85
Chr1	27055434	27055435	35S_no_stress_PE_peak_2710	2.37679	Chr1	AT1G71880	gene	27054180	27056341	+	0
Chr1	27058471	27058472	35S_no_stress_PE_peak_2711	6.09857	Chr1	AT1G71890	gene	27058439	27060785	+	0
Chr1	27061638	27061639	35S_no_stress_PE_peak_2712	5.3781	Chr1	AT1G71900	gene	27061486	27064496	+	0
Chr1	27064589	27064590	35S_no_stress_PE_peak_2713	14.81701	Chr1	AT1G71900	gene	27061486	27064496	+	-93
Chr1	27065855	27065856	35S_no_stress_PE_peak_2714	3.44083	Chr1	AT1G71910	gene	27064932	27065947	+	0
Chr1	27068228	27068229	35S_no_stress_PE_peak_2715	2.37679	Chr1	AT1G71920	gene	27066948	27069166	+	0
Chr1	27069161	27069162	35S_no_stress_PE_peak_2716	5.91515	Chr1	AT1G71920	gene	27066948	27069166	+	0
Chr1	27075765	27075766	35S_no_stress_PE_peak_2717	14.81701	Chr1	AT1G71930	gene	27076140	27077957	+	374
Chr1	27078631	27078632	35S_no_stress_PE_peak_2718	3.73693	Chr1	AT1G71940	gene	27078524	27080248	+	0
Chr1	27081472	27081473	35S_no_stress_PE_peak_2719	3.88939	Chr1	AT1G71950	gene	27080184	27081613	-	0
Chr1	27083631	27083632	35S_no_stress_PE_peak_2720	3.29736	Chr1	AT1G71960	gene	27082394	27088248	-	0
Chr1	27086032	27086033	35S_no_stress_PE_peak_2721	17.17579	Chr1	AT1G71960	gene	27082394	27088248	-	0
Chr1	27088185	27088186	35S_no_stress_PE_peak_2722	17.78868	Chr1	AT1G71960	gene	27082394	27088248	-	0
Chr1	27090813	27090814	35S_no_stress_PE_peak_2723	19.04101	Chr1	AT1TE88645	TE	27089912	27089960	+	-853
Chr1	2709710	2709711	35S_no_stress_PE_peak_302	1.91296	Chr1	AT1G08560	gene	2709632	2710912	-	0
Chr1	27097235	27097236	35S_no_stress_PE_peak_2724	11.57629	Chr1	AT1G71980	gene	27097903	27100139	+	667
Chr1	27100349	27100350	35S_no_stress_PE_peak_2725	6.09857	Chr1	AT1G71990	gene	27100284	27102262	+	0
Chr1	27105882	27105883	35S_no_stress_PE_peak_2726	16.5722	Chr1	AT1G72000	gene	27103277	27105663	+	-219
Chr1	27107659	27107660	35S_no_stress_PE_peak_2727	11.07336	Chr1	AT1G72010	gene	27107567	27109275	+	0
Chr1	27108782	27108783	35S_no_stress_PE_peak_2728	10.10132	Chr1	AT1G72010	gene	27107567	27109275	+	0
Chr1	27110666	27110667	35S_no_stress_PE_peak_2729	11.83168	Chr1	AT1G72030	gene	27110865	27111932	+	198
Chr1	2711185	2711186	35S_no_stress_PE_peak_303	8.50638	Chr1	AT1TE08830	TE	2711389	2712022	-	203
Chr1	27111937	27111938	35S_no_stress_PE_peak_2730	2.37679	Chr1	AT1G72040	gene	27111894	27114342	-	0
Chr1	27114812	27114813	35S_no_stress_PE_peak_2731	21.98633	Chr1	AT1G72050	gene	27115024	27117470	+	211
Chr1	27115988	27115989	35S_no_stress_PE_peak_2732	1.59562	Chr1	AT1G72050	gene	27115024	27117470	+	0
Chr1	27118360	27118361	35S_no_stress_PE_peak_2733	6.47261	Chr1	AT1G72060	gene	27118447	27119011	+	86
Chr1	27119483	27119484	35S_no_stress_PE_peak_2734	3.29736	Chr1	AT1G72070	gene	27118621	27119708	-	0
Chr1	27123697	27123698	35S_no_stress_PE_peak_2735	2.88535	Chr1	AT1G72090	gene	27123567	27126895	+	0
Chr1	27127644	27127645	35S_no_stress_PE_peak_2736	26.17168	Chr1	AT1G72100	gene	27127212	27128978	+	0
Chr1	2712947	2712948	35S_no_stress_PE_peak_304	15.39293	Chr1	AT1G08570	gene	2712883	2714734	+	0
Chr1	27132007	27132008	35S_no_stress_PE_peak_2737	7.05274	Chr1	AT1G72120	gene	27132097	27133985	+	89
Chr1	27134229	27134230	35S_no_stress_PE_peak_2738	2.02454	Chr1	AT1G72125	gene	27134168	27136389	+	0
Chr1	27136782	27136783	35S_no_stress_PE_peak_2739	3.29736	Chr1	AT1G72125	gene	27134168	27136389	+	-393
Chr1	27145368	27145369	35S_no_stress_PE_peak_2740	5.73405	Chr1	AT1G72141	gene	27145146	27145322	-	-46
Chr1	27146027	27146028	35S_no_stress_PE_peak_2741	2.50002	Chr1	AT1G72141	gene	27145146	27145322	-	-705
Chr1	27151872	27151873	35S_no_stress_PE_peak_2742	32.98246	Chr1	AT1G72150	gene	27148460	27150980	+	-892
Chr1	27155561	27155562	35S_no_stress_PE_peak_2743	2.88535	Chr1	AT1G72160	gene	27153581	27155664	-	0
Chr1	27156373	27156374	35S_no_stress_PE_peak_2744	4.20267	Chr1	AT1G72170	gene	27156335	27157706	+	0
Chr1	27157696	27157697	35S_no_stress_PE_peak_2745	5.55501	Chr1	AT1G72170	gene	27156335	27157706	+	0
Chr1	27160223	27160224	35S_no_stress_PE_peak_2746	48.32472	Chr1	AT1G72175	gene	27157875	27159558	+	-665
Chr1	27162978	27162979	35S_no_stress_PE_peak_2747	16.5722	Chr1	AT1G72180	gene	27162820	27167430	+	0
Chr1	27163697	27163698	35S_no_stress_PE_peak_2748	2.13904	Chr1	AT1G72180	gene	27162820	27167430	+	0
Chr1	27164225	27164226	35S_no_stress_PE_peak_2749	4.52659	Chr1	AT1G72180	gene	27162820	27167430	+	0
Chr1	27166168	27166169	35S_no_stress_PE_peak_2750	12.88048	Chr1	AT1G72180	gene	27162820	27167430	+	0
Chr1	27170388	27170389	35S_no_stress_PE_peak_2751	12.88048	Chr1	AT1G72200	gene	27169795	27171321	-	0
Chr1	2717332	2717333	35S_no_stress_PE_peak_305	5.73405	Chr1	AT1G08580	gene	2715079	2716404	-	-928
Chr1	27179341	27179342	35S_no_stress_PE_peak_2752	7.86588	Chr1	AT1TE88935	TE	27178399	27179114	+	-227
Chr1	27180608	27180609	35S_no_stress_PE_peak_2753	3.73693	Chr1	AT1G72210	gene	27179790	27182430	+	0
Chr1	27181791	27181792	35S_no_stress_PE_peak_2754	6.47261	Chr1	AT1G72210	gene	27179790	27182430	+	0
Chr1	27183811	27183812	35S_no_stress_PE_peak_2755	3.29736	Chr1	AT1G72220	gene	27184281	27185830	-	469
Chr1	27189781	27189782	35S_no_stress_PE_peak_2756	10.58189	Chr1	AT1G72240	gene	27190179	27190749	+	397
Chr1	27191236	27191237	35S_no_stress_PE_peak_2757	6.28441	Chr1	AT1G72240	gene	27190179	27190749	+	-487
Chr1	27192674	27192675	35S_no_stress_PE_peak_2758	14.25145	Chr1	AT1G72250	gene	27192845	27198314	+	170
Chr1	27209673	27209674	35S_no_stress_PE_peak_2759	4.36336	Chr1	AT1G72270	gene	27199733	27211161	-	0
Chr1	27211366	27211367	35S_no_stress_PE_peak_2760	9.63176	Chr1	AT1G72270	gene	27199733	27211161	-	-205
Chr1	27214751	27214752	35S_no_stress_PE_peak_2761	23.00658	Chr1	AT1G72280	gene	27211845	27214665	-	-86
Chr1	27217140	27217141	35S_no_stress_PE_peak_2762	8.94806	Chr1	AT1TE89060	TE	27216702	27216884	+	-256
Chr1	27220966	27220967	35S_no_stress_PE_peak_2763	11.57629	Chr1	AT1G72300	gene	27217477	27221123	-	0
Chr1	27221812	27221813	35S_no_stress_PE_peak_2764	5.20338	Chr1	AT1TE89075	TE	27222090	27222955	+	277
Chr1	27224378	27224379	35S_no_stress_PE_peak_2765	16.5722	Chr1	AT1TE89075	TE	27222090	27222955	+	-1423
Chr1	27225972	27225973	35S_no_stress_PE_peak_2766	13.14926	Chr1	AT1G72310	gene	27225897	27227545	+	0
Chr1	27227073	27227074	35S_no_stress_PE_peak_2767	3.58738	Chr1	AT1G72310	gene	27225897	27227545	+	0
Chr1	27228122	27228123	35S_no_stress_PE_peak_2768	3.29736	Chr1	AT1G72320	gene	27228153	27232999	-	30
Chr1	27233313	27233314	35S_no_stress_PE_peak_2769	6.47261	Chr1	AT1G72330	gene	27233475	27236789	+	161
Chr1	27236989	27236990	35S_no_stress_PE_peak_2770	2.50002	Chr1	AT1G72340	gene	27236875	27238612	+	0
Chr1	27238834	27238835	35S_no_stress_PE_peak_2771	2.50002	Chr1	AT1G72340	gene	27236875	27238612	+	-222
Chr1	27239698	27239699	35S_no_stress_PE_peak_2772	2.02454	Chr1	AT1G72350	gene	27239273	27239947	-	0
Chr1	27241857	27241858	35S_no_stress_PE_peak_2773	3.88939	Chr1	AT1G72360	gene	27241807	27242827	+	0
Chr1	27242834	27242835	35S_no_stress_PE_peak_2774	4.86046	Chr1	AT1G72360	gene	27241807	27242827	+	-7
Chr1	27244043	27244044	35S_no_stress_PE_peak_2775	2.75414	Chr1	AT1G72370	gene	27242943	27244931	-	0
Chr1	27245187	27245188	35S_no_stress_PE_peak_2776	4.04465	Chr1	AT1G72390	gene	27245165	27251576	+	0
Chr1	27251663	27251664	35S_no_stress_PE_peak_2777	2.50002	Chr1	AT1G72410	gene	27251426	27257081	-	0
Chr1	27257015	27257016	35S_no_stress_PE_peak_2778	8.94806	Chr1	AT1G72410	gene	27251426	27257081	-	0
Chr1	27257988	27257989	35S_no_stress_PE_peak_2779	4.20267	Chr1	AT1G72416	gene	27258829	27260291	-	840
Chr1	27260225	27260226	35S_no_stress_PE_peak_2780	46.96392	Chr1	AT1G72416	gene	27258829	27260291	-	0
Chr1	27265675	27265676	35S_no_stress_PE_peak_2781	19.68076	Chr1	AT1G72430	gene	27264911	27265630	-	-45
Chr1	27266402	27266403	35S_no_stress_PE_peak_2782	5.3781	Chr1	AT1TE89220	TE	27266066	27266380	-	-22
Chr1	27268457	27268458	35S_no_stress_PE_peak_2783	3.29736	Chr1	AT1G72440	gene	27268165	27273596	-	0
Chr1	27276809	27276810	35S_no_stress_PE_peak_2784	57.23205	Chr1	AT1G72450	gene	27274065	27276317	-	-492
Chr1	27283805	27283806	35S_no_stress_PE_peak_2785	9.17329	Chr1	AT1G72470	gene	27283693	27285895	+	0
Chr1	27288384	27288385	35S_no_stress_PE_peak_2786	5.73405	Chr1	AT1G72480	gene	27286058	27288368	-	-16
Chr1	27289101	27289102	35S_no_stress_PE_peak_2787	6.85672	Chr1	AT1G72490	gene	27288900	27291042	-	0
Chr1	27292796	27292797	35S_no_stress_PE_peak_2788	7.25163	Chr1	AT1G72490	gene	27288900	27291042	-	-1754
Chr1	27293605	27293606	35S_no_stress_PE_peak_2789	2.62557	Chr1	AT1G72500	gene	27295336	27298556	-	1730
Chr1	27294359	27294360	35S_no_stress_PE_peak_2790	2.25649	Chr1	AT1G72500	gene	27295336	27298556	-	976
Chr1	27298590	27298591	35S_no_stress_PE_peak_2791	10.82627	Chr1	AT1G72500	gene	27295336	27298556	-	-34
Chr1	27300189	27300190	35S_no_stress_PE_peak_2792	14.25145	Chr1	AT1G72500	gene	27295336	27298556	-	-1633
Chr1	27302217	27302218	35S_no_stress_PE_peak_2793	13.42089	Chr1	AT1G72510	gene	27303366	27304850	+	1148
Chr1	27303339	27303340	35S_no_stress_PE_peak_2794	24.04396	Chr1	AT1G72510	gene	27303366	27304850	+	26
Chr1	27309387	27309388	35S_no_stress_PE_peak_2795	8.94806	Chr1	AT1G72520	gene	27308515	27312754	+	0
Chr1	27313059	27313060	35S_no_stress_PE_peak_2796	5.20338	Chr1	AT1G72530	gene	27312999	27313937	+	0
Chr1	27319608	27319609	35S_no_stress_PE_peak_2797	2.62557	Chr1	AT1G72550	gene	27319688	27324037	-	79
Chr1	27329815	27329816	35S_no_stress_PE_peak_2798	4.36336	Chr1	AT1G72560	gene	27324389	27330031	-	0
Chr1	27339470	27339471	35S_no_stress_PE_peak_2799	19.90923	Chr1	AT1G72600	gene	27338125	27340328	+	0
Chr1	27339470	27339471	35S_no_stress_PE_peak_2799	19.90923	Chr1	AT1G72610	gene	27339114	27340044	-	0
Chr1	27341637	27341638	35S_no_stress_PE_peak_2800	2.13904	Chr1	AT1G72620	gene	27341079	27342455	+	0
Chr1	27344477	27344478	35S_no_stress_PE_peak_2801	4.20267	Chr1	AT1G72630	gene	27344270	27345576	+	0
Chr1	27346007	27346008	35S_no_stress_PE_peak_2802	15.39293	Chr1	AT1G72640	gene	27346261	27348256	-	253
Chr1	27349035	27349036	35S_no_stress_PE_peak_2803	12.61452	Chr1	AT1G72645	gene	27348381	27349219	+	0
Chr1	27353819	27353820	35S_no_stress_PE_peak_2804	9.86518	Chr1	AT1G72660	gene	27353791	27356670	+	0
Chr1	27358964	27358965	35S_no_stress_PE_peak_2805	3.44083	Chr1	AT1G72670	gene	27356683	27358853	-	-111
Chr1	2736003	2736004	35S_no_stress_PE_peak_306	5.91515	Chr1	AT1G08610	gene	2733657	2735819	-	-184
Chr1	27363513	27363514	35S_no_stress_PE_peak_2806	29.11977	Chr1	AT1G72690	gene	27361154	27361919	+	-1594
Chr1	27365253	27365254	35S_no_stress_PE_peak_2807	4.69238	Chr1	AT1G72700	gene	27365896	27371733	+	642
Chr1	27366111	27366112	35S_no_stress_PE_peak_2808	14.25145	Chr1	AT1G72700	gene	27365896	27371733	+	0
Chr1	2736974	2736975	35S_no_stress_PE_peak_307	2.88535	Chr1	AT1G08620	gene	2736774	2743758	+	0
Chr1	27373434	27373435	35S_no_stress_PE_peak_2809	4.52659	Chr1	AT1G72710	gene	27372271	27376584	+	0
Chr1	27376634	27376635	35S_no_stress_PE_peak_2810	6.28441	Chr1	AT1G72710	gene	27372271	27376584	+	-50
Chr1	27383349	27383350	35S_no_stress_PE_peak_2811	17.78868	Chr1	AT1G72750	gene	27383365	27384524	+	15
Chr1	27389038	27389039	35S_no_stress_PE_peak_2812	8.28984	Chr1	AT1TE89630	TE	27389378	27389768	+	339
Chr1	27389867	27389868	35S_no_stress_PE_peak_2813	10.10132	Chr1	AT1TE89630	TE	27389378	27389768	+	-99
Chr1	27393362	27393363	35S_no_stress_PE_peak_2814	5.3781	Chr1	AT1G72780	gene	27393385	27393466	+	22
Chr1	27395013	27395014	35S_no_stress_PE_peak_2815	4.20267	Chr1	AT1G72790	gene	27394747	27396799	+	0
Chr1	27396453	27396454	35S_no_stress_PE_peak_2816	8.94806	Chr1	AT1G72790	gene	27394747	27396799	+	0
Chr1	27400322	27400323	35S_no_stress_PE_peak_2817	7.86588	Chr1	AT1G72810	gene	27398591	27400417	-	0
Chr1	27400322	27400323	35S_no_stress_PE_peak_2817	7.86588	Chr1	AT1TE89660	TE	27400268	27400460	-	0
Chr1	27401127	27401128	35S_no_stress_PE_peak_2818	5.73405	Chr1	AT1TE89660	TE	27400268	27400460	-	-667
Chr1	27402368	27402369	35S_no_stress_PE_peak_2819	30.25822	Chr1	AT1G72820	gene	27402878	27404673	+	509
Chr1	27408538	27408539	35S_no_stress_PE_peak_2820	7.86588	Chr1	AT1G72830	gene	27405456	27407969	-	-569
Chr1	27416072	27416073	35S_no_stress_PE_peak_2821	3.44083	Chr1	AT1G72860	gene	27416228	27420778	-	155
Chr1	27427043	27427044	35S_no_stress_PE_peak_2822	3.02003	Chr1	AT1G72880	gene	27423385	27426140	-	-903
Chr1	27429444	27429445	35S_no_stress_PE_peak_2823	3.15687	Chr1	AT1TE89750	TE	27428715	27429293	-	-151
Chr1	27430063	27430064	35S_no_stress_PE_peak_2824	3.15687	Chr1	AT1G72890	gene	27429916	27431960	+	0
Chr1	27432480	27432481	35S_no_stress_PE_peak_2825	3.58738	Chr1	AT1G72900	gene	27432195	27433782	+	0
Chr1	27435843	27435844	35S_no_stress_PE_peak_2826	18.41045	Chr1	AT1G72910	gene	27435614	27437144	+	0
Chr1	27441869	27441870	35S_no_stress_PE_peak_2827	6.66337	Chr1	AT1G72940	gene	27442238	27443856	+	368
Chr1	27442650	27442651	35S_no_stress_PE_peak_2828	1.69846	Chr1	AT1G72940	gene	27442238	27443856	+	0
Chr1	27444293	27444294	35S_no_stress_PE_peak_2829	14.25145	Chr1	AT1G72950	gene	27444585	27445980	+	291
Chr1	27452632	27452633	35S_no_stress_PE_peak_2830	1.80424	Chr1	AT1G72970	gene	27452766	27455964	+	133
Chr1	27462472	27462473	35S_no_stress_PE_peak_2831	8.50638	Chr1	AT1G72990	gene	27457266	27462392	-	-80
Chr1	27466509	27466510	35S_no_stress_PE_peak_2832	4.20267	Chr1	AT1G73010	gene	27464572	27466256	-	-253
Chr1	27473945	27473946	35S_no_stress_PE_peak_2833	10.34029	Chr1	AT1G73030	gene	27473826	27475122	+	0
Chr1	27478768	27478769	35S_no_stress_PE_peak_2834	26.89697	Chr1	AT1G73060	gene	27478970	27481448	+	201
Chr1	27482501	27482502	35S_no_stress_PE_peak_2835	2.13904	Chr1	AT1G73066	gene	27481785	27483715	+	0
Chr1	27483962	27483963	35S_no_stress_PE_peak_2836	31.41459	Chr1	AT1G73066	gene	27481785	27483715	+	-247
Chr1	27491272	27491273	35S_no_stress_PE_peak_2837	5.55501	Chr1	AT1G73100	gene	27491184	27494182	+	0
Chr1	27496908	27496909	35S_no_stress_PE_peak_2838	2.50002	Chr1	AT1G73110	gene	27494121	27496878	-	-30
Chr1	27498195	27498196	35S_no_stress_PE_peak_2839	5.20338	Chr1	AT1TE89970	TE	27498279	27498344	-	83
Chr1	27506197	27506198	35S_no_stress_PE_peak_2840	18.7247	Chr1	AT1G73150	gene	27504112	27506112	-	-85
Chr1	27530126	27530127	35S_no_stress_PE_peak_2841	3.73693	Chr1	AT1G73210	gene	27528052	27530952	-	0
Chr1	27530843	27530844	35S_no_stress_PE_peak_2842	3.73693	Chr1	AT1G73210	gene	27528052	27530952	-	0
Chr1	27532963	27532964	35S_no_stress_PE_peak_2843	16.27397	Chr1	AT1TE90090	TE	27531541	27532208	-	-755
Chr1	27542096	27542097	35S_no_stress_PE_peak_2844	4.36336	Chr1	AT1G73240	gene	27542187	27544920	-	90
Chr1	27544710	27544711	35S_no_stress_PE_peak_2845	6.09857	Chr1	AT1G73240	gene	27542187	27544920	-	0
Chr1	27546402	27546403	35S_no_stress_PE_peak_2846	6.28441	Chr1	AT1G73250	gene	27545006	27546435	-	0
Chr1	2755799	2755800	35S_no_stress_PE_peak_308	27.26242	Chr1	AT1G08660	gene	2757041	2759794	-	1241
Chr1	27567110	27567111	35S_no_stress_PE_peak_2847	5.73405	Chr1	AT1G73320	gene	27565394	27567222	-	0
Chr1	27572472	27572473	35S_no_stress_PE_peak_2848	2.37679	Chr1	AT1TE90230	TE	27572959	27573057	+	486
Chr1	27577161	27577162	35S_no_stress_PE_peak_2849	3.02003	Chr1	AT1G73350	gene	27575493	27577275	-	0
Chr1	27578823	27578824	35S_no_stress_PE_peak_2850	15.68441	Chr1	AT1G73360	gene	27578696	27582521	-	0
Chr1	27588618	27588619	35S_no_stress_PE_peak_2851	12.88048	Chr1	AT1G73370	gene	27584425	27588464	-	-154
Chr1	27591427	27591428	35S_no_stress_PE_peak_2852	1.49572	Chr1	AT1G73390	gene	27590810	27595142	-	0
Chr1	27594409	27594410	35S_no_stress_PE_peak_2853	4.20267	Chr1	AT1G73390	gene	27590810	27595142	-	0
Chr1	27596119	27596120	35S_no_stress_PE_peak_2854	15.39293	Chr1	AT1TE90300	TE	27595146	27595529	+	-590
Chr1	27603743	27603744	35S_no_stress_PE_peak_2855	12.88048	Chr1	AT1G73430	gene	27603655	27611068	+	0
Chr1	27603743	27603744	35S_no_stress_PE_peak_2855	12.88048	Chr1	AT1TE90320	TE	27603733	27603865	+	0
Chr1	27611300	27611301	35S_no_stress_PE_peak_2856	9.17329	Chr1	AT1G73440	gene	27611363	27612815	+	62
Chr1	27613571	27613572	35S_no_stress_PE_peak_2857	2.62557	Chr1	AT1G73445	transposable_element_gene	27612616	27613350	-	-221
Chr1	27624588	27624589	35S_no_stress_PE_peak_2858	2.75414	Chr1	AT1G73460	gene	27620122	27625092	+	0
Chr1	27627944	27627945	35S_no_stress_PE_peak_2859	47.86912	Chr1	AT1G73470	gene	27625149	27627714	+	-230
Chr1	27633020	27633021	35S_no_stress_PE_peak_2860	7.86588	Chr1	AT1G73480	gene	27628939	27632806	+	-214
Chr1	27639525	27639526	35S_no_stress_PE_peak_2861	20.00399	Chr1	AT1G73500	gene	27639091	27640529	-	0
Chr1	27641753	27641754	35S_no_stress_PE_peak_2862	8.07636	Chr1	AT1G73510	gene	27642386	27643189	-	632
Chr1	27647100	27647101	35S_no_stress_PE_peak_2863	31.80403	Chr1	AT1G73540	gene	27645658	27646698	-	-402
Chr1	27656266	27656267	35S_no_stress_PE_peak_2864	7.86588	Chr1	AT1G73580	gene	27654841	27655518	+	-748
Chr1	27659876	27659877	35S_no_stress_PE_peak_2865	4.04465	Chr1	AT1G73590	gene	27659673	27663178	+	0
Chr1	27664280	27664281	35S_no_stress_PE_peak_2866	17.78868	Chr1	AT1G73590	gene	27659673	27663178	+	-1102
Chr1	27665818	27665819	35S_no_stress_PE_peak_2867	7.25163	Chr1	AT1TE90520	TE	27666330	27666561	+	511
Chr1	27667797	27667798	35S_no_stress_PE_peak_2868	23.35055	Chr1	AT1TE90520	TE	27666330	27666561	+	-1236
Chr1	27668371	27668372	35S_no_stress_PE_peak_2869	8.28984	Chr1	AT1G73600	gene	27669152	27673572	+	780
Chr1	27669793	27669794	35S_no_stress_PE_peak_2870	12.35088	Chr1	AT1G73600	gene	27669152	27673572	+	0
Chr1	27688320	27688321	35S_no_stress_PE_peak_2871	4.52659	Chr1	AT1G73650	gene	27688123	27690307	-	0
Chr1	27690175	27690176	35S_no_stress_PE_peak_2872	3.88939	Chr1	AT1G73650	gene	27688123	27690307	-	0
Chr1	27691689	27691690	35S_no_stress_PE_peak_2873	6.47261	Chr1	AT1G73655	gene	27690359	27691814	-	0
Chr1	2769700	2769701	35S_no_stress_PE_peak_309	4.52659	Chr1	AT1G08700	gene	2769815	2771477	-	114
Chr1	27697887	27697888	35S_no_stress_PE_peak_2874	3.15687	Chr1	AT1G73660	gene	27691893	27697211	-	-676
Chr1	27699979	27699980	35S_no_stress_PE_peak_2875	20.00399	Chr1	AT1G73670	gene	27700050	27703440	+	70
Chr1	27706212	27706213	35S_no_stress_PE_peak_2876	2.88535	Chr1	AT1G73680	gene	27703944	27707518	-	0
Chr1	27707542	27707543	35S_no_stress_PE_peak_2877	11.07336	Chr1	AT1G73680	gene	27703944	27707518	-	-24
Chr1	27710057	27710058	35S_no_stress_PE_peak_2878	12.35088	Chr1	AT1TE90680	TE	27708531	27708913	-	-1144
Chr1	2771323	2771324	35S_no_stress_PE_peak_310	3.15687	Chr1	AT1G08700	gene	2769815	2771477	-	0
Chr1	27713695	27713696	35S_no_stress_PE_peak_2879	22.66452	Chr1	AT1G73687	gene	27713234	27713415	-	-280
Chr1	27719838	27719839	35S_no_stress_PE_peak_2880	4.20267	Chr1	AT1G73700	gene	27717380	27719648	-	-190
Chr1	27721077	27721078	35S_no_stress_PE_peak_2881	3.73693	Chr1	AT1G73710	gene	27721190	27724165	+	112
Chr1	27724909	27724910	35S_no_stress_PE_peak_2882	3.88939	Chr1	AT1G73720	gene	27725002	27729931	+	92
Chr1	27734305	27734306	35S_no_stress_PE_peak_2883	16.87284	Chr1	AT1G73740	gene	27734279	27736189	+	0
Chr1	27736538	27736539	35S_no_stress_PE_peak_2884	3.15687	Chr1	AT1G73750	gene	27736630	27739079	+	91
Chr1	27739169	27739170	35S_no_stress_PE_peak_2885	21.31712	Chr1	AT1G73760	gene	27739168	27741207	-	0
Chr1	27741407	27741408	35S_no_stress_PE_peak_2886	12.0899	Chr1	AT1G73760	gene	27739168	27741207	-	-200
Chr1	27747243	27747244	35S_no_stress_PE_peak_2887	7.45348	Chr1	AT1G73805	gene	27745427	27749178	-	0
Chr1	27749398	27749399	35S_no_stress_PE_peak_2888	15.39293	Chr1	AT1G73805	gene	27745427	27749178	-	-220
Chr1	27755170	27755171	35S_no_stress_PE_peak_2889	4.69238	Chr1	AT1G73810	gene	27752400	27755297	-	0
Chr1	27759856	27759857	35S_no_stress_PE_peak_2890	5.73405	Chr1	AT1G73830	gene	27759973	27761588	+	116
Chr1	27761363	27761364	35S_no_stress_PE_peak_2891	6.66337	Chr1	AT1G73830	gene	27759973	27761588	+	0
Chr1	27762337	27762338	35S_no_stress_PE_peak_2892	7.45348	Chr1	AT1G73830	gene	27759973	27761588	+	-749
Chr1	27763265	27763266	35S_no_stress_PE_peak_2893	2.88535	Chr1	AT1G73840	gene	27763685	27766364	-	419
Chr1	27770507	27770508	35S_no_stress_PE_peak_2894	2.50002	Chr1	AT1G73850	gene	27767263	27770457	+	-50
Chr1	27777952	27777953	35S_no_stress_PE_peak_2895	14.25145	Chr1	AT1G73860	gene	27770986	27776857	-	-1095
Chr1	27779085	27779086	35S_no_stress_PE_peak_2896	4.86046	Chr1	AT1G73870	gene	27779166	27780676	+	80
Chr1	27779998	27779999	35S_no_stress_PE_peak_2897	6.28441	Chr1	AT1G73870	gene	27779166	27780676	+	0
Chr1	27780826	27780827	35S_no_stress_PE_peak_2898	3.73693	Chr1	AT1G73870	gene	27779166	27780676	+	-150
Chr1	27786012	27786013	35S_no_stress_PE_peak_2899	14.25145	Chr1	AT1G73880	gene	27784981	27786804	+	0
Chr1	27787978	27787979	35S_no_stress_PE_peak_2900	3.58738	Chr1	AT1G73890	gene	27787903	27788658	-	0
Chr1	27788999	27789000	35S_no_stress_PE_peak_2901	5.03077	Chr1	AT1G73900	gene	27788983	27789054	+	0
Chr1	27790902	27790903	35S_no_stress_PE_peak_2902	6.28441	Chr1	AT1G73920	gene	27790875	27794914	+	0
Chr1	27799737	27799738	35S_no_stress_PE_peak_2903	8.07636	Chr1	AT1G73950	gene	27799830	27804604	-	92
Chr1	27816644	27816645	35S_no_stress_PE_peak_2904	7.45348	Chr1	AT1G73970	gene	27816814	27820078	+	169
Chr1	27824058	27824059	35S_no_stress_PE_peak_2905	7.65818	Chr1	AT1G73980	gene	27820149	27824036	-	-22
Chr1	27834886	27834887	35S_no_stress_PE_peak_2906	10.34029	Chr1	AT1G74020	gene	27835131	27837317	-	244
Chr1	27837482	27837483	35S_no_stress_PE_peak_2907	5.20338	Chr1	AT1G74020	gene	27835131	27837317	-	-165
Chr1	27838360	27838361	35S_no_stress_PE_peak_2908	2.02454	Chr1	AT1G74030	gene	27839184	27841939	-	823
Chr1	27842265	27842266	35S_no_stress_PE_peak_2909	2.13904	Chr1	AT1G74040	gene	27842171	27845776	+	0
Chr1	27851708	27851709	35S_no_stress_PE_peak_2910	6.47261	Chr1	AT1G74070	gene	27851488	27852976	-	0
Chr1	27853017	27853018	35S_no_stress_PE_peak_2911	3.15687	Chr1	AT1G74070	gene	27851488	27852976	-	-41
Chr1	27859501	27859502	35S_no_stress_PE_peak_2912	4.86046	Chr1	AT1TE91165	TE	27859648	27860967	+	146
Chr1	27861147	27861148	35S_no_stress_PE_peak_2913	6.47261	Chr1	AT1G74088	gene	27861116	27862753	+	0
Chr1	27863040	27863041	35S_no_stress_PE_peak_2914	1.49572	Chr1	AT1G74090	gene	27862909	27864193	+	0
Chr1	27864671	27864672	35S_no_stress_PE_peak_2915	6.47261	Chr1	AT1G74100	gene	27864345	27865694	-	0
Chr1	27865885	27865886	35S_no_stress_PE_peak_2916	5.73405	Chr1	AT1G74100	gene	27864345	27865694	-	-191
Chr1	27873364	27873365	35S_no_stress_PE_peak_2917	3.29736	Chr1	AT1G74120	gene	27871274	27873260	-	-104
Chr1	27885382	27885383	35S_no_stress_PE_peak_2918	12.88048	Chr1	AT1G74160	gene	27886426	27891431	+	1043
Chr1	2789539	2789540	35S_no_stress_PE_peak_311	3.08126	Chr1	AT1TE09080	TE	2788430	2800701	+	0
Chr1	27896374	27896375	35S_no_stress_PE_peak_2919	8.94806	Chr1	AT1G74170	gene	27891494	27896355	-	-19
Chr1	27901778	27901779	35S_no_stress_PE_peak_2920	4.86046	Chr1	AT1G74190	gene	27902590	27906158	-	811
Chr1	27909912	27909913	35S_no_stress_PE_peak_2921	5.73405	Chr1	AT1G74205	gene	27909481	27910384	-	0
Chr1	27917385	27917386	35S_no_stress_PE_peak_2922	10.82627	Chr1	AT1G74240	gene	27917396	27920139	+	10
Chr1	27928065	27928066	35S_no_stress_PE_peak_2923	3.58738	Chr1	AT1G74270	gene	27928171	27929497	-	105
Chr1	27933782	27933783	35S_no_stress_PE_peak_2924	3.29736	Chr1	AT1G74290	gene	27931836	27934268	+	0
Chr1	27935439	27935440	35S_no_stress_PE_peak_2925	3.15687	Chr1	AT1G74300	gene	27935298	27936608	+	0
Chr1	27940239	27940240	35S_no_stress_PE_peak_2926	39.95882	Chr1	AT1G74310	gene	27936508	27940190	-	-49
Chr1	27947410	27947411	35S_no_stress_PE_peak_2927	8.50638	Chr1	AT1G74330	gene	27943462	27947109	-	-301
Chr1	27953169	27953170	35S_no_stress_PE_peak_2928	4.20267	Chr1	AT1TE91460	TE	27952711	27953207	+	0
Chr1	27954212	27954213	35S_no_stress_PE_peak_2929	2.62557	Chr1	AT1G74360	gene	27954231	27958114	+	18
Chr1	27959652	27959653	35S_no_stress_PE_peak_2930	6.28441	Chr1	AT1G74380	gene	27959578	27961454	+	0
Chr1	27964331	27964332	35S_no_stress_PE_peak_2931	2.50002	Chr1	AT1G74400	gene	27963953	27965341	+	0
Chr1	27965425	27965426	35S_no_stress_PE_peak_2932	5.91515	Chr1	AT1G74400	gene	27963953	27965341	+	-84
Chr1	27966466	27966467	35S_no_stress_PE_peak_2933	5.03077	Chr1	AT1G74410	gene	27965551	27967926	+	0
Chr1	27971367	27971368	35S_no_stress_PE_peak_2934	4.86046	Chr1	AT1TE91520	TE	27972687	27972767	-	1319
Chr1	27973166	27973167	35S_no_stress_PE_peak_2935	10.82627	Chr1	AT1TE91520	TE	27972687	27972767	-	-399
Chr1	27974257	27974258	35S_no_stress_PE_peak_2936	10.34029	Chr1	AT1G74430	gene	27975179	27977434	+	921
Chr1	27975126	27975127	35S_no_stress_PE_peak_2937	8.72577	Chr1	AT1G74430	gene	27975179	27977434	+	52
Chr1	27977202	27977203	35S_no_stress_PE_peak_2938	7.45348	Chr1	AT1G74430	gene	27975179	27977434	+	0
Chr1	27977202	27977203	35S_no_stress_PE_peak_2938	7.45348	Chr1	AT1G74440	gene	27976502	27980404	-	0
Chr1	27977988	27977989	35S_no_stress_PE_peak_2939	6.09857	Chr1	AT1G74440	gene	27976502	27980404	-	0
Chr1	27978769	27978770	35S_no_stress_PE_peak_2940	9.40108	Chr1	AT1G74440	gene	27976502	27980404	-	0
Chr1	27980581	27980582	35S_no_stress_PE_peak_2941	5.3781	Chr1	AT1G74440	gene	27976502	27980404	-	-177
Chr1	27982277	27982278	35S_no_stress_PE_peak_2942	34.17656	Chr1	AT1G74448	gene	27982131	27982280	-	0
Chr1	27984167	27984168	35S_no_stress_PE_peak_2943	4.04465	Chr1	AT1G74450	gene	27982509	27984280	+	0
Chr1	27985241	27985242	35S_no_stress_PE_peak_2944	5.55501	Chr1	AT1G74456	gene	27984745	27984826	-	-415
Chr1	27992264	27992265	35S_no_stress_PE_peak_2945	5.91515	Chr1	AT1G74470	gene	27991165	27993006	+	0
Chr1	27993318	27993319	35S_no_stress_PE_peak_2946	8.28984	Chr1	AT1G74480	gene	27993032	27994178	-	0
Chr1	2800492	2800493	35S_no_stress_PE_peak_312	6.28441	Chr1	AT1TE09080	TE	2788430	2800701	+	0
Chr1	28005216	28005217	35S_no_stress_PE_peak_2947	16.27397	Chr1	AT1G74510	gene	28005365	28007739	+	148
Chr1	28009374	28009375	35S_no_stress_PE_peak_2948	6.47261	Chr1	AT1G74520	gene	28007974	28009300	-	-74
Chr1	28011478	28011479	35S_no_stress_PE_peak_2949	3.73693	Chr1	AT1G74530	gene	28009523	28012162	-	0
Chr1	28020348	28020349	35S_no_stress_PE_peak_2950	11.57629	Chr1	AT1G74570	gene	28020383	28020463	-	34
Chr1	28034967	28034968	35S_no_stress_PE_peak_2951	5.91515	Chr1	AT1G74640	gene	28032763	28034773	+	-194
Chr1	28035674	28035675	35S_no_stress_PE_peak_2952	20.3291	Chr1	AT1TE91730	TE	28035177	28035469	-	-205
Chr1	28036396	28036397	35S_no_stress_PE_peak_2953	6.09857	Chr1	AT1TE91735	TE	28037270	28037512	+	873
Chr1	28040893	28040894	35S_no_stress_PE_peak_2954	6.66337	Chr1	AT1G74650	gene	28041191	28042995	+	297
Chr1	28044029	28044030	35S_no_stress_PE_peak_2955	2.50002	Chr1	AT1G74650	gene	28041191	28042995	+	-1034
Chr1	28045229	28045230	35S_no_stress_PE_peak_2956	7.05274	Chr1	AT1G74650	gene	28041191	28042995	+	-2234
Chr1	28052470	28052471	35S_no_stress_PE_peak_2957	23.69628	Chr1	AT1TE91795	TE	28051658	28051690	+	-780
Chr1	28059263	28059264	35S_no_stress_PE_peak_2958	6.28441	Chr1	AT1G74680	gene	28059188	28061119	+	0
Chr1	28065242	28065243	35S_no_stress_PE_peak_2959	3.88939	Chr1	AT1G74700	gene	28065266	28067217	+	23
Chr1	28080105	28080106	35S_no_stress_PE_peak_2960	10.34029	Chr1	AT1G74740	gene	28079946	28082644	-	0
Chr1	28084215	28084216	35S_no_stress_PE_peak_2961	3.15687	Chr1	AT1G74740	gene	28079946	28082644	-	-1571
Chr1	28085498	28085499	35S_no_stress_PE_peak_2962	4.86046	Chr1	AT1G74750	gene	28086800	28089367	+	1301
Chr1	2809017	2809018	35S_no_stress_PE_peak_313	3.88939	Chr1	AT1G08770	gene	2808883	2809747	+	0
Chr1	28095626	28095627	35S_no_stress_PE_peak_2963	28.74414	Chr1	AT1G74780	gene	28095815	28098185	+	188
Chr1	28098609	28098610	35S_no_stress_PE_peak_2964	8.07636	Chr1	AT1G74790	gene	28098765	28101896	+	155
Chr1	28117533	28117534	35S_no_stress_PE_peak_2965	12.88048	Chr1	AT1G74840	gene	28115897	28117405	-	-128
Chr1	28123123	28123124	35S_no_stress_PE_peak_2966	3.29736	Chr1	AT1G74860	gene	28123319	28125882	+	195
Chr1	28132921	28132922	35S_no_stress_PE_peak_2967	3.15687	Chr1	AT1G74890	gene	28131590	28132710	-	-211
Chr1	28138624	28138625	35S_no_stress_PE_peak_2968	3.58738	Chr1	AT1G74910	gene	28135361	28138826	-	0
Chr1	28145960	28145961	35S_no_stress_PE_peak_2969	40.81197	Chr1	AT1G74940	gene	28146059	28147378	+	98
Chr1	28148054	28148055	35S_no_stress_PE_peak_2970	10.10132	Chr1	AT1G74950	gene	28148575	28150444	-	520
Chr1	28151210	28151211	35S_no_stress_PE_peak_2971	17.78868	Chr1	AT1G74960	gene	28151924	28156259	-	713
Chr1	28155964	28155965	35S_no_stress_PE_peak_2972	2.88535	Chr1	AT1G74960	gene	28151924	28156259	-	0
Chr1	28156924	28156925	35S_no_stress_PE_peak_2973	25.81197	Chr1	AT1G74970	gene	28157530	28159302	-	605
Chr1	28164483	28164484	35S_no_stress_PE_peak_2974	10.82627	Chr1	AT1G75000	gene	28163650	28164586	+	0
Chr1	28170912	28170913	35S_no_stress_PE_peak_2975	17.48106	Chr1	AT1G75020	gene	28171018	28173436	+	105
Chr1	28176530	28176531	35S_no_stress_PE_peak_2976	2.50002	Chr1	AT1G75030	gene	28174378	28175383	+	-1147
Chr1	28183491	28183492	35S_no_stress_PE_peak_2977	17.48106	Chr1	AT1G75060	gene	28181275	28183503	-	0
Chr1	28183491	28183492	35S_no_stress_PE_peak_2977	17.48106	Chr1	AT1TE92230	TE	28183376	28183553	+	0
Chr1	2818566	2818567	35S_no_stress_PE_peak_314	3.15687	Chr1	AT1G08810	gene	2819065	2820395	-	498
Chr1	28188682	28188683	35S_no_stress_PE_peak_2978	6.47261	Chr1	AT1G75090	gene	28187447	28189725	-	0
Chr1	28189719	28189720	35S_no_stress_PE_peak_2979	5.55501	Chr1	AT1G75090	gene	28187447	28189725	-	0
Chr1	28190995	28190996	35S_no_stress_PE_peak_2980	4.36336	Chr1	AT1G75100	gene	28190816	28193800	-	0
Chr1	28193850	28193851	35S_no_stress_PE_peak_2981	16.5722	Chr1	AT1G75100	gene	28190816	28193800	-	-50
Chr1	28201761	28201762	35S_no_stress_PE_peak_2982	1.91296	Chr1	AT1G75130	gene	28199970	28201950	-	0
Chr1	28204573	28204574	35S_no_stress_PE_peak_2983	3.73693	Chr1	AT1G75150	gene	28204387	28208573	-	0
Chr1	28212131	28212132	35S_no_stress_PE_peak_2984	4.36336	Chr1	AT1G75163	gene	28212395	28212474	+	263
Chr1	28213023	28213024	35S_no_stress_PE_peak_2985	5.20338	Chr1	AT1TE92320	TE	28213436	28213540	+	412
Chr1	28213796	28213797	35S_no_stress_PE_peak_2986	9.40108	Chr1	AT1G75170	gene	28213799	28215887	+	2
Chr1	2821395	2821396	35S_no_stress_PE_peak_315	3.02003	Chr1	AT1G08820	gene	2821552	2825275	-	156
Chr1	28216883	28216884	35S_no_stress_PE_peak_2987	7.65818	Chr1	AT1G75180	gene	28215836	28218801	-	0
Chr1	28218664	28218665	35S_no_stress_PE_peak_2988	39.11369	Chr1	AT1G75180	gene	28215836	28218801	-	0
Chr1	28219802	28219803	35S_no_stress_PE_peak_2989	3.58738	Chr1	AT1G75190	gene	28219382	28220227	+	0
Chr1	28220332	28220333	35S_no_stress_PE_peak_2990	11.83168	Chr1	AT1G75190	gene	28219382	28220227	+	-105
Chr1	28223880	28223881	35S_no_stress_PE_peak_2991	7.65818	Chr1	AT1G75210	gene	28223869	28228975	+	0
Chr1	28229052	28229053	35S_no_stress_PE_peak_2992	4.20267	Chr1	AT1G75210	gene	28223869	28228975	+	-77
Chr1	28233722	28233723	35S_no_stress_PE_peak_2993	22.32444	Chr1	AT1G75230	gene	28234349	28236741	+	626
Chr1	28243439	28243440	35S_no_stress_PE_peak_2994	9.17329	Chr1	AT1G75240	gene	28241072	28242756	+	-683
Chr1	28251660	28251661	35S_no_stress_PE_peak_2995	6.85672	Chr1	AT1G75280	gene	28251960	28253619	+	299
Chr1	28257408	28257409	35S_no_stress_PE_peak_2996	5.91515	Chr1	AT1G75295	gene	28254366	28257151	-	-257
Chr1	28258676	28258677	35S_no_stress_PE_peak_2997	11.07336	Chr1	AT1G75295	gene	28254366	28257151	-	-1525
Chr1	28259995	28259996	35S_no_stress_PE_peak_2998	7.25163	Chr1	AT1G75310	gene	28261004	28266124	+	1008
Chr1	28268289	28268290	35S_no_stress_PE_peak_2999	3.02003	Chr1	AT1G75330	gene	28266259	28268412	-	0
Chr1	2827128	2827129	35S_no_stress_PE_peak_316	3.44083	Chr1	AT1G08830	gene	2827061	2829315	+	0
Chr1	28272255	28272256	35S_no_stress_PE_peak_3000	3.58738	Chr1	AT1G75350	gene	28272071	28272832	+	0
Chr1	28273556	28273557	35S_no_stress_PE_peak_3001	5.73405	Chr1	AT1G75350	gene	28272071	28272832	+	-724
Chr1	28274206	28274207	35S_no_stress_PE_peak_3002	4.69238	Chr1	AT1G75360	gene	28274588	28275990	+	381
Chr1	28275802	28275803	35S_no_stress_PE_peak_3003	3.02003	Chr1	AT1G75360	gene	28274588	28275990	+	0
Chr1	28279848	28279849	35S_no_stress_PE_peak_3004	5.73405	Chr1	AT1G75370	gene	28276426	28279898	-	0
Chr1	28281223	28281224	35S_no_stress_PE_peak_3005	4.04465	Chr1	AT1TE92540	TE	28280132	28281255	-	0
Chr1	28282471	28282472	35S_no_stress_PE_peak_3006	4.04465	Chr1	AT1G75380	gene	28281389	28284045	-	0
Chr1	28285172	28285173	35S_no_stress_PE_peak_3007	15.10375	Chr1	AT1G75380	gene	28281389	28284045	-	-1127
Chr1	28295948	28295949	35S_no_stress_PE_peak_3008	9.17329	Chr1	AT1G75394	pseudogene	28294786	28295097	+	-851
Chr1	28296976	28296977	35S_no_stress_PE_peak_3009	2.62557	Chr1	AT1G75400	gene	28296919	28299686	+	0
Chr1	28302058	28302059	35S_no_stress_PE_peak_3010	1.49572	Chr1	AT1G75410	gene	28299792	28302603	-	0
Chr1	28302868	28302869	35S_no_stress_PE_peak_3011	12.88048	Chr1	AT1G75410	gene	28299792	28302603	-	-265
Chr1	28304033	28304034	35S_no_stress_PE_peak_3012	3.88939	Chr1	AT1G75420	gene	28305297	28307503	+	1263
Chr1	28312698	28312699	35S_no_stress_PE_peak_3013	5.91515	Chr1	AT1TE92665	TE	28312634	28312698	-	0
Chr1	28313567	28313568	35S_no_stress_PE_peak_3014	10.58189	Chr1	AT1G75440	gene	28313487	28315122	+	0
Chr1	28315927	28315928	35S_no_stress_PE_peak_3015	49.69786	Chr1	AT1G75450	gene	28314458	28318375	-	0
Chr1	28319017	28319018	35S_no_stress_PE_peak_3016	34.98185	Chr1	AT1G75450	gene	28314458	28318375	-	-642
Chr1	28323113	28323114	35S_no_stress_PE_peak_3017	3.58738	Chr1	AT1TE92700	TE	28324765	28325192	+	1651
Chr1	28327820	28327821	35S_no_stress_PE_peak_3018	13.14926	Chr1	AT1G75460	gene	28327886	28329764	+	65
Chr1	28329650	28329651	35S_no_stress_PE_peak_3019	13.14926	Chr1	AT1G75460	gene	28327886	28329764	+	0
Chr1	28335264	28335265	35S_no_stress_PE_peak_3020	8.94806	Chr1	AT1G75490	gene	28335502	28336706	+	237
Chr1	28336795	28336796	35S_no_stress_PE_peak_3021	8.07636	Chr1	AT1G75490	gene	28335502	28336706	+	-89
Chr1	28338326	28338327	35S_no_stress_PE_peak_3022	15.97818	Chr1	AT1G75500	gene	28337726	28340275	-	0
Chr1	28339396	28339397	35S_no_stress_PE_peak_3023	1.49572	Chr1	AT1G75500	gene	28337726	28340275	-	0
Chr1	28341714	28341715	35S_no_stress_PE_peak_3024	21.98633	Chr1	AT1TE92750	TE	28342076	28342819	+	361
Chr1	28358645	28358646	35S_no_stress_PE_peak_3025	18.41045	Chr1	AT1G75530	gene	28359309	28361815	+	663
Chr1	28361993	28361994	35S_no_stress_PE_peak_3026	7.86588	Chr1	AT1G75530	gene	28359309	28361815	+	-178
Chr1	28363338	28363339	35S_no_stress_PE_peak_3027	20.6564	Chr1	AT1TE92810	TE	28362532	28363565	-	0
Chr1	28366196	28366197	35S_no_stress_PE_peak_3028	6.66337	Chr1	AT1G75540	gene	28366027	28367652	+	0
Chr1	28367156	28367157	35S_no_stress_PE_peak_3029	4.04465	Chr1	AT1G75540	gene	28366027	28367652	+	0
Chr1	28367910	28367911	35S_no_stress_PE_peak_3030	3.88939	Chr1	AT1G75540	gene	28366027	28367652	+	-258
Chr1	28370038	28370039	35S_no_stress_PE_peak_3031	4.86046	Chr1	AT1G75550	gene	28369437	28369940	-	-98
Chr1	28373533	28373534	35S_no_stress_PE_peak_3032	12.88048	Chr1	AT1G75570	gene	28373489	28373561	-	0
Chr1	28374173	28374174	35S_no_stress_PE_peak_3033	4.52659	Chr1	AT1G75570	gene	28373489	28373561	-	-612
Chr1	28374787	28374788	35S_no_stress_PE_peak_3034	7.65818	Chr1	AT1G75570	gene	28373489	28373561	-	-1226
Chr1	28377178	28377179	35S_no_stress_PE_peak_3035	11.07336	Chr1	AT1G75580	gene	28377461	28378178	+	282
Chr1	28379358	28379359	35S_no_stress_PE_peak_3036	15.97818	Chr1	AT1G75580	gene	28377461	28378178	+	-1180
Chr1	28383243	28383244	35S_no_stress_PE_peak_3037	13.42089	Chr1	AT1G75590	gene	28382896	28383768	-	0
Chr1	2838928	2838929	35S_no_stress_PE_peak_317	3.44083	Chr1	AT1G08845	gene	2838789	2840994	+	0
Chr1	28403028	28403029	35S_no_stress_PE_peak_3038	5.20338	Chr1	AT1G75640	gene	28403466	28407051	-	437
Chr1	28405723	28405724	35S_no_stress_PE_peak_3039	9.63176	Chr1	AT1G75640	gene	28403466	28407051	-	0
Chr1	28407970	28407971	35S_no_stress_PE_peak_3040	8.94806	Chr1	AT1G75650	gene	28407984	28408056	+	13
Chr1	28420038	28420039	35S_no_stress_PE_peak_3041	22.32444	Chr1	AT1G75680	gene	28417052	28419529	-	-509
Chr1	28423525	28423526	35S_no_stress_PE_peak_3042	8.94806	Chr1	AT1G75690	gene	28422110	28423285	-	-240
Chr1	2842568	2842569	35S_no_stress_PE_peak_318	8.94806	Chr1	AT1G08860	gene	2842153	2846138	+	0
Chr1	28425884	28425885	35S_no_stress_PE_peak_3043	3.88939	Chr1	AT1G75700	gene	28423896	28424931	+	-953
Chr1	28430268	28430269	35S_no_stress_PE_peak_3044	24.04396	Chr1	AT1G75710	gene	28428706	28431249	+	0
Chr1	28433152	28433153	35S_no_stress_PE_peak_3045	3.73693	Chr1	AT1G75717	gene	28433919	28434261	+	766
Chr1	28439176	28439177	35S_no_stress_PE_peak_3046	11.83168	Chr1	AT1G75730	gene	28435706	28439769	-	0
Chr1	28440953	28440954	35S_no_stress_PE_peak_3047	5.20338	Chr1	AT1G75740	gene	28440889	28440960	+	0
Chr1	28443544	28443545	35S_no_stress_PE_peak_3048	9.17329	Chr1	AT1G75750	gene	28441526	28442429	-	-1115
Chr1	28444464	28444465	35S_no_stress_PE_peak_3049	7.65818	Chr1	AT1G75750	gene	28441526	28442429	-	-2035
Chr1	28457936	28457937	35S_no_stress_PE_peak_3050	2.13904	Chr1	AT1G75790	gene	28454781	28457528	-	-408
Chr1	28461423	28461424	35S_no_stress_PE_peak_3051	30.64182	Chr1	AT1G75810	gene	28461664	28462366	+	240
Chr1	28464342	28464343	35S_no_stress_PE_peak_3052	3.29736	Chr1	AT1G75820	gene	28463462	28466971	-	0
Chr1	2846607	2846608	35S_no_stress_PE_peak_319	2.88535	Chr1	AT1G08870	gene	2846536	2846608	-	0
Chr1	28467734	28467735	35S_no_stress_PE_peak_3053	51.08218	Chr1	AT1G75820	gene	28463462	28466971	-	-763
Chr1	28475739	28475740	35S_no_stress_PE_peak_3054	3.88939	Chr1	AT1G75840	gene	28475707	28477802	+	0
Chr1	2848372	2848373	35S_no_stress_PE_peak_320	8.28984	Chr1	AT1G08890	gene	2848348	2852270	+	0
Chr1	28485897	28485898	35S_no_stress_PE_peak_3055	5.73405	Chr1	AT1G75860	gene	28484163	28485951	-	0
Chr1	28496235	28496236	35S_no_stress_PE_peak_3056	9.17329	Chr1	AT1G75890	gene	28493031	28495047	+	-1188
Chr1	28517720	28517721	35S_no_stress_PE_peak_3057	5.20338	Chr1	AT1G75950	gene	28516548	28517699	+	-21
Chr1	28518977	28518978	35S_no_stress_PE_peak_3058	25.45431	Chr1	AT1G75960	gene	28518033	28519874	+	0
Chr1	2852570	2852571	35S_no_stress_PE_peak_321	6.28441	Chr1	AT1G08900	gene	2852454	2855779	+	0
Chr1	28533664	28533665	35S_no_stress_PE_peak_3059	2.75414	Chr1	AT1G76020	gene	28532097	28533567	-	-97
Chr1	28543808	28543809	35S_no_stress_PE_peak_3060	1.91296	Chr1	AT1G76060	gene	28543100	28543850	-	0
Chr1	28546497	28546498	35S_no_stress_PE_peak_3061	3.29736	Chr1	AT1G76070	gene	28546382	28547611	+	0
Chr1	28549572	28549573	35S_no_stress_PE_peak_3062	34.57845	Chr1	AT1G76080	gene	28547786	28549419	-	-153
Chr1	28553857	28553858	35S_no_stress_PE_peak_3063	16.87284	Chr1	AT1G76100	gene	28553987	28554768	-	129
Chr1	28555935	28555936	35S_no_stress_PE_peak_3064	4.20267	Chr1	AT1G76110	gene	28555042	28557586	-	0
Chr1	2856002	2856003	35S_no_stress_PE_peak_322	17.78868	Chr1	AT1G08900	gene	2852454	2855779	+	-223
Chr1	28571295	28571296	35S_no_stress_PE_peak_3065	4.86046	Chr1	AT1G76140	gene	28571130	28575036	+	0
Chr1	28575074	28575075	35S_no_stress_PE_peak_3066	2.13904	Chr1	AT1G76150	gene	28574740	28577700	-	0
Chr1	28580262	28580263	35S_no_stress_PE_peak_3067	11.83168	Chr1	AT1G76160	gene	28577942	28581133	-	0
Chr1	28583622	28583623	35S_no_stress_PE_peak_3068	29.8771	Chr1	AT1G76170	gene	28584039	28586225	-	416
Chr1	28586599	28586600	35S_no_stress_PE_peak_3069	21.16896	Chr1	AT1G76180	gene	28586676	28587931	-	76
Chr1	28587514	28587515	35S_no_stress_PE_peak_3070	4.30512	Chr1	AT1G76180	gene	28586676	28587931	-	0
Chr1	28588581	28588582	35S_no_stress_PE_peak_3071	5.73405	Chr1	AT1G76180	gene	28586676	28587931	-	-650
Chr1	28590081	28590082	35S_no_stress_PE_peak_3072	11.07336	Chr1	AT1G76185	gene	28590325	28591518	+	243
Chr1	28591630	28591631	35S_no_stress_PE_peak_3073	3.15687	Chr1	AT1G76185	gene	28590325	28591518	+	-112
Chr1	28603527	28603528	35S_no_stress_PE_peak_3074	5.55501	Chr1	AT1G76240	gene	28602811	28603929	-	0
Chr1	28605698	28605699	35S_no_stress_PE_peak_3075	8.94806	Chr1	AT1G76250	gene	28606450	28609128	-	751
Chr1	28639646	28639647	35S_no_stress_PE_peak_3076	7.25163	Chr1	AT1G76350	gene	28639577	28643086	+	0
Chr1	28643788	28643789	35S_no_stress_PE_peak_3077	15.39293	Chr1	AT1G76360	gene	28643038	28646712	-	0
Chr1	28644817	28644818	35S_no_stress_PE_peak_3078	15.39293	Chr1	AT1G76360	gene	28643038	28646712	-	0
Chr1	28646750	28646751	35S_no_stress_PE_peak_3079	3.73693	Chr1	AT1G76360	gene	28643038	28646712	-	-38
Chr1	28648225	28648226	35S_no_stress_PE_peak_3080	5.73405	Chr1	AT1G76370	gene	28648449	28650484	-	223
Chr1	28654632	28654633	35S_no_stress_PE_peak_3081	8.50638	Chr1	AT1G76380	gene	28651154	28654580	-	-52
Chr1	28655256	28655257	35S_no_stress_PE_peak_3082	3.15687	Chr1	AT1G76390	gene	28655390	28658711	+	133
Chr1	2865659	2865660	35S_no_stress_PE_peak_323	17.17579	Chr1	AT1TE09290	TE	2865910	2866495	+	250
Chr1	28669352	28669353	35S_no_stress_PE_peak_3083	5.73405	Chr1	AT1G76410	gene	28668848	28669646	+	0
Chr1	2867087	2867088	35S_no_stress_PE_peak_324	4.86046	Chr1	AT1G08920	gene	2867259	2870656	+	171
Chr1	28676795	28676796	35S_no_stress_PE_peak_3084	7.25163	Chr1	AT1G76430	gene	28678935	28681995	-	2139
Chr1	28689320	28689321	35S_no_stress_PE_peak_3085	6.47261	Chr1	AT1G76460	gene	28686181	28689121	-	-199
Chr1	28696032	28696033	35S_no_stress_PE_peak_3086	7.45348	Chr1	AT1G76490	gene	28695760	28698793	+	0
Chr1	2870829	2870830	35S_no_stress_PE_peak_325	8.50638	Chr1	AT1G08920	gene	2867259	2870656	+	-173
Chr1	28715255	28715256	35S_no_stress_PE_peak_3087	3.58738	Chr1	AT1G76520	gene	28715078	28717416	+	0
Chr1	2872721	2872722	35S_no_stress_PE_peak_326	12.88048	Chr1	AT1G08930	gene	2873465	2877270	+	743
Chr1	28727489	28727490	35S_no_stress_PE_peak_3088	2.75414	Chr1	AT1G76550	gene	28722702	28727006	-	-483
Chr1	28728223	28728224	35S_no_stress_PE_peak_3089	5.20338	Chr1	AT1G76560	gene	28728253	28728853	+	29
Chr1	28739021	28739022	35S_no_stress_PE_peak_3090	4.04465	Chr1	AT1G76580	gene	28734234	28738917	+	-104
Chr1	28740202	28740203	35S_no_stress_PE_peak_3091	7.65818	Chr1	AT1G76590	gene	28740691	28742207	+	488
Chr1	28746064	28746065	35S_no_stress_PE_peak_3092	16.27397	Chr1	AT1G76600	gene	28746888	28747845	+	823
Chr1	28746955	28746956	35S_no_stress_PE_peak_3093	7.05274	Chr1	AT1G76600	gene	28746888	28747845	+	0
Chr1	28748993	28748994	35S_no_stress_PE_peak_3094	11.32344	Chr1	AT1TE94070	TE	28749937	28750178	-	943
Chr1	28749705	28749706	35S_no_stress_PE_peak_3095	3.44083	Chr1	AT1TE94070	TE	28749937	28750178	-	231
Chr1	28752421	28752422	35S_no_stress_PE_peak_3096	13.14926	Chr1	AT1G76610	gene	28750988	28751851	+	-570
Chr1	28755131	28755132	35S_no_stress_PE_peak_3097	9.17329	Chr1	AT1G76620	gene	28756521	28759297	+	1389
Chr1	28755858	28755859	35S_no_stress_PE_peak_3098	7.25163	Chr1	AT1G76620	gene	28756521	28759297	+	662
Chr1	28767667	28767668	35S_no_stress_PE_peak_3099	6.09857	Chr1	AT1G76650	gene	28766750	28768138	-	0
Chr1	28772578	28772579	35S_no_stress_PE_peak_3100	2.37679	Chr1	AT1G76670	gene	28772600	28774901	-	21
Chr1	28775090	28775091	35S_no_stress_PE_peak_3101	7.25163	Chr1	AT1G76670	gene	28772600	28774901	-	-189
Chr1	28776480	28776481	35S_no_stress_PE_peak_3102	9.86518	Chr1	AT1G76680	gene	28776846	28778467	+	365
Chr1	2877848	2877849	35S_no_stress_PE_peak_327	14.53295	Chr1	AT1G08940	gene	2877692	2879169	+	0
Chr1	2879457	2879458	35S_no_stress_PE_peak_328	6.47261	Chr1	AT1G08950	gene	2879303	2879374	+	-83
Chr1	28800427	28800428	35S_no_stress_PE_peak_3103	11.32344	Chr1	AT1G76720	gene	28794144	28800369	-	-58
Chr1	28804991	28804992	35S_no_stress_PE_peak_3104	19.3597	Chr1	AT1G76730	gene	28802925	28804784	-	-207
Chr1	2884364	2884365	35S_no_stress_PE_peak_329	7.25163	Chr1	AT1G08970	gene	2882524	2884337	+	-27
Chr1	28861954	28861955	35S_no_stress_PE_peak_3105	6.66337	Chr1	AT1TE94400	TE	28863666	28863785	+	1711
Chr1	28865231	28865232	35S_no_stress_PE_peak_3106	4.04465	Chr1	AT1TE94410	TE	28865140	28865191	+	-40
Chr1	28868581	28868582	35S_no_stress_PE_peak_3107	8.50638	Chr1	AT1G76880	gene	28865500	28868225	+	-356
Chr1	28869586	28869587	35S_no_stress_PE_peak_3108	6.85672	Chr1	AT1G76880	gene	28865500	28868225	+	-1361
Chr1	28870616	28870617	35S_no_stress_PE_peak_3109	4.52659	Chr1	AT1G76880	gene	28865500	28868225	+	-2391
Chr1	28876488	28876489	35S_no_stress_PE_peak_3110	6.85672	Chr1	AT1G76890	gene	28873059	28875292	-	-1196
Chr1	28878719	28878720	35S_no_stress_PE_peak_3111	7.45348	Chr1	AT1G76900	gene	28881814	28884566	+	3094
Chr1	28880437	28880438	35S_no_stress_PE_peak_3112	18.41045	Chr1	AT1G76900	gene	28881814	28884566	+	1376
Chr1	28890682	28890683	35S_no_stress_PE_peak_3113	3.58738	Chr1	AT1TE94490	TE	28891260	28891328	-	577
Chr1	28892256	28892257	35S_no_stress_PE_peak_3114	8.94806	Chr1	AT1G76920	gene	28892062	28893676	+	0
Chr1	28904247	28904248	35S_no_stress_PE_peak_3115	11.83168	Chr1	AT1G76940	gene	28902428	28904311	-	0
Chr1	28906590	28906591	35S_no_stress_PE_peak_3116	8.94806	Chr1	AT1G76950	gene	28906523	28911564	+	0
Chr1	28917071	28917072	35S_no_stress_PE_peak_3117	11.32344	Chr1	AT1G76954	gene	28917866	28918537	-	794
Chr1	28919947	28919948	35S_no_stress_PE_peak_3118	7.86588	Chr1	AT1G76955	gene	28918810	28919545	-	-402
Chr1	28925407	28925408	35S_no_stress_PE_peak_3119	34.57845	Chr1	AT1G76970	gene	28922666	28925404	-	-3
Chr1	28928535	28928536	35S_no_stress_PE_peak_3120	7.65818	Chr1	AT1TE94625	TE	28928128	28928223	+	-312
Chr1	28930870	28930871	35S_no_stress_PE_peak_3121	20.986	Chr1	AT1G76990	gene	28932162	28935550	+	1291
Chr1	28931814	28931815	35S_no_stress_PE_peak_3122	17.17579	Chr1	AT1G76990	gene	28932162	28935550	+	347
Chr1	28953355	28953356	35S_no_stress_PE_peak_3123	6.47261	Chr1	AT1G77060	gene	28951685	28953509	-	0
Chr1	2899674	2899675	35S_no_stress_PE_peak_330	4.69238	Chr1	AT1G09020	gene	2899914	2904815	-	239
Chr1	29008376	29008377	35S_no_stress_PE_peak_3124	2.50002	Chr1	AT1G77210	gene	29008939	29012096	-	562
Chr1	29023583	29023584	35S_no_stress_PE_peak_3125	19.04101	Chr1	AT1G77250	gene	29020265	29023474	-	-109
Chr1	29035695	29035696	35S_no_stress_PE_peak_3126	31.80403	Chr1	AT1G77280	gene	29031468	29035882	-	0
Chr1	29036915	29036916	35S_no_stress_PE_peak_3127	6.09857	Chr1	AT1G77280	gene	29031468	29035882	-	-1033
Chr1	29037422	29037423	35S_no_stress_PE_peak_3128	6.85672	Chr1	AT1G77290	gene	29038375	29039838	+	952
Chr1	29038249	29038250	35S_no_stress_PE_peak_3129	3.73693	Chr1	AT1G77290	gene	29038375	29039838	+	125
Chr1	29073793	29073794	35S_no_stress_PE_peak_3130	5.3781	Chr1	AT1G77370	gene	29073843	29074796	+	49
Chr1	29085762	29085763	35S_no_stress_PE_peak_3131	3.29736	Chr1	AT1G77400	gene	29085811	29086864	+	48
Chr1	29093507	29093508	35S_no_stress_PE_peak_3132	15.68441	Chr1	AT1G77420	gene	29093499	29095716	+	0
Chr1	29096322	29096323	35S_no_stress_PE_peak_3133	5.55501	Chr1	AT1G77440	gene	29096020	29098450	+	0
Chr1	29098949	29098950	35S_no_stress_PE_peak_3134	11.07336	Chr1	AT1G77440	gene	29096020	29098450	+	-499
Chr1	29100887	29100888	35S_no_stress_PE_peak_3135	20.3291	Chr1	AT1G77450	gene	29099954	29101261	+	0
Chr1	29101587	29101588	35S_no_stress_PE_peak_3136	3.73693	Chr1	AT1G77450	gene	29099954	29101261	+	-326
Chr1	29117435	29117436	35S_no_stress_PE_peak_3137	14.81701	Chr1	AT1G77480	gene	29114558	29117338	-	-97
Chr1	29121337	29121338	35S_no_stress_PE_peak_3138	23.35055	Chr1	AT1G77500	gene	29121489	29125191	+	151
Chr1	29143198	29143199	35S_no_stress_PE_peak_3139	6.09857	Chr1	AT1G77560	gene	29143090	29143161	-	-37
Chr1	29152573	29152574	35S_no_stress_PE_peak_3140	5.73405	Chr1	AT1G77600	gene	29152748	29162448	-	174
Chr1	29173175	29173176	35S_no_stress_PE_peak_3141	14.25145	Chr1	AT1G77630	gene	29173457	29175530	+	281
Chr1	29179903	29179904	35S_no_stress_PE_peak_3142	6.66337	Chr1	AT1G77640	gene	29178737	29179675	+	-228
Chr1	29188004	29188005	35S_no_stress_PE_peak_3143	3.02003	Chr1	AT1G77660	gene	29185899	29187825	-	-179
Chr1	29191792	29191793	35S_no_stress_PE_peak_3144	3.15687	Chr1	AT1G77680	gene	29191834	29196287	-	41
Chr1	29196247	29196248	35S_no_stress_PE_peak_3145	7.86588	Chr1	AT1G77680	gene	29191834	29196287	-	0
Chr1	29203526	29203527	35S_no_stress_PE_peak_3146	18.41045	Chr1	AT1G77690	gene	29200941	29203340	-	-186
Chr1	29204753	29204754	35S_no_stress_PE_peak_3147	5.3781	Chr1	AT1G77700	gene	29204747	29206217	+	0
Chr1	29220433	29220434	35S_no_stress_PE_peak_3148	9.63176	Chr1	AT1G77740	gene	29220538	29224220	+	104
Chr1	29224415	29224416	35S_no_stress_PE_peak_3149	11.57629	Chr1	AT1G77740	gene	29220538	29224220	+	-195
Chr1	29229509	29229510	35S_no_stress_PE_peak_3150	22.32444	Chr1	AT1G77750	gene	29230154	29231524	-	644
Chr1	29253175	29253176	35S_no_stress_PE_peak_3151	5.20338	Chr1	AT1G77800	gene	29253396	29260617	+	220
Chr1	2926792	2926793	35S_no_stress_PE_peak_331	20.986	Chr1	AT1G09070	gene	2927703	2928968	+	910
Chr1	29270709	29270710	35S_no_stress_PE_peak_3152	3.15687	Chr1	AT1G77840	gene	29268487	29270586	+	-123
Chr1	29278525	29278526	35S_no_stress_PE_peak_3153	8.94806	Chr1	AT1G77855	gene	29277166	29278518	-	-7
Chr1	29292155	29292156	35S_no_stress_PE_peak_3154	2.25649	Chr1	AT1G77890	gene	29292123	29296160	+	0
Chr1	29297441	29297442	35S_no_stress_PE_peak_3155	8.28984	Chr1	AT1G77920	gene	29298243	29300863	+	801
Chr1	29300968	29300969	35S_no_stress_PE_peak_3156	8.28984	Chr1	AT1G77930	gene	29301000	29303570	+	31
Chr1	29303807	29303808	35S_no_stress_PE_peak_3157	4.36336	Chr1	AT1G77940	gene	29303897	29305382	-	89
Chr1	29305366	29305367	35S_no_stress_PE_peak_3158	3.15687	Chr1	AT1G77940	gene	29303897	29305382	-	0
Chr1	29324877	29324878	35S_no_stress_PE_peak_3159	5.73405	Chr1	AT1TE95930	TE	29323248	29324191	+	-686
Chr1	29327641	29327642	35S_no_stress_PE_peak_3160	12.61452	Chr1	AT1G78000	gene	29329735	29333146	+	2093
Chr1	29336612	29336613	35S_no_stress_PE_peak_3161	23.00658	Chr1	AT1G78010	gene	29333500	29336451	+	-161
Chr1	29337863	29337864	35S_no_stress_PE_peak_3162	38.27437	Chr1	AT1G78020	gene	29338693	29339755	+	829
Chr1	29338737	29338738	35S_no_stress_PE_peak_3163	3.73693	Chr1	AT1G78020	gene	29338693	29339755	+	0
Chr1	29342715	29342716	35S_no_stress_PE_peak_3164	21.31712	Chr1	AT1G78030	gene	29342157	29343824	+	0
Chr1	29345731	29345732	35S_no_stress_PE_peak_3165	17.17579	Chr1	AT1G78040	gene	29345838	29347107	+	106
Chr1	29347140	29347141	35S_no_stress_PE_peak_3166	7.65818	Chr1	AT1G78040	gene	29345838	29347107	+	-33
Chr1	29354456	29354457	35S_no_stress_PE_peak_3167	11.57629	Chr1	AT1G78070	gene	29355022	29358993	+	565
Chr1	29359422	29359423	35S_no_stress_PE_peak_3168	21.98633	Chr1	AT1G78070	gene	29355022	29358993	+	-429
Chr1	29361139	29361140	35S_no_stress_PE_peak_3169	46.06576	Chr1	AT1TE96050	TE	29361839	29362181	-	699
Chr1	29362997	29362998	35S_no_stress_PE_peak_3170	8.94806	Chr1	AT1TE96055	TE	29363204	29364071	+	206
Chr1	29365198	29365199	35S_no_stress_PE_peak_3171	7.18774	Chr1	AT1G78080	gene	29364249	29366073	+	0
Chr1	29371198	29371199	35S_no_stress_PE_peak_3172	4.69238	Chr1	AT1G78090	gene	29373889	29376504	+	2690
Chr1	29386474	29386475	35S_no_stress_PE_peak_3173	8.94806	Chr1	AT1G78100	gene	29387795	29389112	+	1320
Chr1	29388696	29388697	35S_no_stress_PE_peak_3174	13.97218	Chr1	AT1G78100	gene	29387795	29389112	+	0
Chr1	2939495	2939496	35S_no_stress_PE_peak_332	3.58738	Chr1	AT1G09110	gene	2939417	2939488	+	-7
Chr1	29404782	29404783	35S_no_stress_PE_peak_3175	8.94806	Chr1	AT1G78150	gene	29404648	29406752	+	0
Chr1	29413426	29413427	35S_no_stress_PE_peak_3176	15.97818	Chr1	AT1G78170	gene	29414059	29415094	+	632
Chr1	29418939	29418940	35S_no_stress_PE_peak_3177	3.44083	Chr1	AT1G78190	gene	29418620	29418994	-	0
Chr1	29419873	29419874	35S_no_stress_PE_peak_3178	1.69846	Chr1	AT1G78200	gene	29420253	29421864	+	379
Chr1	29424170	29424171	35S_no_stress_PE_peak_3179	4.04465	Chr1	AT1G78210	gene	29422716	29424375	-	0
Chr1	2942426	2942427	35S_no_stress_PE_peak_333	16.87284	Chr1	AT1G09140	gene	2942564	2945961	-	137
Chr1	29424901	29424902	35S_no_stress_PE_peak_3180	4.36336	Chr1	AT1G78210	gene	29422716	29424375	-	-526
Chr1	29427919	29427920	35S_no_stress_PE_peak_3181	3.73693	Chr1	AT1G78220	gene	29425721	29427181	-	-738
Chr1	29429385	29429386	35S_no_stress_PE_peak_3182	16.87284	Chr1	AT1G78230	gene	29430225	29432764	+	839
Chr1	29430257	29430258	35S_no_stress_PE_peak_3183	6.09857	Chr1	AT1G78230	gene	29430225	29432764	+	0
Chr1	29443039	29443040	35S_no_stress_PE_peak_3184	11.32344	Chr1	AT1G78250	gene	29443973	29444010	-	933
Chr1	29450852	29450853	35S_no_stress_PE_peak_3185	14.81701	Chr1	AT1G78265	gene	29450772	29452378	+	0
Chr1	29450852	29450853	35S_no_stress_PE_peak_3185	14.81701	Chr1	AT1G78270	gene	29450563	29452417	-	0
Chr1	29452681	29452682	35S_no_stress_PE_peak_3186	15.10375	Chr1	AT1G78280	gene	29452555	29457373	+	0
Chr1	2945903	2945904	35S_no_stress_PE_peak_334	32.98246	Chr1	AT1G09140	gene	2942564	2945961	-	0
Chr1	29459270	29459271	35S_no_stress_PE_peak_3187	5.3781	Chr1	AT1G78290	gene	29457205	29459400	-	0
Chr1	29466055	29466056	35S_no_stress_PE_peak_3188	13.42089	Chr1	AT1TE96390	TE	29465027	29465465	-	-590
Chr1	29488646	29488647	35S_no_stress_PE_peak_3189	16.87284	Chr1	AT1G78380	gene	29486413	29487906	-	-740
Chr1	29497892	29497893	35S_no_stress_PE_peak_3190	8.94806	Chr1	AT1G78400	gene	29498281	29499682	-	388
Chr1	29503282	29503283	35S_no_stress_PE_peak_3191	3.88939	Chr1	AT1G78410	gene	29502582	29503241	+	-41
Chr1	29504550	29504551	35S_no_stress_PE_peak_3192	7.86588	Chr1	AT1G78420	gene	29504532	29507669	+	0
Chr1	29516397	29516398	35S_no_stress_PE_peak_3193	2.25649	Chr1	AT1G78450	gene	29516989	29517933	-	591
Chr1	29520058	29520059	35S_no_stress_PE_peak_3194	12.88048	Chr1	AT1G78460	gene	29518316	29519323	-	-735
Chr1	29548979	29548980	35S_no_stress_PE_peak_3195	9.86518	Chr1	AT1G78560	gene	29546605	29548824	-	-155
Chr1	29549456	29549457	35S_no_stress_PE_peak_3196	3.44083	Chr1	AT1G78570	gene	29549649	29552438	+	192
Chr1	2955562	2955563	35S_no_stress_PE_peak_335	3.58738	Chr1	AT1G09160	gene	2952771	2955689	-	0
Chr1	29559895	29559896	35S_no_stress_PE_peak_3197	3.58738	Chr1	AT1G78580	gene	29552340	29560912	-	0
Chr1	29566771	29566772	35S_no_stress_PE_peak_3198	26.53361	Chr1	AT1G78600	gene	29567106	29568859	+	334
Chr1	29573283	29573284	35S_no_stress_PE_peak_3199	51.08218	Chr1	AT1G78620	gene	29572871	29575794	-	0
Chr1	29593601	29593602	35S_no_stress_PE_peak_3200	5.91515	Chr1	AT1G78670	gene	29590945	29593499	+	-102
Chr1	29599071	29599072	35S_no_stress_PE_peak_3201	34.17656	Chr1	AT1G78700	gene	29599349	29601682	+	277
Chr1	29625334	29625335	35S_no_stress_PE_peak_3202	22.66452	Chr1	AT1G78790	gene	29623529	29625078	-	-256
Chr1	29633668	29633669	35S_no_stress_PE_peak_3203	5.20338	Chr1	AT1G78820	gene	29634124	29635813	-	455
Chr1	29638615	29638616	35S_no_stress_PE_peak_3204	12.0899	Chr1	AT1G78830	gene	29636955	29638552	-	-63
Chr1	29644080	29644081	35S_no_stress_PE_peak_3205	3.58738	Chr1	AT1G78850	gene	29641926	29643431	-	-649
Chr1	29645515	29645516	35S_no_stress_PE_peak_3206	6.47261	Chr1	AT1G78860	gene	29646168	29647499	-	652
Chr1	2964767	2964768	35S_no_stress_PE_peak_336	3.58738	Chr1	AT1G09176	gene	2964152	2964604	+	-163
Chr1	29650268	29650269	35S_no_stress_PE_peak_3207	4.20267	Chr1	AT1G78870	gene	29650454	29652593	+	185
Chr1	29656261	29656262	35S_no_stress_PE_peak_3208	3.29736	Chr1	AT1G78880	gene	29652633	29655949	-	-312
Chr1	29656261	29656262	35S_no_stress_PE_peak_3208	3.29736	Chr1	AT1G78882	gene	29652633	29655949	-	-312
Chr1	29660281	29660282	35S_no_stress_PE_peak_3209	8.94806	Chr1	AT1G78900	gene	29660184	29664951	+	0
Chr1	29714995	29714996	35S_no_stress_PE_peak_3210	7.25163	Chr1	AT1G78990	gene	29713531	29714969	-	-26
Chr1	29716283	29716284	35S_no_stress_PE_peak_3211	6.28441	Chr1	AT1G79000	gene	29716350	29724621	-	66
Chr1	2972499	2972500	35S_no_stress_PE_peak_337	12.35088	Chr1	AT1G09200	gene	2971593	2972199	-	-300
Chr1	29736770	29736771	35S_no_stress_PE_peak_3212	9.63176	Chr1	AT1G79040	gene	29736016	29737009	+	0
Chr1	29741695	29741696	35S_no_stress_PE_peak_3213	5.3781	Chr1	AT1G79060	gene	29741748	29743600	+	52
Chr1	29743618	29743619	35S_no_stress_PE_peak_3214	10.10132	Chr1	AT1G79060	gene	29741748	29743600	+	-18
Chr1	29749022	29749023	35S_no_stress_PE_peak_3215	6.28441	Chr1	AT1G79080	gene	29746972	29748944	-	-78
Chr1	29756247	29756248	35S_no_stress_PE_peak_3216	4.86046	Chr1	AT1G79100	gene	29753648	29754388	+	-1859
Chr1	29761033	29761034	35S_no_stress_PE_peak_3217	24.7451	Chr1	AT1TE97350	TE	29761175	29761713	-	141
Chr1	29762691	29762692	35S_no_stress_PE_peak_3218	3.15687	Chr1	AT1TE97350	TE	29761175	29761713	-	-978
Chr1	29763523	29763524	35S_no_stress_PE_peak_3219	7.45348	Chr1	AT1G79120	gene	29764089	29768789	-	565
Chr1	29765685	29765686	35S_no_stress_PE_peak_3220	29.8771	Chr1	AT1G79120	gene	29764089	29768789	-	0
Chr1	2976901	2976902	35S_no_stress_PE_peak_338	13.69524	Chr1	AT1G09210	gene	2972842	2976750	-	-151
Chr1	29778365	29778366	35S_no_stress_PE_peak_3221	37.44093	Chr1	AT1G79150	gene	29772588	29777989	-	-376
Chr1	29780956	29780957	35S_no_stress_PE_peak_3222	8.94806	Chr1	AT1G79160	gene	29779721	29780773	-	-183
Chr1	29809397	29809398	35S_no_stress_PE_peak_3223	6.28441	Chr1	AT1G79245	pseudogene	29804735	29809514	-	0
Chr1	29814609	29814610	35S_no_stress_PE_peak_3224	3.02003	Chr1	AT1G79260	gene	29813244	29814309	+	-300
Chr1	2983142	2983143	35S_no_stress_PE_peak_339	19.04101	Chr1	AT1G09230	gene	2979520	2982624	-	-518
Chr1	29833110	29833111	35S_no_stress_PE_peak_3225	6.85672	Chr1	AT1G79290	gene	29833117	29833188	+	6
Chr1	29857237	29857238	35S_no_stress_PE_peak_3226	4.86046	Chr1	AT1G79370	gene	29857934	29860163	+	696
Chr1	29860677	29860678	35S_no_stress_PE_peak_3227	5.73405	Chr1	AT1G79380	gene	29860491	29863316	+	0
Chr1	29869868	29869869	35S_no_stress_PE_peak_3228	5.03077	Chr1	AT1G79410	gene	29867880	29869633	-	-235
Chr1	29871435	29871436	35S_no_stress_PE_peak_3229	5.03077	Chr1	AT1G79420	gene	29871458	29874315	+	22
Chr1	2988020	2988021	35S_no_stress_PE_peak_340	3.15687	Chr1	AT1G09245	gene	2986939	2987393	-	-627
Chr1	2988906	2988907	35S_no_stress_PE_peak_341	2.50002	Chr1	AT1G09250	gene	2989378	2990357	+	471
Chr1	29890451	29890452	35S_no_stress_PE_peak_3230	9.40108	Chr1	AT1G79460	gene	29890392	29894587	+	0
Chr1	29898538	29898539	35S_no_stress_PE_peak_3231	33.15539	Chr1	AT1G79480	gene	29897727	29899604	-	0
Chr1	29910843	29910844	35S_no_stress_PE_peak_3232	3.88939	Chr1	AT1G79510	gene	29908013	29909988	-	-855
Chr1	2991422	2991423	35S_no_stress_PE_peak_342	29.11977	Chr1	AT1G09250	gene	2989378	2990357	+	-1065
Chr1	29926530	29926531	35S_no_stress_PE_peak_3233	15.39293	Chr1	AT1G79550	gene	29924023	29926582	-	0
Chr1	2994347	2994348	35S_no_stress_PE_peak_343	10.34029	Chr1	AT1G09270	gene	2994369	2998222	+	21
Chr1	29949302	29949303	35S_no_stress_PE_peak_3234	15.97818	Chr1	AT1G79590	gene	29946237	29948774	+	-528
Chr1	29952635	29952636	35S_no_stress_PE_peak_3235	4.52659	Chr1	AT1G79600	gene	29949925	29952690	-	0
Chr1	29957427	29957428	35S_no_stress_PE_peak_3236	4.04465	Chr1	AT1G79620	gene	29957562	29962305	-	134
Chr1	29965840	29965841	35S_no_stress_PE_peak_3237	5.55501	Chr1	AT1G79630	gene	29962645	29965795	-	-45
Chr1	29971887	29971888	35S_no_stress_PE_peak_3238	2.25649	Chr1	AT1G79650	gene	29972108	29975281	-	220
Chr1	29975489	29975490	35S_no_stress_PE_peak_3239	2.50002	Chr1	AT1G79650	gene	29972108	29975281	-	-208
Chr1	29979275	29979276	35S_no_stress_PE_peak_3240	6.66337	Chr1	AT1G79670	gene	29976725	29979350	-	0
Chr1	29990746	29990747	35S_no_stress_PE_peak_3241	23.00658	Chr1	AT1G79700	gene	29990336	29993724	-	0
Chr1	30007038	30007039	35S_no_stress_PE_peak_3242	39.11369	Chr1	AT1G79740	gene	30004367	30007020	-	-18
Chr1	30011634	30011635	35S_no_stress_PE_peak_3243	14.81701	Chr1	AT1G79750	gene	30007326	30011393	-	-241
Chr1	30027582	30027583	35S_no_stress_PE_peak_3244	2.25649	Chr1	AT1G79830	gene	30027670	30033901	-	87
Chr1	30062870	30062871	35S_no_stress_PE_peak_3245	15.97818	Chr1	AT1G79920	gene	30058632	30062744	-	-126
Chr1	30084019	30084020	35S_no_stress_PE_peak_3246	8.94806	Chr1	AT1G79980	gene	30083996	30084069	-	0
Chr1	3008540	3008541	35S_no_stress_PE_peak_344	4.04465	Chr1	AT1G09300	gene	3003495	3008213	+	-327
Chr1	3009556	3009557	35S_no_stress_PE_peak_345	2.75414	Chr1	AT1G09310	gene	3009055	3009880	+	0
Chr1	30104553	30104554	35S_no_stress_PE_peak_3247	3.29736	Chr1	AT1G80030	gene	30104830	30109032	-	276
Chr1	301129	301130	35S_no_stress_PE_peak_37	25.81197	Chr1	AT1G01830	gene	298535	302315	-	0
Chr1	3012719	3012720	35S_no_stress_PE_peak_346	3.73693	Chr1	AT1G09330	gene	3012762	3015091	-	42
Chr1	30129753	30129754	35S_no_stress_PE_peak_3248	14.25145	Chr1	AT1G80080	gene	30128005	30129591	-	-162
Chr1	30143378	30143379	35S_no_stress_PE_peak_3249	16.5722	Chr1	AT1G80133	gene	30143628	30144255	-	249
Chr1	3015212	3015213	35S_no_stress_PE_peak_347	4.86046	Chr1	AT1G09340	gene	3015328	3018234	+	115
Chr1	30156590	30156591	35S_no_stress_PE_peak_3250	2.50002	Chr1	AT1G80180	gene	30156826	30157584	-	235
Chr1	3018405	3018406	35S_no_stress_PE_peak_348	16.5722	Chr1	AT1G09340	gene	3015328	3018234	+	-171
Chr1	30187197	30187198	35S_no_stress_PE_peak_3251	18.7247	Chr1	AT1G80280	gene	30183541	30186586	-	-611
Chr1	30190902	30190903	35S_no_stress_PE_peak_3252	10.82627	Chr1	AT1G80300	gene	30191856	30194519	+	953
Chr1	30220430	30220431	35S_no_stress_PE_peak_3253	6.66337	Chr1	AT1TE98800	TE	30220572	30221478	+	141
Chr1	30224272	30224273	35S_no_stress_PE_peak_3254	4.69238	Chr1	AT1G80400	gene	30225176	30227575	+	903
Chr1	30237826	30237827	35S_no_stress_PE_peak_3255	7.65818	Chr1	AT1G80420	gene	30235164	30238535	-	0
Chr1	30237826	30237827	35S_no_stress_PE_peak_3255	7.65818	Chr1	AT1G80430	gene	30237784	30237865	+	0
Chr1	30239120	30239121	35S_no_stress_PE_peak_3256	9.63176	Chr1	AT1G80420	gene	30235164	30238535	-	-585
Chr1	30242587	30242588	35S_no_stress_PE_peak_3257	7.45348	Chr1	AT1G80440	gene	30241607	30243071	+	0
Chr1	30243915	30243916	35S_no_stress_PE_peak_3258	8.94806	Chr1	AT1G80450	gene	30243930	30244783	-	14
Chr1	30249259	30249260	35S_no_stress_PE_peak_3259	5.20338	Chr1	AT1G80460	gene	30246745	30249305	-	0
Chr1	30260838	30260839	35S_no_stress_PE_peak_3260	11.83168	Chr1	AT1G80490	gene	30260903	30267038	-	64
Chr1	302639	302640	35S_no_stress_PE_peak_38	10.10132	Chr1	AT1G01830	gene	298535	302315	-	-324
Chr1	30267501	30267502	35S_no_stress_PE_peak_3261	57.23205	Chr1	AT1G80490	gene	30260903	30267038	-	-463
Chr1	30269912	30269913	35S_no_stress_PE_peak_3262	25.81197	Chr1	AT1G80500	gene	30270529	30272668	+	616
Chr1	30302871	30302872	35S_no_stress_PE_peak_3263	12.35088	Chr1	AT1G80610	gene	30300733	30304033	-	0
Chr1	30310973	30310974	35S_no_stress_PE_peak_3264	11.57629	Chr1	AT1G80630	gene	30308696	30310656	-	-317
Chr1	3031270	3031271	35S_no_stress_PE_peak_349	10.58189	Chr1	AT1G09390	gene	3031203	3033582	+	0
Chr1	30380578	30380579	35S_no_stress_PE_peak_3265	15.68441	Chr1	AT1TE99340	TE	30381109	30381200	+	530
Chr1	3038379	3038380	35S_no_stress_PE_peak_350	8.94806	Chr1	AT1G09415	gene	3037754	3038408	-	0
Chr1	30387864	30387865	35S_no_stress_PE_peak_3266	6.47261	Chr1	AT1G80860	gene	30388035	30389302	-	170
Chr1	30403801	30403802	35S_no_stress_PE_peak_3267	6.66337	Chr1	AT1G80920	gene	30403644	30404690	-	0
Chr1	3041953	3041954	35S_no_stress_PE_peak_351	6.28441	Chr1	AT1G09430	gene	3041996	3045402	+	42
Chr1	3047553	3047554	35S_no_stress_PE_peak_352	10.58189	Chr1	AT1G09440	gene	3045513	3047893	-	0
Chr1	3057324	3057325	35S_no_stress_PE_peak_353	14.25145	Chr1	AT1G09470	gene	3055231	3057443	-	0
Chr1	3072695	3072696	35S_no_stress_PE_peak_354	44.2895	Chr1	AT1TE09970	TE	3073227	3075036	-	531
Chr1	3076691	3076692	35S_no_stress_PE_peak_355	13.69524	Chr1	AT1G09530	gene	3076582	3079539	+	0
Chr1	3093469	3093470	35S_no_stress_PE_peak_356	12.0899	Chr1	AT1G09560	gene	3093839	3094864	+	369
Chr1	3100866	3100867	35S_no_stress_PE_peak_357	5.3781	Chr1	AT1G09570	gene	3095256	3100357	-	-509
Chr1	3119836	3119837	35S_no_stress_PE_peak_358	11.57629	Chr1	AT1G09640	gene	3119878	3122526	+	41
Chr1	3122421	3122422	35S_no_stress_PE_peak_359	4.52659	Chr1	AT1G09640	gene	3119878	3122526	+	0
Chr1	312789	312790	35S_no_stress_PE_peak_39	3.58738	Chr1	AT1G01900	gene	310316	313130	+	0
Chr1	3131140	3131141	35S_no_stress_PE_peak_360	15.97818	Chr1	AT1G09660	gene	3127771	3131094	-	-46
Chr1	3136147	3136148	35S_no_stress_PE_peak_361	5.20338	Chr1	AT1G09690	gene	3136188	3137475	-	40
Chr1	3137600	3137601	35S_no_stress_PE_peak_362	9.40108	Chr1	AT1G09690	gene	3136188	3137475	-	-125
Chr1	3140901	3140902	35S_no_stress_PE_peak_363	8.72577	Chr1	AT1G09710	gene	3140868	3144370	+	0
Chr1	3154330	3154331	35S_no_stress_PE_peak_364	5.20338	Chr1	AT1G09730	gene	3147667	3154380	-	0
Chr1	3156925	3156926	35S_no_stress_PE_peak_365	4.69238	Chr1	AT1G09750	gene	3157501	3159148	+	575
Chr1	3157725	3157726	35S_no_stress_PE_peak_366	4.86046	Chr1	AT1G09750	gene	3157501	3159148	+	0
Chr1	3158857	3158858	35S_no_stress_PE_peak_367	8.07636	Chr1	AT1G09750	gene	3157501	3159148	+	0
Chr1	3161945	3161946	35S_no_stress_PE_peak_368	3.29736	Chr1	AT1G09770	gene	3161841	3165360	+	0
Chr1	3180573	3180574	35S_no_stress_PE_peak_369	27.99927	Chr1	AT1G09800	gene	3176883	3180421	-	-152
Chr1	3184265	3184266	35S_no_stress_PE_peak_370	6.66337	Chr1	AT1G09810	gene	3180936	3184224	-	-41
Chr1	3189402	3189403	35S_no_stress_PE_peak_371	2.37679	Chr1	AT1G09815	gene	3189369	3190242	+	0
Chr1	3201698	3201699	35S_no_stress_PE_peak_372	28.74414	Chr1	AT1G09850	gene	3201799	3204150	+	100
Chr1	3239457	3239458	35S_no_stress_PE_peak_373	8.07636	Chr1	AT1G09940	gene	3236995	3239554	-	0
Chr1	3240320	3240321	35S_no_stress_PE_peak_374	13.42089	Chr1	AT1G09950	gene	3240606	3241632	-	285
Chr1	3242200	3242201	35S_no_stress_PE_peak_375	4.04465	Chr1	AT1G09950	gene	3240606	3241632	-	-568
Chr1	3242959	3242960	35S_no_stress_PE_peak_376	11.07336	Chr1	AT1G09960	gene	3244213	3247200	+	1253
Chr1	3244102	3244103	35S_no_stress_PE_peak_377	6.09857	Chr1	AT1G09960	gene	3244213	3247200	+	110
Chr1	3248009	3248010	35S_no_stress_PE_peak_378	16.5722	Chr1	AT1TE10550	TE	3247448	3247570	+	-439
Chr1	3249302	3249303	35S_no_stress_PE_peak_379	12.35088	Chr1	AT1TE10555	TE	3250197	3250578	-	894
Chr1	3250152	3250153	35S_no_stress_PE_peak_380	6.09857	Chr1	AT1TE10555	TE	3250197	3250578	-	44
Chr1	3252255	3252256	35S_no_stress_PE_peak_381	12.61452	Chr1	AT1G09970	gene	3252240	3255693	+	0
Chr1	3253051	3253052	35S_no_stress_PE_peak_382	3.58738	Chr1	AT1G09970	gene	3252240	3255693	+	0
Chr1	3255320	3255321	35S_no_stress_PE_peak_383	2.62557	Chr1	AT1G09970	gene	3252240	3255693	+	0
Chr1	3256048	3256049	35S_no_stress_PE_peak_384	3.73693	Chr1	AT1G09980	gene	3256245	3261614	-	196
Chr1	3261784	3261785	35S_no_stress_PE_peak_385	8.07636	Chr1	AT1G09980	gene	3256245	3261614	-	-170
Chr1	3263691	3263692	35S_no_stress_PE_peak_386	8.72577	Chr1	AT1TE10610	TE	3263540	3263797	-	0
Chr1	3272593	3272594	35S_no_stress_PE_peak_387	15.39293	Chr1	AT1G10020	gene	3269604	3271987	-	-606
Chr1	3273885	3273886	35S_no_stress_PE_peak_388	4.36336	Chr1	AT1G10030	gene	3273825	3275837	+	0
Chr1	3278935	3278936	35S_no_stress_PE_peak_389	11.32344	Chr1	AT1G10040	gene	3275891	3278697	-	-238
Chr1	3283979	3283980	35S_no_stress_PE_peak_390	7.25163	Chr1	AT1G10060	gene	3284239	3287107	+	259
Chr1	3287492	3287493	35S_no_stress_PE_peak_391	23.00658	Chr1	AT1G10060	gene	3284239	3287107	+	-385
Chr1	3290306	3290307	35S_no_stress_PE_peak_392	4.20267	Chr1	AT1G10070	gene	3288087	3290471	+	0
Chr1	3296414	3296415	35S_no_stress_PE_peak_393	15.39293	Chr1	AT1G10090	gene	3290311	3296198	-	-216
Chr1	3302234	3302235	35S_no_stress_PE_peak_394	11.07336	Chr1	AT1G10110	gene	3302742	3304092	+	507
Chr1	3306159	3306160	35S_no_stress_PE_peak_395	12.88048	Chr1	AT1G10120	gene	3304039	3306824	-	0
Chr1	3310608	3310609	35S_no_stress_PE_peak_396	4.04465	Chr1	AT1G10130	gene	3310930	3322213	+	321
Chr1	3325931	3325932	35S_no_stress_PE_peak_397	20.6564	Chr1	AT1G10150	gene	3325824	3327614	+	0
Chr1	3333627	3333628	35S_no_stress_PE_peak_398	3.73693	Chr1	AT1G10170	gene	3333595	3337491	-	0
Chr1	3338071	3338072	35S_no_stress_PE_peak_399	8.72577	Chr1	AT1G10180	gene	3338303	3341608	-	231
Chr1	3341825	3341826	35S_no_stress_PE_peak_400	7.86588	Chr1	AT1G10180	gene	3338303	3341608	-	-217
Chr1	3346294	3346295	35S_no_stress_PE_peak_401	4.20267	Chr1	AT1G10200	gene	3346390	3347885	-	95
Chr1	3347855	3347856	35S_no_stress_PE_peak_402	13.69524	Chr1	AT1G10200	gene	3346390	3347885	-	0
Chr1	3351751	3351752	35S_no_stress_PE_peak_403	2.50002	Chr1	AT1G10220	gene	3352159	3354856	+	407
Chr1	3352600	3352601	35S_no_stress_PE_peak_404	4.52659	Chr1	AT1G10220	gene	3352159	3354856	+	0
Chr1	3353932	3353933	35S_no_stress_PE_peak_405	1.80424	Chr1	AT1G10220	gene	3352159	3354856	+	0
Chr1	3355020	3355021	35S_no_stress_PE_peak_406	39.95882	Chr1	AT1G10220	gene	3352159	3354856	+	-164
Chr1	3360794	3360795	35S_no_stress_PE_peak_407	9.22723	Chr1	AT1G10260	transposable_element_gene	3360526	3361247	-	0
Chr1	3360794	3360795	35S_no_stress_PE_peak_407	9.22723	Chr1	AT1TE10935	TE	3360626	3361316	-	0
Chr1	3363164	3363165	35S_no_stress_PE_peak_408	5.03077	Chr1	AT1G10270	gene	3363504	3366488	+	339
Chr1	3388351	3388352	35S_no_stress_PE_peak_409	4.36336	Chr1	AT1G10320	gene	3384164	3388373	-	0
Chr1	3388351	3388352	35S_no_stress_PE_peak_409	4.36336	Chr1	AT1TE11020	TE	3388028	3388400	+	0
Chr1	3392790	3392791	35S_no_stress_PE_peak_410	15.10375	Chr1	AT1G10340	gene	3390322	3392571	-	-219
Chr1	3395030	3395031	35S_no_stress_PE_peak_411	4.20267	Chr1	AT1G10350	gene	3393407	3395055	-	0
Chr1	3397005	3397006	35S_no_stress_PE_peak_412	7.05274	Chr1	AT1G10370	gene	3397081	3398358	-	75
Chr1	3398810	3398811	35S_no_stress_PE_peak_413	22.66452	Chr1	AT1G10370	gene	3397081	3398358	-	-452
Chr1	3401040	3401041	35S_no_stress_PE_peak_414	3.44083	Chr1	AT1G10380	gene	3400606	3402324	+	0
Chr1	3413027	3413028	35S_no_stress_PE_peak_415	2.37679	Chr1	AT1TE11100	TE	3413099	3413250	-	71
Chr1	3419524	3419525	35S_no_stress_PE_peak_416	14.25145	Chr1	AT1G10410	gene	3416680	3419639	-	0
Chr1	3420848	3420849	35S_no_stress_PE_peak_417	19.3597	Chr1	AT1G10410	gene	3416680	3419639	-	-1209
Chr1	3423895	3423896	35S_no_stress_PE_peak_418	7.86588	Chr1	AT1G10417	gene	3424186	3427457	-	290
Chr1	3428601	3428602	35S_no_stress_PE_peak_419	1.80424	Chr1	AT1G10430	gene	3428478	3430633	-	0
Chr1	3431163	3431164	35S_no_stress_PE_peak_420	8.28984	Chr1	AT1G10440	gene	3431185	3431256	-	21
[truncated: 18,670 more rows]
