# Supplementary material for: Multiomics Reveals the Regulatory Mechanisms of Arabidopsis Tissues under Heat Stress
Source: Int J Mol Sci. 2023 Jul 4;24(13):11081. doi: 10.3390/ijms241311081 (PMC10341750; doi:10.3390/ijms241311081)
Supplement: Supplementary file 1 [file ijms-24-11081-s001.zip › CG.csv]

													logFC
Chr1_10086600	0	0.714286	4	4	0	Chr1	AT1G28710	gene	10086600	10089772	-	0	6.15842994
Chr1_10096800	0	0.6	1	1	1	Chr1	AT1G28820	gene	10096951	10097022	+	52	5.906890596
Chr1_10098300	0.0625	0.7	2	2	0.060659743	Chr1	AT1G28850	gene	10098653	10098724	+	254	3.485426827
Chr1_10136600	0.1875	0.916667	5	2	0.013794107	Chr1	AT1G29050	gene	10136230	10139208	-	0	2.289507142
Chr1_10161400	0.153846	0.710526	1	2	0.192045507	Chr1	AT1TE32795	TE	10160999	10161600	+	0	2.207400508
Chr1_1016600	0.5	1	1	1	1	Chr1	AT1G03960	gene	1013715	1017929	+	0	1
Chr1_1017100	0.185185	0.653061	3	6	0.052543213	Chr1	AT1G03960	gene	1013715	1017929	+	0	1.81825051
Chr1_10176900	0	0.607143	1	5	0.714617183	Chr1	AT1G29120	gene	10174187	10178521	+	0	5.923964448
Chr1_10182300	0	0.647059	3	2	0.108908513	Chr1	AT1G29150	gene	10180518	10182703	+	0	6.015825361
Chr1_10215800	0	0.636364	1	3	0.406120126	Chr1	AT1G29230	gene	10214860	10216422	+	0	5.991780318
Chr1_10222000	0.153846	0.833333	2	2	0.046794737	Chr1	AT1TE32995	TE	10221755	10222388	-	0	2.437406178
Chr1_10311900	0	0.596491	1	6	1	Chr1	AT1G29470	gene	10310245	10314048	-	0	5.898428465
Chr1_10312600	0.333333	0.777778	1	1	1	Chr1	AT1G29470	gene	10310245	10314048	-	0	1.222394276
Chr1_10333800	0.384615	0.789474	2	2	1	Chr1	AT1G29560	gene	10332371	10335694	+	0	1.037476725
Chr1_10363200	0	0.411765	2	2	0.33069046	Chr1	AT1TE33490	TE	10357357	10363358	+	0	5.363749301
Chr1_10433900	0	0.636364	3	2	0.145881935	Chr1	AT1G29800	gene	10432601	10435441	+	0	5.991780318
Chr1_10439900	0.333333	0.847826	3	7	0.110169801	Chr1	AT1G29820	gene	10437657	10440786	+	0	1.346804058
Chr1_10442900	0	0.555556	1	2	1	Chr1	AT1G29830	gene	10441053	10445657	+	0	5.795860437
Chr1_10442900	0	0.555556	1	2	1	Chr1	AT1TE33740	TE	10442906	10442999	-	0	5.795860437
Chr1_10460100	0.333333	0.933333	2	1	0.207498532	Chr1	AT1G29880	gene	10459478	10462801	-	0	1.485427755
Chr1_10471500	0.3	1	2	2	0.438409643	Chr1	AT1G29900	gene	10468054	10472211	+	0	1.736965594
Chr1_10479900	0.416667	1	2	1	1	Chr1	AT1G29940	gene	10479121	10486819	-	0	1.263033252
Chr1_10492900	0.5	0.9	1	1	1	Chr1	AT1G29950	gene	10491698	10494598	+	0	0.847996907
Chr1_10492900	0.5	0.9	1	1	1	Chr1	AT1G29951	gene	10491975	10494598	+	0	0.847996907
Chr1_10492900	0.5	0.9	1	1	1	Chr1	AT1G29952	gene	10491975	10494598	+	0	0.847996907
Chr1_10533200	0.5	0.933333	1	1	1	Chr1	AT1G30030	transposable_element_gene	10531831	10534842	+	0	0.900463811
Chr1_10533200	0.5	0.933333	1	1	1	Chr1	AT1TE34045	TE	10532077	10533434	+	0	0.900463811
Chr1_10545700	0.25	0.75	2	2	1	Chr1	AT1G30060	gene	10545087	10545906	-	0	1.584962501
Chr1_10682000	0.166667	0.75	5	2	0.168257398	Chr1	AT1G30320	gene	10680246	10682954	+	0	2.169922116
Chr1_10718000	0.066667	0.466667	2	2	1	Chr1	AT1G30360	gene	10715665	10718997	+	0	2.807348739
Chr1_10731300	0.133333	1	2	2	0	Chr1	AT1G30400	gene	10727638	10738055	+	0	2.906894202
Chr1_10745800	0.25	0.736842	1	3	1	Chr1	AT1G30410	gene	10738805	10747323	+	0	1.559427203
Chr1_10751700	0	0.714286	2	2	0.004780205	Chr1	AT1G30420	gene	10748816	10756316	+	0	6.15842994
Chr1_10760600	0.428571	1	1	2	1	Chr1	AT1G30440	gene	10759475	10762394	+	0	1.222393864
Chr1_10767700	0.2	0.705882	3	3	0.630788465	Chr1	AT1G30450	gene	10762739	10769532	+	0	1.819427033
Chr1_10785400	0	0.694444	1	6	0.37701788	Chr1	AT1G30470	gene	10779171	10786697	+	0	6.117786455
Chr1_10797300	0.318182	0.805556	4	4	0.105590581	Chr1	AT1G30490	gene	10796135	10800961	-	0	1.340132662
Chr1_10812500	0	0.4	2	4	1	Chr1	AT1G30520	gene	10810984	10813700	+	0	5.321928095
Chr1_10825900	0	0.7	1	7	0.941862303	Chr1	AT1G30560	gene	10824761	10826293	+	0	6.129283017
Chr1_10837000	0.4	0.818182	2	1	1	Chr1	AT1G30590	gene	10835794	10840005	-	0	1.032421798
Chr1_10849600	0.375	1	5	3	0.054676213	Chr1	AT1G30610	gene	10846513	10850628	+	0	1.415037499
Chr1_10857200	0	0.7	2	1	0.14297592	Chr1	AT1G30620	gene	10854549	10858244	+	0	6.129283017
Chr1_10889300	0.43662	0.958333	10	5	0.003847576	Chr1	AT1G30690	gene	10887607	10890332	+	0	1.134148832
Chr1_10940600	0.294118	0.818182	4	5	0.016702794	Chr1	AT1G30810	gene	10936765	10942292	-	0	1.476026719
Chr1_10949700	0.071429	0.666667	2	2	0.059001579	Chr1	AT1TE35380	TE	10949476	10950410	-	0	3.222384487
Chr1_11001900	0	1	1	1	0.358316973	Chr1	AT1G30910	gene	11000883	11002936	+	0	6.64385619
Chr1_11041500	0	0.421053	1	4	0.488813234	Chr1	AT1G30970	gene	11040281	11043751	-	0	5.395929939
Chr1_11045800	0.416667	0.916667	2	2	0.384814496	Chr1	AT1TE35670	TE	11044865	11045603	+	-197	1.137502894
Chr1_11050300	0.285714	1	1	1	0.193993545	Chr1	AT1G30980	transposable_element_gene	11049583	11050729	-	0	1.807356365
Chr1_11050300	0.285714	1	1	1	0.193993545	Chr1	AT1TE35680	TE	11048697	11051466	-	0	1.807356365
Chr1_11068900	0	0.434783	2	2	0.00744002	Chr1	AT1TE35735	TE	11068732	11069339	-	0	5.442223627
Chr1_11098000	0.571429	1	1	1	1	Chr1	AT1G31100	transposable_element_gene	11097034	11100418	-	0	0.80735384
Chr1_11098000	0.571429	1	1	1	1	Chr1	AT1TE35855	TE	11096890	11099331	-	0	0.80735384
Chr1_11128500	0.125	0.583333	2	2	0.700935091	Chr1	AT1G31163	gene	11128732	11130239	-	133	2.222391597
Chr1_11132600	0	0.428571	2	2	0.45687794	Chr1	AT1TE35985	TE	11132678	11132865	-	0	5.421462326
Chr1_11146600	0	0.47619	2	2	0.562948315	Chr1	AT1G31190	gene	11144772	11146930	+	0	5.573465419
Chr1_11235500	0	0.52459	2	7	0.290680914	Chr1	AT1G31360	gene	11232333	11237530	+	0	5.713118401
Chr1_11247400	0	0.516667	4	8	0.015463015	Chr1	AT1G31410	gene	11246914	11249359	-	0	5.691162835
Chr1_11371400	0.116279	0.56	4	4	0.009026258	Chr1	AT1G31750	gene	11370659	11372077	-	0	2.267836258
Chr1_11413000	0.395349	1	7	1	1	Chr1	AT1G31814	gene	11412608	11414502	-	0	1.338801319
Chr1_11460300	0	0.5	2	1	1	Chr1	AT1G31910	gene	11457126	11461825	+	0	5.64385619
Chr1_1150300	0.59375	1	5	4	0.097542699	Chr1	AT1G04300	gene	1148597	1154652	-	0	0.752072487
Chr1_11508300	0.5	1	1	1	1	Chr1	AT1G32000	gene	11508285	11508909	-	0	1
Chr1_11508300	0.5	1	1	1	1	Chr1	AT1TE37220	TE	11508353	11508500	-	0	1
Chr1_11512600	0.416667	0.923077	2	2	0.865147332	Chr1	AT1G32020	gene	11512552	11513067	-	0	1.147556154
Chr1_11516000	0.5	0.909091	2	2	0.607624854	Chr1	AT1TE37250	TE	11516076	11516131	-	0	0.862496621
Chr1_11526800	0.368421	0.771429	2	2	0.684782086	Chr1	AT1TE37305	TE	11525687	11527099	-	0	1.066178084
Chr1_11614800	0	0.458333	2	2	0.245760958	Chr1	AT1G32230	gene	11612118	11616218	+	0	5.518324258
Chr1_11664900	0	0.866667	1	2	0.148215153	Chr1	AT1G32340	gene	11663070	11666058	-	0	6.437405867
Chr1_11700300	0.421053	0.925926	1	2	0.139666622	Chr1	AT1TE37890	TE	11699258	11701926	+	0	1.136895054
Chr1_11701100	0.333333	0.8	1	2	1	Chr1	AT1TE37890	TE	11699258	11701926	+	0	1.263035849
Chr1_11716400	0.083333	0.5	2	3	1	Chr1	AT1G32450	gene	11715150	11719970	-	0	2.584968272
Chr1_11742600	0.6	1	2	2	1	Chr1	AT1G32490	gene	11742054	11749788	-	0	0.736965594
Chr1_11743600	0	0.416667	2	4	1	Chr1	AT1G32490	gene	11742054	11749788	-	0	5.380822938
Chr1_11782700	0.6	1	1	1	1	Chr1	AT1TE38195	TE	11782553	11783489	-	0	0.736965594
Chr1_11823700	0.244444	0.74026	4	4	0	Chr1	AT1TE38315	TE	11823544	11825123	+	0	1.59852808
Chr1_11832500	0.095238	0.8	2	2	0.006619256	Chr1	AT1TE38340	TE	11831780	11832816	+	0	3.070390771
Chr1_11843000	0	0.611111	4	4	0	Chr1	AT1G32730	gene	11840910	11843257	+	0	5.933362545
Chr1_11853400	0	0.464286	2	4	0.159837538	Chr1	AT1G32750	gene	11846247	11856765	-	0	5.536941874
Chr1_11855600	0.2	0.944444	1	2	0.406219148	Chr1	AT1G32750	gene	11846247	11856765	-	0	2.239465256
Chr1_11875800	0.333333	0.954545	4	4	0.023600062	Chr1	AT1G32790	gene	11874704	11877387	-	0	1.517849061
Chr1_11897100	0.571429	1	1	1	1	Chr1	AT1G32840	transposable_element_gene	11896546	11899695	-	0	0.80735384
Chr1_11897100	0.571429	1	1	1	1	Chr1	AT1TE38530	TE	11887152	11901703	+	0	0.80735384
Chr1_11949900	0.428571	0.9	1	1	1	Chr1	AT1G32970	gene	11948721	11951982	-	0	1.070390771
Chr1_1198800	0	0.4	1	1	1	Chr1	AT1G04430	gene	1198118	1201527	+	0	5.321928095
Chr1_12084000	0.166667	0.580645	1	2	1	Chr1	AT1TE39160	TE	12084097	12084194	+	0	1.800687906
Chr1_12088100	0.5	0.909091	2	2	1	Chr1	AT1G33340	gene	12087580	12088958	+	0	0.862496621
Chr1_12106600	0.6	1	1	2	1	Chr1	AT1G33400	gene	12104784	12109524	-	0	0.736965594
Chr1_12205400	0.37037	0.785714	4	5	0.397916751	Chr1	AT1G33680	gene	12203945	12208698	+	0	1.085037022
Chr1_12211400	0.5	1	2	4	0.0521632	Chr1	AT1G33700	gene	12208308	12214182	-	0	1
Chr1_12243300	0	0.5	1	1	1	Chr1	AT1G33770	gene	12242126	12244462	+	0	5.64385619
Chr1_12310700	0.25	0.75	1	1	1	Chr1	AT1TE40030	TE	12309952	12310543	-	-157	1.584962501
Chr1_12368600	0	0.555556	2	2	1	Chr1	AT1G34020	gene	12366854	12369178	+	0	5.795860437
Chr1_12368700	0	1	2	1	0.112110251	Chr1	AT1G34020	gene	12366854	12369178	+	0	6.64385619
Chr1_12397500	0.25	0.9	1	1	1	Chr1	AT1G34060	gene	12396420	12398369	-	0	1.847996907
Chr1_12405200	0	0.722222	1	4	0.707491982	Chr1	AT1G34080	transposable_element_gene	12403277	12406628	-	0	6.174370463
Chr1_12405200	0	0.722222	1	4	0.707491982	Chr1	AT1TE40345	TE	12405287	12405918	-	0	6.174370463
Chr1_12410000	0.352941	0.772727	2	2	0.865184285	Chr1	AT1TE40355	TE	12406709	12410000	+	0	1.130531775
Chr1_12410000	0.352941	0.772727	2	2	0.865184285	Chr1	AT1TE40360	TE	12410001	12412694	-	0	1.130531775
Chr1_12419700	0.555556	1	2	2	1	Chr1	AT1G34110	gene	12417176	12421523	-	0	0.847995752
Chr1_12420200	0.333333	0.875	2	2	1	Chr1	AT1G34110	gene	12417176	12421523	-	0	1.392318865
Chr1_12457700	0.5	1	1	1	1	Chr1	AT1TE40525	TE	12457686	12458343	+	0	1
Chr1_12468100	0.6	1	1	1	1	Chr1	AT1TE40570	TE	12467835	12468306	+	0	0.736965594
Chr1_12483500	0	0.803922	1	6	0.425006406	Chr1	AT1G34250	transposable_element_gene	12483164	12483634	-	0	6.328983627
Chr1_12483500	0	0.803922	1	6	0.425006406	Chr1	AT1TE40640	TE	12483087	12483559	-	0	6.328983627
Chr1_12483500	0	0.803922	1	6	0.425006406	Chr1	AT1TE40645	TE	12483560	12484873	-	0	6.328983627
Chr1_12504900	0.384615	1	2	2	0.304754923	Chr1	AT1G34300	gene	12503406	12506048	+	0	1.378513066
Chr1_12505600	0.384615	1	2	1	1	Chr1	AT1G34300	gene	12503406	12506048	+	0	1.378513066
Chr1_12521500	0	0.5	1	6	0.696356124	Chr1	AT1G34320	gene	12520179	12524370	+	0	5.64385619
Chr1_12523700	0.222222	0.672727	2	7	1	Chr1	AT1G34320	gene	12520179	12524370	+	0	1.598019511
Chr1_12544300	0.333333	1	1	1	1	Chr1	AT1G34360	gene	12542863	12546172	+	0	1.584963943
Chr1_12560300	0.175926	0.737864	8	8	0	Chr1	AT1G34392	gene	12560460	12561315	-	61	2.068386216
Chr1_12570900	0.583333	1	1	1	1	Chr1	AT1G34405	transposable_element_gene	12570841	12572126	-	0	0.777608403
Chr1_12570900	0.583333	1	1	1	1	Chr1	AT1TE40955	TE	12569584	12572711	-	0	0.777608403
Chr1_12571900	0.5	1	3	3	0.104613102	Chr1	AT1G34405	transposable_element_gene	12570841	12572126	-	0	1
Chr1_12571900	0.5	1	3	3	0.104613102	Chr1	AT1TE40955	TE	12569584	12572711	-	0	1
Chr1_12586900	0	0.555556	1	2	1	Chr1	AT1G34420	gene	12584587	12587570	+	0	5.795860437
Chr1_12588100	0	0.861111	2	4	0	Chr1	AT1G34430	gene	12587752	12590192	-	0	6.428127313
Chr1_12625800	0.285714	0.791667	2	2	0.563076636	Chr1	AT1TE41220	TE	12625472	12626115	-	0	1.470321985
Chr1_1264500	0	0.454545	2	4	0.485770644	Chr1	AT1G04600	gene	1262123	1272376	+	0	5.506351223
Chr1_12680200	0.5	1	2	1	1	Chr1	AT1TE41350	TE	12674460	12684931	-	0	1
Chr1_12702200	0.25	0.65625	2	2	0.943815078	Chr1	AT1TE41420	TE	12701958	12702535	+	0	1.392317423
Chr1_12720800	0.5	0.909091	1	2	1	Chr1	AT1G34730	transposable_element_gene	12720886	12721377	-	0	0.862496621
Chr1_12720800	0.5	0.909091	1	2	1	Chr1	AT1TE41460	TE	12713488	12728545	+	0	0.862496621
Chr1_12722600	0.375	0.931034	2	5	0.370692713	Chr1	AT1G34740	transposable_element_gene	12722224	12728189	-	0	1.311943258
Chr1_12722600	0.375	0.931034	2	5	0.370692713	Chr1	AT1TE41460	TE	12713488	12728545	+	0	1.311943258
Chr1_12725900	0.5	0.9	2	1	1	Chr1	AT1G34740	transposable_element_gene	12722224	12728189	-	0	0.847996907
Chr1_12725900	0.5	0.9	2	1	1	Chr1	AT1TE41460	TE	12713488	12728545	+	0	0.847996907
Chr1_12729300	0.148148	0.568627	2	2	0.111149274	Chr1	AT1TE41465	TE	12728938	12729681	+	0	1.940443454
Chr1_12740300	0.5	1	1	1	0.884525121	Chr1	AT1TE41535	TE	12740005	12740064	-	-236	1
Chr1_12753700	0.5	1	1	1	1	Chr1	AT1G34904	transposable_element_gene	12753487	12754922	+	0	1
Chr1_12753700	0.5	1	1	1	1	Chr1	AT1TE41575	TE	12753512	12755059	+	0	1
Chr1_12759900	0.6	1	1	1	1	Chr1	AT1TE41580	TE	12755060	12760395	+	0	0.736965594
Chr1_12804600	0.5	0.909091	1	2	1	Chr1	AT1G34910	gene	12804834	12805334	+	135	0.862496621
Chr1_12806000	0.25	1	1	1	1	Chr1	AT1G34910	gene	12804834	12805334	+	-666	2
Chr1_12808900	0.6	1	1	1	1	Chr1	AT1G35030	gene	12808246	12809481	+	0	0.736965594
Chr1_12818300	0.333333	0.75	2	2	1	Chr1	AT1TE41745	TE	12818273	12839582	+	0	1.169926444
Chr1_12836300	0.5	0.909091	1	2	1	Chr1	AT1G35110	transposable_element_gene	12833398	12840997	-	0	0.862496621
Chr1_12836300	0.5	0.909091	1	2	1	Chr1	AT1TE41745	TE	12818273	12839582	+	0	0.862496621
Chr1_12844800	0.5	0.928571	3	3	0.289655123	Chr1	AT1G35115	transposable_element_gene	12842158	12845455	+	0	0.89308413
Chr1_12844800	0.5	0.928571	3	3	0.289655123	Chr1	AT1TE41800	TE	12842158	12845721	+	0	0.89308413
Chr1_12845200	0.423077	0.863636	4	5	0.391109643	Chr1	AT1G35115	transposable_element_gene	12842158	12845455	+	0	1.029503125
Chr1_12845200	0.423077	0.863636	4	5	0.391109643	Chr1	AT1TE41800	TE	12842158	12845721	+	0	1.029503125
Chr1_12846700	0	0.411765	3	4	0.035247054	Chr1	AT1TE41815	TE	12845960	12846615	+	-85	5.363749301
Chr1_12857400	0	1	1	1	0.727771713	Chr1	AT1G35146	transposable_element_gene	12856198	12860244	-	0	6.64385619
Chr1_12857400	0	1	1	1	0.727771713	Chr1	AT1TE41860	TE	12856202	12862061	-	0	6.64385619
Chr1_12859300	0.333333	0.85	2	2	0.3709663	Chr1	AT1G35146	transposable_element_gene	12856198	12860244	-	0	1.35049869
Chr1_12859300	0.333333	0.85	2	2	0.3709663	Chr1	AT1TE41860	TE	12856202	12862061	-	0	1.35049869
Chr1_12905600	0.5	0.909091	1	2	1	Chr1	AT1TE42065	TE	12905262	12905328	-	-272	0.862496621
Chr1_12907800	0.25	0.967742	1	2	0.379102818	Chr1	AT1TE42080	TE	12906565	12907856	+	0	1.952694381
Chr1_12925500	0.4	0.965517	2	2	0.003847576	Chr1	AT1TE42140	TE	12925451	12926377	-	0	1.271301661
Chr1_12979600	0.363636	1	1	2	0.177529469	Chr1	AT1G35340	gene	12977668	12979910	+	0	1.459433061
Chr1_12996500	0.230769	0.65	2	2	1	Chr1	AT1TE42385	TE	12994982	12995372	+	-1128	1.493990283
Chr1_12997500	0	0.653846	2	2	0.005711726	Chr1	AT1TE42385	TE	12994982	12995372	+	-2128	6.030878973
Chr1_13051900	0.217391	1	3	1	0.122971683	Chr1	AT1G35470	gene	13051410	13055014	-	0	2.201635881
Chr1_13068600	0.4	0.8125	2	1	1	Chr1	AT1TE42670	TE	13067784	13068628	+	0	1.022367813
Chr1_13110000	0.444444	0.909091	1	1	1	Chr1	AT1G35540	gene	13108634	13111700	+	0	1.032423065
Chr1_13122700	0	0.470588	4	8	0.005711726	Chr1	AT1G35580	gene	13122204	13125264	-	0	5.556392627
Chr1_13130500	0.076923	0.568182	3	4	0.023095692	Chr1	AT1TE42885	TE	13129686	13129768	-	-732	2.884866194
Chr1_13135300	0.5	1	1	3	1	Chr1	AT1G35590	transposable_element_gene	13131935	13135837	+	0	1
Chr1_13135300	0.5	1	1	3	1	Chr1	AT1TE42890	TE	13131405	13140006	+	0	1
Chr1_13136600	0	0.631579	1	3	1	Chr1	AT1G35600	transposable_element_gene	13136559	13139252	+	0	5.980891297
Chr1_13136600	0	0.631579	1	3	1	Chr1	AT1TE42890	TE	13131405	13140006	+	0	5.980891297
Chr1_13138200	0	0.6	1	1	1	Chr1	AT1G35600	transposable_element_gene	13136559	13139252	+	0	5.906890596
Chr1_13138200	0	0.6	1	1	1	Chr1	AT1TE42890	TE	13131405	13140006	+	0	5.906890596
Chr1_13184000	0.461538	1	1	1	0.172282395	Chr1	AT1G35647	transposable_element_gene	13181478	13186236	-	0	1.11547866
Chr1_13184000	0.461538	1	1	1	0.172282395	Chr1	AT1TE43040	TE	13181965	13186591	-	0	1.11547866
Chr1_13189800	0.6	1	1	1	1	Chr1	AT1G35650	transposable_element_gene	13187285	13191749	-	0	0.736965594
Chr1_13189800	0.6	1	1	1	1	Chr1	AT1TE43050	TE	13187278	13192359	+	0	0.736965594
Chr1_13223200	0	0.428571	4	3	0.293301496	Chr1	AT1G35710	gene	13220940	13224681	+	0	5.421462326
Chr1_13289100	0.013889	0.435294	6	6	0	Chr1	AT1TE43395	TE	13291049	13291373	+	1850	4.9699755
Chr1_13325600	0.444444	0.952381	2	3	0.545022235	Chr1	AT1G35840	transposable_element_gene	13324970	13329493	+	0	1.099537188
Chr1_13325600	0.444444	0.952381	2	3	0.545022235	Chr1	AT1TE43585	TE	13324758	13329639	+	0	1.099537188
Chr1_13337500	0.428571	1	1	1	1	Chr1	AT1G35870	transposable_element_gene	13335257	13339587	+	0	1.222393864
Chr1_13337500	0.428571	1	1	1	1	Chr1	AT1TE43605	TE	13336750	13339482	+	0	1.222393864
Chr1_13338600	0.5	1	1	1	1	Chr1	AT1G35870	transposable_element_gene	13335257	13339587	+	0	1
Chr1_13338600	0.5	1	1	1	1	Chr1	AT1TE43605	TE	13336750	13339482	+	0	1
Chr1_13373600	0.375	1	2	1	1	Chr1	AT1G35920	transposable_element_gene	13372521	13375053	+	0	1.415037499
Chr1_13373600	0.375	1	2	1	1	Chr1	AT1TE43740	TE	13371475	13386480	+	0	1.415037499
Chr1_13381600	0.375	0.875	1	2	1	Chr1	AT1G35940	transposable_element_gene	13377800	13383951	+	0	1.222392421
Chr1_13381600	0.375	0.875	1	2	1	Chr1	AT1TE43740	TE	13371475	13386480	+	0	1.222392421
Chr1_13398700	0.444444	0.886364	2	6	0.71467348	Chr1	AT1G35970	transposable_element_gene	13397664	13403558	+	0	0.995897636
Chr1_13398700	0.444444	0.886364	2	6	0.71467348	Chr1	AT1TE43805	TE	13397540	13400776	+	0	0.995897636
Chr1_13406500	0.5	1	1	2	0.86914447	Chr1	AT1G35980	pseudogene	13406230	13407328	-	0	1
Chr1_13423900	0	0.595238	2	2	0	Chr1	AT1TE43900	TE	13423403	13424407	-	0	5.895394726
Chr1_13438900	0.057143	0.547619	2	2	0.005711726	Chr1	AT1TE43960	TE	13437315	13439349	+	0	3.260523818
Chr1_13442400	0.4	0.909091	1	1	1	Chr1	AT1G36035	transposable_element_gene	13440076	13445130	+	0	1.184424715
Chr1_13442400	0.4	0.909091	1	1	1	Chr1	AT1TE43975	TE	13439444	13448530	+	0	1.184424715
Chr1_13443000	0.5	0.923077	1	2	1	Chr1	AT1G36035	transposable_element_gene	13440076	13445130	+	0	0.884522903
Chr1_13443000	0.5	0.923077	1	2	1	Chr1	AT1TE43975	TE	13439444	13448530	+	0	0.884522903
Chr1_13445000	0.4	0.857143	1	1	1	Chr1	AT1G36035	transposable_element_gene	13440076	13445130	+	0	1.099535914
Chr1_13445000	0.4	0.857143	1	1	1	Chr1	AT1TE43975	TE	13439444	13448530	+	0	1.099535914
Chr1_13445700	0.5	0.916667	2	2	1	Chr1	AT1TE43975	TE	13439444	13448530	+	0	0.874469643
Chr1_13467500	0	0.555556	1	2	1	Chr1	AT1G36070	gene	13466911	13470936	-	0	5.795860437
Chr1_13519700	0.583333	1	2	2	0.985992969	Chr1	AT1G36130	transposable_element_gene	13516325	13520545	-	0	0.777608403
Chr1_13519700	0.583333	1	2	2	0.985992969	Chr1	AT1TE44250	TE	13517763	13520558	-	0	0.777608403
Chr1_13519800	0.6	1	1	1	1	Chr1	AT1G36130	transposable_element_gene	13516325	13520545	-	0	0.736965594
Chr1_13519800	0.6	1	1	1	1	Chr1	AT1TE44250	TE	13517763	13520558	-	0	0.736965594
Chr1_1352300	0.058824	0.461538	2	2	1	Chr1	AT1G04810	gene	1350180	1355442	+	0	2.97197264
Chr1_1353700	0.352941	1	3	2	0.214975397	Chr1	AT1G04810	gene	1350180	1355442	+	0	1.502501062
Chr1_13542000	0	0.631579	1	3	0.601428554	Chr1	AT1G36160	gene	13533411	13544009	+	0	5.980891297
Chr1_13551900	0	0.409091	1	3	1	Chr1	AT1G36180	gene	13545965	13558492	+	0	5.354349893
Chr1_13556800	0	0.6	1	2	1	Chr1	AT1G36180	gene	13545965	13558492	+	0	5.906890596
Chr1_13561800	0	0.6875	2	2	0.017817762	Chr1	AT1G36185	transposable_element_gene	13560124	13564586	+	0	6.103287808
Chr1_13561800	0	0.6875	2	2	0.017817762	Chr1	AT1TE44380	TE	13559846	13564825	+	0	6.103287808
Chr1_13595400	0.6	1	1	2	1	Chr1	AT1G36210	transposable_element_gene	13594514	13597863	+	0	0.736965594
Chr1_13595400	0.6	1	1	2	1	Chr1	AT1TE44525	TE	13593059	13597322	+	0	0.736965594
Chr1_13685900	0.033333	0.5	2	2	0.011905502	Chr1	AT1TE44785	TE	13684722	13686164	-	0	3.906905023
Chr1_13686000	0	0.62963	2	2	0.008266893	Chr1	AT1TE44785	TE	13684722	13686164	-	0	5.976432378
Chr1_13712600	0.5	0.933333	1	3	1	Chr1	AT1TE44910	TE	13712509	13714228	-	0	0.900463811
Chr1_13739800	0.5	1	2	1	1	Chr1	AT1G36470	transposable_element_gene	13738829	13742675	-	0	1
Chr1_13739800	0.5	1	2	1	1	Chr1	AT1TE45020	TE	13734680	13743201	-	0	1
Chr1_13751700	0.545455	1	2	2	0.763654499	Chr1	AT1G36490	transposable_element_gene	13751349	13753857	+	0	0.874467916
Chr1_13751700	0.545455	1	2	2	0.763654499	Chr1	AT1TE45080	TE	13751046	13757083	+	0	0.874467916
Chr1_13781300	0.428571	1	1	1	1	Chr1	AT1TE45145	TE	13777611	13785849	-	0	1.222393864
Chr1_13781300	0.428571	1	1	1	1	Chr1	AT1TE45155	TE	13781170	13782305	-	0	1.222393864
Chr1_13785100	0.125	0.727273	2	1	0.463241981	Chr1	AT1TE45145	TE	13777611	13785849	-	0	2.540568922
Chr1_13785100	0.125	0.727273	2	1	0.463241981	Chr1	AT1TE45165	TE	13784781	13785497	-	0	2.540568922
Chr1_13786900	0.529412	1	3	2	0.468201509	Chr1	AT1TE45175	TE	13786685	13795195	+	0	0.917537199
Chr1_13795100	0.6	1	1	1	1	Chr1	AT1TE45175	TE	13786685	13795195	+	0	0.736965594
Chr1_13795100	0.6	1	1	1	1	Chr1	AT1TE45180	TE	13795196	13796032	+	0	0.736965594
Chr1_13810500	0.44898	0.854839	4	4	0.010586532	Chr1	AT1TE45260	TE	13810196	13810903	+	0	0.929001548
Chr1_1385700	0.4	0.894737	4	4	0.002770851	Chr1	AT1G04900	gene	1383841	1387895	+	0	1.161463677
Chr1_13870300	0.363636	0.88	1	1	0.446064709	Chr1	AT1TE45495	TE	13869866	13870461	+	0	1.27500849
Chr1_1387300	0.434783	0.896552	2	4	0.166307669	Chr1	AT1G04900	gene	1383841	1387895	+	0	1.04409173
Chr1_1389600	0	0.487805	2	4	0.071020063	Chr1	AT1G04910	gene	1387871	1391187	-	0	5.608232641
Chr1_1390000	0	0.585714	2	10	0.076803917	Chr1	AT1G04910	gene	1387871	1391187	-	0	5.872124474
Chr1_1390300	0.541667	1	4	1	1	Chr1	AT1G04910	gene	1387871	1391187	-	0	0.884521895
Chr1_13903500	0.571429	1	1	1	1	Chr1	AT1TE45620	TE	13902970	13903529	+	0	0.80735384
Chr1_13914900	0.368421	1	6	1	0.601428554	Chr1	AT1TE45680	TE	13913796	13915110	+	0	1.440572797
Chr1_13919600	0.5	0.9	1	2	1	Chr1	AT1TE45705	TE	13917578	13919016	+	-584	0.847996907
Chr1_13925900	0.021739	0.45283	4	4	0	Chr1	AT1TE45720	TE	13925069	13928742	+	0	4.380612057
Chr1_13926500	0.2	0.75	1	1	1	Chr1	AT1TE45720	TE	13925069	13928742	+	0	1.906890596
Chr1_13945000	0.6	1	1	1	1	Chr1	AT1G36795	transposable_element_gene	13942799	13945667	-	0	0.736965594
Chr1_13945000	0.6	1	1	1	1	Chr1	AT1TE45790	TE	13940763	13947032	-	0	0.736965594
Chr1_13950900	0.333333	0.901786	2	12	0.081698292	Chr1	AT1G36810	transposable_element_gene	13950803	13953811	+	0	1.435820961
Chr1_13950900	0.333333	0.901786	2	12	0.081698292	Chr1	AT1TE45800	TE	13950718	13955653	-	0	1.435820961
Chr1_13957800	0	0.411765	2	2	0.421804342	Chr1	AT1G36840	transposable_element_gene	13955622	13958831	+	0	5.363749301
Chr1_13957800	0	0.411765	2	2	0.421804342	Chr1	AT1TE45805	TE	13955654	13959379	+	0	5.363749301
Chr1_13957900	0.545455	1	1	1	1	Chr1	AT1G36840	transposable_element_gene	13955622	13958831	+	0	0.874467916
Chr1_13957900	0.545455	1	1	1	1	Chr1	AT1TE45805	TE	13955654	13959379	+	0	0.874467916
Chr1_13976200	0.5	0.954545	1	4	1	Chr1	AT1TE45855	TE	13968111	13979022	-	0	0.932885117
Chr1_13986600	0.071429	0.666667	2	2	0.103988896	Chr1	AT1G36925	gene	13986436	13987289	+	0	3.222384487
Chr1_14028900	0.2	0.666667	2	2	1	Chr1	AT1G36990	gene	14027292	14030500	-	0	1.736966316
Chr1_14048400	0.454545	0.88	1	2	0.908230638	Chr1	AT1G37020	gene	14046735	14049742	+	0	0.953080395
Chr1_1405400	0.333333	0.8	1	1	1	Chr1	AT1G04950	gene	1403085	1407501	-	0	1.263035849
Chr1_14082900	0.6	1	1	1	1	Chr1	AT1G37050	transposable_element_gene	14079841	14083072	+	0	0.736965594
Chr1_14082900	0.6	1	1	1	1	Chr1	AT1TE46265	TE	14082587	14094068	+	0	0.736965594
Chr1_14094600	0.393939	0.916667	4	2	0.040100054	Chr1	AT1G37057	transposable_element_gene	14094306	14097437	+	0	1.218425486
Chr1_14094600	0.393939	0.916667	4	2	0.040100054	Chr1	AT1TE46270	TE	14094069	14097504	+	0	1.218425486
Chr1_14104000	0.6	1	1	1	1	Chr1	AT1G37070	transposable_element_gene	14103157	14105790	-	0	0.736965594
Chr1_14104000	0.6	1	1	1	1	Chr1	AT1TE46310	TE	14101823	14107573	-	0	0.736965594
Chr1_14125500	0.6	1	2	2	1	Chr1	AT1G37100	transposable_element_gene	14124806	14128188	-	0	0.736965594
Chr1_14125500	0.6	1	2	2	1	Chr1	AT1TE46390	TE	14125085	14127032	-	0	0.736965594
Chr1_14126100	0.25	0.789474	1	2	1	Chr1	AT1G37100	transposable_element_gene	14124806	14128188	-	0	1.658963659
Chr1_14126100	0.25	0.789474	1	2	1	Chr1	AT1TE46390	TE	14125085	14127032	-	0	1.658963659
Chr1_14158700	0.0625	0.484848	3	5	0.496561694	Chr1	AT1G37130	gene	14158527	14161938	+	0	2.955604438
Chr1_1417400	0.08	0.616667	3	6	0.003847576	Chr1	AT1G04985	gene	1416343	1418482	-	0	2.94641974
Chr1_14189200	0.555556	1	1	1	1	Chr1	AT1G37170	transposable_element_gene	14188824	14190995	+	0	0.847995752
Chr1_14189200	0.555556	1	1	1	1	Chr1	AT1TE46625	TE	14188117	14193130	+	0	0.847995752
Chr1_14203200	0.5	0.920792	1	16	1	Chr1	AT1G37200	transposable_element_gene	14201054	14206371	-	0	0.880947204
Chr1_14203200	0.5	0.920792	1	16	1	Chr1	AT1TE46635	TE	14196923	14206946	-	0	0.880947204
Chr1_14216600	0	0.571429	1	2	1	Chr1	AT1TE46665	TE	14214747	14225656	-	0	5.83650235
Chr1_14216900	0.285714	0.75	1	1	1	Chr1	AT1TE46665	TE	14214747	14225656	-	0	1.392318865
Chr1_14221800	0.4	0.857143	1	1	1	Chr1	AT1G37340	transposable_element_gene	14218097	14223712	-	0	1.099535914
Chr1_14221800	0.4	0.857143	1	1	1	Chr1	AT1TE46665	TE	14214747	14225656	-	0	1.099535914
Chr1_14226800	0.25	1	1	1	1	Chr1	AT1G37405	transposable_element_gene	14226804	14232764	+	0	2
Chr1_14226800	0.25	1	1	1	1	Chr1	AT1TE46685	TE	14226701	14230059	+	0	2
Chr1_14234000	0.5	0.923077	1	2	1	Chr1	AT1TE46690	TE	14230071	14242310	+	0	0.884522903
Chr1_14234000	0.5	0.923077	1	2	1	Chr1	AT1TE46700	TE	14232764	14235750	+	0	0.884522903
Chr1_14248500	0.4	0.8	1	2	1	Chr1	AT1TE46760	TE	14248338	14248936	+	0	1
Chr1_14254100	0.5	1	2	2	1	Chr1	AT1TE46765	TE	14248937	14255843	+	0	1
Chr1_14259700	0.25	1	1	1	1	Chr1	AT1G37735	transposable_element_gene	14257071	14260655	-	0	2
Chr1_14259700	0.25	1	1	1	1	Chr1	AT1TE46780	TE	14259092	14261082	-	0	2
Chr1_14272400	0.5	1	1	1	1	Chr1	AT1TE46805	TE	14263552	14273951	-	0	1
Chr1_14329000	0.5	1	1	1	1	Chr1	AT1TE47080	TE	14328156	14329803	+	0	1
Chr1_14329100	0.166667	0.75	1	1	1	Chr1	AT1TE47080	TE	14328156	14329803	+	0	2.169922116
Chr1_14337500	0.4	1	1	1	1	Chr1	AT1G38185	transposable_element_gene	14334140	14338177	+	0	1.321928095
Chr1_14337500	0.4	1	1	1	1	Chr1	AT1TE47105	TE	14334336	14340693	+	0	1.321928095
Chr1_14338000	0.6	1	2	1	1	Chr1	AT1G38185	transposable_element_gene	14334140	14338177	+	0	0.736965594
Chr1_14338000	0.6	1	2	1	1	Chr1	AT1TE47105	TE	14334336	14340693	+	0	0.736965594
Chr1_14388000	0.428571	0.846154	1	2	1	Chr1	AT1G38270	transposable_element_gene	14386830	14389799	+	0	0.981386027
Chr1_14388000	0.428571	0.846154	1	2	1	Chr1	AT1TE47340	TE	14385033	14390221	+	0	0.981386027
Chr1_14388600	0.5	1	1	1	1	Chr1	AT1G38270	transposable_element_gene	14386830	14389799	+	0	1
Chr1_14388600	0.5	1	1	1	1	Chr1	AT1TE47340	TE	14385033	14390221	+	0	1
Chr1_14388800	0.5	1	1	1	1	Chr1	AT1G38270	transposable_element_gene	14386830	14389799	+	0	1
Chr1_14388800	0.5	1	1	1	1	Chr1	AT1TE47340	TE	14385033	14390221	+	0	1
Chr1_14435400	0.5	0.928571	1	2	1	Chr1	AT1G38350	transposable_element_gene	14434173	14436840	+	0	0.89308413
Chr1_14435400	0.5	0.928571	1	2	1	Chr1	AT1TE47540	TE	14427922	14449178	+	0	0.89308413
Chr1_14435400	0.5	0.928571	1	2	1	Chr1	AT1TE47550	TE	14432223	14442952	+	0	0.89308413
Chr1_14453300	0.4	0.916667	1	2	1	Chr1	AT1TE47580	TE	14451911	14457104	+	0	1.196397737
Chr1_14469900	0.5	1	1	1	1	Chr1	AT1G38423	transposable_element_gene	14467816	14471421	-	0	1
Chr1_14469900	0.5	1	1	1	1	Chr1	AT1TE47655	TE	14468753	14472769	-	0	1
Chr1_14471300	0.5	1	1	1	1	Chr1	AT1G38423	transposable_element_gene	14467816	14471421	-	0	1
Chr1_14471300	0.5	1	1	1	1	Chr1	AT1TE47655	TE	14468753	14472769	-	0	1
Chr1_14471600	0.529412	0.959184	3	6	0.062708737	Chr1	AT1TE47655	TE	14468753	14472769	-	0	0.857416697
Chr1_14500600	0.166667	0.75	1	1	1	Chr1	AT1TE47765	TE	14499494	14502836	+	0	2.169922116
Chr1_14502000	0.578947	1	4	2	0.960258415	Chr1	AT1G38460	transposable_element_gene	14501393	14505229	+	0	0.788496813
Chr1_14502000	0.578947	1	4	2	0.960258415	Chr1	AT1TE47765	TE	14499494	14502836	+	0	0.788496813
Chr1_14600100	0.333333	0.75	1	2	1	Chr1	AT1G39270	transposable_element_gene	14598690	14604275	-	0	1.169926444
Chr1_14600100	0.333333	0.75	1	2	1	Chr1	AT1TE48040	TE	14598730	14600111	-	0	1.169926444
Chr1_14600100	0.333333	0.75	1	2	1	Chr1	AT1TE48045	TE	14600112	14602815	+	0	1.169926444
Chr1_14672200	0.555556	1	1	1	1	Chr1	AT1TE48240	TE	14673837	14674639	+	1538	0.847995752
Chr1_14698200	0.333333	0.777778	2	2	0.994981379	-	-	-	-	-	-	5100	1.222394276
Chr1_14895900	0.5	0.9375	2	1	1	Chr1	AT1G40075	transposable_element_gene	14892436	14896886	-	0	0.906890596
Chr1_14895900	0.5	0.9375	2	1	1	Chr1	AT1TE48830	TE	14891977	14897732	-	0	0.906890596
Chr1_14920100	0.6	1	2	2	0.437400533	Chr1	AT1G40081	transposable_element_gene	14918653	14919588	+	-512	0.736965594
Chr1_14930200	0.333333	0.8	1	2	1	Chr1	AT1G40085	transposable_element_gene	14925852	14926970	+	-3230	1.263035849
Chr1_14941200	0.375	0.777778	2	2	1	-	-	-	-	-	-	5100	1.052467832
Chr1_14965000	0.25	0.666667	1	1	1	-	-	-	-	-	-	5100	1.415038221
Chr1_14967800	0.5	1	1	1	1	-	-	-	-	-	-	5100	1
Chr1_14997900	0.357143	0.8	2	1	1	Chr1	AT1TE49140	TE	14998919	14999727	-	920	1.163498155
Chr1_15071900	0.333333	1	1	1	1	Chr1	AT1G40101	transposable_element_gene	15063543	15076496	-	0	1.584963943
Chr1_15071900	0.333333	1	1	1	1	Chr1	AT1TE49320	TE	15069810	15074155	-	0	1.584963943
Chr1_15080500	0.428571	0.916667	1	2	1	Chr1	AT1G40103	transposable_element_gene	15078534	15081356	-	0	1.096863507
Chr1_15080500	0.428571	0.916667	1	2	1	Chr1	AT1TE49345	TE	15079961	15081161	+	0	1.096863507
Chr1_15145300	0.333333	0.846154	1	1	1	Chr1	AT1TE49710	TE	15145221	15145719	-	0	1.343956106
Chr1_15146900	0.2	0.714286	1	1	1	Chr1	AT1TE49715	TE	15145720	15149691	-	0	1.836501845
Chr1_15147300	0.6	1	1	1	1	Chr1	AT1TE49715	TE	15145720	15149691	-	0	0.736965594
Chr1_15147300	0.6	1	1	1	1	Chr1	AT1TE49725	TE	15147344	15147808	-	0	0.736965594
Chr1_15154300	0.4	0.8	1	1	1	Chr1	AT1G40107	transposable_element_gene	15151216	15154824	+	0	1
Chr1_15154300	0.4	0.8	1	1	1	Chr1	AT1TE49740	TE	15151062	15158195	+	0	1
Chr1_15183700	0.555556	1	2	2	1	Chr1	AT1G40117	transposable_element_gene	15180908	15186517	+	0	0.847995752
Chr1_15183700	0.555556	1	2	2	1	Chr1	AT1TE49845	TE	15178937	15186992	+	0	0.847995752
Chr1_15186000	0.6	1	1	1	1	Chr1	AT1G40117	transposable_element_gene	15180908	15186517	+	0	0.736965594
Chr1_15186000	0.6	1	1	1	1	Chr1	AT1TE49845	TE	15178937	15186992	+	0	0.736965594
Chr1_15212000	0.5	0.948718	1	4	1	Chr1	AT1G40123	transposable_element_gene	15209959	15213729	+	0	0.924051225
Chr1_15212000	0.5	0.948718	1	4	1	Chr1	AT1TE49955	TE	15209312	15215968	+	0	0.924051225
Chr1_15215200	0.4	0.888889	1	1	1	Chr1	AT1G40125	transposable_element_gene	15214280	15215365	+	0	1.152003274
Chr1_15215200	0.4	0.888889	1	1	1	Chr1	AT1TE49955	TE	15209312	15215968	+	0	1.152003274
Chr1_154000	0.375	0.8	1	1	1	Chr1	AT1G01410	gene	153113	154198	+	0	1.093109404
Chr1_15414100	0.5	0.904762	3	3	0.799707257	Chr1	AT1G40150	transposable_element_gene	15412720	15414517	+	0	0.855610243
Chr1_15414100	0.5	0.904762	3	3	0.799707257	Chr1	AT1TE50860	TE	15412724	15420826	+	0	0.855610243
Chr1_15414600	0.4	0.9	1	2	1	Chr1	AT1TE50860	TE	15412724	15420826	+	0	1.169925001
Chr1_15423100	0.272727	0.75	2	1	1	Chr1	AT1TE50890	TE	15421859	15428011	-	0	1.459433061
Chr1_15423100	0.272727	0.75	2	1	1	Chr1	AT1TE50895	TE	15422080	15423710	+	0	1.459433061
Chr1_15423500	0	0.777778	1	2	0.802557944	Chr1	AT1TE50890	TE	15421859	15428011	-	0	6.281286523
Chr1_15423500	0	0.777778	1	2	0.802557944	Chr1	AT1TE50895	TE	15422080	15423710	+	0	6.281286523
Chr1_15429700	0.6	1	1	1	1	Chr1	AT1TE50925	TE	15429646	15430414	-	0	0.736965594
Chr1_15448200	0.576923	1	3	2	1	Chr1	AT1TE51000	TE	15445239	15448968	-	0	0.793549315
Chr1_15484200	0.5	1	1	1	1	Chr1	AT1TE51040	TE	15455488	15486506	+	0	1
Chr1_15490500	0.526316	0.9375	2	2	0.81018363	Chr1	AT1G41700	transposable_element_gene	15488097	15491832	-	0	0.832889437
Chr1_15490500	0.526316	0.9375	2	2	0.81018363	Chr1	AT1TE51045	TE	15486511	15491848	-	0	0.832889437
Chr1_15504300	0	0.777778	1	4	0.802557944	Chr1	AT1TE51065	TE	15500423	15504894	+	0	6.281286523
Chr1_15511500	0	0.4	2	2	1	Chr1	AT1G41740	transposable_element_gene	15508897	15512095	-	0	5.321928095
Chr1_15511500	0	0.4	2	2	1	Chr1	AT1TE51075	TE	15509415	15512097	-	0	5.321928095
Chr1_15534400	0.5	1	1	1	1	Chr1	AT1TE51140	TE	15534156	15535457	+	0	1
Chr1_15537500	0.487805	0.891304	5	6	0.030062736	Chr1	AT1G41770	transposable_element_gene	15537221	15537532	+	0	0.869613035
Chr1_15537500	0.487805	0.891304	5	6	0.030062736	Chr1	AT1TE51155	TE	15536120	15546208	-	0	0.869613035
Chr1_1555800	0.333333	0.941176	1	1	0.364965366	Chr1	AT1G05320	gene	1553603	1557733	+	0	1.497500381
Chr1_15577500	0.6	1	1	1	1	Chr1	AT1G41803	transposable_element_gene	15570514	15578278	+	0	0.736965594
Chr1_15577500	0.6	1	1	1	1	Chr1	AT1TE51260	TE	15570479	15581789	+	0	0.736965594
Chr1_15577500	0.6	1	1	1	1	Chr1	AT1TE51265	TE	15572380	15580018	+	0	0.736965594
Chr1_15591000	0.307692	0.8	2	2	1	Chr1	AT1G41825	transposable_element_gene	15590929	15594141	+	0	1.378513066
Chr1_15591000	0.307692	0.8	2	2	1	Chr1	AT1TE51305	TE	15590407	15594101	+	0	1.378513066
Chr1_15595700	0.571429	1	1	2	1	Chr1	AT1TE51315	TE	15594926	15598833	+	0	0.80735384
Chr1_15630300	0.375	0.894737	2	2	0.872873355	Chr1	AT1G41850	transposable_element_gene	15626402	15630507	+	0	1.254573082
Chr1_15647100	0.5	0.923077	2	2	0.434880101	Chr1	AT1TE51550	TE	15647089	15647288	+	0	0.884522903
Chr1_15648300	0.5	1	1	2	1	Chr1	AT1G41870	transposable_element_gene	15647491	15649051	+	0	1
Chr1_15648300	0.5	1	1	2	1	Chr1	AT1TE51555	TE	15647289	15649158	+	0	1
Chr1_15688500	0.5	0.911765	1	2	1	Chr1	AT1G41930	transposable_element_gene	15685411	15695693	+	0	0.866733935
Chr1_15688500	0.5	0.911765	1	2	1	Chr1	AT1TE51675	TE	15687716	15689270	-	0	0.866733935
Chr1_15710800	0.6	1	1	1	1	Chr1	AT1G42060	transposable_element_gene	15710485	15713211	-	0	0.736965594
Chr1_15710800	0.6	1	1	1	1	Chr1	AT1TE51735	TE	15703960	15715037	-	0	0.736965594
Chr1_15711900	0.6	1	1	1	1	Chr1	AT1G42060	transposable_element_gene	15710485	15713211	-	0	0.736965594
Chr1_15711900	0.6	1	1	1	1	Chr1	AT1TE51735	TE	15703960	15715037	-	0	0.736965594
Chr1_15714000	0.5	1	1	1	1	Chr1	AT1TE51735	TE	15703960	15715037	-	0	1
Chr1_15715100	0	0.75	1	1	1	Chr1	AT1G42070	transposable_element_gene	15714408	15715882	-	0	6.22881869
Chr1_15715100	0	0.75	1	1	1	Chr1	AT1TE51740	TE	15715051	15715611	-	0	6.22881869
Chr1_15732300	0.3125	0.909091	2	2	0.55343625	Chr1	AT1TE51810	TE	15732696	15733069	+	297	1.540568526
Chr1_15736100	0.5	0.944444	1	2	1	Chr1	AT1TE51820	TE	15733070	15745010	+	0	0.917537161
Chr1_15736100	0.5	0.944444	1	2	1	Chr1	AT1TE51825	TE	15735669	15738170	-	0	0.917537161
Chr1_15739300	0.25	1	1	2	1	Chr1	AT1G42140	transposable_element_gene	15736521	15741101	-	0	2
Chr1_15739300	0.25	1	1	2	1	Chr1	AT1TE51820	TE	15733070	15745010	+	0	2
Chr1_15739300	0.25	1	1	2	1	Chr1	AT1TE51830	TE	15738171	15742393	-	0	2
Chr1_15742500	0.5	0.9	2	1	1	Chr1	AT1G42150	transposable_element_gene	15742399	15746446	+	0	0.847996907
Chr1_15742500	0.5	0.9	2	1	1	Chr1	AT1TE51820	TE	15733070	15745010	+	0	0.847996907
Chr1_15757800	0.125	0.7	1	1	1	Chr1	AT1TE51855	TE	15755705	15757547	+	-253	2.485426827
Chr1_15757900	0.4	1	1	3	0.832042842	Chr1	AT1TE51855	TE	15755705	15757547	+	-353	1.321928095
Chr1_15758200	0.5	0.909091	1	2	1	Chr1	AT1TE51860	TE	15758391	15758475	-	92	0.862496621
Chr1_1579300	0	0.5	2	3	0.811224961	Chr1	AT1G05380	gene	1576863	1582614	+	0	5.64385619
Chr1_15883000	0.157895	0.71875	2	2	0.061643067	Chr1	AT1TE52260	TE	15882769	15883133	-	0	2.186524564
Chr1_15923600	0.421053	0.888889	2	2	0.126466718	Chr1	AT1TE52480	TE	15922950	15923689	+	0	1.07800143
Chr1_15923600	0.421053	0.888889	2	2	0.126466718	Chr1	AT1TE52485	TE	15923690	15923716	-	0	1.07800143
Chr1_15953800	0.25	0.913043	1	4	0.92362208	Chr1	AT1TE52590	TE	15950604	15958318	-	0	1.868754711
Chr1_15964100	0.5	0.923077	1	2	1	Chr1	AT1G42520	transposable_element_gene	15962140	15964392	+	0	0.884522903
Chr1_15964100	0.5	0.923077	1	2	1	Chr1	AT1TE52610	TE	15961580	15965042	+	0	0.884522903
Chr1_16001200	0.461538	0.952381	6	6	0.001561554	Chr1	AT1G42595	transposable_element_gene	16000967	16003487	-	0	1.045089404
Chr1_16001200	0.461538	0.952381	6	6	0.001561554	Chr1	AT1TE52740	TE	16000935	16003031	-	0	1.045089404
Chr1_16002300	0.5	0.92	1	3	1	Chr1	AT1G42595	transposable_element_gene	16000967	16003487	-	0	0.879705766
Chr1_16002300	0.5	0.92	1	3	1	Chr1	AT1TE52740	TE	16000935	16003031	-	0	0.879705766
Chr1_16015800	0.25	0.75	1	1	1	Chr1	AT1G42605	transposable_element_gene	16014497	16018871	-	0	1.584962501
Chr1_16015800	0.25	0.75	1	1	1	Chr1	AT1TE52795	TE	16012585	16019699	-	0	1.584962501
Chr1_1602600	0.235294	0.705882	3	2	0.985992969	Chr1	AT1G05460	gene	1601148	1605027	-	0	1.584962501
Chr1_1602700	0.6	1	1	2	1	Chr1	AT1G05460	gene	1601148	1605027	-	0	0.736965594
Chr1_1602900	0.375	0.823529	4	2	0.94066811	Chr1	AT1G05460	gene	1601148	1605027	-	0	1.134928859
Chr1_1603000	0.272727	0.714286	4	3	1	Chr1	AT1G05460	gene	1601148	1605027	-	0	1.389044311
Chr1_16030300	0.6	1	1	1	1	Chr1	AT1G42650	transposable_element_gene	16028191	16034022	-	0	0.736965594
Chr1_16054300	0.2	0.8	3	1	0.579934057	Chr1	AT1G42703	transposable_element_gene	16053779	16055767	+	0	2
Chr1_16076700	0.5	0.913043	1	2	1	Chr1	AT1TE52935	TE	16077339	16077422	+	540	0.868754711
Chr1_16082000	0.5	0.909091	1	4	1	Chr1	AT1G42718	transposable_element_gene	16081065	16084787	+	0	0.862496621
Chr1_16082000	0.5	0.909091	1	4	1	Chr1	AT1TE52950	TE	16080534	16089067	+	0	0.862496621
Chr1_1610100	0.227273	0.75	4	1	1	Chr1	AT1G05470	gene	1607357	1611703	-	0	1.722464293
Chr1_16101900	0.25	0.866667	2	2	0.643676206	Chr1	AT1G42780	transposable_element_gene	16100290	16102965	-	0	1.793549677
Chr1_16101900	0.25	0.866667	2	2	0.643676206	Chr1	AT1TE53000	TE	16099669	16104812	-	0	1.793549677
Chr1_16119200	0.25	1	1	2	0.624728384	Chr1	AT1G42924	transposable_element_gene	16118446	16121623	+	0	2
Chr1_16119200	0.25	1	1	2	0.624728384	Chr1	AT1TE53090	TE	16117829	16122859	+	0	2
Chr1_16168300	0.5	1	1	2	0.950652498	Chr1	AT1TE53300	TE	16168194	16170418	-	0	1
Chr1_16190900	0.588235	1	2	2	0.374492888	Chr1	AT1G43060	transposable_element_gene	16189210	16203832	+	0	0.765535468
Chr1_16190900	0.588235	1	2	2	0.374492888	Chr1	AT1TE53370	TE	16188966	16191015	+	0	0.765535468
Chr1_16191300	0.090909	0.6	1	1	1	Chr1	AT1G43060	transposable_element_gene	16189210	16203832	+	0	2.722467467
Chr1_16191300	0.090909	0.6	1	1	1	Chr1	AT1TE53375	TE	16191016	16193353	+	0	2.722467467
Chr1_16206800	0.5	1	1	2	1	Chr1	AT1G43070	transposable_element_gene	16208691	16209749	+	1792	1
Chr1_16267600	0	0.6	1	2	1	Chr1	AT1G43170	gene	16266641	16268870	+	0	5.906890596
Chr1_16327400	0	0.55	2	2	0.020839876	Chr1	AT1TE53755	TE	16327368	16327474	-	0	5.781359714
Chr1_16338000	0.444444	0.875	2	4	0.412807751	Chr1	AT1G43300	transposable_element_gene	16335700	16338702	-	0	0.977281366
Chr1_16338000	0.444444	0.875	2	4	0.412807751	Chr1	AT1TE53765	TE	16329247	16339556	+	0	0.977281366
Chr1_16357800	0.6	1	2	2	0.486176663	Chr1	AT1G43320	gene	16356762	16357118	+	-682	0.736965594
Chr1_16360200	0.333333	0.782609	1	2	1	Chr1	AT1TE53915	TE	16360021	16361175	-	0	1.23132755
Chr1_16365000	0.478261	0.885714	2	2	0.229051545	Chr1	AT1TE53945	TE	16364728	16365032	-	0	0.889042772
Chr1_16372700	0.461538	0.888889	1	1	1	Chr1	AT1G43387	transposable_element_gene	16370494	16374521	-	0	0.945553839
Chr1_16372700	0.461538	0.888889	1	1	1	Chr1	AT1TE53970	TE	16369971	16375017	-	0	0.945553839
Chr1_16410800	0.241379	0.684211	4	2	0.452585247	Chr1	AT1G43580	gene	16410532	16412728	-	0	1.503141131
Chr1_16418900	0.3	0.71875	1	2	1	Chr1	AT1TE54110	TE	16418840	16420085	-	0	1.26052755
Chr1_16419300	0.238095	0.685714	2	2	0.3489727	Chr1	AT1TE54110	TE	16418840	16420085	-	0	1.526069653
Chr1_16506200	0.4	1	1	1	1	Chr1	AT1G43725	transposable_element_gene	16503436	16507468	+	0	1.321928095
Chr1_16506200	0.4	1	1	1	1	Chr1	AT1TE54455	TE	16505600	16506274	+	0	1.321928095
Chr1_16506200	0.4	1	1	1	1	Chr1	AT1TE54460	TE	16506275	16506390	+	0	1.321928095
Chr1_16525300	0.5	1	1	1	1	Chr1	AT1G43755	transposable_element_gene	16525242	16527812	-	0	1
Chr1_16525300	0.5	1	1	1	1	Chr1	AT1TE54480	TE	16509815	16528903	-	0	1
Chr1_16539300	0.25	0.923077	1	2	1	Chr1	AT1TE54530	TE	16539823	16539970	-	424	1.884522903
Chr1_16558400	0.5	0.95	1	2	1	Chr1	AT1G43777	transposable_element_gene	16557574	16558819	-	0	0.925999419
Chr1_16558400	0.5	0.95	1	2	1	Chr1	AT1TE54600	TE	16557973	16558890	+	0	0.925999419
Chr1_16618700	0.2	0.8	2	1	1	Chr1	AT1G43850	gene	16617129	16622049	+	0	2
Chr1_16648000	0.6	1	2	4	0.198095096	Chr1	AT1G43890	gene	16646732	16648648	+	0	0.736965594
Chr1_16690700	0.454545	0.9	1	1	0.894607193	Chr1	AT1TE55055	TE	16690631	16691400	+	0	0.985501873
Chr1_16692300	0.583333	1	2	1	1	Chr1	AT1TE55070	TE	16691748	16695154	-	0	0.777608403
Chr1_16734900	0.6	1	1	1	1	Chr1	AT1G44045	transposable_element_gene	16730937	16735967	-	0	0.736965594
Chr1_16757900	0.375	0.78	4	4	0.075732203	Chr1	AT1G44085	gene	16758110	16758508	-	111	1.056583528
Chr1_16774500	0	0.725	4	4	0	Chr1	AT1TE55440	TE	16774470	16774490	+	-10	6.17990909
Chr1_16781200	0.461538	1	3	2	0.853376938	Chr1	AT1G44120	gene	16780610	16787414	+	0	1.11547866
Chr1_16781200	0.461538	1	3	2	0.853376938	Chr1	AT1G44125	gene	16780606	16786764	-	0	1.11547866
Chr1_16810700	0.222222	0.714286	2	2	0.857269566	Chr1	AT1G44180	gene	16807953	16810413	-	-287	1.684500194
Chr1_16820700	0.388889	0.923077	2	2	0.025915519	Chr1	AT1TE55630	TE	16818869	16820877	-	0	1.24709257
Chr1_1684300	0.583333	1	2	2	1	Chr1	AT1G05630	gene	1682318	1687363	+	0	0.777608403
Chr1_16849500	0	0.5	2	2	0.972157143	Chr1	AT1G44446	gene	16848359	16851224	-	0	5.64385619
Chr1_16910500	0	0.555556	1	2	0.076608643	Chr1	AT1G44780	gene	16909708	16912270	+	0	5.795860437
Chr1_1692700	0	0.611111	1	2	1	Chr1	AT1G05650	gene	1690264	1692126	-	-574	5.933362545
Chr1_16945500	0.428571	1	1	1	1	Chr1	AT1G44840	transposable_element_gene	16943330	16946110	+	0	1.222393864
Chr1_16945500	0.428571	1	1	1	1	Chr1	AT1TE56135	TE	16942841	16962196	+	0	1.222393864
Chr1_16965000	0	0.4	1	1	1	Chr1	AT1G44890	gene	16963144	16964966	+	-34	5.321928095
Chr1_16972900	0.217391	0.68	3	3	0.31054844	Chr1	AT1G44900	gene	16970214	16974641	+	0	1.645242532
Chr1_16997800	0.25	0.888889	1	1	1	Chr1	AT1TE56300	TE	16997266	16999391	-	0	1.830075179
Chr1_16998200	0.5	1	1	1	1	Chr1	AT1TE56300	TE	16997266	16999391	-	0	1
Chr1_17000600	0.444444	0.95	1	2	0.600995272	Chr1	AT1G44960	gene	16999538	17001729	+	0	1.095925863
Chr1_17005300	0.4375	0.870968	2	2	0.525625173	Chr1	AT1G44980	gene	17004256	17005923	-	0	0.993336697
Chr1_17028300	0.363636	0.9	2	2	1	Chr1	AT1G45020	transposable_element_gene	17024408	17028720	-	0	1.307429968
Chr1_17028300	0.363636	0.9	2	2	1	Chr1	AT1TE56390	TE	17023916	17029257	-	0	1.307429968
Chr1_17058000	0	0.461538	2	2	1	Chr1	AT1G45120	transposable_element_gene	17055355	17059755	+	0	5.52837753
Chr1_17058000	0	0.461538	2	2	1	Chr1	AT1TE56445	TE	17054926	17060041	+	0	5.52837753
Chr1_17109900	0.571429	0.971429	2	2	0.259299763	Chr1	AT1TE56620	TE	17107372	17111523	+	0	0.765534301
Chr1_1711800	0.140845	0.568627	8	10	0	Chr1	AT1G05700	gene	1709796	1713245	+	0	2.013374255
Chr1_17132000	0.222222	1	3	2	0.006619256	Chr1	AT1G45207	gene	17130351	17133548	-	0	2.169926444
Chr1_17192500	0	0.428571	1	1	1	Chr1	AT1G45688	gene	17191390	17193158	+	0	5.421462326
Chr1_17193700	0.375	0.869565	2	2	0.345086125	Chr1	AT1TE56970	TE	17193652	17194071	-	0	1.213403277
Chr1_17234800	0.588235	1	2	1	0.763654499	Chr1	AT1G46480	gene	17236678	17238053	-	1779	0.765535468
Chr1_17243500	0	0.577778	2	2	0.001561554	Chr1	AT1TE57175	TE	17243085	17244472	-	0	5.852443366
Chr1_17278300	0.15	0.852941	2	2	0	Chr1	AT1TE57275	TE	17278212	17278277	-	-23	2.50748345
Chr1_17342700	0.142857	0.575	1	5	1	Chr1	AT1G47310	gene	17342914	17344802	+	115	2.008990226
Chr1_17349400	0	0.6	2	1	0.65815374	Chr1	AT1G47320	transposable_element_gene	17349099	17350163	+	0	5.906890596
Chr1_17357800	0	0.428571	2	1	1	Chr1	AT1G47350	gene	17358447	17360722	-	548	5.421462326
Chr1_17413100	0.4	0.857143	1	1	1	Chr1	AT1TE57695	TE	17411986	17413128	-	0	1.099535914
Chr1_17413100	0.4	0.857143	1	1	1	Chr1	AT1TE57700	TE	17413147	17413305	+	0	1.099535914
Chr1_17421900	0.142857	0.709677	2	2	0.201408226	Chr1	AT1TE57730	TE	17421484	17422153	-	0	2.312590821
Chr1_17458800	0	0.609756	2	7	0.023095692	Chr1	AT1G47550	gene	17457122	17464386	+	0	5.930160144
Chr1_17536000	0.5	0.95	2	6	0.347503864	Chr1	AT1G47660	gene	17533941	17535551	-	-449	0.925999419
Chr1_17646400	0.25	1	3	1	0.972157143	Chr1	AT1G47890	gene	17643976	17647035	+	0	2
Chr1_17647500	0.538462	0.959184	8	4	0	Chr1	AT1G47900	gene	17647144	17651425	-	0	0.832963058
Chr1_17660200	0.5	1	1	1	1	Chr1	AT1G47910	transposable_element_gene	17656860	17660288	+	0	1
Chr1_17660200	0.5	1	1	1	1	Chr1	AT1TE58625	TE	17656787	17660319	+	0	1
Chr1_17673000	0.181818	0.952381	2	3	0.014924418	Chr1	AT1G47946	gene	17673332	17673526	-	233	2.389043806
Chr1_17745000	0.428571	0.928571	1	2	1	Chr1	AT1G48090	gene	17732010	17758444	-	0	1.115477994
Chr1_17745300	0	0.78125	1	5	0.167364917	Chr1	AT1G48090	gene	17732010	17758444	-	0	6.28771238
Chr1_17783200	0.071429	0.533333	3	4	0.468773508	Chr1	AT1G48140	gene	17782031	17784211	+	0	2.900454769
Chr1_17809600	0	0.608108	1	9	0.907790622	Chr1	AT1G48240	gene	17809007	17811895	-	0	5.926255664
Chr1_17844900	0	0.888889	1	3	0.347264	Chr1	AT1G48290	transposable_element_gene	17842668	17844907	+	0	6.473931369
Chr1_17844900	0	0.888889	1	3	0.347264	Chr1	AT1TE59235	TE	17842303	17845285	+	0	6.473931369
Chr1_17887100	0.25	0.935484	1	5	0.621722606	Chr1	AT1G48410	gene	17885633	17892596	-	0	1.903784884
Chr1_17904300	0	0.928571	1	1	0.020391839	Chr1	AT1G48430	gene	17902636	17906806	-	0	6.53694032
Chr1_17927000	0	0.636364	1	2	1	Chr1	AT1G48490	gene	17921935	17928930	-	0	5.991780318
Chr1_17941500	0.40625	0.818182	3	5	0.101135236	Chr1	AT1G48520	gene	17940088	17942822	+	0	1.010053985
Chr1_17950800	0.3125	0.766667	10	6	0.066433782	Chr1	AT1G48550	gene	17950569	17952694	-	0	1.294743893
Chr1_17990800	0.2	0.769231	1	5	1	Chr1	AT1G48650	gene	17989398	17995326	-	0	1.943416904
Chr1_18004600	0.2	0.705882	1	1	0.630788465	Chr1	AT1G48680	transposable_element_gene	18002752	18006845	-	0	1.819427033
Chr1_18004600	0.2	0.705882	1	1	0.630788465	Chr1	AT1TE59745	TE	18002177	18007370	-	0	1.819427033
Chr1_18010000	0.130435	0.782609	2	2	0.014924418	Chr1	AT1G48690	gene	18009057	18009989	-	-11	2.584960657
Chr1_18019600	0.357143	0.857143	2	1	1	Chr1	AT1TE59765	TE	18019680	18019944	+	0	1.263034069
Chr1_1805600	0.542857	0.944444	3	3	0.04916365	Chr1	AT1G05950	gene	1804401	1807471	-	0	0.798893044
Chr1_18070100	0	0.488889	2	6	0.046794737	Chr1	AT1G48860	gene	18068707	18071466	-	0	5.61143504
Chr1_1808800	0.380952	1	2	1	1	Chr1	AT1G05960	gene	1807973	1815474	-	0	1.392318865
Chr1_18088800	0.5	1	1	1	1	Chr1	AT1TE59980	TE	18089635	18091144	+	736	1
Chr1_1811000	0.5	0.92	4	8	0.066120055	Chr1	AT1G05960	gene	1807973	1815474	-	0	0.879705766
Chr1_18140900	0	0.533333	1	2	1	Chr1	AT1G49040	gene	18139234	18148981	-	0	5.736964692
Chr1_18256100	0.538462	1	3	1	1	Chr1	AT1G49340	gene	18252355	18264462	+	0	0.893083559
Chr1_18259800	0.4375	0.916667	2	2	1	Chr1	AT1G49340	gene	18252355	18264462	+	0	1.06711472
Chr1_18303900	0.357143	0.789474	2	3	1	Chr1	AT1G49440	transposable_element_gene	18302711	18304784	+	0	1.144389909
Chr1_18303900	0.357143	0.789474	2	3	1	Chr1	AT1TE60665	TE	18302777	18304452	+	0	1.144389909
Chr1_18333800	0.176471	0.75	2	5	0.079060265	Chr1	AT1G49540	gene	18333623	18337520	-	0	2.087459475
Chr1_18334800	0.222222	0.66	3	6	0.350154702	Chr1	AT1G49540	gene	18333623	18337520	-	0	1.570464374
Chr1_1835200	0.206897	0.875	6	1	0.237300851	Chr1	AT1G06070	gene	1834829	1837648	-	0	2.080370291
Chr1_18368700	0.076923	0.641026	2	6	0.066984849	Chr1	AT1G49630	gene	18367593	18375381	-	0	3.05889594
Chr1_18383300	0	0.555556	2	1	0.851934352	Chr1	AT1G49670	gene	18380804	18386108	-	0	5.795860437
Chr1_18441000	0.222222	0.678571	2	4	0.620122859	Chr1	AT1G49810	gene	18440013	18442237	-	0	1.610498124
Chr1_18471700	0.375	0.909091	3	2	0.714091482	Chr1	AT1G49890	gene	18470075	18473823	+	0	1.27753412
Chr1_18489300	0	0.483871	1	5	0.976094872	Chr1	AT1G49940	gene	18488360	18491179	-	0	5.596550571
Chr1_18510900	0	0.75	1	2	0.805628565	Chr1	AT1G49980	gene	18507971	18513172	+	0	6.22881869
Chr1_18514200	0.194444	0.692308	6	3	0.336976806	Chr1	AT1G49990	gene	18513628	18515099	+	0	1.832059301
Chr1_18515600	0.6	1	2	2	1	Chr1	AT1G50000	gene	18515059	18517249	-	0	0.736965594
Chr1_18519600	0	0.434783	3	4	0.084857875	Chr1	AT1G50010	gene	18517586	18520000	+	0	5.442223627
Chr1_18524700	0.6	1	1	1	1	Chr1	AT1G50030	gene	18522441	18539995	-	0	0.736965594
Chr1_18524900	0.463768	0.872727	6	6	0.002770851	Chr1	AT1G50030	gene	18522441	18539995	-	0	0.912127154
Chr1_18535900	0	0.6	2	2	0.074899127	Chr1	AT1G50030	gene	18522441	18539995	-	0	5.906890596
Chr1_18536500	0	0.4	1	2	1	Chr1	AT1G50030	gene	18522441	18539995	-	0	5.321928095
Chr1_18541700	0.04	0.763158	2	2	0	Chr1	AT1G50040	gene	18542130	18543948	+	331	4.25390987
Chr1_18585000	0.04	0.46875	3	3	0.103988896	Chr1	AT1G50180	gene	18584235	18587136	+	0	3.550746785
Chr1_18592500	0.1	0.6875	1	3	0.589949184	Chr1	AT1G50200	gene	18591194	18598481	-	0	2.781359714
Chr1_18633400	0.25	0.666667	1	1	1	Chr1	AT1TE61755	TE	18632331	18633937	-	0	1.415038221
Chr1_18655400	0	0.425	1	7	1	Chr1	AT1G50360	gene	18649747	18657376	+	0	5.409390936
Chr1_18657500	0	0.487805	2	2	0	Chr1	AT1G50360	gene	18649747	18657376	+	-124	5.608232641
Chr1_1869600	0	0.588235	2	4	0.070185122	Chr1	AT1G06149	gene	1868989	1873718	-	0	5.878320722
Chr1_1869600	0	0.588235	2	4	0.070185122	Chr1	AT1G06150	gene	1867015	1873718	-	0	5.878320722
Chr1_18696400	0.578947	1	2	2	1	Chr1	AT1G50460	gene	18693684	18697659	+	0	0.788496813
Chr1_18718000	0	0.423077	2	4	0.998751847	Chr1	AT1G50510	gene	18716112	18719328	+	0	5.402848353
Chr1_18726800	0	0.416667	2	2	0.985992969	Chr1	AT1G50570	gene	18726235	18728289	-	0	5.380822938
Chr1_1876400	0.6	1	1	2	1	Chr1	AT1G06148	gene	1874885	1877528	-	0	0.736965594
Chr1_1876400	0.6	1	1	2	1	Chr1	AT1TE06140	TE	1876438	1876508	-	0	0.736965594
Chr1_18772800	0.307692	0.8	2	3	0.557905907	Chr1	AT1G50660	gene	18770937	18774686	+	0	1.378513066
Chr1_18785700	0.12	0.551724	2	2	0.276787323	Chr1	AT1G50710	gene	18784509	18787802	-	0	2.200912333
Chr1_18830800	0.2	0.75	2	2	1	Chr1	AT1G50810	transposable_element_gene	18828868	18832972	+	0	1.906890596
Chr1_18830800	0.2	0.75	2	2	1	Chr1	AT1TE62440	TE	18828527	18833280	+	0	1.906890596
Chr1_18843400	0	0.5	1	1	1	Chr1	AT1G50840	gene	18839107	18844559	+	0	5.64385619
Chr1_18850800	0.6	1	1	1	1	Chr1	AT1G50860	transposable_element_gene	18850511	18854356	-	0	0.736965594
Chr1_18850800	0.6	1	1	1	1	Chr1	AT1TE62470	TE	18846375	18854882	-	0	0.736965594
Chr1_18867400	0.375	0.913043	2	4	0.609853998	Chr1	AT1G50910	gene	18866753	18869933	-	0	1.28379221
Chr1_18871600	0.451613	1	4	2	0.078873376	Chr1	AT1G50920	gene	18870139	18872930	+	0	1.146841079
Chr1_18907600	0.4	0.85	2	2	1	Chr1	AT1TE62635	TE	18907192	18907231	-	-369	1.087462841
Chr1_18913800	0.015385	0.761905	6	6	0	Chr1	AT1G51020	gene	18913110	18913828	+	0	5.630014774
Chr1_18962400	0.125	1	2	3	0.022753691	Chr1	AT1TE62810	TE	18962036	18962094	-	-306	3
Chr1_18969900	0.571429	1	3	5	0.072423255	Chr1	AT1G51175	transposable_element_gene	18965955	18971576	-	0	0.80735384
Chr1_18969900	0.571429	1	3	5	0.072423255	Chr1	AT1TE62825	TE	18969795	18971496	-	0	0.80735384
Chr1_1898700	0	0.466667	1	3	0.691100626	Chr1	AT1G06210	gene	1897203	1899208	+	0	5.544321547
Chr1_19008500	0.173913	0.625	4	2	0.659248837	Chr1	AT1G51270	gene	19007510	19011272	+	0	1.845490412
Chr1_1901700	0.545455	1	2	1	1	Chr1	AT1G06220	gene	1899964	1904873	+	0	0.874467916
Chr1_1902400	0	0.75	2	4	0.004780205	Chr1	AT1G06220	gene	1899964	1904873	+	0	6.22881869
Chr1_19064300	0.357143	0.793651	2	4	0.375645644	Chr1	AT1TE63170	TE	19061528	19064852	+	0	1.152002891
Chr1_1911900	0	0.5	2	1	1	Chr1	AT1G06240	gene	1911122	1913205	+	0	5.64385619
Chr1_19138000	0.5625	1	2	1	0.674096747	Chr1	AT1G51610	gene	19136251	19139918	+	0	0.830074999
Chr1_19150900	0.428571	0.846154	1	1	1	Chr1	AT1G51640	gene	19149761	19151852	-	0	0.981386027
Chr1_19150900	0.428571	0.846154	1	1	1	Chr1	AT1G51645	gene	19149496	19151730	+	0	0.981386027
Chr1_19178500	0.181818	0.863636	1	2	0.091451056	Chr1	AT1G51710	gene	19175642	19179967	-	0	2.247928349
Chr1_19200800	0.125	0.530612	2	5	1	Chr1	AT1G51760	gene	19199419	19201642	+	0	2.085729208
Chr1_19226600	0.027778	0.461538	4	4	0.009026258	Chr1	AT1G51810	gene	19227119	19232359	-	420	4.0544348
Chr1_19292600	0.142857	0.545455	1	1	1	Chr1	AT1TE63950	TE	19291507	19292829	-	0	1.932888449
Chr1_19389300	0	0.458333	2	2	0.245760958	Chr1	AT1G52110	gene	19386789	19389740	-	0	5.518324258
Chr1_19405300	0.25	0.833333	1	1	1	Chr1	AT1TE64280	TE	19403934	19404711	+	-589	1.736965017
Chr1_19420200	0.023256	0.509804	4	4	0	Chr1	AT1TE64320	TE	19420034	19420288	+	0	4.454267811
Chr1_19420200	0.023256	0.509804	4	4	0	Chr1	AT1TE64325	TE	19420289	19420950	+	0	4.454267811
Chr1_19508100	0	0.777778	2	1	0.181271409	Chr1	AT1G52370	gene	19506435	19508934	+	0	6.281286523
Chr1_19510500	0.4	0.888889	2	1	1	Chr1	AT1G52380	gene	19508983	19511539	+	0	1.152003274
Chr1_19556700	0	0.409091	1	5	1	Chr1	AT1G52490	gene	19556218	19559011	-	0	5.354349893
Chr1_1961200	0.416667	0.928571	4	2	0.250120099	Chr1	AT1G06430	gene	1960058	1963011	-	0	1.156117382
Chr1_19669500	0	0.55	1	4	1	Chr1	AT1G52820	gene	19669183	19670427	+	0	5.781359714
Chr1_19678200	0	0.833333	1	1	0.993500148	Chr1	AT1G52850	transposable_element_gene	19677577	19679780	+	0	6.380821207
Chr1_19678200	0	0.833333	1	1	0.993500148	Chr1	AT1TE65060	TE	19675549	19680353	+	0	6.380821207
Chr1_1968700	0.384615	0.789474	2	2	1	Chr1	AT1G06460	gene	1967087	1969561	-	0	1.037476725
Chr1_1968800	0	0.5	1	2	1	Chr1	AT1G06460	gene	1967087	1969561	-	0	5.64385619
Chr1_19700200	0.166667	0.702703	2	2	0.120142433	Chr1	AT1TE65100	TE	19699857	19700363	-	0	2.075946578
Chr1_1970600	0.178571	1	3	1	0.11420014	Chr1	AT1G06470	gene	1969729	1973767	+	0	2.48543029
Chr1_19732000	0.571429	1	1	1	1	Chr1	AT1G52960	transposable_element_gene	19731631	19735204	+	0	0.80735384
Chr1_19732000	0.571429	1	1	1	1	Chr1	AT1TE65205	TE	19726018	19735182	+	0	0.80735384
Chr1_19732000	0.571429	1	1	1	1	Chr1	AT1TE65225	TE	19731890	19732662	+	0	0.80735384
Chr1_19732100	0.333333	0.777778	1	1	1	Chr1	AT1G52960	transposable_element_gene	19731631	19735204	+	0	1.222394276
Chr1_19732100	0.333333	0.777778	1	1	1	Chr1	AT1TE65205	TE	19726018	19735182	+	0	1.222394276
Chr1_19732100	0.333333	0.777778	1	1	1	Chr1	AT1TE65225	TE	19731890	19732662	+	0	1.222394276
Chr1_19758600	0.375	0.818182	6	6	0.051888002	Chr1	AT1G53025	gene	19756824	19759623	-	0	1.125531203
Chr1_19767900	0.008929	0.571429	12	12	0	Chr1	AT1TE65360	TE	19767863	19769832	-	0	5.999931834
Chr1_19885700	0.5	1	2	1	1	Chr1	AT1G53310	gene	19884027	19888369	-	0	1
Chr1_1994800	0	0.53125	1	4	1	Chr1	AT1G06520	gene	1993978	1996112	-	0	5.731319031
Chr1_19948900	0.054054	0.545455	3	2	0.023095692	Chr1	AT1G53440	gene	19945959	19951562	+	0	3.334986893
Chr1_20024300	0.4	0.8125	1	2	1	Chr1	AT1G53640	gene	20020885	20025461	-	0	1.022367813
Chr1_20058500	0	0.428571	1	2	1	Chr1	AT1G53720	gene	20056533	20059638	+	0	5.421462326
Chr1_20066800	0	0.4	2	3	1	Chr1	AT1G53750	gene	20065714	20068466	-	0	5.321928095
Chr1_2012300	0.142857	0.555556	2	2	1	Chr1	AT1G06570	gene	2011885	2013545	-	0	1.959360612
Chr1_2020700	0.45	1	4	1	1	Chr1	AT1G06590	gene	2016308	2024662	-	0	1.152003093
Chr1_20272700	0	0.6	1	1	0.415662014	Chr1	AT1TE66980	TE	20273198	20273225	-	399	5.906890596
Chr1_20274500	0	0.5	2	1	1	Chr1	AT1G54310	gene	20273567	20275574	+	0	5.64385619
Chr1_2028600	0	0.590909	1	10	0.688788962	Chr1	AT1G06630	gene	2027739	2031388	+	0	5.884864067
Chr1_20314100	0.5	1	1	1	1	Chr1	AT1G54430	transposable_element_gene	20313856	20319554	-	0	1
Chr1_20314100	0.5	1	1	1	1	Chr1	AT1TE67120	TE	20313845	20314471	-	0	1
Chr1_20315800	0.555556	1	1	2	1	Chr1	AT1G54430	transposable_element_gene	20313856	20319554	-	0	0.847995752
Chr1_20315800	0.555556	1	1	2	1	Chr1	AT1TE67130	TE	20315687	20316157	-	0	0.847995752
Chr1_20351700	0.6	1	1	2	1	Chr1	AT1G54490	gene	20350191	20356916	+	0	0.736965594
Chr1_2037800	0.035714	0.5	4	3	0.039346087	Chr1	AT1G06660	gene	2037311	2040246	-	0	3.807366464
Chr1_20412700	0.060606	0.888889	2	2	0	Chr1	AT1TE67415	TE	20412553	20412934	-	0	3.874470741
Chr1_20419600	0	0.705882	1	3	1	Chr1	AT1G54710	gene	20416770	20421035	-	0	6.141355128
Chr1_20423200	0.6	1	1	2	1	Chr1	AT1G54720	gene	20422831	20423754	+	0	0.736965594
Chr1_20423200	0.6	1	1	2	1	Chr1	AT1TE67450	TE	20423239	20423739	-	0	0.736965594
Chr1_20442100	0.125	0.645833	3	7	0.120557378	Chr1	AT1G54790	gene	20440979	20444029	-	0	2.369233065
Chr1_2044600	0.35	0.9	4	3	0.048826448	Chr1	AT1G06670	gene	2040433	2047612	+	0	1.362570079
Chr1_20462400	0	0.5	1	2	0.564663809	Chr1	AT1G54890	gene	20463083	20464470	+	584	5.64385619
Chr1_20503600	0	0.4375	2	2	0.752218329	Chr1	AT1G54960	gene	20499950	20503841	+	0	5.451211112
Chr1_20536800	0.25	0.8	1	2	1	Chr1	AT1G55040	gene	20534874	20539113	+	0	1.678071905
Chr1_20575500	0	0.8	1	3	0.478970657	Chr1	AT1G55150	gene	20574480	20577320	+	0	6.321928095
Chr1_20585400	0	0.4	1	3	1	Chr1	AT1G55180	gene	20585057	20587629	-	0	5.321928095
Chr1_20612400	0	0.45	2	2	1	Chr1	AT1G55250	gene	20607030	20612410	+	0	5.491853096
Chr1_2062200	0	0.466667	2	4	0.758889901	Chr1	AT1G06720	gene	2060444	2067323	-	0	5.544321547
Chr1_20625800	0	0.5	1	1	1	Chr1	AT1G55290	gene	20626121	20627488	-	222	5.64385619
Chr1_20632000	0	0.419355	2	4	0.788542851	Chr1	AT1G55310	gene	20630065	20632973	+	0	5.390100152
Chr1_20632500	0	0.45	1	3	1	Chr1	AT1G55310	gene	20630065	20632973	+	0	5.491853096
Chr1_20641400	0.6	1	1	2	1	Chr1	AT1G55325	gene	20637380	20648434	+	0	0.736965594
Chr1_20642500	0	0.454545	1	4	1	Chr1	AT1G55325	gene	20637380	20648434	+	0	5.506351223
Chr1_20649400	0.172414	0.717949	2	2	0.009026258	Chr1	AT1TE68210	TE	20649027	20649668	+	0	2.058004439
Chr1_20649400	0.172414	0.717949	2	2	0.009026258	Chr1	AT1TE68215	TE	20649173	20649582	-	0	2.058004439
Chr1_20655700	0	0.454545	1	2	1	Chr1	AT1G55350	gene	20653820	20665095	-	0	5.506351223
Chr1_20661600	0.25	0.928571	1	2	1	Chr1	AT1G55350	gene	20653820	20665095	-	0	1.89308413
Chr1_20739900	0.526316	1	3	3	0.284835749	Chr1	AT1G55540	gene	20734608	20743174	-	0	0.925998841
Chr1_20787600	0.288462	0.692308	8	5	0.093491617	Chr1	AT1G55620	gene	20787134	20791189	-	0	1.263032739
Chr1_2085200	0	0.666667	1	5	0.473828315	Chr1	AT1G06780	gene	2083311	2087131	+	0	6.05889441
Chr1_20859900	0.482759	0.902439	2	2	0.087780283	Chr1	AT1G55805	gene	20858723	20859439	-	-461	0.902526262
Chr1_20881300	0.272727	0.75	3	1	1	Chr1	AT1G55860	gene	20879466	20895393	-	0	1.459433061
Chr1_20882600	0.454545	0.875	2	1	1	Chr1	AT1G55860	gene	20879466	20895393	-	0	0.944859889
Chr1_20886200	0.583333	1	3	2	1	Chr1	AT1G55860	gene	20879466	20895393	-	0	0.777608403
Chr1_20887300	0.5	1	1	2	1	Chr1	AT1G55860	gene	20879466	20895393	-	0	1
Chr1_20908600	0	0.421053	1	3	1	Chr1	AT1G55915	gene	20907547	20909638	+	0	5.395929939
Chr1_20908900	0.6	1	2	1	1	Chr1	AT1G55915	gene	20907547	20909638	+	0	0.736965594
Chr1_20924100	0	0.5	2	2	0.440520707	Chr1	AT1G55940	gene	20922459	20925619	-	0	5.64385619
Chr1_20947500	0	0.551724	4	5	0.04170131	Chr1	AT1G56010	gene	20946571	20949281	-	0	5.785874834
Chr1_2095500	0.166667	0.611111	5	4	0.475303242	Chr1	AT1G06820	gene	2092946	2096232	-	0	1.87446597
Chr1_20969600	0	0.5	1	1	1	Chr1	AT1G56070	gene	20967930	20971742	-	0	5.64385619
Chr1_20972000	0.294118	0.958333	2	2	0.009026258	Chr1	AT1TE69260	TE	20971993	20972050	+	0	1.704131969
Chr1_20972000	0.294118	0.958333	2	2	0.009026258	Chr1	AT1TE69265	TE	20972051	20972071	+	0	1.704131969
Chr1_20972000	0.294118	0.958333	2	2	0.009026258	Chr1	AT1TE69270	TE	20972074	20974323	+	0	1.704131969
Chr1_20991900	0.384615	0.857143	2	1	1	Chr1	AT1G56120	gene	20987288	20993072	-	0	1.156120885
Chr1_21008800	0.153846	0.625	2	4	0.700425469	Chr1	AT1G56145	gene	21008093	21014018	-	0	2.022369256
Chr1_21010800	0.5	0.9	1	2	1	Chr1	AT1G56145	gene	21008093	21014018	-	0	0.847996907
Chr1_21027100	0.222222	0.666667	4	6	0.480048351	Chr1	AT1G56180	gene	21025904	21028064	-	0	1.584964665
Chr1_21147800	0	0.625	2	2	0.105036674	Chr1	AT1G56460	gene	21146239	21149805	+	0	5.965784285
Chr1_2117400	0.454545	0.871795	4	4	0.099767334	Chr1	AT1G06900	gene	2114927	2120745	-	0	0.939565801
Chr1_21188700	0.588235	1	2	1	1	Chr1	AT1G56550	gene	21185662	21188369	-	-331	0.765535468
Chr1_21198700	0	0.458333	2	2	0.626420195	Chr1	AT1G56580	gene	21198259	21198956	-	0	5.518324258
Chr1_21260000	0.052632	0.689655	2	2	0.012522916	Chr1	AT1TE70230	TE	21260147	21261030	+	48	3.711862711
Chr1_2130600	0.142857	0.666667	2	2	0.539984188	Chr1	AT1G06950	gene	2130142	2135665	-	0	2.222394585
Chr1_21340500	0	0.714286	1	1	1	Chr1	AT1G57613	gene	21340183	21340716	+	0	6.15842994
Chr1_21346900	0	0.615385	1	1	1	Chr1	AT1G57640	transposable_element_gene	21346354	21350793	-	0	5.943417373
Chr1_21346900	0	0.615385	1	1	1	Chr1	AT1TE70490	TE	21346162	21351041	-	0	5.943417373
Chr1_21379100	0	0.4	2	1	1	Chr1	AT1G57720	gene	21377615	21380382	+	0	5.321928095
Chr1_21389600	0	0.53125	2	2	0.001561554	Chr1	AT1TE70605	TE	21389493	21389678	+	0	5.731319031
Chr1_21389600	0	0.53125	2	2	0.001561554	Chr1	AT1TE70610	TE	21389679	21390066	+	0	5.731319031
Chr1_21465000	0.210526	0.611111	3	3	1	Chr1	AT1G58030	gene	21464001	21468420	-	0	1.537436032
Chr1_21466300	0.45	0.916667	4	3	0.224394631	Chr1	AT1G58030	gene	21464001	21468420	-	0	1.026472736
Chr1_21489600	0.375	0.833333	3	4	0.04055588	Chr1	AT1G58060	gene	21489285	21501811	-	0	1.152002516
Chr1_21499300	0.5	1	1	2	1	Chr1	AT1G58060	gene	21489285	21501811	-	0	1
Chr1_21503600	0.090909	1	1	1	0.055864639	Chr1	AT1G58070	gene	21502905	21504075	+	0	3.459433061
Chr1_21504300	0	0.422222	3	4	0.055570351	Chr1	AT1G58080	gene	21504314	21507540	-	0	5.399929848
Chr1_21505800	0.166667	0.75	1	3	1	Chr1	AT1G58080	gene	21504314	21507540	-	0	2.169922116
Chr1_21520400	0	0.52381	2	2	0.3489727	Chr1	AT1G58120	gene	21520401	21522457	+	0	5.710971697
Chr1_21520400	0	0.52381	2	2	0.3489727	Chr1	AT1G58122	gene	21520401	21522457	+	0	5.710971697
Chr1_2153700	0	0.444444	1	1	0.752218329	Chr1	AT1G07010	gene	2152852	2155269	+	0	5.473929746
Chr1_21548700	0	0.666667	1	5	0.712192436	Chr1	AT1G58200	gene	21548187	21553127	-	0	6.05889441
Chr1_21548900	0	0.513514	1	7	1	Chr1	AT1G58200	gene	21548187	21553127	-	0	5.682331704
Chr1_21558500	0	0.636364	2	4	0.257725541	Chr1	AT1G58220	gene	21558243	21562965	-	0	5.991780318
Chr1_21560400	0	0.526316	2	2	0.891462509	Chr1	AT1G58220	gene	21558243	21562965	-	0	5.717857348
Chr1_21595600	0.285714	0.75	1	1	1	Chr1	AT1G58250	gene	21587142	21601621	-	0	1.392318865
Chr1_21599500	0.05	0.545455	4	3	0.014924418	Chr1	AT1G58250	gene	21587142	21601621	-	0	3.447460179
Chr1_21662700	0.1875	0.610169	4	4	0.011231416	Chr1	AT1TE71490	TE	21662483	21662906	+	0	1.702318289
Chr1_21665000	0.2	0.75	3	3	0.040934471	Chr1	AT1G58350	gene	21662916	21667445	-	0	1.906890596
Chr1_21665100	0.45	1	2	3	0.00744002	Chr1	AT1G58350	gene	21662916	21667445	-	0	1.152003093
Chr1_21665700	0.37037	1	3	1	0.105590581	Chr1	AT1G58350	gene	21662916	21667445	-	0	1.43296085
Chr1_21685500	0.5	0.923077	2	1	1	Chr1	AT1G58370	gene	21684584	21688321	+	0	0.884522903
Chr1_21692600	0.368421	0.875	2	2	0.221043247	Chr1	AT1G58390	gene	21690962	21694447	-	0	1.24792772
Chr1_21736000	0.483871	1	4	2	0.408044512	Chr1	AT1G58520	gene	21729913	21738652	+	0	1.047305619
Chr1_21749700	0.5	0.933333	1	3	1	Chr1	AT1G58561	transposable_element_gene	21748675	21753246	+	0	0.900463811
Chr1_21749700	0.5	0.933333	1	3	1	Chr1	AT1G58602	gene	21746354	21765705	+	0	0.900463811
Chr1_21749700	0.5	0.933333	1	3	1	Chr1	AT1TE71775	TE	21748194	21753388	+	0	0.900463811
Chr1_21752900	0.555556	1	2	3	1	Chr1	AT1G58561	transposable_element_gene	21748675	21753246	+	0	0.847995752
Chr1_21752900	0.555556	1	2	3	1	Chr1	AT1G58602	gene	21746354	21765705	+	0	0.847995752
Chr1_21752900	0.555556	1	2	3	1	Chr1	AT1TE71775	TE	21748194	21753388	+	0	0.847995752
Chr1_21885300	0.4	0.8	3	3	1	Chr1	AT1G59580	gene	21884043	21886051	+	0	1
Chr1_21912500	0.354839	0.842105	2	2	0.029135745	Chr1	AT1TE72310	TE	21911773	21913054	-	0	1.246835547
Chr1_21983100	0	0.5	1	2	1	Chr1	AT1G59750	gene	21979289	21984433	+	0	5.64385619
Chr1_21983500	0.5	1	4	2	0.091594181	Chr1	AT1G59750	gene	21979289	21984433	+	0	1
Chr1_22048000	0	0.5625	2	2	0.197408377	Chr1	AT1G59890	gene	22043829	22051086	+	0	5.813781191
Chr1_22172200	0	0.454545	2	2	0.080088609	Chr1	AT1G60120	transposable_element_gene	22171633	22172685	-	0	5.506351223
Chr1_22172200	0	0.454545	2	2	0.080088609	Chr1	AT1TE73220	TE	22172187	22172784	+	0	5.506351223
Chr1_22211000	0.266667	0.875	3	4	0.109897465	Chr1	AT1G60220	gene	22208332	22212171	+	0	1.714243714
Chr1_22255600	0.043478	0.666667	2	2	0.018924174	Chr1	AT1G60400	gene	22254405	22255798	+	0	3.938608833
Chr1_22264000	0	0.478261	2	3	0.080088609	Chr1	AT1G60420	gene	22261888	22264408	+	0	5.579726246
Chr1_22287000	0.363636	0.916667	3	2	0.442472136	Chr1	AT1G60490	gene	22285572	22290315	-	0	1.333902704
Chr1_22307100	0	0.444444	1	1	1	Chr1	AT1G60550	gene	22305831	22308229	-	0	5.473929746
Chr1_2235100	0	0.590909	2	2	0.002770851	Chr1	AT1TE07300	TE	2234389	2235176	-	0	5.884864067
Chr1_2235100	0	0.590909	2	2	0.002770851	Chr1	AT1TE07305	TE	2235177	2235231	-	0	5.884864067
Chr1_22412500	0	0.714286	2	2	0.030472276	Chr1	AT1G60890	gene	22412246	22417244	-	0	6.15842994
Chr1_22460200	0.037037	0.608696	2	2	0.014924418	Chr1	AT1G60987	gene	22460377	22461164	+	78	4.038682735
Chr1_22468900	0.25	0.785714	2	2	1	Chr1	AT1G60995	gene	22465640	22470716	-	0	1.652076172
Chr1_22476100	0.25	0.71875	1	5	1	Chr1	AT1G61010	gene	22474298	22477731	-	0	1.523561956
Chr1_22513400	0.365854	0.842105	4	4	0.002770851	Chr1	AT1TE74260	TE	22512715	22513516	+	0	1.202732098
Chr1_22513500	0.054054	0.491228	4	4	0.004780205	Chr1	AT1G61105	gene	22513585	22514492	-	0	3.18391951
Chr1_22513500	0.054054	0.491228	4	4	0.004780205	Chr1	AT1TE74260	TE	22512715	22513516	+	0	3.18391951
Chr1_22535700	0.285714	0.767442	3	5	0.393415834	Chr1	AT1G61140	gene	22534717	22540850	-	0	1.425485992
Chr1_22553000	0.421053	0.875	2	1	0.91175208	Chr1	AT1G61180	gene	22551332	22554649	+	0	1.055281173
Chr1_22637400	0	0.821429	4	4	0	Chr1	AT1TE74670	TE	22637088	22637627	+	0	6.360063976
Chr1_22640100	0	0.414634	3	6	0.234279473	Chr1	AT1G61360	gene	22637728	22641825	-	0	5.373766517
Chr1_22655100	0.375	1	1	1	1	Chr1	AT1G61400	gene	22654596	22657774	-	0	1.415037499
Chr1_22655600	0.375	0.902439	2	4	0.423661483	Chr1	AT1G61400	gene	22654596	22657774	-	0	1.266938821
Chr1_22663100	0	0.75	1	1	1	Chr1	AT1G61420	gene	22660460	22663963	-	0	6.22881869
Chr1_22698100	0.2	0.75	1	1	1	Chr1	AT1TE74860	TE	22693955	22699336	-	0	1.906890596
Chr1_22739100	0.294118	0.727273	3	9	0.441784274	Chr1	AT1G61620	gene	22737543	22739430	+	0	1.306101938
Chr1_22858000	0	0.666667	1	1	0.988490644	Chr1	AT1G61850	gene	22856188	22862359	+	0	6.05889441
Chr1_22921000	0	0.4	2	1	1	Chr1	AT1G62020	gene	22919534	22924024	+	0	5.321928095
Chr1_22965400	0.5	0.964286	2	4	0.11437278	Chr1	AT1G62130	gene	22962340	22968920	-	0	0.947533008
Chr1_22983300	0.416667	0.837838	2	4	0.726180444	Chr1	AT1G62200	gene	22982036	22984359	-	0	1.007776476
Chr1_22985100	0.333333	0.882353	1	1	0.540564789	Chr1	AT1G62200	gene	22982036	22984359	-	-741	1.404391794
Chr1_22999000	0	0.466667	1	1	1	Chr1	AT1G62260	gene	22997826	22999796	-	0	5.544321547
Chr1_23146500	0.5	0.956522	1	1	0.453509701	Chr1	AT1G62530	gene	23146332	23148367	-	0	0.935870056
Chr1_23146800	0.228571	0.701149	6	8	0.002770851	Chr1	AT1G62530	gene	23146332	23148367	-	0	1.617078689
Chr1_23349400	0.166667	0.636364	1	2	1	Chr1	AT1G63010	gene	23347561	23352697	-	0	1.932883743
Chr1_23358900	0.333333	1	2	1	1	Chr1	AT1G63020	gene	23354685	23362564	-	0	1.584963943
Chr1_23422800	0.190476	0.645833	3	7	0.166939869	Chr1	AT1G63160	gene	23421864	23423828	-	0	1.761551931
Chr1_23451700	0.214286	0.636364	3	6	0.899080794	Chr1	AT1G63230	gene	23450654	23452311	+	0	1.570314626
Chr1_23471900	0.346154	0.903226	3	4	0.013170221	Chr1	AT1G63290	gene	23471849	23473639	-	0	1.383672996
Chr1_23525200	0.48	0.965517	4	4	0.039752341	Chr1	AT1G63430	gene	23522497	23526832	+	0	1.008267255
Chr1_23561300	0.242424	0.712121	10	11	0	Chr1	AT1G63520	gene	23559887	23562143	+	0	1.554589865
Chr1_23590100	0.428571	1	4	1	1	Chr1	AT1G63640	gene	23589043	23595821	-	0	1.222393864
Chr1_23591500	0	0.869565	2	2	0.016702794	Chr1	AT1G63640	gene	23589043	23595821	-	0	6.442221968
Chr1_23617100	0.111111	0.55814	3	6	0.291510613	Chr1	AT1G63680	gene	23614437	23617767	+	0	2.328625392
Chr1_23800200	0.175439	0.6	6	3	0.350154702	Chr1	AT1G64110	gene	23796719	23801725	-	0	1.773993007
Chr1_23854400	0.290323	0.911765	4	2	0	Chr1	AT1G64280	gene	23852748	23855566	-	0	1.65100316
Chr1_23868000	0.033333	0.814815	2	2	0	Chr1	AT1G64310	gene	23866053	23867711	+	-289	4.611449467
Chr1_23928800	0	0.666667	1	1	1	Chr1	AT1G64410	transposable_element_gene	23926393	23932203	-	0	6.05889441
Chr1_23928800	0	0.666667	1	1	1	Chr1	AT1TE78720	TE	23926447	23931762	-	0	6.05889441
Chr1_23967600	0.166667	1	1	1	0.993500148	Chr1	AT1G64540	gene	23966909	23968425	+	0	2.584959615
Chr1_23969900	0	0.466667	3	4	0.45208845	Chr1	AT1G64550	gene	23968779	23973614	+	0	5.544321547
Chr1_23970900	0	0.625	1	2	1	Chr1	AT1G64550	gene	23968779	23973614	+	0	5.965784285
Chr1_23973300	0.333333	0.75	4	2	1	Chr1	AT1G64550	gene	23968779	23973614	+	0	1.169926444
Chr1_23981400	0.25	0.818182	1	2	1	Chr1	AT1G64570	gene	23978868	23983925	+	0	1.710493703
Chr1_23982700	0.4375	1	2	1	1	Chr1	AT1G64570	gene	23978868	23983925	+	0	1.192645078
Chr1_2401000	0.326087	0.730769	7	4	0.269151023	Chr1	AT1G07745	gene	2400589	2402873	-	0	1.164158508
Chr1_24024000	0.2	0.666667	3	3	0.410262606	Chr1	AT1G64650	gene	24023498	24026421	-	0	1.736966316
Chr1_24024100	0.277778	0.833333	3	3	0.133029238	Chr1	AT1G64650	gene	24023498	24026421	-	0	1.584960769
Chr1_24052200	0.27957	0.70297	12	7	0	Chr1	AT1G64740	gene	24050006	24052487	+	0	1.330253565
Chr1_24078400	0	0.571429	1	3	0.547296057	Chr1	AT1G64790	gene	24064937	24083428	-	0	5.83650235
Chr1_24117700	0.230769	0.777778	2	2	1	Chr1	AT1G64920	gene	24117440	24118798	-	0	1.752908993
Chr1_24132800	0.333333	1	3	2	0.079246159	Chr1	AT1G64960	gene	24129918	24134204	+	0	1.584963943
Chr1_24141700	0.454545	0.894737	2	2	1	Chr1	AT1G64990	gene	24139907	24146189	-	0	0.977040549
Chr1_2416000	0.121212	0.542857	6	5	0.102632988	Chr1	AT1TE07880	TE	2415020	2416036	+	0	2.163039679
Chr1_24180400	0.388889	1	2	1	0.702152901	Chr1	AT1G65080	gene	24176582	24180871	+	0	1.362569667
Chr1_24268900	0	0.545455	1	3	1	Chr1	AT1G65340	gene	24268135	24269646	-	0	5.769388274
Chr1_24272900	0.5	1	1	1	1	Chr1	AT1G65350	gene	24272518	24277275	-	0	1
Chr1_24287800	0.277778	0.8	3	2	1	Chr1	AT1G65380	gene	24286826	24289249	+	0	1.526067658
Chr1_24322100	0.285714	0.708333	3	7	0.842759792	Chr1	AT1G65470	gene	24319670	24324064	-	0	1.309856026
Chr1_24458000	0.5	0.925926	1	2	1	Chr1	AT1G65750	transposable_element_gene	24454772	24458439	+	0	0.888968803
Chr1_2447900	0.421053	0.882353	4	4	0.211340326	Chr1	AT1G07910	gene	2445470	2454645	+	0	1.067354102
Chr1_24486000	0.454545	0.862745	5	6	0.200455942	Chr1	AT1G65820	gene	24485101	24486892	+	0	0.924511079
Chr1_2449400	0.40625	0.916667	4	4	0.044712852	Chr1	AT1G07910	gene	2445470	2454645	+	0	1.174029924
Chr1_24564200	0	0.48	2	2	0.044960981	Chr1	AT1G65985	gene	24562553	24568530	-	0	5.584962501
Chr1_24564200	0	0.48	2	2	0.044960981	Chr1	AT1TE80680	TE	24563338	24564237	+	0	5.584962501
Chr1_24564200	0	0.48	2	2	0.044960981	Chr1	AT1TE80685	TE	24564238	24564712	+	0	5.584962501
Chr1_24604800	0.0625	0.548387	2	2	0.262844373	Chr1	AT1TE80820	TE	24604924	24604957	-	25	3.133266276
Chr1_24634200	0	0.466667	1	8	1	Chr1	AT1G66150	gene	24631409	24634749	+	0	5.544321547
Chr1_24639800	0.133333	0.583333	2	2	1	Chr1	AT1G66170	gene	24638685	24641494	-	0	2.129285799
Chr1_24667600	0.411765	1	4	1	1	Chr1	AT1G66210	gene	24665629	24668783	-	0	1.280106889
Chr1_24693900	0	0.777778	1	4	0.668547037	Chr1	AT1G66250	gene	24692894	24695515	+	0	6.281286523
Chr1_2471600	0	0.416667	1	4	1	Chr1	AT1G07970	gene	2469286	2472628	-	0	5.380822938
Chr1_24728300	0.2	0.8	3	1	1	Chr1	AT1G66320	gene	24726812	24728614	-	0	2
Chr1_24741100	0.318182	0.76	2	2	0.466638316	Chr1	AT1TE81275	TE	24741046	24742542	-	0	1.256147196
Chr1_24783100	0	0.444444	3	2	0.966169129	Chr1	AT1G66440	gene	24782171	24784351	+	0	5.473929746
Chr1_24787200	0.107143	0.512821	4	10	0.05653623	Chr1	AT1G66450	gene	24786200	24788302	+	0	2.258917744
Chr1_24787700	0	0.416667	2	2	1	Chr1	AT1G66450	gene	24786200	24788302	+	0	5.380822938
Chr1_24790200	0	0.5	1	1	1	Chr1	AT1G66460	gene	24789735	24791988	-	0	5.64385619
Chr1_2483900	0.235294	0.8	3	1	1	Chr1	AT1G08000	gene	2483240	2485109	-	0	1.765535468
Chr1_2486600	0	0.65	1	3	1	Chr1	AT1G08010	gene	2485906	2488027	-	0	6.022367813
Chr1_24910600	0.333333	0.740741	5	4	0.352351212	Chr1	AT1G66780	gene	24909213	24911485	+	0	1.152005041
Chr1_2492200	0.060606	0.477612	5	8	0.013170221	Chr1	AT1G08030	gene	2489501	2493250	-	0	2.978306552
Chr1_24954600	0.317073	0.755102	16	10	0	Chr1	AT1G66880	gene	24946928	24955611	+	0	1.251856507
Chr1_24970500	0.333333	0.758621	2	4	1	Chr1	AT1G66930	gene	24970523	24973069	+	0	1.186415157
Chr1_25071200	0.375	1	2	1	1	Chr1	AT1G67120	gene	25069562	25095526	-	0	1.415037499
Chr1_25077800	0.138889	0.645833	4	6	0.003847576	Chr1	AT1G67120	gene	25069562	25095526	-	0	2.217228817
Chr1_25088100	0.25	0.684211	4	3	0.638574325	Chr1	AT1G67120	gene	25069562	25095526	-	0	1.452513203
Chr1_2515200	0.125	0.529412	2	3	1	Chr1	AT1G08070	gene	2514192	2516605	-	0	2.082462801
Chr1_25152400	0	0.5	2	2	0.802557944	Chr1	AT1G67230	gene	25151270	25156323	-	0	5.64385619
Chr1_25199200	0.5	1	2	1	1	Chr1	AT1G67310	gene	25198182	25203126	-	0	1
Chr1_25263000	0	0.425	2	4	0.833035259	Chr1	AT1G67430	gene	25262159	25263789	+	0	5.409390936
Chr1_25287800	0	0.434783	1	4	1	Chr1	AT1G67500	gene	25287707	25296937	-	0	5.442223627
Chr1_25293600	0	0.611111	1	3	1	Chr1	AT1G67500	gene	25287707	25296937	-	0	5.933362545
Chr1_25322100	0	0.45283	2	7	0.544476944	Chr1	AT1G67560	gene	25319899	25324264	+	0	5.500897635
Chr1_25326100	0.333333	0.75	4	3	0.878618724	Chr1	AT1G67570	gene	25325160	25327258	+	0	1.169926444
Chr1_25328500	0.333333	0.8	1	2	1	Chr1	AT1G67580	gene	25327284	25331379	-	0	1.263035849
Chr1_25367000	0.428571	0.85	4	2	0.645613349	Chr1	AT1G67680	gene	25365756	25368526	-	0	0.98792861
Chr1_2537100	0.24	0.68	3	3	0.509660372	Chr1	AT1G08110	gene	2535328	2537931	+	0	1.502500341
Chr1_25387800	0.5	1	1	2	1	Chr1	AT1G67720	gene	25386341	25391073	+	0	1
Chr1_2544900	0.45	0.9	4	4	0.013794107	Chr1	AT1G08130	gene	2542702	2547946	-	0	1
Chr1_25452800	0.454545	0.857143	2	2	1	Chr1	AT1G67875	gene	25452699	25452893	+	0	0.915112786
Chr1_25478400	0.304348	0.761905	4	4	0.444907422	Chr1	AT1G67940	gene	25477670	25478803	+	0	1.323889238
Chr1_25510000	0	0.5	2	1	1	Chr1	AT1G68050	gene	25508676	25510889	+	0	5.64385619
Chr1_25511800	0.411765	1	2	2	0.104323527	Chr1	AT1G68060	gene	25510941	25514500	-	0	1.280106889
Chr1_25705000	0.045455	0.611111	2	2	0.013794107	Chr1	AT1TE84265	TE	25704512	25705081	+	0	3.748923547
Chr1_25705000	0.045455	0.611111	2	2	0.013794107	Chr1	AT1TE84270	TE	25705082	25705258	+	0	3.748923547
Chr1_25900700	0	0.4	2	2	1	Chr1	AT1G68890	gene	25896945	25906714	+	0	5.321928095
Chr1_25910000	0.333333	0.888889	2	1	1	Chr1	AT1G68910	gene	25908131	25911108	-	0	1.415039122
Chr1_25935300	0.555556	0.958333	2	2	0.938131037	Chr1	AT1G68990	gene	25934997	25940966	-	0	0.786594706
Chr1_25945500	0.470588	0.882353	4	4	0.54370288	Chr1	AT1G69020	gene	25943886	25947197	-	0	0.906891413
Chr1_25967800	0	0.469388	1	5	1	Chr1	AT1G69070	gene	25967312	25971389	-	0	5.552709054
Chr1_25968900	0.52	0.925926	4	5	0.277208652	Chr1	AT1G69070	gene	25967312	25971389	-	0	0.832385275
Chr1_26035300	0	0.423077	2	2	0.107749969	Chr1	AT1G69250	gene	26032827	26035504	+	0	5.402848353
Chr1_26035300	0	0.423077	2	2	0.107749969	Chr1	AT1TE85290	TE	26030839	26036307	-	0	5.402848353
Chr1_26094800	0.3125	0.8	2	1	0.871064684	Chr1	AT1G69420	gene	26093196	26097043	+	0	1.35614381
Chr1_26102200	0.142857	0.875	1	2	0.822118865	Chr1	AT1G69440	gene	26101527	26105166	-	0	2.614711287
Chr1_26202700	0	0.702703	1	3	0.943815078	Chr1	AT1G69670	gene	26202031	26204442	-	0	6.134843153
Chr1_26205500	0	0.5	1	1	1	Chr1	AT1G69680	gene	26204805	26206928	+	0	5.64385619
Chr1_26374300	0	0.5	4	4	0	Chr1	AT1TE86375	TE	26374208	26375957	+	0	5.64385619
Chr1_26380900	0.05	0.6	2	2	0.019943944	Chr1	AT1TE86390	TE	26380788	26381167	-	0	3.584962501
Chr1_26392100	0.333333	0.818182	3	3	0.335850637	Chr1	AT1G70070	gene	26390016	26394196	-	0	1.295457647
Chr1_2639500	0	1	1	2	0.003847576	Chr1	AT1G08370	gene	2638181	2640554	+	0	6.64385619
Chr1_26422900	0.071429	0.518519	2	2	0.106455198	Chr1	AT1TE86535	TE	26422872	26423276	-	0	2.859815025
Chr1_26428600	0	0.631579	1	2	0.440520707	Chr1	AT1G70180	gene	26426341	26429361	+	0	5.980891297
Chr1_26428900	0.459459	0.875	4	4	0.248108481	Chr1	AT1G70180	gene	26426341	26429361	+	0	0.929346889
Chr1_2648500	0.3	0.852941	2	6	0.308817137	Chr1	AT1G08410	gene	2646189	2649379	+	0	1.50748345
Chr1_2648700	0.555556	1	1	1	1	Chr1	AT1G08410	gene	2646189	2649379	+	0	0.847995752
Chr1_26492000	0.125	0.818182	2	3	0.237128058	Chr1	AT1G70320	gene	26488522	26501281	-	0	2.710493703
Chr1_26496700	0	0.473684	1	3	1	Chr1	AT1G70320	gene	26488522	26501281	-	0	5.565853037
Chr1_26497300	0	0.466667	2	4	1	Chr1	AT1G70320	gene	26488522	26501281	-	0	5.544321547
Chr1_26497600	0	0.52381	1	4	1	Chr1	AT1G70320	gene	26488522	26501281	-	0	5.710971697
Chr1_26499000	0.571429	1	1	1	1	Chr1	AT1G70320	gene	26488522	26501281	-	0	0.80735384
Chr1_26499900	0.375	0.8	2	1	1	Chr1	AT1G70320	gene	26488522	26501281	-	0	1.093109404
Chr1_2651500	0.166667	1	1	1	0.993500148	Chr1	AT1G08420	gene	2649537	2657120	+	0	2.584959615
Chr1_2651700	0	0.5	1	2	1	Chr1	AT1G08420	gene	2649537	2657120	+	0	5.64385619
Chr1_2651800	0	0.7	1	4	1	Chr1	AT1G08420	gene	2649537	2657120	+	0	6.129283017
Chr1_2655000	0.571429	1	3	1	1	Chr1	AT1G08420	gene	2649537	2657120	+	0	0.80735384
Chr1_26564800	0	1	1	3	0.033454957	Chr1	AT1G70490	gene	26563924	26565810	-	0	6.64385619
Chr1_26633100	0.333333	0.933333	1	2	0.871394697	Chr1	AT1G70630	gene	26631232	26634102	+	0	1.485427755
Chr1_26674400	0.333333	0.806452	2	4	0.757423723	Chr1	AT1G70740	gene	26673631	26675990	-	0	1.274624515
Chr1_2670300	0.333333	0.774194	4	4	0.463997428	Chr1	AT1G08450	gene	2667798	2671892	-	0	1.215730975
Chr1_26706700	0.277778	0.698113	5	5	0.076608643	Chr1	AT1G70820	gene	26705518	26708264	+	0	1.329528235
Chr1_26710600	0	0.5	1	2	1	Chr1	AT1G70830	gene	26709947	26711462	-	0	5.64385619
Chr1_26716000	0.25	0.694444	1	6	1	Chr1	AT1G70850	gene	26714866	26716829	-	0	1.473930265
Chr1_26762700	0	0.5	4	1	1	Chr1	AT1G70980	gene	26762339	26764623	+	0	5.64385619
Chr1_26820400	0.461538	0.9	3	2	1	Chr1	AT1G71110	gene	26818083	26821004	+	0	0.963475567
Chr1_26833900	0	1	1	1	1	Chr1	AT1G71190	gene	26833406	26835032	-	0	6.64385619
Chr1_26860500	0	0.571429	3	4	0.171797697	Chr1	AT1G71250	gene	26860118	26861726	+	0	5.83650235
Chr1_2687500	0.4	0.869565	1	4	1	Chr1	AT1G08490	gene	2685659	2688595	-	0	1.120293873
Chr1_26893300	0.375	0.909091	1	1	1	Chr1	AT1G71360	gene	26892100	26894802	-	0	1.27753412
Chr1_26928500	0	0.545455	2	2	0.22014744	Chr1	AT1G71460	gene	26927984	26930316	-	0	5.769388274
Chr1_26953000	0	0.576923	2	2	0.210848011	Chr1	AT1G71692	gene	26952645	26955127	-	0	5.850306875
Chr1_26953100	0.1	0.625	2	2	0.726656252	Chr1	AT1G71692	gene	26952645	26955127	-	0	2.64385619
Chr1_27031000	0.290909	0.776596	5	8	0	Chr1	AT1G71866	gene	27030427	27031461	-	0	1.416596346
Chr1_27055300	0	0.5	1	1	1	Chr1	AT1G71880	gene	27054180	27056341	+	0	5.64385619
Chr1_2708700	0.1	0.590909	2	3	1	Chr1	AT1G08550	gene	2706924	2709531	+	0	2.562935972
Chr1_27194000	0.125	0.530612	3	6	0.712154638	Chr1	AT1G72250	gene	27192845	27198314	+	0	2.085729208
Chr1_2720100	0.295455	0.716418	5	4	0.013794107	Chr1	AT1G08590	gene	2718778	2722221	+	0	1.277863172
Chr1_2720100	0.295455	0.716418	5	4	0.013794107	Chr1	AT1G08592	gene	2718875	2721676	-	0	1.277863172
Chr1_27218000	0.388889	0.875	2	1	1	Chr1	AT1G72300	gene	27217477	27221123	-	0	1.169924589
Chr1_27218800	0	0.473684	2	4	0.844236495	Chr1	AT1G72300	gene	27217477	27221123	-	0	5.565853037
Chr1_27219500	0	0.52381	2	4	0.3489727	Chr1	AT1G72300	gene	27217477	27221123	-	0	5.710971697
Chr1_27219600	0	0.5	2	5	0.09241902	Chr1	AT1G72300	gene	27217477	27221123	-	0	5.64385619
Chr1_27228400	0.555556	1	2	4	0.25683308	Chr1	AT1G72320	gene	27228153	27232999	-	0	0.847995752
Chr1_27231600	0	0.421053	1	3	1	Chr1	AT1G72320	gene	27228153	27232999	-	0	5.395929939
Chr1_27234900	0.458333	0.888889	4	2	1	Chr1	AT1G72330	gene	27233475	27236789	+	0	0.95560711
Chr1_27243000	0	0.484848	4	4	0.001561554	Chr1	AT1G72370	gene	27242943	27244931	-	0	5.599460628
Chr1_27244000	0.222222	0.73913	2	2	0.978630277	Chr1	AT1G72370	gene	27242943	27244931	-	0	1.733826481
Chr1_27249300	0.25	0.8	1	1	1	Chr1	AT1G72390	gene	27245165	27251576	+	0	1.678071905
Chr1_27254400	0.5	1	1	3	1	Chr1	AT1G72410	gene	27251426	27257081	-	0	1
Chr1_2725800	0	0.483871	2	4	0.670205852	Chr1	AT1G08600	gene	2723824	2733613	+	0	5.596550571
Chr1_27261900	0.142857	0.6	1	1	1	Chr1	AT1G72420	gene	27261194	27263669	-	0	2.070390771
Chr1_27269100	0.333333	0.755556	5	5	0.117321597	Chr1	AT1G72440	gene	27268165	27273596	-	0	1.180574537
Chr1_27272200	0.272727	0.791667	2	2	0.676493622	Chr1	AT1G72440	gene	27268165	27273596	-	0	1.537436181
Chr1_27406000	0	0.882353	2	2	0.014924418	Chr1	AT1G72830	gene	27405456	27407969	-	0	6.46328404
Chr1_27420500	0.071429	0.47619	3	4	1	Chr1	AT1G72860	gene	27416228	27420778	-	0	2.736955495
Chr1_27475000	0.133333	0.619048	2	2	0.616182975	Chr1	AT1G73030	gene	27473826	27475122	+	0	2.215017386
Chr1_27475000	0.133333	0.619048	2	2	0.616182975	Chr1	AT1G73040	gene	27475060	27475962	-	0	2.215017386
Chr1_27480000	0	0.411765	1	3	1	Chr1	AT1G73060	gene	27478970	27481448	+	0	5.363749301
Chr1_27485600	0	0.592593	1	6	1	Chr1	AT1G73080	gene	27484513	27488201	+	0	5.888969679
Chr1_27489800	0.444444	0.880952	2	6	0.785027332	Chr1	AT1G73090	gene	27488217	27490766	+	0	0.987061763
Chr1_27501900	0	1	1	2	0.003847576	Chr1	AT1G73130	gene	27499035	27502055	+	0	6.64385619
Chr1_27540500	0.047619	0.571429	3	1	0.717791077	Chr1	AT1G73230	gene	27540228	27541944	-	0	3.584965025
Chr1_27556200	0	0.407407	1	2	1	Chr1	AT1TE90170	TE	27556157	27556325	-	0	5.348398864
Chr1_27599500	0	0.518519	1	3	1	Chr1	AT1G73400	gene	27598106	27599812	+	0	5.696324949
Chr1_27701600	0.055556	0.6	2	1	1	Chr1	AT1G73670	gene	27700050	27703440	+	0	3.432947866
Chr1_27730600	0.210526	0.611111	3	2	1	Chr1	AT1G73730	gene	27730031	27732514	-	0	1.537436032
Chr1_27730800	0.5	0.96875	1	4	1	Chr1	AT1G73730	gene	27730031	27732514	-	0	0.95419631
Chr1_2775400	0.384615	0.8	4	3	1	Chr1	AT1G08720	gene	2774030	2779297	+	0	1.056584971
Chr1_2781100	0.0625	0.636364	3	2	0.384814496	Chr1	AT1G08730	gene	2779963	2788447	+	0	3.347924128
Chr1_2781200	0	0.541667	1	3	1	Chr1	AT1G08730	gene	2779963	2788447	+	0	5.759334295
Chr1_27822500	0	0.727273	1	2	0.228548868	Chr1	AT1G73980	gene	27820149	27824036	-	0	6.184425112
Chr1_27881800	0	0.538462	1	3	1	Chr1	AT1G74150	gene	27880528	27883626	+	0	5.75077263
Chr1_27888900	0.294118	0.866667	4	3	0.29861774	Chr1	AT1G74160	gene	27886426	27891431	+	0	1.559082693
Chr1_27895300	0.333333	0.8	1	1	1	Chr1	AT1G74170	gene	27891494	27896355	-	0	1.263035849
Chr1_27922300	0.4	1	1	2	1	Chr1	AT1G74250	gene	27920328	27922414	+	0	1.321928095
Chr1_27923100	0	0.444444	3	2	1	Chr1	AT1G74260	gene	27922833	27927904	-	0	5.473929746
Chr1_28017300	0.363636	0.891892	5	5	0.035634777	Chr1	AT1G74550	gene	28016045	28017711	+	0	1.29437399
Chr1_28017400	0	0.454545	1	2	1	Chr1	AT1G74550	gene	28016045	28017711	+	0	5.506351223
Chr1_28025800	0.571429	1	3	1	1	Chr1	AT1G74600	gene	28025153	28027840	-	0	0.80735384
Chr1_28119500	0	0.705882	1	3	0.802557944	Chr1	AT1G74850	gene	28118849	28122314	-	0	6.141355128
Chr1_28221100	0	0.557692	2	8	0.097542699	Chr1	AT1G75200	gene	28220626	28223709	-	0	5.801396671
Chr1_2823300	0	0.47619	2	4	0.887266727	Chr1	AT1G08820	gene	2821552	2825275	-	0	5.573465419
Chr1_28298600	0.125	0.545455	3	6	0.674539951	Chr1	AT1G75400	gene	28296919	28299686	+	0	2.125532084
Chr1_28333800	0.121951	0.691358	4	4	0	Chr1	AT1TE92725	TE	28332972	28334063	-	0	2.503131374
Chr1_2834300	0.571429	1	1	1	1	Chr1	AT1G08840	gene	2829105	2838469	-	0	0.80735384
Chr1_28347500	0.25	0.75	1	2	1	Chr1	AT1G75510	gene	28347055	28348735	-	0	1.584962501
Chr1_28371400	0.5	1	11	1	1	Chr1	AT1G75560	gene	28371141	28373241	-	0	1
Chr1_28479400	0.178571	0.588235	4	4	0.188296401	Chr1	AT1G75850	gene	28477768	28483928	-	0	1.719894822
Chr1_28522100	0.068966	0.52	2	2	0.143606387	Chr1	AT1TE93300	TE	28522007	28522718	-	0	2.914554425
Chr1_28660000	0	0.555556	2	2	0.557905907	Chr1	AT1G76400	gene	28658554	28661710	-	0	5.795860437
Chr1_28763700	0.066667	0.647059	2	2	0.217667285	Chr1	AT1G76630	gene	28759699	28765042	+	0	3.278852553
Chr1_28809900	0.03125	0.590909	3	3	0.005711726	Chr1	AT1G76740	gene	28805235	28810557	+	0	4.241007878
Chr1_2881700	0.3	0.705882	2	5	1	Chr1	AT1G08960	gene	2879642	2882231	+	0	1.234464532
Chr1_28910400	0.357143	1	2	4	0.011231416	Chr1	AT1G76950	gene	28906523	28911564	+	0	1.48542625
Chr1_29024800	0	1	1	2	0.044960981	Chr1	AT1G77260	gene	29023772	29026957	-	0	6.64385619
Chr1_29042600	0.48	1	4	1	1	Chr1	AT1G77300	gene	29039922	29049302	-	0	1.058893689
Chr1_29059500	0	0.689655	1	5	0.693463669	Chr1	AT1G77320	gene	29056532	29062966	+	0	6.107802929
Chr1_29095600	0.142857	0.6	2	1	1	Chr1	AT1G77420	gene	29093499	29095716	+	0	2.070390771
Chr1_29097800	0.178571	0.595745	4	7	0.169942643	Chr1	AT1G77440	gene	29096020	29098450	+	0	1.738197133
Chr1_29106000	0	0.473684	1	2	1	Chr1	AT1G77460	gene	29103633	29111921	+	0	5.565853037
Chr1_29108200	0	0.4	1	4	1	Chr1	AT1G77460	gene	29103633	29111921	+	0	5.321928095
Chr1_29109000	0.28	0.882353	3	3	0.064829768	Chr1	AT1G77460	gene	29103633	29111921	+	0	1.655929118
Chr1_29148900	0.413793	1	4	1	1	Chr1	AT1G77590	gene	29148256	29152315	-	0	1.273018855
Chr1_29155300	0	0.666667	1	5	0.49159475	Chr1	AT1G77600	gene	29152748	29162448	-	0	6.05889441
Chr1_29159400	0	0.470588	1	2	1	Chr1	AT1G77600	gene	29152748	29162448	-	0	5.556392627
Chr1_2919100	0.361702	1	6	3	0.002770851	Chr1	AT1G09050	gene	2918031	2920889	+	0	1.46712652
Chr1_29211800	0.5	0.954545	1	4	1	Chr1	AT1G77720	gene	29210521	29214087	+	0	0.932885117
Chr1_29211900	0	0.7	1	2	1	Chr1	AT1G77720	gene	29210521	29214087	+	0	6.129283017
Chr1_2922200	0.366667	0.782609	5	8	0.066120055	Chr1	AT1G09060	gene	2921064	2925762	-	0	1.093821272
Chr1_29261100	0.105263	0.636364	3	3	0.223427944	Chr1	AT1G77810	gene	29260562	29263113	-	0	2.595853805
Chr1_29274400	0	0.509091	1	8	0.940238011	Chr1	AT1G77850	gene	29272313	29275419	+	0	5.669851656
Chr1_29401300	0.117647	0.533333	2	3	1	Chr1	AT1G78130	gene	29400140	29401902	+	0	2.180572065
Chr1_29476700	0.4	1	1	1	1	Chr1	AT1G78350	transposable_element_gene	29474914	29478272	+	0	1.321928095
Chr1_29476700	0.4	1	1	1	1	Chr1	AT1TE96425	TE	29474555	29479485	+	0	1.321928095
Chr1_29506400	0	0.833333	2	2	0.010586532	Chr1	AT1G78420	gene	29504532	29507669	+	0	6.380821207
Chr1_29542700	0.384615	0.842105	2	2	1	Chr1	AT1G78540	gene	29541011	29544777	-	0	1.130585102
Chr1_29545500	0	0.4	2	1	1	Chr1	AT1G78550	gene	29544927	29546487	-	0	5.321928095
Chr1_29552800	0	0.461538	2	5	0.665228488	Chr1	AT1G78580	gene	29552340	29560912	-	0	5.52837753
Chr1_29605700	0	0.428571	1	1	1	Chr1	AT1G78720	gene	29605629	29607510	+	0	5.421462326
Chr1_29606400	0.211538	0.615385	9	3	0.944216195	Chr1	AT1G78720	gene	29605629	29607510	+	0	1.540572431
Chr1_29606500	0.041667	0.5	4	4	0.094863109	Chr1	AT1G78720	gene	29605629	29607510	+	0	3.584950959
Chr1_29627200	0.055556	0.769231	3	2	0.035634777	Chr1	AT1G78800	gene	29625659	29627989	-	0	3.791402269
Chr1_29653300	0.5	0.930233	2	2	0.016702794	Chr1	AT1G78880	gene	29652633	29655949	-	0	0.895664025
Chr1_29653300	0.5	0.930233	2	2	0.016702794	Chr1	AT1G78882	gene	29652633	29655949	-	0	0.895664025
Chr1_29654300	0	0.666667	1	2	0.92362208	Chr1	AT1G78880	gene	29652633	29655949	-	0	6.05889441
Chr1_29654300	0	0.666667	1	2	0.92362208	Chr1	AT1G78882	gene	29652633	29655949	-	0	6.05889441
Chr1_29689900	0.318182	0.740741	4	3	0.525844586	Chr1	AT1G78955	gene	29689153	29694255	-	0	1.21911697
Chr1_29751000	0.142857	1	1	2	0.276244769	Chr1	AT1G79090	gene	29749112	29753307	-	0	2.807356365
Chr1_2975200	0	0.5	2	2	0.311714441	Chr1	AT1G09210	gene	2972842	2976750	-	0	5.64385619
Chr1_29820100	0.2	0.642857	4	2	0.931850554	Chr1	AT1G79280	gene	29819142	29833016	-	0	1.684497854
Chr1_29825200	0.4	1	1	2	1	Chr1	AT1G79280	gene	29819142	29833016	-	0	1.321928095
Chr1_29862500	0	0.545455	1	2	1	Chr1	AT1G79380	gene	29860491	29863316	+	0	5.769388274
Chr1_29862700	0.3	1	2	1	1	Chr1	AT1G79380	gene	29860491	29863316	+	0	1.736965594
Chr1_29885000	0	0.866667	2	2	0.047085426	Chr1	AT1G79440	gene	29882210	29887412	-	0	6.437405867
Chr1_29893200	0.571429	1	1	2	1	Chr1	AT1G79460	gene	29890392	29894587	+	0	0.80735384
Chr1_29902500	0.444444	1	2	1	1	Chr1	AT1G79490	gene	29900456	29903189	+	0	1.169926444
Chr1_29925500	0.272727	0.833333	4	3	0.153527774	Chr1	AT1G79550	gene	29924023	29926582	-	0	1.611435578
Chr1_29935900	0	1	1	1	1	Chr1	AT1G79570	gene	29932578	29938856	-	0	6.64385619
Chr1_29977400	0	0.571429	1	3	1	Chr1	AT1G79670	gene	29976725	29979350	-	0	5.83650235
Chr1_29987500	0.333333	0.789474	2	2	1	Chr1	AT1G79690	gene	29985176	29990388	+	0	1.243927603
Chr1_2998800	0.380952	1	7	2	0.175392147	Chr1	AT1G09280	gene	2998100	3001315	-	0	1.392318865
Chr1_2998900	0.5	1	1	1	1	Chr1	AT1G09280	gene	2998100	3001315	-	0	1
Chr1_30001300	0	0.730769	4	4	0	Chr1	AT1G79730	gene	30000538	30004005	-	0	6.191343529
Chr1_30005000	0.571429	1	1	3	0.802605683	Chr1	AT1G79740	gene	30004367	30007020	-	0	0.80735384
Chr1_30025500	0	0.5	1	2	1	Chr1	AT1G79820	gene	30022260	30027443	-	0	5.64385619
Chr1_30029200	0.419355	0.909091	7	2	0.626261666	Chr1	AT1G79830	gene	30027670	30033901	-	0	1.116252658
Chr1_30030600	0.24	0.684211	5	3	0.597769976	Chr1	AT1G79830	gene	30027670	30033901	-	0	1.511406893
Chr1_30061600	0.375	0.888889	2	2	1	Chr1	AT1G79920	gene	30058632	30062744	-	0	1.245112678
Chr1_30072400	0	0.555556	1	4	1	Chr1	AT1G79940	gene	30069536	30073332	+	0	5.795860437
Chr1_3007300	0	0.5	1	2	1	Chr1	AT1G09300	gene	3003495	3008213	+	0	5.64385619
Chr1_3009100	0	0.4	1	1	1	Chr1	AT1G09310	gene	3009055	3009880	+	0	5.321928095
Chr1_30099200	0	0.555556	2	4	0.496561694	Chr1	AT1G80010	gene	30097401	30099846	+	0	5.795860437
Chr1_30105200	0.111111	0.581395	2	4	0.182952573	Chr1	AT1G80030	gene	30104830	30109032	-	0	2.387517014
Chr1_30122700	0	0.5	1	2	1	Chr1	AT1G80070	gene	30118052	30127811	+	0	5.64385619
Chr1_30125600	0	0.423077	1	4	1	Chr1	AT1G80070	gene	30118052	30127811	+	0	5.402848353
Chr1_30125700	0	0.590909	2	4	0.093383178	Chr1	AT1G80070	gene	30118052	30127811	+	0	5.884864067
Chr1_30149600	0.5625	1	3	2	1	Chr1	AT1G80150	gene	30148388	30150517	+	0	0.830074999
Chr1_30160400	0	0.5	2	1	1	Chr1	AT1G80190	gene	30159077	30161654	+	0	5.64385619
Chr1_30168300	0	0.4	2	1	1	Chr1	AT1G80220	gene	30167839	30168606	+	0	5.321928095
Chr1_30168300	0	0.4	2	1	1	Chr1	AT1TE98640	TE	30165873	30169345	-	0	5.321928095
Chr1_30193500	0	1	1	1	0.556196558	Chr1	AT1G80300	gene	30191856	30194519	+	0	6.64385619
Chr1_30226900	0.5	0.916667	2	2	1	Chr1	AT1G80400	gene	30225176	30227575	+	0	0.874469643
Chr1_30247800	0	0.625	1	4	0.674096747	Chr1	AT1G80460	gene	30246745	30249305	-	0	5.965784285
Chr1_30254400	0.142857	0.6	1	1	1	Chr1	AT1TE98920	TE	30253651	30255513	-	0	2.070390771
Chr1_30263000	0.555556	1	1	1	1	Chr1	AT1G80490	gene	30260903	30267038	-	0	0.847995752
Chr1_30264700	0.375	1	2	1	1	Chr1	AT1G80490	gene	30260903	30267038	-	0	1.415037499
Chr1_30313000	0.2	0.628571	3	6	0.108753107	Chr1	AT1G80640	gene	30311666	30314375	+	0	1.652075713
Chr1_30326500	0	0.555556	1	4	0.819230003	Chr1	AT1G80680	gene	30324008	30328769	+	0	5.795860437
Chr1_3096200	0.083333	0.54878	2	7	0.025461465	Chr1	AT1G09570	gene	3095256	3100357	-	0	2.719268081
Chr1_3107400	0	0.5	3	1	1	Chr1	AT1G09590	gene	3106502	3107772	+	0	5.64385619
Chr1_3114200	0	0.6	2	1	1	Chr1	AT1G09620	gene	3112778	3116699	-	0	5.906890596
Chr1_3115400	0.4	1	2	1	1	Chr1	AT1G09620	gene	3112778	3116699	-	0	1.321928095
Chr1_3121100	0	0.666667	1	6	1	Chr1	AT1G09640	gene	3119878	3122526	+	0	6.05889441
Chr1_3143200	0.4	0.92	2	4	0.415259421	Chr1	AT1G09710	gene	3140868	3144370	+	0	1.201633861
Chr1_3204500	0	0.4	5	1	1	Chr1	AT1G09860	gene	3204016	3205309	-	0	5.321928095
Chr1_3267300	0.3125	0.73913	4	6	0.60494003	Chr1	AT1G10010	gene	3265976	3268726	+	0	1.241971942
Chr1_3275100	0.111111	0.590909	4	4	0.008266893	Chr1	AT1G10030	gene	3273825	3275837	+	0	2.410934322
Chr1_3334700	0.421053	1	2	1	1	Chr1	AT1G10170	gene	3333595	3337491	-	0	1.247926251
Chr1_3361000	0.5	1	1	1	1	Chr1	AT1G10260	transposable_element_gene	3360526	3361247	-	0	1
Chr1_3361000	0.5	1	1	1	1	Chr1	AT1TE10935	TE	3360626	3361316	-	0	1
Chr1_3385600	0	0.9	2	2	0.055864639	Chr1	AT1G10320	gene	3384164	3388373	-	0	6.491853096
Chr1_338800	0	0.434783	2	5	1	Chr1	AT1G01970	gene	338291	340077	+	0	5.442223627
Chr1_3417800	0	0.566038	1	6	1	Chr1	AT1G10410	gene	3416680	3419639	-	0	5.822827004
Chr1_3456300	0.176471	0.631579	3	3	0.731305423	Chr1	AT1G10490	gene	3453228	3460620	+	0	1.839532082
Chr1_3457700	0.148148	0.833333	5	4	0.00744002	Chr1	AT1G10490	gene	3453228	3460620	+	0	2.491853962
Chr1_350200	0.324324	0.75	6	2	0.662553132	Chr1	AT1G02010	gene	347891	352480	+	0	1.209454808
Chr1_3511000	0	0.428571	3	6	0.055296121	Chr1	AT1G10620	gene	3509001	3511975	-	0	5.421462326
Chr1_351800	0	0.533333	1	3	1	Chr1	AT1G02010	gene	347891	352480	+	0	5.736964692
Chr1_3527200	0	0.4	1	1	1	Chr1	AT1TE11475	TE	3527230	3527497	+	0	5.321928095
Chr1_3533800	0.1	0.941176	2	2	0.016079163	Chr1	AT1G10660	gene	3532424	3535131	+	0	3.234464532
Chr1_3534400	0	0.484848	3	4	0.103158764	Chr1	AT1G10660	gene	3532424	3535131	+	0	5.599460628
Chr1_3574800	0	0.633333	2	2	0.00744002	Chr1	AT1G10747	gene	3574312	3574830	+	0	5.984892348
Chr1_3574800	0	0.633333	2	2	0.00744002	Chr1	AT1G10750	gene	3574807	3578474	-	0	5.984892348
Chr1_359700	0.2	0.782609	6	6	0	Chr1	AT1G02050	gene	359117	360518	-	0	1.968291701
Chr1_3597400	0.090909	0.75	2	1	1	Chr1	AT1G10790	gene	3596360	3597847	+	0	3.044395562
Chr1_3602800	0.48	0.945946	2	4	0.025461465	Chr1	AT1G10820	gene	3600910	3605076	-	0	0.978723423
Chr1_3615000	0	0.833333	2	1	0.219760795	Chr1	AT1G10865	gene	3614513	3616159	-	0	6.380821207
Chr1_3650700	0.333333	1	2	1	1	Chr1	AT1G10930	gene	3647894	3655590	-	0	1.584963943
Chr1_3662600	0.538462	1	3	1	1	Chr1	AT1G10950	gene	3659209	3663984	+	0	0.893083559
Chr1_3665700	0	0.8125	2	2	0.085678454	Chr1	AT1G10970	gene	3665087	3667139	-	0	6.344295908
Chr1_3736300	0.315789	0.740741	3	5	0.662899716	Chr1	AT1G11160	gene	3733139	3739842	+	0	1.230008274
Chr1_3737800	0.416667	0.947368	4	3	0.10632505	Chr1	AT1G11160	gene	3733139	3739842	+	0	1.185030098
Chr1_376200	0	0.904762	2	2	0	Chr1	AT1G02080	gene	373335	386847	+	0	6.499466432
Chr1_3779000	0	0.5	2	1	1	Chr1	AT1G11260	gene	3777328	3780337	+	0	5.64385619
Chr1_3792600	0	0.454545	1	2	1	Chr1	AT1G11290	gene	3791454	3793883	-	0	5.506351223
Chr1_3799500	0.6	1	1	1	1	Chr1	AT1G11300	gene	3794238	3800719	+	0	0.736965594
Chr1_380700	0	0.777778	2	1	0.021301538	Chr1	AT1G02080	gene	373335	386847	+	0	6.281286523
Chr1_3818300	0.307692	0.866667	2	2	0.606876833	Chr1	AT1G11350	gene	3817591	3820805	-	0	1.493990838
Chr1_3820300	0.25	0.785714	1	3	1	Chr1	AT1G11350	gene	3817591	3820805	-	0	1.652076172
Chr1_3836700	0	0.404762	2	8	0.834146834	Chr1	AT1G11390	gene	3834459	3837629	-	0	5.339001948
Chr1_3842400	0.029412	0.47619	5	3	0.050942714	Chr1	AT1G11410	gene	3841286	3844432	+	0	4.017060529
Chr1_386200	0.178571	0.588235	6	3	0.752218329	Chr1	AT1G02080	gene	373335	386847	+	0	1.719894822
Chr1_3921200	0.6	1	2	1	1	Chr1	AT1G11660	gene	3920543	3924555	+	0	0.736965594
Chr1_394200	0.204082	0.692308	8	2	0.290783556	Chr1	AT1G02110	gene	392831	395528	+	0	1.762265077
Chr1_394500	0	0.666667	1	4	0.897119588	Chr1	AT1G02110	gene	392831	395528	+	0	6.05889441
Chr1_395100	0.6	1	3	1	1	Chr1	AT1G02110	gene	392831	395528	+	0	0.736965594
Chr1_3980900	0.142857	0.666667	1	1	1	Chr1	AT1G11785	gene	3979862	3980956	-	0	2.222394585
Chr1_4026500	0.157895	0.764706	3	3	0.156005304	Chr1	AT1G11925	gene	4025930	4026732	-	0	2.275939707
Chr1_4051900	0.392857	0.888889	4	2	1	Chr1	AT1G12000	gene	4049896	4053835	-	0	1.177999007
Chr1_4052900	0.571429	1	1	1	1	Chr1	AT1G12000	gene	4049896	4053835	-	0	0.80735384
Chr1_407200	0.342857	0.74359	5	5	0.212968471	Chr1	AT1G02145	gene	404600	408619	+	0	1.116900391
Chr1_4094500	0.133333	0.695652	2	2	0.213224311	Chr1	AT1TE13310	TE	4093294	4094494	-	-6	2.383331886
Chr1_4115400	0.390244	0.928571	4	2	0.144375929	Chr1	AT1G12120	gene	4114771	4117594	-	0	1.250635774
Chr1_417400	0	0.461538	1	2	1	Chr1	AT1G02190	gene	415079	418010	+	0	5.52837753
Chr1_4176100	0.28	0.72093	2	2	0.196355536	Chr1	AT1G12280	gene	4174875	4177559	-	0	1.364432358
Chr1_4249600	0.533333	1	2	2	0.218059469	Chr1	AT1G12460	gene	4247249	4250630	+	0	0.906891497
Chr1_4273300	0	0.4	2	1	1	Chr1	AT1G12540	gene	4272960	4274206	+	0	5.321928095
Chr1_428100	0	0.6875	3	4	0	Chr1	AT1G02210	gene	427548	427811	-	-289	6.103287808
Chr1_4355000	0	0.928571	1	2	0.011231416	Chr1	AT1G12775	gene	4353906	4355929	+	0	6.53694032
Chr1_4377300	0	0.521739	1	4	1	Chr1	AT1G12840	gene	4375515	4378514	+	0	5.705256374
Chr1_4424500	0	0.541667	2	2	0.203502393	Chr1	AT1G12970	gene	4423640	4425789	+	0	5.759334295
Chr1_4450600	0	0.444444	1	2	0.990651209	Chr1	AT1G13050	gene	4450238	4451742	+	0	5.473929746
Chr1_4450900	0.5	1	1	1	1	Chr1	AT1G13050	gene	4450238	4451742	+	0	1
Chr1_4454400	0.516129	1	4	1	1	Chr1	AT1G13060	gene	4452212	4454876	+	0	0.954196401
Chr1_4454600	0.47619	1	7	2	0.421368557	Chr1	AT1G13060	gene	4452212	4454876	+	0	1.070390771
Chr1_4478900	0	0.529412	1	3	1	Chr1	AT1G13140	gene	4478491	4480327	-	0	5.726318991
Chr1_4483200	0.235294	0.928571	3	2	0.072610116	Chr1	AT1G13150	gene	4481875	4483696	-	0	1.980547693
Chr1_4502000	0.28	0.809524	4	2	0.133332169	Chr1	AT1G13195	gene	4501581	4503591	-	0	1.531647026
Chr1_4518400	0.387755	0.875	2	3	0.001561554	Chr1	AT1G13220	gene	4515606	4520284	+	0	1.174137632
Chr1_457300	0	0.653846	1	6	0.403738574	Chr1	AT1G02305	gene	455688	458164	+	0	6.030878973
Chr1_4617300	0.35	0.923077	4	3	0.275380402	Chr1	AT1G13460	gene	4615813	4618329	+	0	1.399096076
Chr1_4723700	0.466667	0.913043	4	5	0.020839876	Chr1	AT1G13770	gene	4721695	4724510	+	0	0.968289354
Chr1_4725100	0.20339	0.830189	6	5	0	Chr1	AT1G13780	gene	4724608	4726499	+	0	2.029191068
Chr1_4753700	0	0.857143	2	2	0.001561554	Chr1	AT1G13900	gene	4753145	4755580	-	0	6.421464009
Chr1_4778000	0.25	0.6875	1	2	1	Chr1	AT1G13960	gene	4776463	4779400	+	0	1.459431619
Chr1_4778700	0	0.56	4	4	0.001561554	Chr1	AT1G13960	gene	4776463	4779400	+	0	5.807354922
Chr1_4793200	0.5	1	2	1	1	Chr1	AT1G13980	gene	4788463	4794654	+	0	1
Chr1_4793400	0.357143	1	3	1	1	Chr1	AT1G13980	gene	4788463	4794654	+	0	1.48542625
Chr1_4852800	0.272727	0.768116	5	11	0.033014397	Chr1	AT1G14190	gene	4852802	4854307	+	0	1.493866667
Chr1_4853700	0	0.685714	2	7	0.031796424	Chr1	AT1G14190	gene	4852802	4854307	+	0	6.099535072
Chr1_4856300	0	0.56	2	2	0.015463015	Chr1	AT1G14205	gene	4855533	4856930	+	0	5.807354922
Chr1_4916600	0.25	1	1	1	1	Chr1	AT1G14370	gene	4915576	4918138	+	0	2
Chr1_4917600	0.3125	0.888889	7	10	0	Chr1	AT1G14370	gene	4915576	4918138	+	0	1.508147084
Chr1_4955000	0.347826	0.928571	3	2	0.166659379	Chr1	AT1G14470	gene	4954080	4955702	+	0	1.416646447
Chr1_500	0.166667	0.72	4	4	0.026831942	Chr1	AT1G01010	gene	3631	5899	+	3032	2.111028427
Chr1_5028500	0.117647	1	2	2	0.014924418	Chr1	AT1G14650	gene	5027662	5031779	+	0	3.087463563
Chr1_50400	0.210526	0.622449	7	7	0.001561554	Chr1	AT1G01100	gene	50075	51199	-	0	1.563957218
Chr1_5063300	0	0.615385	1	2	1	Chr1	AT1G14710	gene	5061866	5065178	-	0	5.943417373
Chr1_5087300	0	0.5	1	5	0.999331856	Chr1	AT1G14770	gene	5086626	5088846	-	0	5.64385619
Chr1_5099800	0.5	1	1	1	1	Chr1	AT1G14800	gene	5099572	5102558	+	0	1
Chr1_5174200	0.357143	0.925926	3	4	0.087624529	Chr1	AT1G15020	gene	5173097	5176223	-	0	1.374395053
Chr1_5207300	0.047619	0.52381	2	2	0.275729109	Chr1	AT1G15130	gene	5206002	5209915	-	0	3.459434373
Chr1_5208600	0.6	1	1	1	1	Chr1	AT1G15130	gene	5206002	5209915	-	0	0.736965594
Chr1_5209400	0.028571	0.5	8	1	1	Chr1	AT1G15130	gene	5206002	5209915	-	0	4.129304658
Chr1_5246400	0	0.716981	2	8	0.019409847	Chr1	AT1G15240	gene	5243450	5248604	+	0	6.163862983
Chr1_526600	0.157895	0.617021	6	8	0.016079163	Chr1	AT1G02520	gene	523651	528745	+	0	1.966354105
Chr1_533500	0	0.448276	1	11	1	Chr1	AT1G02530	gene	529795	534677	+	0	5.486315357
Chr1_5353300	0.3	0.904762	1	2	0.263798464	Chr1	AT1G15560	transposable_element_gene	5352655	5354314	-	0	1.592575837
Chr1_5353300	0.3	0.904762	1	2	0.263798464	Chr1	AT1TE17300	TE	5353335	5353756	-	0	1.592575837
Chr1_5363700	0.428571	1	4	1	0.773828005	Chr1	AT1G15570	gene	5362009	5365549	+	0	1.222393864
Chr1_5364200	0.533333	0.944444	4	3	0.463574731	Chr1	AT1G15570	gene	5362009	5365549	+	0	0.824428658
Chr1_5394800	0	0.589744	2	4	0.040934471	Chr1	AT1G15680	gene	5393407	5394639	+	-161	5.882016931
Chr1_5431900	0.461538	1	2	2	0.707491982	Chr1	AT1G15780	gene	5430183	5436412	-	0	1.11547866
Chr1_5474600	0.6	1	1	1	1	Chr1	AT1G15940	gene	5473565	5478259	+	0	0.736965594
Chr1_5474800	0.6	1	2	1	1	Chr1	AT1G15940	gene	5473565	5478259	+	0	0.736965594
Chr1_5496400	0	0.611111	2	3	0.431686432	Chr1	AT1G16010	gene	5495373	5497723	-	0	5.933362545
Chr1_5565300	0	0.466667	1	3	1	Chr1	AT1G16270	gene	5563087	5568368	+	0	5.544321547
Chr1_5575900	0	0.478261	2	4	0.600887538	Chr1	AT1G16300	gene	5574310	5577622	+	0	5.579726246
Chr1_5657200	0	0.40625	1	2	0.343924816	Chr1	AT1TE18280	TE	5657195	5657320	+	0	5.344295908
Chr1_5667000	0	0.419355	1	3	0.788542851	Chr1	AT1G16550	pseudogene	5665907	5668209	+	0	5.390100152
Chr1_5671300	0.461538	0.875	2	4	1	Chr1	AT1G16570	gene	5670577	5673600	-	0	0.922833582
Chr1_5695500	0.481481	0.884615	4	4	0.41150257	Chr1	AT1G16660	transposable_element_gene	5692024	5696458	+	0	0.877570837
Chr1_5695500	0.481481	0.884615	4	4	0.41150257	Chr1	AT1TE18410	TE	5691740	5696671	+	0	0.877570837
Chr1_5698700	0.5	0.916667	3	3	1	Chr1	AT1G16670	gene	5697324	5699769	+	0	0.874469643
Chr1_5704400	0.333333	0.761905	2	3	0.840696492	Chr1	AT1G16680	gene	5702753	5705838	+	0	1.192646971
Chr1_5706800	0.433333	0.941176	4	2	0.153527774	Chr1	AT1G16690	gene	5705969	5709533	+	0	1.118988425
Chr1_5708300	0.421053	0.965517	2	2	0.022322548	Chr1	AT1G16690	gene	5705969	5709533	+	0	1.197299817
Chr1_5716700	0	0.615385	1	3	1	Chr1	AT1G16710	gene	5714219	5722614	+	0	5.943417373
Chr1_5717200	0.1	0.714286	1	3	0.540609034	Chr1	AT1G16710	gene	5714219	5722614	+	0	2.836501845
Chr1_5724500	0.375	0.944444	2	6	0.216859178	Chr1	AT1G16720	gene	5723088	5726478	+	0	1.33257466
Chr1_5729100	0	0.521739	1	2	1	Chr1	AT1G16750	gene	5729097	5731870	-	0	5.705256374
Chr1_5753900	0.076923	0.518519	2	5	0.922422963	Chr1	AT1G16800	gene	5745523	5755263	-	0	2.75290992
Chr1_579200	0.235294	0.805556	2	4	0.062708737	Chr1	AT1G02670	gene	576046	580299	+	0	1.775520352
Chr1_58200	0.043478	0.75	5	1	0.589613218	Chr1	AT1G01120	gene	57269	59167	-	0	4.108533113
Chr1_5849800	0.416667	0.846154	1	1	1	Chr1	AT1G17110	gene	5845660	5850934	-	0	1.022025414
Chr1_5908400	0	0.571429	1	6	1	Chr1	AT1G17260	gene	5904058	5908898	+	0	5.83650235
Chr1_5924400	0.6	1	1	4	1	Chr1	AT1G17290	gene	5922630	5926400	+	0	0.736965594
Chr1_5961100	0.047619	0.666667	2	2	0.012522916	Chr1	AT1G17400	gene	5960481	5962481	-	0	3.807357086
Chr1_6026200	0	0.6	1	2	1	Chr1	AT1G17520	gene	6024636	6027385	-	0	5.906890596
Chr1_6068500	0.090909	0.75	1	1	1	Chr1	AT1G17640	gene	6067394	6069098	-	0	3.044395562
Chr1_6069700	0.222222	0.691358	4	12	0.118660287	Chr1	AT1G17650	gene	6069477	6072012	-	0	1.637431312
Chr1_6080300	0	0.481481	2	4	0.66986844	Chr1	AT1G17680	gene	6076077	6082337	+	0	5.589406963
Chr1_6086600	0.354839	1	4	3	0.014385598	Chr1	AT1G17690	gene	6082755	6088340	-	0	1.494763511
Chr1_608800	0.066667	0.515873	6	8	0	Chr1	AT1G02780	gene	607808	609465	-	0	2.951971227
Chr1_6108900	0	0.777778	3	1	0.040934471	Chr1	AT1G17750	gene	6106656	6110120	+	0	6.281286523
Chr1_6111100	0.233333	0.772727	5	3	0.076803917	Chr1	AT1G17760	gene	6110107	6116617	-	0	1.727568448
Chr1_6132200	0.435897	1	7	1	1	Chr1	AT1G17820	gene	6131537	6135345	-	0	1.19794082
Chr1_6158800	0.333333	0.833333	2	2	1	Chr1	AT1TE19910	TE	6156401	6158864	-	0	1.321928961
Chr1_6198500	0.074074	0.490196	2	2	0.069463357	Chr1	AT1TE20040	TE	6198003	6199615	-	0	2.726319562
Chr1_6246600	0	0.5	2	3	0.673601401	Chr1	AT1G18150	gene	6244298	6247812	-	0	5.64385619
Chr1_6251200	0.375	1	2	1	1	Chr1	AT1G18160	gene	6248793	6254039	+	0	1.415037499
Chr1_6252100	0.25	0.9	3	1	0.154527483	Chr1	AT1G18160	gene	6248793	6254039	+	0	1.847996907
Chr1_6257200	0.243243	0.666667	5	5	0.17001908	Chr1	AT1G18180	gene	6255830	6257900	+	0	1.454568028
Chr1_628400	0.545455	0.952381	3	6	0.073643789	Chr1	AT1G02840	gene	626741	629819	+	0	0.80407866
Chr1_6349500	0.142857	0.7	2	2	0.834146834	Chr1	AT1G18450	gene	6348107	6351975	+	0	2.292783192
Chr1_637500	0.111111	0.545455	2	2	1	Chr1	AT1G02870	gene	637214	638677	-	0	2.295458528
Chr1_6411700	0.5	1	2	1	1	Chr1	AT1G18620	gene	6409978	6414451	+	0	1
Chr1_6428400	0.36	1	4	1	1	Chr1	AT1G18670	gene	6426898	6430696	-	0	1.473931188
Chr1_645900	0.1875	0.76	3	3	0.022753691	Chr1	AT1G02890	gene	645092	651907	-	0	2.019108823
Chr1_6467900	0	0.904762	2	2	0	Chr1	AT1G18750	gene	6466761	6469984	+	0	6.499466432
Chr1_6522500	0.153846	0.653846	6	3	0.151175256	Chr1	AT1G18880	gene	6520748	6523368	+	0	2.087463944
Chr1_6524500	0	0.569231	2	6	0.029135745	Chr1	AT1G18890	gene	6522764	6525962	-	0	5.830942327
Chr1_6530700	0	0.428571	1	2	1	Chr1	AT1G18900	gene	6528984	6532614	+	0	5.421462326
Chr1_6534900	0.583333	1	1	1	1	Chr1	AT1G18910	gene	6532559	6538145	-	0	0.777608403
Chr1_6617700	0	0.4	3	5	0.136537844	Chr1	AT1G19170	gene	6616643	6618986	+	0	5.321928095
Chr1_6693200	0.6	1	1	1	1	Chr1	AT1G19370	gene	6692764	6694934	-	0	0.736965594
Chr1_6694200	0	0.5	2	1	1	Chr1	AT1G19370	gene	6692764	6694934	-	0	5.64385619
Chr1_6770400	0.136364	0.619048	2	2	0.294645297	Chr1	AT1G19560	pseudogene	6768814	6770752	-	0	2.182588454
Chr1_6829200	0	0.4	1	1	1	Chr1	AT1G19750	gene	6826997	6830063	+	0	5.321928095
Chr1_6847500	0.451613	1	5	1	1	Chr1	AT1G19800	gene	6846369	6848103	+	0	1.146841079
Chr1_686500	0	0.4	1	1	1	Chr1	AT1G02990	gene	681396	687315	-	0	5.321928095
Chr1_6889300	0	0.555556	1	2	1	Chr1	AT1G19850	gene	6886879	6891374	+	0	5.795860437
Chr1_6890200	0	0.5625	1	3	1	Chr1	AT1G19850	gene	6886879	6891374	+	0	5.813781191
Chr1_6890700	0.444444	0.888889	2	3	1	Chr1	AT1G19850	gene	6886879	6891374	+	0	1.000001623
Chr1_6896300	0.2	0.75	1	1	1	Chr1	AT1G19870	gene	6895015	6898725	-	0	1.906890596
Chr1_6901400	0.333333	0.774194	4	4	0.25719686	Chr1	AT1G19880	gene	6900415	6904069	-	0	1.215730975
Chr1_6902700	0	0.489362	1	6	1	Chr1	AT1G19880	gene	6900415	6904069	-	0	5.612830172
Chr1_7018300	0	0.45	1	3	1	Chr1	AT1G20260	gene	7016693	7020590	+	0	5.491853096
Chr1_7094600	0.314286	0.795455	4	5	0.019409847	Chr1	AT1G20470	gene	7094260	7094869	+	0	1.339702309
Chr1_7162300	0.26087	0.842105	4	3	0.084361802	Chr1	AT1G20657	pseudogene	7161890	7163076	-	0	1.690669087
Chr1_7164700	0.290323	0.787879	6	6	0.057223865	Chr1	AT1G20670	gene	7164190	7168021	-	0	1.440315212
Chr1_7186800	0.210526	0.869565	4	4	0.019409847	Chr1	AT1G20720	gene	7185658	7192794	-	0	2.046295456
Chr1_7213800	0.4	0.837209	1	3	1	Chr1	AT1G20760	gene	7209369	7214993	+	0	1.065587821
Chr1_7215100	0	1	1	1	0.026362712	Chr1	AT1G20770	gene	7215015	7216741	-	0	6.64385619
Chr1_7219900	0.388889	1	4	3	0.058355643	Chr1	AT1G20780	gene	7217128	7220784	+	0	1.362569667
Chr1_7243900	0	0.75	1	2	0.78017273	Chr1	AT1G20830	gene	7242920	7244904	+	0	6.22881869
Chr1_725500	0	0.842105	1	2	0.012522916	Chr1	AT1G03060	gene	712473	726891	-	0	6.395928225
Chr1_7266100	0.575	1	5	4	0.008266893	Chr1	AT1G20890	gene	7265823	7267323	-	0	0.798366139
Chr1_7291600	0	0.647059	1	2	0.424550355	Chr1	AT1G20925	gene	7289973	7292507	+	0	6.015825361
Chr1_7305900	0.444444	1	2	2	0.294844392	Chr1	AT1G20960	gene	7301748	7310250	-	0	1.169926444
Chr1_7325800	0.48	1	4	1	1	Chr1	AT1G20980	gene	7324588	7329385	+	0	1.058893689
Chr1_7327900	0.421053	0.92	4	2	0.156926152	Chr1	AT1G20980	gene	7324588	7329385	+	0	1.127632017
Chr1_7328000	0.4	1	2	4	0.180772393	Chr1	AT1G20980	gene	7324588	7329385	+	0	1.321928095
Chr1_7387900	0.4	1	6	2	0.468649592	Chr1	AT1G21100	gene	7386839	7388428	-	0	1.321928095
Chr1_7418900	0	0.8	2	2	0.231166839	Chr1	AT1G21170	gene	7413050	7419643	+	0	6.321928095
Chr1_7426300	0.192308	0.666667	4	6	0.146249114	Chr1	AT1G21210	gene	7424106	7427041	+	0	1.793547536
Chr1_7426600	0	0.714286	2	1	0.228548868	Chr1	AT1G21210	gene	7424106	7427041	+	0	6.15842994
Chr1_7432300	0.045455	0.5	2	2	0.29224278	Chr1	AT1G21230	gene	7429980	7432346	+	0	3.459417192
Chr1_7432600	0	0.64	2	2	0.044960981	Chr1	AT1G21230	gene	7429980	7432346	+	-254	6
Chr1_7557100	0	0.4	1	1	1	Chr1	AT1G21560	gene	7554784	7557056	+	-44	5.321928095
Chr1_7558400	0.2	0.605263	3	6	0.580870638	Chr1	AT1G21580	gene	7557262	7565803	-	0	1.597562161
Chr1_7577600	0.285714	0.833333	2	1	1	Chr1	AT1G21610	gene	7573922	7578956	+	0	1.544321382
Chr1_7590800	0.25	1	1	2	0.958999878	Chr1	AT1G21640	gene	7588414	7592890	+	0	2
Chr1_7591200	0	0.4	1	4	1	Chr1	AT1G21640	gene	7588414	7592890	+	0	5.321928095
Chr1_7621200	0.37931	0.888889	4	4	0.015463015	Chr1	AT1G21700	gene	7620001	7624136	-	0	1.228625867
Chr1_7644500	0.217391	0.761905	4	3	0.178204114	Chr1	AT1G21740	gene	7641580	7645078	+	0	1.809318909
Chr1_7653200	0.333333	0.933333	2	2	0.487814603	Chr1	AT1G21780	gene	7651882	7654014	+	0	1.485427755
Chr1_7681900	0.548387	1	6	2	1	Chr1	AT1G21880	gene	7680481	7682641	+	0	0.866733724
Chr1_7682000	0	0.727273	1	2	1	Chr1	AT1G21880	gene	7680481	7682641	+	0	6.184425112
Chr1_7746200	0.333333	0.809524	2	2	0.634147183	Chr1	AT1G22000	gene	7744189	7747785	+	0	1.280109701
Chr1_777600	0.538462	1	3	2	0.985992969	Chr1	AT1G03190	gene	775527	780062	+	0	0.893083559
Chr1_7837700	0	0.8125	2	2	0.005711726	Chr1	AT1G22200	gene	7837591	7840788	-	0	6.344295908
Chr1_8065800	0	0.631579	1	3	1	Chr1	AT1G22770	gene	8061844	8067716	+	0	5.980891297
Chr1_8078500	0.555556	1	6	5	0.00744002	Chr1	AT1G22830	gene	8076573	8079116	+	0	0.847995752
Chr1_8087500	0.230769	0.65	3	4	0.236779541	Chr1	AT1G22860	gene	8083400	8089236	+	0	1.493990283
Chr1_8091600	0	1	1	2	0	Chr1	AT1G22870	gene	8089501	8094173	+	0	6.64385619
Chr1_8128100	0.6	1	3	3	0.721565925	Chr1	AT1G22960	gene	8128086	8130242	-	0	0.736965594
Chr1_8131200	0.444444	0.95	2	2	0.061285694	Chr1	AT1G22970	gene	8130716	8132208	-	0	1.095925863
Chr1_8201500	0.176471	0.714286	2	2	0.265557961	Chr1	AT1G23130	gene	8200383	8201235	+	-265	2.017070724
Chr1_8240400	0	0.5	4	1	1	Chr1	AT1G23210	gene	8240174	8242129	+	0	5.64385619
Chr1_8280400	0	0.5	2	4	0.430012476	Chr1	AT1G23330	gene	8279588	8281891	-	0	5.64385619
Chr1_8322700	0	0.555556	2	3	0.124274906	Chr1	AT1G23440	gene	8321680	8324240	+	0	5.795860437
Chr1_8328300	0.090909	0.5	2	2	1	Chr1	AT1G23460	gene	8327312	8329622	+	0	2.459433061
Chr1_839300	0	0.941176	2	2	0	Chr1	AT1G03380	gene	835785	840940	+	0	6.556392627
Chr1_8397300	0	0.424242	3	3	0.181227044	Chr1	AT1G23730	gene	8395557	8398144	+	0	5.40681555
Chr1_8434900	0.434783	1	3	1	0.835175007	Chr1	AT1G23870	gene	8432179	8435656	+	0	1.201632563
Chr1_8460300	0	0.846154	1	2	0.64750907	Chr1	AT1G23930	transposable_element_gene	8459082	8461460	-	0	6.402848353
Chr1_8460300	0	0.846154	1	2	0.64750907	Chr1	AT1TE27295	TE	8453486	8461797	+	0	6.402848353
Chr1_8473100	0	0.515152	2	2	0	Chr1	AT1TE27340	TE	8472050	8473869	+	0	5.686926269
Chr1_8489600	0.4	0.821429	2	2	1	Chr1	AT1TE27395	TE	8489150	8490468	-	0	1.038135882
Chr1_8495100	0.090909	0.848837	3	6	0	Chr1	AT1G24000	gene	8496057	8496566	-	858	3.22299251
Chr1_8561500	0.185185	0.62069	3	4	0.249998831	Chr1	AT1G24180	gene	8560525	8563495	-	0	1.744905658
Chr1_8604300	0	0.4	2	1	1	Chr1	AT1G24267	gene	8604069	8607484	-	0	5.321928095
Chr1_8611000	0	0.47619	4	4	0.045324679	Chr1	AT1G24280	gene	8609445	8612580	+	0	5.573465419
Chr1_8614800	0.026316	0.458333	3	6	0.004780205	Chr1	AT1G24300	gene	8614365	8620420	-	0	4.122384041
Chr1_8618700	0.6	1	1	1	1	Chr1	AT1G24300	gene	8614365	8620420	-	0	0.736965594
Chr1_8636300	0.071429	1	1	1	0.003847576	Chr1	AT1G24340	gene	8635209	8638986	+	0	3.807346266
Chr1_8659300	0.5	0.916667	1	1	1	Chr1	AT1G24430	gene	8658003	8659506	-	0	0.874469643
Chr1_8691900	0	0.558824	2	2	0.02407002	Chr1	AT1TE28055	TE	8691108	8691669	-	-231	5.804322077
Chr1_8738000	0.457627	0.875	6	6	0.001561554	Chr1	AT1G24657	pseudogene	8737952	8738365	-	0	0.935110843
Chr1_881100	0.454545	1	2	2	0.961925647	Chr1	AT1G03530	gene	880496	883391	-	0	1.137504966
Chr1_8889900	0.222222	0.65	3	3	0.857194461	Chr1	AT1G25350	gene	8889110	8894261	-	0	1.548438067
Chr1_8950400	0.2	0.8	1	1	1	Chr1	AT1G25480	gene	8948465	8950876	+	0	2
Chr1_8956700	0.5	0.923077	1	3	1	Chr1	AT1G25500	gene	8955249	8957978	-	0	0.884522903
Chr1_9003200	0.4	1	1	1	1	Chr1	AT1G25682	gene	9002285	9004646	-	0	1.321928095
Chr1_9025100	0.47619	1	4	2	0.564663809	Chr1	AT1G26110	gene	9024345	9027786	-	0	1.070390771
Chr1_9053000	0	0.617647	1	5	0.467103442	Chr1	AT1G26170	gene	9047433	9054589	-	0	5.948710634
Chr1_9089000	0.25	0.676471	3	10	0.761501032	Chr1	AT1G26260	gene	9086853	9089378	+	0	1.436099993
Chr1_9126700	0.192308	0.717949	2	2	0.026362712	Chr1	AT1G26380	gene	9126737	9128528	-	0	1.900462585
Chr1_9126700	0.192308	0.717949	2	2	0.026362712	Chr1	AT1TE29390	TE	9125777	9126902	-	0	1.900462585
Chr1_9140800	0.043478	0.444444	2	2	0.168449565	Chr1	AT1G26410	gene	9138675	9140439	-	-361	3.353644168
Chr1_9141700	0	0.431818	5	6	0.013170221	Chr1	AT1G26420	gene	9141567	9143304	-	0	5.432351477
Chr1_9172600	0	0.40625	3	4	0.196720291	Chr1	AT1G26550	gene	9171130	9172940	+	0	5.344295908
Chr1_9176200	0.571429	1	1	1	1	Chr1	AT1G26558	gene	9175611	9177598	+	0	0.80735384
Chr1_9176200	0.571429	1	1	1	1	Chr1	AT1TE29570	TE	9175323	9177761	+	0	0.80735384
Chr1_9177100	0.086957	0.928571	2	1	0	Chr1	AT1G26558	gene	9175611	9177598	+	0	3.416638151
Chr1_9177100	0.086957	0.928571	2	1	0	Chr1	AT1TE29570	TE	9175323	9177761	+	0	3.416638151
Chr1_9368800	0.5	0.923077	1	3	1	Chr1	AT1G26990	transposable_element_gene	9368531	9373180	-	0	0.884522903
Chr1_9368800	0.5	0.923077	1	3	1	Chr1	AT1TE30195	TE	9368345	9373307	-	0	0.884522903
Chr1_9375300	0.25	0.727273	1	2	1	Chr1	AT1G27000	gene	9373926	9376720	+	0	1.540568922
Chr1_9412300	0	0.529412	1	2	1	Chr1	AT1TE30330	TE	9412334	9412459	+	0	5.726318991
Chr1_94900	0	0.875	2	2	0.029135745	Chr1	AT1G01220	gene	91376	95651	+	0	6.451211112
Chr1_9497200	0	0.444444	1	4	1	Chr1	AT1G27340	gene	9495520	9498085	+	0	5.473929746
Chr1_9497500	0	0.538462	2	10	0.591512669	Chr1	AT1G27340	gene	9495520	9498085	+	0	5.75077263
Chr1_9524600	0.1875	1	3	2	0.052543213	Chr1	AT1G27430	gene	9520911	9526928	-	0	2.415037499
Chr1_9593700	0.315789	1	2	1	0.585133966	Chr1	AT1G27590	gene	9592128	9594586	+	0	1.662967177
Chr1_9595600	0.333333	0.9	1	1	1	Chr1	AT1G27595	gene	9596360	9603255	+	661	1.43296085
Chr1_964600	0.259259	0.681818	4	3	0.525844586	Chr1	AT1G03830	gene	962016	966757	-	0	1.394992615
Chr1_9659900	0.26087	1	3	1	0.893692858	Chr1	AT1G27750	gene	9657385	9661958	+	0	1.938597051
Chr1_9683400	0.428571	0.88	3	4	0.691918805	Chr1	AT1TE31190	TE	9676477	9691257	-	0	1.037969293
Chr1_9701700	0.105263	0.541667	3	3	0.107749969	Chr1	AT1G27850	gene	9698417	9703941	+	0	2.363407783
Chr1_9707600	0.25	1	1	1	0.857041296	Chr1	AT1G27870	gene	9706657	9707298	-	-302	2
Chr1_9718000	0.5	0.926829	2	4	0.269151023	Chr1	AT1G27900	gene	9715453	9720568	-	0	0.890375091
Chr1_9735300	0.2	0.66129	4	7	0.154183085	Chr1	AT1G27940	gene	9733597	9738129	-	0	1.725283085
Chr1_9766500	0	0.428571	1	6	1	Chr1	AT1G28010	gene	9763436	9768068	+	0	5.421462326
Chr1_9803500	0.583333	1	2	1	1	Chr1	AT1G28100	gene	9801082	9804394	+	0	0.777608403
Chr1_9866400	0.25	0.692308	1	3	1	Chr1	AT1TE31775	TE	9865643	9873666	+	0	1.469485924
Chr1_9894400	0.173077	0.581197	6	6	0.001561554	Chr1	AT1TE31885	TE	9894133	9895243	-	0	1.747613237
Chr1_9921300	0	0.698113	2	9	0.014924418	Chr1	AT1G28320	gene	9920507	9924488	-	0	6.125388672
Chr1_9921600	0	0.545455	1	4	1	Chr1	AT1G28320	gene	9920507	9924488	-	0	5.769388274
Chr1_994400	0.25	0.6875	1	2	1	Chr1	AT1G03905	gene	993400	995784	+	0	1.459431619
Chr1_9964900	0	0.484848	2	4	0.461199421	Chr1	AT1G28380	gene	9963593	9966320	+	0	5.599460628
Chr1_997000	0.4	1	2	2	0.018424732	Chr1	AT1G03910	gene	996115	1000437	+	0	1.321928095
Chr1_9973000	0	0.416667	4	8	0.026362712	Chr1	AT1G28400	gene	9972384	9973793	-	0	5.380822938
Chr2_1002400	0.333333	0.753086	5	6	0.049581813	Chr2	AT2TE04485	TE	1002169	1002784	+	0	1.175850474
Chr2_10028200	0.230769	0.771429	2	4	0.301599163	Chr2	AT2G23550	gene	10027586	10028777	-	0	1.741083947
Chr2_10040200	0.333333	0.785714	2	2	0.545022235	Chr2	AT2TE42940	TE	10036535	10040268	+	0	1.237040115
Chr2_10078700	0.307692	0.727273	6	6	0.014924418	Chr2	AT2G23700	gene	10076369	10080232	-	0	1.241010083
Chr2_10102000	0.475	0.935484	6	6	0.021301538	Chr2	AT2G23740	gene	10097559	10103398	+	0	0.977785465
Chr2_10169200	0.25	0.705882	1	2	1	Chr2	AT2G23880	transposable_element_gene	10165992	10170262	-	0	1.497498938
Chr2_10169200	0.25	0.705882	1	2	1	Chr2	AT2TE43485	TE	10167087	10169886	-	0	1.497498938
Chr2_10185800	0.173913	0.9375	5	2	0.002770851	Chr2	AT2G23945	gene	10185229	10186605	-	0	2.430452912
Chr2_10198900	0.416667	0.857143	2	2	0.161475719	Chr2	AT2TE43615	TE	10198690	10199558	-	0	1.040641071
Chr2_10223200	0.016393	0.698925	5	6	0	Chr2	AT2TE43725	TE	10223015	10223245	+	0	5.413985848
Chr2_10226000	0	0.75	1	1	1	Chr2	AT2G24050	gene	10225225	10228638	-	0	6.22881869
Chr2_10233500	0.47619	0.964286	4	4	0.053147307	Chr2	AT2G24070	gene	10231682	10235476	-	0	1.017923778
Chr2_10260100	0.2	0.888889	1	5	0.443725158	Chr2	AT2G24130	gene	10258148	10261220	+	0	2.152003274
Chr2_10265400	0.25	0.705882	1	2	1	Chr2	AT2G24150	gene	10265484	10267405	-	0	1.497498938
Chr2_10283800	0.25	0.875	2	1	0.09044378	Chr2	AT2G24190	gene	10283621	10285000	-	0	1.807354922
Chr2_10292300	0.473684	0.888889	2	2	0.921570727	Chr2	AT2TE44050	TE	10292009	10292646	+	0	0.908078332
Chr2_10313100	0.181818	0.846154	2	2	0.43657204	Chr2	AT2G24250	gene	10313286	10314920	-	87	2.218425224
Chr2_10325500	0.321429	0.73913	2	2	0.166426997	Chr2	AT2TE44215	TE	10325327	10325773	-	0	1.201328034
Chr2_10335600	0.3	0.9375	2	2	0.25851401	Chr2	AT2G24280	gene	10333284	10337128	+	0	1.64385619
Chr2_10348800	0.230769	0.9	2	2	0.067887352	Chr2	AT2G24330	gene	10347160	10349825	-	0	1.963475567
Chr2_10398800	0	0.894737	1	2	0.067887352	Chr2	AT2G24490	gene	10397377	10400498	-	0	6.483391772
Chr2_10479900	0.045455	0.625	2	2	0.004780205	Chr2	AT2TE44980	TE	10479582	10480520	+	0	3.781345287
Chr2_1049200	0.375	0.866667	1	2	1	Chr2	AT2TE04675	TE	1048321	1049410	-	0	1.208587177
Chr2_1052700	0	0.714286	1	3	0.686042938	Chr2	AT2G03480	gene	1050842	1054613	+	0	6.15842994
Chr2_10543900	0	0.69697	2	3	0.048507522	Chr2	AT2G24750	pseudogene	10539001	10545985	+	0	6.123024654
Chr2_10543900	0	0.69697	2	3	0.048507522	Chr2	AT2G24755	gene	10541738	10549434	-	0	6.123024654
Chr2_10544000	0.384615	0.84	5	5	0.276138838	Chr2	AT2G24750	pseudogene	10539001	10545985	+	0	1.126974299
Chr2_10544000	0.384615	0.84	5	5	0.276138838	Chr2	AT2G24755	gene	10541738	10549434	-	0	1.126974299
Chr2_10547500	0	0.608696	1	3	1	Chr2	AT2G24755	gene	10541738	10549434	-	0	5.92764998
Chr2_10547500	0	0.608696	1	3	1	Chr2	AT2G24760	transposable_element_gene	10547026	10549520	+	0	5.92764998
Chr2_10547500	0	0.608696	1	3	1	Chr2	AT2TE45280	TE	10547026	10549520	+	0	5.92764998
Chr2_10576400	0	0.458333	1	3	1	Chr2	AT2G24820	gene	10574979	10576938	+	0	5.518324258
Chr2_10576700	0	0.727273	1	1	0.78017273	Chr2	AT2G24820	gene	10574979	10576938	+	0	6.184425112
Chr2_10587100	0.276596	0.875	6	3	0.033014397	Chr2	AT2G24860	gene	10586775	10588329	-	0	1.661502724
Chr2_10589900	0	0.529412	2	2	0.014924418	Chr2	AT2TE45460	TE	10589792	10590394	-	0	5.726318991
Chr2_10594300	0.571429	1	1	2	1	Chr2	AT2G24890	transposable_element_gene	10593171	10595906	+	0	0.80735384
Chr2_10594300	0.571429	1	1	2	1	Chr2	AT2TE45465	TE	10592185	10609120	+	0	0.80735384
Chr2_10602800	0.5	1	2	4	0.177699677	Chr2	AT2TE45465	TE	10592185	10609120	+	0	1
Chr2_10605100	0.5	1	1	2	1	Chr2	AT2G24930	transposable_element_gene	10603974	10608030	-	0	1
Chr2_10605100	0.5	1	1	2	1	Chr2	AT2TE45465	TE	10592185	10609120	+	0	1
Chr2_10633200	0.583333	1	2	1	1	Chr2	AT2G25010	gene	10631531	10633663	+	0	0.777608403
Chr2_10674000	0.115942	0.561644	8	8	0	Chr2	AT2G25090	gene	10670467	10672653	-	-1347	2.276252685
Chr2_10708400	0.020408	0.425414	8	8	0	Chr2	AT2TE45925	TE	10707222	10709131	-	0	4.381660803
Chr2_10723200	0	0.740741	1	4	0.839114653	Chr2	AT2G25170	gene	10713807	10723986	+	0	6.210897287
Chr2_10749400	0.257143	0.723404	2	2	0.027855741	Chr2	AT2TE46130	TE	10749223	10750409	-	0	1.492230694
Chr2_10750900	0.205128	0.628571	4	4	0.110112595	Chr2	AT2TE46140	TE	10751135	10751484	-	136	1.61555128
Chr2_10783400	0.266667	0.666667	3	4	1	Chr2	AT2G25320	gene	10781851	10788065	-	0	1.321927013
Chr2_10819600	0.225806	0.666667	6	5	0.075732203	Chr2	AT2G25420	gene	10816749	10821053	+	0	1.561882494
Chr2_10842500	0.055556	0.485714	2	2	0.025461465	Chr2	AT2TE46575	TE	10842131	10842797	-	0	3.128092436
Chr2_10882000	0.318182	0.75	3	1	1	Chr2	AT2G25560	gene	10880671	10883868	+	0	1.237038373
Chr2_10916500	0.297297	0.828571	6	3	0.006619256	Chr2	AT2G25660	gene	10916203	10927390	-	0	1.478720422
Chr2_10944500	0.266667	0.837838	2	2	0.004780205	Chr2	AT2TE47100	TE	10945432	10945641	-	833	1.651632016
Chr2_10959800	0.466667	0.909091	2	3	0.656003093	Chr2	AT2G25730	gene	10956301	10972927	-	0	0.962031264
Chr2_10959900	0.173913	0.692308	3	3	0.468283595	Chr2	AT2G25730	gene	10956301	10972927	-	0	1.993048241
Chr2_10963600	0.315789	0.727273	3	2	1	Chr2	AT2G25730	gene	10956301	10972927	-	0	1.203536099
Chr2_109800	0.05	0.535714	2	2	0.138473304	Chr2	AT2G01180	gene	106900	108803	-	-997	3.421462999
Chr2_11002200	0	0.475	1	8	1	Chr2	AT2G25790	gene	11000599	11004235	+	0	5.569855608
Chr2_1100400	0.4	0.8	1	1	1	Chr2	AT2G03620	gene	1100339	1103495	-	0	1
Chr2_11016500	0.013986	0.637931	8	8	0	Chr2	AT2G25820	gene	11014890	11015800	+	-700	5.511345072
Chr2_11058200	0.333333	0.8	2	2	1	Chr2	AT2G25930	gene	11059035	11063324	+	736	1.263035849
Chr2_11062300	0	0.566667	1	4	1	Chr2	AT2G25930	gene	11059035	11063324	+	0	5.824429284
Chr2_11062400	0	0.55	1	2	1	Chr2	AT2G25930	gene	11059035	11063324	+	0	5.781359714
Chr2_11111600	0.142857	0.6	1	1	1	Chr2	AT2G26080	gene	11109003	11113828	-	0	2.070390771
Chr2_11132200	0.130435	0.5625	3	3	0.634147183	Chr2	AT2G26140	gene	11131578	11135345	-	0	2.108522052
Chr2_11167700	0.15	0.733333	2	2	0.254425475	Chr2	AT2G26240	gene	11167257	11168473	-	0	2.289505961
Chr2_11184900	0	0.454545	5	2	0.19493181	Chr2	AT2G26270	gene	11184739	11187775	+	0	5.506351223
Chr2_11186300	0.416667	0.869565	2	2	0.976094872	Chr2	AT2G26270	gene	11184739	11187775	+	0	1.06139903
Chr2_11199400	0.090909	0.916667	2	1	0.0521632	Chr2	AT2G26300	gene	11196996	11201102	+	0	3.333902704
Chr2_11402700	0.444444	0.870968	2	5	1	Chr2	AT2G26760	gene	11401329	11403427	+	0	0.970618063
Chr2_11402800	0	0.6	2	3	0.692438827	Chr2	AT2G26760	gene	11401329	11403427	+	0	5.906890596
Chr2_11405300	0.470588	0.941176	2	2	0.66385843	Chr2	AT2G26770	gene	11404066	11408326	-	0	1
Chr2_11429500	0.6	1	1	1	1	Chr2	AT2G26800	gene	11429022	11432732	-	0	0.736965594
Chr2_11452300	0.125	0.833333	1	2	0.54059798	Chr2	AT2G26860	gene	11451973	11453843	-	0	2.736965017
Chr2_11463300	0.25	0.73913	3	6	0.209431892	Chr2	AT2G26890	gene	11462067	11474325	-	0	1.563900037
Chr2_11464000	0	0.6875	1	3	0.338607337	Chr2	AT2G26890	gene	11462067	11474325	-	0	6.103287808
Chr2_11468400	0.2	0.875	1	2	0.871394697	Chr2	AT2G26890	gene	11462067	11474325	-	0	2.129283017
Chr2_11470300	0.5	1	1	1	1	Chr2	AT2G26890	gene	11462067	11474325	-	0	1
Chr2_11483700	0.6	1	4	2	0.064581675	Chr2	AT2G26910	gene	11481623	11488186	+	0	0.736965594
Chr2_11484500	0.230769	0.654321	3	9	0.610661483	Chr2	AT2G26910	gene	11481623	11488186	+	0	1.503549139
Chr2_1151400	0.333333	0.772727	3	3	0.483569543	Chr2	AT2G03770	gene	1150871	1151845	-	0	1.212994657
Chr2_11568300	0	0.461538	1	4	1	Chr2	AT2G27090	gene	11567436	11571856	-	0	5.52837753
Chr2_11573900	0	0.923077	1	2	0.050942714	Chr2	AT2G27100	gene	11572550	11576658	+	0	6.528379093
Chr2_11579400	0.444444	0.9	4	2	1	Chr2	AT2G27110	gene	11576669	11580794	-	0	1.017923351
Chr2_11604700	0	0.5	1	4	1	Chr2	AT2G27150	gene	11601754	11608450	+	0	5.64385619
Chr2_11633600	0.56	1	5	2	0.43340326	Chr2	AT2G27210	gene	11629777	11636795	+	0	0.836501268
Chr2_11635800	0	0.6	2	3	0.675365333	Chr2	AT2G27210	gene	11629777	11636795	+	0	5.906890596
Chr2_1165800	0.333333	0.857143	3	1	1	Chr2	AT2G03820	gene	1164957	1167029	-	0	1.362571763
Chr2_11701700	0.444444	0.933333	2	2	0.978742344	Chr2	AT2G27350	gene	11699549	11704272	-	0	1.070390255
Chr2_11734900	0.071429	0.48	2	2	0.929877654	Chr2	AT2G27440	pseudogene	11734803	11737335	+	0	2.748452577
Chr2_11781300	0	0.66	2	4	0	Chr2	AT2G27600	gene	11781038	11783992	+	0	6.044394119
Chr2_11782500	0.325	0.775	6	7	0.051203498	Chr2	AT2G27600	gene	11781038	11783992	+	0	1.253756592
Chr2_11849900	0	0.435897	3	3	0.002770851	Chr2	AT2G27800	gene	11849789	11851363	-	0	5.445915369
Chr2_11891400	0.212121	0.769231	5	6	0.004780205	Chr2	AT2TE51750	TE	11891453	11891938	-	0	1.85852945
Chr2_11891700	0.16129	0.642857	4	2	0.076803917	Chr2	AT2TE51750	TE	11891453	11891938	-	0	1.99484086
Chr2_1193500	0.285714	0.814815	2	2	0.114481321	Chr2	AT2TE05390	TE	1193175	1193618	-	0	1.511900809
Chr2_11938100	0.2	0.75	2	2	0.495435614	Chr2	AT2G28050	gene	11938265	11939653	-	66	1.906890596
Chr2_11950300	0.5	1	2	2	1	Chr2	AT2G28060	gene	11949986	11952204	-	0	1
Chr2_1198000	0.25641	0.745098	2	2	0.005711726	Chr2	AT2G03913	gene	1197885	1198249	+	0	1.538977662
Chr2_11982700	0.5	1	2	1	1	Chr2	AT2TE52165	TE	11982481	11983952	-	0	1
Chr2_1200300	0.44	0.88	2	2	0.371038053	Chr2	AT2G03915	transposable_element_gene	1199311	1200432	-	0	1
Chr2_1200300	0.44	0.88	2	2	0.371038053	Chr2	AT2TE05410	TE	1199028	1203654	-	0	1
Chr2_12061800	0.272727	1	2	1	0.274190059	Chr2	AT2G28290	gene	12056213	12073083	+	0	1.874470561
Chr2_12064300	0	0.470588	2	3	0.530834373	Chr2	AT2G28290	gene	12056213	12073083	+	0	5.556392627
Chr2_12066800	0.4	1	3	1	1	Chr2	AT2G28290	gene	12056213	12073083	+	0	1.321928095
Chr2_12068200	0.555556	1	2	1	1	Chr2	AT2G28290	gene	12056213	12073083	+	0	0.847995752
Chr2_12162100	0	0.470588	1	2	1	Chr2	AT2G28450	gene	12162051	12166039	-	0	5.556392627
Chr2_12174700	0.09434	0.529915	9	12	0	Chr2	AT2G28470	gene	12168840	12173679	-	-1021	2.48981946
Chr2_12209000	0.055556	0.8	2	2	0	Chr2	AT2TE53190	TE	12208183	12209078	-	0	3.847985365
Chr2_12209000	0.055556	0.8	2	2	0	Chr2	AT2TE53195	TE	12209079	12209264	-	0	3.847985365
Chr2_12357400	0	0.894737	2	2	0	Chr2	AT2G28800	gene	12356364	12359252	-	0	6.483391772
Chr2_12372600	0.205882	0.666667	4	6	0.020391839	Chr2	AT2G28830	gene	12366748	12370684	-	-1916	1.695148613
Chr2_123800	0.227273	0.78125	4	5	0.042456389	Chr2	AT2G01220	gene	123276	126466	+	0	1.781357982
Chr2_12393300	0	0.75	1	2	0.78017273	Chr2	AT2G28870	gene	12394256	12394915	-	857	6.22881869
Chr2_12426800	0	0.736842	1	2	0.397815566	Chr2	AT2G28940	gene	12426710	12428730	-	0	6.203283392
Chr2_12441900	0.243243	0.695652	6	5	0.226903532	Chr2	AT2G28960	gene	12437914	12442347	-	0	1.51596749
Chr2_12450200	0.333333	0.916667	2	2	1	Chr2	AT2G28980	transposable_element_gene	12449336	12454356	-	0	1.459433586
Chr2_12450200	0.333333	0.916667	2	2	1	Chr2	AT2TE54360	TE	12449213	12454227	-	0	1.459433586
Chr2_1246100	0.4	0.8125	2	2	1	Chr2	AT2G03960	pseudogene	1246148	1249170	-	0	1.022367813
Chr2_12466400	0.222222	0.785714	2	2	0.47533096	Chr2	AT2G29010	pseudogene	12465764	12469464	+	0	1.822002616
Chr2_12475400	0	0.576923	2	2	0.012522916	Chr2	AT2TE54470	TE	12475703	12475916	-	204	5.850306875
Chr2_12482200	0.2	0.612903	3	6	0.552039649	Chr2	AT2G29060	gene	12481744	12484087	+	0	1.615658766
Chr2_1251500	0.47619	0.909091	2	1	1	Chr2	AT2TE05660	TE	1251363	1251391	+	-109	0.932887391
Chr2_1252800	0.555556	0.96	1	2	0.88745598	Chr2	AT2TE05665	TE	1252886	1253040	+	0	0.789102063
Chr2_12532900	0	0.666667	2	4	0.042051741	Chr2	AT2G29140	gene	12530838	12535399	+	0	6.05889441
Chr2_12534600	0.047619	0.5	2	1	0.446152898	Chr2	AT2G29140	gene	12530838	12535399	+	0	3.392318865
Chr2_12547100	0.5	1	2	1	1	Chr2	AT2G29190	gene	12543812	12548563	-	0	1
Chr2_12559800	0	0.478261	2	4	0.931850554	Chr2	AT2G29210	gene	12558051	12562348	+	0	5.579726246
Chr2_12560800	0	0.4	1	1	1	Chr2	AT2G29210	gene	12558051	12562348	+	0	5.321928095
Chr2_12656600	0	0.5	2	2	0.160949533	Chr2	AT2G29600	gene	12655151	12657296	+	0	5.64385619
Chr2_12656900	0.307692	0.716667	3	6	0.175499369	Chr2	AT2G29600	gene	12655151	12657296	+	0	1.219815991
Chr2_1268400	0.5	1	1	1	1	Chr2	AT2TE05755	TE	1264727	1271840	-	0	1
Chr2_1268900	0.5	0.909091	1	2	1	Chr2	AT2TE05755	TE	1264727	1271840	-	0	0.862496621
Chr2_12713800	0.333333	0.772727	1	1	1	Chr2	AT2G29760	gene	12712884	12715852	+	0	1.212994657
Chr2_1271700	0.285714	0.714286	1	1	1	Chr2	AT2TE05755	TE	1264727	1271840	-	0	1.321930115
Chr2_12725700	0.214286	0.791667	2	2	0.190762887	Chr2	AT2TE55625	TE	12725304	12725574	-	-126	1.885356118
Chr2_12742400	0.148148	0.637931	4	4	0.017817762	Chr2	AT2G29880	gene	12742536	12743749	+	37	2.106361237
Chr2_12764400	0	0.580645	1	5	1	Chr2	AT2G29940	gene	12760139	12766623	+	0	5.85958448
Chr2_12764500	0.533333	1	2	1	0.830795106	Chr2	AT2G29940	gene	12760139	12766623	+	0	0.906891497
Chr2_12794100	0.295082	0.952381	9	5	0	Chr2	AT2G29990	gene	12793340	12795913	-	0	1.69042292
Chr2_12854400	0.5	0.965517	2	4	0.557905907	Chr2	AT2G30110	gene	12852372	12857617	-	0	0.949373566
Chr2_12858800	0	0.466667	2	1	0.64828712	Chr2	AT2G30115	gene	12858462	12860142	+	0	5.544321547
Chr2_1289300	0.428571	0.92	2	2	0.126923793	Chr2	AT2TE05835	TE	1288668	1288912	-	-388	1.10209963
Chr2_13027700	0.48	1	3	1	1	Chr2	AT2G30580	gene	13026000	13030661	+	0	1.058893689
Chr2_13030300	0.037037	0.451613	4	3	0.0981462	Chr2	AT2G30580	gene	13026000	13030661	+	0	3.608047866
Chr2_13040700	0	0.515152	2	5	0.267504896	Chr2	AT2G30600	gene	13036876	13041684	+	0	5.686926269
Chr2_13040900	0	0.714286	2	2	0.079510181	Chr2	AT2G30600	gene	13036876	13041684	+	0	6.15842994
Chr2_13047600	0.045455	0.489796	2	4	0.069162734	Chr2	AT2G30630	gene	13046672	13049219	-	0	3.429670089
Chr2_13078500	0.375	0.833333	2	2	0.252999579	Chr2	AT2G30690	gene	13076229	13078595	+	0	1.152002516
Chr2_13083000	0.5	1	1	2	1	Chr2	AT2G30700	gene	13081847	13085281	-	0	1
Chr2_13086900	0	0.444444	3	4	0.514748117	Chr2	AT2G30710	gene	13085886	13089261	-	0	5.473929746
Chr2_13098200	0.272727	0.888889	2	1	0.80906002	Chr2	AT2G30740	gene	13095976	13098594	+	0	1.70454574
Chr2_13122200	0.6	1	1	2	1	Chr2	AT2G30800	gene	13120353	13126770	-	0	0.736965594
Chr2_13133100	0.6	1	1	2	1	Chr2	AT2G30830	gene	13132707	13134284	-	0	0.736965594
Chr2_13158700	0.153846	0.6	4	2	0.948623414	Chr2	AT2G30920	gene	13157133	13159932	-	0	1.963475567
Chr2_13188300	0.4375	0.866667	2	2	1	Chr2	AT2G30990	gene	13187583	13190419	-	0	0.986194755
Chr2_1320600	0.035714	0.487179	3	4	0.025069606	Chr2	AT2TE06020	TE	1321602	1321646	-	903	3.769890316
Chr2_13237500	0.038462	0.5	3	3	0.051888002	Chr2	AT2TE58050	TE	13237347	13237529	-	0	3.700422406
Chr2_13249800	0.03125	0.518519	4	4	0.001561554	Chr2	AT2TE58120	TE	13250210	13251646	-	311	4.05246876
Chr2_13304000	0	0.409091	4	2	0.032651036	Chr2	AT2G31220	gene	13302681	13304869	+	0	5.354349893
Chr2_13318000	0.5625	0.967742	4	4	0.078312319	Chr2	AT2G31240	gene	13317415	13319560	-	0	0.78276938
Chr2_13457800	0.25	0.736842	2	2	0.495435614	Chr2	AT2G31650	gene	13455272	13462181	-	0	1.559427203
Chr2_13466200	0.2	0.695652	2	2	0.682227809	Chr2	AT2G31660	gene	13464298	13471821	+	0	1.798365778
Chr2_13470600	0.4	0.928571	2	1	0.583659987	Chr2	AT2G31660	gene	13464298	13471821	+	0	1.215012225
Chr2_13524300	0	0.4	18	1	0.288624359	Chr2	AT2G31810	gene	13524221	13528557	+	0	5.321928095
Chr2_13536700	0.375	1	3	1	0.655077074	Chr2	AT2G31830	gene	13532680	13537741	-	0	1.415037499
Chr2_1354700	0.333333	0.818182	1	2	1	Chr2	AT2G04070	gene	1353755	1355790	-	0	1.295457647
Chr2_13549000	0.111111	0.625	1	1	1	Chr2	AT2G31865	gene	13546596	13549536	-	0	2.491854539
Chr2_13558700	0.571429	1	1	1	0.336381491	Chr2	AT2G31890	gene	13556500	13559767	-	0	0.80735384
Chr2_13558700	0.571429	1	1	1	0.336381491	Chr2	AT2TE59610	TE	13558698	13559061	+	0	0.80735384
Chr2_13574500	0	0.692308	1	2	1	Chr2	AT2G31920	gene	13574032	13576367	-	0	6.113342114
Chr2_13590800	0.5	1	2	1	1	Chr2	AT2G31960	gene	13588887	13600229	+	0	1
Chr2_13619500	0.5	1	1	2	1	Chr2	AT2G32000	gene	13615900	13621641	-	0	1
Chr2_13627300	0	0.439024	4	4	0.021842369	Chr2	AT2G32010	gene	13624792	13629146	+	0	5.456227904
Chr2_13637000	0.461538	1	2	3	0.282143199	Chr2	AT2G32040	gene	13635106	13637836	+	0	1.11547866
Chr2_13652800	0.5	0.914286	7	8	0.070185122	Chr2	AT2G32120	gene	13651510	13653921	-	0	0.870717434
Chr2_13681200	0.470588	1	2	1	1	Chr2	AT2G32230	gene	13679529	13682236	-	0	1.087463563
Chr2_13871500	0.363636	0.769231	2	4	1	Chr2	AT2G32700	gene	13866772	13872157	+	0	1.080921871
Chr2_13885100	0	0.564103	1	6	1	Chr2	AT2G32730	gene	13880046	13885736	+	0	5.817886704
Chr2_1389500	0.5	0.903226	1	4	1	Chr2	AT2G04130	transposable_element_gene	1389158	1390976	-	0	0.853158921
Chr2_1389500	0.5	0.903226	1	4	1	Chr2	AT2TE06390	TE	1388832	1393901	-	0	0.853158921
Chr2_13941500	0.25	0.8	2	2	0.471621958	Chr2	AT2G32860	gene	13940187	13943804	+	0	1.678071905
Chr2_1394700	0.043478	0.463415	2	2	0.147051683	Chr2	AT2TE06395	TE	1393902	1395151	+	0	3.41394726
Chr2_13966000	0	0.454545	1	2	1	Chr2	AT2G32930	gene	13965758	13968957	-	0	5.506351223
Chr2_13973700	0	0.4	2	1	1	Chr2	AT2G32940	gene	13971997	13977476	-	0	5.321928095
Chr2_14041200	0.181818	0.583333	2	6	1	Chr2	AT2G33110	gene	14041038	14043358	-	0	1.681824658
Chr2_14057000	0.333333	1	8	1	1	Chr2	AT2G33170	gene	14056250	14060641	-	0	1.584963943
Chr2_14058000	0.217391	0.64	4	3	0.518431684	Chr2	AT2G33170	gene	14056250	14060641	-	0	1.557779691
Chr2_14087100	0.153846	0.612903	6	4	0.055570351	Chr2	AT2G33240	gene	14086942	14096914	-	0	1.994171832
Chr2_1409200	0.315789	0.810811	2	2	0.127701351	Chr2	AT2TE06435	TE	1408934	1409367	+	0	1.360404743
Chr2_1413100	0.555556	1	1	1	1	Chr2	AT2TE06470	TE	1412404	1413298	+	0	0.847995752
Chr2_14152800	0.342857	0.827586	4	4	0.058142802	Chr2	AT2G33390	gene	14151135	14153118	+	0	1.271302262
Chr2_14152800	0.342857	0.827586	4	4	0.058142802	Chr2	AT2G33400	gene	14152706	14154530	-	0	1.271302262
Chr2_14168300	0	0.458333	1	3	0.944061959	Chr2	AT2G33435	gene	14165256	14169492	+	0	5.518324258
Chr2_14168400	0	0.466667	1	3	1	Chr2	AT2G33435	gene	14165256	14169492	+	0	5.544321547
Chr2_14176900	0	0.526316	2	3	0.508725702	Chr2	AT2G33470	gene	14176363	14178653	-	0	5.717857348
Chr2_14177100	0	0.448276	2	4	1	Chr2	AT2G33470	gene	14176363	14178653	-	0	5.486315357
Chr2_14278100	0.526316	1	4	1	1	Chr2	AT2G33770	gene	14277558	14283040	-	0	0.925998841
Chr2_14278500	0.384615	0.888889	2	3	0.615456411	Chr2	AT2G33770	gene	14277558	14283040	-	0	1.208588245
Chr2_14279300	0.111111	0.555556	2	2	1	Chr2	AT2G33770	gene	14277558	14283040	-	0	2.321930692
Chr2_14280900	0	0.5	1	3	1	Chr2	AT2G33770	gene	14277558	14283040	-	0	5.64385619
Chr2_14295000	0	0.481481	2	2	0.064237089	Chr2	AT2G33790	gene	14293561	14295271	-	0	5.589406963
Chr2_14371600	0.346154	1	6	2	0.05686966	Chr2	AT2G34020	gene	14371185	14373855	-	0	1.530514076
Chr2_14448500	0.142857	0.656716	4	9	0.025915519	Chr2	AT2G34210	gene	14445938	14450522	+	0	2.200697875
Chr2_1451200	0.5	0.933333	1	2	1	Chr2	AT2G04235	gene	1449414	1455237	+	0	0.900463811
Chr2_14514100	0.416667	1	2	2	0.250922698	Chr2	AT2G34380	gene	14512707	14514516	+	0	1.263033252
Chr2_14580600	0.333333	0.923077	2	3	0.04916365	Chr2	AT2G34630	gene	14578540	14581727	+	0	1.469486846
Chr2_14608500	0.368421	0.882353	4	4	0.364396308	Chr2	AT2G34660	gene	14602470	14612565	+	0	1.260000648
Chr2_14613800	0	0.448276	2	5	1	Chr2	AT2G34670	gene	14612581	14615795	-	0	5.486315357
Chr2_14640300	0.4	0.833333	5	3	1	Chr2	AT2G34710	gene	14639323	14644273	-	0	1.058893112
Chr2_14642500	0	0.521739	1	4	1	Chr2	AT2G34710	gene	14639323	14644273	-	0	5.705256374
Chr2_14759800	0	0.529412	4	3	0.032651036	Chr2	AT2G35020	gene	14756711	14760706	+	0	5.726318991
Chr2_14762400	0.25	0.7	2	2	0.050942714	Chr2	AT2G35030	gene	14760869	14763077	-	0	1.485426827
Chr2_14766000	0.25	0.8	1	1	1	Chr2	AT2G35040	gene	14765160	14768329	-	0	1.678071905
Chr2_14771700	0.090909	0.529412	4	6	0.266029962	Chr2	AT2G35050	gene	14768724	14775035	+	0	2.541895863
Chr2_14776200	0	0.5	2	6	0.291900579	Chr2	AT2G35060	gene	14775063	14778870	-	0	5.64385619
Chr2_1479700	0.307692	0.763158	3	5	0.626420195	Chr2	AT2G04270	gene	1474679	1480586	+	0	1.310494842
Chr2_14821000	0	0.4	2	1	1	Chr2	AT2G35155	gene	14818994	14821965	-	0	5.321928095
Chr2_14825000	0.133333	0.78125	2	4	0.035247054	Chr2	AT2G35160	gene	14822824	14826162	+	0	2.550750392
Chr2_1486000	0.428571	0.9	3	2	1	Chr2	AT2G04290	transposable_element_gene	1485408	1490783	-	0	1.070390771
Chr2_1486000	0.428571	0.9	3	2	1	Chr2	AT2TE06885	TE	1485441	1490713	-	0	1.070390771
Chr2_1488000	0.4	0.928571	2	2	0.583659987	Chr2	AT2G04290	transposable_element_gene	1485408	1490783	-	0	1.215012225
Chr2_1488000	0.4	0.928571	2	2	0.583659987	Chr2	AT2TE06885	TE	1485441	1490713	-	0	1.215012225
Chr2_14887300	0	0.4	2	2	0.540423051	Chr2	AT2G35360	gene	14889048	14890847	-	1649	5.321928095
Chr2_14918500	0.045455	0.578947	2	3	0.104840593	Chr2	AT2G35510	gene	14916723	14920377	-	0	3.670920379
Chr2_1493200	0.121212	0.617647	6	12	0.001561554	Chr2	AT2G04300	gene	1493009	1497016	+	0	2.349250006
Chr2_14938900	0.25	0.75	1	1	1	Chr2	AT2G35590	pseudogene	14938536	14939921	-	0	1.584962501
Chr2_14941900	0	0.777778	1	2	1	Chr2	AT2G35600	gene	14940845	14945357	-	0	6.281286523
Chr2_14961600	0.058824	0.5	3	2	0.994547878	Chr2	AT2G35620	gene	14960940	14965497	-	0	3.0874513
Chr2_14969300	0.166667	0.62963	3	4	0.407500263	Chr2	AT2G35630	gene	14966678	14980606	+	0	1.917535803
Chr2_14979600	0.2	0.833333	1	2	1	Chr2	AT2G35630	gene	14966678	14980606	+	0	2.058893112
Chr2_14989200	0	0.666667	2	2	0.293786137	Chr2	AT2G35660	gene	14988447	14990426	+	0	6.05889441
Chr2_15019000	0.052632	0.5625	2	2	0.312678539	Chr2	AT2G35720	gene	15016670	15020011	+	0	3.417840973
Chr2_15024800	0.125	0.722222	2	3	0.792923595	Chr2	AT2G35738	gene	15023559	15025465	+	0	2.530514273
Chr2_15024800	0.125	0.722222	2	3	0.792923595	Chr2	AT2G35740	gene	15024489	15026414	-	0	2.530514273
Chr2_15025300	0.25	0.689655	1	5	1	Chr2	AT2G35738	gene	15023559	15025465	+	0	1.463946739
Chr2_15025300	0.25	0.689655	1	5	1	Chr2	AT2G35740	gene	15024489	15026414	-	0	1.463946739
Chr2_15034600	0.25	0.764706	2	3	1	Chr2	AT2G35770	gene	15034037	15036518	-	0	1.612977099
Chr2_15048000	0.428571	0.948718	3	3	0.002770851	Chr2	AT2G35800	gene	15044045	15048603	+	0	1.146445089
Chr2_15055200	0	0.4	1	1	1	Chr2	AT2G35840	gene	15053623	15057426	+	0	5.321928095
Chr2_15079800	0.347826	1	4	1	1	Chr2	AT2G35920	gene	15075597	15080812	+	0	1.523562317
Chr2_15098000	0.28125	0.72093	4	4	0.078312319	Chr2	AT2TE67180	TE	15098140	15098837	-	41	1.358006089
Chr2_15098100	0.133333	0.807692	2	2	0	Chr2	AT2TE67180	TE	15098140	15098837	-	0	2.598771357
Chr2_15134100	0.222222	0.722222	2	2	0.054676213	Chr2	AT2TE67345	TE	15133800	15134225	+	0	1.700440717
Chr2_15197500	0	0.588235	1	2	0.71611428	Chr2	AT2G36250	gene	15197369	15200603	-	0	5.878320722
Chr2_15209100	0.210526	0.875	2	2	0.384814496	Chr2	AT2G36290	gene	15208627	15210845	-	0	2.0552846
Chr2_152300	0.403509	0.827586	6	6	0	Chr2	AT2TE00535	TE	152016	152232	+	-68	1.036308388
Chr2_15239300	0	0.4	1	2	1	Chr2	AT2G36350	gene	15238093	15241923	+	0	5.321928095
Chr2_15239500	0	1	1	1	0.727771713	Chr2	AT2G36350	gene	15238093	15241923	+	0	6.64385619
Chr2_15241500	0	0.588235	1	3	0.71611428	Chr2	AT2G36350	gene	15238093	15241923	+	0	5.878320722
Chr2_15241600	0	0.647059	1	3	0.950652498	Chr2	AT2G36350	gene	15238093	15241923	+	0	6.015825361
Chr2_15250300	0	0.764706	1	2	0.037905139	Chr2	AT2G36370	gene	15247793	15252967	+	0	6.256833289
Chr2_15265800	0	0.591837	1	3	1	Chr2	AT2G36390	gene	15264237	15270092	+	0	5.887127988
Chr2_15269400	0	0.5	1	2	1	Chr2	AT2G36390	gene	15264237	15270092	+	0	5.64385619
Chr2_1528300	0	0.5625	1	4	1	Chr2	AT2G04390	gene	1527016	1528493	+	0	5.813781191
Chr2_15295900	0	0.5	1	1	1	Chr2	AT2G36460	gene	15296701	15298514	-	702	5.64385619
Chr2_15304200	0	0.5	2	2	1	Chr2	AT2G36480	gene	15302567	15306274	-	0	5.64385619
Chr2_15308700	0	0.8125	2	2	0.010586532	Chr2	AT2G36490	gene	15308021	15314807	-	0	6.344295908
Chr2_15313400	0.066667	0.642857	2	3	0.10632505	Chr2	AT2G36490	gene	15308021	15314807	-	0	3.269453141
Chr2_15343800	0	0.428571	1	1	1	Chr2	AT2G36590	gene	15343006	15345337	-	0	5.421462326
Chr2_15346500	0	0.428571	2	2	0.547296057	Chr2	AT2G36600	gene	15346160	15346232	+	-268	5.421462326
Chr2_15350700	0.380952	0.916667	3	3	0.103851469	Chr2	AT2G36620	gene	15350347	15351900	-	0	1.266788508
Chr2_15350900	0	0.571429	2	3	0.424550355	Chr2	AT2G36620	gene	15350347	15351900	-	0	5.83650235
Chr2_15384900	0.058824	0.666667	2	2	0.20463114	Chr2	AT2G36700	gene	15384706	15386421	-	0	3.50248952
Chr2_15405800	0.166667	1	1	1	0.181271409	Chr2	AT2G36730	gene	15405068	15406573	-	0	2.584959615
Chr2_15411800	0.395349	0.866667	7	6	0.042051741	Chr2	AT2G36750	gene	15410462	15412038	-	0	1.132350997
Chr2_15413500	0.0625	0.647059	1	3	0.193038995	Chr2	AT2G36760	gene	15413042	15414594	-	0	3.371969171
Chr2_15433000	0.428571	0.9	4	3	0.136305399	Chr2	AT2G36810	gene	15425479	15439462	-	0	1.070390771
Chr2_154500	0.583333	1	1	2	1	Chr2	AT2G01320	gene	154131	158182	-	0	0.777608403
Chr2_15455100	0.047619	0.511628	4	8	0.083251605	Chr2	AT2G36850	gene	15454697	15469889	-	0	3.425485992
Chr2_15463400	0.214286	0.722222	3	3	0.871064684	Chr2	AT2G36850	gene	15454697	15469889	-	0	1.752904771
Chr2_15505200	0.45	0.958333	4	8	0.006619256	Chr2	AT2G36910	gene	15502014	15507320	+	0	1.090602047
Chr2_15506000	0	0.923077	1	3	0.179630885	Chr2	AT2G36910	gene	15502014	15507320	+	0	6.528379093
Chr2_1551200	0.533333	1	2	1	0.289597772	Chr2	AT2G04470	transposable_element_gene	1550133	1553029	-	0	0.906891497
Chr2_1551200	0.533333	1	2	1	0.289597772	Chr2	AT2TE07145	TE	1547661	1552033	-	0	0.906891497
Chr2_15551200	0	0.75	1	3	0.059299609	Chr2	AT2G37025	gene	15549052	15552105	+	0	6.22881869
Chr2_15570400	0	0.5	1	3	1	Chr2	AT2G37050	gene	15568986	15573726	+	0	5.64385619
Chr2_15570900	0.333333	0.875	2	2	1	Chr2	AT2G37050	gene	15568986	15573726	+	0	1.392318865
Chr2_15573400	0	0.466667	1	2	1	Chr2	AT2G37050	gene	15568986	15573726	+	0	5.544321547
Chr2_15583500	0	0.909091	1	2	0.273483843	Chr2	AT2G37080	gene	15581386	15585186	-	0	6.50635281
Chr2_15583500	0	0.909091	1	2	0.273483843	Chr2	AT2TE69570	TE	15583367	15583540	-	0	6.50635281
Chr2_15612200	0	0.76	1	5	0.770492384	Chr2	AT2G37160	gene	15608827	15612934	+	0	6.247927513
Chr2_15650900	0	0.454545	4	2	0.003847576	Chr2	AT2G37280	gene	15650400	15656417	+	0	5.506351223
Chr2_1565700	0.047619	0.782609	2	2	0.001561554	Chr2	AT2TE07190	TE	1564987	1566207	-	0	4.038682472
Chr2_15668500	0.021739	0.454545	8	7	0.002770851	Chr2	AT2G37320	gene	15667208	15668851	+	0	4.386065646
Chr2_15670800	0	0.909091	1	6	0.151071048	Chr2	AT2G37340	gene	15670147	15672700	-	0	6.50635281
Chr2_15670900	0	0.9	1	2	0.570283104	Chr2	AT2G37340	gene	15670147	15672700	-	0	6.491853096
Chr2_15671100	0	0.733333	1	4	0.845760995	Chr2	AT2G37340	gene	15670147	15672700	-	0	6.196396557
Chr2_15701200	0	0.4	2	1	1	Chr2	AT2G37420	gene	15700331	15705346	+	0	5.321928095
Chr2_157100	0.521739	1	4	3	0.362212247	Chr2	AT2G01320	gene	154131	158182	-	0	0.938599816
Chr2_15731400	0.020833	0.5	6	6	0	Chr2	AT2TE70300	TE	15731180	15731521	+	0	4.584985584
Chr2_15760900	0.3125	0.95	5	3	0.00744002	Chr2	AT2G37560	gene	15758645	15761262	+	0	1.604071324
Chr2_15766700	0	0.578947	2	2	0.143419908	Chr2	AT2G37585	gene	15765784	15767878	+	0	5.855359377
Chr2_1579400	0.333333	0.8	2	2	0.49759423	Chr2	AT2TE07270	TE	1579076	1579435	+	0	1.263035849
Chr2_1579400	0.333333	0.8	2	2	0.49759423	Chr2	AT2TE07275	TE	1579436	1579480	+	0	1.263035849
Chr2_15799200	0.25	1	3	3	0	Chr2	AT2G37670	gene	15797384	15800536	-	0	2
Chr2_15799500	0.148148	0.666667	2	2	0.018424732	Chr2	AT2G37670	gene	15797384	15800536	-	0	2.169927165
Chr2_15799600	0.4	0.828125	3	3	0.004780205	Chr2	AT2G37670	gene	15797384	15800536	-	0	1.049848549
Chr2_15809300	0.473684	0.913043	4	3	0.380241611	Chr2	AT2G37690	gene	15805715	15810552	+	0	0.946757864
Chr2_15809500	0.3	0.722222	3	2	1	Chr2	AT2G37690	gene	15805715	15810552	+	0	1.267479867
Chr2_15815200	0.26087	0.810811	4	5	0.023600062	Chr2	AT2G37710	gene	15814718	15817004	-	0	1.636034617
Chr2_15815500	0	0.428571	1	2	1	Chr2	AT2G37710	gene	15814718	15817004	-	0	5.421462326
Chr2_15835900	0	0.530303	4	8	0	Chr2	AT2G37770	gene	15834867	15837001	+	0	5.728745005
Chr2_15840000	0	0.4	1	1	1	Chr2	AT2G37790	gene	15838764	15840932	+	0	5.321928095
Chr2_15853600	0.333333	0.928571	4	4	0.021301538	Chr2	AT2G37840	gene	15851803	15856301	+	0	1.478048074
Chr2_15857500	0.214286	0.863636	1	2	0.089284921	Chr2	AT2G37860	gene	15856630	15858920	+	0	2.010885785
Chr2_15873500	0	0.590909	2	3	0.003847576	Chr2	AT2G37930	gene	15873117	15874972	+	0	5.884864067
Chr2_15873600	0	0.8	3	1	0.026831942	Chr2	AT2G37930	gene	15873117	15874972	+	0	6.321928095
Chr2_15878200	0	1	2	2	0	Chr2	AT2G37940	gene	15876750	15879655	+	0	6.64385619
Chr2_15894600	0.178571	0.588235	4	3	0.752218329	Chr2	AT2G37980	gene	15894057	15897610	-	0	1.719894822
Chr2_15912600	0.444444	0.9	2	4	0.774357472	Chr2	AT2G38020	gene	15909908	15914710	-	0	1.017923351
Chr2_1591400	0.2	0.875	3	2	0.25552121	Chr2	AT2G04560	gene	1590306	1592667	-	0	2.129283017
Chr2_15978900	0	1	1	2	0.087032126	Chr2	AT2G38130	gene	15978512	15980749	-	0	6.64385619
Chr2_15990100	0.411765	0.875	2	2	0.323610234	Chr2	AT2G38170	gene	15989083	15993278	-	0	1.087461811
Chr2_16027700	0.107143	0.530864	4	7	0.033891627	Chr2	AT2G38260	pseudogene	16025429	16028594	-	0	2.308804713
Chr2_16030900	0	0.583333	2	2	0.100868632	Chr2	AT2TE71770	TE	16030119	16030650	+	-250	5.866247787
Chr2_16031500	0	0.571429	1	1	0.874991211	Chr2	AT2G38270	gene	16031262	16033076	-	0	5.83650235
Chr2_16035600	0	0.777778	2	1	0.051203498	Chr2	AT2G38280	gene	16033448	16038876	-	0	6.281286523
Chr2_16087100	0.375	0.77551	2	7	1	Chr2	AT2G38410	gene	16086630	16090208	-	0	1.048254789
Chr2_16087200	0.454545	0.90625	5	6	0.002770851	Chr2	AT2G38410	gene	16086630	16090208	-	0	0.995485962
Chr2_16098300	0	0.421053	2	3	0.83361571	Chr2	AT2G38440	gene	16095329	16101221	+	0	5.395929939
Chr2_16100900	0	1	1	1	0.057815703	Chr2	AT2G38440	gene	16095329	16101221	+	0	6.64385619
Chr2_16136300	0	0.428571	2	2	1	Chr2	AT2G38560	gene	16134638	16136695	+	0	5.421462326
Chr2_16162000	0	0.875	1	1	0.822118865	Chr2	AT2G38650	gene	16161488	16165796	-	0	6.451211112
Chr2_16184600	0.341463	0.75	10	10	0	Chr2	AT2G38710	gene	16184369	16187173	-	0	1.135161335
Chr2_16185200	0	0.545455	1	3	1	Chr2	AT2G38710	gene	16184369	16187173	-	0	5.769388274
Chr2_16203700	0.2	0.702128	6	9	0.034804265	Chr2	AT2G38770	gene	16202963	16210338	-	0	1.811734062
Chr2_16228500	0.045455	0.514286	4	4	0.073257668	Chr2	AT2G38840	gene	16227051	16232456	+	0	3.500059978
Chr2_16228900	0	1	1	1	0.358316973	Chr2	AT2G38840	gene	16227051	16232456	+	0	6.64385619
Chr2_16232000	0.304348	0.769231	5	9	0.084167073	Chr2	AT2G38840	gene	16227051	16232456	+	0	1.337695019
Chr2_16283200	0	0.653846	2	2	0.081995866	Chr2	AT2G38995	gene	16282120	16284868	+	0	6.030878973
Chr2_16286900	0.125	0.846154	2	5	0.131122676	Chr2	AT2G39000	gene	16286336	16287970	-	0	2.758992163
Chr2_1632600	0.428571	0.909091	1	4	0.852404153	Chr2	AT2G04670	transposable_element_gene	1631697	1636084	-	0	1.084890485
Chr2_1632600	0.428571	0.909091	1	4	0.852404153	Chr2	AT2TE07550	TE	1629644	1637481	-	0	1.084890485
Chr2_16345500	0	0.551724	4	6	0.022322548	Chr2	AT2G39180	gene	16344151	16346665	-	0	5.785874834
Chr2_16345500	0	0.551724	4	6	0.022322548	Chr2	AT2TE73320	TE	16340933	16348707	-	0	5.785874834
Chr2_16398200	0.388889	0.894737	2	2	0.330943332	Chr2	AT2G39260	gene	16392047	16399680	-	0	1.20210525
Chr2_16427000	0.083333	0.888889	2	2	0.119824854	Chr2	AT2G39340	gene	16423639	16430108	+	0	3.41504345
Chr2_16447800	0	0.866667	1	2	0.081995866	Chr2	AT2G39380	gene	16447006	16449083	-	0	6.437405867
Chr2_16479600	0	0.533333	2	3	1	Chr2	AT2G39480	gene	16477792	16485039	-	0	5.736964692
Chr2_16480800	0.357143	1	3	1	1	Chr2	AT2G39480	gene	16477792	16485039	-	0	1.48542625
Chr2_16577500	0	0.730769	1	3	0.3312251	Chr2	AT2G39740	gene	16575752	16579120	+	0	6.191343529
Chr2_16577800	0.333333	0.809524	3	4	0.820174223	Chr2	AT2G39740	gene	16575752	16579120	+	0	1.280109701
Chr2_1663800	0.363636	0.833333	2	2	0.995241459	Chr2	AT2TE07705	TE	1663425	1663840	-	0	1.196398078
Chr2_1663800	0.363636	0.833333	2	2	0.995241459	Chr2	AT2TE07710	TE	1663841	1664530	-	0	1.196398078
Chr2_16661300	0.105263	0.789474	1	2	0.029135745	Chr2	AT2G39910	gene	16660596	16663048	+	0	2.906893337
Chr2_16671600	0.470588	0.9375	4	2	0.66385843	Chr2	AT2G39930	gene	16666023	16672494	+	0	0.994354158
Chr2_16677100	0	0.521739	1	2	0.878618724	Chr2	AT2G39950	gene	16676542	16680489	-	0	5.705256374
Chr2_16679300	0	0.583333	1	2	1	Chr2	AT2G39950	gene	16676542	16680489	-	0	5.866247787
Chr2_16709100	0.375	0.941176	2	4	0.604194341	Chr2	AT2G40008	gene	16708056	16709436	+	0	1.327573937
Chr2_16709100	0.375	0.941176	2	4	0.604194341	Chr2	AT2G40010	gene	16708379	16710448	-	0	1.327573937
Chr2_16717200	0.333333	1	3	1	0.354440305	Chr2	AT2G40030	gene	16714494	16723583	+	0	1.584963943
Chr2_16728900	0.5	0.9	2	2	1	Chr2	AT2G40070	gene	16728194	16731606	-	0	0.847996907
Chr2_16729800	0.434783	0.882353	2	2	0.694909823	Chr2	AT2G40070	gene	16728194	16731606	-	0	1.021060413
Chr2_1674800	0.173913	0.584906	2	2	0.236341754	Chr2	AT2TE07765	TE	1673605	1676235	+	0	1.74983901
Chr2_16830700	0.148936	0.577778	8	8	0.018924174	Chr2	AT2G40290	gene	16828766	16831054	-	0	1.955822755
Chr2_16853500	0.041667	0.8	3	2	0.001561554	Chr2	AT2G40360	gene	16852880	16856690	-	0	4.263022864
Chr2_16871900	0	0.590909	1	6	0.753900868	Chr2	AT2G40400	gene	16869334	16873258	+	0	5.884864067
Chr2_16879600	0.277778	1	2	2	0	Chr2	AT2G40430	gene	16879216	16882445	-	0	1.847995752
Chr2_16933400	0	0.44	2	3	0.209086695	Chr2	AT2G40540	gene	16930864	16934588	+	0	5.459431619
Chr2_16982000	0.045455	0.6875	1	1	0.02407002	Chr2	AT2G40711	gene	16981691	16982257	-	0	3.91884881
Chr2_16988500	0.588235	1	1	1	1	Chr2	AT2G40720	gene	16987269	16989851	+	0	0.765535468
Chr2_16990300	0.390244	1	7	4	0	Chr2	AT2G40730	gene	16989836	16996298	-	0	1.357551644
Chr2_17008700	0	0.808511	4	4	0	Chr2	AT2G40745	gene	17008174	17008917	-	0	6.337195497
Chr2_17008700	0	0.808511	4	4	0	Chr2	AT2TE76595	TE	17008780	17009940	-	0	6.337195497
Chr2_17019200	0.083333	0.558824	2	3	0.62469335	Chr2	AT2G40770	gene	17013269	17021315	-	0	2.745434159
Chr2_17038800	0.1	0.642857	1	2	0.723020051	Chr2	AT2G40820	gene	17036463	17040063	-	0	2.684497854
Chr2_17044200	0	0.73913	1	4	0.893692858	Chr2	AT2G40830	gene	17042652	17044859	+	0	6.207756226
Chr2_17058700	0.032258	0.7	5	2	0.025461465	Chr2	AT2G40890	gene	17058053	17060652	-	0	4.439626023
Chr2_17058800	0.361702	0.782609	5	4	0.033454957	Chr2	AT2G40890	gene	17058053	17060652	-	0	1.113490126
Chr2_17072300	0.027027	0.428571	4	1	0.810498014	Chr2	AT2G40920	gene	17072464	17074164	-	65	3.987060944
Chr2_17095400	0.133333	0.633333	3	3	0.321816457	Chr2	AT2TE77015	TE	17095130	17095512	+	0	2.247930361
Chr2_17118200	0	0.71875	1	5	0.186424964	Chr2	AT2G41020	gene	17117263	17121119	+	0	6.167418146
Chr2_1712600	0	0.425	1	4	1	Chr2	AT2G04865	gene	1711596	1714877	+	0	5.409390936
Chr2_17134100	0	0.473684	2	2	0.081209569	Chr2	AT2G41080	gene	17132853	17134593	+	0	5.565853037
Chr2_17174900	0.269231	0.882353	5	6	0.002770851	Chr2	AT2G41210	gene	17173413	17176807	+	0	1.71251141
Chr2_17185500	0.444444	1	2	1	1	Chr2	AT2G41220	gene	17177664	17188751	+	0	1.169926444
Chr2_17187000	0.588235	1	2	1	1	Chr2	AT2G41220	gene	17177664	17188751	+	0	0.765535468
Chr2_1721000	0	0.5	1	2	1	Chr2	AT2G04890	gene	1720361	1722604	-	0	5.64385619
Chr2_1721100	0.391304	0.833333	3	3	0.40418552	Chr2	AT2G04890	gene	1720361	1722604	-	0	1.090603254
Chr2_17321900	0.26087	0.84	3	3	0.050245539	Chr2	AT2G41520	gene	17317485	17323021	+	0	1.687058284
Chr2_17340500	0.45	0.869565	2	2	0.722692492	Chr2	AT2G41580	transposable_element_gene	17339804	17343088	+	0	0.950368872
Chr2_17340500	0.45	0.869565	2	2	0.722692492	Chr2	AT2TE78210	TE	17337767	17342489	+	0	0.950368872
Chr2_17352400	0.105263	0.615385	3	3	0.574610938	Chr2	AT2G41620	gene	17347304	17355084	-	0	2.547490861
Chr2_1738200	0.5	1	1	2	1	Chr2	AT2G04940	gene	1736485	1740388	-	0	1
Chr2_17384600	0.25	0.771429	2	7	0.783000187	Chr2	AT2G41700	gene	17382890	17396110	-	0	1.625605287
Chr2_1738900	0	0.775	2	5	0.018424732	Chr2	AT2G04940	gene	1736485	1740388	-	0	6.276124405
Chr2_17405900	0.322581	0.863636	5	4	0.050245539	Chr2	AT2G41720	gene	17403603	17407135	-	0	1.420761916
Chr2_17460800	0	0.6	1	1	1	Chr2	AT2G41840	gene	17459788	17461539	-	0	5.906890596
Chr2_17515000	0	0.6	3	3	0.003847576	Chr2	AT2G41960	gene	17514118	17519293	-	0	5.906890596
Chr2_1755100	0.571429	1	1	2	1	Chr2	AT2G04980	transposable_element_gene	1751964	1756568	-	0	0.80735384
Chr2_1755100	0.571429	1	1	2	1	Chr2	AT2TE08110	TE	1741426	1757083	+	0	0.80735384
Chr2_17632400	0.166667	0.636364	1	2	1	Chr2	AT2G42330	gene	17630729	17634299	-	0	1.932883743
Chr2_17638000	0.4	0.823529	1	2	0.991529113	Chr2	AT2TE79675	TE	17637846	17638624	-	0	1.041819454
Chr2_17671500	0.1	0.5	4	4	0.06223742	Chr2	AT2G42450	gene	17672253	17675019	-	654	2.321928095
Chr2_17678400	0.171429	0.673469	4	5	0.006619256	Chr2	AT2G42460	gene	17676399	17679293	-	0	1.974000354
Chr2_17698300	0	0.5	1	4	1	Chr2	AT2G42500	gene	17697667	17701417	-	0	5.64385619
Chr2_17700	0.5	1	1	1	1	Chr2	AT2G01026	transposable_element_gene	17624	22540	-	0	1
Chr2_17700	0.5	1	1	1	1	Chr2	AT2TE00015	TE	13072	29426	-	0	1
Chr2_17705800	0	0.5	1	5	1	Chr2	AT2G42520	gene	17704832	17708947	+	0	5.64385619
Chr2_17737000	0.454545	1	4	1	1	Chr2	AT2G42600	gene	17734324	17739085	-	0	1.137504966
Chr2_1773800	0.166667	0.642857	1	1	1	Chr2	AT2G05025	transposable_element_gene	1773259	1774761	+	0	1.947529374
Chr2_1773800	0.166667	0.642857	1	1	1	Chr2	AT2TE08165	TE	1773705	1774816	-	0	1.947529374
Chr2_1773900	0.545455	1	1	2	1	Chr2	AT2G05025	transposable_element_gene	1773259	1774761	+	0	0.874467916
Chr2_1773900	0.545455	1	1	2	1	Chr2	AT2TE08165	TE	1773705	1774816	-	0	0.874467916
Chr2_17779100	0.307692	0.960784	3	6	0.001561554	Chr2	AT2G42700	gene	17778274	17782187	+	0	1.642725192
Chr2_17794400	0.416667	0.833333	2	2	1	Chr2	AT2G42750	gene	17793307	17795680	+	0	0.999998269
Chr2_17865500	0.375	1	2	1	0.707491982	Chr2	AT2G42950	gene	17863819	17866487	+	0	1.415037499
Chr2_17868700	0	0.666667	2	1	0.005711726	Chr2	AT2G42960	gene	17868597	17870630	-	0	6.05889441
Chr2_17915200	0.079365	0.553191	4	4	0	Chr2	AT2G43080	gene	17915561	17918754	+	262	2.801202862
Chr2_17988900	0	0.4	3	2	0.893692858	Chr2	AT2G43270	gene	17988207	17989491	-	0	5.321928095
Chr2_17998000	0.428571	0.875	1	2	1	Chr2	AT2G43320	gene	17996650	17999927	-	0	1.029748786
Chr2_18028400	0	0.59375	1	6	1	Chr2	AT2G43410	gene	18025247	18031243	-	0	5.891783703
Chr2_18057900	0.433333	1	4	4	0.001561554	Chr2	AT2G43490	gene	18054392	18058836	-	0	1.206451987
Chr2_1806200	0.588235	1	2	2	0.763654499	Chr2	AT2G05080	transposable_element_gene	1805751	1809975	-	0	0.765535468
Chr2_1806200	0.588235	1	2	2	0.763654499	Chr2	AT2TE08320	TE	1804018	1821234	-	0	0.765535468
Chr2_18074600	0.272727	0.888889	2	2	0.49498214	Chr2	AT2G43560	gene	18073859	18075498	-	0	1.70454574
Chr2_18097400	0.052632	0.459016	6	6	0	Chr2	AT2G43630	gene	18095775	18097488	+	0	3.12453232
Chr2_18097400	0.052632	0.459016	6	6	0	Chr2	AT2G43640	gene	18097400	18099136	-	0	3.12453232
Chr2_18111300	0	0.538462	1	6	1	Chr2	AT2G43680	gene	18108349	18111831	+	0	5.75077263
Chr2_18117800	0	0.4	1	4	1	Chr2	AT2G43700	gene	18115092	18118844	+	0	5.321928095
Chr2_18134300	0	0.758621	2	6	0.021842369	Chr2	AT2G43770	gene	18134061	18136001	-	0	6.245307403
Chr2_18140700	0	0.571429	2	1	0.310635453	Chr2	AT2G43790	gene	18138307	18140988	+	0	5.83650235
Chr2_18179400	0	0.421053	2	3	0.878618724	Chr2	AT2G43900	gene	18178588	18183871	-	0	5.395929939
Chr2_18179500	0	0.666667	1	2	0.871512592	Chr2	AT2G43900	gene	18178588	18183871	-	0	6.05889441
Chr2_18179600	0	0.4	2	2	0.770492384	Chr2	AT2G43900	gene	18178588	18183871	-	0	5.321928095
Chr2_18243700	0.384615	1	3	1	0.676192045	Chr2	AT2G44100	gene	18241692	18246498	+	0	1.378513066
Chr2_18264600	0.4	0.888889	4	4	0.294357726	Chr2	AT2G44160	gene	18262210	18265346	+	0	1.152003274
Chr2_18301500	0	0.863636	1	2	0.375197997	Chr2	AT2G44280	gene	18301350	18304284	-	0	6.432351477
Chr2_18326100	0.306122	0.8	7	2	0.038705816	Chr2	AT2G44390	gene	18325811	18326551	-	0	1.38589327
Chr2_18337700	0.157895	0.580645	3	4	0.495607644	Chr2	AT2G44440	gene	18336400	18339214	-	0	1.878690899
Chr2_1834400	0	0.677419	2	2	0.069738166	Chr2	AT2G05115	pseudogene	1834466	1835922	-	0	6.081976546
Chr2_1835900	0.5	0.916667	2	1	1	Chr2	AT2G05115	pseudogene	1834466	1835922	-	0	0.874469643
Chr2_184300	0.194444	0.604651	3	6	0.095302674	Chr2	AT2G01422	gene	183940	184734	+	0	1.636747952
Chr2_18452800	0	0.576923	1	2	0.775830267	Chr2	AT2G44750	gene	18451426	18452875	+	0	5.850306875
Chr2_18452800	0	0.576923	1	2	0.775830267	Chr2	AT2G44760	gene	18452851	18454809	-	0	5.850306875
Chr2_18467100	0.051282	0.514286	4	5	0.009846826	Chr2	AT2G44798	gene	18466464	18471277	-	0	3.326046448
Chr2_18467100	0.051282	0.514286	4	5	0.009846826	Chr2	AT2G44800	gene	18466820	18468551	+	0	3.326046448
Chr2_18527600	0.02	0.514286	6	5	0	Chr2	AT2G44925	gene	18527921	18528295	+	222	4.684498976
Chr2_18654600	0.2	0.777778	1	1	1	Chr2	AT2G45230	transposable_element_gene	18651320	18655444	-	0	1.959358428
Chr2_18654600	0.2	0.777778	1	1	1	Chr2	AT2TE84695	TE	18652626	18655464	-	0	1.959358428
Chr2_18655500	0	0.764706	1	2	0.884525121	Chr2	AT2TE84700	TE	18655465	18655499	-	-1	6.256833289
Chr2_18657100	0	0.461538	1	4	1	Chr2	AT2G45240	gene	18655939	18659077	+	0	5.52837753
Chr2_18664800	0	0.5	1	1	1	Chr2	AT2G45260	gene	18664530	18666413	-	0	5.64385619
Chr2_18667900	0.125	0.611111	2	3	1	Chr2	AT2G45270	gene	18666526	18669873	+	0	2.289506355
Chr2_18684500	0.189189	0.617021	7	7	0.058355643	Chr2	AT2G45320	gene	18684116	18686145	-	0	1.705491383
Chr2_18732000	0.083333	0.75	5	1	0.87645528	Chr2	AT2G45440	gene	18730840	18733015	+	0	3.169930772
Chr2_187500	0.333333	0.75	4	4	0.224758397	Chr2	AT2TE00710	TE	187245	187484	-	-16	1.169926444
Chr2_18770200	0.2	0.615385	3	3	1	Chr2	AT2G45540	gene	18757489	18772831	-	0	1.621489278
Chr2_18829100	0	0.447368	3	4	0.226171309	Chr2	AT2G45700	gene	18827000	18830528	-	0	5.48339016
Chr2_18837100	0.555556	0.980392	2	4	0.001561554	Chr2	AT2G45730	gene	18836264	18839160	-	0	0.819426369
Chr2_18857200	0.54386	0.978723	8	6	0	Chr2	AT2G45790	gene	18855775	18858018	+	0	0.847665281
Chr2_18881300	0.4	0.9	1	2	1	Chr2	AT2G45880	gene	18878518	18882578	-	0	1.169925001
Chr2_1888800	0.2	0.636364	1	2	1	Chr2	AT2TE08685	TE	1888880	1889003	-	0	1.669852223
Chr2_18898000	0.35	0.804878	4	6	0.244239911	Chr2	AT2G45910	gene	18894074	18898528	+	0	1.2014152
Chr2_18919900	0	0.5	1	1	1	Chr2	AT2G45990	gene	18919316	18921511	+	0	5.64385619
Chr2_18924100	0	0.837838	1	6	0.349440558	Chr2	AT2G46020	gene	18923304	18931934	+	0	6.388599414
Chr2_18942500	0.526316	1	5	2	1	Chr2	AT2G46060	gene	18941099	18945099	-	0	0.925998841
Chr2_1897800	0.441176	0.96875	6	5	0.002770851	Chr2	AT2TE08740	TE	1897987	1898108	+	88	1.134770095
Chr2_18993600	0.088889	0.671875	4	4	0	Chr2	AT2TE86395	TE	18993565	18993638	-	0	2.918116048
Chr2_18993600	0.088889	0.671875	4	4	0	Chr2	AT2TE86400	TE	18993639	18994417	+	0	2.918116048
Chr2_18998000	0	0.787879	1	5	0.570283104	Chr2	AT2G46260	gene	18995968	18998633	+	0	6.299902177
Chr2_19002000	0	1	2	1	0.087032126	Chr2	AT2G46270	gene	19000191	19003403	+	0	6.64385619
Chr2_19123900	0	0.4	2	2	1	Chr2	AT2G46560	gene	19115371	19125856	-	0	5.321928095
Chr2_19162700	0.105263	0.681818	2	2	0.018924174	Chr2	AT2TE87240	TE	19162602	19163647	+	0	2.69538827
Chr2_19270800	0.055556	0.5	3	5	0.387596591	Chr2	AT2G46900	gene	19269558	19272195	+	0	3.16991346
Chr2_1931900	0.571429	1	1	2	1	Chr2	AT2G05300	pseudogene	1931242	1933010	+	0	0.80735384
Chr2_1937400	0	0.657895	4	4	0	Chr2	AT2G05320	gene	1936016	1937464	+	0	6.039785443
Chr2_19443700	0.566667	1	4	3	0.290536023	Chr2	AT2G47390	gene	19441992	19446365	-	0	0.819426906
Chr2_19456200	0.5	0.928571	1	2	1	Chr2	AT2G47410	gene	19448139	19457294	+	0	0.89308413
Chr2_19566400	0.529412	1	3	2	0.891462509	Chr2	AT2G47760	gene	19565482	19568265	-	0	0.917537199
Chr2_19566500	0	1	2	2	0	Chr2	AT2G47760	gene	19565482	19568265	-	0	6.64385619
Chr2_1956900	0.230769	0.642857	2	2	1	Chr2	AT2G05360	gene	1956115	1959303	-	0	1.478048419
Chr2_19578900	0.3	0.75	2	4	1	Chr2	AT2G47800	gene	19574864	19580599	+	0	1.321928095
Chr2_19589600	0.272727	0.857143	2	1	1	Chr2	AT2G47820	gene	19587137	19590822	+	0	1.65207838
Chr2_19652000	0.304348	0.888889	5	2	0.567939018	Chr2	AT2G48060	gene	19651196	19662617	-	0	1.546281388
Chr2_19656500	0.518519	0.923077	4	2	0.983138528	Chr2	AT2G48060	gene	19651196	19662617	-	0	0.832054143
Chr2_19677700	0	0.416667	1	3	1	Chr2	AT2G48110	gene	19673293	19679711	+	0	5.380822938
Chr2_19691300	0	1	2	2	0.002770851	Chr2	AT2G48160	gene	19689409	19696821	-	0	6.64385619
Chr2_2009400	0.5	0.909091	1	2	1	Chr2	AT2G05490	transposable_element_gene	2006873	2009701	-	0	0.862496621
Chr2_2009400	0.5	0.909091	1	2	1	Chr2	AT2TE09205	TE	1995888	2010496	-	0	0.862496621
Chr2_201000	0	0.471698	1	6	1	Chr2	AT2G01450	gene	199511	203126	-	0	5.559791579
Chr2_2029100	0.225806	0.837838	2	2	0	Chr2	AT2G05530	gene	2029712	2030544	+	513	1.891587498
Chr2_2048700	0.5	1	1	1	1	Chr2	AT2TE09375	TE	2041964	2054217	-	0	1
Chr2_2071800	0.071429	0.651163	1	2	0.067294966	Chr2	AT2G05600	gene	2072646	2073547	+	747	3.188436897
Chr2_207600	0.190476	0.6	3	4	0.56811928	Chr2	AT2G01460	gene	206136	211919	+	0	1.655353271
Chr2_208100	0.133333	0.666667	3	2	0.680668995	Chr2	AT2G01460	gene	206136	211919	+	0	2.321932423
Chr2_2101700	0.25	0.8125	1	3	1	Chr2	AT2G05645	gene	2101497	2102111	-	0	1.700439718
Chr2_2122600	0.571429	1	2	2	0.326018651	Chr2	AT2TE09685	TE	2121886	2129089	-	0	0.80735384
Chr2_2134800	0.5	0.944444	1	2	1	Chr2	AT2G05700	transposable_element_gene	2134584	2136771	+	0	0.917537161
Chr2_2134800	0.5	0.944444	1	2	1	Chr2	AT2TE09735	TE	2134453	2137255	+	0	0.917537161
Chr2_2135500	0.454545	0.857143	1	1	1	Chr2	AT2G05700	transposable_element_gene	2134584	2136771	+	0	0.915112786
Chr2_2135500	0.454545	0.857143	1	1	1	Chr2	AT2TE09735	TE	2134453	2137255	+	0	0.915112786
Chr2_2166400	0.47619	0.933333	3	3	0.162161886	Chr2	AT2G05750	transposable_element_gene	2164357	2166858	+	0	0.970854582
Chr2_2166400	0.47619	0.933333	3	3	0.162161886	Chr2	AT2TE09955	TE	2164243	2167690	+	0	0.970854582
Chr2_2182700	0.315789	0.785714	4	2	0.94066811	Chr2	AT2G05760	gene	2180919	2183904	+	0	1.315043349
Chr2_2201800	0.235294	0.7	2	2	0.420612076	Chr2	AT2G05790	gene	2199219	2201486	+	-314	1.57289039
Chr2_2207900	0.5	0.923077	1	1	1	Chr2	AT2G05803	gene	2208697	2208834	-	698	0.884522903
Chr2_2260200	0.030303	0.731707	4	2	0	Chr2	AT2TE10405	TE	2259599	2259985	-	-215	4.593733528
Chr2_2281000	0.6	1	1	1	1	Chr2	AT2G05935	transposable_element_gene	2278835	2282788	+	0	0.736965594
Chr2_2281000	0.6	1	1	1	1	Chr2	AT2TE10500	TE	2280055	2282263	+	0	0.736965594
Chr2_2315700	0.333333	0.923077	2	2	0.478789869	Chr2	AT2G05980	transposable_element_gene	2313803	2317933	-	0	1.469486846
Chr2_2315700	0.333333	0.923077	2	2	0.478789869	Chr2	AT2TE10680	TE	2314136	2318254	-	0	1.469486846
Chr2_2326300	0.277778	0.75	7	1	1	Chr2	AT2G05995	gene	2325776	2326876	+	0	1.432958253
Chr2_2326300	0.277778	0.75	7	1	1	Chr2	AT2TE10735	TE	2325530	2327252	+	0	1.432958253
Chr2_2326300	0.277778	0.75	7	1	1	Chr2	AT2TE10740	TE	2325752	2326879	+	0	1.432958253
Chr2_2338400	0	0.75	3	3	0.009846826	Chr2	AT2G06010	gene	2336814	2338902	+	0	6.22881869
Chr2_2359800	0	0.75	1	1	1	Chr2	AT2G06050	gene	2359114	2362302	-	0	6.22881869
Chr2_2403000	0.485714	1	8	3	0.178809948	Chr2	AT2G06150	transposable_element_gene	2402284	2405055	-	0	1.041821024
Chr2_2403000	0.485714	1	8	3	0.178809948	Chr2	AT2TE10980	TE	2399531	2410158	-	0	1.041821024
Chr2_2406500	0	0.75	1	1	1	Chr2	AT2G06160	transposable_element_gene	2405456	2408255	-	0	6.22881869
Chr2_2406500	0	0.75	1	1	1	Chr2	AT2TE10980	TE	2399531	2410158	-	0	6.22881869
Chr2_2413000	0.083333	0.606061	2	2	0.040100054	Chr2	AT2TE11025	TE	2413633	2413863	+	534	2.862503185
Chr2_2417000	0.416667	1	1	2	0.592575111	Chr2	AT2G06170	transposable_element_gene	2415160	2418279	+	0	1.263033252
Chr2_2417000	0.416667	1	1	2	0.592575111	Chr2	AT2TE11040	TE	2416281	2423558	+	0	1.263033252
Chr2_2470400	0.285714	0.733333	1	1	1	Chr2	AT2G06270	transposable_element_gene	2468808	2470893	+	0	1.359896732
Chr2_2470400	0.285714	0.733333	1	1	1	Chr2	AT2TE11255	TE	2470295	2470890	+	0	1.359896732
Chr2_2475800	0.538462	1	2	2	1	Chr2	AT2G06290	transposable_element_gene	2475752	2484523	+	0	0.893083559
Chr2_2481100	0.5	1	1	1	1	Chr2	AT2G06290	transposable_element_gene	2475752	2484523	+	0	1
Chr2_2490100	0.6	1	1	1	1	Chr2	AT2G06310	transposable_element_gene	2489661	2494283	+	0	0.736965594
Chr2_2490100	0.6	1	1	1	1	Chr2	AT2TE11330	TE	2487781	2491971	+	0	0.736965594
Chr2_2495300	0.466667	0.9375	1	2	0.626420195	Chr2	AT2TE11350	TE	2494504	2500632	+	0	1.006425239
Chr2_2497200	0.5	1	1	1	1	Chr2	AT2G06330	transposable_element_gene	2495461	2497284	+	0	1
Chr2_2497200	0.5	1	1	1	1	Chr2	AT2TE11350	TE	2494504	2500632	+	0	1
Chr2_2510200	0.52381	1	2	1	1	Chr2	AT2G06350	transposable_element_gene	2505325	2510457	-	0	0.932884493
Chr2_2510200	0.52381	1	2	1	1	Chr2	AT2TE11370	TE	2504980	2510352	-	0	0.932884493
Chr2_2552100	0.36	0.793103	2	2	0.34693185	Chr2	AT2G06440	transposable_element_gene	2550125	2554730	+	0	1.139511334
Chr2_2552100	0.36	0.793103	2	2	0.34693185	Chr2	AT2TE11515	TE	2542617	2559353	-	0	1.139511334
Chr2_2569200	0.5	1	1	3	1	Chr2	AT2G06470	transposable_element_gene	2564453	2569288	-	0	1
Chr2_2569200	0.5	1	1	3	1	Chr2	AT2TE11540	TE	2562810	2570724	-	0	1
Chr2_2618900	0.456522	0.914894	6	6	0.001561554	Chr2	AT2G06562	gene	2617554	2619173	+	0	1.002920216
Chr2_2621800	0.571429	1	2	1	1	Chr2	AT2TE11765	TE	2622154	2623982	+	255	0.80735384
Chr2_2625700	0.4	0.9	1	1	1	Chr2	AT2G06580	transposable_element_gene	2625043	2628033	+	0	1.169925001
Chr2_2625700	0.4	0.9	1	1	1	Chr2	AT2TE11770	TE	2625099	2627990	+	0	1.169925001
Chr2_2629700	0.142857	0.857143	1	1	1	Chr2	AT2TE11785	TE	2629678	2629748	-	0	2.584964184
Chr2_2639900	0.5	1	1	1	1	Chr2	AT2G06600	transposable_element_gene	2639598	2642549	+	0	1
Chr2_2639900	0.5	1	1	1	1	Chr2	AT2TE11815	TE	2638832	2648149	+	0	1
Chr2_2691700	0.25	0.666667	2	1	1	Chr2	AT2G06760	transposable_element_gene	2691303	2694916	-	0	1.415038221
Chr2_2691700	0.25	0.666667	2	1	1	Chr2	AT2TE11955	TE	2691572	2693140	+	0	1.415038221
Chr2_2700000	0.571429	1	1	1	1	Chr2	AT2TE11985	TE	2699309	2709964	-	0	0.80735384
Chr2_2700000	0.571429	1	1	1	1	Chr2	AT2TE11990	TE	2699624	2700772	+	0	0.80735384
Chr2_270600	0.208333	0.705882	3	3	0.444886975	Chr2	AT2G01600	gene	268818	272610	+	0	1.760535652
Chr2_2741200	0.6	1	1	1	1	Chr2	AT2G06830	transposable_element_gene	2739871	2743438	-	0	0.736965594
Chr2_2741200	0.6	1	1	1	1	Chr2	AT2TE12115	TE	2739759	2743696	-	0	0.736965594
Chr2_2771500	0.538462	1	3	2	1	Chr2	AT2G06860	transposable_element_gene	2766356	2772445	+	0	0.893083559
Chr2_2771500	0.538462	1	3	2	1	Chr2	AT2TE12225	TE	2765878	2779424	-	0	0.893083559
Chr2_2771500	0.538462	1	3	2	1	Chr2	AT2TE12230	TE	2771096	2773118	+	0	0.893083559
Chr2_2776600	0.5	1	1	1	1	Chr2	AT2G06870	transposable_element_gene	2775703	2779187	-	0	1
Chr2_2776600	0.5	1	1	1	1	Chr2	AT2TE12225	TE	2765878	2779424	-	0	1
Chr2_2789000	0.357143	0.875	2	2	0.397359029	Chr2	AT2TE12290	TE	2788393	2789106	+	0	1.292781172
Chr2_279100	0.444444	0.875	3	6	0.078069849	Chr2	AT2G01620	gene	278127	279296	+	0	0.977281366
Chr2_2809700	0.423077	0.823529	4	3	0.912981224	Chr2	AT2TE12340	TE	2808060	2808835	-	-865	0.960899197
Chr2_2826500	0.6	1	1	1	1	Chr2	AT2G06912	pseudogene	2826242	2826931	+	0	0.736965594
Chr2_2826900	0.5	1	1	1	1	Chr2	AT2G06912	pseudogene	2826242	2826931	+	0	1
Chr2_2827300	0	0.555556	1	2	1	Chr2	AT2TE12425	TE	2827404	2831332	+	5	5.795860437
Chr2_2840100	0.411765	0.956522	2	2	0.079060265	Chr2	AT2TE12450	TE	2838795	2841583	+	0	1.215976945
Chr2_2860500	0.375	1	4	1	1	Chr2	AT2G06950	transposable_element_gene	2859226	2863434	-	0	1.415037499
Chr2_2860500	0.375	1	4	1	1	Chr2	AT2TE12510	TE	2858588	2864201	-	0	1.415037499
Chr2_2879300	0.5	0.909091	1	3	1	Chr2	AT2G06967	transposable_element_gene	2877624	2880656	-	0	0.862496621
Chr2_2879300	0.5	0.909091	1	3	1	Chr2	AT2TE12555	TE	2871823	2882410	-	0	0.862496621
Chr2_2905300	0.4375	0.878788	2	4	0.336976806	Chr2	AT2G07010	transposable_element_gene	2902602	2906953	+	0	1.006232153
Chr2_2905300	0.4375	0.878788	2	4	0.336976806	Chr2	AT2TE12660	TE	2902330	2907117	+	0	1.006232153
Chr2_291300	0.133333	0.766667	2	2	0.042819982	Chr2	AT2G01660	gene	290603	292590	-	0	2.52356619
Chr2_2927000	0.6	1	2	2	1	Chr2	AT2G07050	gene	2924447	2930672	+	0	0.736965594
Chr2_2933400	0.6	1	1	1	1	Chr2	AT2G07070	transposable_element_gene	2932228	2934314	-	0	0.736965594
Chr2_2933400	0.6	1	1	1	1	Chr2	AT2TE12810	TE	2932277	2934860	-	0	0.736965594
Chr2_2942400	0.25	0.857143	1	1	1	Chr2	AT2G07100	transposable_element_gene	2942233	2945080	-	0	1.777607819
Chr2_2942400	0.25	0.857143	1	1	1	Chr2	AT2TE12825	TE	2941107	2945799	-	0	1.777607819
Chr2_2982100	0.457143	0.928571	5	2	0.440032466	Chr2	AT2G07180	gene	2980899	2983602	-	0	1.022366696
Chr2_3016600	0.214286	1	2	2	0.055041838	Chr2	AT2G07250	transposable_element_gene	3015826	3018650	+	0	2.222390498
Chr2_3016600	0.214286	1	2	2	0.055041838	Chr2	AT2TE13145	TE	3014479	3023011	+	0	2.222390498
Chr2_3032900	0.285714	0.8	1	2	1	Chr2	AT2TE13205	TE	3033104	3033366	-	105	1.48542827
Chr2_3082100	0.428571	1	1	2	1	Chr2	AT2G07410	transposable_element_gene	3079610	3083902	-	0	1.222393864
Chr2_3082100	0.428571	1	1	2	1	Chr2	AT2TE13380	TE	3079512	3083903	-	0	1.222393864
Chr2_3083800	0.6	1	2	1	1	Chr2	AT2G07410	transposable_element_gene	3079610	3083902	-	0	0.736965594
Chr2_3083800	0.6	1	2	1	1	Chr2	AT2TE13380	TE	3079512	3083903	-	0	0.736965594
Chr2_3099600	0.4	0.8	1	1	1	Chr2	AT2G07450	transposable_element_gene	3098331	3101095	+	0	1
Chr2_3099600	0.4	0.8	1	1	1	Chr2	AT2TE13440	TE	3098017	3107253	+	0	1
Chr2_3109200	0.5	0.916667	1	1	1	Chr2	AT2G07460	transposable_element_gene	3107212	3109250	+	0	0.874469643
Chr2_3109200	0.5	0.916667	1	1	1	Chr2	AT2TE13445	TE	3107315	3112019	-	0	0.874469643
Chr2_3143200	0.571429	1	3	3	0.032651036	Chr2	AT2TE13585	TE	3143093	3144613	-	0	0.80735384
Chr2_3146100	0.5	0.9	2	2	1	Chr2	AT2TE13595	TE	3145311	3147937	+	0	0.847996907
Chr2_3183200	0.384615	0.785714	1	2	1	Chr2	AT2G07580	transposable_element_gene	3181874	3183672	+	0	1.030589238
Chr2_3183200	0.384615	0.785714	1	2	1	Chr2	AT2TE13750	TE	3180826	3183686	-	0	1.030589238
Chr2_3195200	0.166667	0.666667	1	1	1	Chr2	AT2TE13800	TE	3192626	3195997	+	0	1.999997836
Chr2_3201200	0.571429	1	2	1	1	Chr2	AT2G07620	transposable_element_gene	3200466	3206975	-	0	0.80735384
Chr2_3201200	0.571429	1	2	1	1	Chr2	AT2TE13835	TE	3201139	3203097	-	0	0.80735384
Chr2_3216100	0.375	0.828571	3	4	0.396287959	Chr2	AT2G07635	transposable_element_gene	3214012	3217563	+	0	1.143734731
Chr2_3216100	0.375	0.828571	3	4	0.396287959	Chr2	AT2TE13925	TE	3215635	3216758	+	0	1.143734731
Chr2_3220500	0.4	0.956522	2	3	0.24549495	Chr2	AT2G07640	gene	3220739	3221422	+	140	1.257798151
Chr2_322600	0.222222	0.653846	3	5	0.114090686	Chr2	AT2G01730	gene	320478	323947	+	0	1.556949228
Chr2_3288500	0.4	1	1	2	1	Chr2	AT2G07681	gene	3287552	3292366	+	0	1.321928095
Chr2_3518200	0.454545	0.866667	2	2	1	Chr2	AT2G07680	gene	3514745	3522491	+	0	0.931054644
Chr2_3547400	0.421053	0.896552	2	2	0.191116656	Chr2	AT2TE15475	TE	3546838	3547823	-	0	1.090385418
Chr2_3557800	0.25	0.928571	1	2	1	Chr2	AT2G07720	transposable_element_gene	3557475	3558188	+	0	1.89308413
Chr2_3557800	0.25	0.928571	1	2	1	Chr2	AT2TE15510	TE	3556318	3558079	+	0	1.89308413
Chr2_3575100	0.6	1	1	1	1	Chr2	AT2TE15590	TE	3573424	3575224	+	0	0.736965594
Chr2_3579400	0.5	0.9	1	1	1	Chr2	AT2G07750	gene	3576465	3580525	+	0	0.847996907
Chr2_358100	0	0.5625	1	11	1	Chr2	AT2G01820	gene	357431	360681	-	0	5.813781191
Chr2_3593500	0	0.5	1	1	1	Chr2	AT2TE15655	TE	3586373	3594041	-	0	5.64385619
Chr2_359400	0	0.6	3	1	0.156005304	Chr2	AT2G01820	gene	357431	360681	-	0	5.906890596
Chr2_3598800	0.347826	0.787879	2	2	0.327499497	Chr2	AT2TE15665	TE	3598056	3598805	+	0	1.179608304
Chr2_3598800	0.347826	0.787879	2	2	0.327499497	Chr2	AT2TE15670	TE	3598806	3598897	+	0	1.179608304
Chr2_3601700	0.375	0.785714	1	3	1	Chr2	AT2TE15675	TE	3600151	3601950	-	0	1.067113671
Chr2_3603600	0.285714	0.904762	1	2	0.495532473	Chr2	AT2TE15690	TE	3603124	3603728	-	0	1.662966607
Chr2_3629800	0.571429	1	1	1	1	Chr2	AT2G08986	gene	3618058	3626460	+	-3340	0.80735384
Chr2_3640100	0.454545	0.952381	2	5	0.138473304	Chr2	AT2G09187	transposable_element_gene	3639603	3646073	-	0	1.067115711
Chr2_3640100	0.454545	0.952381	2	5	0.138473304	Chr2	AT2TE15880	TE	3636370	3645326	-	0	1.067115711
Chr2_3646000	0.4	1	1	1	0.211898789	Chr2	AT2G09187	transposable_element_gene	3639603	3646073	-	0	1.321928095
Chr2_3648800	0.2	0.859649	1	7	0.502373283	Chr2	AT2TE15900	TE	3649768	3650108	-	869	2.103747719
Chr2_3655300	0.4	1	3	1	1	Chr2	AT2G09589	transposable_element_gene	3654411	3656876	-	0	1.321928095
Chr2_3655300	0.4	1	3	1	1	Chr2	AT2TE15920	TE	3652586	3655719	-	0	1.321928095
Chr2_3681800	0.2	1	1	1	1	Chr2	AT2G09820	transposable_element_gene	3681189	3685396	-	0	2.321928095
Chr2_3681800	0.2	1	1	1	1	Chr2	AT2TE16010	TE	3681191	3684152	-	0	2.321928095
Chr2_3698700	0.434783	0.870968	2	2	0.224114957	Chr2	AT2TE16080	TE	3702912	3703046	-	4113	1.002324182
Chr2_3714000	0.285714	0.714286	1	1	1	Chr2	AT2TE16130	TE	3716821	3717400	+	2722	1.321930115
Chr2_3715800	0.461538	0.866667	1	2	1	Chr2	AT2TE16130	TE	3716821	3717400	+	922	0.909028338
Chr2_3717300	0.4	0.909091	2	1	1	Chr2	AT2TE16130	TE	3716821	3717400	+	0	1.184424715
Chr2_3728900	0.428571	0.928571	1	2	1	Chr2	AT2TE16180	TE	3728862	3731260	-	0	1.115477994
Chr2_3736100	0.266667	0.916667	2	2	0.273715162	Chr2	AT2G09870	transposable_element_gene	3733172	3738079	+	0	1.781358435
Chr2_3736100	0.266667	0.916667	2	2	0.273715162	Chr2	AT2TE16190	TE	3731281	3740503	+	0	1.781358435
Chr2_3736600	0.454545	0.869565	2	3	1	Chr2	AT2G09870	transposable_element_gene	3733172	3738079	+	0	0.935870745
Chr2_3736600	0.454545	0.869565	2	3	1	Chr2	AT2TE16190	TE	3731281	3740503	+	0	0.935870745
Chr2_3761600	0.6	1	5	4	0.105396231	Chr2	AT2G09920	transposable_element_gene	3758116	3762630	-	0	0.736965594
Chr2_3761600	0.6	1	5	4	0.105396231	Chr2	AT2TE16230	TE	3750178	3766283	-	0	0.736965594
Chr2_3761600	0.6	1	5	4	0.105396231	Chr2	AT2TE16235	TE	3752536	3763203	-	0	0.736965594
Chr2_3764500	0.3	0.852941	2	8	0.308817137	Chr2	AT2G09930	transposable_element_gene	3764537	3766233	-	0	1.50748345
Chr2_3764500	0.3	0.852941	2	8	0.308817137	Chr2	AT2TE16230	TE	3750178	3766283	-	0	1.50748345
Chr2_3768800	0.6	1	1	1	1	Chr2	AT2G09950	transposable_element_gene	3767390	3771433	-	0	0.736965594
Chr2_3768800	0.6	1	1	1	1	Chr2	AT2TE16255	TE	3767234	3770915	-	0	0.736965594
Chr2_3774100	0.333333	0.857143	1	1	1	Chr2	AT2G09956	transposable_element_gene	3773824	3775059	-	0	1.362571763
Chr2_3774100	0.333333	0.857143	1	1	1	Chr2	AT2TE16270	TE	3773392	3779884	-	0	1.362571763
Chr2_3783100	0.285714	0.75	6	1	1	Chr2	AT2G09994	pseudogene	3782956	3784075	+	0	1.392318865
Chr2_3786400	0.333333	0.882353	1	1	1	Chr2	AT2G10000	transposable_element_gene	3786133	3788854	-	0	1.404391794
Chr2_3786400	0.333333	0.882353	1	1	1	Chr2	AT2TE16310	TE	3785520	3794054	-	0	1.404391794
Chr2_3788000	0.5	0.931034	2	3	0.279999405	Chr2	AT2G10000	transposable_element_gene	3786133	3788854	-	0	0.896905759
Chr2_3788000	0.5	0.931034	2	3	0.279999405	Chr2	AT2TE16310	TE	3785520	3794054	-	0	0.896905759
Chr2_3792200	0.428571	0.888889	1	2	1	Chr2	AT2G10010	transposable_element_gene	3789439	3792943	-	0	1.052469043
Chr2_3792200	0.428571	0.888889	1	2	1	Chr2	AT2TE16310	TE	3785520	3794054	-	0	1.052469043
Chr2_3806000	0.333333	0.8	1	1	1	Chr2	AT2G10030	transposable_element_gene	3804570	3807981	-	0	1.263035849
Chr2_3806000	0.333333	0.8	1	1	1	Chr2	AT2TE16365	TE	3804226	3808133	-	0	1.263035849
Chr2_3815500	0.25	0.666667	1	1	1	Chr2	AT2TE16400	TE	3813825	3815597	-	0	1.415038221
Chr2_3815500	0.25	0.666667	1	1	1	Chr2	AT2TE16405	TE	3815598	3815918	-	0	1.415038221
Chr2_3819100	0.5	1	1	1	1	Chr2	AT2G10070	transposable_element_gene	3816494	3819701	-	0	1
Chr2_3819100	0.5	1	1	1	1	Chr2	AT2TE16425	TE	3818990	3819690	-	0	1
Chr2_3835800	0.285714	0.705882	1	2	1	Chr2	AT2G10120	transposable_element_gene	3834912	3835855	-	0	1.304855303
Chr2_3835800	0.285714	0.705882	1	2	1	Chr2	AT2TE16495	TE	3835798	3835867	-	0	1.304855303
Chr2_3846100	0	0.526316	2	2	0.508725702	Chr2	AT2TE16530	TE	3845316	3852606	-	0	5.717857348
Chr2_3857900	0.428571	0.875	1	1	1	Chr2	AT2TE16545	TE	3854812	3858388	-	0	1.029748786
Chr2_3886800	0.5	1	1	1	1	Chr2	AT2TE16605	TE	3884139	3888503	-	0	1
Chr2_39100	0.166667	0.6	1	1	1	Chr2	AT2TE00030	TE	31445	42029	+	0	1.847994021
Chr2_3949700	0.55	1	4	1	1	Chr2	AT2G10280	transposable_element_gene	3945969	3953199	+	0	0.862496476
Chr2_3949700	0.55	1	4	1	1	Chr2	AT2TE16800	TE	3942751	3962834	-	0	0.862496476
Chr2_3949700	0.55	1	4	1	1	Chr2	AT2TE16825	TE	3949278	3956452	+	0	0.862496476
Chr2_3978300	0.444444	1	2	8	0.027855741	Chr2	AT2G10330	transposable_element_gene	3977961	3983783	-	0	1.169926444
Chr2_3978300	0.444444	1	2	8	0.027855741	Chr2	AT2TE16895	TE	3977964	3980063	-	0	1.169926444
Chr2_39800	0.333333	1	3	4	0.029135745	Chr2	AT2G01031	transposable_element_gene	39519	40358	-	0	1.584963943
Chr2_39800	0.333333	1	3	4	0.029135745	Chr2	AT2TE00030	TE	31445	42029	+	0	1.584963943
Chr2_3987600	0.571429	1	1	1	1	Chr2	AT2TE16930	TE	3986485	4005114	-	0	0.80735384
Chr2_3991700	0.428571	0.875	2	2	0.699746848	Chr2	AT2G10350	transposable_element_gene	3988685	3993908	+	0	1.029748786
Chr2_3991700	0.428571	0.875	2	2	0.699746848	Chr2	AT2TE16930	TE	3986485	4005114	-	0	1.029748786
Chr2_4011400	0.571429	1	1	1	1	Chr2	AT2G10430	pseudogene	4008789	4011726	-	0	0.80735384
Chr2_4016400	0.6	1	2	2	0.540423051	Chr2	AT2G10440	gene	4013752	4018046	-	0	0.736965594
Chr2_4029400	0.4	1	1	2	1	Chr2	AT2G10460	transposable_element_gene	4027966	4030285	+	0	1.321928095
Chr2_4029400	0.4	1	1	2	1	Chr2	AT2TE17095	TE	4027024	4045789	+	0	1.321928095
Chr2_4049800	0.5	1	1	1	1	Chr2	AT2TE17135	TE	4049748	4049812	+	0	1
Chr2_4049800	0.5	1	1	1	1	Chr2	AT2TE17140	TE	4049813	4050117	+	0	1
Chr2_4056800	0.181818	0.692308	2	2	1	Chr2	AT2TE17145	TE	4050152	4059366	+	0	1.928918986
Chr2_4056800	0.181818	0.692308	2	2	1	Chr2	AT2TE17155	TE	4056001	4057620	-	0	1.928918986
Chr2_4058900	0.4	0.826087	1	2	1	Chr2	AT2TE17145	TE	4050152	4059366	+	0	1.046293728
Chr2_4064200	0.5	0.923077	2	2	1	Chr2	AT2G10520	transposable_element_gene	4061566	4064886	+	0	0.884522903
Chr2_4064200	0.5	0.923077	2	2	1	Chr2	AT2TE17165	TE	4061046	4065458	+	0	0.884522903
Chr2_407600	0.058824	0.461538	2	2	0.645613349	Chr2	AT2G01900	gene	405918	409014	+	0	2.97197264
Chr2_4106000	0.421053	0.833333	2	2	0.54441251	Chr2	AT2G10557	gene	4106183	4106356	-	84	0.984891268
Chr2_4119500	0.52381	1	1	2	0.141195501	Chr2	AT2G10610	transposable_element_gene	4116392	4120429	+	0	0.932884493
Chr2_4119500	0.52381	1	1	2	0.141195501	Chr2	AT2TE17390	TE	4116033	4120742	+	0	0.932884493
Chr2_4131300	0.3	0.777778	1	1	1	Chr2	AT2TE17425	TE	4130634	4132419	-	0	1.374395927
Chr2_4145900	0.375	0.962963	2	4	0.217150227	Chr2	AT2G10608	gene	4145498	4146239	-	0	1.360589771
Chr2_4146000	0	0.6	1	3	1	Chr2	AT2G10608	gene	4145498	4146239	-	0	5.906890596
Chr2_4155300	0.5	1	2	4	0.316483156	Chr2	AT2G10617	transposable_element_gene	4154975	4155602	+	0	1
Chr2_4155300	0.5	1	2	4	0.316483156	Chr2	AT2TE17570	TE	4153428	4155437	+	0	1
Chr2_4164400	0.384615	0.833333	1	1	1	Chr2	AT2G10630	transposable_element_gene	4162835	4165555	+	0	1.115478083
Chr2_4164400	0.384615	0.833333	1	1	1	Chr2	AT2TE17600	TE	4162311	4169555	+	0	1.115478083
Chr2_4168700	0.3	1	1	2	0.438409643	Chr2	AT2G10640	transposable_element_gene	4166322	4168741	+	0	1.736965594
Chr2_4168700	0.3	1	1	2	0.438409643	Chr2	AT2TE17600	TE	4162311	4169555	+	0	1.736965594
Chr2_4170300	0.25	1	1	1	1	Chr2	AT2G10650	transposable_element_gene	4169151	4172678	-	0	2
Chr2_4170300	0.25	1	1	1	1	Chr2	AT2TE17605	TE	4169556	4170633	-	0	2
Chr2_4171500	0.5	0.958333	2	4	0.410690761	Chr2	AT2G10650	transposable_element_gene	4169151	4172678	-	0	0.938598954
Chr2_4171500	0.5	0.958333	2	4	0.410690761	Chr2	AT2TE17610	TE	4170812	4173975	-	0	0.938598954
Chr2_4172600	0.25	0.764706	1	2	1	Chr2	AT2G10650	transposable_element_gene	4169151	4172678	-	0	1.612977099
Chr2_4172600	0.25	0.764706	1	2	1	Chr2	AT2TE17610	TE	4170812	4173975	-	0	1.612977099
Chr2_4180700	0.5	1	2	1	1	Chr2	AT2G10660	transposable_element_gene	4177220	4182769	+	0	1
Chr2_4180700	0.5	1	2	1	1	Chr2	AT2TE17625	TE	4175505	4183067	+	0	1
Chr2_4185400	0.6	1	1	3	1	Chr2	AT2TE17650	TE	4185505	4185811	+	6	0.736965594
Chr2_4193700	0.5	0.923077	3	2	1	Chr2	AT2TE17695	TE	4190638	4194323	-	0	0.884522903
Chr2_4194000	0.25	0.894737	1	4	1	Chr2	AT2TE17695	TE	4190638	4194323	-	0	1.839535582
Chr2_4194100	0.2	0.826667	1	7	0.65815374	Chr2	AT2TE17695	TE	4190638	4194323	-	0	2.047306297
Chr2_4199400	0.4	0.803922	4	6	0.179426811	Chr2	AT2TE17725	TE	4197160	4211222	-	0	1.007055532
Chr2_4208300	0.555556	1	1	1	1	Chr2	AT2G10690	transposable_element_gene	4204731	4208510	-	0	0.847995752
Chr2_4208300	0.555556	1	1	1	1	Chr2	AT2TE17725	TE	4197160	4211222	-	0	0.847995752
Chr2_4218100	0.571429	1	1	2	1	Chr2	AT2TE17795	TE	4217157	4218952	-	0	0.80735384
Chr2_4227900	0.52381	0.941176	3	3	0.813097267	Chr2	AT2TE17860	TE	4227484	4227556	+	-344	0.84542093
Chr2_4234600	0.238095	0.75	1	1	0.781929119	Chr2	AT2G10760	transposable_element_gene	4231553	4235631	+	0	1.655353271
Chr2_4234600	0.238095	0.75	1	1	0.781929119	Chr2	AT2TE17870	TE	4230743	4236512	+	0	1.655353271
Chr2_4253000	0.6	1	1	1	1	Chr2	AT2G10810	transposable_element_gene	4252708	4254867	-	0	0.736965594
Chr2_4253000	0.6	1	1	1	1	Chr2	AT2TE17925	TE	4252665	4255848	-	0	0.736965594
Chr2_4277600	0.333333	0.888889	1	2	1	Chr2	AT2TE17985	TE	4275617	4282081	-	0	1.415039122
Chr2_4285300	0.533333	1	3	2	1	Chr2	AT2G10880	transposable_element_gene	4284911	4286083	-	0	0.906891497
Chr2_4285300	0.533333	1	3	2	1	Chr2	AT2TE18005	TE	4283926	4287689	-	0	0.906891497
Chr2_4292000	0.5	1	1	1	1	Chr2	AT2TE18015	TE	4288453	4292852	-	0	1
Chr2_4295200	0.333333	0.777778	1	1	1	Chr2	AT2G10900	transposable_element_gene	4293805	4295583	+	0	1.222394276
Chr2_4348100	0.136364	0.545455	2	2	0.506224606	Chr2	AT2TE18280	TE	4347961	4348352	+	0	1.999997355
Chr2_4387300	0.384615	0.852941	2	4	0.414152277	Chr2	AT2G11060	transposable_element_gene	4386371	4389560	-	0	1.149030921
Chr2_4387300	0.384615	0.852941	2	4	0.414152277	Chr2	AT2TE18410	TE	4381396	4397150	+	0	1.149030921
Chr2_4387300	0.384615	0.852941	2	4	0.414152277	Chr2	AT2TE18415	TE	4385856	4394311	-	0	1.149030921
Chr2_4445900	0	0.485714	4	3	0.032201784	Chr2	AT2TE18665	TE	4442069	4445835	+	-65	5.602035165
Chr2_4463700	0.5	1	1	1	1	Chr2	AT2G11230	transposable_element_gene	4463180	4467589	+	0	1
Chr2_4463700	0.5	1	1	1	1	Chr2	AT2TE18710	TE	4460099	4470368	+	0	1
Chr2_4463700	0.5	1	1	1	1	Chr2	AT2TE18715	TE	4461786	4465949	+	0	1
Chr2_4482200	0.5	1	1	2	1	Chr2	AT2G11240	transposable_element_gene	4477686	4483748	-	0	1
Chr2_4482600	0.25	0.833333	3	1	1	Chr2	AT2G11240	transposable_element_gene	4477686	4483748	-	0	1.736965017
Chr2_4486300	0.25	0.761905	1	2	1	Chr2	AT2G11280	pseudogene	4486266	4487577	+	0	1.607683028
Chr2_4486300	0.25	0.761905	1	2	1	Chr2	AT2TE18815	TE	4486059	4486323	-	0	1.607683028
Chr2_4489400	0.571429	1	1	1	1	Chr2	AT2G11290	transposable_element_gene	4489160	4490694	+	0	0.80735384
Chr2_4489400	0.571429	1	1	1	1	Chr2	AT2TE18825	TE	4489281	4490650	+	0	0.80735384
Chr2_4511600	0.5	1	2	2	1	Chr2	AT2G11330	transposable_element_gene	4509242	4512287	+	0	1
Chr2_4511600	0.5	1	2	2	1	Chr2	AT2TE18875	TE	4508417	4513686	+	0	1
Chr2_4511600	0.5	1	2	2	1	Chr2	AT2TE18880	TE	4511482	4512019	-	0	1
Chr2_4517200	0.375	0.869565	2	5	0.943815078	Chr2	AT2G11340	transposable_element_gene	4514861	4520662	-	0	1.213403277
Chr2_4517200	0.375	0.869565	2	5	0.943815078	Chr2	AT2TE18885	TE	4513698	4517287	-	0	1.213403277
Chr2_4517200	0.375	0.869565	2	5	0.943815078	Chr2	AT2TE18890	TE	4517288	4518080	-	0	1.213403277
Chr2_4518400	0.384615	0.882353	2	2	0.678824151	Chr2	AT2G11340	transposable_element_gene	4514861	4520662	-	0	1.197940916
Chr2_4518400	0.384615	0.882353	2	2	0.678824151	Chr2	AT2TE18895	TE	4518081	4522501	-	0	1.197940916
Chr2_4519300	0.25	0.833333	1	1	1	Chr2	AT2G11340	transposable_element_gene	4514861	4520662	-	0	1.736965017
[truncated: 15,799 more rows]
