# Supplementary material for: Multiomics Reveals the Regulatory Mechanisms of Arabidopsis Tissues under Heat Stress
Source: Int J Mol Sci. 2023 Jul 4;24(13):11081. doi: 10.3390/ijms241311081 (PMC10341750; doi:10.3390/ijms241311081)
Supplement: Supplementary file 1 [file ijms-24-11081-s001.zip › CH.Ranno]

Chr1	10180503	10180504	native_heat_stress_peak_135	14.76608	Chr1	AT1G29150	gene	10180518	10182703	+	14
Chr1	1028554	1028555	native_heat_stress_peak_17	56.78706	Chr1	AT1G04000	gene	1028106	1029119	-	0
Chr1	10354077	10354078	native_heat_stress_peak_136	13.86513	Chr1	AT1G29630	gene	10349427	10353736	+	-341
Chr1	10355670	10355671	native_heat_stress_peak_137	4.46223	Chr1	AT1G29640	gene	10355703	10356482	-	32
Chr1	10379522	10379523	native_heat_stress_peak_138	1.92602	Chr1	AT1G29690	gene	10379020	10382123	-	0
Chr1	10548208	10548209	native_heat_stress_peak_139	44.10238	Chr1	AT1G30070	gene	10546591	10548151	-	-57
Chr1	10622563	10622564	native_heat_stress_peak_140	8.80679	Chr1	AT1TE34360	TE	10621747	10622463	-	-100
Chr1	1073264	1073265	native_heat_stress_peak_18	3.81086	Chr1	AT1G04130	gene	1073427	1075568	+	162
Chr1	10789920	10789921	native_heat_stress_peak_141	17.54404	Chr1	AT1G30475	gene	10788226	10790125	-	0
Chr1	10860587	10860588	native_heat_stress_peak_142	6.52419	Chr1	AT1G30640	gene	10860655	10864700	+	67
Chr1	10892326	10892327	native_heat_stress_peak_143	2.65288	Chr1	AT1G30700	gene	10892570	10894572	+	243
Chr1	11181645	11181646	native_heat_stress_peak_144	11.23257	Chr1	AT1G31280	gene	11181711	11185344	+	65
Chr1	11556977	11556978	native_heat_stress_peak_145	8.80679	Chr1	AT1G32120	gene	11552926	11558777	+	0
Chr1	11578907	11578908	native_heat_stress_peak_146	6.53246	Chr1	AT1G32172	gene	11578506	11580547	+	0
Chr1	11615005	11615006	native_heat_stress_peak_147	2.65288	Chr1	AT1G32230	gene	11612118	11616218	+	0
Chr1	11615386	11615387	native_heat_stress_peak_148	2.67995	Chr1	AT1G32230	gene	11612118	11616218	+	0
Chr1	11616594	11616595	native_heat_stress_peak_149	5.12714	Chr1	AT1G32230	gene	11612118	11616218	+	-376
Chr1	11617144	11617145	native_heat_stress_peak_150	3.22853	Chr1	AT1TE37600	TE	11617477	11617533	-	332
Chr1	11666309	11666310	native_heat_stress_peak_151	8.0291	Chr1	AT1TE37770	TE	11666452	11666871	-	142
Chr1	11666928	11666929	native_heat_stress_peak_152	5.12714	Chr1	AT1G32350	gene	11666977	11668690	-	48
Chr1	11800899	11800900	native_heat_stress_peak_153	21.8403	Chr1	AT1G32640	gene	11798810	11800988	-	0
Chr1	11829641	11829642	native_heat_stress_peak_154	5.30881	Chr1	AT1G32700	gene	11827433	11829759	+	0
Chr1	11840504	11840505	native_heat_stress_peak_155	6.53246	Chr1	AT1G32730	gene	11840910	11843257	+	405
Chr1	11928445	11928446	native_heat_stress_peak_156	16.60295	Chr1	AT1G32920	gene	11928807	11929302	+	361
Chr1	11932039	11932040	native_heat_stress_peak_157	4.67812	Chr1	AT1G32930	gene	11931842	11934759	-	0
Chr1	12010799	12010800	native_heat_stress_peak_158	7.52398	Chr1	AT1G33120	gene	12010901	12012524	+	101
Chr1	12023173	12023174	native_heat_stress_peak_159	17.47357	Chr1	AT1G33140	gene	12023275	12024783	+	101
Chr1	12152509	12152510	native_heat_stress_peak_160	17.54404	Chr1	AT1G33500	gene	12152573	12154715	+	63
Chr1	12685118	12685119	native_heat_stress_peak_161	29.59455	Chr1	AT1G34630	gene	12685200	12687641	+	81
Chr1	12896151	12896152	native_heat_stress_peak_162	2.65288	Chr1	AT1TE41995	TE	12895317	12896538	-	0
Chr1	13030065	13030066	native_heat_stress_peak_163	3.82983	Chr1	AT1TE42500	TE	13030273	13030468	-	207
Chr1	13125411	13125412	native_heat_stress_peak_164	54.47379	Chr1	AT1G35580	gene	13122204	13125264	-	-147
Chr1	1312946	1312947	native_heat_stress_peak_19	18.50245	Chr1	AT1G04690	gene	1313564	1315750	+	617
Chr1	13192597	13192598	native_heat_stress_peak_165	15.67808	Chr1	AT1G35660	gene	13192743	13197976	+	145
Chr1	13454940	13454941	native_heat_stress_peak_166	132.42233	Chr1	AT1G36060	gene	13454496	13456331	-	0
Chr1	13698726	13698727	native_heat_stress_peak_167	39.31724	Chr1	AT1G36370	gene	13696042	13698639	-	-87
Chr1	1416236	1416237	native_heat_stress_peak_20	55.76955	Chr1	AT1G04980	gene	1413644	1416144	-	-92
Chr1	1430373	1430374	native_heat_stress_peak_21	3.22853	Chr1	AT1TE04660	TE	1430272	1430424	-	0
Chr1	1458975	1458976	native_heat_stress_peak_22	11.25916	Chr1	AT1G05080	gene	1459091	1460579	+	115
Chr1	1462373	1462374	native_heat_stress_peak_23	12.98102	Chr1	AT1G05085	gene	1460988	1461670	+	-703
Chr1	14719849	14719850	native_heat_stress_peak_168	2.86299	Chr1	AT1TE48380	TE	14717603	14717861	+	-1988
Chr1	14720341	14720342	native_heat_stress_peak_169	2.13724	Chr1	AT1TE48380	TE	14717603	14717861	+	-2480
Chr1	14741005	14741006	native_heat_stress_peak_170	1.61919	-	-	-	-	-	-	5100
Chr1	14937379	14937380	native_heat_stress_peak_171	1.46339	-	-	-	-	-	-	5100
Chr1	14959132	14959133	native_heat_stress_peak_172	3.25768	-	-	-	-	-	-	5100
Chr1	14961413	14961414	native_heat_stress_peak_173	2.22033	-	-	-	-	-	-	5100
Chr1	14979522	14979523	native_heat_stress_peak_174	3.6123	-	-	-	-	-	-	5100
Chr1	14982997	14982998	native_heat_stress_peak_175	9.19196	-	-	-	-	-	-	5100
Chr1	15083277	15083278	native_heat_stress_peak_176	5.21274	Chr1	AT1G40104	gene	15081952	15085893	+	0
Chr1	15084979	15084980	native_heat_stress_peak_177	3.72911	Chr1	AT1G40104	gene	15081952	15085893	+	0
Chr1	15109060	15109061	native_heat_stress_peak_178	7.82663	Chr1	AT1TE49480	TE	15108853	15112238	-	0
Chr1	15109619	15109620	native_heat_stress_peak_179	10.57024	Chr1	AT1TE49480	TE	15108853	15112238	-	0
Chr1	1558501	1558502	native_heat_stress_peak_24	6.6429	Chr1	AT1G05330	gene	1558170	1558583	+	0
Chr1	16135016	16135017	native_heat_stress_peak_180	6.53983	Chr1	AT1G42980	gene	16133286	16135587	+	0
Chr1	16136050	16136051	native_heat_stress_peak_181	3.3186	Chr1	AT1G42990	gene	16135852	16137463	-	0
Chr1	16542455	16542456	native_heat_stress_peak_182	10.42489	Chr1	AT1TE54545	TE	16543130	16543277	-	674
Chr1	172045	172046	native_heat_stress_peak_3	7.26929	Chr1	AT1G01470	gene	172146	172948	-	100
Chr1	17892757	17892758	native_heat_stress_peak_183	5.81606	Chr1	AT1G48410	gene	17885633	17892596	-	-161
Chr1	18078670	18078671	native_heat_stress_peak_184	5.30881	Chr1	AT1G48880	gene	18081033	18082925	+	2362
Chr1	18305416	18305417	native_heat_stress_peak_185	8.80679	Chr1	AT1G49450	gene	18305541	18307557	+	124
Chr1	18393729	18393730	native_heat_stress_peak_186	4.67812	Chr1	AT1G49710	gene	18391338	18393947	-	0
Chr1	18406991	18406992	native_heat_stress_peak_187	14.76608	Chr1	AT1G49740	gene	18407518	18410022	+	526
Chr1	18973782	18973783	native_heat_stress_peak_188	8.44026	Chr1	AT1TE62835	TE	18972202	18972253	-	-1529
Chr1	19031741	19031742	native_heat_stress_peak_189	10.42489	Chr1	AT1G51340	gene	19031997	19034979	+	255
Chr1	19052742	19052743	native_heat_stress_peak_190	6.53246	Chr1	AT1G51402	gene	19052193	19053534	+	0
Chr1	19320450	19320451	native_heat_stress_peak_191	13.86513	Chr1	AT1TE64025	TE	19317539	19317701	+	-2749
Chr1	19575832	19575833	native_heat_stress_peak_192	9.6048	Chr1	AT1G52560	gene	19574760	19575866	-	0
Chr1	19600608	19600609	native_heat_stress_peak_193	81.77876	Chr1	AT1G52615	gene	19600531	19602345	-	0
Chr1	19685792	19685793	native_heat_stress_peak_194	1.94406	Chr1	AT1G52870	gene	19685745	19687907	+	0
Chr1	19957700	19957701	native_heat_stress_peak_195	10.35634	Chr1	AT1G53470	gene	19958587	19961578	+	886
Chr1	19980429	19980430	native_heat_stress_peak_196	33.10763	Chr1	AT1G53540	gene	19980462	19981109	+	32
Chr1	20132619	20132620	native_heat_stress_peak_197	6.00435	Chr1	AT1G53903	gene	20132288	20133017	+	0
Chr1	20133269	20133270	native_heat_stress_peak_198	5.07584	Chr1	AT1G53903	gene	20132288	20133017	+	-252
Chr1	20180364	20180365	native_heat_stress_peak_199	60.51303	Chr1	AT1G54050	gene	20179422	20180281	-	-83
Chr1	2025350	2025351	native_heat_stress_peak_25	8.80679	Chr1	AT1G06610	gene	2025356	2025428	+	5
Chr1	20629731	20629732	native_heat_stress_peak_200	13.86513	Chr1	AT1G55300	gene	20628023	20629692	-	-39
Chr1	20651518	20651519	native_heat_stress_peak_201	4.46223	Chr1	AT1G55340	gene	20651831	20653648	+	312
Chr1	20731279	20731280	native_heat_stress_peak_202	45.67354	Chr1	AT1G55530	gene	20729182	20731283	-	0
Chr1	20791299	20791300	native_heat_stress_peak_203	10.35634	Chr1	AT1G55625	gene	20791311	20791392	+	11
Chr1	2092930	2092931	native_heat_stress_peak_26	7.26929	Chr1	AT1G06820	gene	2092946	2096232	-	15
Chr1	21007978	21007979	native_heat_stress_peak_204	8.80679	Chr1	AT1G56145	gene	21008093	21014018	-	114
Chr1	21088644	21088645	native_heat_stress_peak_205	10.34672	Chr1	AT1G56330	gene	21086555	21088549	-	-95
Chr1	21092783	21092784	native_heat_stress_peak_206	61.59718	Chr1	AT1G56340	gene	21089844	21092660	-	-123
Chr1	21130552	21130553	native_heat_stress_peak_207	8.0291	Chr1	AT1G56423	gene	21128912	21130839	+	0
Chr1	21141554	21141555	native_heat_stress_peak_208	12.98102	Chr1	AT1G56440	gene	21138530	21141571	-	0
Chr1	21207282	21207283	native_heat_stress_peak_209	8.80679	Chr1	AT1G56600	gene	21207537	21209596	+	254
Chr1	21237901	21237902	native_heat_stress_peak_210	2.414	Chr1	AT1G56660	gene	21237888	21240558	+	0
Chr1	21239967	21239968	native_heat_stress_peak_211	6.53246	Chr1	AT1G56660	gene	21237888	21240558	+	0
Chr1	21239967	21239968	native_heat_stress_peak_211	6.53246	Chr1	AT1TE70175	TE	21239875	21240377	-	0
Chr1	21345475	21345476	native_heat_stress_peak_212	6.53246	Chr1	AT1G57630	gene	21345639	21346157	+	163
Chr1	21780127	21780128	native_heat_stress_peak_213	3.7058	Chr1	AT1G58807	gene	21780185	21784314	+	57
Chr1	21792018	21792019	native_heat_stress_peak_214	4.28854	Chr1	AT1G58848	gene	21791783	21797050	+	0
Chr1	21816385	21816386	native_heat_stress_peak_215	6.1297	Chr1	AT1G59124	gene	21816443	21820572	+	57
Chr1	21827945	21827946	native_heat_stress_peak_216	7.84318	Chr1	AT1G59218	gene	21828033	21832708	+	87
Chr1	2188245	2188246	native_heat_stress_peak_27	8.06414	Chr1	AT1G07128	gene	2187621	2188417	-	0
Chr1	2188245	2188246	native_heat_stress_peak_27	8.06414	Chr1	AT1G07130	gene	2187776	2188733	+	0
Chr1	220034	220035	native_heat_stress_peak_4	58.8493	Chr1	AT1G01600	gene	218994	221286	+	0
Chr1	22031328	22031329	native_heat_stress_peak_217	27.63765	Chr1	AT1G59860	gene	22031413	22032132	+	84
Chr1	22070803	22070804	native_heat_stress_peak_218	4.19387	Chr1	AT1G59950	gene	22068033	22070588	-	-215
Chr1	22200199	22200200	native_heat_stress_peak_219	4.46223	Chr1	AT1G60190	gene	22198403	22200678	+	0
Chr1	2237947	2237948	native_heat_stress_peak_28	9.82162	Chr1	AT1G07280	gene	2238087	2241217	+	139
Chr1	22449614	22449615	native_heat_stress_peak_220	15.67808	Chr1	AT1G60970	gene	22447848	22449526	-	-88
Chr1	2260138	2260139	native_heat_stress_peak_29	6.06375	Chr1	AT1G07350	gene	2257425	2260101	-	-37
Chr1	22625410	22625411	native_heat_stress_peak_221	3.82983	Chr1	AT1TE74615	TE	22620537	22627023	-	0
Chr1	22628570	22628571	native_heat_stress_peak_222	1.61919	Chr1	AT1G61340	gene	22628265	22630009	+	0
Chr1	2274946	2274947	native_heat_stress_peak_30	40.97776	Chr1	AT1G07400	gene	2274943	2275758	+	0
Chr1	22814277	22814278	native_heat_stress_peak_223	13.86513	Chr1	AT1G61790	gene	22814390	22815430	+	112
Chr1	23020589	23020590	native_heat_stress_peak_224	6.8678	Chr1	AT1G62301	gene	23020515	23020685	-	0
Chr1	23022043	23022044	native_heat_stress_peak_225	7.26929	Chr1	AT1G62301	gene	23020515	23020685	-	-1358
Chr1	23087118	23087119	native_heat_stress_peak_226	16.60295	Chr1	AT1G62390	gene	23084293	23087127	-	0
Chr1	2321758	2321759	native_heat_stress_peak_31	10.42489	Chr1	AT1G07540	gene	2318433	2321048	-	-710
Chr1	23231002	23231003	native_heat_stress_peak_227	44.69287	Chr1	AT1G62740	gene	23230956	23233543	+	0
Chr1	2333862	2333863	native_heat_stress_peak_32	11.1489	Chr1	AT1G07570	gene	2331170	2333738	-	-124
Chr1	2335854	2335855	native_heat_stress_peak_33	7.26929	Chr1	AT1TE07620	TE	2335043	2335717	-	-137
Chr1	23509840	23509841	native_heat_stress_peak_228	8.0291	Chr1	AT1TE77410	TE	23509591	23509833	+	-7
Chr1	23516742	23516743	native_heat_stress_peak_229	50.49548	Chr1	AT1G63420	gene	23515874	23518910	+	0
Chr1	23633373	23633374	native_heat_stress_peak_230	24.39621	Chr1	AT1G63710	gene	23632178	23633942	-	0
Chr1	2374944	2374945	native_heat_stress_peak_34	15.67808	Chr1	AT1TE07750	TE	2374980	2375519	-	35
Chr1	23946145	23946146	native_heat_stress_peak_231	4.46223	Chr1	AT1G64470	gene	23944722	23945772	-	-373
Chr1	24016458	24016459	native_heat_stress_peak_232	21.8854	Chr1	AT1G64625	gene	24016643	24019271	+	184
Chr1	24357733	24357734	native_heat_stress_peak_233	5.12714	Chr1	AT1G65500	gene	24357867	24358616	+	133
Chr1	2437425	2437426	native_heat_stress_peak_35	10.78119	Chr1	AT1G07890	gene	2437330	2439665	+	0
Chr1	24601169	24601170	native_heat_stress_peak_234	26.58331	Chr1	AT1G66080	gene	24600217	24601157	-	-12
Chr1	24602096	24602097	native_heat_stress_peak_235	3.82983	Chr1	AT1G66090	gene	24602146	24604763	+	49
Chr1	24637297	24637298	native_heat_stress_peak_236	2.65288	Chr1	AT1G66160	gene	24637196	24638608	+	0
Chr1	24771154	24771155	native_heat_stress_peak_237	2.65288	Chr1	AT1G66400	gene	24770575	24771371	-	0
Chr1	24811776	24811777	native_heat_stress_peak_238	4.84657	Chr1	AT1G66500	gene	24811149	24812650	-	0
Chr1	24812798	24812799	native_heat_stress_peak_239	5.22449	Chr1	AT1G66510	gene	24812837	24816620	+	38
Chr1	24831205	24831206	native_heat_stress_peak_240	5.61306	Chr1	AT1G66553	gene	24831160	24831270	+	0
Chr1	24839080	24839081	native_heat_stress_peak_241	12.77499	Chr1	AT1G66580	gene	24839165	24840612	+	84
Chr1	24842592	24842593	native_heat_stress_peak_242	2.65288	Chr1	AT1G66590	gene	24841123	24842411	+	-181
Chr1	24892305	24892306	native_heat_stress_peak_243	25.9197	Chr1	AT1G66740	gene	24892340	24893766	+	34
Chr1	25008104	25008105	native_heat_stress_peak_244	3.52279	Chr1	AT1G67000	gene	25004109	25007647	-	-457
Chr1	25236471	25236472	native_heat_stress_peak_245	3.3283	Chr1	AT1G67350	gene	25235271	25236878	+	0
Chr1	25238228	25238229	native_heat_stress_peak_246	11.25916	Chr1	AT1G67360	gene	25236811	25238216	-	-12
Chr1	25473335	25473336	native_heat_stress_peak_247	16.60295	Chr1	AT1G67920	gene	25473544	25474140	+	208
Chr1	25599359	25599360	native_heat_stress_peak_248	49.27561	Chr1	AT1G68300	gene	25598331	25599357	-	-2
Chr1	25658790	25658791	native_heat_stress_peak_249	5.12714	Chr1	AT1G68440	gene	25658033	25659273	+	0
Chr1	25677347	25677348	native_heat_stress_peak_250	19.42003	Chr1	AT1G68470	gene	25676395	25678288	-	0
Chr1	25830709	25830710	native_heat_stress_peak_251	3.22853	Chr1	AT1G68765	gene	25829952	25830487	-	-222
Chr1	25918129	25918130	native_heat_stress_peak_252	10.35634	Chr1	AT1G68930	gene	25918314	25920545	+	184
Chr1	25941167	25941168	native_heat_stress_peak_253	10.42489	Chr1	AT1G69000	gene	25941164	25941235	+	0
Chr1	26113310	26113311	native_heat_stress_peak_254	5.81606	Chr1	AT1G69460	gene	26111809	26113243	-	-67
Chr1	26237633	26237634	native_heat_stress_peak_255	3.22853	Chr1	AT1G69750	gene	26235284	26237571	+	-62
Chr1	26382788	26382789	native_heat_stress_peak_256	18.8554	Chr1	AT1G70060	gene	26383244	26389916	+	455
Chr1	26415395	26415396	native_heat_stress_peak_257	5.81606	Chr1	AT1G70140	gene	26412688	26415230	-	-165
Chr1	26541353	26541354	native_heat_stress_peak_258	3.82983	Chr1	AT1G70420	gene	26539574	26540762	-	-591
Chr1	26587633	26587634	native_heat_stress_peak_259	14.97492	Chr1	AT1G70520	gene	26584729	26587419	-	-214
Chr1	26620406	26620407	native_heat_stress_peak_260	1.94406	Chr1	AT1G70590	gene	26618321	26620388	+	-18
Chr1	26637685	26637686	native_heat_stress_peak_261	2.11382	Chr1	AT1G70645	gene	26638000	26638107	+	314
Chr1	26654722	26654723	native_heat_stress_peak_262	7.17395	Chr1	AT1G70700	gene	26654768	26657064	+	45
Chr1	26694785	26694786	native_heat_stress_peak_263	11.95241	Chr1	AT1G70780	gene	26695166	26696392	-	380
Chr1	26694785	26694786	native_heat_stress_peak_263	11.95241	Chr1	AT1G70782	gene	26695166	26696392	-	380
Chr1	26703822	26703823	native_heat_stress_peak_264	5.81606	Chr1	AT1G70800	gene	26702705	26703790	+	-32
Chr1	26762428	26762429	native_heat_stress_peak_265	5.12714	Chr1	AT1G70980	gene	26762339	26764623	+	0
Chr1	26770274	26770275	native_heat_stress_peak_266	9.37639	Chr1	AT1G71000	gene	26769336	26770111	-	-163
Chr1	26799529	26799530	native_heat_stress_peak_267	19.46929	Chr1	AT1G71040	gene	26796966	26800322	-	0
Chr1	27053973	27053974	native_heat_stress_peak_268	7.26929	Chr1	AT1G71880	gene	27054180	27056341	+	206
Chr1	27079953	27079954	native_heat_stress_peak_269	7.34382	Chr1	AT1G71940	gene	27078524	27080248	+	0
Chr1	27127026	27127027	native_heat_stress_peak_270	8.05069	Chr1	AT1G72090	gene	27123567	27126895	+	-131
Chr1	2712982	2712983	native_heat_stress_peak_36	12.98102	Chr1	AT1G08570	gene	2712883	2714734	+	0
Chr1	27159945	27159946	native_heat_stress_peak_271	3.3283	Chr1	AT1G72175	gene	27157875	27159558	+	-387
Chr1	27214757	27214758	native_heat_stress_peak_272	14.76608	Chr1	AT1G72280	gene	27211845	27214665	-	-92
Chr1	27224349	27224350	native_heat_stress_peak_273	6.52419	Chr1	AT1TE89075	TE	27222090	27222955	+	-1394
Chr1	27301930	27301931	native_heat_stress_peak_274	12.11236	Chr1	AT1G72510	gene	27303366	27304850	+	1435
Chr1	27353830	27353831	native_heat_stress_peak_275	7.26929	Chr1	AT1G72660	gene	27353791	27356670	+	0
Chr1	27393342	27393343	native_heat_stress_peak_276	8.0291	Chr1	AT1G72780	gene	27393385	27393466	+	42
Chr1	27596103	27596104	native_heat_stress_peak_277	9.6048	Chr1	AT1TE90300	TE	27595146	27595529	+	-574
Chr1	27645445	27645446	native_heat_stress_peak_278	6.8678	Chr1	AT1G73530	gene	27643633	27645394	-	-51
Chr1	27699137	27699138	native_heat_stress_peak_279	8.80679	Chr1	AT1G73670	gene	27700050	27703440	+	912
Chr1	2789746	2789747	native_heat_stress_peak_37	9.41419	Chr1	AT1TE09080	TE	2788430	2800701	+	0
Chr1	27917438	27917439	native_heat_stress_peak_280	5.81606	Chr1	AT1G74240	gene	27917396	27920139	+	0
Chr1	27936473	27936474	native_heat_stress_peak_281	3.91759	Chr1	AT1G74300	gene	27935298	27936608	+	0
Chr1	27937062	27937063	native_heat_stress_peak_282	5.19962	Chr1	AT1G74310	gene	27936508	27940190	-	0
Chr1	27938298	27938299	native_heat_stress_peak_283	4.06349	Chr1	AT1G74310	gene	27936508	27940190	-	0
Chr1	27940206	27940207	native_heat_stress_peak_284	21.99839	Chr1	AT1G74310	gene	27936508	27940190	-	-16
Chr1	28189812	28189813	native_heat_stress_peak_285	44.69287	Chr1	AT1G75090	gene	28187447	28189725	-	-87
Chr1	28285486	28285487	native_heat_stress_peak_286	7.26929	Chr1	AT1G75380	gene	28281389	28284045	-	-1441
Chr1	28420052	28420053	native_heat_stress_peak_287	20.45004	Chr1	AT1G75680	gene	28417052	28419529	-	-523
Chr1	28483931	28483932	native_heat_stress_peak_288	2.78854	Chr1	AT1G75850	gene	28477768	28483928	-	-3
Chr1	28549550	28549551	native_heat_stress_peak_289	14.76608	Chr1	AT1G76080	gene	28547786	28549419	-	-131
Chr1	28587588	28587589	native_heat_stress_peak_290	10.97661	Chr1	AT1G76180	gene	28586676	28587931	-	0
Chr1	2865769	2865770	native_heat_stress_peak_38	10.34672	Chr1	AT1TE09290	TE	2865910	2866495	+	140
Chr1	28767746	28767747	native_heat_stress_peak_291	3.22853	Chr1	AT1G76650	gene	28766750	28768138	-	0
Chr1	28940642	28940643	native_heat_stress_peak_292	2.65288	Chr1	AT1G77000	gene	28940147	28942623	+	0
Chr1	29023546	29023547	native_heat_stress_peak_293	28.28479	Chr1	AT1G77250	gene	29020265	29023474	-	-72
Chr1	29035646	29035647	native_heat_stress_peak_294	11.25916	Chr1	AT1G77280	gene	29031468	29035882	-	0
Chr1	2928005	2928006	native_heat_stress_peak_39	1.61919	Chr1	AT1G09070	gene	2927703	2928968	+	0
Chr1	2928649	2928650	native_heat_stress_peak_40	15.48842	Chr1	AT1G09070	gene	2927703	2928968	+	0
Chr1	29307254	29307255	native_heat_stress_peak_295	27.63877	Chr1	AT1G77950	gene	29306957	29311194	+	0
Chr1	2931949	2931950	native_heat_stress_peak_41	7.5435	Chr1	AT1G09080	gene	2929217	2931841	-	-108
Chr1	29342626	29342627	native_heat_stress_peak_296	1.52189	Chr1	AT1G78030	gene	29342157	29343824	+	0
Chr1	29354201	29354202	native_heat_stress_peak_297	11.01733	Chr1	AT1TE96025	TE	29353153	29353514	+	-687
Chr1	29354944	29354945	native_heat_stress_peak_298	10.95783	Chr1	AT1G78070	gene	29355022	29358993	+	77
Chr1	29359749	29359750	native_heat_stress_peak_299	2.65288	Chr1	AT1G78070	gene	29355022	29358993	+	-756
Chr1	29361121	29361122	native_heat_stress_peak_300	16.19929	Chr1	AT1TE96050	TE	29361839	29362181	-	717
Chr1	29363013	29363014	native_heat_stress_peak_301	35.86574	Chr1	AT1TE96055	TE	29363204	29364071	+	190
Chr1	29365172	29365173	native_heat_stress_peak_302	1.65455	Chr1	AT1G78080	gene	29364249	29366073	+	0
Chr1	29367244	29367245	native_heat_stress_peak_303	5.27471	Chr1	AT1G78080	gene	29364249	29366073	+	-1171
Chr1	29404791	29404792	native_heat_stress_peak_304	7.26929	Chr1	AT1G78150	gene	29404648	29406752	+	0
Chr1	29424863	29424864	native_heat_stress_peak_305	1.94406	Chr1	AT1G78210	gene	29422716	29424375	-	-488
Chr1	29429371	29429372	native_heat_stress_peak_306	2.65288	Chr1	AT1G78230	gene	29430225	29432764	+	853
Chr1	2945916	2945917	native_heat_stress_peak_42	23.02711	Chr1	AT1G09140	gene	2942564	2945961	-	0
Chr1	29573314	29573315	native_heat_stress_peak_307	11.25916	Chr1	AT1G78620	gene	29572871	29575794	-	0
Chr1	2976853	2976854	native_heat_stress_peak_43	36.41923	Chr1	AT1G09210	gene	2972842	2976750	-	-103
Chr1	29805533	29805534	native_heat_stress_peak_308	13.33017	Chr1	AT1G79245	pseudogene	29804735	29809514	-	0
Chr1	29809264	29809265	native_heat_stress_peak_309	4.16436	Chr1	AT1G79245	pseudogene	29804735	29809514	-	0
Chr1	29898456	29898457	native_heat_stress_peak_310	5.12714	Chr1	AT1G79480	gene	29897727	29899604	-	0
Chr1	29926560	29926561	native_heat_stress_peak_311	6.53246	Chr1	AT1G79550	gene	29924023	29926582	-	0
Chr1	30058479	30058480	native_heat_stress_peak_312	3.64523	Chr1	AT1G79915	gene	30057220	30058657	+	0
Chr1	30062799	30062800	native_heat_stress_peak_313	26.24943	Chr1	AT1G79920	gene	30058632	30062744	-	-55
Chr1	30224249	30224250	native_heat_stress_peak_314	4.81991	Chr1	AT1G80400	gene	30225176	30227575	+	926
Chr1	30245863	30245864	native_heat_stress_peak_315	2.11382	Chr1	AT1TE98880	TE	30245754	30245944	-	0
Chr1	30267285	30267286	native_heat_stress_peak_316	8.80679	Chr1	AT1G80490	gene	30260903	30267038	-	-247
Chr1	3102	3103	native_heat_stress_peak_1	10.42489	Chr1	AT1G01010	gene	3631	5899	+	528
Chr1	3236429	3236430	native_heat_stress_peak_44	2.65288	Chr1	AT1G09940	gene	3236995	3239554	-	565
Chr1	3333969	3333970	native_heat_stress_peak_45	8.79379	Chr1	AT1G10170	gene	3333595	3337491	-	0
Chr1	3355435	3355436	native_heat_stress_peak_46	39.76429	Chr1	AT1G10230	gene	3355571	3356359	+	135
Chr1	3356462	3356463	native_heat_stress_peak_47	2.94066	Chr1	AT1G10230	gene	3355571	3356359	+	-103
Chr1	3420172	3420173	native_heat_stress_peak_48	8.0291	Chr1	AT1G10410	gene	3416680	3419639	-	-533
Chr1	3442824	3442825	native_heat_stress_peak_49	15.67808	Chr1	AT1G10470	gene	3442327	3443957	-	0
Chr1	3664207	3664208	native_heat_stress_peak_50	21.44169	Chr1	AT1G10960	gene	3664386	3665039	+	178
Chr1	3666697	3666698	native_heat_stress_peak_51	6.53246	Chr1	AT1G10970	gene	3665087	3667139	-	0
Chr1	3722826	3722827	native_heat_stress_peak_52	9.58427	Chr1	AT1G11130	gene	3722857	3727450	+	30
Chr1	3774488	3774489	native_heat_stress_peak_53	7.17395	Chr1	AT1TE12280	TE	3774282	3774495	+	0
Chr1	389710	389711	native_heat_stress_peak_5	9.85981	Chr1	AT1G02090	gene	387277	389647	-	-63
Chr1	4076893	4076894	native_heat_stress_peak_54	5.12714	Chr1	AT1G12060	gene	4076334	4076981	+	0
Chr1	4576851	4576852	native_heat_stress_peak_55	4.46223	Chr1	AT1G13360	gene	4576873	4577967	-	21
Chr1	4577777	4577778	native_heat_stress_peak_56	3.22853	Chr1	AT1G13360	gene	4576873	4577967	-	0
Chr1	4693375	4693376	native_heat_stress_peak_57	3.82983	Chr1	AT1G13690	gene	4693289	4694410	+	0
Chr1	4797386	4797387	native_heat_stress_peak_58	2.65288	Chr1	AT1G14000	gene	4797358	4800283	+	0
Chr1	4855309	4855310	native_heat_stress_peak_59	33.06045	Chr1	AT1G14200	gene	4854384	4855200	-	-109
Chr1	488384	488385	native_heat_stress_peak_6	4.46223	Chr1	AT1G02400	gene	486801	489577	+	0
Chr1	489054	489055	native_heat_stress_peak_7	2.99393	Chr1	AT1G02400	gene	486801	489577	+	0
Chr1	489734	489735	native_heat_stress_peak_8	4.46223	Chr1	AT1G02400	gene	486801	489577	+	-157
Chr1	4913198	4913199	native_heat_stress_peak_60	42.69704	Chr1	AT1G14360	gene	4911093	4913152	-	-46
Chr1	493262	493263	native_heat_stress_peak_9	12.77499	Chr1	AT1G02410	gene	490925	492926	+	-336
Chr1	4973865	4973866	native_heat_stress_peak_61	81.77876	Chr1	AT1G14530	gene	4970858	4973726	-	-139
Chr1	5077977	5077978	native_heat_stress_peak_62	8.80679	Chr1	AT1G14740	gene	5075213	5077791	-	-186
Chr1	5089602	5089603	native_heat_stress_peak_63	12.98102	Chr1	AT1G14770	gene	5086626	5088846	-	-756
Chr1	5090027	5090028	native_heat_stress_peak_64	5.81606	Chr1	AT1G14780	gene	5090990	5094152	+	962
Chr1	5166761	5166762	native_heat_stress_peak_65	36.33886	Chr1	AT1G14980	gene	5165628	5166745	-	-16
Chr1	5304399	5304400	native_heat_stress_peak_66	3.49176	Chr1	AT1G15430	gene	5304317	5306012	+	0
Chr1	5344420	5344421	native_heat_stress_peak_67	8.80679	Chr1	AT1G15550	gene	5344478	5346166	-	57
Chr1	5497767	5497768	native_heat_stress_peak_68	9.43085	Chr1	AT1G16010	gene	5495373	5497723	-	-44
Chr1	5502201	5502202	native_heat_stress_peak_69	4.91023	Chr1	AT1G16030	gene	5502206	5504535	-	4
Chr1	5504503	5504504	native_heat_stress_peak_70	31.05865	Chr1	AT1G16030	gene	5502206	5504535	-	0
Chr1	5518225	5518226	native_heat_stress_peak_71	7.26929	Chr1	AT1TE17830	TE	5518083	5518138	-	-87
Chr1	565555	565556	native_heat_stress_peak_10	30.73278	Chr1	AT1G02640	gene	564205	567769	+	0
Chr1	5691343	5691344	native_heat_stress_peak_72	9.6048	Chr1	AT1G16650	gene	5687943	5691198	+	-145
Chr1	57135	57136	native_heat_stress_peak_2	18.50245	Chr1	AT1G01120	gene	57269	59167	-	133
Chr1	5763997	5763998	native_heat_stress_peak_73	8.80679	Chr1	AT1G16840	gene	5762694	5764073	-	0
Chr1	5784901	5784902	native_heat_stress_peak_74	5.81606	Chr1	AT1TE18700	TE	5784963	5785335	+	61
Chr1	5945669	5945670	native_heat_stress_peak_75	2.35994	Chr1	AT1G17360	gene	5946764	5951473	+	1094
Chr1	5966000	5966001	native_heat_stress_peak_76	2.11382	Chr1	AT1TE19285	TE	5965476	5967002	-	0
Chr1	6002722	6002723	native_heat_stress_peak_77	4.46223	Chr1	AT1G17460	gene	5998814	6002716	+	-6
Chr1	6152346	6152347	native_heat_stress_peak_78	5.12714	Chr1	AT1G17880	gene	6152409	6153982	-	62
Chr1	6209489	6209490	native_heat_stress_peak_79	8.80679	Chr1	AT1G18040	gene	6206871	6209500	-	0
Chr1	6267586	6267587	native_heat_stress_peak_80	3.22853	Chr1	AT1G18210	gene	6266609	6268828	-	0
Chr1	6268695	6268696	native_heat_stress_peak_81	5.12714	Chr1	AT1G18210	gene	6266609	6268828	-	0
Chr1	6301230	6301231	native_heat_stress_peak_82	2.65288	Chr1	AT1G18310	gene	6301200	6303956	-	0
Chr1	6308030	6308031	native_heat_stress_peak_83	7.77623	Chr1	AT1G18330	gene	6305966	6308013	-	-17
Chr1	6385313	6385314	native_heat_stress_peak_84	38.21798	Chr1	AT1G18560	gene	6385449	6388080	+	135
Chr1	6455513	6455514	native_heat_stress_peak_85	1.9647	Chr1	AT1TE20925	TE	6454677	6456015	+	0
Chr1	6463635	6463636	native_heat_stress_peak_86	3.22853	Chr1	AT1G18740	gene	6463922	6465476	+	286
Chr1	652593	652594	native_heat_stress_peak_11	7.26929	Chr1	AT1G02890	gene	645092	651907	-	-686
Chr1	660154	660155	native_heat_stress_peak_12	24.06059	Chr1	AT1G02920	gene	658657	659771	-	-383
Chr1	6620944	6620945	native_heat_stress_peak_87	6.53246	Chr1	AT1G19180	gene	6622094	6623620	+	1149
Chr1	6622272	6622273	native_heat_stress_peak_88	7.26929	Chr1	AT1G19180	gene	6622094	6623620	+	0
Chr1	6627824	6627825	native_heat_stress_peak_89	6.6429	Chr1	AT1G19220	gene	6628068	6633087	-	243
Chr1	6714151	6714152	native_heat_stress_peak_90	2.65288	Chr1	AT1G19400	gene	6712038	6714252	-	0
Chr1	6765524	6765525	native_heat_stress_peak_91	13.86513	Chr1	AT1G19540	gene	6765667	6767341	+	142
Chr1	6799782	6799783	native_heat_stress_peak_92	13.86513	Chr1	AT1G19650	gene	6796202	6799764	-	-18
Chr1	6932867	6932868	native_heat_stress_peak_93	13.86513	Chr1	AT1G19980	gene	6933016	6935002	+	148
Chr1	6969637	6969638	native_heat_stress_peak_94	2.65288	Chr1	AT1G20100	gene	6969107	6970956	-	0
Chr1	6970753	6970754	native_heat_stress_peak_95	3.82983	Chr1	AT1G20100	gene	6969107	6970956	-	0
Chr1	7084360	7084361	native_heat_stress_peak_96	19.19468	Chr1	AT1G20440	gene	7084409	7085772	-	48
Chr1	7085563	7085564	native_heat_stress_peak_97	5.09456	Chr1	AT1G20440	gene	7084409	7085772	-	0
Chr1	7088204	7088205	native_heat_stress_peak_98	2.13724	Chr1	AT1G20450	gene	7088003	7089606	-	0
Chr1	7089189	7089190	native_heat_stress_peak_99	4.15728	Chr1	AT1G20450	gene	7088003	7089606	-	0
Chr1	7154442	7154443	native_heat_stress_peak_100	10.35634	Chr1	AT1G20640	gene	7154410	7158218	+	0
Chr1	7216945	7216946	native_heat_stress_peak_101	49.27561	Chr1	AT1G20780	gene	7217128	7220784	+	182
Chr1	7242799	7242800	native_heat_stress_peak_102	6.53246	Chr1	AT1G20820	gene	7242761	7242832	-	0
Chr1	727538	727539	native_heat_stress_peak_13	2.11382	Chr1	AT1G03060	gene	712473	726891	-	-647
Chr1	729803	729804	native_heat_stress_peak_14	8.80679	Chr1	AT1G03070	gene	729901	731557	+	97
Chr1	7363873	7363874	native_heat_stress_peak_103	1.61919	Chr1	AT1TE23740	TE	7352930	7365197	-	0
Chr1	7436988	7436989	native_heat_stress_peak_104	10.95783	Chr1	AT1G21245	gene	7436842	7437342	+	0
Chr1	7479089	7479090	native_heat_stress_peak_105	17.54404	Chr1	AT1G21350	gene	7476942	7479042	-	-47
Chr1	7488928	7488929	native_heat_stress_peak_106	7.26929	Chr1	AT1G21380	gene	7485636	7488713	-	-215
Chr1	7554415	7554416	native_heat_stress_peak_107	5.81606	Chr1	AT1G21560	gene	7554784	7557056	+	368
Chr1	7645650	7645651	native_heat_stress_peak_108	9.6048	Chr1	AT1G21750	gene	7645700	7648841	+	49
Chr1	7654209	7654210	native_heat_stress_peak_109	17.90721	Chr1	AT1G21790	gene	7654184	7655883	+	0
Chr1	7692538	7692539	native_heat_stress_peak_110	33.89723	Chr1	AT1G21900	gene	7690802	7692438	-	-100
Chr1	7704532	7704533	native_heat_stress_peak_111	7.01219	Chr1	AT1G21920	gene	7704255	7706140	-	0
Chr1	7754216	7754217	native_heat_stress_peak_112	17.96569	Chr1	AT1TE24935	TE	7753539	7754191	-	-25
Chr1	7836445	7836446	native_heat_stress_peak_113	5.96442	Chr1	AT1G22190	gene	7835782	7837288	+	0
Chr1	7884126	7884127	native_heat_stress_peak_114	5.30881	Chr1	AT1G22320	gene	7884417	7884454	-	290
Chr1	7957666	7957667	native_heat_stress_peak_115	4.46223	Chr1	AT1G22530	gene	7955493	7958442	-	0
Chr1	8059613	8059614	native_heat_stress_peak_116	16.60295	Chr1	AT1TE25935	TE	8059573	8060613	-	0
Chr1	8060894	8060895	native_heat_stress_peak_117	5.12714	Chr1	AT1G22767	gene	8061042	8061176	-	147
Chr1	8399880	8399881	native_heat_stress_peak_118	3.82983	Chr1	AT1G23740	gene	8398115	8399749	-	-131
Chr1	8536878	8536879	native_heat_stress_peak_119	5.12714	Chr1	AT1G24140	gene	8536045	8537387	-	0
Chr1	8548712	8548713	native_heat_stress_peak_120	2.82779	Chr1	AT1G24150	gene	8549518	8551993	+	805
Chr1	8800714	8800715	native_heat_stress_peak_121	11.75769	Chr1	AT1G25054	gene	8798483	8806360	+	0
Chr1	8815092	8815093	native_heat_stress_peak_122	8.81836	Chr1	AT1G25112	gene	8815186	8815962	+	93
Chr1	8829470	8829471	native_heat_stress_peak_123	9.73228	Chr1	AT1G25180	gene	8829564	8830340	+	93
Chr1	8853815	8853816	native_heat_stress_peak_124	3.82983	Chr1	AT1G25260	gene	8853959	8855872	-	143
Chr1	8978255	8978256	native_heat_stress_peak_125	11.25916	Chr1	AT1G25550	gene	8976434	8978093	+	-162
Chr1	9092599	9092600	native_heat_stress_peak_126	20.45004	Chr1	AT1G26270	gene	9089524	9092457	-	-142
Chr1	9286271	9286272	native_heat_stress_peak_127	19.42003	Chr1	AT1G26800	gene	9285099	9286324	-	0
Chr1	9406806	9406807	native_heat_stress_peak_128	15.67808	Chr1	AT1G27100	gene	9407125	9411172	-	318
Chr1	9492868	9492869	native_heat_stress_peak_129	42.94826	Chr1	AT1G27330	gene	9492964	9494069	+	95
Chr1	9499562	9499563	native_heat_stress_peak_130	46.86377	Chr1	AT1G27350	gene	9498151	9499425	-	-137
Chr1	9647921	9647922	native_heat_stress_peak_131	5.22449	Chr1	AT1G27730	gene	9648141	9649073	-	219
Chr1	9671721	9671722	native_heat_stress_peak_132	3.22853	Chr1	AT1G27770	gene	9671638	9676157	-	0
Chr1	9732537	9732538	native_heat_stress_peak_133	3.22853	Chr1	AT1G27930	gene	9731260	9732719	-	0
Chr1	981947	981948	native_heat_stress_peak_15	35.29464	Chr1	AT1G03860	gene	979308	981885	-	-62
Chr1	993351	993352	native_heat_stress_peak_16	8.1993	Chr1	AT1G03905	gene	993400	995784	+	48
Chr1	9963436	9963437	native_heat_stress_peak_134	2.42234	Chr1	AT1G28380	gene	9963593	9966320	+	156
Chr2	10135417	10135418	native_heat_stress_peak_393	6.94328	Chr2	AT2G23808	pseudogene	10135175	10135465	+	0
Chr2	10136189	10136190	native_heat_stress_peak_394	6.03891	Chr2	AT2G23810	gene	10135605	10137561	-	0
Chr2	10244780	10244781	native_heat_stress_peak_395	11.25916	Chr2	AT2G24100	gene	10244886	10246919	+	105
Chr2	1025799	1025800	native_heat_stress_peak_329	5.12714	Chr2	AT2G03370	gene	1024710	1027045	-	0
Chr2	10272593	10272594	native_heat_stress_peak_396	2.65288	Chr2	AT2G24165	pseudogene	10272672	10273595	-	78
Chr2	10273783	10273784	native_heat_stress_peak_397	6.53246	Chr2	AT2G24165	pseudogene	10272672	10273595	-	-188
Chr2	10496821	10496822	native_heat_stress_peak_398	6.53983	Chr2	AT2G24680	gene	10493263	10496878	-	0
Chr2	1050090	1050091	native_heat_stress_peak_330	1.94406	Chr2	AT2TE04680	TE	1049411	1049468	-	-622
Chr2	10582479	10582480	native_heat_stress_peak_399	9.6048	Chr2	AT2TE45420	TE	10582288	10582517	+	0
Chr2	10600699	10600700	native_heat_stress_peak_400	2.65288	Chr2	AT2TE45465	TE	10592185	10609120	+	0
Chr2	10684047	10684048	native_heat_stress_peak_401	26.9589	Chr2	AT2TE45810	TE	10683869	10683999	+	-48
Chr2	10702146	10702147	native_heat_stress_peak_402	17.54404	Chr2	AT2G25140	gene	10697703	10702152	-	0
Chr2	10831351	10831352	native_heat_stress_peak_403	1.61919	Chr2	AT2G25450	gene	10829916	10831655	-	0
Chr2	10835337	10835338	native_heat_stress_peak_404	6.72307	Chr2	AT2G25460	gene	10832754	10835483	-	0
Chr2	11135547	11135548	native_heat_stress_peak_405	59.23179	Chr2	AT2G26150	gene	11135682	11137396	+	134
Chr2	11137787	11137788	native_heat_stress_peak_406	2.81155	Chr2	AT2G26160	gene	11137978	11139451	-	190
Chr2	11274162	11274163	native_heat_stress_peak_407	30.84584	Chr2	AT2G26510	gene	11273911	11277630	+	0
Chr2	11284755	11284756	native_heat_stress_peak_408	5.12714	Chr2	AT2TE48790	TE	11284273	11285063	-	0
Chr2	11346944	11346945	native_heat_stress_peak_409	3.22853	Chr2	AT2G26690	gene	11347147	11350993	-	202
Chr2	11388521	11388522	native_heat_stress_peak_410	5.81606	Chr2	AT2G26730	gene	11388407	11391641	+	0
Chr2	11777597	11777598	native_heat_stress_peak_411	39.84997	Chr2	AT2G27590	gene	11777554	11779851	-	0
Chr2	11860447	11860448	native_heat_stress_peak_412	17.21536	Chr2	AT2G27830	gene	11860218	11861475	+	0
Chr2	11866974	11866975	native_heat_stress_peak_413	6.6429	Chr2	AT2G27860	gene	11864393	11866907	-	-67
Chr2	11885193	11885194	native_heat_stress_peak_414	13.86513	Chr2	AT2G27900	gene	11877430	11886013	+	0
Chr2	11926557	11926558	native_heat_stress_peak_415	12.61071	Chr2	AT2G28000	gene	11926449	11929389	+	0
Chr2	11943609	11943610	native_heat_stress_peak_416	8.06414	Chr2	AT2G28056	gene	11941661	11943604	-	-5
Chr2	12028209	12028210	native_heat_stress_peak_417	11.25916	Chr2	AT2G28210	gene	12029997	12032420	+	1787
Chr2	12615510	12615511	native_heat_stress_peak_418	14.76608	Chr2	AT2G29400	gene	12613081	12615399	-	-111
Chr2	12625772	12625773	native_heat_stress_peak_419	10.42489	Chr2	AT2G29452	gene	12625854	12625985	-	81
Chr2	12633871	12633872	native_heat_stress_peak_420	44.50073	Chr2	AT2G29500	gene	12633091	12633805	-	-66
Chr2	12685180	12685181	native_heat_stress_peak_421	9.6048	Chr2	AT2G29670	gene	12681958	12685087	-	-93
Chr2	12805013	12805014	native_heat_stress_peak_422	8.0291	Chr2	AT2G30000	gene	12803853	12804977	-	-36
Chr2	1281732	1281733	native_heat_stress_peak_331	14.76608	Chr2	AT2G04030	gene	1281841	1286104	+	108
Chr2	12939546	12939547	native_heat_stress_peak_423	12.98102	Chr2	AT2G30362	gene	12937351	12939638	+	0
Chr2	12993296	12993297	native_heat_stress_peak_424	9.6048	Chr2	AT2G30480	gene	12987096	12993403	-	0
Chr2	13137320	13137321	native_heat_stress_peak_425	5.12714	Chr2	AT2G30850	gene	13137236	13137308	-	-12
Chr2	13316121	13316122	native_heat_stress_peak_426	9.6048	Chr2	AT2G31240	gene	13317415	13319560	-	1293
Chr2	13438118	13438119	native_heat_stress_peak_427	5.07584	Chr2	AT2G31570	gene	13437974	13439881	-	0
Chr2	13505124	13505125	native_heat_stress_peak_428	5.30881	Chr2	AT2TE59370	TE	13507812	13508170	+	2687
Chr2	13505763	13505764	native_heat_stress_peak_429	2.78854	Chr2	AT2TE59370	TE	13507812	13508170	+	2048
Chr2	13524153	13524154	native_heat_stress_peak_430	4.46223	Chr2	AT2G31810	gene	13524221	13528557	+	67
Chr2	13556304	13556305	native_heat_stress_peak_431	3.22853	Chr2	AT2G31880	gene	13554894	13556977	+	0
Chr2	13586753	13586754	native_heat_stress_peak_432	5.61306	Chr2	AT2G31955	gene	13584139	13586700	-	-53
Chr2	13653899	13653900	native_heat_stress_peak_433	22.44933	Chr2	AT2G32120	gene	13651510	13653921	-	0
Chr2	13675528	13675529	native_heat_stress_peak_434	4.44657	Chr2	AT2G32190	gene	13674498	13675286	+	-242
Chr2	13676334	13676335	native_heat_stress_peak_435	4.67812	Chr2	AT2G32200	gene	13676488	13677231	+	153
Chr2	13678386	13678387	native_heat_stress_peak_436	4.46223	Chr2	AT2G32210	gene	13677986	13678830	+	0
Chr2	1393843	1393844	native_heat_stress_peak_332	2.35302	Chr2	AT2TE06390	TE	1388832	1393901	-	0
Chr2	13965439	13965440	native_heat_stress_peak_437	10.42489	Chr2	AT2G32920	gene	13962318	13965472	-	0
Chr2	14043352	14043353	native_heat_stress_peak_438	6.32974	Chr2	AT2G33110	gene	14041038	14043358	-	0
Chr2	14044593	14044594	native_heat_stress_peak_439	3.22853	Chr2	AT2G33120	gene	14043459	14045544	-	0
Chr2	14253372	14253373	native_heat_stress_peak_440	34.1343	Chr2	AT2G33700	gene	14253424	14255993	+	51
Chr2	14269531	14269532	native_heat_stress_peak_441	9.6048	Chr2	AT2G33740	gene	14269581	14271723	+	49
Chr2	14325402	14325403	native_heat_stress_peak_442	6.53246	Chr2	AT2G33860	gene	14325269	14328978	-	0
Chr2	14382261	14382262	native_heat_stress_peak_443	3.82983	Chr2	AT2G34040	gene	14377734	14382494	-	0
Chr2	14524462	14524463	native_heat_stress_peak_444	57.96824	Chr2	AT2G34430	gene	14524756	14525763	+	293
Chr2	1515576	1515577	native_heat_stress_peak_333	9.58427	Chr2	AT2G04340	gene	1513512	1515540	+	-36
Chr2	15190007	15190008	native_heat_stress_peak_445	8.0291	Chr2	AT2G36220	gene	15192480	15193698	+	2472
Chr2	15192912	15192913	native_heat_stress_peak_446	1.61919	Chr2	AT2G36220	gene	15192480	15193698	+	0
Chr2	1519666	1519667	native_heat_stress_peak_334	2.65288	Chr2	AT2G04360	gene	1519393	1521056	-	0
Chr2	15298633	15298634	native_heat_stress_peak_447	9.6048	Chr2	AT2G36460	gene	15296701	15298514	-	-119
Chr2	15320649	15320650	native_heat_stress_peak_448	8.80679	Chr2	AT2G36530	gene	15320756	15323869	-	106
Chr2	15324225	15324226	native_heat_stress_peak_449	5.81606	Chr2	AT2TE68280	TE	15324514	15324771	-	288
Chr2	15337958	15337959	native_heat_stress_peak_450	6.53246	Chr2	AT2G36571	gene	15337989	15338129	-	30
Chr2	15410257	15410258	native_heat_stress_peak_451	5.81606	Chr2	AT2G36750	gene	15410462	15412038	-	204
Chr2	15445320	15445321	native_heat_stress_peak_452	24.82111	Chr2	AT2G36830	gene	15445425	15446574	+	104
Chr2	15594008	15594009	native_heat_stress_peak_453	4.67812	Chr2	AT2G37110	gene	15592552	15594014	+	0
Chr2	15608605	15608606	native_heat_stress_peak_454	17.54404	Chr2	AT2G37150	gene	15603581	15608454	-	-151
Chr2	15637220	15637221	native_heat_stress_peak_455	3.3283	Chr2	AT2G37230	gene	15637046	15639522	-	0
Chr2	1572290	1572291	native_heat_stress_peak_335	4.46223	Chr2	AT2TE07220	TE	1572436	1572659	-	145
Chr2	15843983	15843984	native_heat_stress_peak_456	8.80679	Chr2	AT2G37800	gene	15841039	15843610	-	-373
Chr2	15969777	15969778	native_heat_stress_peak_457	14.17064	Chr2	AT2G38120	gene	15972993	15977180	+	3215
Chr2	16017205	16017206	native_heat_stress_peak_458	12.11236	Chr2	AT2G38250	gene	16018357	16019500	+	1151
Chr2	16018133	16018134	native_heat_stress_peak_459	7.26929	Chr2	AT2G38250	gene	16018357	16019500	+	223
Chr2	16028804	16028805	native_heat_stress_peak_460	4.45887	Chr2	AT2G38260	pseudogene	16025429	16028594	-	-210
Chr2	16068305	16068306	native_heat_stress_peak_461	18.0193	Chr2	AT2G38340	gene	16067396	16068291	-	-14
Chr2	16553637	16553638	native_heat_stress_peak_462	7.8876	Chr2	AT2G39705	gene	16556856	16557577	+	3218
Chr2	16626443	16626444	native_heat_stress_peak_463	2.65288	Chr2	AT2TE74725	TE	16625761	16626817	+	0
Chr2	16700963	16700964	native_heat_stress_peak_464	3.3283	Chr2	AT2G40000	gene	16700510	16702028	-	0
Chr2	16701368	16701369	native_heat_stress_peak_465	1.94406	Chr2	AT2G40000	gene	16700510	16702028	-	0
Chr2	16741150	16741151	native_heat_stress_peak_466	2.65288	Chr2	AT2TE75290	TE	16740602	16740922	-	-228
Chr2	16833098	16833099	native_heat_stress_peak_467	6.81398	Chr2	AT2G40300	gene	16831293	16833280	-	0
Chr2	16850590	16850591	native_heat_stress_peak_468	4.46223	Chr2	AT2G40340	gene	16848438	16850487	-	-103
Chr2	17158813	17158814	native_heat_stress_peak_469	12.98102	Chr2	AT2G41160	gene	17156029	17158880	-	0
Chr2	17206908	17206909	native_heat_stress_peak_470	1.42313	Chr2	AT2G41260	gene	17206510	17207698	+	0
Chr2	17266315	17266316	native_heat_stress_peak_471	2.67995	Chr2	AT2G41420	gene	17266477	17268024	-	161
Chr2	17354941	17354942	native_heat_stress_peak_472	4.46223	Chr2	AT2G41620	gene	17347304	17355084	-	0
Chr2	17459562	17459563	native_heat_stress_peak_473	5.08824	Chr2	AT2G41835	gene	17457786	17459568	-	0
Chr2	17481034	17481035	native_heat_stress_peak_474	25.5321	Chr2	AT2G41890	gene	17478058	17480352	-	-682
Chr2	17489631	17489632	native_heat_stress_peak_475	26.61182	Chr2	AT2TE78950	TE	17489026	17489294	+	-337
Chr2	17504847	17504848	native_heat_stress_peak_476	3.37406	Chr2	AT2G41930	gene	17501629	17502684	+	-2163
Chr2	17573026	17573027	native_heat_stress_peak_477	1.61919	Chr2	AT2G42150	gene	17572369	17574679	+	0
Chr2	17627238	17627239	native_heat_stress_peak_478	20.19987	Chr2	AT2G42320	gene	17627342	17630797	+	103
Chr2	17639682	17639683	native_heat_stress_peak_479	15.67808	Chr2	AT2G42350	gene	17639152	17639998	+	0
Chr2	17752296	17752297	native_heat_stress_peak_480	5.12714	Chr2	AT2G42610	gene	17747917	17750440	+	-1856
Chr2	17891589	17891590	native_heat_stress_peak_481	4.46223	Chr2	AT2G43018	gene	17891504	17894633	+	0
Chr2	17891589	17891590	native_heat_stress_peak_481	4.46223	Chr2	AT2G43020	gene	17891503	17894635	+	0
Chr2	17940563	17940564	native_heat_stress_peak_482	32.28839	Chr2	AT2TE81190	TE	17942613	17943018	+	2049
Chr2	18075907	18075908	native_heat_stress_peak_483	13.86513	Chr2	AT2G43570	gene	18076224	18077463	-	316
Chr2	18095678	18095679	native_heat_stress_peak_484	8.80679	Chr2	AT2G43630	gene	18095775	18097488	+	96
Chr2	18137596	18137597	native_heat_stress_peak_485	3.22853	Chr2	AT2G43780	gene	18136182	18137652	-	0
Chr2	18143478	18143479	native_heat_stress_peak_486	8.80679	Chr2	AT2G43795	gene	18140944	18142369	-	-1109
Chr2	18409691	18409692	native_heat_stress_peak_487	2.94066	Chr2	AT2G44600	gene	18408695	18410053	+	0
Chr2	18477979	18477980	native_heat_stress_peak_488	23.46542	Chr2	AT2G44810	gene	18479053	18480197	+	1073
Chr2	18495397	18495398	native_heat_stress_peak_489	4.46223	Chr2	AT2G44840	gene	18495341	18496272	+	0
Chr2	18537826	18537827	native_heat_stress_peak_490	79.30658	Chr2	AT2G44940	gene	18537257	18538418	+	0
Chr2	18588326	18588327	native_heat_stress_peak_491	8.0291	Chr2	AT2G45070	gene	18587017	18588377	-	0
Chr2	18605693	18605694	native_heat_stress_peak_492	2.65288	Chr2	AT2G45126	gene	18605871	18605963	-	177
Chr2	18627244	18627245	native_heat_stress_peak_493	11.49534	Chr2	AT2G45180	gene	18626320	18626997	+	-247
Chr2	18699138	18699139	native_heat_stress_peak_494	1.51231	Chr2	AT2G45360	gene	18698592	18699514	+	0
Chr2	18701304	18701305	native_heat_stress_peak_495	9.6048	Chr2	AT2G45380	gene	18699428	18703093	-	0
Chr2	18814400	18814401	native_heat_stress_peak_496	11.25916	Chr2	AT2G45670	gene	18814709	18818463	-	308
Chr2	18910422	18910423	native_heat_stress_peak_497	4.46223	Chr2	AT2G45960	gene	18910295	18911982	+	0
Chr2	18913613	18913614	native_heat_stress_peak_498	44.57512	Chr2	AT2G45970	gene	18912260	18914739	-	0
Chr2	18919165	18919166	native_heat_stress_peak_499	38.46014	Chr2	AT2G45980	gene	18917352	18919109	-	-56
Chr2	18964523	18964524	native_heat_stress_peak_500	12.98102	Chr2	AT2G46160	gene	18963083	18963885	+	-638
Chr2	18986105	18986106	native_heat_stress_peak_501	38.45851	Chr2	AT2G46240	gene	18986133	18989947	+	27
Chr2	18988469	18988470	native_heat_stress_peak_502	1.54881	Chr2	AT2G46240	gene	18986133	18989947	+	0
Chr2	18989038	18989039	native_heat_stress_peak_503	3.52282	Chr2	AT2G46240	gene	18986133	18989947	+	0
Chr2	18989742	18989743	native_heat_stress_peak_504	1.74473	Chr2	AT2G46240	gene	18986133	18989947	+	0
Chr2	18998738	18998739	native_heat_stress_peak_505	10.67502	Chr2	AT2G46260	gene	18995968	18998633	+	-105
Chr2	19019324	19019325	native_heat_stress_peak_506	16.60295	Chr2	AT2G46330	gene	19018508	19019255	-	-69
Chr2	19048038	19048039	native_heat_stress_peak_507	21.72081	Chr2	AT2G46410	gene	19049172	19050341	-	1133
Chr2	19204893	19204894	native_heat_stress_peak_508	27.64388	Chr2	AT2G46735	gene	19204185	19205112	+	0
Chr2	19232110	19232111	native_heat_stress_peak_509	5.81606	Chr2	AT2G46787	gene	19232377	19232523	+	266
Chr2	19350012	19350013	native_heat_stress_peak_510	2.82779	Chr2	AT2G47130	gene	19349536	19350539	-	0
Chr2	19368414	19368415	native_heat_stress_peak_511	7.01464	Chr2	AT2G47170	gene	19366623	19368840	+	0
Chr2	19370608	19370609	native_heat_stress_peak_512	19.21143	Chr2	AT2G47180	gene	19368798	19370441	-	-167
Chr2	19406771	19406772	native_heat_stress_peak_513	42.6335	Chr2	AT2G47260	gene	19404820	19407084	-	0
Chr2	19513486	19513487	native_heat_stress_peak_514	4.46223	Chr2	AT2G47560	gene	19511717	19512728	-	-758
Chr2	19559851	19559852	native_heat_stress_peak_515	3.41532	Chr2	AT2G47740	gene	19559855	19559925	-	3
Chr2	2027029	2027030	native_heat_stress_peak_336	3.22853	Chr2	AT2G05520	gene	2026162	2027117	+	0
Chr2	2329595	2329596	native_heat_stress_peak_337	7.26929	Chr2	AT2G06000	gene	2327386	2329691	-	0
Chr2	2552325	2552326	native_heat_stress_peak_338	7.96753	Chr2	AT2G06440	transposable_element_gene	2550125	2554730	+	0
Chr2	2552325	2552326	native_heat_stress_peak_338	7.96753	Chr2	AT2TE11515	TE	2542617	2559353	-	0
Chr2	2564084	2564085	native_heat_stress_peak_339	2.57472	Chr2	AT2G06460	transposable_element_gene	2563267	2564309	+	0
Chr2	2564084	2564085	native_heat_stress_peak_339	2.57472	Chr2	AT2TE11540	TE	2562810	2570724	-	0
Chr2	2588475	2588476	native_heat_stress_peak_340	3.82983	Chr2	AT2G06530	gene	2588545	2590453	-	69
Chr2	268982	268983	native_heat_stress_peak_318	5.12714	Chr2	AT2G01600	gene	268818	272610	+	0
Chr2	296905	296906	native_heat_stress_peak_319	3.22853	Chr2	AT2G01670	gene	296510	298101	-	0
Chr2	3606222	3606223	native_heat_stress_peak_341	1.5049	Chr2	AT2TE15695	TE	3604313	3605677	+	-545
Chr2	3606673	3606674	native_heat_stress_peak_342	3.29448	Chr2	AT2TE15695	TE	3604313	3605677	+	-996
Chr2	3619052	3619053	native_heat_stress_peak_343	1.93332	Chr2	AT2G08986	gene	3618058	3626460	+	0
Chr2	3621212	3621213	native_heat_stress_peak_344	7.77718	Chr2	AT2G08986	gene	3618058	3626460	+	0
Chr2	3621869	3621870	native_heat_stress_peak_345	9.08446	Chr2	AT2G08986	gene	3618058	3626460	+	0
Chr2	3625361	3625362	native_heat_stress_peak_346	1.49959	Chr2	AT2G08986	gene	3618058	3626460	+	0
Chr2	476656	476657	native_heat_stress_peak_320	2.11382	Chr2	AT2G02010	gene	474165	476594	-	-62
Chr2	477753	477754	native_heat_stress_peak_321	15.67808	Chr2	AT2G02010	gene	474165	476594	-	-1159
Chr2	5200043	5200044	native_heat_stress_peak_347	42.05404	Chr2	AT2TE21295	TE	5190752	5213747	-	0
Chr2	5202568	5202569	native_heat_stress_peak_348	5.85037	Chr2	AT2TE21295	TE	5190752	5213747	-	0
Chr2	5203719	5203720	native_heat_stress_peak_349	2.47296	Chr2	AT2TE21295	TE	5190752	5213747	-	0
Chr2	560769	560770	native_heat_stress_peak_322	38.39656	Chr2	AT2G02180	gene	560864	563233	+	94
Chr2	587289	587290	native_heat_stress_peak_323	6.53246	Chr2	AT2G02220	gene	583978	587124	-	-165
Chr2	6018498	6018499	native_heat_stress_peak_350	14.76608	Chr2	AT2G14210	gene	6018558	6023863	+	59
Chr2	6534130	6534131	native_heat_stress_peak_351	6.22903	Chr2	AT2G15080	gene	6533687	6536995	+	0
Chr2	6708943	6708944	native_heat_stress_peak_352	35.25356	Chr2	AT2G15390	gene	6709260	6711156	-	316
Chr2	6881105	6881106	native_heat_stress_peak_353	6.53246	Chr2	AT2G15800	transposable_element_gene	6880825	6882741	+	0
Chr2	6946922	6946923	native_heat_stress_peak_354	3.49176	Chr2	AT2G15950	gene	6946843	6946879	-	-43
Chr2	7459013	7459014	native_heat_stress_peak_355	9.6048	Chr2	AT2G17120	gene	7459047	7460819	+	33
Chr2	773711	773712	native_heat_stress_peak_324	16.60295	Chr2	AT2G02760	gene	773684	775371	+	0
Chr2	7755399	7755400	native_heat_stress_peak_356	12.33654	Chr2	AT2G17830	gene	7754210	7755604	+	0
Chr2	7756319	7756320	native_heat_stress_peak_357	4.70326	Chr2	AT2G17840	gene	7755605	7757852	-	0
Chr2	7776720	7776721	native_heat_stress_peak_358	15.67808	Chr2	AT2G17900	gene	7773328	7776683	-	-37
Chr2	7864216	7864217	native_heat_stress_peak_359	7.26929	Chr2	AT2G18090	gene	7864314	7867766	+	97
Chr2	7995680	7995681	native_heat_stress_peak_360	11.8553	Chr2	AT2G18440	gene	7994941	7997239	-	0
Chr2	801461	801462	native_heat_stress_peak_325	53.00151	Chr2	AT2G02810	gene	801530	803436	+	68
Chr2	8045504	8045505	native_heat_stress_peak_361	10.42489	Chr2	AT2TE33400	TE	8045521	8045578	-	16
Chr2	8097233	8097234	native_heat_stress_peak_362	5.81606	Chr2	AT2G18690	gene	8097420	8098827	+	186
Chr2	8098071	8098072	native_heat_stress_peak_363	5.41836	Chr2	AT2G18690	gene	8097420	8098827	+	0
Chr2	8099065	8099066	native_heat_stress_peak_364	2.35994	Chr2	AT2G18690	gene	8097420	8098827	+	-238
Chr2	8370505	8370506	native_heat_stress_peak_365	20.39606	Chr2	AT2G19310	gene	8369794	8370406	-	-99
Chr2	8475029	8475030	native_heat_stress_peak_366	4.98161	Chr2	AT2G19580	gene	8472134	8475153	-	0
Chr2	8475029	8475030	native_heat_stress_peak_366	4.98161	Chr2	AT2G19582	gene	8474446	8475221	+	0
Chr2	8642687	8642688	native_heat_stress_peak_367	2.65288	Chr2	AT2TE36200	TE	8641850	8642274	+	-413
Chr2	8783537	8783538	native_heat_stress_peak_368	3.82983	Chr2	AT2TE36880	TE	8783428	8783769	+	0
Chr2	884138	884139	native_heat_stress_peak_326	8.0291	Chr2	AT2G03020	gene	882645	884148	-	0
Chr2	8850034	8850035	native_heat_stress_peak_369	27.71882	Chr2	AT2G20560	gene	8848130	8850010	-	-24
Chr2	893636	893637	native_heat_stress_peak_327	3.82983	Chr2	AT2G03040	gene	892823	893572	-	-64
Chr2	9002709	9002710	native_heat_stress_peak_370	16.19929	Chr2	AT2G20940	gene	9002032	9002701	-	-8
Chr2	9055517	9055518	native_heat_stress_peak_371	11.63679	Chr2	AT2G21130	gene	9055398	9056232	-	0
Chr2	9209256	9209257	native_heat_stress_peak_372	6.53246	Chr2	AT2G21500	gene	9207549	9210231	-	0
Chr2	9209598	9209599	native_heat_stress_peak_373	3.22853	Chr2	AT2G21500	gene	9207549	9210231	-	0
Chr2	9369406	9369407	native_heat_stress_peak_374	39.48021	Chr2	AT2G22010	gene	9363109	9369461	-	0
Chr2	937310	937311	native_heat_stress_peak_328	16.58116	Chr2	AT2G03120	gene	937420	940339	+	109
Chr2	9406100	9406101	native_heat_stress_peak_375	40.99998	Chr2	AT2G22125	gene	9406263	9414518	+	162
Chr2	9454226	9454227	native_heat_stress_peak_376	9.6048	Chr2	AT2G22241	gene	9454244	9454399	+	17
Chr2	9517618	9517619	native_heat_stress_peak_377	37.55637	Chr2	AT2G22426	gene	9517017	9517229	+	-389
Chr2	9528016	9528017	native_heat_stress_peak_378	18.37963	Chr2	AT2G22430	gene	9526095	9527830	-	-186
Chr2	9538562	9538563	native_heat_stress_peak_379	5.12714	Chr2	AT2G22470	gene	9538197	9538879	-	0
Chr2	9561507	9561508	native_heat_stress_peak_380	3.82983	Chr2	AT2G22496	gene	9560761	9560923	+	-584
Chr2	9563179	9563180	native_heat_stress_peak_381	4.6477	Chr2	AT2G22500	gene	9563224	9564751	-	44
Chr2	9563791	9563792	native_heat_stress_peak_382	4.58468	Chr2	AT2G22500	gene	9563224	9564751	-	0
Chr2	9564377	9564378	native_heat_stress_peak_383	4.81991	Chr2	AT2G22500	gene	9563224	9564751	-	0
Chr2	9568641	9568642	native_heat_stress_peak_384	3.82983	Chr2	AT2G22510	gene	9569026	9569758	-	384
Chr2	9593777	9593778	native_heat_stress_peak_385	17.87004	Chr2	AT2G22590	gene	9592996	9594535	+	0
Chr2	9692844	9692845	native_heat_stress_peak_386	3.39431	Chr2	AT2TE41350	TE	9692172	9692783	+	-61
Chr2	9696650	9696651	native_heat_stress_peak_387	3.52279	Chr2	AT2G22790	gene	9695932	9696909	+	0
Chr2	97811	97812	native_heat_stress_peak_317	45.67354	Chr2	AT2G01140	gene	94811	96655	-	-1156
Chr2	9813346	9813347	native_heat_stress_peak_388	3.22853	Chr2	AT2G23060	gene	9812771	9814724	-	0
Chr2	9842084	9842085	native_heat_stress_peak_389	9.6048	Chr2	AT2G23120	gene	9842043	9842634	+	0
Chr2	9905966	9905967	native_heat_stress_peak_390	3.25178	Chr2	AT2G23290	gene	9904787	9905920	-	-46
Chr2	9906579	9906580	native_heat_stress_peak_391	5.30881	Chr2	AT2TE42390	TE	9906063	9906537	-	-42
Chr2	9978168	9978169	native_heat_stress_peak_392	12.98102	Chr2	AT2G23430	gene	9976746	9978021	-	-147
Chr3	1021262	1021263	native_heat_stress_peak_524	6.53246	Chr3	AT3G03950	gene	1021260	1024009	+	0
Chr3	10318237	10318238	native_heat_stress_peak_638	4.46223	Chr3	AT3G27825	gene	10318262	10318333	+	24
Chr3	10358846	10358847	native_heat_stress_peak_639	18.50245	Chr3	AT3G27910	gene	10357232	10358116	-	-730
Chr3	10487336	10487337	native_heat_stress_peak_640	2.75691	Chr3	AT3G28155	gene	10485301	10485991	-	-1345
Chr3	10520418	10520419	native_heat_stress_peak_641	19.42003	Chr3	AT3G28210	gene	10520509	10521532	+	90
Chr3	1071016	1071017	native_heat_stress_peak_525	3.82983	Chr3	AT3G04080	gene	1067790	1071295	-	0
Chr3	1080799	1080800	native_heat_stress_peak_526	17.54404	Chr3	AT3G04120	gene	1080950	1083530	+	150
Chr3	1081916	1081917	native_heat_stress_peak_527	2.42234	Chr3	AT3G04120	gene	1080950	1083530	+	0
Chr3	11011528	11011529	native_heat_stress_peak_642	2.11382	Chr3	AT3G29030	gene	11011308	11013358	-	0
Chr3	11379044	11379045	native_heat_stress_peak_643	5.3647	Chr3	AT3TE47425	TE	11379069	11379199	-	24
Chr3	1139433	1139434	native_heat_stress_peak_528	4.46223	Chr3	AT3G04300	gene	1140193	1141030	+	759
Chr3	11482047	11482048	native_heat_stress_peak_644	6.53246	Chr3	AT3TE47845	TE	11481904	11482016	-	-31
Chr3	12226785	12226786	native_heat_stress_peak_645	6.22903	Chr3	AT3TE50675	TE	12225830	12232749	-	0
Chr3	12450196	12450197	native_heat_stress_peak_646	5.12714	Chr3	AT3G30775	gene	12448636	12451248	-	0
Chr3	1260719	1260720	native_heat_stress_peak_529	5.30881	Chr3	AT3G04630	gene	1258545	1260871	+	0
Chr3	1278073	1278074	native_heat_stress_peak_530	6.6429	Chr3	AT3G04710	gene	1276668	1281118	+	0
Chr3	1287647	1287648	native_heat_stress_peak_531	13.86513	Chr3	AT3G04721	gene	1286927	1287097	-	-550
Chr3	13590416	13590417	native_heat_stress_peak_647	13.67972	Chr3	AT3TE55270	TE	13592615	13592662	-	2198
Chr3	13591559	13591560	native_heat_stress_peak_648	1.60637	Chr3	AT3TE55270	TE	13592615	13592662	-	1055
Chr3	13697754	13697755	native_heat_stress_peak_649	1.88348	Chr3	AT3TE55640	TE	13697697	13697760	+	0
Chr3	13707457	13707458	native_heat_stress_peak_650	7.32869	Chr3	AT3TE55740	TE	13707462	13707525	+	4
Chr3	13784864	13784865	native_heat_stress_peak_651	9.91709	Chr3	AT3TE56470	TE	13784861	13784930	+	0
Chr3	1397477	1397478	native_heat_stress_peak_532	3.82983	Chr3	AT3G05030	gene	1393296	1397358	-	-119
Chr3	15228317	15228318	native_heat_stress_peak_652	3.22853	Chr3	AT3TE61925	TE	15228729	15229108	-	411
Chr3	15871266	15871267	native_heat_stress_peak_653	13.86513	Chr3	AT3G44110	gene	15868794	15871256	-	-10
Chr3	15903437	15903438	native_heat_stress_peak_654	8.0291	Chr3	AT3G44190	gene	15901797	15903608	-	0
Chr3	15952611	15952612	native_heat_stress_peak_655	5.81606	Chr3	AT3G44260	gene	15952045	15953084	-	0
Chr3	16036555	16036556	native_heat_stress_peak_656	3.22853	Chr3	AT3G44380	gene	16036183	16036880	-	0
Chr3	16096205	16096206	native_heat_stress_peak_657	5.12714	Chr3	AT3G44480	gene	16090564	16096359	-	0
Chr3	1620496	1620497	native_heat_stress_peak_533	3.22853	Chr3	AT3G05580	gene	1617847	1620120	-	-376
Chr3	16272580	16272581	native_heat_stress_peak_658	2.94713	Chr3	AT3G44720	gene	16271652	16273344	+	0
Chr3	1645236	1645237	native_heat_stress_peak_534	11.25916	Chr3	AT3G05650	gene	1645680	1648573	-	443
Chr3	16927314	16927315	native_heat_stress_peak_659	6.6429	Chr3	AT3G46090	gene	16926216	16926850	-	-464
Chr3	16984796	16984797	native_heat_stress_peak_660	39.46329	Chr3	AT3G46230	gene	16984118	16984841	-	0
Chr3	17018969	17018970	native_heat_stress_peak_661	8.80679	Chr3	AT3TE68980	TE	17018720	17018928	+	-41
Chr3	17128102	17128103	native_heat_stress_peak_662	16.60295	Chr3	AT3G46520	gene	17128263	17130210	+	160
Chr3	17152733	17152734	native_heat_stress_peak_663	15.44294	Chr3	AT3TE69475	TE	17143391	17157692	+	0
Chr3	17178414	17178415	native_heat_stress_peak_664	5.12714	Chr3	AT3G46620	gene	17178697	17180067	-	282
Chr3	17180137	17180138	native_heat_stress_peak_665	3.22853	Chr3	AT3G46620	gene	17178697	17180067	-	-70
Chr3	17255400	17255401	native_heat_stress_peak_666	3.22853	Chr3	AT3G46850	gene	17256338	17259442	+	937
Chr3	1728086	1728087	native_heat_stress_peak_535	50.23249	Chr3	AT3G05800	gene	1727306	1728296	+	0
Chr3	17340484	17340485	native_heat_stress_peak_667	36.33886	Chr3	AT3G47080	gene	17338106	17340396	-	-88
Chr3	17411350	17411351	native_heat_stress_peak_668	14.64812	Chr3	AT3G47270	transposable_element_gene	17409792	17413813	+	0
Chr3	17411350	17411351	native_heat_stress_peak_668	14.64812	Chr3	AT3TE70590	TE	17402796	17417981	-	0
Chr3	17495553	17495554	native_heat_stress_peak_669	1.61919	Chr3	AT3G47470	gene	17493372	17495033	-	-520
Chr3	17523047	17523048	native_heat_stress_peak_670	15.67808	Chr3	AT3G47543	gene	17522656	17522829	-	-218
Chr3	17758711	17758712	native_heat_stress_peak_671	2.83919	Chr3	AT3G48100	gene	17758427	17760874	-	0
Chr3	17908601	17908602	native_heat_stress_peak_672	10.42489	Chr3	AT3G48360	gene	17908192	17910525	-	0
Chr3	17974694	17974695	native_heat_stress_peak_673	12.98102	Chr3	AT3G48515	gene	17974591	17974626	-	-68
Chr3	18025780	18025781	native_heat_stress_peak_674	6.53246	Chr3	AT3G48650	pseudogene	18024663	18026149	+	0
Chr3	18362234	18362235	native_heat_stress_peak_675	2.35994	Chr3	AT3G49530	gene	18362443	18364913	-	208
Chr3	18471227	18471228	native_heat_stress_peak_676	4.46223	Chr3	AT3G49796	gene	18471057	18471302	+	0
Chr3	18477001	18477002	native_heat_stress_peak_677	31.21648	Chr3	AT3G49810	gene	18474537	18476834	-	-167
Chr3	18559199	18559200	native_heat_stress_peak_678	5.12714	Chr3	AT3G50060	gene	18557970	18559106	-	-93
Chr3	18632997	18632998	native_heat_stress_peak_679	5.12714	Chr3	AT3TE75590	TE	18633256	18633869	+	258
Chr3	18634962	18634963	native_heat_stress_peak_680	2.94066	Chr3	AT3G50260	gene	18634576	18635398	+	0
Chr3	18665421	18665422	native_heat_stress_peak_681	7.34382	Chr3	AT3G50340	gene	18665094	18666672	-	0
Chr3	18700642	18700643	native_heat_stress_peak_682	3.72648	Chr3	AT3G50380	gene	18686443	18700533	-	-109
Chr3	18731802	18731803	native_heat_stress_peak_683	9.58427	Chr3	AT3G50480	gene	18733068	18734388	+	1265
Chr3	18734653	18734654	native_heat_stress_peak_684	2.70511	Chr3	AT3TE76010	TE	18734249	18739393	+	0
Chr3	18895374	18895375	native_heat_stress_peak_685	2.65288	Chr3	AT3G50830	gene	18893845	18895497	-	0
Chr3	18919081	18919082	native_heat_stress_peak_686	7.26929	Chr3	AT3G50910	gene	18919513	18922238	+	431
Chr3	18929909	18929910	native_heat_stress_peak_687	3.22853	Chr3	AT3G50930	gene	18929526	18931839	+	0
Chr3	18930537	18930538	native_heat_stress_peak_688	3.22853	Chr3	AT3G50930	gene	18929526	18931839	+	0
Chr3	18931649	18931650	native_heat_stress_peak_689	2.65288	Chr3	AT3G50930	gene	18929526	18931839	+	0
Chr3	19230742	19230743	native_heat_stress_peak_690	17.47357	Chr3	AT3TE78030	TE	19231659	19232368	-	916
Chr3	19249116	19249117	native_heat_stress_peak_691	20.19987	Chr3	AT3G51880	gene	19246984	19249124	-	0
Chr3	19250965	19250966	native_heat_stress_peak_692	20.45004	Chr3	AT3G51890	gene	19249480	19250974	-	0
Chr3	19264974	19264975	native_heat_stress_peak_693	9.6048	Chr3	AT3G51910	gene	19265294	19266619	+	319
Chr3	19626953	19626954	native_heat_stress_peak_694	4.46223	Chr3	AT3G52930	gene	19626748	19629073	-	0
Chr3	19629393	19629394	native_heat_stress_peak_695	5.81606	Chr3	AT3G52930	gene	19626748	19629073	-	-320
Chr3	19723270	19723271	native_heat_stress_peak_696	12.98102	Chr3	AT3G53230	gene	19723351	19726672	+	80
Chr3	19940597	19940598	native_heat_stress_peak_697	14.76608	Chr3	AT3G53830	gene	19940814	19943799	+	216
Chr3	20048881	20048882	native_heat_stress_peak_698	6.53246	Chr3	AT3G54140	gene	20045663	20048572	-	-309
Chr3	20141787	20141788	native_heat_stress_peak_699	22.68288	Chr3	AT3G54400	gene	20140058	20142642	-	0
Chr3	20549969	20549970	native_heat_stress_peak_700	3.82983	Chr3	AT3G55430	gene	20549599	20552215	-	0
Chr3	20752692	20752693	native_heat_stress_peak_701	10.67502	Chr3	AT3TE84395	TE	20752493	20752706	+	0
Chr3	20754039	20754040	native_heat_stress_peak_702	5.81606	Chr3	AT3G55950	gene	20753691	20756395	-	0
Chr3	20776134	20776135	native_heat_stress_peak_703	3.22853	Chr3	AT3G55980	gene	20776295	20778842	+	160
Chr3	20778336	20778337	native_heat_stress_peak_704	3.49176	Chr3	AT3G55980	gene	20776295	20778842	+	0
Chr3	20813623	20813624	native_heat_stress_peak_705	8.80679	Chr3	AT3TE84650	TE	20813538	20813591	-	-32
Chr3	20866001	20866002	native_heat_stress_peak_706	8.0291	Chr3	AT3G56250	gene	20866120	20867840	+	118
Chr3	21034006	21034007	native_heat_stress_peak_707	1.57118	Chr3	AT3G56790	gene	21033835	21034455	-	0
Chr3	21262652	21262653	native_heat_stress_peak_708	8.0291	Chr3	AT3G57450	gene	21261934	21262622	+	-30
Chr3	21299473	21299474	native_heat_stress_peak_709	5.12714	Chr3	AT3G57530	gene	21296554	21299591	-	0
Chr3	21303780	21303781	native_heat_stress_peak_710	2.65288	Chr3	AT3G57540	gene	21301397	21303061	-	-719
Chr3	2132714	2132715	native_heat_stress_peak_536	7.26929	Chr3	AT3G06760	gene	2132758	2134556	+	43
Chr3	21387544	21387545	native_heat_stress_peak_711	8.80679	Chr3	AT3G57710	gene	21384676	21387399	-	-145
Chr3	21395428	21395429	native_heat_stress_peak_712	14.76608	Chr3	AT3G57750	gene	21393979	21395288	+	-140
Chr3	21430910	21430911	native_heat_stress_peak_713	3.22853	Chr3	AT3G57880	gene	21430983	21434600	-	72
Chr3	21434442	21434443	native_heat_stress_peak_714	5.98705	Chr3	AT3G57880	gene	21430983	21434600	-	0
Chr3	21830450	21830451	native_heat_stress_peak_715	3.82983	Chr3	AT3G59060	gene	21827978	21830507	-	0
Chr3	2229212	2229213	native_heat_stress_peak_537	11.0848	Chr3	AT3G07040	gene	2225952	2229024	-	-188
Chr3	22363546	22363547	native_heat_stress_peak_716	2.11382	Chr3	AT3TE91085	TE	22362500	22362603	-	-943
Chr3	22375971	22375972	native_heat_stress_peak_717	5.81606	Chr3	AT3G60540	gene	22374963	22375865	-	-106
Chr3	2242964	2242965	native_heat_stress_peak_538	1.56766	Chr3	AT3G07080	gene	2241036	2243124	+	0
Chr3	2244947	2244948	native_heat_stress_peak_539	35.21508	Chr3	AT3G07090	gene	2242998	2244820	-	-127
Chr3	22517834	22517835	native_heat_stress_peak_718	19.46929	Chr3	AT3G60935	transposable_element_gene	22517150	22520275	-	0
Chr3	22517834	22517835	native_heat_stress_peak_718	19.46929	Chr3	AT3TE91745	TE	22513496	22521209	-	0
Chr3	22645583	22645584	native_heat_stress_peak_719	4.46223	Chr3	AT3G61180	gene	22645566	22647667	+	0
Chr3	2264685	2264686	native_heat_stress_peak_540	39.84997	Chr3	AT3G07150	gene	2263806	2264576	-	-109
Chr3	22810811	22810812	native_heat_stress_peak_720	21.01614	Chr3	AT3G61640	gene	22810041	22810747	-	-64
Chr3	23040974	23040975	native_heat_stress_peak_721	19.46929	Chr3	AT3G62260	gene	23038290	23040584	-	-390
Chr3	23051605	23051606	native_heat_stress_peak_722	5.12714	Chr3	AT3G62290	gene	23051544	23053817	+	0
Chr3	23150521	23150522	native_heat_stress_peak_723	5.81606	Chr3	AT3G62590	gene	23147918	23150352	-	-169
Chr3	23153556	23153557	native_heat_stress_peak_724	113.69346	Chr3	AT3G62600	gene	23150790	23153510	-	-46
Chr3	23345229	23345230	native_heat_stress_peak_725	10.42489	Chr3	AT3G63190	gene	23342582	23344773	-	-456
Chr3	23422835	23422836	native_heat_stress_peak_726	2.65288	Chr3	AT3G63445	gene	23422653	23426362	-	0
Chr3	2455156	2455157	native_heat_stress_peak_541	5.81606	Chr3	AT3G07680	gene	2455290	2456879	+	133
Chr3	2479453	2479454	native_heat_stress_peak_542	5.12714	Chr3	AT3G07770	gene	2479548	2484194	+	94
Chr3	2484369	2484370	native_heat_stress_peak_543	18.72327	Chr3	AT3G07780	gene	2484469	2487024	+	99
Chr3	2611582	2611583	native_heat_stress_peak_544	13.13264	Chr3	AT3G08590	gene	2608471	2611418	-	-164
Chr3	2641069	2641070	native_heat_stress_peak_545	11.25916	Chr3	AT3G08690	gene	2641056	2642688	+	0
Chr3	2717140	2717141	native_heat_stress_peak_546	4.44657	Chr3	AT3G08930	gene	2713398	2717318	+	0
Chr3	2737171	2737172	native_heat_stress_peak_547	25.5321	Chr3	AT3G08960	gene	2729819	2736884	-	-287
Chr3	2871053	2871054	native_heat_stress_peak_548	30.69794	Chr3	AT3G09350	gene	2871045	2873312	+	0
Chr3	2873339	2873340	native_heat_stress_peak_549	1.86523	Chr3	AT3G09350	gene	2871045	2873312	+	-27
Chr3	2902972	2902973	native_heat_stress_peak_550	9.50826	Chr3	AT3G09430	gene	2901280	2903072	+	0
Chr3	2903845	2903846	native_heat_stress_peak_551	6.10615	Chr3	AT3G09440	gene	2903198	2905729	-	0
Chr3	2905740	2905741	native_heat_stress_peak_552	30.92854	Chr3	AT3G09440	gene	2903198	2905729	-	-11
Chr3	2971737	2971738	native_heat_stress_peak_553	54.21522	Chr3	AT3G09690	gene	2971873	2974843	+	135
Chr3	2971737	2971738	native_heat_stress_peak_553	54.21522	Chr3	AT3TE12475	TE	2971576	2971602	+	-135
Chr3	3019194	3019195	native_heat_stress_peak_554	20.94622	Chr3	AT3G09840	gene	3019340	3023052	+	145
Chr3	3023255	3023256	native_heat_stress_peak_555	4.46223	Chr3	AT3G09850	gene	3023211	3025851	-	0
Chr3	3069218	3069219	native_heat_stress_peak_556	8.80679	Chr3	AT3G09980	gene	3069231	3071429	+	12
Chr3	3090607	3090608	native_heat_stress_peak_557	2.82779	Chr3	AT3G10015	gene	3090544	3090626	+	0
Chr3	3091904	3091905	native_heat_stress_peak_558	18.50245	Chr3	AT3G10030	gene	3092023	3094945	-	118
Chr3	3187346	3187347	native_heat_stress_peak_559	2.65288	Chr3	AT3G10300	gene	3186314	3188205	+	0
Chr3	3219310	3219311	native_heat_stress_peak_560	3.90251	Chr3	AT3G10370	gene	3216368	3219270	+	-40
Chr3	3366539	3366540	native_heat_stress_peak_561	5.12714	Chr3	AT3G10745	gene	3366331	3366430	-	-109
Chr3	3379392	3379393	native_heat_stress_peak_562	8.80679	Chr3	AT3G10800	gene	3379254	3381621	+	0
Chr3	3419985	3419986	native_heat_stress_peak_563	3.85632	Chr3	AT3G10920	gene	3417954	3419853	+	-132
Chr3	3471711	3471712	native_heat_stress_peak_564	5.12714	Chr3	AT3G11080	gene	3470440	3473312	+	0
Chr3	3482013	3482014	native_heat_stress_peak_565	8.0291	Chr3	AT3G11130	gene	3482149	3491908	-	135
Chr3	3589477	3589478	native_heat_stress_peak_566	12.98102	Chr3	AT3G11415	gene	3588684	3589685	+	0
Chr3	3674446	3674447	native_heat_stress_peak_567	11.38169	Chr3	AT3G11640	gene	3674499	3675198	+	52
Chr3	3698697	3698698	native_heat_stress_peak_568	7.34382	Chr3	AT3G11700	gene	3698839	3701493	+	141
Chr3	3839086	3839087	native_heat_stress_peak_569	19.18902	Chr3	AT3G12050	gene	3839102	3841466	+	15
Chr3	3985729	3985730	native_heat_stress_peak_570	12.8651	Chr3	AT3G12560	gene	3981983	3985550	-	-179
Chr3	3991130	3991131	native_heat_stress_peak_571	5.00787	Chr3	AT3G12570	gene	3988670	3991079	+	-51
Chr3	3992290	3992291	native_heat_stress_peak_572	7.77442	Chr3	AT3G12580	gene	3991261	3993792	-	0
Chr3	3992793	3992794	native_heat_stress_peak_573	4.87041	Chr3	AT3G12580	gene	3991261	3993792	-	0
Chr3	3993792	3993793	native_heat_stress_peak_574	54.71509	Chr3	AT3G12580	gene	3991261	3993792	-	0
Chr3	4049490	4049491	native_heat_stress_peak_575	4.46223	Chr3	AT3G12740	gene	4049515	4051775	+	24
Chr3	4312003	4312004	native_heat_stress_peak_576	2.65288	Chr3	AT3G13310	gene	4310608	4311441	-	-562
Chr3	4330299	4330300	native_heat_stress_peak_577	6.34199	Chr3	AT3G13330	gene	4319647	4330061	-	-238
Chr3	4330827	4330828	native_heat_stress_peak_578	5.36723	Chr3	AT3G13335	gene	4330772	4330843	+	0
Chr3	4389098	4389099	native_heat_stress_peak_579	29.5125	Chr3	AT3G13470	gene	4389256	4392801	+	157
Chr3	4561096	4561097	native_heat_stress_peak_580	13.61113	Chr3	AT3G13855	gene	4560655	4561570	+	0
Chr3	4565328	4565329	native_heat_stress_peak_581	4.46223	Chr3	AT3G13860	gene	4561517	4565279	-	-49
Chr3	4712785	4712786	native_heat_stress_peak_582	9.6048	Chr3	AT3G14200	gene	4712574	4714653	-	0
Chr3	4714716	4714717	native_heat_stress_peak_583	7.17395	Chr3	AT3G14200	gene	4712574	4714653	-	-63
Chr3	4727136	4727137	native_heat_stress_peak_584	15.01575	Chr3	AT3TE19950	TE	4728234	4728660	-	1097
Chr3	4728777	4728778	native_heat_stress_peak_585	6.62659	Chr3	AT3TE19950	TE	4728234	4728660	-	-117
Chr3	4831422	4831423	native_heat_stress_peak_586	17.54404	Chr3	AT3G14440	gene	4831288	4833599	-	0
Chr3	4832027	4832028	native_heat_stress_peak_587	6.53246	Chr3	AT3G14440	gene	4831288	4833599	-	0
Chr3	4833806	4833807	native_heat_stress_peak_588	7.52398	Chr3	AT3G14440	gene	4831288	4833599	-	-207
Chr3	4847050	4847051	native_heat_stress_peak_589	2.82779	Chr3	AT3G14450	gene	4849788	4851601	+	2737
Chr3	4914718	4914719	native_heat_stress_peak_590	4.46223	Chr3	AT3G14610	gene	4912466	4914652	+	-66
Chr3	5119882	5119883	native_heat_stress_peak_591	5.12714	Chr3	AT3G15200	gene	5117489	5119060	-	-822
Chr3	5121514	5121515	native_heat_stress_peak_592	3.40617	Chr3	AT3G15210	gene	5121422	5122562	+	0
Chr3	5122005	5122006	native_heat_stress_peak_593	1.47861	Chr3	AT3G15210	gene	5121422	5122562	+	0
Chr3	5122849	5122850	native_heat_stress_peak_594	8.80679	Chr3	AT3G15210	gene	5121422	5122562	+	-287
Chr3	5162419	5162420	native_heat_stress_peak_595	9.6048	Chr3	AT3G15340	gene	5159698	5162841	-	0
Chr3	5165554	5165555	native_heat_stress_peak_596	2.11382	Chr3	AT3TE21735	TE	5164894	5165123	+	-431
Chr3	5227980	5227981	native_heat_stress_peak_597	22.74557	Chr3	AT3TE22000	TE	5228100	5229119	-	119
Chr3	5340101	5340102	native_heat_stress_peak_598	7.26929	Chr3	AT3G15770	gene	5340074	5341339	+	0
Chr3	5342764	5342765	native_heat_stress_peak_599	5.81606	Chr3	AT3G15780	gene	5341426	5342557	+	-207
Chr3	5349398	5349399	native_heat_stress_peak_600	2.65288	Chr3	AT3TE22475	TE	5349384	5350545	-	0
Chr3	536698	536699	native_heat_stress_peak_516	25.5321	Chr3	AT3G02550	gene	536505	537998	-	0
Chr3	5380903	5380904	native_heat_stress_peak_601	13.86513	Chr3	AT3TE22600	TE	5380232	5380294	-	-609
Chr3	538440	538441	native_heat_stress_peak_517	14.76608	Chr3	AT3TE02290	TE	538810	539326	-	369
Chr3	5445231	5445232	native_heat_stress_peak_602	37.55637	Chr3	AT3G16050	gene	5443950	5445329	-	0
Chr3	5617753	5617754	native_heat_stress_peak_603	6.53246	Chr3	AT3G16510	gene	5616992	5618294	-	0
Chr3	5920206	5920207	native_heat_stress_peak_604	8.9706	Chr3	AT3G17330	gene	5916940	5920188	-	-18
Chr3	6089157	6089158	native_heat_stress_peak_605	3.82983	Chr3	AT3G17790	gene	6089605	6091231	+	447
Chr3	6090742	6090743	native_heat_stress_peak_606	6.10384	Chr3	AT3G17790	gene	6089605	6091231	+	0
Chr3	6119653	6119654	native_heat_stress_peak_607	11.2228	Chr3	AT3G17860	gene	6119767	6123019	+	113
Chr3	618799	618800	native_heat_stress_peak_518	3.82983	Chr3	AT3G02840	gene	618409	619686	+	0
Chr3	619222	619223	native_heat_stress_peak_519	3.82983	Chr3	AT3G02840	gene	618409	619686	+	0
Chr3	637070	637071	native_heat_stress_peak_520	5.81606	Chr3	AT3G02880	gene	634653	637284	+	0
Chr3	6393809	6393810	native_heat_stress_peak_608	6.53246	Chr3	AT3G18560	gene	6393910	6394785	+	100
Chr3	6772580	6772581	native_heat_stress_peak_609	15.67808	Chr3	AT3G19520	gene	6772687	6775445	+	106
Chr3	692022	692023	native_heat_stress_peak_521	10.42489	Chr3	AT3G03060	gene	692056	695648	+	33
Chr3	7093703	7093704	native_heat_stress_peak_610	16.60295	Chr3	AT3G20340	gene	7092900	7093501	-	-202
Chr3	7094372	7094373	native_heat_stress_peak_611	57.76091	Chr3	AT3TE29800	TE	7094073	7094327	-	-45
Chr3	7286690	7286691	native_heat_stress_peak_612	7.26929	Chr3	AT3G20830	gene	7284963	7286260	-	-430
Chr3	763185	763186	native_heat_stress_peak_522	4.46223	Chr3	AT3G03270	gene	761310	763115	-	-70
Chr3	7644166	7644167	native_heat_stress_peak_613	6.6429	Chr3	AT3G21700	gene	7644350	7646383	+	183
Chr3	7908132	7908133	native_heat_stress_peak_614	3.3283	Chr3	AT3G22370	gene	7906791	7908740	+	0
Chr3	7908763	7908764	native_heat_stress_peak_615	7.34382	Chr3	AT3G22370	gene	7906791	7908740	+	-23
Chr3	7912277	7912278	native_heat_stress_peak_616	41.52442	Chr3	AT3TE33175	TE	7911667	7912074	-	-203
Chr3	8019668	8019669	native_heat_stress_peak_617	4.67812	Chr3	AT3G22680	gene	8019708	8020508	+	39
Chr3	8213596	8213597	native_heat_stress_peak_618	26.58331	Chr3	AT3TE34445	TE	8212497	8213454	-	-142
Chr3	8230513	8230514	native_heat_stress_peak_619	8.80679	Chr3	AT3TE34520	TE	8230650	8230714	+	136
Chr3	8308007	8308008	native_heat_stress_peak_620	7.26929	Chr3	AT3TE34840	TE	8308071	8308549	+	63
Chr3	842094	842095	native_heat_stress_peak_523	17.54404	Chr3	AT3TE03565	TE	842362	842474	+	267
Chr3	8640135	8640136	native_heat_stress_peak_621	5.81606	Chr3	AT3G23910	gene	8636427	8639442	-	-693
Chr3	8641372	8641373	native_heat_stress_peak_622	1.94406	Chr3	AT3G23920	gene	8641569	8644449	+	196
Chr3	8641955	8641956	native_heat_stress_peak_623	5.12714	Chr3	AT3G23920	gene	8641569	8644449	+	0
Chr3	8644609	8644610	native_heat_stress_peak_624	12.11236	Chr3	AT3TE36235	TE	8644607	8645385	+	0
Chr3	8668908	8668909	native_heat_stress_peak_625	14.97492	Chr3	AT3G23990	gene	8668918	8672578	+	9
Chr3	8703212	8703213	native_heat_stress_peak_626	6.6429	Chr3	AT3G24100	gene	8703286	8704228	+	73
Chr3	8918635	8918636	native_heat_stress_peak_627	12.33654	Chr3	AT3G24500	gene	8918679	8919683	+	43
Chr3	8942354	8942355	native_heat_stress_peak_628	5.12714	Chr3	AT3G24518	gene	8938260	8942488	-	0
Chr3	8942354	8942355	native_heat_stress_peak_628	5.12714	Chr3	AT3G24520	gene	8941066	8942874	+	0
Chr3	9113917	9113918	native_heat_stress_peak_629	8.80679	Chr3	AT3G25013	gene	9113875	9116188	+	0
Chr3	9188190	9188191	native_heat_stress_peak_630	14.5745	Chr3	AT3G25230	gene	9188181	9191419	+	0
Chr3	9195395	9195396	native_heat_stress_peak_631	4.46223	Chr3	AT3G25250	gene	9195503	9197124	+	107
Chr3	9213032	9213033	native_heat_stress_peak_632	9.99402	Chr3	AT3G25400	gene	9213156	9214281	+	123
Chr3	9306392	9306393	native_heat_stress_peak_633	5.12714	Chr3	AT3G25597	gene	9305922	9306766	+	0
Chr3	9639223	9639224	native_heat_stress_peak_634	2.62675	Chr3	AT3G26300	gene	9639199	9640866	-	0
Chr3	9641188	9641189	native_heat_stress_peak_635	4.46223	Chr3	AT3G26310	gene	9641089	9642779	-	0
Chr3	9710085	9710086	native_heat_stress_peak_636	5.30881	Chr3	AT3G26500	gene	9708109	9709964	-	-121
Chr3	9712595	9712596	native_heat_stress_peak_637	14.76608	Chr3	AT3G26510	gene	9710337	9712660	-	0
Chr4	10060365	10060366	native_heat_stress_peak_828	20.9515	Chr4	AT4G18170	gene	10061373	10062841	+	1007
Chr4	10349429	10349430	native_heat_stress_peak_829	10.35634	Chr4	AT4G18880	gene	10347582	10349562	-	0
Chr4	10896657	10896658	native_heat_stress_peak_830	8.0291	Chr4	AT4G20170	gene	10896679	10899141	+	21
Chr4	10899693	10899694	native_heat_stress_peak_831	3.22853	Chr4	AT4TE49990	TE	10899528	10904738	+	0
Chr4	11156483	11156484	native_heat_stress_peak_832	4.46223	Chr4	AT4G20830	gene	11155453	11157806	+	0
Chr4	11157542	11157543	native_heat_stress_peak_833	1.65745	Chr4	AT4G20830	gene	11155453	11157806	+	0
Chr4	11179474	11179475	native_heat_stress_peak_834	2.65288	Chr4	AT4G20880	gene	11179115	11180799	-	0
Chr4	11209090	11209091	native_heat_stress_peak_835	4.19435	Chr4	AT4TE51500	TE	11210980	11211016	+	1889
Chr4	11266227	11266228	native_heat_stress_peak_836	8.80679	Chr4	AT4G21105	gene	11265651	11267049	+	0
Chr4	11470495	11470496	native_heat_stress_peak_837	2.1632	Chr4	AT4G21560	gene	11468761	11470533	-	0
Chr4	11918023	11918024	native_heat_stress_peak_838	20.45004	Chr4	AT4G22670	gene	11918080	11920910	+	56
Chr4	11945977	11945978	native_heat_stress_peak_839	8.0291	Chr4	AT4G22740	gene	11943849	11945956	-	-21
Chr4	11968177	11968178	native_heat_stress_peak_840	3.82983	Chr4	AT4G22780	gene	11968276	11971149	-	98
Chr4	11971358	11971359	native_heat_stress_peak_841	5.12714	Chr4	AT4G22780	gene	11968276	11971149	-	-209
Chr4	12028532	12028533	native_heat_stress_peak_842	12.11236	Chr4	AT4TE55720	TE	12027888	12028450	-	-82
Chr4	12143948	12143949	native_heat_stress_peak_843	8.0291	Chr4	AT4G23190	gene	12141032	12143833	-	-115
Chr4	12152247	12152248	native_heat_stress_peak_844	3.22853	Chr4	AT4TE56380	TE	12152769	12152859	-	521
Chr4	12167209	12167210	native_heat_stress_peak_845	5.12714	Chr4	AT4G23260	gene	12167354	12170086	-	144
Chr4	12170297	12170298	native_heat_stress_peak_846	6.53246	Chr4	AT4G23260	gene	12167354	12170086	-	-211
Chr4	12257035	12257036	native_heat_stress_peak_847	15.67808	Chr4	AT4G23493	gene	12256180	12257039	-	0
Chr4	12299858	12299859	native_heat_stress_peak_848	11.25916	Chr4	AT4G23570	gene	12299823	12302719	+	0
Chr4	12317813	12317814	native_heat_stress_peak_849	16.60295	Chr4	AT4G23630	gene	12317059	12319937	+	0
Chr4	12419342	12419343	native_heat_stress_peak_850	5.96442	Chr4	AT4G23885	gene	12419394	12420467	+	51
Chr4	12556090	12556091	native_heat_stress_peak_851	174.69838	Chr4	AT4G24190	gene	12551717	12555909	-	-181
Chr4	12573551	12573552	native_heat_stress_peak_852	9.6048	Chr4	AT4G24240	gene	12571766	12573725	+	0
Chr4	12589993	12589994	native_heat_stress_peak_853	5.81606	Chr4	AT4G24280	gene	12589988	12593630	+	0
Chr4	12623094	12623095	native_heat_stress_peak_854	9.76745	Chr4	AT4G24410	gene	12623530	12624039	-	435
Chr4	1278492	1278493	native_heat_stress_peak_745	14.40198	Chr4	AT4G02880	gene	1274465	1278718	+	0
Chr4	12829525	12829526	native_heat_stress_peak_855	5.61306	Chr4	AT4G24960	gene	12827936	12829243	+	-282
Chr4	12900050	12900051	native_heat_stress_peak_856	9.6048	Chr4	AT4G25130	gene	12898591	12900064	-	0
Chr4	12916927	12916928	native_heat_stress_peak_857	11.95241	Chr4	AT4G25200	gene	12917017	12918053	+	89
Chr4	12918530	12918531	native_heat_stress_peak_858	4.44657	Chr4	AT4G25210	gene	12918328	12919742	+	0
Chr4	12929313	12929314	native_heat_stress_peak_859	2.4728	Chr4	AT4G25230	gene	12923919	12929156	+	-157
Chr4	12967346	12967347	native_heat_stress_peak_860	4.16102	Chr4	AT4TE60680	TE	12967438	12967566	-	91
Chr4	13036586	13036587	native_heat_stress_peak_861	11.1489	Chr4	AT4G25520	gene	13032178	13036213	-	-373
Chr4	13080583	13080584	native_heat_stress_peak_862	3.82983	Chr4	AT4G25650	gene	13080901	13083197	-	317
Chr4	1308682	1308683	native_heat_stress_peak_746	8.80679	Chr4	AT4G02940	gene	1306503	1310946	+	0
Chr4	13091796	13091797	native_heat_stress_peak_863	4.46223	Chr4	AT4G25690	gene	13090209	13091798	-	0
Chr4	13091796	13091797	native_heat_stress_peak_863	4.46223	Chr4	AT4G25692	gene	13090209	13091797	-	0
Chr4	1321544	1321545	native_heat_stress_peak_747	8.74372	Chr4	AT4G02980	gene	1319656	1321477	-	-67
Chr4	13460171	13460172	native_heat_stress_peak_864	19.09839	Chr4	AT4G26690	gene	13456434	13460060	-	-111
Chr4	13460911	13460912	native_heat_stress_peak_865	10.42489	Chr4	AT4G26690	gene	13456434	13460060	-	-851
Chr4	13486872	13486873	native_heat_stress_peak_866	14.17064	Chr4	AT4G26780	gene	13484839	13486771	-	-101
Chr4	13554437	13554438	native_heat_stress_peak_867	6.53246	Chr4	AT4G26990	gene	13550906	13554386	-	-51
Chr4	13571346	13571347	native_heat_stress_peak_868	3.37406	Chr4	AT4G27020	gene	13568432	13571474	-	0
Chr4	13652615	13652616	native_heat_stress_peak_869	7.92515	Chr4	AT4G27260	gene	13653609	13656204	+	993
Chr4	13745711	13745712	native_heat_stress_peak_870	10.42489	Chr4	AT4G27500	gene	13743110	13746211	+	0
Chr4	13810040	13810041	native_heat_stress_peak_871	4.67812	Chr4	AT4G27652	gene	13809833	13810356	+	0
Chr4	13820085	13820086	native_heat_stress_peak_872	5.12714	Chr4	AT4G27670	gene	13818870	13819971	-	-114
Chr4	13904468	13904469	native_heat_stress_peak_873	5.12714	Chr4	AT4G27940	gene	13904474	13907245	+	5
Chr4	13967808	13967809	native_heat_stress_peak_874	11.25916	Chr4	AT4G28110	gene	13968029	13969384	-	220
Chr4	13974580	13974581	native_heat_stress_peak_875	9.37661	Chr4	AT4G28140	gene	13974691	13975908	-	110
Chr4	13975230	13975231	native_heat_stress_peak_876	3.3283	Chr4	AT4G28140	gene	13974691	13975908	-	0
Chr4	14073185	14073186	native_heat_stress_peak_877	10.42489	Chr4	AT4G28480	gene	14073042	14075271	+	0
Chr4	14321913	14321914	native_heat_stress_peak_878	5.30881	Chr4	AT4G29070	gene	14321813	14323307	+	0
Chr4	14444825	14444826	native_heat_stress_peak_879	11.25916	Chr4	AT4G29330	gene	14444819	14447115	+	0
Chr4	14535151	14535152	native_heat_stress_peak_880	9.58427	Chr4	AT4G29660	gene	14534263	14535292	-	0
Chr4	14575882	14575883	native_heat_stress_peak_881	10.42489	Chr4	AT4G29770	gene	14575718	14577643	+	0
Chr4	14579559	14579560	native_heat_stress_peak_882	10.8855	Chr4	AT4G29780	gene	14579704	14581700	+	144
Chr4	14580557	14580558	native_heat_stress_peak_883	7.13553	Chr4	AT4G29780	gene	14579704	14581700	+	0
Chr4	14581237	14581238	native_heat_stress_peak_884	5.02013	Chr4	AT4G29780	gene	14579704	14581700	+	0
Chr4	14581824	14581825	native_heat_stress_peak_885	5.81606	Chr4	AT4G29780	gene	14579704	14581700	+	-124
Chr4	14796863	14796864	native_heat_stress_peak_886	16.19929	Chr4	AT4G30210	gene	14796764	14800922	+	0
Chr4	14807773	14807774	native_heat_stress_peak_887	5.81606	Chr4	AT4G30240	gene	14807919	14809985	-	145
Chr4	14849808	14849809	native_heat_stress_peak_888	2.1632	Chr4	AT4G30350	gene	14847740	14851143	+	0
Chr4	14850543	14850544	native_heat_stress_peak_889	3.22853	Chr4	AT4G30350	gene	14847740	14851143	+	0
Chr4	14851286	14851287	native_heat_stress_peak_890	3.82983	Chr4	AT4G30350	gene	14847740	14851143	+	-143
Chr4	14852219	14852220	native_heat_stress_peak_891	9.6048	Chr4	AT4G30350	gene	14847740	14851143	+	-1076
Chr4	14861026	14861027	native_heat_stress_peak_892	3.82983	Chr4	AT4G30380	gene	14860486	14860994	+	-32
Chr4	14863017	14863018	native_heat_stress_peak_893	6.53246	Chr4	AT4G30390	gene	14862009	14863185	-	0
Chr4	14882393	14882394	native_heat_stress_peak_894	2.82779	Chr4	AT4G30440	gene	14881855	14883480	-	0
Chr4	14882948	14882949	native_heat_stress_peak_895	2.7888	Chr4	AT4G30440	gene	14881855	14883480	-	0
Chr4	14884744	14884745	native_heat_stress_peak_896	11.2228	Chr4	AT4TE70650	TE	14884759	14885250	-	14
Chr4	14902579	14902580	native_heat_stress_peak_897	8.80679	Chr4	AT4G30490	gene	14899034	14902144	-	-435
Chr4	15066916	15066917	native_heat_stress_peak_898	14.76608	Chr4	AT4G30960	gene	15067053	15069010	+	136
Chr4	1520873	1520874	native_heat_stress_peak_748	6.6429	Chr4	AT4G03435	gene	1520784	1520856	-	-17
Chr4	15289778	15289779	native_heat_stress_peak_899	4.46223	Chr4	AT4G31550	gene	15289947	15291539	-	168
Chr4	15385533	15385534	native_heat_stress_peak_900	2.42234	Chr4	AT4G31805	gene	15385280	15386982	+	0
Chr4	154725	154726	native_heat_stress_peak_729	8.06414	Chr4	AT4G00355	gene	154705	156376	+	0
Chr4	15489550	15489551	native_heat_stress_peak_901	15.31066	Chr4	AT4G32020	gene	15487944	15489450	+	-100
Chr4	15646713	15646714	native_heat_stress_peak_902	66.69551	Chr4	AT4G32410	gene	15640620	15646665	-	-48
Chr4	15671381	15671382	native_heat_stress_peak_903	4.46223	Chr4	AT4G32475	gene	15671393	15671463	+	11
Chr4	15721294	15721295	native_heat_stress_peak_904	7.26929	Chr4	AT4G32590	gene	15721324	15722908	+	29
Chr4	15730228	15730229	native_heat_stress_peak_905	5.81606	Chr4	AT4G32610	gene	15728143	15730356	-	0
Chr4	15939453	15939454	native_heat_stress_peak_906	3.82983	Chr4	AT4G33040	gene	15940561	15941330	-	1107
Chr4	16054366	16054367	native_heat_stress_peak_907	4.46223	Chr4	AT4G33300	gene	16050456	16056526	-	0
Chr4	16080636	16080637	native_heat_stress_peak_908	36.9727	Chr4	AT4G33400	gene	16077917	16080521	-	-115
Chr4	16168120	16168121	native_heat_stress_peak_909	9.6048	Chr4	AT4G33660	gene	16167286	16167951	-	-169
Chr4	161815	161816	native_heat_stress_peak_730	63.87371	Chr4	AT4G00360	gene	160768	163023	+	0
Chr4	16256249	16256250	native_heat_stress_peak_910	6.53246	Chr4	AT4G33910	gene	16256733	16258771	-	483
Chr4	16259921	16259922	native_heat_stress_peak_911	5.81606	Chr4	AT4G33920	gene	16260663	16262981	+	741
Chr4	16260539	16260540	native_heat_stress_peak_912	2.94066	Chr4	AT4G33920	gene	16260663	16262981	+	123
Chr4	16261218	16261219	native_heat_stress_peak_913	1.68714	Chr4	AT4G33920	gene	16260663	16262981	+	0
Chr4	16262938	16262939	native_heat_stress_peak_914	8.0291	Chr4	AT4G33920	gene	16260663	16262981	+	0
Chr4	16389365	16389366	native_heat_stress_peak_915	1.57118	Chr4	AT4G34240	gene	16389620	16392824	+	254
Chr4	16476969	16476970	native_heat_stress_peak_916	2.40658	Chr4	AT4G34450	gene	16471835	16477021	+	0
Chr4	16554533	16554534	native_heat_stress_peak_917	7.34382	Chr4	AT4G34680	gene	16553390	16554740	+	0
Chr4	16561188	16561189	native_heat_stress_peak_918	1.94406	Chr4	AT4G34710	gene	16560062	16562969	-	0
Chr4	16645725	16645726	native_heat_stress_peak_919	3.82983	Chr4	AT4G34950	gene	16642316	16644818	-	-907
Chr4	16675597	16675598	native_heat_stress_peak_920	18.37963	Chr4	AT4G35025	gene	16675528	16675749	-	0
Chr4	16704335	16704336	native_heat_stress_peak_921	6.53246	Chr4	AT4G35090	gene	16700342	16703325	-	-1010
Chr4	16754805	16754806	native_heat_stress_peak_922	5.81606	Chr4	AT4G35230	gene	16755112	16758091	-	306
Chr4	16888264	16888265	native_heat_stress_peak_923	44.50073	Chr4	AT4G35570	gene	16887165	16888356	-	0
Chr4	16968118	16968119	native_heat_stress_peak_924	17.08822	Chr4	AT4G35800	gene	16960657	16968128	-	0
Chr4	17039671	17039672	native_heat_stress_peak_925	10.8855	Chr4	AT4G36010	gene	17039063	17041141	-	0
Chr4	17040949	17040950	native_heat_stress_peak_926	3.27248	Chr4	AT4G36010	gene	17039063	17041141	-	0
Chr4	17049750	17049751	native_heat_stress_peak_927	3.3283	Chr4	AT4G36040	gene	17049171	17050274	-	0
Chr4	17236060	17236061	native_heat_stress_peak_928	16.60295	Chr4	AT4G36520	gene	17230589	17235518	-	-542
Chr4	17279788	17279789	native_heat_stress_peak_929	2.65288	Chr4	AT4G36640	gene	17276936	17279201	-	-587
Chr4	17281144	17281145	native_heat_stress_peak_930	11.8553	Chr4	AT4G36648	gene	17280528	17282730	-	0
Chr4	17283064	17283065	native_heat_stress_peak_931	2.94066	Chr4	AT4G36650	gene	17283132	17285599	-	67
Chr4	17442181	17442182	native_heat_stress_peak_932	1.92602	Chr4	AT4G36988	gene	17440177	17442151	+	-30
Chr4	17442181	17442182	native_heat_stress_peak_932	1.92602	Chr4	AT4G36990	gene	17440177	17442151	+	-30
Chr4	17540477	17540478	native_heat_stress_peak_933	21.44169	Chr4	AT4G37260	gene	17540490	17541799	+	12
Chr4	17986410	17986411	native_heat_stress_peak_934	12.98102	Chr4	AT4G38430	gene	17986466	17988807	+	55
Chr4	18028728	18028729	native_heat_stress_peak_935	2.11382	Chr4	AT4G38550	gene	18025635	18028800	+	0
Chr4	18215482	18215483	native_heat_stress_peak_936	3.74592	Chr4	AT4G39090	gene	18215556	18217482	-	73
Chr4	18255080	18255081	native_heat_stress_peak_937	5.30881	Chr4	AT4G39195	gene	18254989	18255024	-	-56
Chr4	18304589	18304590	native_heat_stress_peak_938	13.86513	Chr4	AT4TE88690	TE	18304197	18304442	+	-147
Chr4	18410266	18410267	native_heat_stress_peak_939	3.92352	Chr4	AT4G39670	gene	18410172	18411000	+	0
Chr4	18410824	18410825	native_heat_stress_peak_940	3.82983	Chr4	AT4G39670	gene	18410172	18411000	+	0
Chr4	18473669	18473670	native_heat_stress_peak_941	1.61919	Chr4	AT4TE89590	TE	18473804	18473824	+	134
Chr4	18480519	18480520	native_heat_stress_peak_942	3.49176	Chr4	AT4G39830	gene	18478929	18481343	+	0
Chr4	18486474	18486475	native_heat_stress_peak_943	14.76608	Chr4	AT4G39840	gene	18484901	18486814	+	0
Chr4	18566770	18566771	native_heat_stress_peak_944	22.68288	Chr4	AT4TE90090	TE	18567403	18567462	-	632
Chr4	18573210	18573211	native_heat_stress_peak_945	10.0382	Chr4	AT4G40060	gene	18571359	18573084	-	-126
Chr4	188446	188447	native_heat_stress_peak_731	3.82983	Chr4	AT4TE00965	TE	188256	188283	-	-163
Chr4	1931754	1931755	native_heat_stress_peak_749	38.35472	Chr4	AT4TE09330	TE	1930970	1931430	+	-324
Chr4	1934109	1934110	native_heat_stress_peak_750	5.09456	Chr4	AT4G04020	gene	1932144	1933950	+	-159
Chr4	21163	21164	native_heat_stress_peak_727	17.99016	Chr4	AT4G00060	gene	21437	28871	+	273
Chr4	2234525	2234526	native_heat_stress_peak_751	5.12714	Chr4	AT4G04490	gene	2231957	2234638	-	0
Chr4	2259439	2259440	native_heat_stress_peak_752	8.80679	Chr4	AT4TE10505	TE	2259376	2259404	+	-35
Chr4	227454	227455	native_heat_stress_peak_732	17.54404	Chr4	AT4G00500	gene	225028	227396	-	-58
Chr4	2289024	2289025	native_heat_stress_peak_753	5.81606	Chr4	AT4TE10605	TE	2288785	2288835	-	-189
Chr4	2587964	2587965	native_heat_stress_peak_754	6.09947	Chr4	AT4G05050	gene	2588004	2589386	-	39
Chr4	2589500	2589501	native_heat_stress_peak_755	5.60324	Chr4	AT4G05050	gene	2588004	2589386	-	-114
Chr4	2594213	2594214	native_heat_stress_peak_756	35.04861	Chr4	AT4G05071	gene	2594154	2594297	-	0
Chr4	2595137	2595138	native_heat_stress_peak_757	3.82983	Chr4	AT4TE12165	TE	2595056	2595192	+	0
Chr4	2719612	2719613	native_heat_stress_peak_758	9.32153	Chr4	AT4G05320	gene	2718170	2720308	+	0
Chr4	2746212	2746213	native_heat_stress_peak_759	12.98102	Chr4	AT4G05420	gene	2746121	2752943	+	0
Chr4	2953017	2953018	native_heat_stress_peak_760	1.68341	-	-	-	-	-	-	5100
Chr4	2994630	2994631	native_heat_stress_peak_761	4.98161	Chr4	AT4TE13955	TE	2994774	2995419	-	143
Chr4	3055530	3055531	native_heat_stress_peak_762	5.0885	Chr4	AT4TE14150	TE	3055738	3055801	-	207
Chr4	33862	33863	native_heat_stress_peak_728	4.46223	Chr4	AT4G00085	gene	33800	33872	+	0
Chr4	3951502	3951503	native_heat_stress_peak_763	5.52989	Chr4	AT4G06700	transposable_element_gene	3949133	3950602	-	-900
Chr4	3952620	3952621	native_heat_stress_peak_764	24.55709	Chr4	AT4G06700	transposable_element_gene	3949133	3950602	-	-2018
Chr4	3953611	3953612	native_heat_stress_peak_765	1.4298	Chr4	AT4G06700	transposable_element_gene	3949133	3950602	-	-3009
Chr4	3966504	3966505	native_heat_stress_peak_766	2.95047	Chr4	AT4G06708	transposable_element_gene	3962925	3965636	-	-868
Chr4	3968354	3968355	native_heat_stress_peak_767	2.11382	Chr4	AT4G06708	transposable_element_gene	3962925	3965636	-	-2718
Chr4	3972234	3972235	native_heat_stress_peak_768	6.13119	-	-	-	-	-	-	5100
Chr4	3976230	3976231	native_heat_stress_peak_769	3.02131	-	-	-	-	-	-	5100
Chr4	3985176	3985177	native_heat_stress_peak_770	1.9962	Chr4	AT4TE17360	TE	3987766	3997945	-	2589
Chr4	4000261	4000262	native_heat_stress_peak_771	2.78772	Chr4	AT4TE17360	TE	3987766	3997945	-	-2316
Chr4	525354	525355	native_heat_stress_peak_733	43.32766	Chr4	AT4TE02745	TE	525705	525738	-	350
Chr4	545807	545808	native_heat_stress_peak_734	5.12714	Chr4	AT4G01320	gene	545796	549261	+	0
Chr4	5641807	5641808	native_heat_stress_peak_772	4.46223	Chr4	AT4TE23630	TE	5640628	5641237	-	-570
Chr4	5643255	5643256	native_heat_stress_peak_773	2.11382	Chr4	AT4TE23640	TE	5643629	5643856	-	373
Chr4	566138	566139	native_heat_stress_peak_735	2.65288	Chr4	AT4G01360	gene	564760	566310	+	0
Chr4	5739163	5739164	native_heat_stress_peak_774	4.67812	Chr4	AT4G08949	gene	5739008	5739151	-	-12
Chr4	5757905	5757906	native_heat_stress_peak_775	46.51873	Chr4	AT4G08980	gene	5758105	5760558	+	199
Chr4	5777608	5777609	native_heat_stress_peak_776	1.68714	Chr4	AT4G09010	gene	5777397	5779462	-	0
Chr4	5828525	5828526	native_heat_stress_peak_777	12.78639	Chr4	AT4G09150	gene	5828519	5833676	+	0
Chr4	5831561	5831562	native_heat_stress_peak_778	2.94066	Chr4	AT4G09150	gene	5828519	5833676	+	0
Chr4	5851134	5851135	native_heat_stress_peak_779	25.5321	Chr4	AT4TE24630	TE	5851681	5851793	+	546
Chr4	5891073	5891074	native_heat_stress_peak_780	3.30142	Chr4	AT4G09280	transposable_element_gene	5890496	5891808	-	0
Chr4	5891073	5891074	native_heat_stress_peak_780	3.30142	Chr4	AT4TE24810	TE	5890042	5891644	+	0
Chr4	592738	592739	native_heat_stress_peak_736	7.26929	Chr4	AT4TE03105	TE	592768	592987	+	29
Chr4	6023954	6023955	native_heat_stress_peak_781	15.6344	Chr4	AT4G09510	gene	6021164	6023873	-	-81
Chr4	6276990	6276991	native_heat_stress_peak_782	6.53246	Chr4	AT4G10040	gene	6276998	6278509	+	7
Chr4	6370277	6370278	native_heat_stress_peak_783	6.99066	Chr4	AT4G10250	gene	6370343	6371291	+	65
Chr4	6406503	6406504	native_heat_stress_peak_784	4.46223	Chr4	AT4TE27325	TE	6406458	6406521	+	0
Chr4	659385	659386	native_heat_stress_peak_737	3.82983	Chr4	AT4G01520	gene	656407	659178	-	-207
Chr4	6837652	6837653	native_heat_stress_peak_785	6.8678	Chr4	AT4G11213	gene	6837560	6837643	-	-9
Chr4	6840161	6840162	native_heat_stress_peak_786	15.67808	Chr4	AT4G11230	gene	6840491	6845591	-	329
Chr4	6901670	6901671	native_heat_stress_peak_787	6.52419	Chr4	AT4G11350	gene	6901682	6904244	+	11
Chr4	6903250	6903251	native_heat_stress_peak_788	5.81606	Chr4	AT4G11350	gene	6901682	6904244	+	0
Chr4	6905538	6905539	native_heat_stress_peak_789	4.07129	Chr4	AT4G11355	gene	6905485	6905557	-	0
Chr4	7011530	7011531	native_heat_stress_peak_790	18.50245	Chr4	AT4G11600	gene	7009769	7011375	-	-155
Chr4	7042623	7042624	native_heat_stress_peak_791	29.35016	Chr4	AT4G11660	gene	7042630	7044708	+	6
Chr4	7102060	7102061	native_heat_stress_peak_792	4.46223	Chr4	AT4TE30830	TE	7101226	7102618	-	0
Chr4	7142439	7142440	native_heat_stress_peak_793	16.98974	Chr4	AT4G11876	gene	7142303	7142434	+	-5
Chr4	7338725	7338726	native_heat_stress_peak_794	2.42234	Chr4	AT4G12400	gene	7338659	7341363	-	0
Chr4	7341344	7341345	native_heat_stress_peak_795	49.27561	Chr4	AT4G12400	gene	7338659	7341363	-	0
Chr4	7369643	7369644	native_heat_stress_peak_796	3.82983	Chr4	AT4G12430	gene	7365257	7368730	-	-913
Chr4	7369643	7369644	native_heat_stress_peak_796	3.82983	Chr4	AT4G12432	gene	7365257	7368730	-	-913
Chr4	744194	744195	native_heat_stress_peak_738	5.12714	Chr4	AT4TE03815	TE	743216	743955	-	-239
Chr4	7489992	7489993	native_heat_stress_peak_797	3.22853	Chr4	AT4G12720	gene	7487301	7490077	+	0
Chr4	7522242	7522243	native_heat_stress_peak_798	16.61738	Chr4	AT4G12800	gene	7521322	7522670	+	0
Chr4	780452	780453	native_heat_stress_peak_739	17.54404	Chr4	AT4G01810	gene	776488	780355	-	-97
Chr4	7817328	7817329	native_heat_stress_peak_799	8.93676	Chr4	AT4TE34305	TE	7816826	7821792	+	0
Chr4	7854628	7854629	native_heat_stress_peak_800	2.42234	Chr4	AT4TE34495	TE	7853799	7853845	+	-783
Chr4	7877660	7877661	native_heat_stress_peak_801	7.26929	Chr4	AT4G13554	gene	7878185	7878561	-	524
Chr4	7948517	7948518	native_heat_stress_peak_802	5.12714	Chr4	AT4G13670	gene	7948579	7950903	+	61
Chr4	798336	798337	native_heat_stress_peak_740	6.53246	Chr4	AT4G01850	gene	796097	798286	-	-50
Chr4	799500	799501	native_heat_stress_peak_741	18.65426	Chr4	AT4TE04105	TE	798573	799230	-	-270
Chr4	8012284	8012285	native_heat_stress_peak_803	5.81606	Chr4	AT4G13830	gene	8011424	8012780	+	0
Chr4	808343	808344	native_heat_stress_peak_742	3.22853	Chr4	AT4G01865	gene	808270	808342	-	-1
Chr4	8111218	8111219	native_heat_stress_peak_804	5.81606	Chr4	AT4G14070	gene	8111962	8118160	-	743
Chr4	8218318	8218319	native_heat_stress_peak_805	4.20217	Chr4	AT4G14270	gene	8218378	8219322	+	59
Chr4	8230997	8230998	native_heat_stress_peak_806	8.0291	Chr4	AT4G14300	gene	8231017	8233491	+	19
Chr4	8271290	8271291	native_heat_stress_peak_807	4.79736	Chr4	AT4G14360	gene	8267289	8271121	-	-169
Chr4	8272984	8272985	native_heat_stress_peak_808	1.87424	Chr4	AT4G14365	gene	8271464	8273765	-	0
Chr4	8280695	8280696	native_heat_stress_peak_809	3.22853	Chr4	AT4G14370	gene	8279641	8283263	-	0
Chr4	8283380	8283381	native_heat_stress_peak_810	4.46223	Chr4	AT4G14370	gene	8279641	8283263	-	-117
Chr4	843568	843569	native_heat_stress_peak_743	12.73798	Chr4	AT4G01940	gene	841989	843459	-	-109
Chr4	879789	879790	native_heat_stress_peak_744	8.0291	Chr4	AT4G02005	gene	876908	879741	-	-48
Chr4	8814830	8814831	native_heat_stress_peak_811	5.30881	Chr4	AT4G15410	gene	8814801	8816805	+	0
Chr4	8823667	8823668	native_heat_stress_peak_812	20.45004	Chr4	AT4G15420	gene	8823725	8826096	+	57
Chr4	8826173	8826174	native_heat_stress_peak_813	5.30881	Chr4	AT4G15420	gene	8823725	8826096	+	-77
Chr4	8827363	8827364	native_heat_stress_peak_814	12.11236	Chr4	AT4G15430	gene	8827876	8831504	+	512
Chr4	8883883	8883884	native_heat_stress_peak_815	2.65288	Chr4	AT4G15560	gene	8883907	8887565	+	23
Chr4	8913715	8913716	native_heat_stress_peak_816	8.05069	Chr4	AT4G15620	gene	8913838	8915663	+	122
Chr4	9302043	9302044	native_heat_stress_peak_817	2.65288	Chr4	AT4G16500	gene	9301388	9302022	-	-21
Chr4	9376618	9376619	native_heat_stress_peak_818	26.95083	Chr4	AT4G16660	gene	9376737	9381507	+	118
Chr4	9381737	9381738	native_heat_stress_peak_819	4.46223	Chr4	AT4G16660	gene	9376737	9381507	+	-230
Chr4	9499277	9499278	native_heat_stress_peak_820	9.6585	Chr4	AT4TE42905	TE	9498802	9499350	-	0
Chr4	9571062	9571063	native_heat_stress_peak_821	10.57024	Chr4	AT4TE43250	TE	9570499	9575603	+	0
Chr4	9609283	9609284	native_heat_stress_peak_822	2.65288	Chr4	AT4G17098	gene	9608632	9611700	+	0
Chr4	9670969	9670970	native_heat_stress_peak_823	19.42003	Chr4	AT4G17250	gene	9670881	9673417	+	0
Chr4	9671419	9671420	native_heat_stress_peak_824	1.94406	Chr4	AT4G17250	gene	9670881	9673417	+	0
Chr4	9724698	9724699	native_heat_stress_peak_825	8.80679	Chr4	AT4G17420	gene	9722356	9724640	-	-58
Chr4	9816425	9816426	native_heat_stress_peak_826	2.65288	Chr4	AT4G17615	gene	9816452	9819312	+	26
Chr4	9819438	9819439	native_heat_stress_peak_827	15.67808	Chr4	AT4G17616	gene	9819498	9821684	+	59
Chr5	10030242	10030243	native_heat_stress_peak_1078	9.6048	Chr5	AT5G28030	gene	10030406	10032451	-	163
Chr5	10319043	10319044	native_heat_stress_peak_1079	12.33982	Chr5	AT5TE37690	TE	10317188	10319934	-	0
Chr5	10540717	10540718	native_heat_stress_peak_1080	3.72648	Chr5	AT5G28540	gene	10540460	10543375	-	0
Chr5	10541565	10541566	native_heat_stress_peak_1081	5.37214	Chr5	AT5G28540	gene	10540460	10543375	-	0
Chr5	10542279	10542280	native_heat_stress_peak_1082	7.61665	Chr5	AT5G28540	gene	10540460	10543375	-	0
Chr5	10543465	10543466	native_heat_stress_peak_1083	49.58657	Chr5	AT5G28540	gene	10540460	10543375	-	-90
Chr5	11185114	11185115	native_heat_stress_peak_1084	3.33397	Chr5	AT5TE40475	TE	11184835	11185400	-	0
Chr5	11187075	11187076	native_heat_stress_peak_1085	3.45965	Chr5	AT5TE40485	TE	11186844	11186907	-	-168
Chr5	11233390	11233391	native_heat_stress_peak_1086	2.17257	Chr5	AT5TE40675	TE	11228553	11228758	+	-4632
Chr5	11251838	11251839	native_heat_stress_peak_1087	3.82983	-	-	-	-	-	-	5100
Chr5	11252243	11252244	native_heat_stress_peak_1088	3.2011	-	-	-	-	-	-	5100
Chr5	11253104	11253105	native_heat_stress_peak_1089	2.57334	-	-	-	-	-	-	5100
Chr5	11708313	11708314	native_heat_stress_peak_1090	3.64212	Chr5	AT5TE42190	TE	11711929	11723225	-	3615
Chr5	11759246	11759247	native_heat_stress_peak_1091	1.9228	Chr5	AT5TE42320	TE	11763872	11765766	-	4625
Chr5	11760462	11760463	native_heat_stress_peak_1092	1.72175	Chr5	AT5TE42320	TE	11763872	11765766	-	3409
Chr5	11870496	11870497	native_heat_stress_peak_1093	2.85902	-	-	-	-	-	-	5100
Chr5	11877303	11877304	native_heat_stress_peak_1094	7.94071	-	-	-	-	-	-	5100
Chr5	1217473	1217474	native_heat_stress_peak_977	7.26929	Chr5	AT5G04340	gene	1216131	1217106	-	-367
Chr5	1243653	1243654	native_heat_stress_peak_978	28.77959	Chr5	AT5TE04520	TE	1243755	1243923	+	101
Chr5	12813424	12813425	native_heat_stress_peak_1095	2.07118	Chr5	AT5TE45330	TE	12813540	12813593	+	115
Chr5	12855814	12855815	native_heat_stress_peak_1096	1.9001	Chr5	AT5TE45655	TE	12855759	12855822	+	0
Chr5	12873841	12873842	native_heat_stress_peak_1097	6.3154	Chr5	AT5TE45835	TE	12869957	12870018	+	-3823
Chr5	12877758	12877759	native_heat_stress_peak_1098	2.58757	-	-	-	-	-	-	5100
Chr5	1344103	1344104	native_heat_stress_peak_979	14.45945	Chr5	AT5TE04880	TE	1344326	1344420	-	222
Chr5	13521840	13521841	native_heat_stress_peak_1099	27.63877	Chr5	AT5G35320	gene	13521779	13523425	+	0
Chr5	1360508	1360509	native_heat_stress_peak_980	2.65288	Chr5	AT5G04720	gene	1360712	1363884	+	203
Chr5	13672181	13672182	native_heat_stress_peak_1100	5.81606	Chr5	AT5G35460	gene	13672539	13674739	+	357
Chr5	1372126	1372127	native_heat_stress_peak_981	21.44169	Chr5	AT5G04750	gene	1372147	1373619	+	20
Chr5	13902935	13902936	native_heat_stress_peak_1101	5.73223	Chr5	AT5G35735	gene	13900752	13902997	-	0
Chr5	1404978	1404979	native_heat_stress_peak_982	2.65288	Chr5	AT5G04840	gene	1405294	1407934	+	315
Chr5	14301257	14301258	native_heat_stress_peak_1102	2.65288	Chr5	AT5TE51155	TE	14301366	14301897	-	108
Chr5	1444865	1444866	native_heat_stress_peak_983	4.46223	Chr5	AT5G04930	gene	1444870	1449817	+	4
Chr5	145159	145160	native_heat_stress_peak_949	5.81606	Chr5	AT5G01340	gene	143055	144720	-	-439
Chr5	1457164	1457165	native_heat_stress_peak_984	8.80679	Chr5	AT5G04940	gene	1454167	1456990	-	-174
Chr5	14834319	14834320	native_heat_stress_peak_1103	5.81606	Chr5	AT5G37400	gene	14834343	14836346	+	23
Chr5	14913495	14913496	native_heat_stress_peak_1104	2.42234	Chr5	AT5G37540	gene	14912835	14914431	+	0
Chr5	14968967	14968968	native_heat_stress_peak_1105	6.53246	Chr5	AT5G37670	gene	14968991	14969509	+	23
Chr5	15208444	15208445	native_heat_stress_peak_1106	30.86222	Chr5	AT5G38110	gene	15208470	15210215	+	25
Chr5	1547434	1547435	native_heat_stress_peak_985	2.11382	Chr5	AT5G05210	gene	1547423	1549791	+	0
Chr5	155013	155014	native_heat_stress_peak_950	13.86513	Chr5	AT5G01370	gene	152530	154467	+	-546
Chr5	15928083	15928084	native_heat_stress_peak_1107	9.6048	Chr5	AT5G39770	gene	15919241	15927549	-	-534
Chr5	15932149	15932150	native_heat_stress_peak_1108	2.11382	Chr5	AT5G39785	gene	15929188	15932276	+	0
Chr5	15976324	15976325	native_heat_stress_peak_1109	5.81606	Chr5	AT5G39895	gene	15976287	15976359	+	0
Chr5	1602117	1602118	native_heat_stress_peak_986	17.53013	Chr5	AT5G05410	gene	1602205	1603926	+	87
Chr5	1604108	1604109	native_heat_stress_peak_987	4.20217	Chr5	AT5G05420	gene	1604040	1604823	-	0
Chr5	16166255	16166256	native_heat_stress_peak_1110	10.7437	Chr5	AT5G40395	gene	16166180	16166387	-	0
Chr5	1623739	1623740	native_heat_stress_peak_988	1.52189	Chr5	AT5G05480	gene	1622172	1624270	-	0
Chr5	16316712	16316713	native_heat_stress_peak_1111	7.25912	Chr5	AT5G40770	gene	16314850	16316719	-	0
Chr5	16688720	16688721	native_heat_stress_peak_1112	2.1632	Chr5	AT5G41740	gene	16688626	16693119	+	0
Chr5	16696845	16696846	native_heat_stress_peak_1113	2.11382	Chr5	AT5G41750	gene	16693909	16698943	+	0
Chr5	16697966	16697967	native_heat_stress_peak_1114	2.42234	Chr5	AT5G41750	gene	16693909	16698943	+	0
Chr5	16797961	16797962	native_heat_stress_peak_1115	6.53246	Chr5	AT5G41990	gene	16794967	16798006	-	0
Chr5	16797961	16797962	native_heat_stress_peak_1115	6.53246	Chr5	AT5G41992	gene	16794967	16798006	-	0
Chr5	16808717	16808718	native_heat_stress_peak_1116	15.18502	Chr5	AT5G42020	gene	16807483	16810646	-	0
Chr5	16810615	16810616	native_heat_stress_peak_1117	27.63877	Chr5	AT5G42020	gene	16807483	16810646	-	0
Chr5	16816045	16816046	native_heat_stress_peak_1118	5.30881	Chr5	AT5G42050	gene	16815489	16817301	+	0
Chr5	16817364	16817365	native_heat_stress_peak_1119	5.70611	Chr5	AT5G42050	gene	16815489	16817301	+	-63
Chr5	16846129	16846130	native_heat_stress_peak_1120	6.6429	Chr5	AT5TE60830	TE	16845565	16846141	+	0
Chr5	16943288	16943289	native_heat_stress_peak_1121	9.58628	Chr5	AT5G42380	gene	16942576	16943366	-	0
Chr5	16964275	16964276	native_heat_stress_peak_1122	6.53246	Chr5	AT5G42410	gene	16964764	16965099	+	488
Chr5	17141026	17141027	native_heat_stress_peak_1123	3.22853	Chr5	AT5G42740	gene	17135692	17140892	+	-134
Chr5	17449171	17449172	native_heat_stress_peak_1124	8.0291	Chr5	AT5TE63030	TE	17447959	17448910	+	-261
Chr5	17456529	17456530	native_heat_stress_peak_1125	7.26929	Chr5	AT5G43440	gene	17455233	17456657	-	0
Chr5	17523626	17523627	native_heat_stress_peak_1126	2.82779	Chr5	AT5G43620	gene	17522520	17524001	+	0
Chr5	17535618	17535619	native_heat_stress_peak_1127	20.45004	Chr5	AT5G43660	gene	17536337	17538595	-	718
Chr5	17639646	17639647	native_heat_stress_peak_1128	5.81606	Chr5	AT5G43880	gene	17639818	17643648	-	171
Chr5	17731485	17731486	native_heat_stress_peak_1129	42.6335	Chr5	AT5G44060	gene	17731005	17731905	+	0
Chr5	18244448	18244449	native_heat_stress_peak_1130	14.72933	Chr5	AT5G45130	gene	18244266	18246450	+	0
Chr5	18403860	18403861	native_heat_stress_peak_1131	21.69932	Chr5	AT5G45410	gene	18401908	18403800	-	-60
Chr5	18505717	18505718	native_heat_stress_peak_1132	5.81606	Chr5	AT5G45630	gene	18505809	18506323	-	91
Chr5	18507175	18507176	native_heat_stress_peak_1133	11.25916	Chr5	AT5G45640	gene	18507489	18511616	-	313
Chr5	18716841	18716842	native_heat_stress_peak_1134	6.53246	Chr5	AT5G46170	gene	18714965	18716953	-	0
Chr5	18790257	18790258	native_heat_stress_peak_1135	8.06414	Chr5	AT5G46325	gene	18790308	18790387	+	50
Chr5	18804638	18804639	native_heat_stress_peak_1136	20.49677	Chr5	AT5G46350	gene	18801218	18804043	-	-595
Chr5	18948460	18948461	native_heat_stress_peak_1137	9.6048	Chr5	AT5G46690	gene	18945615	18947637	+	-823
Chr5	18952050	18952051	native_heat_stress_peak_1138	20.45004	Chr5	AT5G46700	gene	18950917	18952629	+	0
Chr5	19045613	19045614	native_heat_stress_peak_1139	7.17395	Chr5	AT5TE68495	TE	19044461	19045245	-	-368
Chr5	19047397	19047398	native_heat_stress_peak_1140	7.26929	Chr5	AT5G46910	gene	19046858	19050880	+	0
Chr5	19116624	19116625	native_heat_stress_peak_1141	6.53246	Chr5	AT5TE68745	TE	19115940	19116484	-	-140
Chr5	19135880	19135881	native_heat_stress_peak_1142	24.49489	Chr5	AT5G47120	gene	19136023	19137942	+	142
Chr5	19137111	19137112	native_heat_stress_peak_1143	2.7888	Chr5	AT5G47120	gene	19136023	19137942	+	0
Chr5	19169095	19169096	native_heat_stress_peak_1144	3.22853	Chr5	AT5G47210	gene	19169022	19171263	-	0
Chr5	19229071	19229072	native_heat_stress_peak_1145	6.53246	Chr5	AT5G47400	gene	19229162	19232586	+	90
Chr5	19232744	19232745	native_heat_stress_peak_1146	47.14991	Chr5	AT5G47420	gene	19232836	19235059	+	91
Chr5	1931635	1931636	native_heat_stress_peak_989	4.44657	Chr5	AT5G06320	gene	1930793	1931768	-	0
Chr5	19374367	19374368	native_heat_stress_peak_1147	21.55091	Chr5	AT5G47830	gene	19372898	19374331	-	-36
Chr5	19378654	19378655	native_heat_stress_peak_1148	5.30881	Chr5	AT5G47850	gene	19378701	19381082	-	46
Chr5	19469979	19469980	native_heat_stress_peak_1149	10.42489	Chr5	AT5G48030	gene	19466011	19469902	-	-77
Chr5	1948557	1948558	native_heat_stress_peak_990	2.65288	Chr5	AT5G06370	gene	1947139	1948612	-	0
Chr5	1952634	1952635	native_heat_stress_peak_991	14.32083	Chr5	AT5G06390	gene	1952851	1955788	+	216
Chr5	19563925	19563926	native_heat_stress_peak_1150	4.46223	Chr5	AT5G48250	gene	19561319	19563722	-	-203
Chr5	19584234	19584235	native_heat_stress_peak_1151	16.60295	Chr5	AT5G48320	gene	19581705	19584748	-	0
Chr5	19607090	19607091	native_heat_stress_peak_1152	4.46223	Chr5	AT5G48380	gene	19604089	19607059	-	-31
Chr5	19690085	19690086	native_heat_stress_peak_1153	2.95374	Chr5	AT5G48570	gene	19690542	19693845	-	456
Chr5	19693818	19693819	native_heat_stress_peak_1154	24.32905	Chr5	AT5G48570	gene	19690542	19693845	-	0
Chr5	20084556	20084557	native_heat_stress_peak_1155	5.81606	Chr5	AT5G49510	gene	20080614	20082921	+	-1635
Chr5	20090541	20090542	native_heat_stress_peak_1156	23.33118	Chr5	AT5G49520	gene	20090776	20093346	+	234
Chr5	20111086	20111087	native_heat_stress_peak_1157	12.11236	Chr5	AT5G49560	gene	20110961	20111785	-	0
Chr5	20167191	20167192	native_heat_stress_peak_1158	42.57515	Chr5	AT5G49665	gene	20167002	20169474	-	0
Chr5	20303351	20303352	native_heat_stress_peak_1159	26.58331	Chr5	AT5G49910	gene	20303414	20306469	+	62
Chr5	20610626	20610627	native_heat_stress_peak_1160	2.92607	Chr5	AT5G50650	gene	20610212	20612255	+	0
Chr5	20634811	20634812	native_heat_stress_peak_1161	5.61306	Chr5	AT5TE74330	TE	20634878	20635597	+	66
Chr5	2066174	2066175	native_heat_stress_peak_992	2.78854	Chr5	AT5G06700	gene	2063487	2066039	+	-135
Chr5	20698577	20698578	native_heat_stress_peak_1162	8.80679	Chr5	AT5TE74565	TE	20698758	20699045	+	180
Chr5	20891203	20891204	native_heat_stress_peak_1163	11.17298	Chr5	AT5G51440	gene	20891163	20892211	+	0
Chr5	21023968	21023969	native_heat_stress_peak_1164	3.22853	Chr5	AT5G51750	gene	21020207	21022781	+	-1187
Chr5	21123872	21123873	native_heat_stress_peak_1165	5.81606	Chr5	AT5G52020	gene	21123958	21124948	-	85
Chr5	21306552	21306553	native_heat_stress_peak_1166	17.54404	Chr5	AT5G52510	gene	21307049	21309302	+	496
Chr5	21352230	21352231	native_heat_stress_peak_1167	24.79782	Chr5	AT5G52630	gene	21350375	21352141	+	-89
Chr5	21355045	21355046	native_heat_stress_peak_1168	2.35778	Chr5	AT5G52640	gene	21352399	21355361	+	0
Chr5	21387483	21387484	native_heat_stress_peak_1169	2.11382	Chr5	AT5G52760	gene	21386824	21387703	+	0
Chr5	21438955	21438956	native_heat_stress_peak_1170	12.61071	Chr5	AT5G52882	gene	21433879	21438659	-	-296
Chr5	21487933	21487934	native_heat_stress_peak_1171	8.06414	Chr5	AT5G53000	gene	21485455	21487991	-	0
Chr5	21533565	21533566	native_heat_stress_peak_1172	7.26929	Chr5	AT5G53110	gene	21529022	21533159	+	-406
Chr5	21661433	21661434	native_heat_stress_peak_1173	43.88505	Chr5	AT5G53400	gene	21661445	21663572	+	11
Chr5	21846487	21846488	native_heat_stress_peak_1174	3.54939	Chr5	AT5G53790	gene	21843501	21845261	+	-1226
Chr5	21984495	21984496	native_heat_stress_peak_1175	39.76429	Chr5	AT5G54165	gene	21984569	21984964	+	73
Chr5	21985847	21985848	native_heat_stress_peak_1176	4.1337	Chr5	AT5G54170	gene	21984878	21987208	-	0
Chr5	22134715	22134716	native_heat_stress_peak_1177	25.76768	Chr5	AT5G54510	gene	22131093	22133678	-	-1037
Chr5	22151176	22151177	native_heat_stress_peak_1178	23.66365	Chr5	AT5TE79740	TE	22150955	22151076	+	-100
Chr5	22309675	22309676	native_heat_stress_peak_1179	9.58427	Chr5	AT5G54950	gene	22309832	22310242	-	156
Chr5	22597283	22597284	native_heat_stress_peak_1180	8.7471	Chr5	AT5G55835	gene	22597012	22597117	-	-166
Chr5	22666413	22666414	native_heat_stress_peak_1181	21.44169	Chr5	AT5G55970	gene	22667235	22669545	+	821
Chr5	22681307	22681308	native_heat_stress_peak_1182	5.82554	Chr5	AT5G56010	gene	22681305	22684129	+	0
Chr5	22686726	22686727	native_heat_stress_peak_1183	22.52786	Chr5	AT5G56030	gene	22686802	22689650	+	75
Chr5	22689394	22689395	native_heat_stress_peak_1184	2.26028	Chr5	AT5G56030	gene	22686802	22689650	+	0
Chr5	22777421	22777422	native_heat_stress_peak_1185	6.52419	Chr5	AT5G56260	gene	22775325	22777304	-	-117
Chr5	22910751	22910752	native_heat_stress_peak_1186	12.11236	Chr5	AT5G56600	gene	22909685	22910821	-	0
Chr5	2292619	2292620	native_heat_stress_peak_993	12.98102	Chr5	AT5G07290	gene	2293353	2298976	+	733
Chr5	23108880	23108881	native_heat_stress_peak_1187	8.0291	Chr5	AT5G57100	gene	23106302	23108795	-	-85
Chr5	2317124	2317125	native_heat_stress_peak_994	11.17298	Chr5	AT5G07340	gene	2317213	2319649	+	88
Chr5	23307522	23307523	native_heat_stress_peak_1188	4.46223	Chr5	AT5G57560	gene	23307130	23308282	-	0
Chr5	23379998	23379999	native_heat_stress_peak_1189	1.98908	Chr5	AT5G57700	gene	23374874	23377142	+	-2856
Chr5	23387906	23387907	native_heat_stress_peak_1190	7.5435	Chr5	AT5G57710	gene	23384794	23388353	+	0
Chr5	23452712	23452713	native_heat_stress_peak_1191	4.67812	Chr5	AT5G57910	gene	23451149	23452614	-	-98
Chr5	23499751	23499752	native_heat_stress_peak_1192	7.86162	Chr5	AT5G58060	gene	23498139	23500384	+	0
Chr5	23501336	23501337	native_heat_stress_peak_1193	32.0426	Chr5	AT5G58070	gene	23500061	23501209	-	-127
Chr5	23623702	23623703	native_heat_stress_peak_1194	2.35994	Chr5	AT5G58440	gene	23623858	23626787	-	155
Chr5	23681755	23681756	native_heat_stress_peak_1195	11.53239	Chr5	AT5G58590	gene	23680079	23681798	-	0
Chr5	23723278	23723279	native_heat_stress_peak_1196	2.62675	Chr5	AT5G58730	gene	23723404	23725465	-	125
Chr5	23734322	23734323	native_heat_stress_peak_1197	3.82983	Chr5	AT5G58770	gene	23734376	23735634	+	53
Chr5	23742391	23742392	native_heat_stress_peak_1198	6.53246	Chr5	AT5G58787	gene	23742450	23744619	+	58
Chr5	23953931	23953932	native_heat_stress_peak_1199	2.78854	Chr5	AT5G59385	gene	23953942	23954013	+	10
Chr5	23967231	23967232	native_heat_stress_peak_1200	41.20928	Chr5	AT5G59430	gene	23967313	23970945	+	81
Chr5	23995901	23995902	native_heat_stress_peak_1201	3.22853	Chr5	AT5TE86330	TE	23995931	23996090	+	29
Chr5	23998867	23998868	native_heat_stress_peak_1202	3.22853	Chr5	AT5G59550	gene	23998259	23999793	-	0
Chr5	23999837	23999838	native_heat_stress_peak_1203	8.80679	Chr5	AT5G59550	gene	23998259	23999793	-	-44
Chr5	24062572	24062573	native_heat_stress_peak_1204	16.60295	Chr5	AT5G59720	gene	24062577	24063277	+	4
Chr5	24064333	24064334	native_heat_stress_peak_1205	6.6429	Chr5	AT5G59730	gene	24063877	24066170	-	0
Chr5	24066227	24066228	native_heat_stress_peak_1206	8.0291	Chr5	AT5G59730	gene	24063877	24066170	-	-57
Chr5	24102075	24102076	native_heat_stress_peak_1207	17.54404	Chr5	AT5G59820	gene	24102972	24103787	+	896
Chr5	24205593	24205594	native_heat_stress_peak_1208	6.09947	Chr5	AT5G60120	gene	24207689	24211743	+	2095
Chr5	24293837	24293838	native_heat_stress_peak_1209	4.46223	Chr5	AT5G60408	gene	24293093	24293298	+	-539
Chr5	24344937	24344938	native_heat_stress_peak_1210	3.85632	Chr5	AT5TE87580	TE	24343853	24345901	-	0
Chr5	24453818	24453819	native_heat_stress_peak_1211	2.65288	Chr5	AT5G60790	gene	24453258	24455970	-	0
Chr5	24483126	24483127	native_heat_stress_peak_1212	2.65288	Chr5	AT5G60850	gene	24480449	24481873	+	-1253
Chr5	24531661	24531662	native_heat_stress_peak_1213	3.25178	Chr5	AT5G60966	gene	24531667	24531738	+	5
Chr5	24738923	24738924	native_heat_stress_peak_1214	4.46223	Chr5	AT5G61510	gene	24736945	24738998	-	0
Chr5	24752869	24752870	native_heat_stress_peak_1215	4.46223	Chr5	AT5G61560	gene	24752850	24756718	+	0
Chr5	24829229	24829230	native_heat_stress_peak_1216	4.55152	Chr5	AT5G61790	gene	24827102	24829791	-	0
Chr5	24829858	24829859	native_heat_stress_peak_1217	117.24136	Chr5	AT5G61790	gene	24827102	24829791	-	-67
Chr5	24884827	24884828	native_heat_stress_peak_1218	12.98102	Chr5	AT5G61960	gene	24878520	24884720	-	-107
Chr5	24887046	24887047	native_heat_stress_peak_1219	133.79414	Chr5	AT5G61970	gene	24888617	24893328	+	1570
Chr5	24908877	24908878	native_heat_stress_peak_1220	7.26929	Chr5	AT5G61997	gene	24908265	24908384	-	-493
Chr5	24909803	24909804	native_heat_stress_peak_1221	2.07118	Chr5	AT5G62000	gene	24910358	24915210	+	554
Chr5	24910264	24910265	native_heat_stress_peak_1222	70.90716	Chr5	AT5G62000	gene	24910358	24915210	+	93
Chr5	24917484	24917485	native_heat_stress_peak_1223	5.34551	Chr5	AT5G62020	gene	24916089	24917643	+	0
Chr5	24939279	24939280	native_heat_stress_peak_1224	32.99295	Chr5	AT5G62090	gene	24934963	24939109	-	-170
Chr5	24990674	24990675	native_heat_stress_peak_1225	25.04245	Chr5	AT5G62220	gene	24988456	24990009	-	-665
Chr5	25070236	25070237	native_heat_stress_peak_1226	11.78028	Chr5	AT5G62430	gene	25069093	25070934	-	0
Chr5	25098262	25098263	native_heat_stress_peak_1227	7.34382	Chr5	AT5G62520	gene	25097998	25099907	+	0
Chr5	25099072	25099073	native_heat_stress_peak_1228	3.82983	Chr5	AT5G62520	gene	25097998	25099907	+	0
Chr5	25099072	25099073	native_heat_stress_peak_1228	3.82983	Chr5	AT5G62530	gene	25099003	25103298	-	0
Chr5	25099922	25099923	native_heat_stress_peak_1229	5.02013	Chr5	AT5G62530	gene	25099003	25103298	-	0
Chr5	25117396	25117397	native_heat_stress_peak_1230	3.49176	Chr5	AT5G62575	gene	25117488	25118892	+	91
Chr5	25267911	25267912	native_heat_stress_peak_1231	13.32309	Chr5	AT5G62960	gene	25269282	25271641	+	1370
Chr5	25503390	25503391	native_heat_stress_peak_1232	15.32278	Chr5	AT5G63710	gene	25499414	25502798	+	-592
Chr5	25554172	25554173	native_heat_stress_peak_1233	8.80679	Chr5	AT5G63860	gene	25554508	25559499	-	335
Chr5	25657634	25657635	native_heat_stress_peak_1234	5.12714	Chr5	AT5TE92320	TE	25657290	25657801	-	0
Chr5	25676915	25676916	native_heat_stress_peak_1235	6.53246	Chr5	AT5G64180	gene	25677080	25678357	+	164
Chr5	25693293	25693294	native_heat_stress_peak_1236	14.06706	Chr5	AT5G64230	gene	25692453	25694053	+	0
Chr5	25722176	25722177	native_heat_stress_peak_1237	12.73798	Chr5	AT5G64310	gene	25721933	25722646	+	0
Chr5	25748641	25748642	native_heat_stress_peak_1238	38.40596	Chr5	AT5G64400	gene	25748840	25750389	+	198
Chr5	25784358	25784359	native_heat_stress_peak_1239	42.57515	Chr5	AT5G64510	gene	25784404	25786307	+	45
Chr5	25805318	25805319	native_heat_stress_peak_1240	5.13271	Chr5	AT5G64550	gene	25801528	25804980	-	-338
Chr5	25805318	25805319	native_heat_stress_peak_1240	5.13271	Chr5	AT5G64552	gene	25801528	25804980	-	-338
Chr5	25806055	25806056	native_heat_stress_peak_1241	2.65288	Chr5	AT5G64560	gene	25806769	25809641	-	713
Chr5	25973212	25973213	native_heat_stress_peak_1242	8.0291	Chr5	AT5G65015	gene	25972678	25972750	+	-462
Chr5	26098374	26098375	native_heat_stress_peak_1243	8.80679	Chr5	AT5G65305	gene	26097530	26097567	-	-807
Chr5	26100621	26100622	native_heat_stress_peak_1244	5.12714	Chr5	AT5G65310	gene	26101939	26104614	-	1317
Chr5	26177616	26177617	native_heat_stress_peak_1245	13.19382	Chr5	AT5G65480	gene	26176021	26177917	+	0
Chr5	26263603	26263604	native_heat_stress_peak_1246	15.6344	Chr5	AT5G65683	gene	26261320	26263783	+	0
Chr5	26294613	26294614	native_heat_stress_peak_1247	5.81606	Chr5	AT5G65710	gene	26292372	26295440	+	0
Chr5	26358173	26358174	native_heat_stress_peak_1248	4.46223	Chr5	AT5G65900	gene	26358206	26361443	+	32
Chr5	26366108	26366109	native_heat_stress_peak_1249	38.70188	Chr5	AT5G65920	gene	26364015	26365998	-	-110
Chr5	26415888	26415889	native_heat_stress_peak_1250	19.46929	Chr5	AT5TE95130	TE	26415607	26415807	-	-81
Chr5	26499107	26499108	native_heat_stress_peak_1251	16.71138	Chr5	AT5G66320	gene	26495955	26497855	-	-1252
Chr5	26588441	26588442	native_heat_stress_peak_1252	9.6048	Chr5	AT5G66620	gene	26588585	26592006	+	143
Chr5	2667516	2667517	native_heat_stress_peak_995	7.26929	Chr5	AT5G08300	gene	2667412	2669923	+	0
Chr5	26852879	26852880	native_heat_stress_peak_1253	5.78948	Chr5	AT5G67300	gene	26854022	26856006	+	1142
Chr5	26853944	26853945	native_heat_stress_peak_1254	20.9515	Chr5	AT5G67300	gene	26854022	26856006	+	77
Chr5	26854858	26854859	native_heat_stress_peak_1255	2.24179	Chr5	AT5G67300	gene	26854022	26856006	+	0
Chr5	26855528	26855529	native_heat_stress_peak_1256	4.07129	Chr5	AT5G67300	gene	26854022	26856006	+	0
Chr5	26855528	26855529	native_heat_stress_peak_1256	4.07129	Chr5	AT5G67310	gene	26855216	26856941	-	0
Chr5	26901388	26901389	native_heat_stress_peak_1257	11.25916	Chr5	AT5G67411	gene	26898401	26899097	-	-2291
Chr5	26919134	26919135	native_heat_stress_peak_1258	5.81606	Chr5	AT5G67450	gene	26918793	26919949	-	0
Chr5	26969609	26969610	native_heat_stress_peak_1259	3.82983	Chr5	AT5G67640	gene	26969546	26970641	-	0
Chr5	271299	271300	native_heat_stress_peak_951	3.82983	Chr5	AT5G01720	gene	266723	270483	-	-816
Chr5	272469	272470	native_heat_stress_peak_952	4.46223	Chr5	AT5G01730	gene	272832	277561	-	362
Chr5	290211	290212	native_heat_stress_peak_953	5.96442	Chr5	AT5G01750	gene	289765	291326	+	0
Chr5	291602	291603	native_heat_stress_peak_954	29.69777	Chr5	AT5G01760	gene	291712	294304	+	109
Chr5	2921310	2921311	native_heat_stress_peak_996	11.1489	Chr5	AT5G09410	gene	2920827	2927420	+	0
Chr5	2975596	2975597	native_heat_stress_peak_997	23.5812	Chr5	AT5G09590	gene	2975548	2978750	+	0
Chr5	2978852	2978853	native_heat_stress_peak_998	4.71236	Chr5	AT5G09600	gene	2978942	2980844	+	89
Chr5	3051893	3051894	native_heat_stress_peak_999	68.27654	Chr5	AT5G09810	gene	3052097	3054614	+	203
Chr5	3112530	3112531	native_heat_stress_peak_1000	58.66101	Chr5	AT5G09970	gene	3111945	3114239	+	0
Chr5	3247255	3247256	native_heat_stress_peak_1001	3.82983	Chr5	AT5G10320	gene	3243956	3246721	-	-534
Chr5	3267500	3267501	native_heat_stress_peak_1002	4.46223	Chr5	AT5G10380	gene	3267635	3268813	+	134
Chr5	332126	332127	native_heat_stress_peak_955	71.99357	Chr5	AT5G01850	gene	332337	334470	+	210
Chr5	3336198	3336199	native_heat_stress_peak_1003	13.86513	Chr5	AT5G10560	gene	3336255	3339366	-	56
Chr5	3377675	3377676	native_heat_stress_peak_1004	25.67141	Chr5	AT5G10695	gene	3377663	3378221	+	0
Chr5	34174	34175	native_heat_stress_peak_946	3.3283	Chr5	AT5G01090	gene	32832	34326	+	0
Chr5	3445277	3445278	native_heat_stress_peak_1005	4.46223	Chr5	AT5G10930	gene	3445366	3447114	-	88
Chr5	3505426	3505427	native_heat_stress_peak_1006	12.77499	Chr5	AT5G11050	gene	3502092	3503834	+	-1592
Chr5	3525955	3525956	native_heat_stress_peak_1007	14.45945	Chr5	AT5G11090	gene	3524680	3525846	+	-109
Chr5	3619216	3619217	native_heat_stress_peak_1008	3.3283	Chr5	AT5G11340	gene	3619155	3621301	+	0
Chr5	3758942	3758943	native_heat_stress_peak_1009	3.22853	Chr5	AT5G11680	gene	3758858	3760851	+	0
Chr5	3761033	3761034	native_heat_stress_peak_1010	5.12714	Chr5	AT5TE13650	TE	3761023	3761231	+	0
Chr5	3783128	3783129	native_heat_stress_peak_1011	20.45004	Chr5	AT5G11730	gene	3780311	3782713	+	-415
Chr5	3784338	3784339	native_heat_stress_peak_1012	4.20217	Chr5	AT5G11740	gene	3784251	3784792	+	0
Chr5	3785093	3785094	native_heat_stress_peak_1013	8.79379	Chr5	AT5G11740	gene	3784251	3784792	+	-301
Chr5	3879622	3879623	native_heat_stress_peak_1014	46.47975	Chr5	AT5G12010	gene	3877812	3879539	-	-83
Chr5	3880740	3880741	native_heat_stress_peak_1015	12.60253	Chr5	AT5G12010	gene	3877812	3879539	-	-1201
Chr5	3882995	3882996	native_heat_stress_peak_1016	21.33808	Chr5	AT5G12020	gene	3882237	3882938	-	-57
Chr5	3884811	3884812	native_heat_stress_peak_1017	47.61003	Chr5	AT5G12030	gene	3884107	3884737	-	-74
Chr5	394941	394942	native_heat_stress_peak_956	25.53115	Chr5	AT5TE01410	TE	393552	394732	+	-209
Chr5	3956139	3956140	native_heat_stress_peak_1018	15.67808	Chr5	AT5G12230	gene	3953148	3956185	-	0
Chr5	4056147	4056148	native_heat_stress_peak_1019	23.65718	Chr5	AT5G12850	gene	4056187	4059580	+	39
Chr5	40899	40900	native_heat_stress_peak_947	2.65288	Chr5	AT5G01110	gene	41768	44375	-	868
Chr5	4156382	4156383	native_heat_stress_peak_1020	19.46929	Chr5	AT5G13100	gene	4156660	4158553	+	277
Chr5	4203806	4203807	native_heat_stress_peak_1021	9.6048	Chr5	AT5G13190	gene	4204817	4206405	-	1010
Chr5	4208372	4208373	native_heat_stress_peak_1022	12.8651	Chr5	AT5TE15240	TE	4208083	4213084	-	0
Chr5	4212880	4212881	native_heat_stress_peak_1023	18.1591	Chr5	AT5TE15240	TE	4208083	4213084	-	0
Chr5	4220424	4220425	native_heat_stress_peak_1024	6.53246	Chr5	AT5G13220	gene	4218888	4220883	+	0
Chr5	442309	442310	native_heat_stress_peak_957	24.53447	Chr5	AT5G02220	gene	441707	442146	-	-163
Chr5	4441781	4441782	native_heat_stress_peak_1025	4.46223	Chr5	AT5G13750	gene	4438200	4441579	+	-202
Chr5	4460796	4460797	native_heat_stress_peak_1026	30.86222	Chr5	AT5G13820	gene	4460894	4464666	+	97
Chr5	4530364	4530365	native_heat_stress_peak_1027	5.12714	Chr5	AT5TE16390	TE	4530470	4530525	+	105
Chr5	4767327	4767328	native_heat_stress_peak_1028	2.65288	Chr5	AT5G14760	gene	4768468	4772153	+	1140
Chr5	4942522	4942523	native_heat_stress_peak_1029	12.98102	Chr5	AT5G15220	gene	4941244	4942483	-	-39
Chr5	4986631	4986632	native_heat_stress_peak_1030	2.65288	Chr5	AT5G15350	gene	4984959	4986239	-	-392
Chr5	5018452	5018453	native_heat_stress_peak_1031	15.00271	Chr5	AT5G15450	gene	5014212	5018347	-	-105
Chr5	5025727	5025728	native_heat_stress_peak_1032	5.81606	Chr5	AT5G15480	gene	5025952	5027160	-	224
Chr5	5094086	5094087	native_heat_stress_peak_1033	4.46223	Chr5	AT5G15650	gene	5092157	5094494	+	0
Chr5	5212840	5212841	native_heat_stress_peak_1034	2.37706	Chr5	AT5G15970	gene	5211911	5212665	+	-175
Chr5	5290334	5290335	native_heat_stress_peak_1035	2.11382	Chr5	AT5G16200	gene	5289565	5290202	-	-132
Chr5	549618	549619	native_heat_stress_peak_958	5.81606	Chr5	AT5G02480	gene	547563	549912	+	0
Chr5	551148	551149	native_heat_stress_peak_959	4.94201	Chr5	AT5G02490	gene	550035	552647	-	0
Chr5	552650	552651	native_heat_stress_peak_960	14.55106	Chr5	AT5G02490	gene	550035	552647	-	-3
Chr5	553963	553964	native_heat_stress_peak_961	5.13271	Chr5	AT5G02500	gene	553745	556442	-	0
Chr5	556605	556606	native_heat_stress_peak_962	23.84402	Chr5	AT5G02500	gene	553745	556442	-	-163
Chr5	5652049	5652050	native_heat_stress_peak_1036	8.89171	Chr5	AT5G17190	gene	5652218	5652983	+	168
Chr5	5662043	5662044	native_heat_stress_peak_1037	5.12714	Chr5	AT5G17230	gene	5659574	5662865	-	0
Chr5	5696158	5696159	native_heat_stress_peak_1038	4.46223	Chr5	AT5TE20610	TE	5695401	5695984	-	-174
Chr5	5719468	5719469	native_heat_stress_peak_1039	6.00225	Chr5	AT5G17350	gene	5718772	5719608	+	0
Chr5	5764939	5764940	native_heat_stress_peak_1040	20.45004	Chr5	AT5G17490	gene	5764063	5766077	-	0
Chr5	589131	589132	native_heat_stress_peak_963	4.46223	Chr5	AT5G02615	gene	588893	588966	-	-165
Chr5	5972451	5972452	native_heat_stress_peak_1041	3.3283	Chr5	AT5G18040	gene	5972419	5974156	+	0
Chr5	5978593	5978594	native_heat_stress_peak_1042	4.70326	Chr5	AT5G18065	gene	5978678	5980376	+	84
Chr5	603200	603201	native_heat_stress_peak_964	3.22853	Chr5	AT5G02670	gene	602722	604606	-	0
Chr5	6072279	6072280	native_heat_stress_peak_1043	8.0291	Chr5	AT5G18340	gene	6070640	6072310	-	0
Chr5	6092454	6092455	native_heat_stress_peak_1044	3.81086	Chr5	AT5G18390	gene	6090954	6092545	+	0
Chr5	6093472	6093473	native_heat_stress_peak_1045	3.22853	Chr5	AT5G18400	gene	6092682	6095053	-	0
Chr5	6127466	6127467	native_heat_stress_peak_1046	3.82983	Chr5	AT5G18470	gene	6127797	6129285	+	330
Chr5	6131372	6131373	native_heat_stress_peak_1047	8.80679	Chr5	AT5G18480	gene	6131203	6133906	-	0
Chr5	642177	642178	native_heat_stress_peak_965	11.25916	Chr5	AT5G02811	gene	642071	642220	+	0
Chr5	6469989	6469990	native_heat_stress_peak_1048	3.71406	Chr5	AT5TE23410	TE	6469438	6469996	+	0
Chr5	6471248	6471249	native_heat_stress_peak_1049	8.06414	Chr5	AT5G19240	gene	6470129	6471062	+	-186
Chr5	6495052	6495053	native_heat_stress_peak_1050	8.80679	Chr5	AT5G19290	gene	6494055	6495284	+	0
Chr5	6718313	6718314	native_heat_stress_peak_1051	2.11382	Chr5	AT5G19875	gene	6718341	6718995	+	27
Chr5	6719669	6719670	native_heat_stress_peak_1052	5.81606	Chr5	AT5G19875	gene	6718341	6718995	+	-674
Chr5	6776198	6776199	native_heat_stress_peak_1053	5.81606	Chr5	AT5G20060	gene	6776167	6779614	+	0
Chr5	6826676	6826677	native_heat_stress_peak_1054	7.26929	Chr5	AT5G20230	gene	6826506	6827629	+	0
Chr5	694773	694774	native_heat_stress_peak_966	24.49489	Chr5	AT5G02970	gene	694969	697637	+	195
Chr5	7014613	7014614	native_heat_stress_peak_1055	51.72644	Chr5	AT5G20720	gene	7014669	7016698	+	55
Chr5	708119	708120	native_heat_stress_peak_967	5.69308	Chr5	AT5G03020	gene	707257	708396	+	0
Chr5	721784	721785	native_heat_stress_peak_968	25.5321	Chr5	AT5G03080	gene	721867	723400	+	82
Chr5	7251937	7251938	native_heat_stress_peak_1056	4.46223	Chr5	AT5TE26210	TE	7250811	7251054	-	-883
Chr5	7270476	7270477	native_heat_stress_peak_1057	9.6048	Chr5	AT5G21990	gene	7273169	7276563	+	2692
Chr5	7303954	7303955	native_heat_stress_peak_1058	4.46223	Chr5	AT5G22060	gene	7303622	7305797	-	0
Chr5	7305804	7305805	native_heat_stress_peak_1059	9.58427	Chr5	AT5G22060	gene	7303622	7305797	-	-7
Chr5	749977	749978	native_heat_stress_peak_969	4.67812	Chr5	AT5G03160	gene	750109	752805	+	131
Chr5	7524821	7524822	native_heat_stress_peak_1060	47.30257	Chr5	AT5G22630	gene	7524342	7526160	+	0
Chr5	763485	763486	native_heat_stress_peak_970	8.20086	Chr5	AT5G03210	gene	762787	763321	-	-164
Chr5	7646394	7646395	native_heat_stress_peak_1061	6.53246	Chr5	AT5G22870	gene	7647056	7647679	-	661
Chr5	7678974	7678975	native_heat_stress_peak_1062	3.27248	Chr5	AT5G22940	gene	7676938	7679179	+	0
Chr5	7915864	7915865	native_heat_stress_peak_1063	34.1745	Chr5	AT5TE28635	TE	7915739	7915850	+	-14
Chr5	793417	793418	native_heat_stress_peak_971	6.40326	Chr5	AT5G03280	gene	787428	793356	+	-61
Chr5	8216111	8216112	native_heat_stress_peak_1064	12.11236	Chr5	AT5TE29690	TE	8215122	8216116	-	0
Chr5	827699	827700	native_heat_stress_peak_972	8.06414	Chr5	AT5TE03020	TE	828056	828623	+	356
Chr5	830406	830407	native_heat_stress_peak_973	12.98102	Chr5	AT5G03380	gene	832104	834412	-	1697
Chr5	8624984	8624985	native_heat_stress_peak_1065	3.23647	Chr5	AT5G25045	transposable_element_gene	8624714	8629137	-	0
Chr5	8624984	8624985	native_heat_stress_peak_1065	3.23647	Chr5	AT5TE31200	TE	8624511	8629386	-	0
Chr5	863808	863809	native_heat_stress_peak_974	4.46223	Chr5	AT5G03455	gene	862559	864108	+	0
Chr5	8669834	8669835	native_heat_stress_peak_1066	8.80679	Chr5	AT5G25130	gene	8668299	8670194	+	0
Chr5	8674412	8674413	native_heat_stress_peak_1067	16.60295	Chr5	AT5G25140	gene	8672424	8674629	+	0
Chr5	8674412	8674413	native_heat_stress_peak_1067	16.60295	Chr5	AT5TE31350	TE	8670800	8676907	+	0
Chr5	8732198	8732199	native_heat_stress_peak_1068	24.94761	Chr5	AT5TE31590	TE	8731782	8731821	-	-377
Chr5	8773884	8773885	native_heat_stress_peak_1069	16.61738	Chr5	AT5G25280	gene	8773789	8776000	+	0
Chr5	8857051	8857052	native_heat_stress_peak_1070	8.80679	Chr5	AT5G25450	gene	8856997	8858476	+	0
Chr5	9022618	9022619	native_heat_stress_peak_1071	1.94406	Chr5	AT5TE32650	TE	9022611	9023566	-	0
Chr5	902713	902714	native_heat_stress_peak_975	15.67808	Chr5	AT5G03560	gene	900460	902762	-	0
Chr5	9050250	9050251	native_heat_stress_peak_1072	5.81606	Chr5	AT5G25930	gene	9050794	9054143	+	543
Chr5	9255197	9255198	native_heat_stress_peak_1073	8.80679	Chr5	AT5G26360	gene	9255053	9258991	-	0
Chr5	9255197	9255198	native_heat_stress_peak_1073	8.80679	Chr5	AT5TE33460	TE	9253969	9255225	+	0
Chr5	9474717	9474718	native_heat_stress_peak_1074	4.67812	Chr5	AT5TE34390	TE	9473794	9474519	+	-198
Chr5	9645051	9645052	native_heat_stress_peak_1075	2.65288	Chr5	AT5TE34990	TE	9645350	9646047	+	298
Chr5	9684636	9684637	native_heat_stress_peak_1076	2.65288	Chr5	AT5G27420	gene	9684072	9685561	+	0
Chr5	97289	97290	native_heat_stress_peak_948	14.97492	Chr5	AT5G01240	gene	97894	101835	+	604
Chr5	9792371	9792372	native_heat_stress_peak_1077	7.26929	Chr5	AT5G27660	gene	9789468	9792299	-	-72
Chr5	981989	981990	native_heat_stress_peak_976	6.8678	Chr5	AT5G03740	gene	981876	984200	+	0
