# Supplementary material for: Multiomics Reveals the Regulatory Mechanisms of Arabidopsis Tissues under Heat Stress
Source: Int J Mol Sci. 2023 Jul 4;24(13):11081. doi: 10.3390/ijms241311081 (PMC10341750; doi:10.3390/ijms241311081)
Supplement: Supplementary file 1 [file ijms-24-11081-s001.zip › CHG.csv]

													logFC
Chr1_0	0	0.25	1	1	1	Chr1	AT1G01010	gene	3631	5899	+	3532	4.64385619
Chr1_10007600	0.222222	0.5	6	3	1	Chr1	AT1G28465	transposable_element_gene	10007521	10008087	+	0	1.169926444
Chr1_10007600	0.222222	0.5	6	3	1	Chr1	AT1TE32270	TE	10007530	10008021	+	0	1.169926444
Chr1_10007800	0	0.225	3	7	1	Chr1	AT1G28465	transposable_element_gene	10007521	10008087	+	0	4.491853096
Chr1_10007800	0	0.225	3	7	1	Chr1	AT1TE32270	TE	10007530	10008021	+	0	4.491853096
Chr1_10022800	0.315789	0.52381	2	2	1	Chr1	AT1TE32330	TE	10021966	10022005	-	-795	0.730082684
Chr1_10107400	0	0.266667	2	2	1	Chr1	AT1G28970	gene	10107649	10107720	+	150	4.736967398
Chr1_10153900	0.125	0.444444	1	1	1	Chr1	AT1G29075	transposable_element_gene	10153543	10154701	+	0	1.830073556
Chr1_10153900	0.125	0.444444	1	1	1	Chr1	AT1TE32755	TE	10152773	10154690	+	0	1.830073556
Chr1_10155100	0	0.461538	1	1	1	Chr1	AT1TE32765	TE	10155201	10156790	+	2	5.52837753
Chr1_10196700	0	0.28125	2	3	1	Chr1	AT1TE32905	TE	10195904	10196603	+	-97	4.813781191
Chr1_10201300	0	0.5	2	1	1	Chr1	AT1G29190	pseudogene	10201045	10201799	-	0	5.64385619
Chr1_10347200	0	0.333333	1	1	1	Chr1	AT1TE33450	TE	10347111	10347383	+	0	5.058892246
Chr1_1035500	0.045455	0.25	4	1	1	Chr1	AT1G04010	gene	1031200	1036237	-	0	2.459417192
Chr1_10358800	0.375	0.685185	1	6	1	Chr1	AT1G29650	transposable_element_gene	10357606	10363195	+	0	0.869602973
Chr1_10358800	0.375	0.685185	1	6	1	Chr1	AT1TE33490	TE	10357357	10363358	+	0	0.869602973
Chr1_10361000	0.333333	0.5375	10	8	1	Chr1	AT1G29650	transposable_element_gene	10357606	10363195	+	0	0.689300603
Chr1_10361000	0.333333	0.5375	10	8	1	Chr1	AT1TE33490	TE	10357357	10363358	+	0	0.689300603
Chr1_10362300	0.538462	0.75	4	7	1	Chr1	AT1G29650	transposable_element_gene	10357606	10363195	+	0	0.47804606
Chr1_10362300	0.538462	0.75	4	7	1	Chr1	AT1TE33490	TE	10357357	10363358	+	0	0.47804606
Chr1_10363100	0.142857	0.545455	5	3	0.814986866	Chr1	AT1G29650	transposable_element_gene	10357606	10363195	+	0	1.932888449
Chr1_10363100	0.142857	0.545455	5	3	0.814986866	Chr1	AT1TE33490	TE	10357357	10363358	+	0	1.932888449
Chr1_10363200	0	0.355556	5	5	0.047978497	Chr1	AT1TE33490	TE	10357357	10363358	+	0	5.152004897
Chr1_10382300	0	0.230769	1	1	1	Chr1	AT1G29690	gene	10379020	10382123	-	-177	4.52837753
Chr1_10472900	0	0.25	3	2	1	Chr1	AT1G29910	gene	10472280	10473299	-	0	4.64385619
Chr1_10473000	0	0.25	1	1	1	Chr1	AT1G29910	gene	10472280	10473299	-	0	4.64385619
Chr1_10478100	0.267857	0.5	11	4	1	Chr1	AT1G29930	gene	10478005	10479048	+	0	0.900465096
Chr1_10526600	0.1875	0.428571	1	1	1	Chr1	AT1TE34015	TE	10524718	10529695	+	0	1.192643635
Chr1_10526800	0.366667	0.6	10	7	1	Chr1	AT1TE34015	TE	10524718	10529695	+	0	0.710492071
Chr1_10528300	0.105263	0.366667	2	2	1	Chr1	AT1TE34015	TE	10524718	10529695	+	0	1.800472012
Chr1_10533600	0.142857	0.470588	3	4	1	Chr1	AT1G30030	transposable_element_gene	10531831	10534842	+	0	1.719892802
Chr1_10545800	0.071429	0.40625	2	4	1	Chr1	AT1G30060	gene	10545087	10545906	-	0	2.507785984
Chr1_10569000	0.285714	0.511628	2	2	1	Chr1	AT1TE34170	TE	10567972	10569320	+	0	0.840523491
Chr1_10580100	0.4	0.640625	4	4	1	Chr1	AT1TE34215	TE	10579209	10580491	+	0	0.6794801
Chr1_10585200	0	0.28125	2	5	1	Chr1	AT1G30120	gene	10584160	10586635	-	0	4.813781191
Chr1_10603200	0.267857	0.568182	8	7	1	Chr1	AT1G30150	transposable_element_gene	10602178	10605159	+	0	1.084890129
Chr1_10603200	0.267857	0.568182	8	7	1	Chr1	AT1TE34315	TE	10602557	10604986	+	0	1.084890129
Chr1_10604100	0.4	0.647059	1	2	1	Chr1	AT1G30150	transposable_element_gene	10602178	10605159	+	0	0.693897266
Chr1_10604100	0.4	0.647059	1	2	1	Chr1	AT1TE34315	TE	10602557	10604986	+	0	0.693897266
Chr1_10610000	0	0.2	1	1	1	Chr1	AT1TE34330	TE	10610329	10610360	+	230	4.321928095
Chr1_10633700	0	0.25	1	1	1	Chr1	AT1G30220	gene	10632821	10635471	-	0	4.64385619
Chr1_10640200	0.068966	0.282353	6	8	0.927326934	Chr1	AT1G30230	gene	10638911	10640782	+	0	2.033542761
Chr1_10698400	0.380952	0.666667	3	5	1	Chr1	AT1G30340	transposable_element_gene	10696999	10701393	+	0	0.807357086
Chr1_10698400	0.380952	0.666667	3	5	1	Chr1	AT1TE34580	TE	10696714	10701584	+	0	0.807357086
Chr1_10699000	0.456522	0.666667	6	6	1	Chr1	AT1G30340	transposable_element_gene	10696999	10701393	+	0	0.54628193
Chr1_10699000	0.456522	0.666667	6	6	1	Chr1	AT1TE34580	TE	10696714	10701584	+	0	0.54628193
Chr1_10700600	0.421875	0.692308	7	6	1	Chr1	AT1G30340	transposable_element_gene	10696999	10701393	+	0	0.714598422
Chr1_10700600	0.421875	0.692308	7	6	1	Chr1	AT1TE34580	TE	10696714	10701584	+	0	0.714598422
Chr1_10701500	0.3	0.625	2	2	1	Chr1	AT1TE34580	TE	10696714	10701584	+	0	1.058893689
Chr1_10701500	0.3	0.625	2	2	1	Chr1	AT1TE34585	TE	10701585	10701640	+	0	1.058893689
Chr1_10724900	0.4	1	1	1	1	Chr1	AT1G30390	transposable_element_gene	10723454	10725016	+	0	1.321928095
Chr1_10724900	0.4	1	1	1	1	Chr1	AT1TE34650	TE	10723434	10725219	+	0	1.321928095
Chr1_10733900	0	0.222222	1	4	1	Chr1	AT1G30400	gene	10727638	10738055	+	0	4.473929746
Chr1_10736100	0	0.2	5	2	1	Chr1	AT1G30400	gene	10727638	10738055	+	0	4.321928095
Chr1_10736800	0	0.272727	4	4	1	Chr1	AT1G30400	gene	10727638	10738055	+	0	4.769385629
Chr1_10777400	0.277778	0.5	4	4	1	Chr1	AT1TE34820	TE	10778293	10778582	+	794	0.847995752
Chr1_10796300	0	0.2	1	1	1	Chr1	AT1G30490	gene	10796135	10800961	-	0	4.321928095
Chr1_10806300	0	0.2	3	1	1	Chr1	AT1G30500	gene	10804450	10806319	-	0	4.321928095
Chr1_10835300	0	0.333333	2	2	1	Chr1	AT1G30580	gene	10831673	10835538	-	0	5.058892246
Chr1_10836200	0	0.25	2	2	1	Chr1	AT1G30590	gene	10835794	10840005	-	0	4.64385619
Chr1_10867400	0.111111	0.318182	1	1	1	Chr1	AT1TE35100	TE	10866669	10867813	-	0	1.517850572
Chr1_10867400	0.111111	0.318182	1	1	1	Chr1	AT1TE35105	TE	10867089	10867731	-	0	1.517850572
Chr1_10880900	0.692308	0.944444	2	2	1	Chr1	AT1G30680	gene	10881597	10886425	+	598	0.448051236
Chr1_10884300	0	0.25	1	1	1	Chr1	AT1G30680	gene	10881597	10886425	+	0	4.64385619
Chr1_10923600	0.478261	0.875	2	2	0.854333477	Chr1	AT1TE35280	TE	10922413	10923823	-	0	0.871484866
Chr1_10930100	0	0.2	1	2	1	Chr1	AT1TE35305	TE	10929425	10931699	-	0	4.321928095
Chr1_10932100	0.2	0.434783	2	1	1	Chr1	AT1TE35320	TE	10932104	10932148	-	0	1.120295532
Chr1_10932100	0.2	0.434783	2	1	1	Chr1	AT1TE35325	TE	10932149	10932697	-	0	1.120295532
Chr1_10943300	0	0.2	1	1	1	Chr1	AT1G30814	gene	10942648	10944727	-	0	4.321928095
Chr1_10965000	0.1	0.384615	2	2	1	Chr1	AT1G30830	gene	10963573	10963646	-	-1354	1.943415029
Chr1_10966600	0.1	0.314286	2	2	1	Chr1	AT1TE35410	TE	10966588	10966875	-	0	1.652078008
Chr1_10967200	0	0.25	5	1	1	Chr1	AT1G30835	transposable_element_gene	10966907	10968878	+	0	4.64385619
Chr1_10967200	0	0.25	5	1	1	Chr1	AT1TE35415	TE	10966907	10968878	+	0	4.64385619
Chr1_10982600	0.384615	0.59322	4	4	1	Chr1	AT1TE35460	TE	10982120	10982866	+	0	0.625152209
Chr1_10982900	0.166667	0.6	1	2	1	Chr1	AT1TE35465	TE	10982871	10983613	-	0	1.847994021
Chr1_10983000	0.034483	0.361702	6	9	0.738951505	Chr1	AT1TE35465	TE	10982871	10983613	-	0	3.390844377
Chr1_1098900	0	0.235294	1	3	1	Chr1	AT1G04170	gene	1096946	1099898	+	0	4.556392627
Chr1_11007800	0	0.2	2	2	1	Chr1	AT1G30921	pseudogene	11007112	11008238	-	0	4.321928095
Chr1_11021100	0.083333	0.347826	2	2	1	Chr1	AT1TE35605	TE	11021031	11021141	+	0	2.061405955
Chr1_11045200	0	0.25	1	1	1	Chr1	AT1G30972	gene	11044631	11045466	+	0	4.64385619
Chr1_11045200	0	0.25	1	1	1	Chr1	AT1TE35670	TE	11044865	11045603	+	0	4.64385619
Chr1_11045800	0	0.285714	1	1	1	Chr1	AT1TE35670	TE	11044865	11045603	+	-197	4.836499825
Chr1_11046000	0	0.238095	1	2	1	Chr1	AT1TE35670	TE	11044865	11045603	+	-397	4.573465419
Chr1_11048800	0.531915	0.772727	5	5	1	Chr1	AT1TE35680	TE	11048697	11051466	-	0	0.538763087
Chr1_11049500	0.4	0.692308	1	1	1	Chr1	AT1G30980	transposable_element_gene	11049583	11050729	-	0	0.791414019
Chr1_11049500	0.4	0.692308	1	1	1	Chr1	AT1TE35680	TE	11048697	11051466	-	0	0.791414019
Chr1_11049600	0.444444	0.666667	2	1	1	Chr1	AT1G30980	transposable_element_gene	11049583	11050729	-	0	0.584964665
Chr1_11049600	0.444444	0.666667	2	1	1	Chr1	AT1TE35680	TE	11048697	11051466	-	0	0.584964665
Chr1_11050100	0.555556	0.8	1	1	1	Chr1	AT1G30980	transposable_element_gene	11049583	11050729	-	0	0.526067658
Chr1_11050100	0.555556	0.8	1	1	1	Chr1	AT1TE35680	TE	11048697	11051466	-	0	0.526067658
Chr1_11050400	0.365854	0.661017	4	5	1	Chr1	AT1G30980	transposable_element_gene	11049583	11050729	-	0	0.853419343
Chr1_11050400	0.365854	0.661017	4	5	1	Chr1	AT1TE35680	TE	11048697	11051466	-	0	0.853419343
Chr1_11089300	0.2	0.428571	4	3	1	Chr1	AT1TE35820	TE	11088841	11089308	-	0	1.099534231
Chr1_11089300	0.2	0.428571	4	3	1	Chr1	AT1TE35825	TE	11089309	11089361	-	0	1.099534231
Chr1_11089300	0.2	0.428571	4	3	1	Chr1	AT1TE35830	TE	11089362	11089469	-	0	1.099534231
Chr1_11089700	0	0.28	1	4	1	Chr1	AT1G31072	pseudogene	11089491	11089925	+	0	4.807354922
Chr1_11097000	0.068966	0.423077	3	3	1	Chr1	AT1G31100	transposable_element_gene	11097034	11100418	-	0	2.616963059
Chr1_11097000	0.068966	0.423077	3	3	1	Chr1	AT1TE35855	TE	11096890	11099331	-	0	2.616963059
Chr1_11097600	0.282609	0.525	6	5	1	Chr1	AT1G31100	transposable_element_gene	11097034	11100418	-	0	0.893510012
Chr1_11097600	0.282609	0.525	6	5	1	Chr1	AT1TE35855	TE	11096890	11099331	-	0	0.893510012
Chr1_11098800	0.363636	0.7375	9	12	0.098377927	Chr1	AT1G31100	transposable_element_gene	11097034	11100418	-	0	1.020148016
Chr1_11098800	0.363636	0.7375	9	12	0.098377927	Chr1	AT1TE35855	TE	11096890	11099331	-	0	1.020148016
Chr1_11099200	0.295082	0.5	9	10	1	Chr1	AT1G31100	transposable_element_gene	11097034	11100418	-	0	0.760812176
Chr1_11099200	0.295082	0.5	9	10	1	Chr1	AT1TE35855	TE	11096890	11099331	-	0	0.760812176
Chr1_11099300	0.477273	0.745455	7	10	1	Chr1	AT1G31100	transposable_element_gene	11097034	11100418	-	0	0.643306542
Chr1_11099300	0.477273	0.745455	7	10	1	Chr1	AT1TE35855	TE	11096890	11099331	-	0	0.643306542
Chr1_11099300	0.477273	0.745455	7	10	1	Chr1	AT1TE35860	TE	11099332	11100277	-	0	0.643306542
Chr1_11100400	0.518519	0.823529	4	2	1	Chr1	AT1G31100	transposable_element_gene	11097034	11100418	-	0	0.6674226
Chr1_11103400	0.583333	0.857143	2	2	1	Chr1	AT1TE35870	TE	11103434	11103586	+	0	0.555216222
Chr1_11129000	0.533333	0.75	1	2	1	Chr1	AT1G31163	gene	11128732	11130239	-	0	0.491853998
Chr1_11144300	0	0.294118	1	10	1	Chr1	AT1G31180	gene	11142714	11144633	-	0	4.878323175
Chr1_11148000	0.1	0.304348	2	2	1	Chr1	AT1G31210	transposable_element_gene	11148254	11152501	-	155	1.605721885
Chr1_11148200	0.357143	0.708333	3	4	1	Chr1	AT1G31210	transposable_element_gene	11148254	11152501	-	0	0.987925912
Chr1_11148200	0.357143	0.708333	3	4	1	Chr1	AT1TE36030	TE	11148275	11148307	-	0	0.987925912
Chr1_11149500	0.538462	0.909091	3	4	1	Chr1	AT1G31210	transposable_element_gene	11148254	11152501	-	0	0.75558018
Chr1_11149500	0.538462	0.909091	3	4	1	Chr1	AT1TE36035	TE	11148308	11152649	-	0	0.75558018
Chr1_1117000	0	0.230769	1	2	1	Chr1	AT1G04210	gene	1114405	1119739	+	0	4.52837753
Chr1_11209200	0	0.2	1	1	1	Chr1	AT1TE36245	TE	11208790	11209066	-	-134	4.321928095
Chr1_11279900	0.26087	0.47619	1	1	1	Chr1	AT1TE36480	TE	11280157	11280216	-	158	0.86820628
Chr1_11299300	0.2	0.5	1	1	1	Chr1	AT1TE36550	TE	11298445	11299452	+	0	1.321928095
Chr1_11301600	0.181818	0.481481	2	2	1	Chr1	AT1TE36560	TE	11301592	11301728	-	0	1.404983835
Chr1_11305900	0.461538	0.724138	2	2	1	Chr1	AT1G31570	transposable_element_gene	11302782	11309164	-	0	0.649815225
Chr1_11305900	0.461538	0.724138	2	2	1	Chr1	AT1TE36570	TE	11302246	11310368	-	0	0.649815225
Chr1_11306300	0.4	0.76	3	5	1	Chr1	AT1G31570	transposable_element_gene	11302782	11309164	-	0	0.925999419
Chr1_11306300	0.4	0.76	3	5	1	Chr1	AT1TE36570	TE	11302246	11310368	-	0	0.925999419
Chr1_11307500	0.333333	0.628571	2	2	1	Chr1	AT1G31570	transposable_element_gene	11302782	11309164	-	0	0.915111561
Chr1_11307500	0.333333	0.628571	2	2	1	Chr1	AT1TE36570	TE	11302246	11310368	-	0	0.915111561
Chr1_11307900	0.5	0.703704	6	5	1	Chr1	AT1G31570	transposable_element_gene	11302782	11309164	-	0	0.493040619
Chr1_11307900	0.5	0.703704	6	5	1	Chr1	AT1TE36570	TE	11302246	11310368	-	0	0.493040619
Chr1_11318700	0.27027	0.545455	3	3	1	Chr1	AT1G31630	gene	11318528	11319547	-	0	1.013058798
Chr1_11319000	0	0.5	7	2	0.585150491	Chr1	AT1G31630	gene	11318528	11319547	-	0	5.64385619
Chr1_11323100	0.25	0.518519	7	5	1	Chr1	AT1G31640	gene	11322692	11324176	-	0	1.05246876
Chr1_11339100	0	0.333333	2	1	1	Chr1	AT1G31670	gene	11337558	11341889	+	0	5.058892246
Chr1_11363000	0	0.25	3	2	1	Chr1	AT1G31730	gene	11359642	11364288	+	0	4.64385619
Chr1_1136500	0	0.222222	4	5	1	Chr1	AT1G04250	gene	1136258	1138613	+	0	4.473929746
Chr1_11366000	0	0.227273	2	2	1	Chr1	AT1G31740	gene	11365285	11369908	-	0	4.506354397
Chr1_11407800	0.166667	0.428571	1	1	1	Chr1	AT1TE36890	TE	11406655	11410513	-	0	1.362565751
Chr1_11422100	0.55102	0.807018	4	4	1	Chr1	AT1TE36945	TE	11422071	11422450	-	0	0.550496168
Chr1_11423200	0.117647	0.35	2	1	1	Chr1	AT1G31835	gene	11423059	11423684	-	0	1.57289039
Chr1_11452400	0	0.3	1	1	1	Chr1	AT1TE37050	TE	11451945	11453249	-	0	4.906890596
Chr1_11470200	0	0.2	1	1	1	Chr1	AT1G31940	gene	11470056	11471340	-	0	4.321928095
Chr1_11493200	0.1875	0.583333	1	1	1	Chr1	AT1TE37180	TE	11492841	11493647	-	0	1.637429096
Chr1_11504900	0.555556	1	2	1	1	Chr1	AT1G31993	transposable_element_gene	11503576	11507662	+	0	0.847995752
Chr1_11504900	0.555556	1	2	1	1	Chr1	AT1TE37210	TE	11504087	11505147	+	0	0.847995752
Chr1_11505100	0.583333	0.8	3	1	1	Chr1	AT1G31993	transposable_element_gene	11503576	11507662	+	0	0.455680308
Chr1_11505100	0.583333	0.8	3	1	1	Chr1	AT1TE37210	TE	11504087	11505147	+	0	0.455680308
Chr1_11505100	0.583333	0.8	3	1	1	Chr1	AT1TE37215	TE	11505148	11507634	+	0	0.455680308
Chr1_11505200	0.375	0.625	2	2	1	Chr1	AT1G31993	transposable_element_gene	11503576	11507662	+	0	0.736965594
Chr1_11505200	0.375	0.625	2	2	1	Chr1	AT1TE37215	TE	11505148	11507634	+	0	0.736965594
Chr1_11506500	0.357143	0.581081	7	8	1	Chr1	AT1G31993	transposable_element_gene	11503576	11507662	+	0	0.702237438
Chr1_11506500	0.357143	0.581081	7	8	1	Chr1	AT1TE37215	TE	11505148	11507634	+	0	0.702237438
Chr1_11506800	0.578947	0.802632	9	11	1	Chr1	AT1G31993	transposable_element_gene	11503576	11507662	+	0	0.471307394
Chr1_11506800	0.578947	0.802632	9	11	1	Chr1	AT1TE37215	TE	11505148	11507634	+	0	0.471307394
Chr1_11507500	0.25	0.833333	3	3	1	Chr1	AT1G31993	transposable_element_gene	11503576	11507662	+	0	1.736965017
Chr1_11507500	0.25	0.833333	3	3	1	Chr1	AT1TE37215	TE	11505148	11507634	+	0	1.736965017
Chr1_11509600	0.342857	0.574468	7	8	1	Chr1	AT1G32010	gene	11509341	11512040	-	0	0.744619554
Chr1_11509700	0.230769	0.588235	2	3	1	Chr1	AT1G32010	gene	11509341	11512040	-	0	1.349943192
Chr1_11510600	0.4	0.666667	3	1	1	Chr1	AT1G32010	gene	11509341	11512040	-	0	0.736966316
Chr1_11511200	0.25	0.5	5	1	1	Chr1	AT1G32010	gene	11509341	11512040	-	0	1
Chr1_11511500	0.25	0.538462	1	3	1	Chr1	AT1G32010	gene	11509341	11512040	-	0	1.106916441
Chr1_11518100	0.194444	0.434783	4	4	1	Chr1	AT1TE37265	TE	11517917	11521322	-	0	1.160940814
Chr1_11519100	0.533333	0.75	2	1	1	Chr1	AT1G32040	transposable_element_gene	11518418	11520070	+	0	0.491853998
Chr1_11519100	0.533333	0.75	2	1	1	Chr1	AT1TE37265	TE	11517917	11521322	-	0	0.491853998
Chr1_11519500	0.09375	0.393939	4	4	1	Chr1	AT1G32040	transposable_element_gene	11518418	11520070	+	0	2.071081655
Chr1_11519500	0.09375	0.393939	4	4	1	Chr1	AT1TE37265	TE	11517917	11521322	-	0	2.071081655
Chr1_11519600	0.5	0.769231	2	3	1	Chr1	AT1G32040	transposable_element_gene	11518418	11520070	+	0	0.62148881
Chr1_11519600	0.5	0.769231	2	3	1	Chr1	AT1TE37265	TE	11517917	11521322	-	0	0.62148881
Chr1_11521500	0.101695	0.444444	6	6	0.223736828	Chr1	AT1TE37270	TE	11521574	11521625	-	0	2.127752902
Chr1_11522200	0.288889	0.490566	5	5	1	Chr1	AT1TE37275	TE	11521626	11523416	-	0	0.763931976
Chr1_11526100	0.291667	0.5	4	4	1	Chr1	AT1TE37305	TE	11525687	11527099	-	0	0.77760593
Chr1_11539100	0	0.25	5	2	1	Chr1	AT1G32080	gene	11537342	11539800	-	0	4.64385619
Chr1_1160400	0.15625	0.375	3	3	1	Chr1	AT1TE03785	TE	1160069	1161330	+	0	1.263034406
Chr1_11615700	0	0.210526	3	2	1	Chr1	AT1G32230	gene	11612118	11616218	+	0	4.395926512
Chr1_11616800	0	0.25	1	1	1	Chr1	AT1TE37600	TE	11617477	11617533	-	578	4.64385619
Chr1_11618500	0	0.333333	1	2	1	Chr1	AT1TE37610	TE	11617703	11619060	+	0	5.058892246
Chr1_11643600	0.5	0.757143	6	8	1	Chr1	AT1G32270	gene	11642593	11644962	+	0	0.59863771
Chr1_11643900	0.636364	0.894737	2	2	1	Chr1	AT1G32270	gene	11642593	11644962	+	0	0.491611455
Chr1_11648100	0.074074	0.365854	2	2	1	Chr1	AT1TE37705	TE	11647426	11648912	+	0	2.304228882
Chr1_11649200	0	0.272727	1	1	1	Chr1	AT1TE37710	TE	11648913	11649897	+	0	4.769385629
Chr1_11661800	0.52381	0.814815	2	4	1	Chr1	AT1G32337	gene	11661815	11662122	+	0	0.637428937
Chr1_11662100	0.129032	0.34375	4	4	1	Chr1	AT1G32337	gene	11661815	11662122	+	0	1.413630814
Chr1_11666300	0	0.235294	1	3	1	Chr1	AT1TE37770	TE	11666452	11666871	-	53	4.556392627
Chr1_11686500	0	0.3	1	1	1	Chr1	AT1TE37840	TE	11687061	11687582	-	462	4.906890596
Chr1_11700100	0.1	0.307692	1	1	1	Chr1	AT1TE37890	TE	11699258	11701926	+	0	1.621486934
Chr1_11700400	0.315789	0.5625	1	2	1	Chr1	AT1TE37890	TE	11699258	11701926	+	0	0.832892178
Chr1_11700500	0	0.416667	1	1	1	Chr1	AT1TE37890	TE	11699258	11701926	+	0	5.380822938
Chr1_11701200	0.090909	0.333333	1	1	1	Chr1	AT1TE37890	TE	11699258	11701926	+	0	1.874469118
Chr1_11704500	0.185185	0.428571	2	2	1	Chr1	AT1TE37910	TE	11704458	11704896	-	0	1.210566986
Chr1_11736000	0.125	0.428571	1	1	1	Chr1	AT1TE38035	TE	11735186	11737670	-	0	1.777606136
Chr1_11744200	0.017857	0.226415	5	7	0.726899193	Chr1	AT1G32490	gene	11742054	11749788	-	0	3.664407909
Chr1_11750200	0	0.230769	2	6	1	Chr1	AT1G32500	gene	11749823	11752106	-	0	4.52837753
Chr1_11752900	0.346939	0.549296	4	4	1	Chr1	AT1TE38090	TE	11752261	11755077	+	0	0.662901761
Chr1_11753500	0.446809	0.692308	4	4	1	Chr1	AT1G32505	transposable_element_gene	11753254	11754123	+	0	0.631755773
Chr1_11753500	0.446809	0.692308	4	4	1	Chr1	AT1TE38090	TE	11752261	11755077	+	0	0.631755773
Chr1_11817800	0.642857	0.848485	3	3	1	Chr1	AT1TE38300	TE	11817658	11818739	-	0	0.400391302
Chr1_11826400	0.166667	0.5	1	1	1	Chr1	AT1TE38320	TE	11826418	11826496	-	0	1.584959615
Chr1_11826400	0.166667	0.5	1	1	1	Chr1	AT1TE38325	TE	11826497	11827062	-	0	1.584959615
Chr1_11835100	0.461538	0.75	2	1	1	Chr1	AT1G32720	gene	11834902	11836631	+	0	0.700441161
Chr1_11835100	0.461538	0.75	2	1	1	Chr1	AT1TE38350	TE	11834923	11836068	+	0	0.700441161
Chr1_11836400	0.4	0.8	1	1	1	Chr1	AT1G32720	gene	11834902	11836631	+	0	1
Chr1_11836800	0.571429	0.909091	2	2	1	Chr1	AT1TE38360	TE	11836740	11836893	+	0	0.669850461
Chr1_11870500	0	0.222222	1	3	1	Chr1	AT1G32780	gene	11869825	11872926	-	0	4.473929746
Chr1_11889100	0.525424	0.828571	6	4	1	Chr1	AT1G32820	transposable_element_gene	11888389	11890377	+	0	0.657143226
Chr1_11889100	0.525424	0.828571	6	4	1	Chr1	AT1TE38530	TE	11887152	11901703	+	0	0.657143226
Chr1_11892400	0.485714	0.724138	4	4	1	Chr1	AT1G32830	transposable_element_gene	11891181	11894820	-	0	0.576157589
Chr1_11892400	0.485714	0.724138	4	4	1	Chr1	AT1TE38530	TE	11887152	11901703	+	0	0.576157589
Chr1_11893100	0.333333	0.535714	1	1	1	Chr1	AT1G32830	transposable_element_gene	11891181	11894820	-	0	0.684498848
Chr1_11893100	0.333333	0.535714	1	1	1	Chr1	AT1TE38530	TE	11887152	11901703	+	0	0.684498848
Chr1_11893400	0.238095	0.533333	2	3	1	Chr1	AT1G32830	transposable_element_gene	11891181	11894820	-	0	1.163499273
Chr1_11893400	0.238095	0.533333	2	3	1	Chr1	AT1TE38530	TE	11887152	11901703	+	0	1.163499273
Chr1_11893700	0	0.4	1	1	1	Chr1	AT1G32830	transposable_element_gene	11891181	11894820	-	0	5.321928095
Chr1_11893700	0	0.4	1	1	1	Chr1	AT1TE38530	TE	11887152	11901703	+	0	5.321928095
Chr1_11894100	0.4	0.703704	3	3	1	Chr1	AT1G32830	transposable_element_gene	11891181	11894820	-	0	0.814968714
Chr1_11894100	0.4	0.703704	3	3	1	Chr1	AT1TE38530	TE	11887152	11901703	+	0	0.814968714
Chr1_11894500	0.461538	0.73913	2	3	1	Chr1	AT1G32830	transposable_element_gene	11891181	11894820	-	0	0.679378697
Chr1_11894500	0.461538	0.73913	2	3	1	Chr1	AT1TE38530	TE	11887152	11901703	+	0	0.679378697
Chr1_11894700	0.461538	0.684211	3	3	1	Chr1	AT1G32830	transposable_element_gene	11891181	11894820	-	0	0.567991864
Chr1_11894700	0.461538	0.684211	3	3	1	Chr1	AT1TE38530	TE	11887152	11901703	+	0	0.567991864
Chr1_11895900	0.538462	0.742424	4	4	1	Chr1	AT1TE38530	TE	11887152	11901703	+	0	0.463398813
Chr1_11896700	0.2	0.4	1	3	1	Chr1	AT1G32840	transposable_element_gene	11896546	11899695	-	0	1
Chr1_11896700	0.2	0.4	1	3	1	Chr1	AT1TE38530	TE	11887152	11901703	+	0	1
Chr1_11897100	0.444444	0.75	2	1	1	Chr1	AT1G32840	transposable_element_gene	11896546	11899695	-	0	0.754888945
Chr1_11897100	0.444444	0.75	2	1	1	Chr1	AT1TE38530	TE	11887152	11901703	+	0	0.754888945
Chr1_11899700	0.255319	0.533333	6	6	1	Chr1	AT1TE38530	TE	11887152	11901703	+	0	1.062735695
Chr1_11900000	0.24	0.545455	3	3	1	Chr1	AT1TE38530	TE	11887152	11901703	+	0	1.184425773
Chr1_11925900	0	0.2	1	1	1	Chr1	AT1G32910	gene	11925426	11926908	+	0	4.321928095
Chr1_11953300	0	0.272727	2	2	1	Chr1	AT1G32975	gene	11953089	11953899	+	0	4.769385629
Chr1_11958800	0.153846	0.5	2	1	1	Chr1	AT1TE38705	TE	11958317	11959087	+	0	1.700441161
Chr1_11959000	0.428571	0.666667	1	2	1	Chr1	AT1TE38705	TE	11958317	11959087	+	0	0.637432085
Chr1_12006700	0	0.294118	2	4	1	Chr1	AT1G33110	gene	12004927	12008833	+	0	4.878323175
Chr1_12013900	0.090909	0.344828	3	4	1	Chr1	AT1TE38925	TE	12013703	12014340	+	0	1.923381892
Chr1_12016600	0.484848	0.846154	7	3	1	Chr1	AT1G33130	transposable_element_gene	12016651	12018654	-	0	0.803387725
Chr1_12016600	0.484848	0.846154	7	3	1	Chr1	AT1TE38940	TE	12016038	12020227	-	0	0.803387725
Chr1_12019100	0.25641	0.472222	4	6	1	Chr1	AT1G33135	transposable_element_gene	12018683	12019195	+	0	0.881012728
Chr1_12019100	0.25641	0.472222	4	6	1	Chr1	AT1TE38940	TE	12016038	12020227	-	0	0.881012728
Chr1_12019400	0.526316	0.730769	2	2	1	Chr1	AT1TE38940	TE	12016038	12020227	-	0	0.473486181
Chr1_12020000	0.176471	0.4	2	2	1	Chr1	AT1TE38940	TE	12016038	12020227	-	0	1.180568879
Chr1_12032200	0.142857	0.555556	2	2	1	Chr1	AT1TE38985	TE	12031581	12033193	+	0	1.959360612
Chr1_12032700	0.333333	0.615385	2	2	1	Chr1	AT1TE38985	TE	12031581	12033193	+	0	0.884525127
Chr1_12036600	0.257143	0.512195	2	3	1	Chr1	AT1TE39005	TE	12038435	12039278	-	1736	0.994122289
Chr1_12038300	0.161765	0.37037	5	5	1	Chr1	AT1TE39005	TE	12038435	12039278	-	36	1.19506775
Chr1_12041900	0.148936	0.375	9	9	1	Chr1	AT1G33200	transposable_element_gene	12041779	12044690	+	0	1.332198079
Chr1_12041900	0.148936	0.375	9	9	1	Chr1	AT1TE39030	TE	12041783	12042411	+	0	1.332198079
Chr1_12077900	0.34	0.589041	5	5	1	Chr1	AT1TE39140	TE	12076730	12076856	-	-1044	0.792833309
Chr1_12078400	0.266667	0.55102	4	4	1	Chr1	AT1TE39145	TE	12079833	12080605	-	1334	1.047065382
Chr1_12084000	0.060606	0.28	3	6	1	Chr1	AT1TE39160	TE	12084097	12084194	+	0	2.207894294
Chr1_12088000	0	0.25	4	1	1	Chr1	AT1G33340	gene	12087580	12088958	+	0	4.64385619
Chr1_12122000	0	0.307692	3	3	1	Chr1	AT1G33415	gene	12118992	12126593	+	0	4.943415029
Chr1_12122000	0	0.307692	3	3	1	Chr1	AT1G33420	gene	12120886	12123576	-	0	4.943415029
Chr1_12141100	0.653846	0.857143	2	1	1	Chr1	AT1G33460	transposable_element_gene	12140012	12142760	-	0	0.390585035
Chr1_12141100	0.653846	0.857143	2	1	1	Chr1	AT1TE39380	TE	12140695	12141659	-	0	0.390585035
Chr1_12141900	0.434783	0.642857	2	2	1	Chr1	AT1G33460	transposable_element_gene	12140012	12142760	-	0	0.564202322
Chr1_12142200	0.333333	0.575758	2	2	1	Chr1	AT1G33460	transposable_element_gene	12140012	12142760	-	0	0.788498401
Chr1_12142200	0.333333	0.575758	2	2	1	Chr1	AT1TE39385	TE	12142254	12142353	+	0	0.788498401
Chr1_12143000	0.526316	0.96	3	3	0.824402493	Chr1	AT1TE39395	TE	12142987	12143017	+	0	0.867105152
Chr1_12143000	0.526316	0.96	3	3	0.824402493	Chr1	AT1TE39400	TE	12143018	12143178	-	0	0.867105152
Chr1_12167100	0.24	0.55	3	3	1	Chr1	AT1TE39495	TE	12166868	12167019	+	-81	1.196397213
Chr1_12173700	0.083333	0.578947	2	5	1	Chr1	AT1G33570	transposable_element_gene	12173002	12174499	-	0	2.796471459
Chr1_12173700	0.083333	0.578947	2	5	1	Chr1	AT1TE39515	TE	12172517	12177219	-	0	2.796471459
Chr1_12174100	0.483871	0.734694	6	4	1	Chr1	AT1G33570	transposable_element_gene	12173002	12174499	-	0	0.602521016
Chr1_12174100	0.483871	0.734694	6	4	1	Chr1	AT1TE39515	TE	12172517	12177219	-	0	0.602521016
Chr1_12175000	0.296296	0.6	4	1	1	Chr1	AT1G33580	transposable_element_gene	12174773	12176059	-	0	1.017923351
Chr1_12175000	0.296296	0.6	4	1	1	Chr1	AT1TE39515	TE	12172517	12177219	-	0	1.017923351
Chr1_12175100	0.4	0.8	5	2	1	Chr1	AT1G33580	transposable_element_gene	12174773	12176059	-	0	1
Chr1_12175100	0.4	0.8	5	2	1	Chr1	AT1TE39515	TE	12172517	12177219	-	0	1
Chr1_12175700	0.4	0.647059	5	2	1	Chr1	AT1G33580	transposable_element_gene	12174773	12176059	-	0	0.693897266
Chr1_12175700	0.4	0.647059	5	2	1	Chr1	AT1TE39515	TE	12172517	12177219	-	0	0.693897266
Chr1_12222900	0.166667	0.5	2	1	1	Chr1	AT1G33720	gene	12220897	12224000	-	0	1.584959615
Chr1_12223200	0.125	0.405405	4	5	1	Chr1	AT1G33720	gene	12220897	12224000	-	0	1.697435787
Chr1_12228900	0.214286	0.636364	1	1	1	Chr1	AT1TE39710	TE	12228769	12230816	-	0	1.570314626
Chr1_12231100	0	0.2	1	1	1	Chr1	AT1TE39720	TE	12230817	12231359	-	0	4.321928095
Chr1_12236100	0	0.428571	1	1	1	Chr1	AT1G33750	gene	12233769	12236476	+	0	5.421462326
Chr1_12249000	0	0.714286	1	1	1	Chr1	AT1TE39790	TE	12249076	12249414	+	0	6.15842994
Chr1_12252600	0.266667	0.714286	2	2	1	Chr1	AT1TE39805	TE	12252752	12253031	-	53	1.421462542
Chr1_12252800	0.704545	0.948718	4	4	1	Chr1	AT1TE39805	TE	12252752	12253031	-	0	0.429287464
Chr1_12263400	0.1	0.375	2	2	1	Chr1	AT1TE39830	TE	12263039	12263876	+	0	1.906890596
Chr1_12271000	0	0.25	1	1	1	Chr1	AT1TE39855	TE	12270220	12270780	-	-220	4.64385619
Chr1_12273900	0.209677	0.584906	4	6	0.167661383	Chr1	AT1G33813	transposable_element_gene	12273243	12274646	-	0	1.480036171
Chr1_12273900	0.209677	0.584906	4	6	0.167661383	Chr1	AT1TE39880	TE	12273260	12276388	-	0	1.480036171
Chr1_12275200	0.060606	0.272727	3	3	1	Chr1	AT1G33817	transposable_element_gene	12274982	12276763	-	0	2.169925001
Chr1_12275200	0.060606	0.272727	3	3	1	Chr1	AT1TE39880	TE	12273260	12276388	-	0	2.169925001
Chr1_12275400	0.135135	0.33871	8	5	1	Chr1	AT1G33817	transposable_element_gene	12274982	12276763	-	0	1.3256492
Chr1_12275400	0.135135	0.33871	8	5	1	Chr1	AT1TE39880	TE	12273260	12276388	-	0	1.3256492
Chr1_12275900	0.166667	0.421053	1	2	1	Chr1	AT1G33817	transposable_element_gene	12274982	12276763	-	0	1.337033364
Chr1_12275900	0.166667	0.421053	1	2	1	Chr1	AT1TE39880	TE	12273260	12276388	-	0	1.337033364
Chr1_12293200	0.3	0.6	1	1	1	Chr1	AT1G33855	transposable_element_gene	12291258	12292501	+	-699	1
Chr1_12293200	0.3	0.6	1	1	1	Chr1	AT1TE39950	TE	12291258	12292501	+	-699	1
Chr1_12293600	0.36	0.588235	3	3	1	Chr1	AT1G33860	gene	12294394	12295305	+	695	0.708395721
Chr1_12294700	0.052632	0.290323	4	4	1	Chr1	AT1G33860	gene	12294394	12295305	+	0	2.463646747
Chr1_12294800	0.285714	0.589744	12	6	1	Chr1	AT1G33860	gene	12294394	12295305	+	0	1.045517106
Chr1_12299300	0.5	0.764706	1	3	1	Chr1	AT1TE39985	TE	12299182	12299344	-	0	0.612977099
Chr1_12299300	0.5	0.764706	1	3	1	Chr1	AT1TE39990	TE	12299345	12299623	-	0	0.612977099
Chr1_12337000	0	0.25	1	1	1	Chr1	AT1G33950	gene	12333046	12339182	-	0	4.64385619
Chr1_12337000	0	0.25	1	1	1	Chr1	AT1TE40120	TE	12333649	12338510	+	0	4.64385619
Chr1_12338900	0.333333	0.6	1	2	1	Chr1	AT1G33950	gene	12333046	12339182	-	0	0.847998349
Chr1_123500	0	0.25	1	1	1	Chr1	AT1G01320	gene	121067	130577	-	0	4.64385619
Chr1_12362400	0.428571	0.8	1	1	1	Chr1	AT1TE40230	TE	12362547	12363127	-	48	0.900465769
Chr1_12362500	0	0.285714	1	1	1	Chr1	AT1TE40230	TE	12362547	12363127	-	0	4.836499825
Chr1_12365000	0.076923	0.357143	2	2	1	Chr1	AT1TE40240	TE	12363797	12366841	-	0	2.215014911
Chr1_12377300	0.142857	0.527778	3	3	1	Chr1	AT1G34041	gene	12378033	12378188	+	634	1.885359484
Chr1_12391400	0.090909	0.375	2	2	1	Chr1	AT1G34047	gene	12390238	12390915	-	-485	2.044395562
Chr1_12403400	0.444444	0.661538	8	8	1	Chr1	AT1G34080	transposable_element_gene	12403277	12406628	-	0	0.573822379
Chr1_12403400	0.444444	0.661538	8	8	1	Chr1	AT1TE40340	TE	12403230	12404876	-	0	0.573822379
Chr1_12403600	0.45	0.666667	8	7	1	Chr1	AT1G34080	transposable_element_gene	12403277	12406628	-	0	0.567041314
Chr1_12403600	0.45	0.666667	8	7	1	Chr1	AT1TE40340	TE	12403230	12404876	-	0	0.567041314
Chr1_12403800	0.411765	0.772727	2	3	1	Chr1	AT1G34080	transposable_element_gene	12403277	12406628	-	0	0.908137602
Chr1_12403800	0.411765	0.772727	2	3	1	Chr1	AT1TE40340	TE	12403230	12404876	-	0	0.908137602
Chr1_12406800	0.178571	0.452632	5	9	1	Chr1	AT1TE40355	TE	12406709	12410000	+	0	1.341840778
Chr1_12406900	0.32	0.527273	13	8	1	Chr1	AT1TE40355	TE	12406709	12410000	+	0	0.720478218
Chr1_12408400	0.170732	0.528302	6	6	0.61088389	Chr1	AT1G34090	transposable_element_gene	12407268	12409879	+	0	1.629629386
Chr1_12408400	0.170732	0.528302	6	6	0.61088389	Chr1	AT1TE40355	TE	12406709	12410000	+	0	1.629629386
Chr1_12410000	0.333333	0.636364	1	1	1	Chr1	AT1TE40355	TE	12406709	12410000	+	0	0.932888071
Chr1_12410000	0.333333	0.636364	1	1	1	Chr1	AT1TE40360	TE	12410001	12412694	-	0	0.932888071
Chr1_12425400	0.153846	0.375	3	3	1	Chr1	AT1TE40405	TE	12425561	12425646	-	62	1.285403662
Chr1_12444100	0.157895	0.382979	3	3	1	Chr1	AT1G34170	gene	12443547	12446764	-	0	1.2782998
Chr1_12444500	0.136364	0.346939	6	6	1	Chr1	AT1G34170	gene	12443547	12446764	-	0	1.347219201
Chr1_12444600	0.066667	0.357143	1	1	1	Chr1	AT1G34170	gene	12443547	12446764	-	0	2.421457132
Chr1_12446100	0.2125	0.5	7	7	0.325667373	Chr1	AT1G34170	gene	12443547	12446764	-	0	1.234465254
Chr1_12468100	0	0.555556	1	1	1	Chr1	AT1TE40570	TE	12467835	12468306	+	0	5.795860437
Chr1_12469100	0.272727	0.490196	3	4	1	Chr1	AT1TE40590	TE	12469067	12469123	+	0	0.845901178
Chr1_12469100	0.272727	0.490196	3	4	1	Chr1	AT1TE40595	TE	12469124	12470347	-	0	0.845901178
Chr1_12498300	0.277778	0.526316	3	3	1	Chr1	AT1G34290	gene	12498000	12498800	+	0	0.921996911
Chr1_12498500	0.388889	0.6875	4	3	1	Chr1	AT1G34290	gene	12498000	12498800	+	0	0.822001286
Chr1_1249900	0.117647	0.333333	3	5	1	Chr1	AT1G04570	gene	1246728	1248775	-	-1125	1.502499619
Chr1_12508900	0.135135	0.462687	4	4	0.846800515	Chr1	AT1G34310	gene	12508548	12511520	-	0	1.775635183
Chr1_12509000	0.413043	0.722222	5	5	1	Chr1	AT1G34310	gene	12508548	12511520	-	0	0.806150386
Chr1_12509200	0.181818	0.485714	2	4	1	Chr1	AT1G34310	gene	12508548	12511520	-	0	1.417612037
Chr1_12509400	0.166667	0.375	1	1	1	Chr1	AT1G34310	gene	12508548	12511520	-	0	1.169922116
Chr1_12509700	0.172414	0.4	2	2	1	Chr1	AT1G34310	gene	12508548	12511520	-	0	1.214123074
Chr1_12509800	0.129032	0.365854	3	4	1	Chr1	AT1G34310	gene	12508548	12511520	-	0	1.503539133
Chr1_12510100	0.142857	0.363636	3	1	1	Chr1	AT1G34310	gene	12508548	12511520	-	0	1.347923303
Chr1_12510700	0.428571	0.666667	4	2	1	Chr1	AT1G34310	gene	12508548	12511520	-	0	0.637432085
Chr1_12513200	0	0.333333	1	1	1	Chr1	AT1TE40720	TE	12513191	12513238	+	0	5.058892246
Chr1_12513200	0	0.333333	1	1	1	Chr1	AT1TE40725	TE	12513239	12513824	+	0	5.058892246
Chr1_12514800	0	0.2	1	1	1	Chr1	AT1G34315	gene	12514106	12516521	-	0	4.321928095
Chr1_12534900	0	0.230769	1	1	1	Chr1	AT1G34350	gene	12534426	12536095	+	0	4.52837753
Chr1_12555500	0.111111	0.4	1	1	1	Chr1	AT1TE40900	TE	12554549	12555313	-	-187	1.847998349
Chr1_12557300	0.333333	0.758621	5	3	0.841893607	Chr1	AT1G34390	gene	12556005	12559082	+	0	1.186415157
Chr1_12557400	0.176471	0.40625	2	2	1	Chr1	AT1G34390	gene	12556005	12559082	+	0	1.202936692
Chr1_12557800	0.583333	0.875	1	1	1	Chr1	AT1G34390	gene	12556005	12559082	+	0	0.584963325
Chr1_12558800	0.5	0.764706	3	2	1	Chr1	AT1G34390	gene	12556005	12559082	+	0	0.612977099
Chr1_12562800	0.095238	0.416667	3	4	1	Chr1	AT1TE40925	TE	12562100	12564283	-	0	2.129285614
Chr1_12563300	0	0.684211	1	2	1	Chr1	AT1TE40925	TE	12562100	12564283	-	0	6.096369393
Chr1_12565900	0.307692	0.615385	1	1	1	Chr1	AT1G34400	gene	12565992	12566615	-	0	1.000002344
Chr1_12565900	0.307692	0.615385	1	1	1	Chr1	AT1TE40935	TE	12565673	12565951	-	0	1.000002344
Chr1_12572100	0.142857	0.545455	3	5	1	Chr1	AT1G34405	transposable_element_gene	12570841	12572126	-	0	1.932888449
Chr1_12572100	0.142857	0.545455	3	5	1	Chr1	AT1TE40955	TE	12569584	12572711	-	0	1.932888449
Chr1_12574600	0.166667	0.4	1	1	1	Chr1	AT1TE40975	TE	12574604	12574908	+	0	1.26303152
Chr1_12578700	0.391304	0.617647	4	4	1	Chr1	AT1G34410	gene	12577722	12580824	+	0	0.658492681
Chr1_12592700	0.1	0.3125	1	1	1	Chr1	AT1G34440	gene	12591348	12592737	-	0	1.64385619
Chr1_12592700	0.1	0.3125	1	1	1	Chr1	AT1TE41025	TE	12592611	12592835	-	0	1.64385619
Chr1_12593300	0	0.5	1	1	1	Chr1	AT1TE41035	TE	12593290	12593311	+	0	5.64385619
Chr1_12593300	0	0.5	1	1	1	Chr1	AT1TE41040	TE	12593312	12593599	-	0	5.64385619
Chr1_12593600	0.35	0.581395	3	3	1	Chr1	AT1TE41040	TE	12593312	12593599	-	-1	0.732163742
Chr1_12615100	0.166667	0.454545	1	1	1	Chr1	AT1TE41140	TE	12614602	12615151	-	0	1.447454649
Chr1_12615100	0.166667	0.454545	1	1	1	Chr1	AT1TE41145	TE	12615152	12615790	-	0	1.447454649
Chr1_12626500	0.178571	0.409091	3	3	1	Chr1	AT1TE41230	TE	12626457	12630547	+	0	1.195923993
Chr1_12628300	0.2	0.545455	2	4	1	Chr1	AT1G34530	transposable_element_gene	12627875	12630008	+	0	1.447460179
Chr1_12628300	0.2	0.545455	2	4	1	Chr1	AT1TE41230	TE	12626457	12630547	+	0	1.447460179
Chr1_12652300	0.470588	0.705882	2	2	1	Chr1	AT1G34550	gene	12646696	12652646	-	0	0.584962501
Chr1_12653000	0.4	0.647059	2	2	1	Chr1	AT1TE41315	TE	12653040	12653378	+	0	0.693897266
Chr1_12662700	0.285714	0.727273	1	3	1	Chr1	AT1G34580	gene	12660551	12663870	+	0	1.347925287
Chr1_12662700	0.285714	0.727273	1	3	1	Chr1	AT1TE41340	TE	12662731	12662924	-	0	1.347925287
Chr1_12665400	0.378378	0.642857	6	5	1	Chr1	AT1G34590	transposable_element_gene	12665167	12667818	+	0	0.764669645
Chr1_12665400	0.378378	0.642857	6	5	1	Chr1	AT1TE41345	TE	12664497	12673969	-	0	0.764669645
Chr1_12665600	0.371429	0.833333	5	3	1	Chr1	AT1G34590	transposable_element_gene	12665167	12667818	+	0	1.165806651
Chr1_12665600	0.371429	0.833333	5	3	1	Chr1	AT1TE41345	TE	12664497	12673969	-	0	1.165806651
Chr1_12666000	0.24	0.52381	3	3	1	Chr1	AT1G34590	transposable_element_gene	12665167	12667818	+	0	1.126009196
Chr1_12666000	0.24	0.52381	3	3	1	Chr1	AT1TE41345	TE	12664497	12673969	-	0	1.126009196
Chr1_12667100	0.16129	0.464286	7	6	1	Chr1	AT1G34590	transposable_element_gene	12665167	12667818	+	0	1.525356785
Chr1_12667100	0.16129	0.464286	7	6	1	Chr1	AT1TE41345	TE	12664497	12673969	-	0	1.525356785
Chr1_12667400	0.208333	0.555556	3	2	1	Chr1	AT1G34590	transposable_element_gene	12665167	12667818	+	0	1.415040962
Chr1_12667400	0.208333	0.555556	3	2	1	Chr1	AT1TE41345	TE	12664497	12673969	-	0	1.415040962
Chr1_12667500	0.166667	0.545455	4	2	1	Chr1	AT1G34590	transposable_element_gene	12665167	12667818	+	0	1.7104917
Chr1_12667500	0.166667	0.545455	4	2	1	Chr1	AT1TE41345	TE	12664497	12673969	-	0	1.7104917
Chr1_12668600	0.666667	0.941176	1	3	1	Chr1	AT1G34600	transposable_element_gene	12668425	12673094	-	0	0.497498217
Chr1_12668600	0.666667	0.941176	1	3	1	Chr1	AT1TE41345	TE	12664497	12673969	-	0	0.497498217
Chr1_12669400	0.395349	0.75	7	2	1	Chr1	AT1G34600	transposable_element_gene	12668425	12673094	-	0	0.92376382
Chr1_12669400	0.395349	0.75	7	2	1	Chr1	AT1TE41345	TE	12664497	12673969	-	0	0.92376382
Chr1_12670700	0.210526	0.578947	4	7	1	Chr1	AT1G34600	transposable_element_gene	12668425	12673094	-	0	1.459432865
Chr1_12670700	0.210526	0.578947	4	7	1	Chr1	AT1TE41345	TE	12664497	12673969	-	0	1.459432865
Chr1_12671300	0.4	0.736842	2	3	1	Chr1	AT1G34600	transposable_element_gene	12668425	12673094	-	0	0.881355297
Chr1_12671300	0.4	0.736842	2	3	1	Chr1	AT1TE41345	TE	12664497	12673969	-	0	0.881355297
Chr1_12677600	0.727273	1	1	1	1	Chr1	AT1G34610	transposable_element_gene	12675584	12679303	+	0	0.459431078
Chr1_12677600	0.727273	1	1	1	1	Chr1	AT1TE41350	TE	12674460	12684931	-	0	0.459431078
Chr1_12677700	0	0.4	2	1	1	Chr1	AT1G34610	transposable_element_gene	12675584	12679303	+	0	5.321928095
Chr1_12677700	0	0.4	2	1	1	Chr1	AT1TE41350	TE	12674460	12684931	-	0	5.321928095
Chr1_12712600	0.282609	0.666667	7	2	1	Chr1	AT1G34690	pseudogene	12713190	12713570	+	491	1.238158905
Chr1_12712700	0.266667	0.5	3	1	1	Chr1	AT1G34690	pseudogene	12713190	12713570	+	391	0.906888792
Chr1_12716600	0.6	0.888889	2	2	1	Chr1	AT1G34700	transposable_element_gene	12714209	12717181	+	0	0.567040773
Chr1_12716600	0.6	0.888889	2	2	1	Chr1	AT1TE41460	TE	12713488	12728545	+	0	0.567040773
Chr1_12717000	0.125	0.4	2	4	1	Chr1	AT1G34700	transposable_element_gene	12714209	12717181	+	0	1.678071905
Chr1_12717000	0.125	0.4	2	4	1	Chr1	AT1TE41460	TE	12713488	12728545	+	0	1.678071905
Chr1_12718700	0.571429	0.8	1	1	1	Chr1	AT1TE41460	TE	12713488	12728545	+	0	0.485425745
Chr1_12723100	0.75	1	1	1	1	Chr1	AT1G34740	transposable_element_gene	12722224	12728189	-	0	0.415037499
Chr1_12723100	0.75	1	1	1	1	Chr1	AT1TE41460	TE	12713488	12728545	+	0	0.415037499
Chr1_12724000	0.75	1	1	1	1	Chr1	AT1G34740	transposable_element_gene	12722224	12728189	-	0	0.415037499
Chr1_12724000	0.75	1	1	1	1	Chr1	AT1TE41460	TE	12713488	12728545	+	0	0.415037499
Chr1_12725700	0.111111	0.5	1	1	1	Chr1	AT1G34740	transposable_element_gene	12722224	12728189	-	0	2.169926444
Chr1_12725700	0.111111	0.5	1	1	1	Chr1	AT1TE41460	TE	12713488	12728545	+	0	2.169926444
Chr1_12726000	0.4	0.615385	1	3	1	Chr1	AT1G34740	transposable_element_gene	12722224	12728189	-	0	0.621489278
Chr1_12726000	0.4	0.615385	1	3	1	Chr1	AT1TE41460	TE	12713488	12728545	+	0	0.621489278
Chr1_12727200	0.56	0.857143	3	2	1	Chr1	AT1G34740	transposable_element_gene	12722224	12728189	-	0	0.614109087
Chr1_12727200	0.56	0.857143	3	2	1	Chr1	AT1TE41460	TE	12713488	12728545	+	0	0.614109087
Chr1_12727300	0.5625	1	3	1	1	Chr1	AT1G34740	transposable_element_gene	12722224	12728189	-	0	0.830074999
Chr1_12727300	0.5625	1	3	1	1	Chr1	AT1TE41460	TE	12713488	12728545	+	0	0.830074999
Chr1_12728900	0.148148	0.378788	3	4	1	Chr1	AT1TE41465	TE	12728938	12729681	+	0	1.354351477
Chr1_12729700	0.341772	0.56391	8	8	1	Chr1	AT1TE41465	TE	12728938	12729681	+	-19	0.722430719
Chr1_12730800	0.090909	0.3	2	2	1	Chr1	AT1TE41480	TE	12730823	12731169	-	0	1.722467467
Chr1_12734200	0.2	0.785714	1	2	1	Chr1	AT1TE41500	TE	12733501	12734177	+	-23	1.974004267
Chr1_12734400	0	0.5	1	1	1	Chr1	AT1TE41505	TE	12734326	12734552	+	0	5.64385619
Chr1_12738400	0.210526	0.692308	2	1	1	Chr1	AT1TE41525	TE	12738313	12740004	-	0	1.717415602
Chr1_12741300	0.1	0.333333	1	2	1	Chr1	AT1TE41540	TE	12742146	12742665	+	747	1.736964151
Chr1_1274600	0	0.2	1	1	1	Chr1	AT1TE04160	TE	1275327	1275794	-	628	4.321928095
Chr1_12755500	0.076923	0.294118	1	3	1	Chr1	AT1TE41580	TE	12755060	12760395	+	0	1.934908146
Chr1_12755600	0	0.375	1	1	1	Chr1	AT1G34967	transposable_element_gene	12755620	12759846	+	0	5.22881869
Chr1_12755600	0	0.375	1	1	1	Chr1	AT1TE41580	TE	12755060	12760395	+	0	5.22881869
Chr1_12766100	0.25	0.454545	1	1	1	Chr1	AT1TE41610	TE	12765529	12766385	-	0	0.862495034
Chr1_12766100	0.25	0.454545	1	1	1	Chr1	AT1TE41615	TE	12765623	12766227	-	0	0.862495034
Chr1_12767800	0.4	0.833333	2	1	1	Chr1	AT1TE41620	TE	12768833	12768946	-	934	1.058893112
Chr1_12781100	0	0.230769	1	1	1	Chr1	AT1G34810	gene	12779992	12780270	-	-830	4.52837753
Chr1_12803100	0.3	0.733333	2	2	1	Chr1	AT1TE41710	TE	12802801	12803671	+	0	1.289505961
Chr1_12804200	0.333333	0.636364	2	1	1	Chr1	AT1G34860	gene	12803708	12803986	-	-214	0.932888071
Chr1_12807800	0.090909	0.555556	1	1	1	Chr1	AT1G35030	gene	12808246	12809481	+	347	2.611437309
Chr1_12808600	0.142857	0.4	1	1	1	Chr1	AT1G35030	gene	12808246	12809481	+	0	1.48542827
Chr1_12808700	0.0625	0.5	1	1	1	Chr1	AT1G35030	gene	12808246	12809481	+	0	3
Chr1_12809600	0	0.238095	1	1	1	Chr1	AT1TE41720	TE	12809579	12809650	-	0	4.573465419
Chr1_12809600	0	0.238095	1	1	1	Chr1	AT1TE41725	TE	12809651	12810844	-	0	4.573465419
Chr1_12814000	0.105263	0.4	2	2	1	Chr1	AT1G35050	transposable_element_gene	12814081	12816016	+	0	1.926001583
Chr1_12814000	0.105263	0.4	2	2	1	Chr1	AT1TE41735	TE	12813938	12816180	+	0	1.926001583
Chr1_12819000	0.227273	0.484848	4	4	1	Chr1	AT1TE41745	TE	12818273	12839582	+	0	1.09310623
Chr1_12829900	0.4	0.8	1	1	1	Chr1	AT1TE41745	TE	12818273	12839582	+	0	1
Chr1_12830400	0.176471	0.413793	2	2	1	Chr1	AT1TE41745	TE	12818273	12839582	+	0	1.229478119
Chr1_12830400	0.176471	0.413793	2	2	1	Chr1	AT1TE41765	TE	12830337	12832135	-	0	1.229478119
Chr1_12831200	0.3	0.517241	4	4	1	Chr1	AT1G35100	transposable_element_gene	12830552	12831339	+	0	0.785874137
Chr1_12831200	0.3	0.517241	4	4	1	Chr1	AT1TE41745	TE	12818273	12839582	+	0	0.785874137
Chr1_12831200	0.3	0.517241	4	4	1	Chr1	AT1TE41765	TE	12830337	12832135	-	0	0.785874137
Chr1_12831900	0.181818	0.5	2	2	1	Chr1	AT1TE41745	TE	12818273	12839582	+	0	1.459433061
Chr1_12831900	0.181818	0.5	2	2	1	Chr1	AT1TE41765	TE	12830337	12832135	-	0	1.459433061
Chr1_12832900	0.2	0.571429	2	2	1	Chr1	AT1TE41745	TE	12818273	12839582	+	0	1.514574255
Chr1_12833100	0.375	0.736842	2	2	1	Chr1	AT1TE41745	TE	12818273	12839582	+	0	0.974464702
Chr1_12835000	0.357143	0.56	4	4	1	Chr1	AT1G35110	transposable_element_gene	12833398	12840997	-	0	0.648924982
Chr1_12835000	0.357143	0.56	4	4	1	Chr1	AT1TE41745	TE	12818273	12839582	+	0	0.648924982
Chr1_12835600	0.166667	1	1	1	1	Chr1	AT1G35110	transposable_element_gene	12833398	12840997	-	0	2.584959615
Chr1_12835600	0.166667	1	1	1	1	Chr1	AT1TE41745	TE	12818273	12839582	+	0	2.584959615
Chr1_12836400	0.290323	0.5	6	3	1	Chr1	AT1G35110	transposable_element_gene	12833398	12840997	-	0	0.784269225
Chr1_12836400	0.290323	0.5	6	3	1	Chr1	AT1TE41745	TE	12818273	12839582	+	0	0.784269225
Chr1_12836800	0.375	0.625	2	2	1	Chr1	AT1G35110	transposable_element_gene	12833398	12840997	-	0	0.736965594
Chr1_12836800	0.375	0.625	2	2	1	Chr1	AT1TE41745	TE	12818273	12839582	+	0	0.736965594
Chr1_12838200	0.428571	0.727273	2	2	1	Chr1	AT1G35110	transposable_element_gene	12833398	12840997	-	0	0.762962786
Chr1_12838200	0.428571	0.727273	2	2	1	Chr1	AT1TE41745	TE	12818273	12839582	+	0	0.762962786
Chr1_12838300	0.6	0.8	3	4	1	Chr1	AT1G35110	transposable_element_gene	12833398	12840997	-	0	0.415037499
Chr1_12838300	0.6	0.8	3	4	1	Chr1	AT1TE41745	TE	12818273	12839582	+	0	0.415037499
Chr1_12842800	0	0.214286	2	2	1	Chr1	AT1G35115	transposable_element_gene	12842158	12845455	+	0	4.421465692
Chr1_12842800	0	0.214286	2	2	1	Chr1	AT1TE41800	TE	12842158	12845721	+	0	4.421465692
Chr1_12845200	0	0.2	1	2	1	Chr1	AT1G35115	transposable_element_gene	12842158	12845455	+	0	4.321928095
Chr1_12845200	0	0.2	1	2	1	Chr1	AT1TE41800	TE	12842158	12845721	+	0	4.321928095
Chr1_12846400	0.2	0.7	1	1	1	Chr1	AT1G35120	transposable_element_gene	12846097	12846425	-	0	1.807354922
Chr1_12846400	0.2	0.7	1	1	1	Chr1	AT1TE41815	TE	12845960	12846615	+	0	1.807354922
Chr1_12846700	0.235294	0.535714	2	2	1	Chr1	AT1TE41815	TE	12845960	12846615	+	-85	1.186998467
Chr1_12855200	0.25	0.473684	2	2	1	Chr1	AT1TE41850	TE	12855066	12856081	-	0	0.921996847
Chr1_12855500	0.34375	0.607843	4	4	1	Chr1	AT1TE41850	TE	12855066	12856081	-	0	0.822339024
Chr1_12857200	0.318182	0.6	8	6	1	Chr1	AT1G35146	transposable_element_gene	12856198	12860244	-	0	0.915110278
Chr1_12857200	0.318182	0.6	8	6	1	Chr1	AT1TE41860	TE	12856202	12862061	-	0	0.915110278
Chr1_12857400	0.392857	0.642857	5	5	1	Chr1	AT1G35146	transposable_element_gene	12856198	12860244	-	0	0.710493587
Chr1_12857400	0.392857	0.642857	5	5	1	Chr1	AT1TE41860	TE	12856202	12862061	-	0	0.710493587
Chr1_12860000	0.145455	0.382353	3	5	1	Chr1	AT1G35146	transposable_element_gene	12856198	12860244	-	0	1.394332304
Chr1_12860000	0.145455	0.382353	3	5	1	Chr1	AT1TE41860	TE	12856202	12862061	-	0	1.394332304
Chr1_12860300	0.30303	0.583333	7	4	1	Chr1	AT1TE41860	TE	12856202	12862061	-	0	0.944859064
Chr1_12861000	0.458333	0.875	4	3	1	Chr1	AT1TE41860	TE	12856202	12862061	-	0	0.932886853
Chr1_12861100	0.4375	0.717647	5	9	1	Chr1	AT1TE41860	TE	12856202	12862061	-	0	0.713991361
Chr1_12862000	0.125	0.352941	1	1	1	Chr1	AT1TE41860	TE	12856202	12862061	-	0	1.497498938
Chr1_12870500	0	0.222222	1	1	1	Chr1	AT1G35170	gene	12870738	12872194	-	139	4.473929746
Chr1_12874200	0.25	0.692308	2	2	1	Chr1	AT1TE41905	TE	12872950	12876830	+	0	1.469485924
Chr1_12887600	0	0.444444	1	1	1	Chr1	AT1TE41950	TE	12888144	12888251	+	445	5.473929746
Chr1_12895400	0.444444	0.652174	1	1	1	Chr1	AT1TE41995	TE	12895317	12896538	-	0	0.553255276
Chr1_12901600	0.076923	0.5	1	1	1	Chr1	AT1TE42040	TE	12901351	12901455	+	-145	2.700441161
Chr1_12905600	0.26087	0.461538	2	5	1	Chr1	AT1TE42065	TE	12905262	12905328	-	-272	0.823118391
Chr1_12907800	0.369565	0.583333	5	5	1	Chr1	AT1TE42080	TE	12906565	12907856	+	0	0.65849156
Chr1_12918700	0.25	0.5	1	1	1	Chr1	AT1TE42110	TE	12918637	12918772	-	0	1
Chr1_12919900	0.2	0.461538	1	1	1	Chr1	AT1TE42125	TE	12919719	12920220	-	0	1.206449435
Chr1_12920000	0.241379	0.727273	3	5	0.454866148	Chr1	AT1TE42125	TE	12919719	12920220	-	0	1.59119685
Chr1_12927900	0.333333	0.578947	4	2	1	Chr1	AT1G35240	gene	12927457	12930523	-	0	0.796467131
Chr1_12931000	0.136364	0.444444	2	2	1	Chr1	AT1TE42160	TE	12930622	12931063	-	0	1.704538827
Chr1_12931900	0.032258	0.234043	3	3	1	Chr1	AT1TE42170	TE	12931862	12932284	-	0	2.859044717
Chr1_12944700	0.466667	0.681818	4	4	1	Chr1	AT1G35280	transposable_element_gene	12944137	12946494	+	0	0.546993235
Chr1_12944700	0.466667	0.681818	4	4	1	Chr1	AT1TE42210	TE	12942825	12947010	+	0	0.546993235
Chr1_12950300	0	0.25	2	1	1	Chr1	AT1G35300	transposable_element_gene	12950376	12952882	+	0	4.64385619
Chr1_12950300	0	0.25	2	1	1	Chr1	AT1TE42225	TE	12949835	12953875	+	0	4.64385619
Chr1_12950500	0	0.44	2	4	1	Chr1	AT1G35300	transposable_element_gene	12950376	12952882	+	0	5.459431619
Chr1_12950500	0	0.44	2	4	1	Chr1	AT1TE42225	TE	12949835	12953875	+	0	5.459431619
Chr1_12951100	0.428571	0.814815	4	3	1	Chr1	AT1G35300	transposable_element_gene	12950376	12952882	+	0	0.926938308
Chr1_12951100	0.428571	0.814815	4	3	1	Chr1	AT1TE42225	TE	12949835	12953875	+	0	0.926938308
Chr1_12951700	0.1875	0.4	2	1	1	Chr1	AT1G35300	transposable_element_gene	12950376	12952882	+	0	1.093109404
Chr1_12951700	0.1875	0.4	2	1	1	Chr1	AT1TE42225	TE	12949835	12953875	+	0	1.093109404
Chr1_12959600	0	0.291667	2	2	1	Chr1	AT1G35320	gene	12959057	12962853	-	0	4.86625026
Chr1_12959600	0	0.291667	2	2	1	Chr1	AT1TE42250	TE	12959522	12959966	-	0	4.86625026
Chr1_12960200	0.323529	0.595238	5	5	1	Chr1	AT1G35320	gene	12959057	12962853	-	0	0.879571595
Chr1_12996500	0.153846	0.4	2	2	1	Chr1	AT1TE42385	TE	12994982	12995372	+	-1128	1.378513066
Chr1_12996600	0.125	0.647059	1	2	1	Chr1	AT1TE42385	TE	12994982	12995372	+	-1228	2.371969171
Chr1_12998900	0.117647	0.357143	2	2	1	Chr1	AT1TE42395	TE	13000218	13005219	+	1219	1.602037313
Chr1_12999400	0.117647	0.529412	1	1	1	Chr1	AT1TE42395	TE	13000218	13005219	+	719	2.169926364
Chr1_13002300	0.44186	0.673913	4	7	1	Chr1	AT1G35370	transposable_element_gene	13000586	13005078	+	0	0.608973021
Chr1_13002300	0.44186	0.673913	4	7	1	Chr1	AT1TE42395	TE	13000218	13005219	+	0	0.608973021
Chr1_13003100	0.321429	0.589744	4	6	1	Chr1	AT1G35370	transposable_element_gene	13000586	13005078	+	0	0.875588738
Chr1_13003100	0.321429	0.589744	4	6	1	Chr1	AT1TE42395	TE	13000218	13005219	+	0	0.875588738
Chr1_13004600	0.451613	0.875	7	2	1	Chr1	AT1G35370	transposable_element_gene	13000586	13005078	+	0	0.954196001
Chr1_13004600	0.451613	0.875	7	2	1	Chr1	AT1TE42395	TE	13000218	13005219	+	0	0.954196001
Chr1_13004800	0.370968	0.589744	6	4	1	Chr1	AT1G35370	transposable_element_gene	13000586	13005078	+	0	0.668794092
Chr1_13004800	0.370968	0.589744	6	4	1	Chr1	AT1TE42395	TE	13000218	13005219	+	0	0.668794092
Chr1_13006000	0.333333	0.6	3	1	1	Chr1	AT1G35375	gene	13005673	13006187	-	0	0.847998349
Chr1_13006400	0.435484	0.66129	4	5	1	Chr1	AT1G35380	transposable_element_gene	13006356	13007926	-	0	0.602663371
Chr1_13006400	0.435484	0.66129	4	5	1	Chr1	AT1TE42400	TE	13006366	13007984	-	0	0.602663371
Chr1_13007800	0.206897	0.473684	5	3	1	Chr1	AT1G35380	transposable_element_gene	13006356	13007926	-	0	1.195012215
Chr1_13007800	0.206897	0.473684	5	3	1	Chr1	AT1TE42400	TE	13006366	13007984	-	0	1.195012215
Chr1_13008200	0.521739	0.8	3	1	1	Chr1	AT1TE42400	TE	13006366	13007984	-	-216	0.616671721
Chr1_13008700	0	0.415094	1	6	1	Chr1	AT1G35390	transposable_element_gene	13008911	13014607	+	112	5.375366173
Chr1_1300900	0	0.333333	2	2	1	Chr1	AT1G04660	gene	1300486	1301773	-	0	5.058892246
Chr1_13009500	0.5	0.777778	5	2	1	Chr1	AT1G35390	transposable_element_gene	13008911	13014607	+	0	0.637430333
Chr1_13010100	0.090909	0.377778	2	5	1	Chr1	AT1G35390	transposable_element_gene	13008911	13014607	+	0	2.055043655
Chr1_13010100	0.090909	0.377778	2	5	1	Chr1	AT1TE42410	TE	13010030	13011057	+	0	2.055043655
Chr1_13011100	0.25	0.461538	1	2	1	Chr1	AT1G35390	transposable_element_gene	13008911	13014607	+	0	0.88452134
Chr1_13011100	0.25	0.461538	1	2	1	Chr1	AT1TE42415	TE	13011058	13012650	+	0	0.88452134
Chr1_13011600	0.288889	0.55	6	8	1	Chr1	AT1G35390	transposable_element_gene	13008911	13014607	+	0	0.928916347
Chr1_13011600	0.288889	0.55	6	8	1	Chr1	AT1TE42415	TE	13011058	13012650	+	0	0.928916347
Chr1_13012200	0.272727	0.666667	5	5	0.5549654	Chr1	AT1G35390	transposable_element_gene	13008911	13014607	+	0	1.289508781
Chr1_13012200	0.272727	0.666667	5	5	0.5549654	Chr1	AT1TE42415	TE	13011058	13012650	+	0	1.289508781
Chr1_13013000	0.055556	0.333333	3	3	1	Chr1	AT1G35390	transposable_element_gene	13008911	13014607	+	0	2.584949517
Chr1_13013500	0.354839	0.588235	5	3	1	Chr1	AT1G35390	transposable_element_gene	13008911	13014607	+	0	0.729228044
Chr1_13013600	0.428571	0.666667	2	2	1	Chr1	AT1G35390	transposable_element_gene	13008911	13014607	+	0	0.637432085
Chr1_13014500	0.133333	0.478261	3	3	1	Chr1	AT1G35390	transposable_element_gene	13008911	13014607	+	0	1.842764258
Chr1_13020800	0.054054	0.377358	2	5	0.517786626	Chr1	AT1G35405	transposable_element_gene	13019299	13023624	-	0	2.803460573
Chr1_13020800	0.054054	0.377358	2	5	0.517786626	Chr1	AT1TE42445	TE	13019465	13021045	-	0	2.803460573
Chr1_13022200	0.481481	0.717391	4	4	1	Chr1	AT1G35405	transposable_element_gene	13019299	13023624	-	0	0.575280778
Chr1_13022200	0.481481	0.717391	4	4	1	Chr1	AT1TE42465	TE	13021229	13022484	-	0	0.575280778
Chr1_13022700	0.5	0.833333	1	1	1	Chr1	AT1G35405	transposable_element_gene	13019299	13023624	-	0	0.736965017
Chr1_13039200	0	0.272727	1	1	1	Chr1	AT1TE42555	TE	13038847	13039176	-	-24	4.769385629
Chr1_13043100	0	0.333333	1	1	1	Chr1	AT1G35461	gene	13043489	13043629	+	290	5.058892246
Chr1_13043200	0	0.25	1	1	1	Chr1	AT1G35461	gene	13043489	13043629	+	190	4.64385619
Chr1_13056100	0	0.266667	1	2	1	Chr1	AT1G35480	transposable_element_gene	13055398	13056364	-	0	4.736967398
Chr1_13056100	0	0.266667	1	2	1	Chr1	AT1TE42620	TE	13055568	13056271	-	0	4.736967398
Chr1_13057200	0.461538	0.676471	4	4	1	Chr1	AT1TE42630	TE	13056981	13058485	+	0	0.551578653
Chr1_13059900	0.142857	0.428571	1	1	1	Chr1	AT1TE42635	TE	13058486	13061316	+	0	1.584962501
Chr1_13060300	0	0.214286	1	1	1	Chr1	AT1TE42635	TE	13058486	13061316	+	0	4.421465692
Chr1_13073600	0	0.235294	5	3	1	Chr1	AT1G35510	gene	13071165	13074949	+	0	4.556392627
Chr1_13082300	0	0.222222	1	1	1	Chr1	AT1TE42725	TE	13081894	13082094	+	-206	4.473929746
Chr1_13086700	0.153846	0.387097	3	3	1	Chr1	AT1TE42745	TE	13086748	13087311	-	0	1.331208193
Chr1_13087700	0.3	0.5625	3	3	1	Chr1	AT1TE42750	TE	13087385	13088087	+	0	0.906890596
Chr1_13097700	0.310345	0.513514	2	2	1	Chr1	AT1TE42790	TE	13097432	13098188	+	0	0.726530707
Chr1_13098600	0.385965	0.604396	4	7	1	Chr1	AT1G35535	transposable_element_gene	13098266	13102245	+	0	0.647024085
Chr1_13098600	0.385965	0.604396	4	7	1	Chr1	AT1TE42800	TE	13098281	13102834	+	0	0.647024085
Chr1_13099700	0.45	0.76	2	2	1	Chr1	AT1G35535	transposable_element_gene	13098266	13102245	+	0	0.756074417
Chr1_13099700	0.45	0.76	2	2	1	Chr1	AT1TE42800	TE	13098281	13102834	+	0	0.756074417
Chr1_13101300	0.2	0.428571	2	1	1	Chr1	AT1G35535	transposable_element_gene	13098266	13102245	+	0	1.099534231
Chr1_13101300	0.2	0.428571	2	1	1	Chr1	AT1TE42800	TE	13098281	13102834	+	0	1.099534231
Chr1_13102300	0.159091	0.36	5	4	1	Chr1	AT1TE42800	TE	13098281	13102834	+	0	1.178144684
Chr1_13102400	0.326923	0.575758	5	5	1	Chr1	AT1TE42800	TE	13098281	13102834	+	0	0.816511673
Chr1_13102800	0	0.6	1	1	1	Chr1	AT1TE42800	TE	13098281	13102834	+	0	5.906890596
Chr1_13104400	0	0.2	1	1	1	Chr1	AT1TE42810	TE	13103613	13104210	+	-190	4.321928095
Chr1_13109000	0.2	0.409091	2	2	1	Chr1	AT1G35540	gene	13108634	13111700	+	0	1.032421798
Chr1_13109000	0.2	0.409091	2	2	1	Chr1	AT1TE42825	TE	13108841	13109040	+	0	1.032421798
Chr1_13110700	0.068966	0.302326	3	3	1	Chr1	AT1G35540	gene	13108634	13111700	+	0	2.132147857
Chr1_13110700	0.068966	0.302326	3	3	1	Chr1	AT1G35545	gene	13110517	13112832	-	0	2.132147857
Chr1_13111200	0.421053	0.769231	8	5	1	Chr1	AT1G35540	gene	13108634	13111700	+	0	0.869415061
Chr1_13111200	0.421053	0.769231	8	5	1	Chr1	AT1G35545	gene	13110517	13112832	-	0	0.869415061
Chr1_13111400	0.111111	0.666667	1	1	1	Chr1	AT1G35540	gene	13108634	13111700	+	0	2.584964665
Chr1_13111400	0.111111	0.666667	1	1	1	Chr1	AT1G35545	gene	13110517	13112832	-	0	2.584964665
Chr1_13127000	0.434783	0.681818	3	3	1	Chr1	AT1TE42875	TE	13127113	13128014	-	14	0.649091155
Chr1_13127200	0.5	0.75	1	1	1	Chr1	AT1TE42875	TE	13127113	13128014	-	0	0.584962501
Chr1_13127400	0	0.5	1	1	1	Chr1	AT1TE42875	TE	13127113	13128014	-	0	5.64385619
Chr1_13127500	0.555556	0.88	2	3	1	Chr1	AT1TE42875	TE	13127113	13128014	-	0	0.663571181
Chr1_13127800	0.5	0.787879	2	5	1	Chr1	AT1TE42875	TE	13127113	13128014	-	0	0.656045987
Chr1_1312800	0	0.2	1	1	1	Chr1	AT1G04690	gene	1313564	1315750	+	665	4.321928095
Chr1_13133100	0.521739	0.788462	4	6	1	Chr1	AT1G35590	transposable_element_gene	13131935	13135837	+	0	0.595712947
Chr1_13133100	0.521739	0.788462	4	6	1	Chr1	AT1TE42890	TE	13131405	13140006	+	0	0.595712947
Chr1_13133200	0.5	0.92	5	4	0.838530023	Chr1	AT1G35590	transposable_element_gene	13131935	13135837	+	0	0.879705766
Chr1_13133200	0.5	0.92	5	4	0.838530023	Chr1	AT1TE42890	TE	13131405	13140006	+	0	0.879705766
Chr1_13133400	0.2	0.533333	1	2	1	Chr1	AT1G35590	transposable_element_gene	13131935	13135837	+	0	1.415036598
Chr1_13133400	0.2	0.533333	1	2	1	Chr1	AT1TE42890	TE	13131405	13140006	+	0	1.415036598
Chr1_13133800	0.470588	0.723404	5	6	1	Chr1	AT1G35590	transposable_element_gene	13131935	13135837	+	0	0.620337043
Chr1_13133800	0.470588	0.723404	5	6	1	Chr1	AT1TE42890	TE	13131405	13140006	+	0	0.620337043
Chr1_13133900	0.388889	0.7	3	1	1	Chr1	AT1G35590	transposable_element_gene	13131935	13135837	+	0	0.847996494
Chr1_13133900	0.388889	0.7	3	1	1	Chr1	AT1TE42890	TE	13131405	13140006	+	0	0.847996494
Chr1_13137500	0.285714	0.612903	4	3	1	Chr1	AT1G35600	transposable_element_gene	13136559	13139252	+	0	1.101087036
Chr1_13137500	0.285714	0.612903	4	3	1	Chr1	AT1TE42890	TE	13131405	13140006	+	0	1.101087036
Chr1_13137600	0	0.5	1	1	1	Chr1	AT1G35600	transposable_element_gene	13136559	13139252	+	0	5.64385619
Chr1_13137600	0	0.5	1	1	1	Chr1	AT1TE42890	TE	13131405	13140006	+	0	5.64385619
Chr1_13143700	0.5	0.75	2	2	1	Chr1	AT1G35610	gene	13143150	13144988	-	0	0.584962501
Chr1_13144700	0.222222	0.583333	2	3	1	Chr1	AT1G35610	gene	13143150	13144988	-	0	1.392318041
Chr1_13149700	0.625	0.885714	5	4	1	Chr1	AT1TE42915	TE	13149788	13150516	+	0	0.502984733
Chr1_13150100	0.24	0.461538	2	5	1	Chr1	AT1TE42915	TE	13149788	13150516	+	0	0.943415029
Chr1_13153900	0	0.285714	1	1	1	Chr1	AT1G35617	gene	13153583	13153948	+	0	4.836499825
Chr1_13173700	0.111111	0.363636	1	1	1	Chr1	AT1TE43010	TE	13172926	13178593	+	0	1.710493383
Chr1_13174200	0.363636	0.684211	3	3	1	Chr1	AT1TE43010	TE	13172926	13178593	+	0	0.911946265
Chr1_13174800	0.254902	0.508475	7	5	1	Chr1	AT1G35640	transposable_element_gene	13174552	13175390	+	0	0.99623415
Chr1_13174800	0.254902	0.508475	7	5	1	Chr1	AT1TE43010	TE	13172926	13178593	+	0	0.99623415
Chr1_13176500	0.142857	0.4	1	1	1	Chr1	AT1G35645	transposable_element_gene	13175798	13177747	+	0	1.48542827
Chr1_13176500	0.142857	0.4	1	1	1	Chr1	AT1TE43010	TE	13172926	13178593	+	0	1.48542827
Chr1_13177000	0	0.222222	1	2	1	Chr1	AT1G35645	transposable_element_gene	13175798	13177747	+	0	4.473929746
Chr1_13177000	0	0.222222	1	2	1	Chr1	AT1TE43010	TE	13172926	13178593	+	0	4.473929746
Chr1_13177600	0.25	0.5	1	2	1	Chr1	AT1G35645	transposable_element_gene	13175798	13177747	+	0	1
Chr1_13177600	0.25	0.5	1	2	1	Chr1	AT1TE43010	TE	13172926	13178593	+	0	1
Chr1_13178300	0.225806	0.6	3	4	1	Chr1	AT1TE43010	TE	13172926	13178593	+	0	1.40987868
Chr1_13178800	0.583333	0.8	2	1	1	Chr1	AT1TE43015	TE	13178746	13178815	-	0	0.455680308
Chr1_13178800	0.583333	0.8	2	1	1	Chr1	AT1TE43020	TE	13178816	13179468	-	0	0.455680308
Chr1_13179700	0.210526	0.727273	3	1	1	Chr1	AT1TE43025	TE	13179469	13180611	+	0	1.7884986
Chr1_13180200	0	0.2	1	1	1	Chr1	AT1TE43025	TE	13179469	13180611	+	0	4.321928095
Chr1_13180500	0.46875	0.722222	4	6	1	Chr1	AT1TE43025	TE	13179469	13180611	+	0	0.623623677
Chr1_13181100	0.117647	0.363636	2	2	1	Chr1	AT1TE43030	TE	13180946	13181769	-	0	1.628030501
Chr1_13183600	0.142857	0.380952	5	4	1	Chr1	AT1G35647	transposable_element_gene	13181478	13186236	-	0	1.415037499
Chr1_13183600	0.142857	0.380952	5	4	1	Chr1	AT1TE43040	TE	13181965	13186591	-	0	1.415037499
Chr1_13186100	0.541667	0.75	4	1	1	Chr1	AT1G35647	transposable_element_gene	13181478	13186236	-	0	0.469484395
Chr1_13186100	0.541667	0.75	4	1	1	Chr1	AT1TE43040	TE	13181965	13186591	-	0	0.469484395
Chr1_13186200	0.142857	0.555556	3	2	1	Chr1	AT1G35647	transposable_element_gene	13181478	13186236	-	0	1.959360612
Chr1_13186200	0.142857	0.555556	3	2	1	Chr1	AT1TE43040	TE	13181965	13186591	-	0	1.959360612
Chr1_13187300	0.4	0.8	1	1	1	Chr1	AT1G35650	transposable_element_gene	13187285	13191749	-	0	1
Chr1_13187300	0.4	0.8	1	1	1	Chr1	AT1TE43050	TE	13187278	13192359	+	0	1
Chr1_13188400	0.086957	0.457143	3	3	1	Chr1	AT1G35650	transposable_element_gene	13187285	13191749	-	0	2.394271455
Chr1_13188400	0.086957	0.457143	3	3	1	Chr1	AT1TE43050	TE	13187278	13192359	+	0	2.394271455
Chr1_13188500	0	0.294118	1	1	1	Chr1	AT1G35650	transposable_element_gene	13187285	13191749	-	0	4.878323175
Chr1_13188500	0	0.294118	1	1	1	Chr1	AT1TE43050	TE	13187278	13192359	+	0	4.878323175
Chr1_13189100	0.555556	1	6	1	1	Chr1	AT1G35650	transposable_element_gene	13187285	13191749	-	0	0.847995752
Chr1_13189100	0.555556	1	6	1	1	Chr1	AT1TE43050	TE	13187278	13192359	+	0	0.847995752
Chr1_13189200	0.461538	0.705882	3	3	1	Chr1	AT1G35650	transposable_element_gene	13187285	13191749	-	0	0.612977598
Chr1_13189200	0.461538	0.705882	3	3	1	Chr1	AT1TE43050	TE	13187278	13192359	+	0	0.612977598
Chr1_13190900	0.465116	0.75	5	2	1	Chr1	AT1G35650	transposable_element_gene	13187285	13191749	-	0	0.689300026
Chr1_13190900	0.465116	0.75	5	2	1	Chr1	AT1TE43050	TE	13187278	13192359	+	0	0.689300026
Chr1_13226700	0	0.2	1	5	1	Chr1	AT1G35720	gene	13225197	13227195	+	0	4.321928095
Chr1_13231600	0.666667	0.909091	1	1	1	Chr1	AT1G35735	transposable_element_gene	13231091	13235530	-	0	0.4474584
Chr1_13231600	0.666667	0.909091	1	1	1	Chr1	AT1TE43225	TE	13230993	13235723	-	0	0.4474584
Chr1_13231900	0.3	0.555556	2	2	1	Chr1	AT1G35735	transposable_element_gene	13231091	13235530	-	0	0.888969842
Chr1_13231900	0.3	0.555556	2	2	1	Chr1	AT1TE43225	TE	13230993	13235723	-	0	0.888969842
Chr1_13233700	0	0.24	1	3	1	Chr1	AT1G35735	transposable_element_gene	13231091	13235530	-	0	4.584962501
Chr1_13233700	0	0.24	1	3	1	Chr1	AT1TE43225	TE	13230993	13235723	-	0	4.584962501
Chr1_13235300	0.261905	0.571429	4	1	1	Chr1	AT1G35735	transposable_element_gene	13231091	13235530	-	0	1.125530653
Chr1_13235300	0.261905	0.571429	4	1	1	Chr1	AT1TE43225	TE	13230993	13235723	-	0	1.125530653
Chr1_13236000	0.703704	0.904762	3	4	1	Chr1	AT1TE43230	TE	13236249	13236549	-	150	0.362569624
Chr1_13239800	0	0.2	1	2	1	Chr1	AT1TE43265	TE	13240219	13240424	-	320	4.321928095
Chr1_13241400	0.267442	0.541284	12	12	0.301115953	Chr1	AT1TE43280	TE	13241301	13241322	-	-78	1.017159695
Chr1_13242600	0	0.209302	1	4	1	Chr1	AT1G35740	pseudogene	13242545	13244065	+	0	4.387514192
Chr1_13242700	0.242424	0.473684	6	9	1	Chr1	AT1G35740	pseudogene	13242545	13244065	+	0	0.966392409
Chr1_13248100	0.117647	0.447368	5	4	1	Chr1	AT1G35745	transposable_element_gene	13248054	13249824	-	0	1.926997533
Chr1_13248100	0.117647	0.447368	5	4	1	Chr1	AT1TE43305	TE	13247658	13250347	-	0	1.926997533
Chr1_13261500	0.111111	0.357143	1	2	1	Chr1	AT1TE43350	TE	13260952	13263559	-	0	1.684500194
Chr1_13264200	0.328125	0.618421	7	7	0.714279365	Chr1	AT1TE43355	TE	13263763	13276157	+	0	0.914343793
Chr1_13264700	0.37931	0.583333	8	7	1	Chr1	AT1G35760	transposable_element_gene	13264307	13268116	+	0	0.620942285
Chr1_13264700	0.37931	0.583333	8	7	1	Chr1	AT1TE43355	TE	13263763	13276157	+	0	0.620942285
Chr1_13265900	0.571429	0.789474	4	2	1	Chr1	AT1G35760	transposable_element_gene	13264307	13268116	+	0	0.466317499
Chr1_13265900	0.571429	0.789474	4	2	1	Chr1	AT1TE43355	TE	13263763	13276157	+	0	0.466317499
Chr1_13267200	0.25	0.571429	1	1	1	Chr1	AT1G35760	transposable_element_gene	13264307	13268116	+	0	1.19264616
Chr1_13267200	0.25	0.571429	1	1	1	Chr1	AT1TE43355	TE	13263763	13276157	+	0	1.19264616
Chr1_13267600	0.1875	0.4	7	4	1	Chr1	AT1G35760	transposable_element_gene	13264307	13268116	+	0	1.093109404
Chr1_13267600	0.1875	0.4	7	4	1	Chr1	AT1TE43355	TE	13263763	13276157	+	0	1.093109404
Chr1_13272500	0.208955	0.428571	8	7	1	Chr1	AT1G35770	transposable_element_gene	13269566	13275678	-	0	1.03634195
Chr1_13272500	0.208955	0.428571	8	7	1	Chr1	AT1TE43355	TE	13263763	13276157	+	0	1.03634195
Chr1_13273000	0.371429	0.6	5	4	1	Chr1	AT1G35770	transposable_element_gene	13269566	13275678	-	0	0.69187604
Chr1_13273000	0.371429	0.6	5	4	1	Chr1	AT1TE43355	TE	13263763	13276157	+	0	0.69187604
Chr1_13273300	0.333333	0.714286	1	2	1	Chr1	AT1G35770	transposable_element_gene	13269566	13275678	-	0	1.099537693
Chr1_13273300	0.333333	0.714286	1	2	1	Chr1	AT1TE43355	TE	13263763	13276157	+	0	1.099537693
Chr1_13273600	0.5	0.710145	6	8	1	Chr1	AT1G35770	transposable_element_gene	13269566	13275678	-	0	0.506185535
Chr1_13273600	0.5	0.710145	6	8	1	Chr1	AT1TE43355	TE	13263763	13276157	+	0	0.506185535
Chr1_13274000	0.421053	0.764706	4	3	1	Chr1	AT1G35770	transposable_element_gene	13269566	13275678	-	0	0.86090335
Chr1_13274000	0.421053	0.764706	4	3	1	Chr1	AT1TE43355	TE	13263763	13276157	+	0	0.86090335
Chr1_13274100	0.47619	0.703704	4	11	1	Chr1	AT1G35770	transposable_element_gene	13269566	13275678	-	0	0.563431389
Chr1_13274100	0.47619	0.703704	4	11	1	Chr1	AT1TE43355	TE	13263763	13276157	+	0	0.563431389
Chr1_13284500	0.111111	0.333333	2	1	1	Chr1	AT1TE43375	TE	13284488	13284694	+	0	1.584962501
Chr1_13288700	0	0.25	1	2	1	Chr1	AT1TE43395	TE	13291049	13291373	+	2250	4.64385619
Chr1_13293700	0.555556	0.782609	2	2	1	Chr1	AT1TE43420	TE	13292855	13295196	-	0	0.494359359
Chr1_13294400	0.416667	0.684211	2	2	1	Chr1	AT1TE43420	TE	13292855	13295196	-	0	0.715546455
Chr1_13295000	0.466667	0.677419	2	4	1	Chr1	AT1TE43420	TE	13292855	13295196	-	0	0.537655
Chr1_13296300	0.428571	0.642857	4	3	1	Chr1	AT1G35790	transposable_element_gene	13295190	13300109	-	0	0.584963623
Chr1_13296300	0.428571	0.642857	4	3	1	Chr1	AT1TE43430	TE	13295392	13296927	-	0	0.584963623
Chr1_13296500	0.45098	0.764706	8	3	1	Chr1	AT1G35790	transposable_element_gene	13295190	13300109	-	0	0.761841739
Chr1_13296500	0.45098	0.764706	8	3	1	Chr1	AT1TE43430	TE	13295392	13296927	-	0	0.761841739
Chr1_13297600	0.125	0.538462	1	1	1	Chr1	AT1G35790	transposable_element_gene	13295190	13300109	-	0	2.106916441
Chr1_13299000	0.25	1	1	1	1	Chr1	AT1G35790	transposable_element_gene	13295190	13300109	-	0	2
Chr1_13299000	0.25	1	1	1	1	Chr1	AT1TE43440	TE	13298356	13299022	+	0	2
Chr1_13299400	0.238095	0.52	3	2	1	Chr1	AT1G35790	transposable_element_gene	13295190	13300109	-	0	1.126974299
Chr1_13299400	0.238095	0.52	3	2	1	Chr1	AT1TE43445	TE	13299134	13301583	-	0	1.126974299
Chr1_13300300	0.2	0.6	2	2	1	Chr1	AT1TE43445	TE	13299134	13301583	-	0	1.584962501
Chr1_13300400	0.333333	0.571429	2	1	1	Chr1	AT1TE43445	TE	13299134	13301583	-	0	0.777610103
Chr1_13307300	0.333333	0.558824	2	5	1	Chr1	AT1G35820	gene	13308119	13309257	-	720	0.745429831
Chr1_13307700	0.166667	0.461538	1	1	1	Chr1	AT1G35820	gene	13308119	13309257	-	320	1.469480955
Chr1_13310800	0.291667	0.512195	3	3	1	Chr1	AT1TE43505	TE	13310769	13311277	+	0	0.812371005
Chr1_13318400	0	0.2	1	1	1	Chr1	AT1TE43555	TE	13316918	13317276	-	-1124	4.321928095
Chr1_13325700	0.409091	0.626374	10	11	1	Chr1	AT1G35840	transposable_element_gene	13324970	13329493	+	0	0.614602531
Chr1_13325700	0.409091	0.626374	10	11	1	Chr1	AT1TE43585	TE	13324758	13329639	+	0	0.614602531
Chr1_13326400	0.4	0.8	1	1	1	Chr1	AT1G35840	transposable_element_gene	13324970	13329493	+	0	1
Chr1_13326400	0.4	0.8	1	1	1	Chr1	AT1TE43585	TE	13324758	13329639	+	0	1
Chr1_13328000	0.071429	0.333333	2	3	1	Chr1	AT1G35840	transposable_element_gene	13324970	13329493	+	0	2.222382322
Chr1_13328000	0.071429	0.333333	2	3	1	Chr1	AT1TE43585	TE	13324758	13329639	+	0	2.222382322
Chr1_13329300	0	0.333333	2	2	1	Chr1	AT1G35840	transposable_element_gene	13324970	13329493	+	0	5.058892246
Chr1_13329300	0	0.333333	2	2	1	Chr1	AT1TE43585	TE	13324758	13329639	+	0	5.058892246
Chr1_13332700	0.357143	0.5625	2	2	1	Chr1	AT1G35860	gene	13332047	13334050	-	0	0.655351252
Chr1_13333000	0.263158	0.5	3	6	1	Chr1	AT1G35860	gene	13332047	13334050	-	0	0.925998841
Chr1_13333800	0.354839	0.652174	2	4	1	Chr1	AT1G35860	gene	13332047	13334050	-	0	0.878092343
Chr1_13333900	0.176471	0.380952	1	1	1	Chr1	AT1G35860	gene	13332047	13334050	-	0	1.110178109
Chr1_13334900	0.157895	0.517241	3	9	1	Chr1	AT1G35870	transposable_element_gene	13335257	13339587	+	258	1.711871151
Chr1_13336800	0.4	0.660377	9	8	1	Chr1	AT1G35870	transposable_element_gene	13335257	13339587	+	0	0.723289874
Chr1_13336800	0.4	0.660377	9	8	1	Chr1	AT1TE43605	TE	13336750	13339482	+	0	0.723289874
Chr1_13337200	0.321429	0.771429	4	5	0.714279365	Chr1	AT1G35870	transposable_element_gene	13335257	13339587	+	0	1.263033284
Chr1_13337200	0.321429	0.771429	4	5	0.714279365	Chr1	AT1TE43605	TE	13336750	13339482	+	0	1.263033284
Chr1_13337700	0.3	0.740741	2	5	1	Chr1	AT1G35870	transposable_element_gene	13335257	13339587	+	0	1.304006692
Chr1_13337700	0.3	0.740741	2	5	1	Chr1	AT1TE43605	TE	13336750	13339482	+	0	1.304006692
Chr1_13338000	0.357143	0.602564	5	6	1	Chr1	AT1G35870	transposable_element_gene	13335257	13339587	+	0	0.754612637
Chr1_13338000	0.357143	0.602564	5	6	1	Chr1	AT1TE43605	TE	13336750	13339482	+	0	0.754612637
Chr1_13338200	0.166667	0.48	3	3	1	Chr1	AT1G35870	transposable_element_gene	13335257	13339587	+	0	1.526065926
Chr1_13338200	0.166667	0.48	3	3	1	Chr1	AT1TE43605	TE	13336750	13339482	+	0	1.526065926
Chr1_13339000	0.52	0.727273	9	6	1	Chr1	AT1G35870	transposable_element_gene	13335257	13339587	+	0	0.483985394
Chr1_13339000	0.52	0.727273	9	6	1	Chr1	AT1TE43605	TE	13336750	13339482	+	0	0.483985394
Chr1_13339400	0.241379	0.658537	5	5	0.716073055	Chr1	AT1G35870	transposable_element_gene	13335257	13339587	+	0	1.447964334
Chr1_13339400	0.241379	0.658537	5	5	0.716073055	Chr1	AT1TE43605	TE	13336750	13339482	+	0	1.447964334
Chr1_13345600	0	0.5	2	2	1	Chr1	AT1TE43630	TE	13345033	13345720	-	0	5.64385619
Chr1_13349400	0.308824	0.555556	8	7	1	Chr1	AT1TE43645	TE	13349386	13349779	-	0	0.847147468
Chr1_13350400	0.213115	0.428571	5	5	1	Chr1	AT1TE43645	TE	13349386	13349779	-	-621	1.007902091
Chr1_13355000	0	0.208333	2	2	1	Chr1	AT1TE43670	TE	13353936	13355092	-	0	4.380819476
Chr1_13355000	0	0.208333	2	2	1	Chr1	AT1TE43675	TE	13355093	13355234	+	0	4.380819476
Chr1_13355200	0.294118	0.5	5	5	1	Chr1	AT1TE43675	TE	13355093	13355234	+	0	0.765533015
Chr1_13355200	0.294118	0.5	5	5	1	Chr1	AT1TE43680	TE	13355242	13355610	+	0	0.765533015
Chr1_13355500	0.2	0.431818	4	5	1	Chr1	AT1TE43680	TE	13355242	13355610	+	0	1.110423382
Chr1_13372600	0.333333	0.588235	3	2	1	Chr1	AT1G35920	transposable_element_gene	13372521	13375053	+	0	0.819428476
Chr1_13372600	0.333333	0.588235	3	2	1	Chr1	AT1TE43740	TE	13371475	13386480	+	0	0.819428476
Chr1_13373000	0.307692	0.517241	5	4	1	Chr1	AT1G35920	transposable_element_gene	13372521	13375053	+	0	0.749349703
Chr1_13373000	0.307692	0.517241	5	4	1	Chr1	AT1TE43740	TE	13371475	13386480	+	0	0.749349703
Chr1_13373700	0.190476	0.430233	4	11	1	Chr1	AT1G35920	transposable_element_gene	13372521	13375053	+	0	1.175508958
Chr1_13373700	0.190476	0.430233	4	11	1	Chr1	AT1TE43740	TE	13371475	13386480	+	0	1.175508958
Chr1_13374000	0.289474	0.575758	4	4	1	Chr1	AT1G35920	transposable_element_gene	13372521	13375053	+	0	0.992028778
Chr1_13374000	0.289474	0.575758	4	4	1	Chr1	AT1TE43740	TE	13371475	13386480	+	0	0.992028778
Chr1_13375100	0.285714	0.689655	2	2	1	Chr1	AT1TE43740	TE	13371475	13386480	+	0	1.271303104
Chr1_13375800	0	0.428571	2	1	1	Chr1	AT1G35930	transposable_element_gene	13375848	13377170	+	0	5.421462326
Chr1_13375800	0	0.428571	2	1	1	Chr1	AT1TE43740	TE	13371475	13386480	+	0	5.421462326
Chr1_13376800	0.044444	0.28125	8	8	1	Chr1	AT1G35930	transposable_element_gene	13375848	13377170	+	0	2.661792525
Chr1_13376800	0.044444	0.28125	8	8	1	Chr1	AT1TE43740	TE	13371475	13386480	+	0	2.661792525
Chr1_13379600	0.5	0.722222	5	6	1	Chr1	AT1G35940	transposable_element_gene	13377800	13383951	+	0	0.530514273
Chr1_13379600	0.5	0.722222	5	6	1	Chr1	AT1TE43740	TE	13371475	13386480	+	0	0.530514273
Chr1_13379800	0.333333	0.5625	8	7	1	Chr1	AT1G35940	transposable_element_gene	13377800	13383951	+	0	0.754888945
Chr1_13379800	0.333333	0.5625	8	7	1	Chr1	AT1TE43740	TE	13371475	13386480	+	0	0.754888945
Chr1_13383200	0.536585	0.75	4	2	1	Chr1	AT1G35940	transposable_element_gene	13377800	13383951	+	0	0.48308387
Chr1_13383200	0.536585	0.75	4	2	1	Chr1	AT1TE43740	TE	13371475	13386480	+	0	0.48308387
Chr1_13383700	0	0.421053	2	2	1	Chr1	AT1G35940	transposable_element_gene	13377800	13383951	+	0	5.395929939
Chr1_13383700	0	0.421053	2	2	1	Chr1	AT1TE43740	TE	13371475	13386480	+	0	5.395929939
Chr1_13385300	0.25	0.461538	2	2	1	Chr1	AT1G35950	transposable_element_gene	13384661	13385740	+	0	0.88452134
Chr1_13385300	0.25	0.461538	2	2	1	Chr1	AT1TE43740	TE	13371475	13386480	+	0	0.88452134
Chr1_13385400	0.181818	0.421053	1	2	1	Chr1	AT1G35950	transposable_element_gene	13384661	13385740	+	0	1.21150681
Chr1_13385400	0.181818	0.421053	1	2	1	Chr1	AT1TE43740	TE	13371475	13386480	+	0	1.21150681
Chr1_13387200	0.538462	0.777778	2	2	1	Chr1	AT1TE43770	TE	13387202	13388018	+	0	0.530513892
Chr1_13390600	0.185185	0.411765	2	1	1	Chr1	AT1G35960	transposable_element_gene	13390829	13396127	-	130	1.152853961
Chr1_13391200	0.237288	0.4375	10	7	1	Chr1	AT1G35960	transposable_element_gene	13390829	13396127	-	0	0.882643874
Chr1_13391300	0.076923	0.28	3	4	1	Chr1	AT1G35960	transposable_element_gene	13390829	13396127	-	0	1.863939893
Chr1_13392100	0.277778	0.75	3	1	1	Chr1	AT1G35960	transposable_element_gene	13390829	13396127	-	0	1.432958253
Chr1_13392100	0.277778	0.75	3	1	1	Chr1	AT1TE43780	TE	13392126	13393945	-	0	1.432958253
Chr1_13392300	0.137931	0.368421	4	2	1	Chr1	AT1G35960	transposable_element_gene	13390829	13396127	-	0	1.417408558
Chr1_13392300	0.137931	0.368421	4	2	1	Chr1	AT1TE43780	TE	13392126	13393945	-	0	1.417408558
Chr1_13392700	0.5	0.75	1	1	1	Chr1	AT1G35960	transposable_element_gene	13390829	13396127	-	0	0.584962501
Chr1_13392700	0.5	0.75	1	1	1	Chr1	AT1TE43780	TE	13392126	13393945	-	0	0.584962501
Chr1_13393500	0.307692	0.525	4	5	1	Chr1	AT1G35960	transposable_element_gene	13390829	13396127	-	0	0.770830489
Chr1_13393500	0.307692	0.525	4	5	1	Chr1	AT1TE43780	TE	13392126	13393945	-	0	0.770830489
Chr1_13394500	0.266667	0.583333	1	1	1	Chr1	AT1G35960	transposable_element_gene	13390829	13396127	-	0	1.129280389
Chr1_13394500	0.266667	0.583333	1	1	1	Chr1	AT1TE43790	TE	13394348	13394649	-	0	1.129280389
Chr1_13394900	0.142857	0.368421	1	8	1	Chr1	AT1G35960	transposable_element_gene	13390829	13396127	-	0	1.366783567
Chr1_13395700	0.111111	0.4	4	9	1	Chr1	AT1G35960	transposable_element_gene	13390829	13396127	-	0	1.847998349
Chr1_13399400	0.390244	0.666667	7	3	1	Chr1	AT1G35970	transposable_element_gene	13397664	13403558	+	0	0.772589865
Chr1_13399400	0.390244	0.666667	7	3	1	Chr1	AT1TE43805	TE	13397540	13400776	+	0	0.772589865
Chr1_13401600	0.295775	0.578125	7	7	1	Chr1	AT1G35970	transposable_element_gene	13397664	13403558	+	0	0.966881345
Chr1_13401600	0.295775	0.578125	7	7	1	Chr1	AT1TE43815	TE	13401577	13401675	+	0	0.966881345
Chr1_13401600	0.295775	0.578125	7	7	1	Chr1	AT1TE43820	TE	13401676	13402670	+	0	0.966881345
Chr1_13406500	0.25	0.475248	10	13	1	Chr1	AT1G35980	pseudogene	13406230	13407328	-	0	0.926752461
Chr1_13406800	0.210526	0.541667	3	4	1	Chr1	AT1G35980	pseudogene	13406230	13407328	-	0	1.363407783
Chr1_13408200	0	0.25	3	3	1	Chr1	AT1TE43845	TE	13407453	13409316	+	0	4.64385619
Chr1_13408400	0.216216	0.428571	5	3	1	Chr1	AT1TE43845	TE	13407453	13409316	+	0	0.987060944
Chr1_13410200	0.222222	0.842105	1	1	1	Chr1	AT1G35990	transposable_element_gene	13409752	13415069	-	0	1.92199848
Chr1_13412000	0.421053	0.666667	2	2	1	Chr1	AT1G35990	transposable_element_gene	13409752	13415069	-	0	0.662964472
Chr1_13412000	0.421053	0.666667	2	2	1	Chr1	AT1TE43865	TE	13410459	13415145	-	0	0.662964472
Chr1_13419900	0.419355	0.745098	4	4	1	Chr1	AT1G35995	transposable_element_gene	13418827	13421119	-	0	0.829258133
Chr1_13419900	0.419355	0.745098	4	4	1	Chr1	AT1TE43880	TE	13417658	13421489	-	0	0.829258133
Chr1_13422500	0	0.4	2	2	0.8183287	Chr1	AT1G36000	gene	13422554	13423028	+	0	5.321928095
Chr1_13425100	0.333333	0.6	2	2	1	Chr1	AT1TE43905	TE	13425713	13426005	+	514	0.847998349
Chr1_13426800	0.357143	0.666667	4	5	1	Chr1	AT1G36010	transposable_element_gene	13426455	13430084	+	0	0.900464471
Chr1_13426800	0.357143	0.666667	4	5	1	Chr1	AT1TE43910	TE	13426458	13430183	+	0	0.900464471
Chr1_13427200	0.265957	0.467391	12	11	1	Chr1	AT1G36010	transposable_element_gene	13426455	13430084	+	0	0.813436945
Chr1_13427200	0.265957	0.467391	12	11	1	Chr1	AT1TE43910	TE	13426458	13430183	+	0	0.813436945
Chr1_13428400	0	0.571429	1	1	1	Chr1	AT1G36010	transposable_element_gene	13426455	13430084	+	0	5.83650235
Chr1_13428400	0	0.571429	1	1	1	Chr1	AT1TE43910	TE	13426458	13430183	+	0	5.83650235
Chr1_13429100	0.459016	0.707317	4	3	1	Chr1	AT1G36010	transposable_element_gene	13426455	13430084	+	0	0.623812493
Chr1_13429100	0.459016	0.707317	4	3	1	Chr1	AT1TE43910	TE	13426458	13430183	+	0	0.623812493
Chr1_13429300	0.37037	0.714286	3	3	1	Chr1	AT1G36010	transposable_element_gene	13426455	13430084	+	0	0.9475346
Chr1_13429300	0.37037	0.714286	3	3	1	Chr1	AT1TE43910	TE	13426458	13430183	+	0	0.9475346
Chr1_13429600	0.27907	0.586207	6	4	1	Chr1	AT1G36010	transposable_element_gene	13426455	13430084	+	0	1.070783152
Chr1_13429600	0.27907	0.586207	6	4	1	Chr1	AT1TE43910	TE	13426458	13430183	+	0	1.070783152
Chr1_13430000	0.5	0.863636	2	2	1	Chr1	AT1G36010	transposable_element_gene	13426455	13430084	+	0	0.788495287
Chr1_13430000	0.5	0.863636	2	2	1	Chr1	AT1TE43910	TE	13426458	13430183	+	0	0.788495287
Chr1_13430500	0.340426	0.62	4	4	1	Chr1	AT1TE43915	TE	13430810	13430974	-	211	0.864926989
Chr1_13435400	0	0.272727	1	1	1	Chr1	AT1TE43950	TE	13435230	13435560	+	0	4.769385629
Chr1_13439600	0.44	0.697674	4	4	1	Chr1	AT1TE43975	TE	13439444	13448530	+	0	0.665049546
Chr1_13440300	0.166667	0.583333	1	1	1	Chr1	AT1G36035	transposable_element_gene	13440076	13445130	+	0	1.807351212
Chr1_13440300	0.166667	0.583333	1	1	1	Chr1	AT1TE43975	TE	13439444	13448530	+	0	1.807351212
Chr1_13440900	0.325	0.558824	3	3	1	Chr1	AT1G36035	transposable_element_gene	13440076	13445130	+	0	0.781954264
Chr1_13440900	0.325	0.558824	3	3	1	Chr1	AT1TE43975	TE	13439444	13448530	+	0	0.781954264
Chr1_13441400	0.4	0.630769	5	6	1	Chr1	AT1G36035	transposable_element_gene	13440076	13445130	+	0	0.657111759
Chr1_13441400	0.4	0.630769	5	6	1	Chr1	AT1TE43975	TE	13439444	13448530	+	0	0.657111759
Chr1_13444300	0.456522	0.685714	8	10	1	Chr1	AT1G36035	transposable_element_gene	13440076	13445130	+	0	0.586922592
Chr1_13444300	0.456522	0.685714	8	10	1	Chr1	AT1TE43975	TE	13439444	13448530	+	0	0.586922592
Chr1_13446000	0.30303	0.528571	6	10	1	Chr1	AT1G36040	transposable_element_gene	13446062	13447625	+	0	0.802636646
Chr1_13446000	0.30303	0.528571	6	10	1	Chr1	AT1TE43975	TE	13439444	13448530	+	0	0.802636646
Chr1_13446100	0.4	0.75	1	3	1	Chr1	AT1G36040	transposable_element_gene	13446062	13447625	+	0	0.906890596
Chr1_13446100	0.4	0.75	1	3	1	Chr1	AT1TE43975	TE	13439444	13448530	+	0	0.906890596
Chr1_13446500	0.157895	0.4375	4	4	1	Chr1	AT1G36040	transposable_element_gene	13446062	13447625	+	0	1.47031753
Chr1_13446500	0.157895	0.4375	4	4	1	Chr1	AT1TE43975	TE	13439444	13448530	+	0	1.47031753
Chr1_13446800	0.461538	0.735294	3	7	1	Chr1	AT1G36040	transposable_element_gene	13446062	13447625	+	0	0.671871778
Chr1_13446800	0.461538	0.735294	3	7	1	Chr1	AT1TE43975	TE	13439444	13448530	+	0	0.671871778
Chr1_13447500	0.536585	0.8	5	3	1	Chr1	AT1G36040	transposable_element_gene	13446062	13447625	+	0	0.576193275
Chr1_13447500	0.536585	0.8	5	3	1	Chr1	AT1TE43975	TE	13439444	13448530	+	0	0.576193275
Chr1_13455300	0	0.272727	1	1	1	Chr1	AT1G36060	gene	13454496	13456331	-	0	4.769385629
Chr1_13483600	0.3125	0.534884	4	3	1	Chr1	AT1G36080	transposable_element_gene	13483143	13485572	+	0	0.775369859
Chr1_13483600	0.3125	0.534884	4	3	1	Chr1	AT1TE44125	TE	13482748	13490426	-	0	0.775369859
Chr1_13483700	0.236364	0.475	5	5	1	Chr1	AT1G36080	transposable_element_gene	13483143	13485572	+	0	1.006917194
Chr1_13483700	0.236364	0.475	5	5	1	Chr1	AT1TE44125	TE	13482748	13490426	-	0	1.006917194
Chr1_13484400	0.493976	0.767442	3	3	1	Chr1	AT1G36080	transposable_element_gene	13483143	13485572	+	0	0.635616772
Chr1_13484400	0.493976	0.767442	3	3	1	Chr1	AT1TE44125	TE	13482748	13490426	-	0	0.635616772
Chr1_13489100	0.1	0.428571	1	1	1	Chr1	AT1G36090	transposable_element_gene	13487657	13489700	-	0	2.099534231
Chr1_13489100	0.1	0.428571	1	1	1	Chr1	AT1TE44125	TE	13482748	13490426	-	0	2.099534231
Chr1_13495900	0.2	0.523077	3	6	1	Chr1	AT1TE44155	TE	13495371	13496086	-	0	1.387023335
Chr1_13499100	0.156863	0.383333	4	4	1	Chr1	AT1G36105	transposable_element_gene	13499042	13500993	+	0	1.289093104
Chr1_13499700	0.255814	0.5	5	4	1	Chr1	AT1G36105	transposable_element_gene	13499042	13500993	+	0	0.966832874
Chr1_13499700	0.255814	0.5	5	4	1	Chr1	AT1TE44180	TE	13499730	13500849	+	0	0.966832874
Chr1_13504100	0.04878	0.397059	5	7	0.1434541	Chr1	AT1G36110	transposable_element_gene	13503912	13506396	-	0	3.024991734
Chr1_13504100	0.04878	0.397059	5	7	0.1434541	Chr1	AT1TE44200	TE	13503767	13504265	-	0	3.024991734
Chr1_13504200	0.166667	0.368421	2	2	1	Chr1	AT1G36110	transposable_element_gene	13503912	13506396	-	0	1.144386818
Chr1_13504200	0.166667	0.368421	2	2	1	Chr1	AT1TE44200	TE	13503767	13504265	-	0	1.144386818
Chr1_13504200	0.166667	0.368421	2	2	1	Chr1	AT1TE44205	TE	13504266	13505061	-	0	1.144386818
Chr1_13506700	0.157895	0.37037	2	2	1	Chr1	AT1TE44215	TE	13505094	13506749	-	0	1.230001758
Chr1_13506700	0.157895	0.37037	2	2	1	Chr1	AT1TE44220	TE	13506750	13507194	-	0	1.230001758
Chr1_13507000	0.076923	0.375	1	2	1	Chr1	AT1TE44220	TE	13506750	13507194	-	0	2.285403662
Chr1_13507400	0.088889	0.36	6	6	1	Chr1	AT1TE44225	TE	13507195	13507779	-	0	2.017920105
Chr1_13507600	0	0.214286	1	2	1	Chr1	AT1TE44225	TE	13507195	13507779	-	0	4.421465692
Chr1_13508200	0.636364	1	1	1	1	Chr1	AT1TE44230	TE	13507780	13515964	-	0	0.652075872
Chr1_13509500	0.166667	0.7	1	1	1	Chr1	AT1TE44230	TE	13507780	13515964	-	0	2.070386443
Chr1_13509800	0.4	0.692308	3	6	1	Chr1	AT1G36120	transposable_element_gene	13509837	13514564	-	0	0.791414019
Chr1_13509800	0.4	0.692308	3	6	1	Chr1	AT1TE44230	TE	13507780	13515964	-	0	0.791414019
Chr1_13510500	0.672131	0.878049	5	5	1	Chr1	AT1G36120	transposable_element_gene	13509837	13514564	-	0	0.385559007
Chr1_13510500	0.672131	0.878049	5	5	1	Chr1	AT1TE44230	TE	13507780	13515964	-	0	0.385559007
Chr1_13510800	0.5	0.75	2	2	1	Chr1	AT1G36120	transposable_element_gene	13509837	13514564	-	0	0.584962501
Chr1_13510800	0.5	0.75	2	2	1	Chr1	AT1TE44230	TE	13507780	13515964	-	0	0.584962501
Chr1_13514100	0.413043	0.875	6	2	1	Chr1	AT1G36120	transposable_element_gene	13509837	13514564	-	0	1.082991035
Chr1_13514100	0.413043	0.875	6	2	1	Chr1	AT1TE44230	TE	13507780	13515964	-	0	1.082991035
Chr1_13515100	0	0.388889	1	1	1	Chr1	AT1TE44230	TE	13507780	13515964	-	0	5.281286523
Chr1_13517000	0.625	0.933333	2	2	1	Chr1	AT1G36130	transposable_element_gene	13516325	13520545	-	0	0.578535716
Chr1_13517000	0.625	0.933333	2	2	1	Chr1	AT1TE44235	TE	13515965	13517626	-	0	0.578535716
Chr1_13517300	0.444444	0.818182	1	2	1	Chr1	AT1G36130	transposable_element_gene	13516325	13520545	-	0	0.880420148
Chr1_13517300	0.444444	0.818182	1	2	1	Chr1	AT1TE44235	TE	13515965	13517626	-	0	0.880420148
Chr1_13517700	0.642857	1	4	2	1	Chr1	AT1G36130	transposable_element_gene	13516325	13520545	-	0	0.637430241
Chr1_13517700	0.642857	1	4	2	1	Chr1	AT1TE44240	TE	13517653	13517708	-	0	0.637430241
Chr1_13517700	0.642857	1	4	2	1	Chr1	AT1TE44245	TE	13517709	13517733	+	0	0.637430241
Chr1_13517700	0.642857	1	4	2	1	Chr1	AT1TE44250	TE	13517763	13520558	-	0	0.637430241
Chr1_13518700	0.2	0.4375	6	3	1	Chr1	AT1G36130	transposable_element_gene	13516325	13520545	-	0	1.129283017
Chr1_13518700	0.2	0.4375	6	3	1	Chr1	AT1TE44250	TE	13517763	13520558	-	0	1.129283017
Chr1_13518900	0.545455	0.794118	4	7	1	Chr1	AT1G36130	transposable_element_gene	13516325	13520545	-	0	0.541893218
Chr1_13518900	0.545455	0.794118	4	7	1	Chr1	AT1TE44250	TE	13517763	13520558	-	0	0.541893218
Chr1_13519000	0.25	0.52381	1	3	1	Chr1	AT1G36130	transposable_element_gene	13516325	13520545	-	0	1.067115507
Chr1_13519000	0.25	0.52381	1	3	1	Chr1	AT1TE44250	TE	13517763	13520558	-	0	1.067115507
Chr1_13519400	0.3125	0.833333	3	2	1	Chr1	AT1G36130	transposable_element_gene	13516325	13520545	-	0	1.415036922
Chr1_13519400	0.3125	0.833333	3	2	1	Chr1	AT1TE44250	TE	13517763	13520558	-	0	1.415036922
Chr1_13519800	0.153846	0.611111	3	3	1	Chr1	AT1G36130	transposable_element_gene	13516325	13520545	-	0	1.989947516
Chr1_13519800	0.153846	0.611111	3	3	1	Chr1	AT1TE44250	TE	13517763	13520558	-	0	1.989947516
Chr1_13520100	0.4	0.8125	2	3	1	Chr1	AT1G36130	transposable_element_gene	13516325	13520545	-	0	1.022367813
Chr1_13520100	0.4	0.8125	2	3	1	Chr1	AT1TE44250	TE	13517763	13520558	-	0	1.022367813
Chr1_13520400	0.375	0.625	2	4	1	Chr1	AT1G36130	transposable_element_gene	13516325	13520545	-	0	0.736965594
Chr1_13520400	0.375	0.625	2	4	1	Chr1	AT1TE44250	TE	13517763	13520558	-	0	0.736965594
Chr1_13525100	0.27451	0.489583	6	8	1	Chr1	AT1G36140	transposable_element_gene	13524940	13527049	-	0	0.834694758
Chr1_13525100	0.27451	0.489583	6	8	1	Chr1	AT1TE44265	TE	13525014	13527625	-	0	0.834694758
Chr1_13534500	0	0.352941	8	4	0.309203979	Chr1	AT1G36160	gene	13533411	13544009	+	0	5.141355128
Chr1_13545000	0	0.212121	2	2	1	Chr1	AT1TE44330	TE	13544555	13544699	-	-301	4.40681555
Chr1_13549300	0.12	0.357143	2	2	1	Chr1	AT1G36180	gene	13545965	13558492	+	0	1.573467439
Chr1_13549300	0.12	0.357143	2	2	1	Chr1	AT1TE44345	TE	13548239	13549729	+	0	1.573467439
Chr1_13560200	0.511111	0.728814	6	5	1	Chr1	AT1G36185	transposable_element_gene	13560124	13564586	+	0	0.511914032
Chr1_13560200	0.511111	0.728814	6	5	1	Chr1	AT1TE44380	TE	13559846	13564825	+	0	0.511914032
Chr1_13562500	0.419355	0.661765	5	8	1	Chr1	AT1G36185	transposable_element_gene	13560124	13564586	+	0	0.658146934
Chr1_13562500	0.419355	0.661765	5	8	1	Chr1	AT1TE44380	TE	13559846	13564825	+	0	0.658146934
Chr1_13564600	0.24	0.5	4	2	1	Chr1	AT1TE44380	TE	13559846	13564825	+	0	1.058893689
Chr1_13565500	0.166667	0.380952	1	2	1	Chr1	AT1TE44385	TE	13565366	13566361	+	0	1.19264075
Chr1_13568900	0.142857	0.35	1	2	1	Chr1	AT1TE44405	TE	13568219	13568323	-	-577	1.292783192
Chr1_13575400	0.1875	0.535714	4	4	1	Chr1	AT1G36190	transposable_element_gene	13574382	13576085	-	0	1.514572403
Chr1_13575400	0.1875	0.535714	4	4	1	Chr1	AT1TE44450	TE	13573425	13576126	-	0	1.514572403
Chr1_13575600	0.26087	0.5	5	8	1	Chr1	AT1G36190	transposable_element_gene	13574382	13576085	-	0	0.938597051
Chr1_13575600	0.26087	0.5	5	8	1	Chr1	AT1TE44450	TE	13573425	13576126	-	0	0.938597051
Chr1_13576600	0	0.25	1	1	1	Chr1	AT1TE44455	TE	13576127	13581525	-	0	4.64385619
Chr1_13577400	0.185185	0.444444	3	4	1	Chr1	AT1G36200	transposable_element_gene	13577455	13580996	-	0	1.263034406
Chr1_13577400	0.185185	0.444444	3	4	1	Chr1	AT1TE44455	TE	13576127	13581525	-	0	1.263034406
Chr1_13577600	0.25	0.75	1	1	1	Chr1	AT1G36200	transposable_element_gene	13577455	13580996	-	0	1.584962501
Chr1_13577600	0.25	0.75	1	1	1	Chr1	AT1TE44455	TE	13576127	13581525	-	0	1.584962501
Chr1_13577800	0.214286	0.534884	3	5	1	Chr1	AT1G36200	transposable_element_gene	13577455	13580996	-	0	1.319688452
Chr1_13577800	0.214286	0.534884	3	5	1	Chr1	AT1TE44455	TE	13576127	13581525	-	0	1.319688452
Chr1_13578000	0	0.230769	1	3	1	Chr1	AT1G36200	transposable_element_gene	13577455	13580996	-	0	4.52837753
Chr1_13578000	0	0.230769	1	3	1	Chr1	AT1TE44455	TE	13576127	13581525	-	0	4.52837753
Chr1_13578100	0	0.2	1	1	1	Chr1	AT1G36200	transposable_element_gene	13577455	13580996	-	0	4.321928095
Chr1_13578100	0	0.2	1	1	1	Chr1	AT1TE44455	TE	13576127	13581525	-	0	4.321928095
Chr1_13578800	0.478261	0.694444	5	8	1	Chr1	AT1G36200	transposable_element_gene	13577455	13580996	-	0	0.538060209
Chr1_13578800	0.478261	0.694444	5	8	1	Chr1	AT1TE44455	TE	13576127	13581525	-	0	0.538060209
Chr1_13580900	0	0.222222	2	1	1	Chr1	AT1G36200	transposable_element_gene	13577455	13580996	-	0	4.473929746
Chr1_13580900	0	0.222222	2	1	1	Chr1	AT1TE44455	TE	13576127	13581525	-	0	4.473929746
Chr1_13583700	0.113636	0.313725	5	5	1	Chr1	AT1TE44480	TE	13583579	13583598	+	-102	1.465080544
Chr1_13584600	0	0.210526	1	1	1	Chr1	AT1TE44485	TE	13584484	13585600	+	0	4.395926512
Chr1_13591900	0.2	0.55	2	2	1	Chr1	AT1TE44510	TE	13591829	13591985	+	0	1.459431619
Chr1_13593100	0.181818	0.606061	4	4	0.783624873	Chr1	AT1TE44525	TE	13593059	13597322	+	0	1.736967975
Chr1_13593700	0.6	0.846154	2	2	1	Chr1	AT1TE44525	TE	13593059	13597322	+	0	0.495957757
Chr1_13594400	0.588235	0.928571	2	2	1	Chr1	AT1TE44525	TE	13593059	13597322	+	0	0.658619598
Chr1_13595900	0.430556	0.727273	11	4	1	Chr1	AT1G36210	transposable_element_gene	13594514	13597863	+	0	0.756296124
Chr1_13595900	0.430556	0.727273	11	4	1	Chr1	AT1TE44525	TE	13593059	13597322	+	0	0.756296124
Chr1_13596200	0.441176	1	5	1	1	Chr1	AT1G36210	transposable_element_gene	13594514	13597863	+	0	1.180573785
Chr1_13596200	0.441176	1	5	1	1	Chr1	AT1TE44525	TE	13593059	13597322	+	0	1.180573785
Chr1_13597100	0.342105	0.585366	6	5	1	Chr1	AT1G36210	transposable_element_gene	13594514	13597863	+	0	0.774899762
Chr1_13597100	0.342105	0.585366	6	5	1	Chr1	AT1TE44525	TE	13593059	13597322	+	0	0.774899762
Chr1_13598000	0.2	0.411765	2	2	1	Chr1	AT1TE44535	TE	13597675	13599711	+	0	1.041821206
Chr1_13599800	0.342857	0.55	4	4	1	Chr1	AT1TE44540	TE	13599712	13600943	+	0	0.681824641
Chr1_13600700	0.261905	0.690141	3	6	0.08340262	Chr1	AT1TE44540	TE	13599712	13600943	+	0	1.397847541
Chr1_13601000	0.16129	0.403846	4	4	1	Chr1	AT1G36220	pseudogene	13601056	13601579	-	0	1.324148256
Chr1_13601000	0.16129	0.403846	4	4	1	Chr1	AT1TE44545	TE	13600945	13601035	+	0	1.324148256
Chr1_13606100	0.454545	0.842105	1	1	1	Chr1	AT1G36225	transposable_element_gene	13606640	13607930	+	441	0.889577002
Chr1_13607600	0.391304	0.666667	5	8	1	Chr1	AT1G36225	transposable_element_gene	13606640	13607930	+	0	0.768676458
Chr1_13607600	0.391304	0.666667	5	8	1	Chr1	AT1TE44575	TE	13606762	13607807	+	0	0.768676458
Chr1_13611100	0.217391	0.666667	2	2	1	Chr1	AT1G36230	gene	13610985	13614051	-	0	1.616674102
Chr1_13611400	0.0625	0.378049	4	8	0.618507501	Chr1	AT1G36230	gene	13610985	13614051	-	0	2.596645143
Chr1_13611900	0.169492	0.408602	8	8	1	Chr1	AT1G36230	gene	13610985	13614051	-	0	1.269479086
Chr1_13613700	0	0.277778	1	2	1	Chr1	AT1G36230	gene	13610985	13614051	-	0	4.795860437
Chr1_13614100	0.433333	0.638298	2	3	1	Chr1	AT1G36230	gene	13610985	13614051	-	-49	0.55875402
Chr1_13615900	0.282051	0.698113	6	4	0.277623146	Chr1	AT1G36240	gene	13614890	13616233	+	0	1.307504525
Chr1_13616900	0	0.416667	1	1	1	Chr1	AT1TE44595	TE	13616744	13616953	+	0	5.380822938
Chr1_13617500	0.294118	0.636364	2	2	1	Chr1	AT1TE44600	TE	13617362	13617633	+	0	1.113457143
Chr1_13618200	0.340426	0.561404	6	6	1	Chr1	AT1G36250	transposable_element_gene	13617739	13623656	+	0	0.721698116
Chr1_13618200	0.340426	0.561404	6	6	1	Chr1	AT1TE44605	TE	13617797	13623173	+	0	0.721698116
Chr1_13619400	0.571429	0.857143	2	1	1	Chr1	AT1G36250	transposable_element_gene	13617739	13623656	+	0	0.584961659
Chr1_13619400	0.571429	0.857143	2	1	1	Chr1	AT1TE44605	TE	13617797	13623173	+	0	0.584961659
Chr1_13620300	0.333333	0.6	2	1	1	Chr1	AT1G36250	transposable_element_gene	13617739	13623656	+	0	0.847998349
Chr1_13620300	0.333333	0.6	2	1	1	Chr1	AT1TE44605	TE	13617797	13623173	+	0	0.847998349
Chr1_13622100	0.5625	0.8125	2	2	1	Chr1	AT1G36250	transposable_element_gene	13617739	13623656	+	0	0.530514717
Chr1_13622100	0.5625	0.8125	2	2	1	Chr1	AT1TE44605	TE	13617797	13623173	+	0	0.530514717
Chr1_13622100	0.5625	0.8125	2	2	1	Chr1	AT1TE44615	TE	13621507	13622705	-	0	0.530514717
Chr1_13622800	0.052632	0.5	2	2	1	Chr1	AT1G36250	transposable_element_gene	13617739	13623656	+	0	3.247915972
Chr1_13622800	0.052632	0.5	2	2	1	Chr1	AT1TE44605	TE	13617797	13623173	+	0	3.247915972
Chr1_13623100	0.192308	0.545455	3	3	1	Chr1	AT1G36250	transposable_element_gene	13617739	13623656	+	0	1.504041399
Chr1_13623100	0.192308	0.545455	3	3	1	Chr1	AT1TE44605	TE	13617797	13623173	+	0	1.504041399
Chr1_13623100	0.192308	0.545455	3	3	1	Chr1	AT1TE44620	TE	13623194	13623304	+	0	1.504041399
Chr1_13623600	0.333333	0.609756	4	4	1	Chr1	AT1G36250	transposable_element_gene	13617739	13623656	+	0	0.871267898
Chr1_13625300	0	0.375	2	1	1	Chr1	AT1TE44630	TE	13625190	13632772	-	0	5.22881869
Chr1_13628400	0.311111	0.512195	4	5	1	Chr1	AT1TE44630	TE	13625190	13632772	-	0	0.719263764
Chr1_13628500	0.0625	0.277778	2	2	1	Chr1	AT1TE44630	TE	13625190	13632772	-	0	2.152004248
Chr1_13629100	0.142857	0.411765	2	2	1	Chr1	AT1G36270	transposable_element_gene	13628848	13633367	-	0	1.527249476
Chr1_13629100	0.142857	0.411765	2	2	1	Chr1	AT1TE44630	TE	13625190	13632772	-	0	1.527249476
Chr1_13630500	0.6	0.875	2	2	1	Chr1	AT1G36270	transposable_element_gene	13628848	13633367	-	0	0.544320516
Chr1_13630500	0.6	0.875	2	2	1	Chr1	AT1TE44630	TE	13625190	13632772	-	0	0.544320516
Chr1_13630900	0.25	0.5	4	3	1	Chr1	AT1G36270	transposable_element_gene	13628848	13633367	-	0	1
Chr1_13630900	0.25	0.5	4	3	1	Chr1	AT1TE44630	TE	13625190	13632772	-	0	1
Chr1_13631200	0.583333	0.808511	3	3	1	Chr1	AT1G36270	transposable_element_gene	13628848	13633367	-	0	0.47094771
Chr1_13631200	0.583333	0.808511	3	3	1	Chr1	AT1TE44630	TE	13625190	13632772	-	0	0.47094771
Chr1_13635200	0.033333	0.511111	6	8	0.058476859	Chr1	AT1G36272	gene	13635336	13635521	-	37	3.938613569
Chr1_13635600	0.045455	0.282051	3	4	1	Chr1	AT1G36272	gene	13635336	13635521	-	-79	2.633445149
Chr1_13639600	0.235294	0.516129	2	2	1	Chr1	AT1TE44650	TE	13638714	13638897	+	-703	1.133267162
Chr1_13643400	0.08	0.333333	1	2	1	Chr1	AT1G36290	transposable_element_gene	13643131	13644547	-	0	2.058892246
Chr1_13643400	0.08	0.333333	1	2	1	Chr1	AT1TE44660	TE	13643189	13644511	-	0	2.058892246
Chr1_13644100	0.576923	0.83871	2	2	1	Chr1	AT1G36290	transposable_element_gene	13643131	13644547	-	0	0.539793278
Chr1_13644100	0.576923	0.83871	2	2	1	Chr1	AT1TE44660	TE	13643189	13644511	-	0	0.539793278
Chr1_13647800	0.242424	0.484848	3	3	1	Chr1	AT1G36300	transposable_element_gene	13647773	13652173	-	0	1
Chr1_13647800	0.242424	0.484848	3	3	1	Chr1	AT1TE44670	TE	13644552	13648938	-	0	1
Chr1_13648100	0.194444	0.425	3	3	1	Chr1	AT1G36300	transposable_element_gene	13647773	13652173	-	0	1.128108123
Chr1_13648100	0.194444	0.425	3	3	1	Chr1	AT1TE44670	TE	13644552	13648938	-	0	1.128108123
Chr1_13648200	0.428571	0.642857	5	5	1	Chr1	AT1G36300	transposable_element_gene	13647773	13652173	-	0	0.584963623
Chr1_13648200	0.428571	0.642857	5	5	1	Chr1	AT1TE44670	TE	13644552	13648938	-	0	0.584963623
Chr1_13648600	0	0.2	1	1	1	Chr1	AT1G36300	transposable_element_gene	13647773	13652173	-	0	4.321928095
Chr1_13648600	0	0.2	1	1	1	Chr1	AT1TE44670	TE	13644552	13648938	-	0	4.321928095
Chr1_13650300	0.179487	0.391304	6	3	1	Chr1	AT1G36300	transposable_element_gene	13647773	13652173	-	0	1.124410502
Chr1_13650300	0.179487	0.391304	6	3	1	Chr1	AT1TE44680	TE	13649327	13650463	-	0	1.124410502
Chr1_13650700	0.111111	0.352941	4	3	1	Chr1	AT1G36300	transposable_element_gene	13647773	13652173	-	0	1.667425382
Chr1_13650700	0.111111	0.352941	4	3	1	Chr1	AT1TE44690	TE	13650502	13654369	-	0	1.667425382
Chr1_13651100	0	0.6	1	2	1	Chr1	AT1G36300	transposable_element_gene	13647773	13652173	-	0	5.906890596
Chr1_13651100	0	0.6	1	2	1	Chr1	AT1TE44690	TE	13650502	13654369	-	0	5.906890596
Chr1_13653100	0.416667	0.87234	4	5	0.305718868	Chr1	AT1TE44690	TE	13650502	13654369	-	0	1.065995701
Chr1_13653200	0.307692	0.541667	3	5	1	Chr1	AT1TE44690	TE	13650502	13654369	-	0	0.815919266
Chr1_13653700	0.333333	0.714286	1	1	1	Chr1	AT1TE44690	TE	13650502	13654369	-	0	1.099537693
Chr1_13654700	0.285714	0.636364	1	1	1	Chr1	AT1TE44705	TE	13654646	13655611	-	0	1.155280493
Chr1_13655300	0.444444	0.738095	2	2	1	Chr1	AT1TE44705	TE	13654646	13655611	-	0	0.731804866
Chr1_13658100	0.05	0.357143	3	3	1	Chr1	AT1TE44715	TE	13658879	13659269	+	680	2.836501845
Chr1_13663500	0.5	0.714286	1	1	1	Chr1	AT1G36305	transposable_element_gene	13660680	13665533	+	0	0.51457375
Chr1_13663500	0.5	0.714286	1	1	1	Chr1	AT1TE44720	TE	13659273	13667557	+	0	0.51457375
Chr1_13664200	0.611111	1	3	1	1	Chr1	AT1G36305	transposable_element_gene	13660680	13665533	+	0	0.710493645
Chr1_13664200	0.611111	1	3	1	1	Chr1	AT1TE44720	TE	13659273	13667557	+	0	0.710493645
Chr1_13665600	0.727273	1	2	1	1	Chr1	AT1TE44720	TE	13659273	13667557	+	0	0.459431078
Chr1_13666200	0.457143	0.7	2	2	1	Chr1	AT1TE44720	TE	13659273	13667557	+	0	0.614709393
Chr1_13674400	0.142857	0.444444	1	1	1	Chr1	AT1TE44755	TE	13674278	13674877	-	0	1.637429921
Chr1_13675400	0	0.4	1	1	1	Chr1	AT1TE44760	TE	13674917	13675271	+	-129	5.321928095
Chr1_13679300	0	0.25	1	1	1	Chr1	AT1G36330	transposable_element_gene	13677206	13680593	-	0	4.64385619
Chr1_13679300	0	0.25	1	1	1	Chr1	AT1TE44770	TE	13677269	13680779	-	0	4.64385619
Chr1_13680100	0.153846	0.4	3	4	1	Chr1	AT1G36330	transposable_element_gene	13677206	13680593	-	0	1.378513066
Chr1_13680100	0.153846	0.4	3	4	1	Chr1	AT1TE44770	TE	13677269	13680779	-	0	1.378513066
Chr1_13682200	0.166667	0.5	2	4	1	Chr1	AT1TE44775	TE	13682262	13682800	+	0	1.584959615
Chr1_13690400	0.405405	0.72	6	4	1	Chr1	AT1G36360	transposable_element_gene	13689534	13695235	+	0	0.828633024
Chr1_13694500	0.52	0.733333	6	7	1	Chr1	AT1G36360	transposable_element_gene	13689534	13695235	+	0	0.495956839
Chr1_13694900	0.190476	0.392857	3	4	1	Chr1	AT1G36360	transposable_element_gene	13689534	13695235	+	0	1.044395037
Chr1_13705400	0.214286	0.611111	2	2	1	Chr1	AT1TE44875	TE	13704117	13706547	-	0	1.511896853
Chr1_13705500	0.25	0.625	2	2	1	Chr1	AT1TE44875	TE	13704117	13706547	-	0	1.321928095
Chr1_13708200	0.2	0.8	1	2	1	Chr1	AT1G36395	transposable_element_gene	13707880	13708633	+	0	2
Chr1_13708200	0.2	0.8	1	2	1	Chr1	AT1TE44895	TE	13708142	13709758	+	0	2
Chr1_13708600	0.578947	0.826087	2	2	1	Chr1	AT1G36395	transposable_element_gene	13707880	13708633	+	0	0.512862446
Chr1_13708600	0.578947	0.826087	2	2	1	Chr1	AT1TE44895	TE	13708142	13709758	+	0	0.512862446
Chr1_13711200	0.142857	0.5	2	2	1	Chr1	AT1G36400	transposable_element_gene	13711163	13711683	+	0	1.807356365
Chr1_13711200	0.142857	0.5	2	2	1	Chr1	AT1TE44905	TE	13711059	13712501	+	0	1.807356365
Chr1_13711600	0.176471	0.555556	3	3	1	Chr1	AT1G36400	transposable_element_gene	13711163	13711683	+	0	1.654501222
Chr1_13711600	0.176471	0.555556	3	3	1	Chr1	AT1TE44905	TE	13711059	13712501	+	0	1.654501222
Chr1_13712000	0.2	0.6	1	1	1	Chr1	AT1TE44905	TE	13711059	13712501	+	0	1.584962501
Chr1_13712200	0.333333	0.625	4	3	1	Chr1	AT1TE44905	TE	13711059	13712501	+	0	0.906892038
Chr1_13712300	0.266667	0.547619	4	8	1	Chr1	AT1TE44905	TE	13711059	13712501	+	0	1.0381332
Chr1_13712700	0.083333	0.428571	2	1	1	Chr1	AT1TE44910	TE	13712509	13714228	-	0	2.362574407
Chr1_13714500	0.5	0.75	1	1	1	Chr1	AT1TE44915	TE	13714229	13714597	-	0	0.584962501
Chr1_13714500	0.5	0.75	1	1	1	Chr1	AT1TE44920	TE	13714598	13714755	-	0	0.584962501
Chr1_13721200	0.172414	0.44	3	3	1	Chr1	AT1G36420	transposable_element_gene	13720795	13721659	+	0	1.351626598
Chr1_13721200	0.172414	0.44	3	3	1	Chr1	AT1TE44945	TE	13719500	13721663	+	0	1.351626598
Chr1_13722900	0.153846	0.434783	9	5	1	Chr1	AT1G36430	transposable_element_gene	13722744	13724425	+	0	1.498808598
Chr1_13726000	0.121212	0.322581	2	3	1	Chr1	AT1G36440	transposable_element_gene	13725802	13727976	+	0	1.412128934
Chr1_13726000	0.121212	0.322581	2	3	1	Chr1	AT1TE44980	TE	13725796	13728135	-	0	1.412128934
Chr1_13726400	0.272727	0.5	1	2	1	Chr1	AT1G36440	transposable_element_gene	13725802	13727976	+	0	0.874470561
Chr1_13726400	0.272727	0.5	1	2	1	Chr1	AT1TE44980	TE	13725796	13728135	-	0	0.874470561
Chr1_13730400	0.277778	0.526316	4	4	1	Chr1	AT1G36445	transposable_element_gene	13730184	13731569	+	0	0.921996911
Chr1_13730400	0.277778	0.526316	4	4	1	Chr1	AT1TE44985	TE	13730391	13731324	+	0	0.921996911
Chr1_13730600	0.2	0.615385	3	6	1	Chr1	AT1G36445	transposable_element_gene	13730184	13731569	+	0	1.621489278
Chr1_13730600	0.2	0.615385	3	6	1	Chr1	AT1TE44985	TE	13730391	13731324	+	0	1.621489278
Chr1_13731500	0	0.25	1	1	1	Chr1	AT1G36445	transposable_element_gene	13730184	13731569	+	0	4.64385619
Chr1_13732700	0.185185	0.428571	2	2	1	Chr1	AT1TE44995	TE	13732512	13732706	+	0	1.210566986
Chr1_13732700	0.185185	0.428571	2	2	1	Chr1	AT1TE45000	TE	13732707	13732734	-	0	1.210566986
Chr1_13744000	0	0.2	1	1	1	Chr1	AT1G36480	transposable_element_gene	13743574	13745382	+	0	4.321928095
Chr1_13747800	0.111111	0.375	1	1	1	Chr1	AT1G36485	transposable_element_gene	13746698	13748098	+	0	1.754888945
Chr1_13747800	0.111111	0.375	1	1	1	Chr1	AT1TE45040	TE	13747787	13747815	+	0	1.754888945
Chr1_13747800	0.111111	0.375	1	1	1	Chr1	AT1TE45045	TE	13747816	13748091	+	0	1.754888945
Chr1_13751800	0.3	0.5	2	1	1	Chr1	AT1G36490	transposable_element_gene	13751349	13753857	+	0	0.736965594
Chr1_13751800	0.3	0.5	2	1	1	Chr1	AT1TE45080	TE	13751046	13757083	+	0	0.736965594
Chr1_13752100	0.273973	0.589041	8	6	0.375783746	Chr1	AT1G36490	transposable_element_gene	13751349	13753857	+	0	1.104334333
Chr1_13752100	0.273973	0.589041	8	6	0.375783746	Chr1	AT1TE45080	TE	13751046	13757083	+	0	1.104334333
Chr1_13752200	0.1	0.454545	1	1	1	Chr1	AT1G36490	transposable_element_gene	13751349	13753857	+	0	2.184423128
Chr1_13752200	0.1	0.454545	1	1	1	Chr1	AT1TE45080	TE	13751046	13757083	+	0	2.184423128
Chr1_13752800	0.3	0.65	2	1	1	Chr1	AT1G36490	transposable_element_gene	13751349	13753857	+	0	1.115477217
Chr1_13752800	0.3	0.65	2	1	1	Chr1	AT1TE45080	TE	13751046	13757083	+	0	1.115477217
Chr1_13754400	0.212121	0.493333	4	4	1	Chr1	AT1TE45080	TE	13751046	13757083	+	0	1.21767434
Chr1_13757900	0.130435	0.337209	10	11	1	Chr1	AT1G36500	transposable_element_gene	13757370	13758805	+	0	1.370311998
Chr1_13757900	0.130435	0.337209	10	11	1	Chr1	AT1TE45090	TE	13757123	13758799	+	0	1.370311998
Chr1_13761800	0	0.35	1	1	1	Chr1	AT1TE45110	TE	13761109	13761821	+	0	5.129283017
Chr1_13761800	0	0.35	1	1	1	Chr1	AT1TE45115	TE	13761822	13761874	+	0	5.129283017
Chr1_13768200	0.107143	0.314286	2	2	1	Chr1	AT1TE45130	TE	13768440	13768753	-	141	1.552540411
Chr1_13770100	0	0.325581	1	8	1	Chr1	AT1G36520	transposable_element_gene	13768837	13774806	+	0	5.024944605
Chr1_13770100	0	0.325581	1	8	1	Chr1	AT1TE45135	TE	13768754	13777586	+	0	5.024944605
Chr1_13770200	0.464286	0.692308	6	3	1	Chr1	AT1G36520	transposable_element_gene	13768837	13774806	+	0	0.576400241
Chr1_13770200	0.464286	0.692308	6	3	1	Chr1	AT1TE45135	TE	13768754	13777586	+	0	0.576400241
Chr1_13771100	0.481481	0.69697	4	4	1	Chr1	AT1G36520	transposable_element_gene	13768837	13774806	+	0	0.533617691
Chr1_13771100	0.481481	0.69697	4	4	1	Chr1	AT1TE45135	TE	13768754	13777586	+	0	0.533617691
Chr1_13772900	0.162162	0.689655	6	4	0.125417474	Chr1	AT1G36520	transposable_element_gene	13768837	13774806	+	0	2.088439047
Chr1_13772900	0.162162	0.689655	6	4	0.125417474	Chr1	AT1TE45135	TE	13768754	13777586	+	0	2.088439047
Chr1_13773700	0.4375	0.666667	7	1	1	Chr1	AT1G36520	transposable_element_gene	13768837	13774806	+	0	0.607683299
Chr1_13773700	0.4375	0.666667	7	1	1	Chr1	AT1TE45135	TE	13768754	13777586	+	0	0.607683299
Chr1_13774800	0.6	0.857143	1	1	1	Chr1	AT1G36520	transposable_element_gene	13768837	13774806	+	0	0.514573413
Chr1_13774800	0.6	0.857143	1	1	1	Chr1	AT1TE45135	TE	13768754	13777586	+	0	0.514573413
Chr1_13774900	0	0.75	1	1	1	Chr1	AT1TE45135	TE	13768754	13777586	+	0	6.22881869
Chr1_13776000	0.571429	0.8	1	1	1	Chr1	AT1TE45135	TE	13768754	13777586	+	0	0.485425745
Chr1_13776200	0.4	0.625	2	2	1	Chr1	AT1TE45135	TE	13768754	13777586	+	0	0.64385619
Chr1_13776400	0.266667	0.636364	2	2	1	Chr1	AT1TE45135	TE	13768754	13777586	+	0	1.25481292
Chr1_13776700	0.333333	0.6	2	1	1	Chr1	AT1TE45135	TE	13768754	13777586	+	0	0.847998349
Chr1_13776800	0.25	0.75	1	1	1	Chr1	AT1TE45135	TE	13768754	13777586	+	0	1.584962501
Chr1_13777600	0.173913	0.441176	5	6	1	Chr1	AT1TE45140	TE	13777587	13777610	+	0	1.342988532
Chr1_13777600	0.173913	0.441176	5	6	1	Chr1	AT1TE45145	TE	13777611	13785849	-	0	1.342988532
Chr1_13778100	0.6	1	1	1	1	Chr1	AT1TE45145	TE	13777611	13785849	-	0	0.736965594
Chr1_13778400	0.181818	0.5	1	1	1	Chr1	AT1TE45145	TE	13777611	13785849	-	0	1.459433061
Chr1_13779300	0.297297	0.789474	7	3	0.687180923	Chr1	AT1TE45145	TE	13777611	13785849	-	0	1.408986849
Chr1_13779600	0.238095	0.444444	3	3	1	Chr1	AT1TE45145	TE	13777611	13785849	-	0	0.900464326
Chr1_13780100	0.169811	0.518519	6	6	0.377001182	Chr1	AT1TE45145	TE	13777611	13785849	-	0	1.610466938
Chr1_13780100	0.169811	0.518519	6	6	0.377001182	Chr1	AT1TE45150	TE	13779966	13781169	-	0	1.610466938
Chr1_13780300	0.315789	0.666667	3	1	1	Chr1	AT1TE45145	TE	13777611	13785849	-	0	1.078005397
Chr1_13780300	0.315789	0.666667	3	1	1	Chr1	AT1TE45150	TE	13779966	13781169	-	0	1.078005397
Chr1_13780400	0.166667	0.8	1	1	1	Chr1	AT1TE45145	TE	13777611	13785849	-	0	2.26303152
Chr1_13780400	0.166667	0.8	1	1	1	Chr1	AT1TE45150	TE	13779966	13781169	-	0	2.26303152
Chr1_13781300	0.2	0.428571	2	1	1	Chr1	AT1TE45145	TE	13777611	13785849	-	0	1.099534231
Chr1_13781300	0.2	0.428571	2	1	1	Chr1	AT1TE45155	TE	13781170	13782305	-	0	1.099534231
Chr1_13781900	0.363636	0.727273	2	9	1	Chr1	AT1TE45145	TE	13777611	13785849	-	0	1.000001984
Chr1_13781900	0.363636	0.727273	2	9	1	Chr1	AT1TE45155	TE	13781170	13782305	-	0	1.000001984
Chr1_13782900	0.45	1	7	1	1	Chr1	AT1G36530	transposable_element_gene	13782102	13784776	-	0	1.152003093
Chr1_13782900	0.45	1	7	1	1	Chr1	AT1TE45145	TE	13777611	13785849	-	0	1.152003093
Chr1_13782900	0.45	1	7	1	1	Chr1	AT1TE45160	TE	13782306	13784780	-	0	1.152003093
Chr1_13783200	0.326087	0.566667	9	4	1	Chr1	AT1G36530	transposable_element_gene	13782102	13784776	-	0	0.797244262
Chr1_13783200	0.326087	0.566667	9	4	1	Chr1	AT1TE45145	TE	13777611	13785849	-	0	0.797244262
Chr1_13783200	0.326087	0.566667	9	4	1	Chr1	AT1TE45160	TE	13782306	13784780	-	0	0.797244262
Chr1_13783800	0.384615	0.75	2	2	1	Chr1	AT1G36530	transposable_element_gene	13782102	13784776	-	0	0.963475567
Chr1_13783800	0.384615	0.75	2	2	1	Chr1	AT1TE45145	TE	13777611	13785849	-	0	0.963475567
Chr1_13783800	0.384615	0.75	2	2	1	Chr1	AT1TE45160	TE	13782306	13784780	-	0	0.963475567
Chr1_13784100	0.153846	0.625	3	2	1	Chr1	AT1G36530	transposable_element_gene	13782102	13784776	-	0	2.022369256
Chr1_13784100	0.153846	0.625	3	2	1	Chr1	AT1TE45145	TE	13777611	13785849	-	0	2.022369256
Chr1_13784100	0.153846	0.625	3	2	1	Chr1	AT1TE45160	TE	13782306	13784780	-	0	2.022369256
Chr1_13786100	0.5	0.730769	2	2	1	Chr1	AT1TE45170	TE	13785859	13786684	+	0	0.54748734
Chr1_13789100	0.647059	1	3	1	1	Chr1	AT1G36540	transposable_element_gene	13788723	13792563	+	0	0.628030829
Chr1_13789100	0.647059	1	3	1	1	Chr1	AT1TE45175	TE	13786685	13795195	+	0	0.628030829
Chr1_13789800	0.45	0.666667	9	2	1	Chr1	AT1G36540	transposable_element_gene	13788723	13792563	+	0	0.567041314
Chr1_13789800	0.45	0.666667	9	2	1	Chr1	AT1TE45175	TE	13786685	13795195	+	0	0.567041314
Chr1_13791700	0.294118	0.5	3	5	1	Chr1	AT1G36540	transposable_element_gene	13788723	13792563	+	0	0.765533015
Chr1_13791700	0.294118	0.5	3	5	1	Chr1	AT1TE45175	TE	13786685	13795195	+	0	0.765533015
Chr1_13794000	0	0.6	1	1	1	Chr1	AT1TE45175	TE	13786685	13795195	+	0	5.906890596
Chr1_13795500	0.03125	0.272727	3	3	1	Chr1	AT1G36550	transposable_element_gene	13795531	13797285	+	0	3.125529439
Chr1_13795500	0.03125	0.272727	3	3	1	Chr1	AT1TE45180	TE	13795196	13796032	+	0	3.125529439
Chr1_13796000	0	0.454545	1	2	1	Chr1	AT1G36550	transposable_element_gene	13795531	13797285	+	0	5.506351223
Chr1_13796000	0	0.454545	1	2	1	Chr1	AT1TE45180	TE	13795196	13796032	+	0	5.506351223
Chr1_13796000	0	0.454545	1	2	1	Chr1	AT1TE45185	TE	13796033	13796397	+	0	5.506351223
Chr1_13798600	0.307692	0.714286	2	2	1	Chr1	AT1TE45200	TE	13796499	13800080	-	0	1.215014911
Chr1_13799900	0.060606	0.32	7	4	1	Chr1	AT1G36560	transposable_element_gene	13799886	13801807	-	0	2.400539372
Chr1_13799900	0.060606	0.32	7	4	1	Chr1	AT1TE45200	TE	13796499	13800080	-	0	2.400539372
Chr1_13800300	0.714286	1	2	2	1	Chr1	AT1G36560	transposable_element_gene	13799886	13801807	-	0	0.48542625
Chr1_13800300	0.714286	1	2	2	1	Chr1	AT1TE45205	TE	13800081	13800666	-	0	0.48542625
Chr1_13800500	0.166667	0.4	1	2	1	Chr1	AT1G36560	transposable_element_gene	13799886	13801807	-	0	1.26303152
Chr1_13800500	0.166667	0.4	1	2	1	Chr1	AT1TE45205	TE	13800081	13800666	-	0	1.26303152
Chr1_13800900	0	0.2	2	1	1	Chr1	AT1G36560	transposable_element_gene	13799886	13801807	-	0	4.321928095
Chr1_13800900	0	0.2	2	1	1	Chr1	AT1TE45210	TE	13800667	13801784	-	0	4.321928095
Chr1_13801000	0.142857	0.75	1	1	1	Chr1	AT1G36560	transposable_element_gene	13799886	13801807	-	0	2.392318865
Chr1_13801000	0.142857	0.75	1	1	1	Chr1	AT1TE45210	TE	13800667	13801784	-	0	2.392318865
Chr1_13801200	0.575758	0.866667	4	3	1	Chr1	AT1G36560	transposable_element_gene	13799886	13801807	-	0	0.59001522
Chr1_13801200	0.575758	0.866667	4	3	1	Chr1	AT1TE45210	TE	13800667	13801784	-	0	0.59001522
Chr1_13801600	0.083333	0.380952	3	5	1	Chr1	AT1G36560	transposable_element_gene	13799886	13801807	-	0	2.192649406
Chr1_13801600	0.083333	0.380952	3	5	1	Chr1	AT1TE45210	TE	13800667	13801784	-	0	2.192649406
Chr1_13801900	0.285714	0.55	4	5	1	Chr1	AT1TE45215	TE	13801785	13801876	-	-24	0.944859889
Chr1_13803100	0.148148	0.365385	5	5	1	Chr1	AT1G36570	transposable_element_gene	13803929	13806745	+	730	1.302378259
Chr1_13804500	0.111111	0.416667	1	2	1	Chr1	AT1G36570	transposable_element_gene	13803929	13806745	+	0	1.906893192
Chr1_13804500	0.111111	0.416667	1	2	1	Chr1	AT1TE45220	TE	13803949	13806829	+	0	1.906893192
Chr1_13807600	0	0.269231	1	2	1	Chr1	AT1TE45230	TE	13807624	13807653	+	0	4.75077263
Chr1_13807600	0	0.269231	1	2	1	Chr1	AT1TE45235	TE	13807672	13807787	-	0	4.75077263
Chr1_13808500	0	0.203704	5	5	1	Chr1	AT1TE45240	TE	13807788	13809671	-	0	4.348402405
Chr1_13813700	0.181818	0.452381	2	3	1	Chr1	AT1TE45295	TE	13813424	13813893	-	0	1.315043304
Chr1_13818300	0.3125	0.888889	2	1	1	Chr1	AT1G36580	gene	13816459	13818556	-	0	1.508147084
Chr1_13826300	0.458333	0.8	4	2	1	Chr1	AT1G36600	transposable_element_gene	13825466	13827399	-	0	0.803603836
Chr1_13826300	0.458333	0.8	4	2	1	Chr1	AT1TE45335	TE	13826190	13826735	-	0	0.803603836
Chr1_13827000	0.314286	0.542373	5	9	1	Chr1	AT1G36600	transposable_element_gene	13825466	13827399	-	0	0.787207353
Chr1_13827300	0.152174	0.358974	8	7	1	Chr1	AT1G36600	transposable_element_gene	13825466	13827399	-	0	1.23815747
Chr1_13827300	0.152174	0.358974	8	7	1	Chr1	AT1TE45345	TE	13827364	13827495	-	0	1.23815747
Chr1_13828900	0.0625	0.285714	2	1	1	Chr1	AT1G36610	transposable_element_gene	13828493	13831555	+	0	2.192643635
Chr1_13828900	0.0625	0.285714	2	1	1	Chr1	AT1TE45355	TE	13828485	13832149	+	0	2.192643635
Chr1_13829200	0.125	0.5	2	2	1	Chr1	AT1G36610	transposable_element_gene	13828493	13831555	+	0	2
Chr1_13829200	0.125	0.5	2	2	1	Chr1	AT1TE45355	TE	13828485	13832149	+	0	2
Chr1_13830400	0.5	0.916667	3	2	1	Chr1	AT1G36610	transposable_element_gene	13828493	13831555	+	0	0.874469643
Chr1_13830400	0.5	0.916667	3	2	1	Chr1	AT1TE45355	TE	13828485	13832149	+	0	0.874469643
Chr1_13830600	0.4	0.604167	4	5	1	Chr1	AT1G36610	transposable_element_gene	13828493	13831555	+	0	0.594947385
Chr1_13830600	0.4	0.604167	4	5	1	Chr1	AT1TE45355	TE	13828485	13832149	+	0	0.594947385
Chr1_13831300	0.52	0.724138	2	2	1	Chr1	AT1G36610	transposable_element_gene	13828493	13831555	+	0	0.477753037
Chr1_13831300	0.52	0.724138	2	2	1	Chr1	AT1TE45355	TE	13828485	13832149	+	0	0.477753037
Chr1_13832600	0.272727	0.5	1	1	1	Chr1	AT1G36620	transposable_element_gene	13832106	13835564	-	0	0.874470561
Chr1_13832600	0.272727	0.5	1	1	1	Chr1	AT1TE45360	TE	13832176	13834264	-	0	0.874470561
Chr1_13832900	0.105263	0.538462	5	2	1	Chr1	AT1G36620	transposable_element_gene	13832106	13835564	-	0	2.354846118
Chr1_13832900	0.105263	0.538462	5	2	1	Chr1	AT1TE45360	TE	13832176	13834264	-	0	2.354846118
Chr1_13833000	0.181818	0.714286	1	1	1	Chr1	AT1G36620	transposable_element_gene	13832106	13835564	-	0	1.974006811
Chr1_13833000	0.181818	0.714286	1	1	1	Chr1	AT1TE45360	TE	13832176	13834264	-	0	1.974006811
Chr1_13833500	0	0.25	1	1	1	Chr1	AT1G36620	transposable_element_gene	13832106	13835564	-	0	4.64385619
Chr1_13833500	0	0.25	1	1	1	Chr1	AT1TE45360	TE	13832176	13834264	-	0	4.64385619
Chr1_13833700	0.142857	0.37037	4	4	1	Chr1	AT1G36620	transposable_element_gene	13832106	13835564	-	0	1.374395515
Chr1_13833700	0.142857	0.37037	4	4	1	Chr1	AT1TE45360	TE	13832176	13834264	-	0	1.374395515
Chr1_13834000	0	0.352941	1	2	1	Chr1	AT1G36620	transposable_element_gene	13832106	13835564	-	0	5.141355128
Chr1_13834000	0	0.352941	1	2	1	Chr1	AT1TE45360	TE	13832176	13834264	-	0	5.141355128
Chr1_13835300	0.411765	0.655172	7	4	1	Chr1	AT1G36620	transposable_element_gene	13832106	13835564	-	0	0.670052496
Chr1_13835300	0.411765	0.655172	7	4	1	Chr1	AT1TE45365	TE	13834265	13835790	-	0	0.670052496
Chr1_13835600	0.428571	0.6875	2	1	1	Chr1	AT1TE45365	TE	13834265	13835790	-	0	0.681825483
Chr1_13835800	0.166667	0.463415	4	4	1	Chr1	AT1TE45365	TE	13834265	13835790	-	-10	1.475336263
Chr1_13836100	0.2	0.444444	2	2	1	Chr1	AT1G36622	gene	13836131	13836954	-	0	1.152001651
Chr1_13840500	0.391304	0.614458	10	11	1	Chr1	AT1G36630	transposable_element_gene	13840145	13847625	-	0	0.651024544
Chr1_13840500	0.391304	0.614458	10	11	1	Chr1	AT1TE45380	TE	13840160	13840729	-	0	0.651024544
Chr1_13841300	0.3125	0.526316	3	4	1	Chr1	AT1G36630	transposable_element_gene	13840145	13847625	-	0	0.752073064
Chr1_13841300	0.3125	0.526316	3	4	1	Chr1	AT1TE45390	TE	13841052	13841405	-	0	0.752073064
Chr1_13843900	0.153846	0.409091	1	1	1	Chr1	AT1G36630	transposable_element_gene	13840145	13847625	-	0	1.410934864
Chr1_13843900	0.153846	0.409091	1	1	1	Chr1	AT1TE45395	TE	13842619	13847118	-	0	1.410934864
Chr1_13846100	0.052632	0.25641	2	5	1	Chr1	AT1G36630	transposable_element_gene	13840145	13847625	-	0	2.284440405
Chr1_13846100	0.052632	0.25641	2	5	1	Chr1	AT1TE45395	TE	13842619	13847118	-	0	2.284440405
Chr1_13846500	0.4	0.603774	5	6	1	Chr1	AT1G36630	transposable_element_gene	13840145	13847625	-	0	0.594008632
Chr1_13846500	0.4	0.603774	5	6	1	Chr1	AT1TE45395	TE	13842619	13847118	-	0	0.594008632
Chr1_13856600	0.3	0.5	1	1	1	Chr1	AT1TE45440	TE	13856851	13856962	-	152	0.736965594
Chr1_13861200	0	0.266667	1	1	1	Chr1	AT1TE45465	TE	13860290	13861071	-	-129	4.736967398
Chr1_13861500	0.117647	0.466667	1	2	1	Chr1	AT1G36660	pseudogene	13861470	13862969	-	0	1.98792892
Chr1_13863100	0	0.6	2	3	1	Chr1	AT1TE45475	TE	13862959	13864749	-	0	5.906890596
Chr1_13870200	0.21875	0.491228	3	3	1	Chr1	AT1TE45495	TE	13869866	13870461	+	0	1.16710978
Chr1_13871000	0.222222	0.461538	1	1	1	Chr1	AT1G36680	transposable_element_gene	13871080	13872202	+	0	1.054447784
Chr1_13882900	0.069767	0.342105	4	4	1	Chr1	AT1TE45555	TE	13882665	13882982	-	0	2.293822486
Chr1_13884400	0.2	0.4375	2	3	1	Chr1	AT1G36720	transposable_element_gene	13884483	13888886	+	0	1.129283017
Chr1_13884400	0.2	0.4375	2	3	1	Chr1	AT1TE45560	TE	13883073	13890962	+	0	1.129283017
Chr1_13884600	0.255319	0.5	6	2	1	Chr1	AT1G36720	transposable_element_gene	13884483	13888886	+	0	0.969627193
Chr1_13884600	0.255319	0.5	6	2	1	Chr1	AT1TE45560	TE	13883073	13890962	+	0	0.969627193
Chr1_13886700	0.555556	0.875	2	3	1	Chr1	AT1G36720	transposable_element_gene	13884483	13888886	+	0	0.655350674
Chr1_13886700	0.555556	0.875	2	3	1	Chr1	AT1TE45560	TE	13883073	13890962	+	0	0.655350674
Chr1_13888100	0.25	0.764706	1	3	1	Chr1	AT1G36720	transposable_element_gene	13884483	13888886	+	0	1.612977099
Chr1_13888100	0.25	0.764706	1	3	1	Chr1	AT1TE45560	TE	13883073	13890962	+	0	1.612977099
Chr1_13889400	0.454545	0.761905	2	2	1	Chr1	AT1TE45560	TE	13883073	13890962	+	0	0.745187995
Chr1_13893800	0.4	0.666667	2	2	1	Chr1	AT1TE45570	TE	13894164	13894969	-	265	0.736966316
Chr1_13902400	0.466667	0.714286	2	4	1	Chr1	AT1TE45615	TE	13901967	13902395	+	-5	0.614108393
Chr1_13902500	0.2	0.473684	3	3	1	Chr1	AT1TE45615	TE	13901967	13902395	+	-105	1.243924942
Chr1_13903900	0.25	0.5	1	1	1	Chr1	AT1TE45625	TE	13903928	13904250	+	0	1
Chr1_13905000	0.318182	0.606061	3	3	1	Chr1	AT1TE45630	TE	13904684	13905141	+	0	0.929610785
Chr1_13907000	0.296296	0.5	2	2	1	Chr1	AT1TE45640	TE	13906967	13907589	+	0	0.754888945
Chr1_13907600	0.111111	0.393939	1	2	1	Chr1	AT1TE45645	TE	13907590	13907639	+	0	1.8259706
Chr1_13912700	0.117647	0.444444	2	2	1	Chr1	AT1TE45670	TE	13912834	13913517	+	35	1.917537118
Chr1_13913100	0.375	0.625	2	1	1	Chr1	AT1TE45670	TE	13912834	13913517	+	0	0.736965594
Chr1_13914000	0.076923	0.368421	3	4	1	Chr1	AT1G36750	transposable_element_gene	13913605	13914682	+	0	2.259868363
Chr1_13914000	0.076923	0.368421	3	4	1	Chr1	AT1TE45680	TE	13913796	13915110	+	0	2.259868363
Chr1_13914400	0.315789	0.809524	3	3	1	Chr1	AT1G36750	transposable_element_gene	13913605	13914682	+	0	1.358112935
Chr1_13914400	0.315789	0.809524	3	3	1	Chr1	AT1TE45680	TE	13913796	13915110	+	0	1.358112935
Chr1_13914800	0.263158	0.5	4	4	1	Chr1	AT1TE45680	TE	13913796	13915110	+	0	0.925998841
Chr1_13915800	0.3	0.571429	1	1	1	Chr1	AT1TE45695	TE	13915200	13917482	+	0	0.929611754
Chr1_13915900	0.291667	0.578947	4	4	1	Chr1	AT1TE45695	TE	13915200	13917482	+	0	0.989109117
Chr1_13916600	0.1875	0.533333	1	1	1	Chr1	AT1TE45695	TE	13915200	13917482	+	0	1.508146002
Chr1_13918500	0.606061	0.894737	6	3	1	Chr1	AT1TE45705	TE	13917578	13919016	+	0	0.562000669
Chr1_13922700	0	0.4	2	2	1	Chr1	AT1G36770	transposable_element_gene	13921668	13925773	+	0	5.321928095
Chr1_13922700	0	0.4	2	2	1	Chr1	AT1TE45715	TE	13922111	13925068	+	0	5.321928095
Chr1_13923200	0.391304	0.714286	4	3	1	Chr1	AT1G36770	transposable_element_gene	13921668	13925773	+	0	0.868211987
Chr1_13923200	0.391304	0.714286	4	3	1	Chr1	AT1TE45715	TE	13922111	13925068	+	0	0.868211987
Chr1_13923400	0.470588	0.722222	5	6	1	Chr1	AT1G36770	transposable_element_gene	13921668	13925773	+	0	0.617977835
Chr1_13923400	0.470588	0.722222	5	6	1	Chr1	AT1TE45715	TE	13922111	13925068	+	0	0.617977835
Chr1_13924400	0.333333	0.642857	1	2	1	Chr1	AT1G36770	transposable_element_gene	13921668	13925773	+	0	0.947533702
Chr1_13924400	0.333333	0.642857	1	2	1	Chr1	AT1TE45715	TE	13922111	13925068	+	0	0.947533702
Chr1_13924700	0.090909	0.538462	2	3	1	Chr1	AT1G36770	transposable_element_gene	13921668	13925773	+	0	2.566349502
Chr1_13924700	0.090909	0.538462	2	3	1	Chr1	AT1TE45715	TE	13922111	13925068	+	0	2.566349502
Chr1_13935000	0.133333	0.44	3	5	1	Chr1	AT1TE45735	TE	13928743	13935988	+	0	1.722469631
Chr1_13935100	0	0.5	1	1	1	Chr1	AT1TE45735	TE	13928743	13935988	+	0	5.64385619
Chr1_13937800	0.1	0.5	2	1	1	Chr1	AT1G36790	transposable_element_gene	13936159	13938917	+	0	2.321928095
Chr1_13937800	0.1	0.5	2	1	1	Chr1	AT1TE45775	TE	13937238	13937843	+	0	2.321928095
Chr1_13937800	0.1	0.5	2	1	1	Chr1	AT1TE45780	TE	13937844	13939631	+	0	2.321928095
Chr1_13939200	0.181818	0.454545	2	2	1	Chr1	AT1TE45780	TE	13937844	13939631	+	0	1.321928095
Chr1_13939900	0.1	0.666667	2	2	1	Chr1	AT1TE45785	TE	13939978	13940762	+	0	2.736966316
Chr1_13940000	0.25	0.615385	1	1	1	Chr1	AT1TE45785	TE	13939978	13940762	+	0	1.299561184
Chr1_13942000	0.764706	1	3	1	1	Chr1	AT1TE45790	TE	13940763	13947032	-	0	0.387022901
Chr1_13943100	0.428571	0.7	4	4	1	Chr1	AT1G36795	transposable_element_gene	13942799	13945667	-	0	0.707820691
Chr1_13943100	0.428571	0.7	4	4	1	Chr1	AT1TE45790	TE	13940763	13947032	-	0	0.707820691
Chr1_13943300	0.52	0.75	4	2	1	Chr1	AT1G36795	transposable_element_gene	13942799	13945667	-	0	0.528378972
Chr1_13943300	0.52	0.75	4	2	1	Chr1	AT1TE45790	TE	13940763	13947032	-	0	0.528378972
Chr1_13943500	0.333333	0.545455	3	2	1	Chr1	AT1G36795	transposable_element_gene	13942799	13945667	-	0	0.710496028
Chr1_13943500	0.333333	0.545455	3	2	1	Chr1	AT1TE45790	TE	13940763	13947032	-	0	0.710496028
Chr1_13943600	0.2	0.444444	4	2	1	Chr1	AT1G36795	transposable_element_gene	13942799	13945667	-	0	1.152001651
Chr1_13943600	0.2	0.444444	4	2	1	Chr1	AT1TE45790	TE	13940763	13947032	-	0	1.152001651
Chr1_13943700	0.44	0.714286	5	2	1	Chr1	AT1G36795	transposable_element_gene	13942799	13945667	-	0	0.698998321
Chr1_13943700	0.44	0.714286	5	2	1	Chr1	AT1TE45790	TE	13940763	13947032	-	0	0.698998321
Chr1_13943800	0.090909	0.4375	2	3	1	Chr1	AT1G36795	transposable_element_gene	13942799	13945667	-	0	2.266787983
Chr1_13943800	0.090909	0.4375	2	3	1	Chr1	AT1TE45790	TE	13940763	13947032	-	0	2.266787983
Chr1_13945100	0.695652	1	5	2	1	Chr1	AT1G36795	transposable_element_gene	13942799	13945667	-	0	0.523562317
Chr1_13945100	0.695652	1	5	2	1	Chr1	AT1TE45790	TE	13940763	13947032	-	0	0.523562317
Chr1_13946600	0.09375	0.368421	4	5	1	Chr1	AT1TE45790	TE	13940763	13947032	-	0	1.974464702
Chr1_13947100	0.043478	0.454545	4	2	1	Chr1	AT1TE45795	TE	13947033	13950715	-	0	3.386065646
Chr1_13950000	0.268293	0.5	7	1	1	Chr1	AT1G36800	transposable_element_gene	13948347	13950729	-	0	0.898118681
Chr1_13950000	0.268293	0.5	7	1	1	Chr1	AT1TE45795	TE	13947033	13950715	-	0	0.898118681
Chr1_13950800	0.25	0.619048	2	2	1	Chr1	AT1G36810	transposable_element_gene	13950803	13953811	+	0	1.308123183
Chr1_13950800	0.25	0.619048	2	2	1	Chr1	AT1TE45800	TE	13950718	13955653	-	0	1.308123183
Chr1_13951100	0	0.423077	2	6	1	Chr1	AT1G36810	transposable_element_gene	13950803	13953811	+	0	5.402848353
Chr1_13951100	0	0.423077	2	6	1	Chr1	AT1TE45800	TE	13950718	13955653	-	0	5.402848353
Chr1_13951800	0.276316	0.478261	14	10	1	Chr1	AT1G36810	transposable_element_gene	13950803	13953811	+	0	0.791479048
Chr1_13951800	0.276316	0.478261	14	10	1	Chr1	AT1TE45800	TE	13950718	13955653	-	0	0.791479048
Chr1_13952500	0.25	0.5	2	4	1	Chr1	AT1G36810	transposable_element_gene	13950803	13953811	+	0	1
Chr1_13952500	0.25	0.5	2	4	1	Chr1	AT1TE45800	TE	13950718	13955653	-	0	1
Chr1_13952700	0.4375	0.842105	4	3	1	Chr1	AT1G36810	transposable_element_gene	13950803	13953811	+	0	0.944717114
Chr1_13952700	0.4375	0.842105	4	3	1	Chr1	AT1TE45800	TE	13950718	13955653	-	0	0.944717114
Chr1_13952900	0.25	0.456522	3	6	1	Chr1	AT1G36810	transposable_element_gene	13950803	13953811	+	0	0.868756291
Chr1_13952900	0.25	0.456522	3	6	1	Chr1	AT1TE45800	TE	13950718	13955653	-	0	0.868756291
Chr1_13953700	0.6	0.875	2	2	1	Chr1	AT1G36810	transposable_element_gene	13950803	13953811	+	0	0.544320516
Chr1_13953700	0.6	0.875	2	2	1	Chr1	AT1TE45800	TE	13950718	13955653	-	0	0.544320516
Chr1_13954200	0.3125	0.75	2	2	1	Chr1	AT1TE45800	TE	13950718	13955653	-	0	1.263034406
Chr1_13954900	0.117647	0.428571	4	6	1	Chr1	AT1G36830	transposable_element_gene	13954827	13955600	-	0	1.865069699
Chr1_13954900	0.117647	0.428571	4	6	1	Chr1	AT1TE45800	TE	13950718	13955653	-	0	1.865069699
Chr1_13955200	0.375	0.588235	2	3	1	Chr1	AT1G36830	transposable_element_gene	13954827	13955600	-	0	0.649502032
Chr1_13955200	0.375	0.588235	2	3	1	Chr1	AT1TE45800	TE	13950718	13955653	-	0	0.649502032
Chr1_13955700	0.214286	0.45	3	3	1	Chr1	AT1G36840	transposable_element_gene	13955622	13958831	+	0	1.070387404
Chr1_13955700	0.214286	0.45	3	3	1	Chr1	AT1TE45805	TE	13955654	13959379	+	0	1.070387404
Chr1_13955800	0.421053	0.65	3	3	1	Chr1	AT1G36840	transposable_element_gene	13955622	13958831	+	0	0.626437874
Chr1_13955800	0.421053	0.65	3	3	1	Chr1	AT1TE45805	TE	13955654	13959379	+	0	0.626437874
Chr1_13961000	0.166667	0.416667	5	2	1	Chr1	AT1G36850	transposable_element_gene	13959390	13961285	-	0	1.321926364
Chr1_13961000	0.166667	0.416667	5	2	1	Chr1	AT1TE45815	TE	13959438	13961274	-	0	1.321926364
Chr1_13961200	0	0.296296	2	3	1	Chr1	AT1G36850	transposable_element_gene	13959390	13961285	-	0	4.888967245
Chr1_13961200	0	0.296296	2	3	1	Chr1	AT1TE45815	TE	13959438	13961274	-	0	4.888967245
Chr1_13961200	0	0.296296	2	3	1	Chr1	AT1TE45820	TE	13961275	13961618	-	0	4.888967245
Chr1_13962400	0.333333	0.551724	1	2	1	Chr1	AT1G36880	pseudogene	13961890	13963772	-	0	0.726982588
Chr1_13969500	0.326531	0.666667	4	4	1	Chr1	AT1G36890	transposable_element_gene	13967607	13971416	-	0	1.029746352
Chr1_13969500	0.326531	0.666667	4	4	1	Chr1	AT1TE45855	TE	13968111	13979022	-	0	1.029746352
Chr1_13971100	0.469388	0.703704	3	3	1	Chr1	AT1G36890	transposable_element_gene	13967607	13971416	-	0	0.584187754
Chr1_13971100	0.469388	0.703704	3	3	1	Chr1	AT1TE45855	TE	13968111	13979022	-	0	0.584187754
Chr1_13972200	0.28125	0.558824	6	11	1	Chr1	AT1TE45855	TE	13968111	13979022	-	0	0.990540886
Chr1_13972200	0.28125	0.558824	6	11	1	Chr1	AT1TE45860	TE	13971993	13974028	+	0	0.990540886
Chr1_13973400	0	0.2	1	1	1	Chr1	AT1TE45855	TE	13968111	13979022	-	0	4.321928095
Chr1_13973400	0	0.2	1	1	1	Chr1	AT1TE45860	TE	13971993	13974028	+	0	4.321928095
Chr1_13973900	0.2	0.5	1	1	1	Chr1	AT1TE45855	TE	13968111	13979022	-	0	1.321928095
Chr1_13973900	0.2	0.5	1	1	1	Chr1	AT1TE45860	TE	13971993	13974028	+	0	1.321928095
Chr1_13975800	0.45122	0.658228	11	10	1	Chr1	AT1G36910	transposable_element_gene	13974517	13975976	-	0	0.544756382
Chr1_13975800	0.45122	0.658228	11	10	1	Chr1	AT1TE45855	TE	13968111	13979022	-	0	0.544756382
Chr1_13978400	0.205882	0.558824	5	3	1	Chr1	AT1G36915	transposable_element_gene	13977809	13979110	-	0	1.440576279
Chr1_13978400	0.205882	0.558824	5	3	1	Chr1	AT1TE45855	TE	13968111	13979022	-	0	1.440576279
Chr1_13984500	0	0.285714	1	2	1	Chr1	AT1G36922	gene	13984576	13985290	+	0	4.836499825
Chr1_13984800	0.25	0.461538	2	1	1	Chr1	AT1G36922	gene	13984576	13985290	+	0	0.88452134
Chr1_13987400	0.413793	0.62	2	4	1	Chr1	AT1G36925	gene	13986436	13987289	+	-111	0.583358976
Chr1_13993800	0.075	0.337349	4	7	1	Chr1	AT1G36933	transposable_element_gene	13993196	13994997	-	0	2.169279385
Chr1_13993800	0.075	0.337349	4	7	1	Chr1	AT1TE45955	TE	13991689	13994017	-	0	2.169279385
Chr1_13995900	0.111111	0.333333	2	2	1	Chr1	AT1TE45965	TE	13994949	13996527	-	0	1.584962501
Chr1_13998700	0.142857	0.789474	1	2	1	Chr1	AT1TE45970	TE	13996687	13998078	-	-622	2.466320024
Chr1_14000600	0.153846	0.458333	2	2	1	Chr1	AT1TE45975	TE	14001040	14002187	+	341	1.57490923
Chr1_14005800	0.214286	0.459459	5	5	1	Chr1	AT1G36942	gene	14006147	14006341	-	248	1.100398531
Chr1_14010100	0.422222	0.69403	7	10	1	Chr1	AT1G36950	gene	14009673	14010822	-	0	0.716996273
Chr1_14010200	0.177778	0.449275	6	7	1	Chr1	AT1G36950	gene	14009673	14010822	-	0	1.337521983
Chr1_14010700	0.359375	0.64557	8	8	0.735159872	Chr1	AT1G36950	gene	14009673	14010822	-	0	0.845083486
Chr1_14010800	0.088235	0.320755	5	6	1	Chr1	AT1G36950	gene	14009673	14010822	-	0	1.862048809
Chr1_14014600	0.285714	0.517241	2	2	1	Chr1	AT1TE46035	TE	14014305	14014694	-	0	0.856264907
Chr1_14014600	0.285714	0.517241	2	2	1	Chr1	AT1TE46040	TE	14014695	14014744	-	0	0.856264907
Chr1_14018200	0.321429	0.565217	2	2	1	Chr1	AT1G36970	gene	14016385	14018356	-	0	0.81430476
Chr1_14018200	0.321429	0.565217	2	2	1	Chr1	AT1TE46045	TE	14017757	14018356	+	0	0.81430476
Chr1_14018400	0.242424	0.444444	4	4	1	Chr1	AT1G36970	gene	14016385	14018356	-	-44	0.874469118
Chr1_14018400	0.242424	0.444444	4	4	1	Chr1	AT1TE46045	TE	14017757	14018356	+	-44	0.874469118
Chr1_14022000	0.310345	0.564103	4	4	1	Chr1	AT1G36975	transposable_element_gene	14019941	14024331	+	0	0.862085707
Chr1_14022000	0.310345	0.564103	4	4	1	Chr1	AT1TE46065	TE	14021370	14024147	+	0	0.862085707
Chr1_14022300	0.323232	0.571429	10	6	1	Chr1	AT1G36975	transposable_element_gene	14019941	14024331	+	0	0.822004223
Chr1_14022300	0.323232	0.571429	10	6	1	Chr1	AT1TE46065	TE	14021370	14024147	+	0	0.822004223
Chr1_14023000	0.217391	0.46875	4	4	1	Chr1	AT1G36975	transposable_element_gene	14019941	14024331	+	0	1.108526477
Chr1_14023000	0.217391	0.46875	4	4	1	Chr1	AT1TE46065	TE	14021370	14024147	+	0	1.108526477
Chr1_14036600	0	0.25	1	1	1	Chr1	AT1G37000	gene	14036038	14037145	+	0	4.64385619
Chr1_14036600	0	0.25	1	1	1	Chr1	AT1TE46095	TE	14033278	14038199	-	0	4.64385619
Chr1_14036700	0.12	0.354839	3	2	1	Chr1	AT1G37000	gene	14036038	14037145	+	0	1.564130178
Chr1_14036700	0.12	0.354839	3	2	1	Chr1	AT1TE46095	TE	14033278	14038199	-	0	1.564130178
Chr1_14036900	0.1	0.318182	3	3	1	Chr1	AT1G37000	gene	14036038	14037145	+	0	1.669852223
Chr1_14036900	0.1	0.318182	3	3	1	Chr1	AT1TE46095	TE	14033278	14038199	-	0	1.669852223
Chr1_14039800	0.166667	0.615385	1	1	1	Chr1	AT1G37007	gene	14039862	14040020	-	0	1.884520799
Chr1_14046900	0.25	0.470588	3	2	1	Chr1	AT1G37020	gene	14046735	14049742	+	0	0.912536437
Chr1_14046900	0.25	0.470588	3	2	1	Chr1	AT1TE46150	TE	14046610	14047062	-	0	0.912536437
Chr1_14048400	0.235294	0.5	2	3	1	Chr1	AT1G37020	gene	14046735	14049742	+	0	1.087463563
Chr1_14048800	0.238095	0.578947	3	3	1	Chr1	AT1G37020	gene	14046735	14049742	+	0	1.281893958
Chr1_14049800	0.25	0.5	2	2	1	Chr1	AT1G37020	gene	14046735	14049742	+	-58	1
Chr1_14050300	0.25	0.454545	2	3	1	Chr1	AT1G37030	transposable_element_gene	14050455	14056318	+	56	0.862495034
Chr1_14054000	0.435897	0.65625	8	7	1	Chr1	AT1G37030	transposable_element_gene	14050455	14056318	+	0	0.590258243
Chr1_14054000	0.435897	0.65625	8	7	1	Chr1	AT1TE46170	TE	14053505	14054914	+	0	0.590258243
Chr1_14058800	0.192308	0.5	3	2	1	Chr1	AT1G37035	transposable_element_gene	14056481	14058908	-	0	1.378509315
Chr1_14059000	0	0.25	1	1	1	Chr1	AT1TE46185	TE	14059004	14059067	+	0	4.64385619
Chr1_14059000	0	0.25	1	1	1	Chr1	AT1TE46190	TE	14059070	14060612	+	0	4.64385619
Chr1_14060500	0	0.25	1	1	1	Chr1	AT1G37036	transposable_element_gene	14060525	14061004	-	0	4.64385619
Chr1_14060500	0	0.25	1	1	1	Chr1	AT1TE46190	TE	14059070	14060612	+	0	4.64385619
Chr1_14067700	0	0.36	2	2	1	Chr1	AT1TE46220	TE	14064357	14067482	-	-218	5.169925001
Chr1_14070200	0.142857	0.4	1	1	1	Chr1	AT1G37038	transposable_element_gene	14069502	14070837	+	0	1.48542827
Chr1_14070200	0.142857	0.4	1	1	1	Chr1	AT1TE46230	TE	14069500	14070821	+	0	1.48542827
Chr1_14072000	0.235294	0.65	2	2	1	Chr1	AT1G37040	transposable_element_gene	14071388	14076253	+	0	1.465975186
Chr1_14072000	0.235294	0.65	2	2	1	Chr1	AT1TE46235	TE	14070822	14075427	+	0	1.465975186
Chr1_14072900	0.344828	0.545455	5	4	1	Chr1	AT1G37040	transposable_element_gene	14071388	14076253	+	0	0.661583253
Chr1_14072900	0.344828	0.545455	5	4	1	Chr1	AT1TE46235	TE	14070822	14075427	+	0	0.661583253
Chr1_14073900	0.181818	0.487805	5	6	1	Chr1	AT1G37040	transposable_element_gene	14071388	14076253	+	0	1.423809512
Chr1_14073900	0.181818	0.487805	5	6	1	Chr1	AT1TE46235	TE	14070822	14075427	+	0	1.423809512
Chr1_14077500	0.416667	0.7	4	6	1	Chr1	AT1TE46255	TE	14076943	14080234	-	0	0.748460079
Chr1_14078400	0.153846	0.473684	2	2	1	Chr1	AT1TE46255	TE	14076943	14080234	-	0	1.622438008
Chr1_14078700	0.181818	0.40625	6	4	1	Chr1	AT1TE46255	TE	14076943	14080234	-	0	1.159872779
Chr1_14079900	0.6	1	1	1	1	Chr1	AT1G37050	transposable_element_gene	14079841	14083072	+	0	0.736965594
Chr1_14079900	0.6	1	1	1	1	Chr1	AT1TE46255	TE	14076943	14080234	-	0	0.736965594
Chr1_14081300	0.066667	0.5	1	1	1	Chr1	AT1G37050	transposable_element_gene	14079841	14083072	+	0	2.906883382
Chr1_14081300	0.066667	0.5	1	1	1	Chr1	AT1TE46260	TE	14080251	14082586	+	0	2.906883382
Chr1_14083300	0.484848	0.818182	6	2	1	Chr1	AT1TE46265	TE	14082587	14094068	+	0	0.754889265
Chr1_14085300	0.1	0.545455	2	4	1	Chr1	AT1G37060	transposable_element_gene	14084522	14090143	+	0	2.447460179
Chr1_14085300	0.1	0.545455	2	4	1	Chr1	AT1TE46265	TE	14082587	14094068	+	0	2.447460179
Chr1_14086400	0.4	1	2	2	1	Chr1	AT1G37060	transposable_element_gene	14084522	14090143	+	0	1.321928095
Chr1_14086400	0.4	1	2	2	1	Chr1	AT1TE46265	TE	14082587	14094068	+	0	1.321928095
Chr1_14088200	0.25	0.571429	2	6	1	Chr1	AT1G37060	transposable_element_gene	14084522	14090143	+	0	1.19264616
Chr1_14088200	0.25	0.571429	2	6	1	Chr1	AT1TE46265	TE	14082587	14094068	+	0	1.19264616
Chr1_14091300	0.444444	0.666667	2	3	1	Chr1	AT1TE46265	TE	14082587	14094068	+	0	0.584964665
Chr1_14092500	0	0.25	2	2	1	Chr1	AT1TE46265	TE	14082587	14094068	+	0	4.64385619
Chr1_14092600	0.428571	0.714286	2	2	1	Chr1	AT1TE46265	TE	14082587	14094068	+	0	0.736967614
Chr1_14092900	0.323529	0.586957	6	6	1	Chr1	AT1TE46265	TE	14082587	14094068	+	0	0.85935978
Chr1_14093300	0.428571	0.666667	6	7	1	Chr1	AT1TE46265	TE	14082587	14094068	+	0	0.637432085
Chr1_14093700	0.4375	0.674419	3	7	1	Chr1	AT1TE46265	TE	14082587	14094068	+	0	0.624362164
Chr1_14095100	0.25	0.454545	4	4	1	Chr1	AT1G37057	transposable_element_gene	14094306	14097437	+	0	0.862495034
Chr1_14095100	0.25	0.454545	4	4	1	Chr1	AT1TE46270	TE	14094069	14097504	+	0	0.862495034
Chr1_14095900	0.08	0.28	3	3	1	Chr1	AT1G37057	transposable_element_gene	14094306	14097437	+	0	1.807354922
Chr1_14095900	0.08	0.28	3	3	1	Chr1	AT1TE46270	TE	14094069	14097504	+	0	1.807354922
Chr1_14095900	0.08	0.28	3	3	1	Chr1	AT1TE46275	TE	14095842	14096232	-	0	1.807354922
Chr1_14099100	0.375	0.6	2	3	1	Chr1	AT1TE46305	TE	14098634	14101812	-	0	0.678071905
Chr1_14100500	0.111111	0.384615	2	1	1	Chr1	AT1TE46305	TE	14098634	14101812	-	0	1.791413378
Chr1_14101800	0	0.222222	2	1	1	Chr1	AT1G37063	transposable_element_gene	14101593	14102348	-	0	4.473929746
Chr1_14101800	0	0.222222	2	1	1	Chr1	AT1TE46305	TE	14098634	14101812	-	0	4.473929746
Chr1_14101800	0	0.222222	2	1	1	Chr1	AT1TE46310	TE	14101823	14107573	-	0	4.473929746
Chr1_14102800	0	0.2	1	1	1	Chr1	AT1TE46310	TE	14101823	14107573	-	0	4.321928095
Chr1_14104600	0.461538	0.705882	3	3	1	Chr1	AT1G37070	transposable_element_gene	14103157	14105790	-	0	0.612977598
Chr1_14104600	0.461538	0.705882	3	3	1	Chr1	AT1TE46310	TE	14101823	14107573	-	0	0.612977598
Chr1_14104800	0.272727	0.580645	3	4	1	Chr1	AT1G37070	transposable_element_gene	14103157	14105790	-	0	1.090198851
Chr1_14104800	0.272727	0.580645	3	4	1	Chr1	AT1TE46310	TE	14101823	14107573	-	0	1.090198851
Chr1_14105400	0.2	0.576923	4	5	1	Chr1	AT1G37070	transposable_element_gene	14103157	14105790	-	0	1.52837878
Chr1_14105400	0.2	0.576923	4	5	1	Chr1	AT1TE46310	TE	14101823	14107573	-	0	1.52837878
Chr1_14113100	0	0.5	1	1	1	Chr1	AT1TE46335	TE	14113719	14114341	-	520	5.64385619
Chr1_14115500	0.307692	0.508772	5	5	1	Chr1	AT1G37090	transposable_element_gene	14114789	14116885	-	0	0.725532341
Chr1_14119600	0.25	0.7	1	1	1	Chr1	AT1TE46370	TE	14118614	14118975	-	-625	1.485426827
Chr1_14120000	0.222222	0.426829	6	9	1	Chr1	AT1G37095	transposable_element_gene	14120423	14121025	+	324	0.94165655
Chr1_14120000	0.222222	0.426829	6	9	1	Chr1	AT1TE46375	TE	14120423	14121025	+	324	0.94165655
Chr1_14121900	0.35	0.55102	3	6	1	Chr1	AT1TE46385	TE	14121720	14125084	-	0	0.654749762
Chr1_14122100	0.479167	0.7	7	5	1	Chr1	AT1TE46385	TE	14121720	14125084	-	0	0.546826368
Chr1_14122200	0.736842	1	3	1	1	Chr1	AT1TE46385	TE	14121720	14125084	-	0	0.440572797
Chr1_14122300	0.428571	0.821429	3	3	1	Chr1	AT1TE46385	TE	14121720	14125084	-	0	0.938601651
Chr1_14123400	0.352941	0.571429	3	4	1	Chr1	AT1TE46385	TE	14121720	14125084	-	0	0.695147222
Chr1_14123900	0	0.307692	1	1	1	Chr1	AT1TE46385	TE	14121720	14125084	-	0	4.943415029
Chr1_14124300	0.25	0.5	1	1	1	Chr1	AT1TE46385	TE	14121720	14125084	-	0	1
Chr1_14126100	0.111111	0.428571	2	3	1	Chr1	AT1G37100	transposable_element_gene	14124806	14128188	-	0	1.94753258
Chr1_14126100	0.111111	0.428571	2	3	1	Chr1	AT1TE46390	TE	14125085	14127032	-	0	1.94753258
Chr1_14126600	0.227273	0.468085	4	6	1	Chr1	AT1G37100	transposable_element_gene	14124806	14128188	-	0	1.042344232
Chr1_14126600	0.227273	0.468085	4	6	1	Chr1	AT1TE46390	TE	14125085	14127032	-	0	1.042344232
Chr1_14127200	0	0.2	3	2	1	Chr1	AT1G37100	transposable_element_gene	14124806	14128188	-	0	4.321928095
Chr1_14127200	0	0.2	3	2	1	Chr1	AT1TE46395	TE	14127035	14128352	-	0	4.321928095
Chr1_14127500	0.333333	0.823529	6	4	0.872392806	Chr1	AT1G37100	transposable_element_gene	14124806	14128188	-	0	1.304855303
Chr1_14127500	0.333333	0.823529	6	4	0.872392806	Chr1	AT1TE46395	TE	14127035	14128352	-	0	1.304855303
Chr1_14127900	0.488889	0.833333	5	1	1	Chr1	AT1G37100	transposable_element_gene	14124806	14128188	-	0	0.769386167
Chr1_14127900	0.488889	0.833333	5	1	1	Chr1	AT1TE46395	TE	14127035	14128352	-	0	0.769386167
Chr1_14128000	0.428571	0.64	6	3	1	Chr1	AT1G37100	transposable_element_gene	14124806	14128188	-	0	0.578537674
Chr1_14128000	0.428571	0.64	6	3	1	Chr1	AT1TE46395	TE	14127035	14128352	-	0	0.578537674
Chr1_14128900	0.176471	0.461538	2	2	1	Chr1	AT1TE46395	TE	14127035	14128352	-	-548	1.387018314
Chr1_14129800	0.386364	0.623377	8	8	1	Chr1	AT1TE46405	TE	14129761	14134840	-	0	0.690144251
Chr1_14129900	0.25	0.5	3	5	1	Chr1	AT1TE46405	TE	14129761	14134840	-	0	1
Chr1_14130800	0.377778	0.5875	7	6	1	Chr1	AT1G37110	transposable_element_gene	14130252	14134322	-	0	0.637050163
Chr1_14130800	0.377778	0.5875	7	6	1	Chr1	AT1TE46405	TE	14129761	14134840	-	0	0.637050163
Chr1_14134300	0.309524	0.571429	6	6	1	Chr1	AT1G37110	transposable_element_gene	14130252	14134322	-	0	0.884522977
Chr1_14134300	0.309524	0.571429	6	6	1	Chr1	AT1TE46405	TE	14129761	14134840	-	0	0.884522977
Chr1_14137900	0	0.285714	1	1	1	Chr1	AT1G37113	gene	14136413	14138245	+	0	4.836499825
Chr1_14138000	0	0.714286	1	1	1	Chr1	AT1G37113	gene	14136413	14138245	+	0	6.15842994
Chr1_14138300	0	0.555556	1	1	1	Chr1	AT1G37113	gene	14136413	14138245	+	-55	5.795860437
Chr1_14139700	0.428571	0.642857	1	1	1	Chr1	AT1TE46425	TE	14139734	14139876	+	0	0.584963623
Chr1_14140700	0.466667	0.740741	2	2	1	Chr1	AT1TE46430	TE	14140133	14140939	+	0	0.666575741
Chr1_14142100	0.307692	0.583333	6	8	1	Chr1	AT1TE46430	TE	14140133	14140939	+	-1161	0.922832758
Chr1_14144400	0.214286	0.636364	1	1	1	Chr1	AT1G37120	transposable_element_gene	14143806	14146001	-	0	1.570314626
Chr1_14144400	0.214286	0.636364	1	1	1	Chr1	AT1TE46445	TE	14144307	14145694	-	0	1.570314626
Chr1_14144500	0	0.333333	1	1	1	Chr1	AT1G37120	transposable_element_gene	14143806	14146001	-	0	5.058892246
Chr1_14144500	0	0.333333	1	1	1	Chr1	AT1TE46445	TE	14144307	14145694	-	0	5.058892246
Chr1_14158700	0	0.411765	3	3	1	Chr1	AT1G37130	gene	14158527	14161938	+	0	5.363749301
Chr1_14159400	0	0.222222	3	2	1	Chr1	AT1G37130	gene	14158527	14161938	+	0	4.473929746
Chr1_14164400	0.666667	0.888889	2	1	1	Chr1	AT1TE46510	TE	14162169	14163600	+	-800	0.415036958
Chr1_14178300	0.571429	0.785714	10	10	1	Chr1	AT1TE46575	TE	14178069	14183542	-	0	0.459430012
Chr1_14179100	0.380952	0.777778	3	2	1	Chr1	AT1TE46575	TE	14178069	14183542	-	0	1.029749198
Chr1_14179200	0.153846	0.428571	2	3	1	Chr1	AT1TE46575	TE	14178069	14183542	-	0	1.478047297
Chr1_14180500	0.076923	0.285714	1	1	1	Chr1	AT1TE46575	TE	14178069	14183542	-	0	1.893084796
Chr1_14180900	0.464286	0.732143	8	7	1	Chr1	AT1TE46575	TE	14178069	14183542	-	0	0.65711168
Chr1_14181000	0.565217	0.8	4	2	1	Chr1	AT1TE46575	TE	14178069	14183542	-	0	0.501195142
Chr1_14181100	0	0.2	1	1	1	Chr1	AT1TE46575	TE	14178069	14183542	-	0	4.321928095
Chr1_14181700	0.25	0.461538	1	8	1	Chr1	AT1G37160	transposable_element_gene	14181396	14183264	-	0	0.88452134
Chr1_14181700	0.25	0.461538	1	8	1	Chr1	AT1TE46575	TE	14178069	14183542	-	0	0.88452134
Chr1_14181900	0.708333	1	4	1	1	Chr1	AT1G37160	transposable_element_gene	14181396	14183264	-	0	0.497500338
Chr1_14181900	0.708333	1	4	1	1	Chr1	AT1TE46575	TE	14178069	14183542	-	0	0.497500338
Chr1_14182200	0.115385	0.473684	6	3	1	Chr1	AT1G37160	transposable_element_gene	14181396	14183264	-	0	2.037469255
Chr1_14182200	0.115385	0.473684	6	3	1	Chr1	AT1TE46575	TE	14178069	14183542	-	0	2.037469255
Chr1_14182300	0.5	1	1	1	1	Chr1	AT1G37160	transposable_element_gene	14181396	14183264	-	0	1
Chr1_14182300	0.5	1	1	1	1	Chr1	AT1TE46575	TE	14178069	14183542	-	0	1
Chr1_14182600	0.333333	1	5	1	1	Chr1	AT1G37160	transposable_element_gene	14181396	14183264	-	0	1.584963943
Chr1_14182600	0.333333	1	5	1	1	Chr1	AT1TE46575	TE	14178069	14183542	-	0	1.584963943
Chr1_14183000	0.5	0.716418	2	10	1	Chr1	AT1G37160	transposable_element_gene	14181396	14183264	-	0	0.518873491
Chr1_14183000	0.5	0.716418	2	10	1	Chr1	AT1TE46575	TE	14178069	14183542	-	0	0.518873491
Chr1_14183300	0.111111	0.558824	3	4	1	Chr1	AT1TE46575	TE	14178069	14183542	-	0	2.330392331
Chr1_14183600	0.212766	0.48	7	3	1	Chr1	AT1TE46580	TE	14183543	14183631	-	0	1.173766779
Chr1_14187000	0.142857	0.375	1	1	1	Chr1	AT1TE46610	TE	14186800	14187334	-	0	1.392318865
Chr1_14188800	0.3	1	2	1	1	Chr1	AT1G37170	transposable_element_gene	14188824	14190995	+	0	1.736965594
Chr1_14188800	0.3	1	2	1	1	Chr1	AT1TE46625	TE	14188117	14193130	+	0	1.736965594
Chr1_14190100	0	0.228571	2	5	1	Chr1	AT1G37170	transposable_element_gene	14188824	14190995	+	0	4.514570468
Chr1_14190100	0	0.228571	2	5	1	Chr1	AT1TE46625	TE	14188117	14193130	+	0	4.514570468
Chr1_14197200	0.378378	0.605263	7	6	1	Chr1	AT1TE46635	TE	14196923	14206946	-	0	0.677733953
Chr1_14197400	0.25	0.5	1	1	1	Chr1	AT1TE46635	TE	14196923	14206946	-	0	1
Chr1_14198500	0.434783	0.666667	4	3	1	Chr1	AT1G37190	transposable_element_gene	14197638	14200137	+	0	0.616670783
Chr1_14198500	0.434783	0.666667	4	3	1	Chr1	AT1TE46635	TE	14196923	14206946	-	0	0.616670783
Chr1_14199300	0.45	0.685714	8	11	1	Chr1	AT1G37190	transposable_element_gene	14197638	14200137	+	0	0.607681976
Chr1_14199300	0.45	0.685714	8	11	1	Chr1	AT1TE46635	TE	14196923	14206946	-	0	0.607681976
Chr1_14199400	0.368421	0.571429	4	3	1	Chr1	AT1G37190	transposable_element_gene	14197638	14200137	+	0	0.633218957
Chr1_14199400	0.368421	0.571429	4	3	1	Chr1	AT1TE46635	TE	14196923	14206946	-	0	0.633218957
Chr1_14199700	0.133333	0.375	3	2	1	Chr1	AT1G37190	transposable_element_gene	14197638	14200137	+	0	1.491856703
Chr1_14199700	0.133333	0.375	3	2	1	Chr1	AT1TE46635	TE	14196923	14206946	-	0	1.491856703
Chr1_14199800	0.238095	0.5	4	1	1	Chr1	AT1G37190	transposable_element_gene	14197638	14200137	+	0	1.070390771
Chr1_14199800	0.238095	0.5	4	1	1	Chr1	AT1TE46635	TE	14196923	14206946	-	0	1.070390771
Chr1_14201300	0.305556	0.507692	7	9	1	Chr1	AT1G37200	transposable_element_gene	14201054	14206371	-	0	0.732516716
Chr1_14201300	0.305556	0.507692	7	9	1	Chr1	AT1TE46635	TE	14196923	14206946	-	0	0.732516716
Chr1_14201400	0.25	0.5	1	2	1	Chr1	AT1G37200	transposable_element_gene	14201054	14206371	-	0	1
Chr1_14201400	0.25	0.5	1	2	1	Chr1	AT1TE46635	TE	14196923	14206946	-	0	1
Chr1_14201600	0.333333	0.583333	7	3	1	Chr1	AT1G37200	transposable_element_gene	14201054	14206371	-	0	0.80735554
Chr1_14201600	0.333333	0.583333	7	3	1	Chr1	AT1TE46635	TE	14196923	14206946	-	0	0.80735554
Chr1_14203800	0.166667	0.5	3	8	1	Chr1	AT1G37200	transposable_element_gene	14201054	14206371	-	0	1.584959615
Chr1_14203800	0.166667	0.5	3	8	1	Chr1	AT1TE46635	TE	14196923	14206946	-	0	1.584959615
Chr1_14204000	0.222222	0.588235	3	4	1	Chr1	AT1G37200	transposable_element_gene	14201054	14206371	-	0	1.404390976
Chr1_14204000	0.222222	0.588235	3	4	1	Chr1	AT1TE46635	TE	14196923	14206946	-	0	1.404390976
Chr1_14205600	0	0.2	2	2	1	Chr1	AT1G37200	transposable_element_gene	14201054	14206371	-	0	4.321928095
Chr1_14205600	0	0.2	2	2	1	Chr1	AT1TE46635	TE	14196923	14206946	-	0	4.321928095
Chr1_14205700	0.321429	0.571429	10	6	1	Chr1	AT1G37200	transposable_element_gene	14201054	14206371	-	0	0.830074157
Chr1_14205700	0.321429	0.571429	10	6	1	Chr1	AT1TE46635	TE	14196923	14206946	-	0	0.830074157
Chr1_14206200	0.166667	0.490196	4	7	1	Chr1	AT1G37200	transposable_element_gene	14201054	14206371	-	0	1.556390232
Chr1_14206200	0.166667	0.490196	4	7	1	Chr1	AT1TE46635	TE	14196923	14206946	-	0	1.556390232
Chr1_14206400	0.318182	0.648649	3	7	1	Chr1	AT1TE46635	TE	14196923	14206946	-	0	1.027585789
Chr1_14208000	0.2	0.545455	2	2	1	Chr1	AT1TE46640	TE	14207139	14208348	+	0	1.447460179
Chr1_14209400	0	0.34375	1	4	1	Chr1	AT1G37210	transposable_element_gene	14208782	14211487	+	0	5.103287808
Chr1_14209400	0	0.34375	1	4	1	Chr1	AT1TE46645	TE	14208774	14211194	+	0	5.103287808
Chr1_14210800	0.333333	0.75	2	2	1	Chr1	AT1G37210	transposable_element_gene	14208782	14211487	+	0	1.169926444
Chr1_14210800	0.333333	0.75	2	2	1	Chr1	AT1TE46645	TE	14208774	14211194	+	0	1.169926444
Chr1_14211000	0.148148	0.363636	3	2	1	Chr1	AT1G37210	transposable_element_gene	14208782	14211487	+	0	1.295455884
Chr1_14211000	0.148148	0.363636	3	2	1	Chr1	AT1TE46645	TE	14208774	14211194	+	0	1.295455884
Chr1_14213300	0	0.222222	2	1	1	Chr1	AT1G37275	transposable_element_gene	14213199	14213730	+	0	4.473929746
Chr1_14213300	0	0.222222	2	1	1	Chr1	AT1TE46660	TE	14212699	14214745	+	0	4.473929746
Chr1_14216400	0.266667	0.5	2	1	1	Chr1	AT1TE46665	TE	14214747	14225656	-	0	0.906888792
Chr1_14218200	0	0.208333	1	2	1	Chr1	AT1G37340	transposable_element_gene	14218097	14223712	-	0	4.380819476
Chr1_14218200	0	0.208333	1	2	1	Chr1	AT1TE46665	TE	14214747	14225656	-	0	4.380819476
Chr1_14220300	0.2	0.75	1	1	1	Chr1	AT1G37340	transposable_element_gene	14218097	14223712	-	0	1.906890596
Chr1_14220300	0.2	0.75	1	1	1	Chr1	AT1TE46665	TE	14214747	14225656	-	0	1.906890596
Chr1_14221100	0.405405	0.685185	7	12	0.406800534	Chr1	AT1G37340	transposable_element_gene	14218097	14223712	-	0	0.757129686
Chr1_14221100	0.405405	0.685185	7	12	0.406800534	Chr1	AT1TE46665	TE	14214747	14225656	-	0	0.757129686
Chr1_14221800	0.4	0.714286	1	1	1	Chr1	AT1G37340	transposable_element_gene	14218097	14223712	-	0	0.836501845
Chr1_14221800	0.4	0.714286	1	1	1	Chr1	AT1TE46665	TE	14214747	14225656	-	0	0.836501845
Chr1_14223100	0.25	1	1	1	1	Chr1	AT1G37340	transposable_element_gene	14218097	14223712	-	0	2
Chr1_14223100	0.25	1	1	1	1	Chr1	AT1TE46665	TE	14214747	14225656	-	0	2
Chr1_14224600	0.117647	0.6	2	1	1	Chr1	AT1TE46665	TE	14214747	14225656	-	0	2.350497968
Chr1_14225200	0	0.2	1	1	1	Chr1	AT1TE46665	TE	14214747	14225656	-	0	4.321928095
Chr1_14225900	0.170455	0.370968	11	9	1	Chr1	AT1TE46680	TE	14225657	14226700	+	0	1.121903825
Chr1_14226700	0.6	0.833333	1	1	1	Chr1	AT1TE46680	TE	14225657	14226700	+	0	0.473930611
Chr1_14226700	0.6	0.833333	1	1	1	Chr1	AT1TE46685	TE	14226701	14230059	+	0	0.473930611
Chr1_14227600	0.521739	0.805556	5	5	1	Chr1	AT1G37405	transposable_element_gene	14226804	14232764	+	0	0.626656606
Chr1_14227600	0.521739	0.805556	5	5	1	Chr1	AT1TE46685	TE	14226701	14230059	+	0	0.626656606
Chr1_14228200	0.363636	0.615385	2	3	1	Chr1	AT1G37405	transposable_element_gene	14226804	14232764	+	0	0.758994245
Chr1_14228200	0.363636	0.615385	2	3	1	Chr1	AT1TE46685	TE	14226701	14230059	+	0	0.758994245
Chr1_14229200	0.416667	0.705882	7	3	1	Chr1	AT1G37405	transposable_element_gene	14226804	14232764	+	0	0.76053219
Chr1_14229200	0.416667	0.705882	7	3	1	Chr1	AT1TE46685	TE	14226701	14230059	+	0	0.76053219
Chr1_14230000	0.433333	0.8	6	2	1	Chr1	AT1G37405	transposable_element_gene	14226804	14232764	+	0	0.884523892
Chr1_14230000	0.433333	0.8	6	2	1	Chr1	AT1TE46685	TE	14226701	14230059	+	0	0.884523892
Chr1_14230000	0.433333	0.8	6	2	1	Chr1	AT1TE46690	TE	14230071	14242310	+	0	0.884523892
Chr1_14230600	0.25	0.727273	1	4	1	Chr1	AT1G37405	transposable_element_gene	14226804	14232764	+	0	1.540568922
Chr1_14230600	0.25	0.727273	1	4	1	Chr1	AT1TE46690	TE	14230071	14242310	+	0	1.540568922
Chr1_14230800	0.6	0.8	1	1	1	Chr1	AT1G37405	transposable_element_gene	14226804	14232764	+	0	0.415037499
Chr1_14230800	0.6	0.8	1	1	1	Chr1	AT1TE46690	TE	14230071	14242310	+	0	0.415037499
Chr1_14230900	0.5	1	1	1	1	Chr1	AT1G37405	transposable_element_gene	14226804	14232764	+	0	1
Chr1_14230900	0.5	1	1	1	1	Chr1	AT1TE46690	TE	14230071	14242310	+	0	1
Chr1_14231600	0.333333	0.555556	3	3	1	Chr1	AT1G37405	transposable_element_gene	14226804	14232764	+	0	0.736968191
Chr1_14231600	0.333333	0.555556	3	3	1	Chr1	AT1TE46690	TE	14230071	14242310	+	0	0.736968191
Chr1_14231700	0.2	0.4	2	2	1	Chr1	AT1G37405	transposable_element_gene	14226804	14232764	+	0	1
Chr1_14231700	0.2	0.4	2	2	1	Chr1	AT1TE46690	TE	14230071	14242310	+	0	1
Chr1_14233500	0.233333	0.6	3	3	1	Chr1	AT1TE46690	TE	14230071	14242310	+	0	1.36257214
Chr1_14233500	0.233333	0.6	3	3	1	Chr1	AT1TE46700	TE	14232764	14235750	+	0	1.36257214
Chr1_14235100	0.416667	0.625	2	2	1	Chr1	AT1G37471	transposable_element_gene	14234557	14237169	+	0	0.584961347
Chr1_14235100	0.416667	0.625	2	2	1	Chr1	AT1TE46690	TE	14230071	14242310	+	0	0.584961347
Chr1_14235100	0.416667	0.625	2	2	1	Chr1	AT1TE46700	TE	14232764	14235750	+	0	0.584961347
Chr1_14235700	0.565217	0.888889	3	2	1	Chr1	AT1G37471	transposable_element_gene	14234557	14237169	+	0	0.653198416
Chr1_14235700	0.565217	0.888889	3	2	1	Chr1	AT1TE46690	TE	14230071	14242310	+	0	0.653198416
Chr1_14235700	0.565217	0.888889	3	2	1	Chr1	AT1TE46700	TE	14232764	14235750	+	0	0.653198416
Chr1_14235700	0.565217	0.888889	3	2	1	Chr1	AT1TE46710	TE	14235751	14236844	+	0	0.653198416
Chr1_14236900	0	0.857143	1	1	1	Chr1	AT1G37471	transposable_element_gene	14234557	14237169	+	0	6.421464009
Chr1_14236900	0	0.857143	1	1	1	Chr1	AT1TE46690	TE	14230071	14242310	+	0	6.421464009
Chr1_14236900	0	0.857143	1	1	1	Chr1	AT1TE46715	TE	14236845	14237008	+	0	6.421464009
Chr1_14237100	0.153846	0.666667	2	2	1	Chr1	AT1G37471	transposable_element_gene	14234557	14237169	+	0	2.115479381
Chr1_14237100	0.153846	0.666667	2	2	1	Chr1	AT1TE46690	TE	14230071	14242310	+	0	2.115479381
Chr1_14237100	0.153846	0.666667	2	2	1	Chr1	AT1TE46725	TE	14237029	14237449	+	0	2.115479381
Chr1_14237500	0.166667	0.444444	1	2	1	Chr1	AT1TE46690	TE	14230071	14242310	+	0	1.415033171
Chr1_14237500	0.166667	0.444444	1	2	1	Chr1	AT1TE46735	TE	14237574	14241004	+	0	1.415033171
Chr1_14238400	0.142857	0.5	1	1	1	Chr1	AT1TE46690	TE	14230071	14242310	+	0	1.807356365
Chr1_14238400	0.142857	0.5	1	1	1	Chr1	AT1TE46735	TE	14237574	14241004	+	0	1.807356365
Chr1_14239400	0	0.25	1	1	1	Chr1	AT1TE46690	TE	14230071	14242310	+	0	4.64385619
Chr1_14239400	0	0.25	1	1	1	Chr1	AT1TE46735	TE	14237574	14241004	+	0	4.64385619
Chr1_14240400	0.529412	0.857143	4	4	1	Chr1	AT1TE46690	TE	14230071	14242310	+	0	0.695145018
Chr1_14240400	0.529412	0.857143	4	4	1	Chr1	AT1TE46735	TE	14237574	14241004	+	0	0.695145018
Chr1_14241300	0.25	0.6	2	2	1	Chr1	AT1G37537	transposable_element_gene	14241087	14242190	+	0	1.263034406
Chr1_14241300	0.25	0.6	2	2	1	Chr1	AT1TE46690	TE	14230071	14242310	+	0	1.263034406
Chr1_14242000	0.421053	0.75	4	6	1	Chr1	AT1G37537	transposable_element_gene	14241087	14242190	+	0	0.832888752
Chr1_14242000	0.421053	0.75	4	6	1	Chr1	AT1TE46690	TE	14230071	14242310	+	0	0.832888752
Chr1_14243300	0.368421	0.636364	3	6	1	Chr1	AT1G37603	transposable_element_gene	14243165	14245015	+	0	0.788496925
Chr1_14243300	0.368421	0.636364	3	6	1	Chr1	AT1TE46755	TE	14242404	14248337	+	0	0.788496925
Chr1_14243400	0.45098	0.655172	6	5	1	Chr1	AT1G37603	transposable_element_gene	14243165	14245015	+	0	0.538810248
Chr1_14243400	0.45098	0.655172	6	5	1	Chr1	AT1TE46755	TE	14242404	14248337	+	0	0.538810248
Chr1_14244100	0.463415	0.675	8	7	1	Chr1	AT1G37603	transposable_element_gene	14243165	14245015	+	0	0.542582759
Chr1_14244100	0.463415	0.675	8	7	1	Chr1	AT1TE46755	TE	14242404	14248337	+	0	0.542582759
Chr1_14244500	0.375	0.625	2	5	1	Chr1	AT1G37603	transposable_element_gene	14243165	14245015	+	0	0.736965594
Chr1_14244500	0.375	0.625	2	5	1	Chr1	AT1TE46755	TE	14242404	14248337	+	0	0.736965594
Chr1_14244800	0.230769	0.509091	10	8	1	Chr1	AT1G37603	transposable_element_gene	14243165	14245015	+	0	1.141474126
Chr1_14244800	0.230769	0.509091	10	8	1	Chr1	AT1TE46755	TE	14242404	14248337	+	0	1.141474126
Chr1_14245400	0.222222	0.423729	6	6	1	Chr1	AT1TE46755	TE	14242404	14248337	+	0	0.931140219
Chr1_14246300	0.454545	0.777778	3	1	1	Chr1	AT1TE46755	TE	14242404	14248337	+	0	0.774935299
Chr1_14246400	0.344828	0.580645	8	5	1	Chr1	AT1TE46755	TE	14242404	14248337	+	0	0.751779459
Chr1_14247600	0.393939	0.613636	4	7	1	Chr1	AT1TE46755	TE	14242404	14248337	+	0	0.639410873
Chr1_14247900	0.25	0.833333	2	1	1	Chr1	AT1TE46755	TE	14242404	14248337	+	0	1.736965017
Chr1_14248900	0.5	0.857143	2	4	1	Chr1	AT1G37669	transposable_element_gene	14248948	14251512	+	0	0.777607819
Chr1_14248900	0.5	0.857143	2	4	1	Chr1	AT1TE46760	TE	14248338	14248936	+	0	0.777607819
Chr1_14248900	0.5	0.857143	2	4	1	Chr1	AT1TE46765	TE	14248937	14255843	+	0	0.777607819
Chr1_14249500	0.464286	0.703704	6	10	1	Chr1	AT1G37669	transposable_element_gene	14248948	14251512	+	0	0.599954935
Chr1_14249500	0.464286	0.703704	6	10	1	Chr1	AT1TE46765	TE	14248937	14255843	+	0	0.599954935
Chr1_14249700	0.516129	0.875	6	2	1	Chr1	AT1G37669	transposable_element_gene	14248948	14251512	+	0	0.761551323
Chr1_14249700	0.516129	0.875	6	2	1	Chr1	AT1TE46765	TE	14248937	14255843	+	0	0.761551323
Chr1_14249800	0.5	0.75	4	1	1	Chr1	AT1G37669	transposable_element_gene	14248948	14251512	+	0	0.584962501
Chr1_14249800	0.5	0.75	4	1	1	Chr1	AT1TE46765	TE	14248937	14255843	+	0	0.584962501
Chr1_14253000	0.481481	0.75	6	5	1	Chr1	AT1TE46765	TE	14248937	14255843	+	0	0.639411727
Chr1_14253300	0.189189	0.424242	7	5	1	Chr1	AT1TE46765	TE	14248937	14255843	+	0	1.165059246
Chr1_14253500	0.333333	0.611111	4	4	1	Chr1	AT1TE46765	TE	14248937	14255843	+	0	0.874470298
Chr1_14254000	0.622222	0.827586	7	4	1	Chr1	AT1TE46765	TE	14248937	14255843	+	0	0.411479834
Chr1_14256500	0	0.5	1	5	1	Chr1	AT1TE46770	TE	14255844	14257875	-	0	5.64385619
Chr1_14256800	0.125	0.4	2	2	1	Chr1	AT1TE46770	TE	14255844	14257875	-	0	1.678071905
Chr1_14258000	0.363636	0.575758	5	5	1	Chr1	AT1G37735	transposable_element_gene	14257071	14260655	-	0	0.662967518
Chr1_14258000	0.363636	0.575758	5	5	1	Chr1	AT1TE46775	TE	14257876	14259091	-	0	0.662967518
Chr1_14258600	0.777778	1	3	3	1	Chr1	AT1G37735	transposable_element_gene	14257071	14260655	-	0	0.362569667
Chr1_14258600	0.777778	1	3	3	1	Chr1	AT1TE46775	TE	14257876	14259091	-	0	0.362569667
Chr1_14258800	0.125	0.631579	1	3	1	Chr1	AT1G37735	transposable_element_gene	14257071	14260655	-	0	2.337035108
Chr1_14258800	0.125	0.631579	1	3	1	Chr1	AT1TE46775	TE	14257876	14259091	-	0	2.337035108
Chr1_14259500	0	0.5	1	1	1	Chr1	AT1G37735	transposable_element_gene	14257071	14260655	-	0	5.64385619
Chr1_14259500	0	0.5	1	1	1	Chr1	AT1TE46780	TE	14259092	14261082	-	0	5.64385619
Chr1_14261700	0.565217	0.846154	4	3	1	Chr1	AT1TE46790	TE	14261588	14262179	-	0	0.5821154
Chr1_14263900	0.340909	0.75	7	3	1	Chr1	AT1TE46805	TE	14263552	14273951	-	0	1.137503908
Chr1_14264100	0.1	0.375	1	1	1	Chr1	AT1TE46805	TE	14263552	14273951	-	0	1.906890596
Chr1_14264500	0.1	0.395833	2	5	1	Chr1	AT1TE46805	TE	14263552	14273951	-	0	1.984891893
Chr1_14264700	0.166667	0.5	1	1	1	Chr1	AT1TE46805	TE	14263552	14273951	-	0	1.584959615
Chr1_14267800	0.521739	0.725	3	5	1	Chr1	AT1G37867	transposable_element_gene	14266731	14272193	-	0	0.474652716
Chr1_14267800	0.521739	0.725	3	5	1	Chr1	AT1TE46805	TE	14263552	14273951	-	0	0.474652716
Chr1_14267800	0.521739	0.725	3	5	1	Chr1	AT1TE46810	TE	14267046	14268443	-	0	0.474652716
Chr1_14268700	0	0.333333	2	2	1	Chr1	AT1G37867	transposable_element_gene	14266731	14272193	-	0	5.058892246
Chr1_14268700	0	0.333333	2	2	1	Chr1	AT1TE46805	TE	14263552	14273951	-	0	5.058892246
Chr1_14269600	0.357143	0.809524	2	2	1	Chr1	AT1G37867	transposable_element_gene	14266731	14272193	-	0	1.180572008
Chr1_14269600	0.357143	0.809524	2	2	1	Chr1	AT1TE46805	TE	14263552	14273951	-	0	1.180572008
Chr1_14269900	0.318182	0.571429	2	2	1	Chr1	AT1G37867	transposable_element_gene	14266731	14272193	-	0	0.844722032
Chr1_14269900	0.318182	0.571429	2	2	1	Chr1	AT1TE46805	TE	14263552	14273951	-	0	0.844722032
Chr1_14270500	0.406977	0.693548	11	10	0.741873752	Chr1	AT1G37867	transposable_element_gene	14266731	14272193	-	0	0.76904847
Chr1_14270500	0.406977	0.693548	11	10	0.741873752	Chr1	AT1TE46805	TE	14263552	14273951	-	0	0.76904847
Chr1_14270600	0.2	0.555556	2	2	1	Chr1	AT1G37867	transposable_element_gene	14266731	14272193	-	0	1.473932342
Chr1_14270600	0.2	0.555556	2	2	1	Chr1	AT1TE46805	TE	14263552	14273951	-	0	1.473932342
Chr1_14271700	0.304348	0.595238	4	8	1	Chr1	AT1G37867	transposable_element_gene	14266731	14272193	-	0	0.967744746
Chr1_14271700	0.304348	0.595238	4	8	1	Chr1	AT1TE46805	TE	14263552	14273951	-	0	0.967744746
Chr1_14272200	0.421053	0.647059	3	2	1	Chr1	AT1TE46805	TE	14263552	14273951	-	0	0.619895422
Chr1_14272400	0.567568	0.933333	7	3	1	Chr1	AT1TE46805	TE	14263552	14273951	-	0	0.717598655
Chr1_14272600	0.642857	0.888889	3	3	1	Chr1	AT1TE46805	TE	14263552	14273951	-	0	0.46750542
Chr1_14272700	0.5	0.785714	1	1	1	Chr1	AT1TE46805	TE	14263552	14273951	-	0	0.652076172
Chr1_14272800	0.25	0.48	3	5	1	Chr1	AT1TE46805	TE	14263552	14273951	-	0	0.941106311
Chr1_14275200	0.25	0.451613	2	2	1	Chr1	AT1G37933	transposable_element_gene	14273365	14276511	-	0	0.853158921
Chr1_14275200	0.25	0.451613	2	2	1	Chr1	AT1TE46825	TE	14273956	14277544	+	0	0.853158921
Chr1_14275800	0.291667	0.627119	3	6	1	Chr1	AT1G37933	transposable_element_gene	14273365	14276511	-	0	1.104417065
Chr1_14275800	0.291667	0.627119	3	6	1	Chr1	AT1TE46825	TE	14273956	14277544	+	0	1.104417065
Chr1_14278400	0.15	0.375	2	2	1	Chr1	AT1G37999	transposable_element_gene	14278111	14282034	-	0	1.321928095
Chr1_14278400	0.15	0.375	2	2	1	Chr1	AT1TE46830	TE	14277551	14282138	-	0	1.321928095
Chr1_14278700	0.272727	0.529412	1	1	1	Chr1	AT1G37999	transposable_element_gene	14278111	14282034	-	0	0.956933362
Chr1_14278700	0.272727	0.529412	1	1	1	Chr1	AT1TE46830	TE	14277551	14282138	-	0	0.956933362
Chr1_14279800	0.05	0.28	2	2	1	Chr1	AT1G37999	transposable_element_gene	14278111	14282034	-	0	2.485426827
Chr1_14279800	0.05	0.28	2	2	1	Chr1	AT1TE46830	TE	14277551	14282138	-	0	2.485426827
Chr1_14280600	0.533333	1	3	1	1	Chr1	AT1G37999	transposable_element_gene	14278111	14282034	-	0	0.906891497
Chr1_14280600	0.533333	1	3	1	1	Chr1	AT1TE46830	TE	14277551	14282138	-	0	0.906891497
Chr1_14280600	0.533333	1	3	1	1	Chr1	AT1TE46835	TE	14280175	14281809	-	0	0.906891497
Chr1_14283100	0.083333	0.291667	2	2	1	Chr1	AT1TE46850	TE	14282909	14283310	-	0	1.807362342
Chr1_1428900	0	0.25	2	1	1	Chr1	AT1G05000	gene	1425593	1428782	+	-118	4.64385619
Chr1_14298400	0.090909	0.325	2	4	1	Chr1	AT1TE46940	TE	14298032	14298666	+	0	1.837944685
Chr1_14301100	0.378378	0.578947	4	7	1	Chr1	AT1G38140	transposable_element_gene	14300842	14302929	+	0	0.613603073
Chr1_14301900	0.454545	0.666667	1	1	1	Chr1	AT1G38140	transposable_element_gene	14300842	14302929	+	0	0.552543187
Chr1_14301900	0.454545	0.666667	1	1	1	Chr1	AT1TE46960	TE	14301649	14302414	+	0	0.552543187
Chr1_14309300	0	0.25	1	1	1	Chr1	AT1TE47005	TE	14308461	14309469	-	0	4.64385619
Chr1_14312300	0.318182	0.612903	4	4	1	Chr1	AT1TE47035	TE	14311851	14327652	+	0	0.945806544
Chr1_14312300	0.318182	0.612903	4	4	1	Chr1	AT1TE47040	TE	14312044	14312448	+	0	0.945806544
Chr1_14314200	0.5	0.75	1	1	1	Chr1	AT1G38149	transposable_element_gene	14313049	14315934	+	0	0.584962501
Chr1_14314200	0.5	0.75	1	1	1	Chr1	AT1TE47035	TE	14311851	14327652	+	0	0.584962501
Chr1_14315500	0.615385	1	1	1	1	Chr1	AT1G38149	transposable_element_gene	14313049	14315934	+	0	0.700438816
Chr1_14315500	0.615385	1	1	1	1	Chr1	AT1TE47035	TE	14311851	14327652	+	0	0.700438816
Chr1_14315500	0.615385	1	1	1	1	Chr1	AT1TE47050	TE	14315190	14320850	+	0	0.700438816
Chr1_14315700	0.1	0.37931	1	4	1	Chr1	AT1G38149	transposable_element_gene	14313049	14315934	+	0	1.923377407
Chr1_14315700	0.1	0.37931	1	4	1	Chr1	AT1TE47035	TE	14311851	14327652	+	0	1.923377407
Chr1_14315700	0.1	0.37931	1	4	1	Chr1	AT1TE47050	TE	14315190	14320850	+	0	1.923377407
Chr1_14316200	0.461538	0.823529	2	4	1	Chr1	AT1TE47035	TE	14311851	14327652	+	0	0.83537002
Chr1_14316200	0.461538	0.823529	2	4	1	Chr1	AT1TE47050	TE	14315190	14320850	+	0	0.83537002
Chr1_14317300	0.25	0.583333	1	2	1	Chr1	AT1G38158	transposable_element_gene	14316988	14319492	+	0	1.222391597
Chr1_14317300	0.25	0.583333	1	2	1	Chr1	AT1TE47035	TE	14311851	14327652	+	0	1.222391597
Chr1_14317300	0.25	0.583333	1	2	1	Chr1	AT1TE47050	TE	14315190	14320850	+	0	1.222391597
Chr1_14319100	0.625	1	1	1	1	Chr1	AT1G38158	transposable_element_gene	14316988	14319492	+	0	0.678071905
Chr1_14319100	0.625	1	1	1	1	Chr1	AT1TE47035	TE	14311851	14327652	+	0	0.678071905
Chr1_14319100	0.625	1	1	1	1	Chr1	AT1TE47050	TE	14315190	14320850	+	0	0.678071905
Chr1_14320800	0.28125	0.490196	3	6	1	Chr1	AT1G38167	transposable_element_gene	14320220	14323789	+	0	0.801505616
Chr1_14320800	0.28125	0.490196	3	6	1	Chr1	AT1TE47035	TE	14311851	14327652	+	0	0.801505616
Chr1_14320800	0.28125	0.490196	3	6	1	Chr1	AT1TE47050	TE	14315190	14320850	+	0	0.801505616
Chr1_14321400	0.35	0.578947	2	3	1	Chr1	AT1G38167	transposable_element_gene	14320220	14323789	+	0	0.72607636
Chr1_14321400	0.35	0.578947	2	3	1	Chr1	AT1TE47035	TE	14311851	14327652	+	0	0.72607636
Chr1_14321500	0.25	0.6	1	2	1	Chr1	AT1G38167	transposable_element_gene	14320220	14323789	+	0	1.263034406
Chr1_14321500	0.25	0.6	1	2	1	Chr1	AT1TE47035	TE	14311851	14327652	+	0	1.263034406
Chr1_14321900	0.538462	0.875	1	1	1	Chr1	AT1G38167	transposable_element_gene	14320220	14323789	+	0	0.700438482
Chr1_14321900	0.538462	0.875	1	1	1	Chr1	AT1TE47035	TE	14311851	14327652	+	0	0.700438482
Chr1_14322100	0	0.25	1	1	1	Chr1	AT1G38167	transposable_element_gene	14320220	14323789	+	0	4.64385619
Chr1_14322100	0	0.25	1	1	1	Chr1	AT1TE47035	TE	14311851	14327652	+	0	4.64385619
Chr1_14322400	0.294118	0.5	4	1	1	Chr1	AT1G38167	transposable_element_gene	14320220	14323789	+	0	0.765533015
Chr1_14322400	0.294118	0.5	4	1	1	Chr1	AT1TE47035	TE	14311851	14327652	+	0	0.765533015
Chr1_14322800	0.6	0.88	2	4	1	Chr1	AT1G38167	transposable_element_gene	14320220	14323789	+	0	0.552541023
Chr1_14322800	0.6	0.88	2	4	1	Chr1	AT1TE47035	TE	14311851	14327652	+	0	0.552541023
Chr1_14323300	0.117647	0.36	4	3	1	Chr1	AT1G38167	transposable_element_gene	14320220	14323789	+	0	1.613532374
Chr1_14323300	0.117647	0.36	4	3	1	Chr1	AT1TE47035	TE	14311851	14327652	+	0	1.613532374
Chr1_14323400	0.142857	0.475	1	4	1	Chr1	AT1G38167	transposable_element_gene	14320220	14323789	+	0	1.733355783
Chr1_14323400	0.142857	0.475	1	4	1	Chr1	AT1TE47035	TE	14311851	14327652	+	0	1.733355783
Chr1_14324700	0.166667	1	1	1	1	Chr1	AT1G38176	transposable_element_gene	14324216	14325619	+	0	2.584959615
Chr1_14324700	0.166667	1	1	1	1	Chr1	AT1TE47035	TE	14311851	14327652	+	0	2.584959615
Chr1_14326200	0.428571	0.833333	1	1	1	Chr1	AT1TE47035	TE	14311851	14327652	+	0	0.959358881
Chr1_14327300	0.354167	0.634146	4	4	1	Chr1	AT1TE47035	TE	14311851	14327652	+	0	0.840385238
Chr1_14327500	0.642857	1	1	1	1	Chr1	AT1TE47035	TE	14311851	14327652	+	0	0.637430241
Chr1_14331100	0.5	0.733333	2	2	1	Chr1	AT1TE47095	TE	14331005	14332548	-	0	0.552540367
Chr1_14331400	0.5	0.736842	2	2	1	Chr1	AT1TE47095	TE	14331005	14332548	-	0	0.559427203
Chr1_14331800	0.333333	0.545455	1	2	1	Chr1	AT1TE47095	TE	14331005	14332548	-	0	0.710496028
Chr1_14332200	0	0.27027	4	8	1	Chr1	AT1TE47095	TE	14331005	14332548	-	0	4.756329476
Chr1_14334800	0.2	0.4	3	4	1	Chr1	AT1G38185	transposable_element_gene	14334140	14338177	+	0	1
Chr1_14334800	0.2	0.4	3	4	1	Chr1	AT1TE47105	TE	14334336	14340693	+	0	1
Chr1_14336700	0.454545	0.777778	6	5	1	Chr1	AT1G38185	transposable_element_gene	14334140	14338177	+	0	0.774935299
Chr1_14336700	0.454545	0.777778	6	5	1	Chr1	AT1TE47105	TE	14334336	14340693	+	0	0.774935299
Chr1_14337900	0.238095	0.5	4	3	1	Chr1	AT1G38185	transposable_element_gene	14334140	14338177	+	0	1.070390771
Chr1_14337900	0.238095	0.5	4	3	1	Chr1	AT1TE47105	TE	14334336	14340693	+	0	1.070390771
Chr1_14338800	0.24	0.590909	1	2	1	Chr1	AT1TE47105	TE	14334336	14340693	+	0	1.299901567
Chr1_14339800	0.2	0.555556	1	2	1	Chr1	AT1G38194	transposable_element_gene	14339343	14340227	+	0	1.473932342
Chr1_14339800	0.2	0.555556	1	2	1	Chr1	AT1TE47105	TE	14334336	14340693	+	0	1.473932342
Chr1_14340000	0.5	0.75	1	1	1	Chr1	AT1G38194	transposable_element_gene	14339343	14340227	+	0	0.584962501
Chr1_14340000	0.5	0.75	1	1	1	Chr1	AT1TE47105	TE	14334336	14340693	+	0	0.584962501
Chr1_14388300	0.363636	0.571429	2	3	1	Chr1	AT1G38270	transposable_element_gene	14386830	14389799	+	0	0.652079221
Chr1_14388300	0.363636	0.571429	2	3	1	Chr1	AT1TE47340	TE	14385033	14390221	+	0	0.652079221
Chr1_14388600	0.555556	0.833333	2	2	1	Chr1	AT1G38270	transposable_element_gene	14386830	14389799	+	0	0.584960769
Chr1_14388600	0.555556	0.833333	2	2	1	Chr1	AT1TE47340	TE	14385033	14390221	+	0	0.584960769
Chr1_14389400	0.25	0.75	1	1	1	Chr1	AT1G38270	transposable_element_gene	14386830	14389799	+	0	1.584962501
Chr1_14389400	0.25	0.75	1	1	1	Chr1	AT1TE47340	TE	14385033	14390221	+	0	1.584962501
Chr1_14430700	0.375	0.625	2	2	1	Chr1	AT1G38340	transposable_element_gene	14430747	14432225	+	0	0.736965594
Chr1_14430700	0.375	0.625	2	2	1	Chr1	AT1TE47540	TE	14427922	14449178	+	0	0.736965594
Chr1_14430700	0.375	0.625	2	2	1	Chr1	AT1TE47545	TE	14429068	14430800	-	0	0.736965594
Chr1_14431700	0.47619	0.69697	10	5	1	Chr1	AT1G38340	transposable_element_gene	14430747	14432225	+	0	0.549559235
Chr1_14431700	0.47619	0.69697	10	5	1	Chr1	AT1TE47540	TE	14427922	14449178	+	0	0.549559235
Chr1_14432700	0.25	0.555556	1	1	1	Chr1	AT1TE47540	TE	14427922	14449178	+	0	1.152004248
Chr1_14432700	0.25	0.555556	1	1	1	Chr1	AT1TE47550	TE	14432223	14442952	+	0	1.152004248
Chr1_14433500	0.5	0.769231	2	2	1	Chr1	AT1TE47540	TE	14427922	14449178	+	0	0.62148881
Chr1_14433500	0.5	0.769231	2	2	1	Chr1	AT1TE47550	TE	14432223	14442952	+	0	0.62148881
Chr1_14433600	0.347826	0.597403	5	10	1	Chr1	AT1TE47540	TE	14427922	14449178	+	0	0.780338704
Chr1_14433600	0.347826	0.597403	5	10	1	Chr1	AT1TE47550	TE	14432223	14442952	+	0	0.780338704
Chr1_14435400	0.44	0.648649	5	7	1	Chr1	AT1G38350	transposable_element_gene	14434173	14436840	+	0	0.559934488
Chr1_14435400	0.44	0.648649	5	7	1	Chr1	AT1TE47540	TE	14427922	14449178	+	0	0.559934488
Chr1_14435400	0.44	0.648649	5	7	1	Chr1	AT1TE47550	TE	14432223	14442952	+	0	0.559934488
Chr1_14435800	0.25	0.6	1	2	1	Chr1	AT1G38350	transposable_element_gene	14434173	14436840	+	0	1.263034406
Chr1_14435800	0.25	0.6	1	2	1	Chr1	AT1TE47540	TE	14427922	14449178	+	0	1.263034406
Chr1_14435800	0.25	0.6	1	2	1	Chr1	AT1TE47550	TE	14432223	14442952	+	0	1.263034406
Chr1_14436200	0.285714	0.75	2	1	1	Chr1	AT1G38350	transposable_element_gene	14434173	14436840	+	0	1.392318865
Chr1_14436200	0.285714	0.75	2	1	1	Chr1	AT1TE47540	TE	14427922	14449178	+	0	1.392318865
Chr1_14436200	0.285714	0.75	2	1	1	Chr1	AT1TE47550	TE	14432223	14442952	+	0	1.392318865
Chr1_14436300	0.6	0.818182	4	3	1	Chr1	AT1G38350	transposable_element_gene	14434173	14436840	+	0	0.447459298
Chr1_14436300	0.6	0.818182	4	3	1	Chr1	AT1TE47540	TE	14427922	14449178	+	0	0.447459298
Chr1_14436300	0.6	0.818182	4	3	1	Chr1	AT1TE47550	TE	14432223	14442952	+	0	0.447459298
Chr1_14437800	0.3125	0.573529	7	8	1	Chr1	AT1G38360	transposable_element_gene	14437603	14445999	+	0	0.876010247
Chr1_14437800	0.3125	0.573529	7	8	1	Chr1	AT1TE47540	TE	14427922	14449178	+	0	0.876010247
Chr1_14437800	0.3125	0.573529	7	8	1	Chr1	AT1TE47550	TE	14432223	14442952	+	0	0.876010247
Chr1_14438200	0.25	0.6	1	3	1	Chr1	AT1G38360	transposable_element_gene	14437603	14445999	+	0	1.263034406
Chr1_14438200	0.25	0.6	1	3	1	Chr1	AT1TE47540	TE	14427922	14449178	+	0	1.263034406
Chr1_14438200	0.25	0.6	1	3	1	Chr1	AT1TE47550	TE	14432223	14442952	+	0	1.263034406
Chr1_14439000	0.111111	0.578947	2	6	1	Chr1	AT1G38360	transposable_element_gene	14437603	14445999	+	0	2.381429631
Chr1_14439000	0.111111	0.578947	2	6	1	Chr1	AT1TE47540	TE	14427922	14449178	+	0	2.381429631
Chr1_14439000	0.111111	0.578947	2	6	1	Chr1	AT1TE47550	TE	14432223	14442952	+	0	2.381429631
Chr1_14441100	0.333333	0.56	2	2	1	Chr1	AT1G38360	transposable_element_gene	14437603	14445999	+	0	0.748462676
Chr1_14441100	0.333333	0.56	2	2	1	Chr1	AT1TE47540	TE	14427922	14449178	+	0	0.748462676
Chr1_14441100	0.333333	0.56	2	2	1	Chr1	AT1TE47550	TE	14432223	14442952	+	0	0.748462676
Chr1_14442700	0.2	0.464286	3	5	1	Chr1	AT1G38360	transposable_element_gene	14437603	14445999	+	0	1.215013779
Chr1_14442700	0.2	0.464286	3	5	1	Chr1	AT1TE47540	TE	14427922	14449178	+	0	1.215013779
Chr1_14442700	0.2	0.464286	3	5	1	Chr1	AT1TE47550	TE	14432223	14442952	+	0	1.215013779
Chr1_14444000	0.181818	0.428571	2	1	1	Chr1	AT1G38360	transposable_element_gene	14437603	14445999	+	0	1.237039197
Chr1_14444000	0.181818	0.428571	2	1	1	Chr1	AT1TE47540	TE	14427922	14449178	+	0	1.237039197
Chr1_14444700	0.388889	0.641026	3	3	1	Chr1	AT1G38360	transposable_element_gene	14437603	14445999	+	0	0.721024446
Chr1_14444700	0.388889	0.641026	3	3	1	Chr1	AT1TE47540	TE	14427922	14449178	+	0	0.721024446
Chr1_14447300	0.291667	0.571429	3	3	1	Chr1	AT1G38380	transposable_element_gene	14446400	14447996	+	0	0.97025209
Chr1_14447300	0.291667	0.571429	3	3	1	Chr1	AT1TE47540	TE	14427922	14449178	+	0	0.97025209
Chr1_14447900	0.130435	0.368421	5	3	1	Chr1	AT1G38380	transposable_element_gene	14446400	14447996	+	0	1.498024253
Chr1_14447900	0.130435	0.368421	5	3	1	Chr1	AT1TE47540	TE	14427922	14449178	+	0	1.498024253
Chr1_14452500	0.333333	0.555556	2	2	1	Chr1	AT1TE47580	TE	14451911	14457104	+	0	0.736968191
Chr1_14453300	0.454545	0.666667	1	1	1	Chr1	AT1TE47580	TE	14451911	14457104	+	0	0.552543187
Chr1_14454100	0.333333	0.866667	3	3	1	Chr1	AT1G38400	transposable_element_gene	14453712	14456432	+	0	1.378513621
Chr1_14454100	0.333333	0.866667	3	3	1	Chr1	AT1TE47580	TE	14451911	14457104	+	0	1.378513621
Chr1_14454400	0.2	0.416667	3	3	1	Chr1	AT1G38400	transposable_element_gene	14453712	14456432	+	0	1.058894843
Chr1_14454400	0.2	0.416667	3	3	1	Chr1	AT1TE47580	TE	14451911	14457104	+	0	1.058894843
Chr1_14454700	0.208333	0.411765	3	3	1	Chr1	AT1G38400	transposable_element_gene	14453712	14456432	+	0	0.982929825
Chr1_14454700	0.208333	0.411765	3	3	1	Chr1	AT1TE47580	TE	14451911	14457104	+	0	0.982929825
Chr1_14454900	0.125	0.4	2	1	1	Chr1	AT1G38400	transposable_element_gene	14453712	14456432	+	0	1.678071905
Chr1_14454900	0.125	0.4	2	1	1	Chr1	AT1TE47580	TE	14451911	14457104	+	0	1.678071905
Chr1_14455400	0.487179	0.823529	5	4	1	Chr1	AT1G38400	transposable_element_gene	14453712	14456432	+	0	0.757367508
Chr1_14455400	0.487179	0.823529	5	4	1	Chr1	AT1TE47580	TE	14451911	14457104	+	0	0.757367508
Chr1_14455400	0.487179	0.823529	5	4	1	Chr1	AT1TE47585	TE	14455365	14455414	+	0	0.757367508
Chr1_14455700	0.333333	0.666667	1	4	1	Chr1	AT1G38400	transposable_element_gene	14453712	14456432	+	0	1.000002164
Chr1_14455700	0.333333	0.666667	1	4	1	Chr1	AT1TE47580	TE	14451911	14457104	+	0	1.000002164
Chr1_14456100	0.230769	0.4375	1	1	1	Chr1	AT1G38400	transposable_element_gene	14453712	14456432	+	0	0.922833582
Chr1_14456100	0.230769	0.4375	1	1	1	Chr1	AT1TE47580	TE	14451911	14457104	+	0	0.922833582
Chr1_14457000	0.081633	0.302326	6	5	1	Chr1	AT1TE47580	TE	14451911	14457104	+	0	1.888880674
Chr1_14457700	0	0.25	1	1	1	Chr1	AT1G38410	transposable_element_gene	14457606	14458805	+	0	4.64385619
Chr1_14457700	0	0.25	1	1	1	Chr1	AT1TE47595	TE	14457778	14459459	+	0	4.64385619
Chr1_14459100	0.1	0.315789	2	4	1	Chr1	AT1TE47595	TE	14457778	14459459	+	0	1.658960918
Chr1_14459800	0.4	0.666667	1	1	1	Chr1	AT1TE47605	TE	14459460	14461676	+	0	0.736966316
Chr1_14463400	0	0.333333	1	1	1	Chr1	AT1TE47615	TE	14463363	14463466	+	0	5.058892246
Chr1_14464400	0.142857	0.434783	2	3	1	Chr1	AT1TE47630	TE	14464210	14465550	+	0	1.605723802
Chr1_14465300	0.357143	0.933333	2	2	1	Chr1	AT1TE47630	TE	14464210	14465550	+	0	1.385890061
Chr1_14466700	0.40625	0.722222	4	4	1	Chr1	AT1TE47640	TE	14466420	14467530	+	0	0.830074555
Chr1_14467400	0.341463	0.571429	7	7	1	Chr1	AT1TE47640	TE	14466420	14467530	+	0	0.742844994
Chr1_14467500	0.375	0.724138	2	4	1	Chr1	AT1TE47640	TE	14466420	14467530	+	0	0.949374064
Chr1_14467500	0.375	0.724138	2	4	1	Chr1	AT1TE47645	TE	14467538	14468313	-	0	0.949374064
Chr1_14468900	0.388889	0.625	4	2	1	Chr1	AT1G38423	transposable_element_gene	14467816	14471421	-	0	0.684497762
Chr1_14468900	0.388889	0.625	4	2	1	Chr1	AT1TE47655	TE	14468753	14472769	-	0	0.684497762
Chr1_14470200	0.5	0.75	1	2	1	Chr1	AT1G38423	transposable_element_gene	14467816	14471421	-	0	0.584962501
Chr1_14470200	0.5	0.75	1	2	1	Chr1	AT1TE47655	TE	14468753	14472769	-	0	0.584962501
Chr1_14470200	0.5	0.75	1	2	1	Chr1	AT1TE47660	TE	14470211	14470653	+	0	0.584962501
Chr1_14471400	0.422222	0.694118	9	9	1	Chr1	AT1G38423	transposable_element_gene	14467816	14471421	-	0	0.717179189
Chr1_14471400	0.422222	0.694118	9	9	1	Chr1	AT1TE47655	TE	14468753	14472769	-	0	0.717179189
Chr1_14474300	0.04	0.26	2	3	1	Chr1	AT1TE47670	TE	14474642	14474711	-	243	2.700439718
Chr1_14475200	0.266667	0.6	2	2	1	Chr1	AT1TE47675	TE	14474712	14476323	+	0	1.169923198
Chr1_14475300	0.5	0.75	1	1	1	Chr1	AT1TE47675	TE	14474712	14476323	+	0	0.584962501
Chr1_14475600	0.235294	0.545455	3	4	1	Chr1	AT1TE47675	TE	14474712	14476323	+	0	1.212995647
Chr1_14475900	0	0.866667	1	2	1	Chr1	AT1TE47675	TE	14474712	14476323	+	0	6.437405867
Chr1_14476200	0.484848	0.827586	6	4	1	Chr1	AT1TE47675	TE	14474712	14476323	+	0	0.771376707
Chr1_14478000	0.5	0.758621	1	2	1	Chr1	AT1TE47685	TE	14476831	14478089	-	0	0.601451214
Chr1_14478000	0.5	0.758621	1	2	1	Chr1	AT1TE47690	TE	14478090	14478727	-	0	0.601451214
Chr1_14478300	0.2	0.529412	1	3	1	Chr1	AT1TE47690	TE	14478090	14478727	-	0	1.404390896
Chr1_14479100	0.5	0.722222	1	3	1	Chr1	AT1G38430	transposable_element_gene	14478902	14482448	-	0	0.530514273
Chr1_14479100	0.5	0.722222	1	3	1	Chr1	AT1TE47700	TE	14478944	14480394	-	0	0.530514273
Chr1_14483700	0.258065	0.538462	2	2	1	Chr1	AT1TE47710	TE	14482199	14483890	-	0	1.061110046
Chr1_14489200	0.555556	0.931034	2	3	1	Chr1	AT1TE47720	TE	14487437	14492869	+	0	0.744901511
Chr1_14489200	0.555556	0.931034	2	3	1	Chr1	AT1TE47725	TE	14488373	14489795	-	0	0.744901511
Chr1_14489500	0.076923	0.30303	4	4	1	Chr1	AT1TE47720	TE	14487437	14492869	+	0	1.977973694
Chr1_14489500	0.076923	0.30303	4	4	1	Chr1	AT1TE47725	TE	14488373	14489795	-	0	1.977973694
Chr1_14489800	0.416667	0.772727	2	4	1	Chr1	AT1TE47720	TE	14487437	14492869	+	0	0.891063965
Chr1_14489800	0.416667	0.772727	2	4	1	Chr1	AT1TE47730	TE	14489797	14491652	+	0	0.891063965
Chr1_14490100	0.142857	0.4	1	2	1	Chr1	AT1TE47720	TE	14487437	14492869	+	0	1.48542827
Chr1_14490100	0.142857	0.4	1	2	1	Chr1	AT1TE47730	TE	14489797	14491652	+	0	1.48542827
Chr1_14490300	0.269231	0.571429	5	3	1	Chr1	AT1TE47720	TE	14487437	14492869	+	0	1.085729719
Chr1_14490300	0.269231	0.571429	5	3	1	Chr1	AT1TE47730	TE	14489797	14491652	+	0	1.085729719
Chr1_14490500	0.586207	0.804878	6	5	1	Chr1	AT1TE47720	TE	14487437	14492869	+	0	0.457359927
Chr1_14490500	0.586207	0.804878	6	5	1	Chr1	AT1TE47730	TE	14489797	14491652	+	0	0.457359927
Chr1_14493000	0.727273	0.928571	2	2	1	Chr1	AT1G38450	transposable_element_gene	14492062	14495814	+	0	0.352515208
Chr1_14493000	0.727273	0.928571	2	2	1	Chr1	AT1TE47740	TE	14492883	14493182	+	0	0.352515208
Chr1_14494100	0.583333	0.833333	2	3	1	Chr1	AT1G38450	transposable_element_gene	14492062	14495814	+	0	0.51457342
Chr1_14494100	0.583333	0.833333	2	3	1	Chr1	AT1TE47750	TE	14493852	14498848	+	0	0.51457342
Chr1_14494400	0.75	1	1	1	1	Chr1	AT1G38450	transposable_element_gene	14492062	14495814	+	0	0.415037499
Chr1_14494400	0.75	1	1	1	1	Chr1	AT1TE47750	TE	14493852	14498848	+	0	0.415037499
Chr1_14494600	0.526316	0.75	12	5	1	Chr1	AT1G38450	transposable_element_gene	14492062	14495814	+	0	0.510961342
Chr1_14494600	0.526316	0.75	12	5	1	Chr1	AT1TE47750	TE	14493852	14498848	+	0	0.510961342
Chr1_14494800	0.5	1	6	1	1	Chr1	AT1G38450	transposable_element_gene	14492062	14495814	+	0	1
Chr1_14494800	0.5	1	6	1	1	Chr1	AT1TE47750	TE	14493852	14498848	+	0	1
Chr1_14497200	0.2	0.4	1	1	1	Chr1	AT1TE47750	TE	14493852	14498848	+	0	1
Chr1_14497300	0	0.444444	1	2	1	Chr1	AT1TE47750	TE	14493852	14498848	+	0	5.473929746
Chr1_14497800	0.48	0.72	2	2	1	Chr1	AT1TE47750	TE	14493852	14498848	+	0	0.584962501
Chr1_14497900	0.4	0.777778	1	2	1	Chr1	AT1TE47750	TE	14493852	14498848	+	0	0.959358428
Chr1_14498700	0	0.692308	1	3	1	Chr1	AT1TE47750	TE	14493852	14498848	+	0	6.113342114
Chr1_14499000	0	0.25	1	1	1	Chr1	AT1TE47755	TE	14499146	14499172	+	47	4.64385619
Chr1_14500800	0.545455	0.764706	2	5	1	Chr1	AT1TE47765	TE	14499494	14502836	+	0	0.487445015
Chr1_14501700	0.666667	0.875	3	2	1	Chr1	AT1G38460	transposable_element_gene	14501393	14505229	+	0	0.392316701
Chr1_14501700	0.666667	0.875	3	2	1	Chr1	AT1TE47765	TE	14499494	14502836	+	0	0.392316701
Chr1_14502800	0.2	0.736842	1	3	1	Chr1	AT1G38460	transposable_element_gene	14501393	14505229	+	0	1.881355297
Chr1_14502800	0.2	0.736842	1	3	1	Chr1	AT1TE47765	TE	14499494	14502836	+	0	1.881355297
Chr1_14502800	0.2	0.736842	1	3	1	Chr1	AT1TE47770	TE	14502837	14502952	+	0	1.881355297
Chr1_14503100	0.190476	0.416667	3	2	1	Chr1	AT1G38460	transposable_element_gene	14501393	14505229	+	0	1.129285614
Chr1_14503100	0.190476	0.416667	3	2	1	Chr1	AT1TE47775	TE	14503024	14504548	+	0	1.129285614
Chr1_14503500	0.36	0.640625	3	5	1	Chr1	AT1G38460	transposable_element_gene	14501393	14505229	+	0	0.831483193
Chr1_14503500	0.36	0.640625	3	5	1	Chr1	AT1TE47775	TE	14503024	14504548	+	0	0.831483193
Chr1_14503600	0.208333	0.5	2	3	1	Chr1	AT1G38460	transposable_element_gene	14501393	14505229	+	0	1.263036714
Chr1_14503600	0.208333	0.5	2	3	1	Chr1	AT1TE47775	TE	14503024	14504548	+	0	1.263036714
Chr1_14504000	0	0.2	1	1	1	Chr1	AT1G38460	transposable_element_gene	14501393	14505229	+	0	4.321928095
Chr1_14504000	0	0.2	1	1	1	Chr1	AT1TE47775	TE	14503024	14504548	+	0	4.321928095
Chr1_14504700	0.22807	0.458333	11	5	1	Chr1	AT1G38460	transposable_element_gene	14501393	14505229	+	0	1.006919474
Chr1_14504700	0.22807	0.458333	11	5	1	Chr1	AT1TE47780	TE	14504549	14507555	+	0	1.006919474
Chr1_14506500	0.5	0.777778	2	2	1	Chr1	AT1G38550	transposable_element_gene	14506540	14507184	+	0	0.637430333
Chr1_14506500	0.5	0.777778	2	2	1	Chr1	AT1TE47780	TE	14504549	14507555	+	0	0.637430333
Chr1_14539000	0.125	0.392857	8	6	1	Chr1	AT1G38710	transposable_element_gene	14538739	14542790	-	0	1.652076172
Chr1_14539000	0.125	0.392857	8	6	1	Chr1	AT1TE47880	TE	14538942	14540986	-	0	1.652076172
Chr1_14539700	0.041667	0.3125	4	6	1	Chr1	AT1G38710	transposable_element_gene	14538739	14542790	-	0	2.906879054
Chr1_14539700	0.041667	0.3125	4	6	1	Chr1	AT1TE47880	TE	14538942	14540986	-	0	2.906879054
Chr1_14540000	0.473684	0.708333	6	6	1	Chr1	AT1G38710	transposable_element_gene	14538739	14542790	-	0	0.580502815
Chr1_14540000	0.473684	0.708333	6	6	1	Chr1	AT1TE47880	TE	14538942	14540986	-	0	0.580502815
Chr1_14540000	0.473684	0.708333	6	6	1	Chr1	AT1TE47885	TE	14540051	14540097	-	0	0.580502815
Chr1_14540400	0.117647	0.6	3	1	1	Chr1	AT1G38710	transposable_element_gene	14538739	14542790	-	0	2.350497968
Chr1_14540400	0.117647	0.6	3	1	1	Chr1	AT1TE47880	TE	14538942	14540986	-	0	2.350497968
Chr1_14542500	0.140351	0.357143	8	9	1	Chr1	AT1G38710	transposable_element_gene	14538739	14542790	-	0	1.347462502
Chr1_14544500	0.181818	0.615385	1	1	1	Chr1	AT1G38790	gene	14543277	14544528	-	0	1.758994245
Chr1_14544600	0	0.25	1	1	1	Chr1	AT1G38790	gene	14543277	14544528	-	-72	4.64385619
Chr1_14581700	0.266667	0.827586	3	3	0.651722944	Chr1	AT1G38870	transposable_element_gene	14581871	14584396	-	72	1.633869937
Chr1_14581800	0.242424	0.488372	3	3	1	Chr1	AT1G38870	transposable_element_gene	14581871	14584396	-	0	1.010447955
Chr1_14582400	0.358974	0.622642	6	8	1	Chr1	AT1G38870	transposable_element_gene	14581871	14584396	-	0	0.794523541
Chr1_14582400	0.358974	0.622642	6	8	1	Chr1	AT1TE48020	TE	14582194	14587448	-	0	0.794523541
Chr1_14583200	0.333333	0.584615	6	12	1	Chr1	AT1G38870	transposable_element_gene	14581871	14584396	-	0	0.810522695
Chr1_14583200	0.333333	0.584615	6	12	1	Chr1	AT1TE48020	TE	14582194	14587448	-	0	0.810522695
Chr1_14584500	0.538462	0.941176	3	2	1	Chr1	AT1TE48020	TE	14582194	14587448	-	0	0.805619997
Chr1_14585600	0	0.222222	1	4	1	Chr1	AT1TE48020	TE	14582194	14587448	-	0	4.473929746
Chr1_14585900	0.368421	0.602941	4	7	1	Chr1	AT1TE48020	TE	14582194	14587448	-	0	0.710661539
Chr1_14586100	0.076923	0.702703	3	5	0.324221967	Chr1	AT1TE48020	TE	14582194	14587448	-	0	3.191428124
Chr1_14586700	0.5	0.75	1	2	1	Chr1	AT1TE48020	TE	14582194	14587448	-	0	0.584962501
Chr1_14586800	0.266667	0.666667	2	2	1	Chr1	AT1TE48020	TE	14582194	14587448	-	0	1.321927013
Chr1_14590900	0.142857	0.361111	4	6	1	Chr1	AT1TE48035	TE	14590168	14598729	-	0	1.337870638
Chr1_14592900	0	0.2	1	2	1	Chr1	AT1G39110	transposable_element_gene	14591055	14593550	-	0	4.321928095
Chr1_14592900	0	0.2	1	2	1	Chr1	AT1TE48035	TE	14590168	14598729	-	0	4.321928095
Chr1_14593000	0.166667	0.416667	2	3	1	Chr1	AT1G39110	transposable_element_gene	14591055	14593550	-	0	1.321926364
Chr1_14593000	0.166667	0.416667	2	3	1	Chr1	AT1TE48035	TE	14590168	14598729	-	0	1.321926364
Chr1_14593200	0.232558	0.5625	6	2	1	Chr1	AT1G39110	transposable_element_gene	14591055	14593550	-	0	1.274262527
Chr1_14593200	0.232558	0.5625	6	2	1	Chr1	AT1TE48035	TE	14590168	14598729	-	0	1.274262527
Chr1_14594500	0.136364	0.392857	3	5	1	Chr1	AT1G39190	transposable_element_gene	14594407	14598190	-	0	1.526541443
Chr1_14594500	0.136364	0.392857	3	5	1	Chr1	AT1TE48035	TE	14590168	14598729	-	0	1.526541443
Chr1_14596100	0.2	0.444444	1	2	1	Chr1	AT1G39190	transposable_element_gene	14594407	14598190	-	0	1.152001651
Chr1_14596100	0.2	0.444444	1	2	1	Chr1	AT1TE48035	TE	14590168	14598729	-	0	1.152001651
Chr1_14596400	0.666667	1	2	1	1	Chr1	AT1G39190	transposable_element_gene	14594407	14598190	-	0	0.584961779
Chr1_14596400	0.666667	1	2	1	1	Chr1	AT1TE48035	TE	14590168	14598729	-	0	0.584961779
Chr1_14596500	0.4	0.642857	1	2	1	Chr1	AT1G39190	transposable_element_gene	14594407	14598190	-	0	0.684497854
Chr1_14596500	0.4	0.642857	1	2	1	Chr1	AT1TE48035	TE	14590168	14598729	-	0	0.684497854
Chr1_14596800	0	0.5	2	1	1	Chr1	AT1G39190	transposable_element_gene	14594407	14598190	-	0	5.64385619
Chr1_14596800	0	0.5	2	1	1	Chr1	AT1TE48035	TE	14590168	14598729	-	0	5.64385619
Chr1_14598300	0.212121	0.464286	4	4	1	Chr1	AT1TE48035	TE	14590168	14598729	-	0	1.130126324
Chr1_14600000	0.529412	0.777778	2	2	1	Chr1	AT1G39270	transposable_element_gene	14598690	14604275	-	0	0.554967531
Chr1_14600000	0.529412	0.777778	2	2	1	Chr1	AT1TE48040	TE	14598730	14600111	-	0	0.554967531
Chr1_14600400	0.25	0.5	1	1	1	Chr1	AT1G39270	transposable_element_gene	14598690	14604275	-	0	1
Chr1_14600400	0.25	0.5	1	1	1	Chr1	AT1TE48045	TE	14600112	14602815	+	0	1
Chr1_14601800	0.083333	0.291667	3	5	1	Chr1	AT1G39270	transposable_element_gene	14598690	14604275	-	0	1.807362342
Chr1_14601800	0.083333	0.291667	3	5	1	Chr1	AT1TE48045	TE	14600112	14602815	+	0	1.807362342
Chr1_14603100	0	0.227273	2	2	1	Chr1	AT1G39270	transposable_element_gene	14598690	14604275	-	0	4.506354397
Chr1_14603100	0	0.227273	2	2	1	Chr1	AT1TE48050	TE	14603199	14608644	-	0	4.506354397
Chr1_14603500	0.0625	0.277778	2	2	1	Chr1	AT1G39270	transposable_element_gene	14598690	14604275	-	0	2.152004248
Chr1_14603500	0.0625	0.277778	2	2	1	Chr1	AT1TE48050	TE	14603199	14608644	-	0	2.152004248
Chr1_14605800	0.25	0.451613	5	5	1	Chr1	AT1TE48050	TE	14603199	14608644	-	0	0.853158921
Chr1_14608000	0	0.285714	1	2	1	Chr1	AT1G39350	transposable_element_gene	14607833	14608653	-	0	4.836499825
Chr1_14608000	0	0.285714	1	2	1	Chr1	AT1TE48050	TE	14603199	14608644	-	0	4.836499825
Chr1_14609300	0.135135	0.351351	4	4	1	Chr1	AT1G39350	transposable_element_gene	14607833	14608653	-	-647	1.378511623
Chr1_14610300	0	0.333333	1	1	1	Chr1	AT1G39350	transposable_element_gene	14607833	14608653	-	-1647	5.058892246
Chr1_14660100	0	0.25	1	1	1	Chr1	AT1TE48220	TE	14661763	14662282	-	1564	4.64385619
Chr1_14670600	0.285714	0.5	2	2	1	Chr1	AT1TE48230	TE	14664773	14669652	-	-948	0.807356365
Chr1_14670800	0.166667	0.375	1	2	1	Chr1	AT1TE48230	TE	14664773	14669652	-	-1148	1.169922116
Chr1_14677500	0.166667	0.4	1	1	1	Chr1	AT1TE48240	TE	14673837	14674639	+	-2861	1.26303152
Chr1_14680800	0.045455	0.25	2	2	1	-	-	-	-	-	-	5100	2.459417192
Chr1_14681300	0	0.416667	1	1	1	-	-	-	-	-	-	5100	5.380822938
Chr1_14681800	0.125	0.391304	1	2	1	-	-	-	-	-	-	5100	1.646361763
Chr1_14682400	0.21875	0.421053	3	6	1	-	-	-	-	-	-	5100	0.944718827
Chr1_14683000	0.228571	0.441176	4	4	1	-	-	-	-	-	-	5100	0.948711937
Chr1_14683100	0.214286	0.461538	2	2	1	-	-	-	-	-	-	5100	1.106911838
Chr1_14683600	0	0.222222	1	1	1	-	-	-	-	-	-	5100	4.473929746
Chr1_14686300	0.357143	0.615385	2	2	1	-	-	-	-	-	-	5100	0.784987434
Chr1_14686500	0.071429	0.294118	3	4	1	-	-	-	-	-	-	5100	2.041813251
Chr1_14687600	0.03125	0.266667	4	3	1	-	-	-	-	-	-	5100	3.093111208
Chr1_14688100	0	0.285714	2	3	1	-	-	-	-	-	-	5100	4.836499825
Chr1_14691100	0.071429	0.333333	2	1	1	-	-	-	-	-	-	5100	2.222382322
Chr1_14695100	0	0.2	1	2	1	-	-	-	-	-	-	5100	4.321928095
Chr1_14695400	0.117647	0.428571	2	2	1	-	-	-	-	-	-	5100	1.865069699
Chr1_14695600	0	0.357143	1	2	1	-	-	-	-	-	-	5100	5.15842994
Chr1_14696100	0.071429	0.294118	3	2	1	-	-	-	-	-	-	5100	2.041813251
Chr1_14698100	0.2	0.75	1	1	1	-	-	-	-	-	-	5100	1.906890596
Chr1_14699700	0	0.266667	1	2	1	-	-	-	-	-	-	5100	4.736967398
Chr1_14707000	0.071429	0.357143	2	2	1	-	-	-	-	-	-	5100	2.321920016
Chr1_14707400	0.357143	0.611111	2	2	1	-	-	-	-	-	-	5100	0.774932605
Chr1_14709600	0.333333	0.612245	5	5	1	Chr1	AT1TE48370	TE	14714187	14717295	+	4488	0.877144935
Chr1_14713500	0	0.222222	1	2	1	Chr1	AT1TE48370	TE	14714187	14717295	+	588	4.473929746
Chr1_14722500	0.04	0.266667	4	4	1	Chr1	AT1TE48380	TE	14717603	14717861	+	-4639	2.736967398
Chr1_14723900	0	0.235294	2	2	1	-	-	-	-	-	-	5100	4.556392627
Chr1_14730100	0	0.333333	1	1	1	-	-	-	-	-	-	5100	5.058892246
Chr1_14739000	0.2	0.5	1	1	1	-	-	-	-	-	-	5100	1.321928095
Chr1_14739800	0.2	0.75	1	1	1	-	-	-	-	-	-	5100	1.906890596
Chr1_14887000	0.045455	0.3	2	2	1	Chr1	AT1TE48775	TE	14875416	14885131	+	-1869	2.722451598
Chr1_14889700	0.115385	0.410256	4	4	1	Chr1	AT1TE48830	TE	14891977	14897732	-	2178	1.830068747
Chr1_14891900	0.1	0.625	1	1	1	Chr1	AT1TE48830	TE	14891977	14897732	-	0	2.64385619
Chr1_14893700	0.5	0.8	2	2	1	Chr1	AT1G40075	transposable_element_gene	14892436	14896886	-	0	0.678071905
Chr1_14893700	0.5	0.8	2	2	1	Chr1	AT1TE48830	TE	14891977	14897732	-	0	0.678071905
Chr1_14895200	0.411765	0.705882	2	3	1	Chr1	AT1G40075	transposable_element_gene	14892436	14896886	-	0	0.777605827
Chr1_14895200	0.411765	0.705882	2	3	1	Chr1	AT1TE48830	TE	14891977	14897732	-	0	0.777605827
Chr1_14919000	0.130435	0.37931	3	4	1	Chr1	AT1G40081	transposable_element_gene	14918653	14919588	+	0	1.540046363
Chr1_14919000	0.130435	0.37931	3	4	1	Chr1	AT1TE48880	TE	14918653	14919246	-	0	1.540046363
Chr1_14924000	0.2	0.5	3	2	1	Chr1	AT1G40084	transposable_element_gene	14924035	14924676	+	0	1.321928095
Chr1_14924000	0.2	0.5	3	2	1	Chr1	AT1TE48905	TE	14923606	14926963	+	0	1.321928095
Chr1_14924500	0	0.25	1	1	1	Chr1	AT1G40084	transposable_element_gene	14924035	14924676	+	0	4.64385619
Chr1_14924500	0	0.25	1	1	1	Chr1	AT1TE48905	TE	14923606	14926963	+	0	4.64385619
Chr1_14924700	0.382353	0.727273	7	3	1	Chr1	AT1TE48905	TE	14923606	14926963	+	0	0.927591824
Chr1_14925300	0.433962	0.757895	7	13	0.304744412	Chr1	AT1TE48905	TE	14923606	14926963	+	0	0.804429271
Chr1_14926200	0.222222	0.6	2	1	1	Chr1	AT1G40085	transposable_element_gene	14925852	14926970	+	0	1.43296085
Chr1_14926200	0.222222	0.6	2	1	1	Chr1	AT1TE48905	TE	14923606	14926963	+	0	1.43296085
Chr1_14926300	0.470588	0.717391	3	5	1	Chr1	AT1G40085	transposable_element_gene	14925852	14926970	+	0	0.608295114
Chr1_14926300	0.470588	0.717391	3	5	1	Chr1	AT1TE48905	TE	14923606	14926963	+	0	0.608295114
Chr1_14926500	0	0.266667	2	3	1	Chr1	AT1G40085	transposable_element_gene	14925852	14926970	+	0	4.736967398
Chr1_14926500	0	0.266667	2	3	1	Chr1	AT1TE48905	TE	14923606	14926963	+	0	4.736967398
Chr1_14926700	0.133333	0.359551	6	10	1	Chr1	AT1G40085	transposable_element_gene	14925852	14926970	+	0	1.43116253
Chr1_14926700	0.133333	0.359551	6	10	1	Chr1	AT1TE48905	TE	14923606	14926963	+	0	1.43116253
Chr1_14927400	0.071429	0.333333	2	2	1	Chr1	AT1G40085	transposable_element_gene	14925852	14926970	+	-430	2.222382322
Chr1_14927700	0.235294	0.451613	2	2	1	Chr1	AT1G40085	transposable_element_gene	14925852	14926970	+	-730	0.940622483
Chr1_14928800	0.25	0.615385	2	2	1	Chr1	AT1G40085	transposable_element_gene	14925852	14926970	+	-1830	1.299561184
Chr1_14928900	0.190476	0.444444	2	2	1	Chr1	AT1G40085	transposable_element_gene	14925852	14926970	+	-1930	1.222392421
Chr1_14929500	0.125	0.458333	4	4	1	Chr1	AT1G40085	transposable_element_gene	14925852	14926970	+	-2530	1.874468069
Chr1_14930400	0.142857	0.35	2	2	1	Chr1	AT1G40085	transposable_element_gene	14925852	14926970	+	-3430	1.292783192
Chr1_14932600	0	0.25	1	2	1	-	-	-	-	-	-	5100	4.64385619
Chr1_14949900	0.166667	0.409091	2	2	1	-	-	-	-	-	-	5100	1.295453319
Chr1_14950400	0	0.25	1	2	1	-	-	-	-	-	-	5100	4.64385619
Chr1_14954700	0.1875	0.421053	2	2	1	-	-	-	-	-	-	5100	1.167111248
Chr1_14956800	0.222222	0.642857	2	2	1	-	-	-	-	-	-	5100	1.532496203
Chr1_14959200	0.2	0.416667	1	1	1	-	-	-	-	-	-	5100	1.058894843
Chr1_14972800	0.222222	0.590909	2	2	1	-	-	-	-	-	-	5100	1.410934322
Chr1_14973100	0	0.352941	1	2	1	-	-	-	-	-	-	5100	5.141355128
Chr1_14973400	0.285714	0.625	1	1	1	-	-	-	-	-	-	5100	1.12928446
Chr1_14974600	0	0.285714	1	1	1	-	-	-	-	-	-	5100	4.836499825
Chr1_14984300	0	0.333333	2	2	1	-	-	-	-	-	-	5100	5.058892246
Chr1_14995700	0.3	0.666667	1	1	1	Chr1	AT1TE49140	TE	14998919	14999727	-	3120	1.152003815
Chr1_14997300	0	0.222222	2	3	1	Chr1	AT1TE49140	TE	14998919	14999727	-	1520	4.473929746
Chr1_14997800	0.05	0.375	3	3	1	Chr1	AT1TE49140	TE	14998919	14999727	-	1020	2.906890596
Chr1_15001000	0	0.285714	1	1	1	Chr1	AT1G40087	gene	14999615	15001868	-	0	4.836499825
Chr1_15005700	0.3	0.6875	2	2	1	Chr1	AT1G40091	transposable_element_gene	15005207	15008662	-	0	1.196397213
Chr1_15005900	0	0.227273	2	3	1	Chr1	AT1G40091	transposable_element_gene	15005207	15008662	-	0	4.506354397
Chr1_15010500	0.055556	0.275862	2	2	1	Chr1	AT1TE49170	TE	15009557	15009586	-	-914	2.311932104
Chr1_15018800	0	0.2	2	2	1	-	-	-	-	-	-	5100	4.321928095
Chr1_15019100	0.090909	0.333333	1	1	1	-	-	-	-	-	-	5100	1.874469118
Chr1_15030000	0	0.25	1	1	1	-	-	-	-	-	-	5100	4.64385619
Chr1_15042200	0.5	0.722222	2	6	1	Chr1	AT1TE49260	TE	15038155	15052790	-	0	0.530514273
Chr1_15042500	0.375	0.6	2	3	1	Chr1	AT1TE49260	TE	15038155	15052790	-	0	0.678071905
Chr1_15047200	0.133333	0.4	3	3	1	Chr1	AT1G40095	transposable_element_gene	15044573	15050812	-	0	1.584966107
Chr1_15047200	0.133333	0.4	3	3	1	Chr1	AT1TE49260	TE	15038155	15052790	-	0	1.584966107
Chr1_15050200	0.769231	1	2	1	1	Chr1	AT1G40095	transposable_element_gene	15044573	15050812	-	0	0.37851119
Chr1_15050200	0.769231	1	2	1	1	Chr1	AT1TE49260	TE	15038155	15052790	-	0	0.37851119
Chr1_15055900	0	0.454545	1	1	1	Chr1	AT1G40097	transposable_element_gene	15053799	15056507	+	0	5.506351223
Chr1_15055900	0	0.454545	1	1	1	Chr1	AT1TE49265	TE	15053677	15056565	+	0	5.506351223
Chr1_15056400	0.336634	0.589928	13	14	0.301115953	Chr1	AT1G40097	transposable_element_gene	15053799	15056507	+	0	0.80935799
Chr1_15056400	0.336634	0.589928	13	14	0.301115953	Chr1	AT1TE49265	TE	15053677	15056565	+	0	0.80935799
Chr1_15057500	0.333333	0.75	1	1	1	Chr1	AT1G40099	transposable_element_gene	15057069	15058112	+	0	1.169926444
Chr1_15057500	0.333333	0.75	1	1	1	Chr1	AT1TE49280	TE	15057069	15058248	-	0	1.169926444
Chr1_15060900	0.638889	0.888889	6	5	1	Chr1	AT1TE49295	TE	15060127	15061270	-	0	0.476437973
Chr1_15061300	0.25	0.555556	1	1	1	Chr1	AT1TE49300	TE	15061271	15069809	-	0	1.152004248
Chr1_15063500	0.12	0.75	5	1	1	Chr1	AT1G40101	transposable_element_gene	15063543	15076496	-	0	2.64385619
Chr1_15063500	0.12	0.75	5	1	1	Chr1	AT1TE49300	TE	15061271	15069809	-	0	2.64385619
Chr1_15063600	0.516129	0.833333	7	3	1	Chr1	AT1G40101	transposable_element_gene	15063543	15076496	-	0	0.691161418
Chr1_15063600	0.516129	0.833333	7	3	1	Chr1	AT1TE49300	TE	15061271	15069809	-	0	0.691161418
Chr1_15063700	0.214286	0.692308	2	3	1	Chr1	AT1G40101	transposable_element_gene	15063543	15076496	-	0	1.691876422
Chr1_15063700	0.214286	0.692308	2	3	1	Chr1	AT1TE49300	TE	15061271	15069809	-	0	1.691876422
Chr1_15064100	0.333333	0.6	2	2	1	Chr1	AT1G40101	transposable_element_gene	15063543	15076496	-	0	0.847998349
Chr1_15064100	0.333333	0.6	2	2	1	Chr1	AT1TE49300	TE	15061271	15069809	-	0	0.847998349
Chr1_15065700	0.363636	0.578947	1	2	1	Chr1	AT1G40101	transposable_element_gene	15063543	15076496	-	0	0.670936248
Chr1_15065700	0.363636	0.578947	1	2	1	Chr1	AT1TE49300	TE	15061271	15069809	-	0	0.670936248
Chr1_15066800	0.625	0.9	2	2	1	Chr1	AT1G40101	transposable_element_gene	15063543	15076496	-	0	0.526068812
Chr1_15066800	0.625	0.9	2	2	1	Chr1	AT1TE49300	TE	15061271	15069809	-	0	0.526068812
Chr1_15067700	0.380952	1	3	1	1	Chr1	AT1G40101	transposable_element_gene	15063543	15076496	-	0	1.392318865
Chr1_15067700	0.380952	1	3	1	1	Chr1	AT1TE49300	TE	15061271	15069809	-	0	1.392318865
Chr1_15067900	0.277778	0.5	2	1	1	Chr1	AT1G40101	transposable_element_gene	15063543	15076496	-	0	0.847995752
Chr1_15067900	0.277778	0.5	2	1	1	Chr1	AT1TE49300	TE	15061271	15069809	-	0	0.847995752
[truncated: 56,022 more rows]
