# Supplementary material for: Multiomics Reveals the Regulatory Mechanisms of Arabidopsis Tissues under Heat Stress
Source: Int J Mol Sci. 2023 Jul 4;24(13):11081. doi: 10.3390/ijms241311081 (PMC10341750; doi:10.3390/ijms241311081)
Supplement: Supplementary file 1 [file ijms-24-11081-s001.zip › CHH.csv]

													logFC
Chr1_100	0.149798	0.270463	19	19	0.111377733	Chr1	AT1G01010	gene	3631	5899	+	3432	0.852412881
Chr1_10021700	0.142857	0.251232	12	12	0.684682208	Chr1	AT1TE32325	TE	10021369	10021965	-	0	0.814448505
Chr1_10030900	0	0.136364	16	9	0.206062128	Chr1	AT1G28520	gene	10029150	10031990	+	0	3.769390919
Chr1_1005300	0	0.125926	15	21	0.059423493	Chr1	AT1G03930	gene	1004769	1008370	+	0	3.654504283
Chr1_10060800	0.043103	0.143678	13	13	0.322975239	Chr1	AT1G28630	gene	10058456	10063460	-	0	1.736978982
Chr1_10060800	0.043103	0.143678	13	13	0.322975239	Chr1	AT1TE32455	TE	10060620	10060876	-	0	1.736978982
Chr1_10078500	0	0.127273	3	12	1	Chr1	AT1G28680	gene	10078189	10080029	+	0	3.66985449
Chr1_10078500	0	0.127273	3	12	1	Chr1	AT1G28685	gene	10077923	10079643	-	0	3.66985449
Chr1_10153100	0	0.132353	3	5	1	Chr1	AT1TE32755	TE	10152773	10154690	+	0	3.726318991
Chr1_10153200	0	0.3125	1	3	1	Chr1	AT1TE32755	TE	10152773	10154690	+	0	4.965784285
Chr1_10181300	0	0.133333	11	15	0.134359765	Chr1	AT1G29150	gene	10180518	10182703	+	0	3.736961987
Chr1_10197100	0.005495	0.117117	20	20	0	Chr1	AT1TE32905	TE	10195904	10196603	+	-497	4.413687213
Chr1_10202700	0.013889	0.116279	22	22	0.044918249	Chr1	AT1G29195	gene	10202536	10203396	-	0	3.065575934
Chr1_10224600	0	0.149351	18	19	0.006931606	Chr1	AT1G29250	gene	10223266	10224727	-	0	3.900634992
Chr1_10248400	0	0.128205	9	9	0.207239947	Chr1	AT1G29300	gene	10247780	10249594	-	0	3.680380623
Chr1_10271500	0.007812	0.125	20	17	0.041085034	Chr1	AT1G29350	gene	10268469	10273788	-	0	4.000092335
Chr1_1028500	0.012195	0.125	16	2	1	Chr1	AT1G04000	gene	1028106	1029119	-	0	3.357566432
Chr1_10313800	0.01626	0.165714	12	22	0.004424307	Chr1	AT1G29470	gene	10310245	10314048	-	0	3.349296328
Chr1_10314800	0	0.333333	6	3	0.032047538	Chr1	AT1TE33340	TE	10314726	10315423	-	0	5.058892246
Chr1_10348200	0	0.254545	1	7	1	Chr1	AT1G29620	gene	10347363	10349017	+	0	4.669848822
Chr1_10348200	0	0.254545	1	7	1	Chr1	AT1TE33455	TE	10347384	10348529	+	0	4.669848822
Chr1_10348300	0.2	0.311111	6	6	1	Chr1	AT1G29620	gene	10347363	10349017	+	0	0.637429405
Chr1_10348300	0.2	0.311111	6	6	1	Chr1	AT1TE33455	TE	10347384	10348529	+	0	0.637429405
Chr1_10349100	0.037975	0.2	10	5	0.408831007	Chr1	AT1TE33465	TE	10349201	10349353	+	2	2.39687813
Chr1_10349200	0.343434	0.45614	16	7	1	Chr1	AT1TE33465	TE	10349201	10349353	+	0	0.409443816
Chr1_10356800	0.007326	0.128289	25	25	0	Chr1	AT1G29640	gene	10355703	10356482	-	-318	4.130227962
Chr1_10358400	0.198473	0.339806	21	13	0.541436744	Chr1	AT1G29650	transposable_element_gene	10357606	10363195	+	0	0.775768568
Chr1_10358400	0.198473	0.339806	21	13	0.541436744	Chr1	AT1TE33490	TE	10357357	10363358	+	0	0.775768568
Chr1_10358700	0.170543	0.290503	26	25	0.524469492	Chr1	AT1G29650	transposable_element_gene	10357606	10363195	+	0	0.768417522
Chr1_10358700	0.170543	0.290503	26	25	0.524469492	Chr1	AT1TE33490	TE	10357357	10363358	+	0	0.768417522
Chr1_10361000	0.092025	0.215311	30	24	0.157350582	Chr1	AT1G29650	transposable_element_gene	10357606	10363195	+	0	1.226324277
Chr1_10361000	0.092025	0.215311	30	24	0.157350582	Chr1	AT1TE33490	TE	10357357	10363358	+	0	1.226324277
Chr1_10362100	0.274854	0.39801	24	25	0.527859993	Chr1	AT1G29650	transposable_element_gene	10357606	10363195	+	0	0.534139204
Chr1_10362100	0.274854	0.39801	24	25	0.527859993	Chr1	AT1TE33490	TE	10357357	10363358	+	0	0.534139204
Chr1_10362600	0.209424	0.35	33	5	1	Chr1	AT1G29650	transposable_element_gene	10357606	10363195	+	0	0.740928137
Chr1_10362600	0.209424	0.35	33	5	1	Chr1	AT1TE33490	TE	10357357	10363358	+	0	0.740928137
Chr1_10362700	0.076923	0.192893	24	30	0.218603853	Chr1	AT1G29650	transposable_element_gene	10357606	10363195	+	0	1.326313856
Chr1_10362700	0.076923	0.192893	24	30	0.218603853	Chr1	AT1TE33490	TE	10357357	10363358	+	0	1.326313856
Chr1_10363200	0.025424	0.308682	31	31	0	Chr1	AT1TE33490	TE	10357357	10363358	+	0	3.601858423
Chr1_10363300	0.00995	0.175676	18	10	0.000656455	Chr1	AT1TE33490	TE	10357357	10363358	+	0	4.142076775
Chr1_10378000	0	0.265625	6	23	0.016408205	Chr1	AT1G29680	gene	10377790	10378961	-	0	4.731319031
Chr1_10449200	0	0.100503	12	30	0.144355017	Chr1	AT1G29850	gene	10447754	10449946	+	0	3.329166661
Chr1_10460300	0	0.197183	9	21	0.005436665	Chr1	AT1G29880	gene	10459478	10462801	-	0	4.301463271
Chr1_10468300	0.027027	0.204301	5	34	0.026062572	Chr1	AT1G29900	gene	10468054	10472211	+	0	2.918222979
Chr1_10471700	0.009524	0.120805	20	22	0.072558193	Chr1	AT1G29900	gene	10468054	10472211	+	0	3.664968737
Chr1_10472900	0	0.25	2	1	1	Chr1	AT1G29910	gene	10472280	10473299	-	0	4.64385619
Chr1_10473000	0	0.25	3	4	0.985926866	Chr1	AT1G29910	gene	10472280	10473299	-	0	4.64385619
Chr1_10478100	0.31068	0.509804	21	12	0.601655132	Chr1	AT1G29930	gene	10478005	10479048	+	0	0.714513322
Chr1_10512800	0.275362	0.409449	11	11	0.85605553	Chr1	AT1G30010	gene	10513194	10516385	+	295	0.572354283
Chr1_1052600	0.009174	0.113475	20	31	0.059105797	Chr1	AT1G04080	gene	1051312	1056827	+	0	3.628679771
Chr1_10526300	0.25	0.391304	5	5	1	Chr1	AT1TE34015	TE	10524718	10529695	+	0	0.646361763
Chr1_10526700	0.034014	0.149254	17	11	0.352708347	Chr1	AT1TE34015	TE	10524718	10529695	+	0	2.133569016
Chr1_10526800	0.088	0.378788	14	12	0.00168207	Chr1	AT1TE34015	TE	10524718	10529695	+	0	2.105815198
Chr1_10527000	0.16129	0.268456	19	19	0.597691304	Chr1	AT1TE34015	TE	10524718	10529695	+	0	0.735028656
Chr1_10527700	0.076046	0.209302	23	26	0.002138118	Chr1	AT1TE34015	TE	10524718	10529695	+	0	1.460641828
Chr1_10534200	0.151515	0.26506	12	8	0.979660276	Chr1	AT1G30030	transposable_element_gene	10531831	10534842	+	0	0.806858343
Chr1_10554500	0.170213	0.391304	11	15	0.022040455	Chr1	AT1TE34125	TE	10554479	10555084	-	0	1.200948631
Chr1_10568100	0.095808	0.196825	28	28	0.055337091	Chr1	AT1TE34170	TE	10567972	10569320	+	0	1.038695447
Chr1_10568200	0.264214	0.462541	21	21	0	Chr1	AT1TE34170	TE	10567972	10569320	+	0	0.80787434
Chr1_10570200	0.240143	0.344051	25	25	0.352370977	Chr1	AT1TE34180	TE	10570149	10570425	+	0	0.518728681
Chr1_10570300	0.328205	0.579399	19	19	0	Chr1	AT1TE34180	TE	10570149	10570425	+	0	0.819959977
Chr1_10579900	0.205882	0.307692	6	6	1	Chr1	AT1TE34215	TE	10579209	10580491	+	0	0.579669232
Chr1_10580100	0.23494	0.358127	24	25	0.301354542	Chr1	AT1TE34215	TE	10579209	10580491	+	0	0.608178929
Chr1_10584700	0.042424	0.142857	29	9	0.587820423	Chr1	AT1G30120	gene	10584160	10586635	-	0	1.751619171
Chr1_10585200	0.05	0.230769	9	35	0.410356459	Chr1	AT1G30120	gene	10584160	10586635	-	0	2.206449435
Chr1_10598000	0.072289	0.275862	11	10	0.162922507	Chr1	AT1TE34295	TE	10597341	10598621	-	0	1.932098701
Chr1_10598000	0.072289	0.275862	11	10	0.162922507	Chr1	AT1TE34300	TE	10597579	10598342	+	0	1.932098701
Chr1_10602800	0.032787	0.141732	6	17	0.621497011	Chr1	AT1G30150	transposable_element_gene	10602178	10605159	+	0	2.111969717
Chr1_10602800	0.032787	0.141732	6	17	0.621497011	Chr1	AT1TE34315	TE	10602557	10604986	+	0	2.111969717
Chr1_10603200	0.07483	0.184783	19	15	0.487561219	Chr1	AT1G30150	transposable_element_gene	10602178	10605159	+	0	1.304143355
Chr1_10603200	0.07483	0.184783	19	15	0.487561219	Chr1	AT1TE34315	TE	10602557	10604986	+	0	1.304143355
Chr1_10603400	0.080808	0.196721	18	13	0.789061525	Chr1	AT1G30150	transposable_element_gene	10602178	10605159	+	0	1.283580942
Chr1_10603400	0.080808	0.196721	18	13	0.789061525	Chr1	AT1TE34315	TE	10602557	10604986	+	0	1.283580942
Chr1_10604600	0.036585	0.19697	9	7	0.208268028	Chr1	AT1G30150	transposable_element_gene	10602178	10605159	+	0	2.428651749
Chr1_10604600	0.036585	0.19697	9	7	0.208268028	Chr1	AT1TE34315	TE	10602557	10604986	+	0	2.428651749
Chr1_10624100	0.25	0.629213	1	10	0.834437735	Chr1	AT1TE34365	TE	10623650	10624994	-	0	1.331620383
Chr1_1063800	0.02	0.241758	3	33	0.022547411	Chr1	AT1G04110	gene	1061457	1063784	-	-16	3.595491726
Chr1_10640200	0.087838	0.22293	17	34	0.063707877	Chr1	AT1G30230	gene	10638911	10640782	+	0	1.343673664
Chr1_10640300	0.050676	0.227758	31	30	0	Chr1	AT1G30230	gene	10638911	10640782	+	0	2.168127171
Chr1_10652600	0.27451	0.414286	18	18	0.295024918	Chr1	AT1TE34445	TE	10652085	10653331	-	0	0.593768363
Chr1_10664300	0	0.166667	4	3	0.821349274	Chr1	AT1G30280	gene	10662663	10664668	-	0	4.058896574
Chr1_10664300	0	0.166667	4	3	0.821349274	Chr1	AT1G30282	gene	10663332	10664763	+	0	4.058896574
Chr1_10670500	0	0.103896	9	9	0.410736011	Chr1	AT1G30290	gene	10670320	10672740	-	0	3.377068206
Chr1_10697000	0.131579	0.234568	28	25	0.587924715	Chr1	AT1G30340	transposable_element_gene	10696999	10701393	+	0	0.834076959
Chr1_10697000	0.131579	0.234568	28	25	0.587924715	Chr1	AT1TE34580	TE	10696714	10701584	+	0	0.834076959
Chr1_10697200	0.107143	0.254777	13	26	0.362534373	Chr1	AT1G30340	transposable_element_gene	10696999	10701393	+	0	1.249697447
Chr1_10697200	0.107143	0.254777	13	26	0.362534373	Chr1	AT1TE34580	TE	10696714	10701584	+	0	1.249697447
Chr1_10698400	0.126126	0.304075	20	26	0.032047538	Chr1	AT1G30340	transposable_element_gene	10696999	10701393	+	0	1.2695615
Chr1_10698400	0.126126	0.304075	20	26	0.032047538	Chr1	AT1TE34580	TE	10696714	10701584	+	0	1.2695615
Chr1_10700800	0.154762	0.277778	13	20	0.778509926	Chr1	AT1G30340	transposable_element_gene	10696999	10701393	+	0	0.843881064
Chr1_10700800	0.154762	0.277778	13	20	0.778509926	Chr1	AT1TE34580	TE	10696714	10701584	+	0	0.843881064
Chr1_10722900	0.008197	0.133333	15	21	0.011934012	Chr1	AT1G30380	gene	10722197	10723247	+	0	4.023794084
Chr1_10723800	0.032258	0.142857	22	18	0.237438098	Chr1	AT1G30390	transposable_element_gene	10723454	10725016	+	0	2.146842831
Chr1_10723800	0.032258	0.142857	22	18	0.237438098	Chr1	AT1TE34650	TE	10723434	10725219	+	0	2.146842831
Chr1_10724900	0	0.129032	6	7	0.992735098	Chr1	AT1G30390	transposable_element_gene	10723454	10725016	+	0	3.689656994
Chr1_10724900	0	0.129032	6	7	0.992735098	Chr1	AT1TE34650	TE	10723434	10725219	+	0	3.689656994
Chr1_10733900	0	0.162791	10	10	0.244652289	Chr1	AT1G30400	gene	10727638	10738055	+	0	4.024949036
Chr1_10736800	0.008621	0.188889	23	13	0.00168207	Chr1	AT1G30400	gene	10727638	10738055	+	0	4.453539653
Chr1_10760800	0	0.2	12	1	0.92024464	Chr1	AT1G30440	gene	10759475	10762394	+	0	4.321928095
Chr1_10796300	0	0.265306	9	12	0.030135229	Chr1	AT1G30490	gene	10796135	10800961	-	0	4.729585398
Chr1_10802500	0.0875	0.230769	10	16	0.368683708	Chr1	AT1TE34895	TE	10802426	10803341	-	0	1.399094513
Chr1_10802900	0.211111	0.395833	17	8	0.662324715	Chr1	AT1TE34895	TE	10802426	10803341	-	0	0.90689014
Chr1_10807800	0	0.181818	21	12	0.004771069	Chr1	AT1G30510	gene	10806985	10809188	-	0	4.184423128
Chr1_10815300	0	0.125	1	4	1	Chr1	AT1G30530	gene	10814659	10816583	+	0	3.64385619
Chr1_10835400	0.01087	0.111406	27	35	0.002946742	Chr1	AT1G30580	gene	10831673	10835538	-	0	3.357403089
Chr1_10843900	0.02381	0.16129	9	7	0.787072215	Chr1	AT1G30600	gene	10841142	10845050	-	0	2.760017468
Chr1_10850100	0.027778	0.142857	11	7	0.34166919	Chr1	AT1G30610	gene	10846513	10850628	+	0	2.362557095
Chr1_10860100	0.009479	0.11194	30	25	0.008883582	Chr1	AT1G30630	gene	10858298	10860261	-	0	3.561846975
Chr1_10880900	0.398907	0.626223	29	29	0	Chr1	AT1G30680	gene	10881597	10886425	+	598	0.650624057
Chr1_10888500	0	0.123919	14	26	0	Chr1	AT1G30690	gene	10887607	10890332	+	0	3.631325502
Chr1_10922400	0.065116	0.322115	25	25	0	Chr1	AT1TE35280	TE	10922413	10923823	-	0	2.30649186
Chr1_10930300	0.032468	0.205128	22	4	0.105594849	Chr1	AT1TE35305	TE	10929425	10931699	-	0	2.65943401
Chr1_10930900	0.052941	0.163636	25	17	0.237379069	Chr1	AT1TE35305	TE	10929425	10931699	-	0	1.628032826
Chr1_10931000	0.083333	0.380952	3	4	0.972163617	Chr1	AT1TE35305	TE	10929425	10931699	-	0	2.192649406
Chr1_10967200	0.015152	0.235294	38	8	0.005113588	Chr1	AT1G30835	transposable_element_gene	10966907	10968878	+	0	3.956884391
Chr1_10967200	0.015152	0.235294	38	8	0.005113588	Chr1	AT1TE35415	TE	10966907	10968878	+	0	3.956884391
Chr1_10967300	0	0.2	4	2	1	Chr1	AT1G30835	transposable_element_gene	10966907	10968878	+	0	4.321928095
Chr1_10967300	0	0.2	4	2	1	Chr1	AT1TE35415	TE	10966907	10968878	+	0	4.321928095
Chr1_10982200	0.048077	0.179211	11	15	0.106490813	Chr1	AT1TE35460	TE	10982120	10982866	+	0	1.898240413
Chr1_11032300	0.10728	0.296943	22	22	0	Chr1	AT1TE35635	TE	11032190	11032309	+	0	1.468804881
Chr1_11032400	0.077519	0.214575	22	25	0.094181292	Chr1	AT1TE35635	TE	11032190	11032309	+	-91	1.468860133
Chr1_11046100	0.030769	0.164286	13	24	0.317634124	Chr1	AT1TE35670	TE	11044865	11045603	+	-497	2.416660081
Chr1_11051300	0.12069	0.22973	10	15	0.92024464	Chr1	AT1TE35680	TE	11048697	11051466	-	0	0.928633124
Chr1_11085400	0.015306	0.123288	24	17	0.013328054	Chr1	AT1G31070	gene	11084859	11088563	+	0	3.009863175
Chr1_11089300	0.054054	0.188679	15	10	0.60733792	Chr1	AT1TE35820	TE	11088841	11089308	-	0	1.803460573
Chr1_11089300	0.054054	0.188679	15	10	0.60733792	Chr1	AT1TE35825	TE	11089309	11089361	-	0	1.803460573
Chr1_11089300	0.054054	0.188679	15	10	0.60733792	Chr1	AT1TE35830	TE	11089362	11089469	-	0	1.803460573
Chr1_11089400	0.113924	0.291667	11	6	0.811513389	Chr1	AT1G31072	pseudogene	11089491	11089925	+	0	1.356250458
Chr1_11089400	0.113924	0.291667	11	6	0.811513389	Chr1	AT1TE35830	TE	11089362	11089469	-	0	1.356250458
Chr1_11098800	0.057377	0.165746	23	23	0.276131224	Chr1	AT1G31100	transposable_element_gene	11097034	11100418	-	0	1.530429611
Chr1_11098800	0.057377	0.165746	23	23	0.276131224	Chr1	AT1TE35855	TE	11096890	11099331	-	0	1.530429611
Chr1_11098900	0.011111	0.135417	18	26	0.059730923	Chr1	AT1G31100	transposable_element_gene	11097034	11100418	-	0	3.607348292
Chr1_11098900	0.011111	0.135417	18	26	0.059730923	Chr1	AT1TE35855	TE	11096890	11099331	-	0	3.607348292
Chr1_11100300	0.078947	0.298507	10	10	0.109860883	Chr1	AT1G31100	transposable_element_gene	11097034	11100418	-	0	1.918808414
Chr1_11103200	0.117021	0.246753	22	25	0.092175304	Chr1	AT1TE35870	TE	11103434	11103586	+	135	1.076300173
Chr1_11117500	0.32093	0.484	22	22	0.069534233	Chr1	AT1G31140	gene	11117993	11119785	+	394	0.592748391
Chr1_11127100	0.056452	0.192623	20	24	0.052440042	Chr1	AT1TE35970	TE	11126986	11127156	-	0	1.770683378
Chr1_11133700	0.02381	0.125714	6	23	0.825059506	Chr1	AT1G31170	gene	11133410	11134844	+	0	2.400505797
Chr1_11142000	0.019608	0.2	17	6	0.239538507	Chr1	AT1G31175	gene	11140549	11142630	+	0	3.350485706
Chr1_11144300	0	0.210526	5	14	0.484432252	Chr1	AT1G31180	gene	11142714	11144633	-	0	4.395926512
Chr1_11148100	0.131783	0.289941	28	25	0.02273308	Chr1	AT1G31210	transposable_element_gene	11148254	11152501	-	55	1.137595082
Chr1_11150200	0	0.122951	3	18	1	Chr1	AT1G31210	transposable_element_gene	11148254	11152501	-	0	3.620011564
Chr1_11150200	0	0.122951	3	18	1	Chr1	AT1TE36035	TE	11148308	11152649	-	0	3.620011564
Chr1_11150300	0	0.137931	2	5	1	Chr1	AT1G31210	transposable_element_gene	11148254	11152501	-	0	3.785874834
Chr1_11150300	0	0.137931	2	5	1	Chr1	AT1TE36035	TE	11148308	11152649	-	0	3.785874834
Chr1_11152700	0	0.125	2	2	1	Chr1	AT1TE36045	TE	11152685	11152710	-	0	3.64385619
Chr1_11152700	0	0.125	2	2	1	Chr1	AT1TE36050	TE	11152797	11152909	-	0	3.64385619
Chr1_11158500	0.013423	0.146341	22	16	0.008618199	Chr1	AT1G31220	gene	11156802	11158683	+	0	3.446554972
Chr1_11174400	0.035928	0.136029	24	24	0.066715817	Chr1	AT1TE36120	TE	11174212	11175268	+	0	1.92073372
Chr1_11215200	0.053892	0.155556	27	24	0.257876286	Chr1	AT1G31330	gene	11214824	11216037	-	0	1.52929101
Chr1_11256600	0.016667	0.116883	12	31	0.547549892	Chr1	AT1G31440	gene	11255836	11258715	-	0	2.80999876
Chr1_11301400	0.235294	0.366667	18	25	0.508794562	Chr1	AT1TE36560	TE	11301592	11301728	-	93	0.640005897
Chr1_11304800	0.130841	0.271084	11	22	0.350670046	Chr1	AT1G31570	transposable_element_gene	11302782	11309164	-	0	1.050925274
Chr1_11304800	0.130841	0.271084	11	22	0.350670046	Chr1	AT1TE36570	TE	11302246	11310368	-	0	1.050925274
Chr1_11305900	0.134021	0.237226	30	25	0.34156052	Chr1	AT1G31570	transposable_element_gene	11302782	11309164	-	0	0.823803061
Chr1_11305900	0.134021	0.237226	30	25	0.34156052	Chr1	AT1TE36570	TE	11302246	11310368	-	0	0.823803061
Chr1_11307800	0.134228	0.235294	21	17	0.734633053	Chr1	AT1G31570	transposable_element_gene	11302782	11309164	-	0	0.809778883
Chr1_11307800	0.134228	0.235294	21	17	0.734633053	Chr1	AT1TE36570	TE	11302246	11310368	-	0	0.809778883
Chr1_11309400	0.168675	0.283333	21	26	0.35154694	Chr1	AT1TE36570	TE	11302246	11310368	-	0	0.748252481
Chr1_11311500	0	0.206897	21	12	0.000656455	Chr1	AT1G31580	gene	11311169	11311989	+	0	4.370840821
Chr1_11333100	0	0.207207	3	16	0.758096288	Chr1	AT1G31660	gene	11330956	11333540	-	0	4.373000837
Chr1_11360300	0	0.111111	14	13	0.313790976	Chr1	AT1G31730	gene	11359642	11364288	+	0	3.473929746
Chr1_11363000	0.026667	0.133333	12	21	0.525037267	Chr1	AT1G31730	gene	11359642	11364288	+	0	2.321906455
Chr1_1136500	0	0.156	26	31	0	Chr1	AT1G04250	gene	1136258	1138613	+	0	3.963474124
Chr1_11408300	0.083333	0.3125	5	6	0.80935029	Chr1	AT1TE36890	TE	11406655	11410513	-	0	1.906896366
Chr1_11408900	0	0.152174	4	4	0.787013835	Chr1	AT1TE36890	TE	11406655	11410513	-	0	3.92764998
Chr1_11409600	0	0.2	1	1	1	Chr1	AT1TE36890	TE	11406655	11410513	-	0	4.321928095
Chr1_11420100	0.014286	0.118182	23	26	0.095935883	Chr1	AT1G31830	gene	11418625	11420837	-	0	3.048336387
Chr1_1142100	0.030303	0.136364	17	13	0.503642502	Chr1	AT1G04270	gene	1141604	1143053	-	0	2.169930291
Chr1_11422100	0.460526	0.590226	18	18	0.305199816	Chr1	AT1TE36945	TE	11422071	11422450	-	0	0.357984865
Chr1_11423100	0.101449	0.289157	23	13	0.015138208	Chr1	AT1G31835	gene	11423059	11423684	-	0	1.511098383
Chr1_11423200	0.095808	0.199301	26	23	0.250266456	Chr1	AT1G31835	gene	11423059	11423684	-	0	1.056730917
Chr1_11427800	0.08547	0.227273	12	16	0.163873855	Chr1	AT1TE36960	TE	11427691	11428401	-	0	1.410936275
Chr1_11435500	0.025974	0.151685	18	22	0.014919434	Chr1	AT1G31860	gene	11434108	11436607	-	0	2.545938314
Chr1_11460200	0	0.322581	6	10	0.042841829	Chr1	AT1G31910	gene	11457126	11461825	+	0	5.011589561
Chr1_11460300	0.012987	0.40625	17	13	0	Chr1	AT1G31910	gene	11457126	11461825	+	0	4.967227702
Chr1_11503200	0.090909	0.309524	9	6	0.51373911	Chr1	AT1G31983	pseudogene	11501674	11503237	-	0	1.767556245
Chr1_11503300	0.086538	0.235294	15	9	0.395375215	Chr1	AT1G31983	pseudogene	11501674	11503237	-	-63	1.443058848
Chr1_11504600	0.046512	0.242424	10	13	0.379557545	Chr1	AT1G31993	transposable_element_gene	11503576	11507662	+	0	2.381857651
Chr1_11504600	0.046512	0.242424	10	13	0.379557545	Chr1	AT1TE37210	TE	11504087	11505147	+	0	2.381857651
Chr1_11505200	0.083333	0.25	6	1	1	Chr1	AT1G31993	transposable_element_gene	11503576	11507662	+	0	1.584968272
Chr1_11505200	0.083333	0.25	6	1	1	Chr1	AT1TE37215	TE	11505148	11507634	+	0	1.584968272
Chr1_11505700	0.090909	0.304348	25	16	0.012374747	Chr1	AT1G31993	transposable_element_gene	11503576	11507662	+	0	1.743226852
Chr1_11505700	0.090909	0.304348	25	16	0.012374747	Chr1	AT1TE37215	TE	11505148	11507634	+	0	1.743226852
Chr1_11506500	0.079365	0.206897	11	15	0.701959833	Chr1	AT1G31993	transposable_element_gene	11503576	11507662	+	0	1.382337903
Chr1_11506500	0.079365	0.206897	11	15	0.701959833	Chr1	AT1TE37215	TE	11505148	11507634	+	0	1.382337903
Chr1_11507500	0.066667	0.1875	3	8	1	Chr1	AT1G31993	transposable_element_gene	11503576	11507662	+	0	1.491845883
Chr1_11507500	0.066667	0.1875	3	8	1	Chr1	AT1TE37215	TE	11505148	11507634	+	0	1.491845883
Chr1_11508700	0.071429	0.25	7	1	1	Chr1	AT1G32000	gene	11508285	11508909	-	0	1.807346266
Chr1_11509400	0.101695	0.3	9	2	0.994256772	Chr1	AT1G32010	gene	11509341	11512040	-	0	1.560713752
Chr1_11509600	0.052632	0.168317	16	17	0.580278394	Chr1	AT1G32010	gene	11509341	11512040	-	0	1.677168773
Chr1_11509900	0	0.245763	1	21	0.865349127	Chr1	AT1G32010	gene	11509341	11512040	-	0	4.619195827
Chr1_11510200	0.052632	0.189189	6	9	0.92024464	Chr1	AT1G32010	gene	11509341	11512040	-	0	1.845816086
Chr1_11510300	0	0.217391	8	5	0.405298099	Chr1	AT1G32010	gene	11509341	11512040	-	0	4.442220309
Chr1_11519500	0.040724	0.191176	30	29	0.000656455	Chr1	AT1G32040	transposable_element_gene	11518418	11520070	+	0	2.230950242
Chr1_11519500	0.040724	0.191176	30	29	0.000656455	Chr1	AT1TE37265	TE	11517917	11521322	-	0	2.230950242
Chr1_11526100	0.153846	0.357724	24	24	0.001183771	Chr1	AT1TE37305	TE	11525687	11527099	-	0	1.217359979
Chr1_11536600	0.22807	0.418605	12	15	0.49401166	Chr1	AT1TE37340	TE	11536700	11536807	+	1	0.876112855
Chr1_11585800	0.050314	0.21608	26	27	0.000656455	Chr1	AT1G32180	gene	11586516	11589651	-	617	2.10253375
Chr1_11593000	0	0.131868	10	17	0.159113009	Chr1	AT1G32190	gene	11592955	11595982	-	0	3.721022608
Chr1_11609800	0	0.137931	2	3	1	Chr1	AT1G32220	gene	11607854	11609733	+	-67	3.785874834
Chr1_11613700	0.01676	0.132075	27	20	0.027567253	Chr1	AT1G32230	gene	11612118	11616218	+	0	2.978263356
Chr1_11666400	0.274194	0.506024	13	13	0.34095152	Chr1	AT1TE37770	TE	11666452	11666871	-	0	0.88400881
Chr1_11701600	0.12069	0.221053	6	6	1	Chr1	AT1TE37890	TE	11699258	11701926	+	0	0.87308617
Chr1_11710700	0.177914	0.28169	25	25	0.115371449	Chr1	AT1TE37935	TE	11710255	11711644	-	0	0.662928309
Chr1_11735800	0	0.190476	2	2	1	Chr1	AT1TE38035	TE	11735186	11737670	-	0	4.251537324
Chr1_11744200	0.016129	0.261084	22	31	0	Chr1	AT1G32490	gene	11742054	11749788	-	0	4.016785149
Chr1_11785300	0.004292	0.120805	29	27	0	Chr1	AT1G32580	gene	11784057	11785637	+	0	4.814886281
Chr1_11800600	0	0.12766	4	18	1	Chr1	AT1G32640	gene	11798810	11800988	-	0	3.674234648
Chr1_11805900	0.090909	0.202073	13	18	0.570656846	Chr1	AT1TE38260	TE	11805615	11806799	-	0	1.152381535
Chr1_11817900	0.035088	0.170732	7	4	0.696078921	Chr1	AT1TE38300	TE	11817658	11818739	-	0	2.282683863
Chr1_11818200	0	0.165138	1	16	0.887305802	Chr1	AT1G32680	transposable_element_gene	11818034	11818279	+	0	4.045600233
Chr1_11818200	0	0.165138	1	16	0.887305802	Chr1	AT1TE38300	TE	11817658	11818739	-	0	4.045600233
Chr1_11835200	0	0.170213	2	19	0.899523562	Chr1	AT1G32720	gene	11834902	11836631	+	0	4.089269322
Chr1_11835200	0	0.170213	2	19	0.899523562	Chr1	AT1TE38350	TE	11834923	11836068	+	0	4.089269322
Chr1_11835400	0.142857	0.373737	8	11	0.140959545	Chr1	AT1G32720	gene	11834902	11836631	+	0	1.387451668
Chr1_11835400	0.142857	0.373737	8	11	0.140959545	Chr1	AT1TE38350	TE	11834923	11836068	+	0	1.387451668
Chr1_11836400	0.25	0.4	2	4	1	Chr1	AT1G32720	gene	11834902	11836631	+	0	0.678071905
Chr1_11857400	0.05614	0.166667	21	21	0.014064007	Chr1	AT1G32750	gene	11846247	11856765	-	-635	1.569867511
Chr1_11892800	0.133333	0.26087	1	1	1	Chr1	AT1G32830	transposable_element_gene	11891181	11894820	-	0	0.968297152
Chr1_11892800	0.133333	0.26087	1	1	1	Chr1	AT1TE38530	TE	11887152	11901703	+	0	0.968297152
Chr1_11893300	0.176471	0.295302	2	20	1	Chr1	AT1G32830	transposable_element_gene	11891181	11894820	-	0	0.742760007
Chr1_11893300	0.176471	0.295302	2	20	1	Chr1	AT1TE38530	TE	11887152	11901703	+	0	0.742760007
Chr1_11893600	0	0.2	1	2	1	Chr1	AT1G32830	transposable_element_gene	11891181	11894820	-	0	4.321928095
Chr1_11893600	0	0.2	1	2	1	Chr1	AT1TE38530	TE	11887152	11901703	+	0	4.321928095
Chr1_1189400	0.012658	0.188679	17	24	0.006931606	Chr1	AT1G04410	gene	1189078	1191412	-	0	3.897812482
Chr1_11894400	0.072165	0.230769	8	11	0.305348138	Chr1	AT1G32830	transposable_element_gene	11891181	11894820	-	0	1.67707823
Chr1_11894400	0.072165	0.230769	8	11	0.305348138	Chr1	AT1TE38530	TE	11887152	11901703	+	0	1.67707823
Chr1_11895600	0.166667	0.268293	20	25	0.60256768	Chr1	AT1TE38530	TE	11887152	11901703	+	0	0.686840934
Chr1_1189800	0	0.10274	16	28	0.230647916	Chr1	AT1G04410	gene	1189078	1191412	-	0	3.360926074
Chr1_11899100	0.25	0.357143	3	8	1	Chr1	AT1G32840	transposable_element_gene	11896546	11899695	-	0	0.51457375
Chr1_11899100	0.25	0.357143	3	8	1	Chr1	AT1TE38530	TE	11887152	11901703	+	0	0.51457375
Chr1_1190200	0	0.142857	6	12	0.922565504	Chr1	AT1G04410	gene	1189078	1191412	-	0	3.836499825
Chr1_1190500	0.028571	0.174468	10	36	0.140594235	Chr1	AT1G04410	gene	1189078	1191412	-	0	2.610339012
Chr1_1190600	0	0.315789	13	11	0	Chr1	AT1G04410	gene	1189078	1191412	-	0	4.980889013
Chr1_1190900	0	0.12069	16	24	0.004771069	Chr1	AT1G04410	gene	1189078	1191412	-	0	3.593234239
Chr1_11920500	0.009259	0.212871	30	30	0	Chr1	AT1G32900	gene	11920390	11923766	-	0	4.522979224
Chr1_11935100	0.149038	0.252427	23	19	0.428913851	Chr1	AT1G32930	gene	11931842	11934759	-	-341	0.760186012
Chr1_1194400	0.214286	0.37013	13	15	0.464125686	Chr1	AT1G04425	gene	1194187	1196889	+	0	0.788494477
Chr1_1194400	0.214286	0.37013	13	15	0.464125686	Chr1	AT1TE03900	TE	1194345	1195166	+	0	0.788494477
Chr1_1194500	0.233333	0.342857	14	14	0.990124088	Chr1	AT1G04425	gene	1194187	1196889	+	0	0.555216617
Chr1_1194500	0.233333	0.342857	14	14	0.990124088	Chr1	AT1TE03900	TE	1194345	1195166	+	0	0.555216617
Chr1_1194600	0.129496	0.366337	13	13	0.008087705	Chr1	AT1G04425	gene	1194187	1196889	+	0	1.500263885
Chr1_1194600	0.129496	0.366337	13	13	0.008087705	Chr1	AT1TE03900	TE	1194345	1195166	+	0	1.500263885
Chr1_1195000	0.421875	0.621622	8	19	0.433829458	Chr1	AT1G04425	gene	1194187	1196889	+	0	0.559221966
Chr1_1195000	0.421875	0.621622	8	19	0.433829458	Chr1	AT1TE03900	TE	1194345	1195166	+	0	0.559221966
Chr1_11958100	0.067961	0.168421	13	13	0.776629174	Chr1	AT1G33000	transposable_element_gene	11957968	11958162	+	0	1.30929305
Chr1_11958100	0.067961	0.168421	13	13	0.776629174	Chr1	AT1TE38700	TE	11957935	11958234	+	0	1.30929305
Chr1_11976400	0.01227	0.132075	27	21	0.018236724	Chr1	AT1G33060	gene	11975340	11978521	-	0	3.428150256
Chr1_11981800	0.03125	0.182796	4	17	0.636257487	Chr1	AT1TE38775	TE	11979621	11982674	+	0	2.548306406
Chr1_11987800	0.109195	0.209302	29	31	0.319355399	Chr1	AT1G33080	gene	11985707	11990482	+	0	0.9386793
Chr1_11987800	0.109195	0.209302	29	31	0.319355399	Chr1	AT1TE38820	TE	11987779	11988416	+	0	0.9386793
Chr1_12006700	0.01	0.297872	16	20	0	Chr1	AT1G33110	gene	12004927	12008833	+	0	4.896620611
Chr1_12009200	0.095238	0.214047	20	20	0.034949669	Chr1	AT1TE38900	TE	12009495	12009841	+	196	1.168318386
Chr1_12017000	0.203822	0.5	21	19	0	Chr1	AT1G33130	transposable_element_gene	12016651	12018654	-	0	1.294618314
Chr1_12017000	0.203822	0.5	21	19	0	Chr1	AT1TE38940	TE	12016038	12020227	-	0	1.294618314
Chr1_12017100	0.128205	0.4	5	5	0.545500933	Chr1	AT1G33130	transposable_element_gene	12016651	12018654	-	0	1.641547472
Chr1_12017100	0.128205	0.4	5	5	0.545500933	Chr1	AT1TE38940	TE	12016038	12020227	-	0	1.641547472
Chr1_12017200	0.157895	0.382979	3	7	0.92492092	Chr1	AT1G33130	transposable_element_gene	12016651	12018654	-	0	1.2782998
Chr1_12017200	0.157895	0.382979	3	7	0.92492092	Chr1	AT1TE38940	TE	12016038	12020227	-	0	1.2782998
Chr1_12018600	0.081818	0.264151	14	17	0.073235383	Chr1	AT1G33130	transposable_element_gene	12016651	12018654	-	0	1.690872695
Chr1_12018600	0.081818	0.264151	14	17	0.073235383	Chr1	AT1G33135	transposable_element_gene	12018683	12019195	+	0	1.690872695
Chr1_12018600	0.081818	0.264151	14	17	0.073235383	Chr1	AT1TE38940	TE	12016038	12020227	-	0	1.690872695
Chr1_12019000	0.030303	0.21875	3	13	0.434299871	Chr1	AT1G33135	transposable_element_gene	12018683	12019195	+	0	2.851750484
Chr1_12019000	0.030303	0.21875	3	13	0.434299871	Chr1	AT1TE38940	TE	12016038	12020227	-	0	2.851750484
Chr1_12019100	0	0.18	1	6	1	Chr1	AT1G33135	transposable_element_gene	12018683	12019195	+	0	4.169925001
Chr1_12019100	0	0.18	1	6	1	Chr1	AT1TE38940	TE	12016038	12020227	-	0	4.169925001
Chr1_12019300	0.025974	0.191388	9	26	0.044071841	Chr1	AT1TE38940	TE	12016038	12020227	-	0	2.881360264
Chr1_12055900	0	0.140523	15	30	0	Chr1	AT1G33250	gene	12057250	12059485	-	1251	3.812734377
Chr1_12056000	0.022901	0.135417	20	25	0.051360905	Chr1	AT1G33250	gene	12057250	12059485	-	1151	2.563926362
Chr1_12079600	0.107438	0.236364	26	26	0.009409062	Chr1	AT1TE39145	TE	12079833	12080605	-	134	1.137505965
Chr1_12080000	0.113772	0.254717	12	12	0.083596835	Chr1	AT1TE39145	TE	12079833	12080605	-	0	1.162749704
Chr1_12097700	0.074074	0.322581	6	10	0.472080005	Chr1	AT1TE39225	TE	12097551	12098275	+	0	2.122622316
Chr1_12097900	0.171975	0.292754	14	14	0.26913775	Chr1	AT1TE39225	TE	12097551	12098275	+	0	0.767490027
Chr1_12136600	0.153846	0.28934	18	21	0.062997796	Chr1	AT1TE39350	TE	12136448	12136604	-	0	0.911278849
Chr1_12136600	0.153846	0.28934	18	21	0.062997796	Chr1	AT1TE39355	TE	12136605	12136633	-	0	0.911278849
Chr1_12136600	0.153846	0.28934	18	21	0.062997796	Chr1	AT1TE39360	TE	12136634	12137681	-	0	0.911278849
Chr1_12137100	0.021277	0.149254	3	5	0.641504134	Chr1	AT1TE39360	TE	12136634	12137681	-	0	2.810402942
Chr1_12138900	0.27451	0.457944	12	21	0.729789077	Chr1	AT1TE39370	TE	12138862	12139089	-	0	0.738312483
Chr1_12140300	0.173913	0.302326	26	7	0.92024464	Chr1	AT1G33460	transposable_element_gene	12140012	12142760	-	0	0.797739278
Chr1_12140400	0.155172	0.270677	14	10	0.689312702	Chr1	AT1G33460	transposable_element_gene	12140012	12142760	-	0	0.80270405
Chr1_12141000	0.183099	0.290503	31	17	0.102060616	Chr1	AT1G33460	transposable_element_gene	12140012	12142760	-	0	0.66592915
Chr1_12141000	0.183099	0.290503	31	17	0.102060616	Chr1	AT1TE39380	TE	12140695	12141659	-	0	0.66592915
Chr1_12142000	0.114943	0.323529	10	9	0.198802302	Chr1	AT1G33460	transposable_element_gene	12140012	12142760	-	0	1.492976427
Chr1_12142800	0.264706	0.377193	4	18	1	Chr1	AT1G33460	transposable_element_gene	12140012	12142760	-	-40	0.510912006
Chr1_12143000	0.212121	0.40625	4	4	0.982854155	Chr1	AT1TE39395	TE	12142987	12143017	+	0	0.937480358
Chr1_12143000	0.212121	0.40625	4	4	0.982854155	Chr1	AT1TE39400	TE	12143018	12143178	-	0	0.937480358
Chr1_12169500	0	0.183486	2	18	0.631519173	Chr1	AT1G33560	gene	12168768	12172005	+	0	4.197598084
Chr1_12175900	0.1	0.246575	9	8	0.658702345	Chr1	AT1G33580	transposable_element_gene	12174773	12176059	-	0	1.302026534
Chr1_12175900	0.1	0.246575	9	8	0.658702345	Chr1	AT1TE39515	TE	12172517	12177219	-	0	1.302026534
Chr1_12218800	0.111554	0.234375	23	23	0.048403877	Chr1	AT1G33709	gene	12219371	12219502	-	472	1.071076445
Chr1_12228800	0.136986	0.265896	15	15	0.317198155	Chr1	AT1TE39710	TE	12228769	12230816	-	0	0.956833617
Chr1_12245000	0	0.116959	14	30	0.02837373	Chr1	AT1G33780	gene	12244585	12246188	-	0	3.547930976
Chr1_12249000	0.021583	0.136986	20	21	0.054762175	Chr1	AT1TE39790	TE	12249076	12249414	+	0	2.666061141
Chr1_12253200	0.058608	0.2	27	24	0.002558991	Chr1	AT1TE39810	TE	12253057	12253455	-	0	1.770830489
Chr1_12253300	0.045	0.161677	25	22	0.053401489	Chr1	AT1TE39810	TE	12253057	12253455	-	0	1.845117551
Chr1_12255500	0.004	0.105691	26	30	0	Chr1	AT1G33785	pseudogene	12255360	12256256	-	0	4.723708721
Chr1_12255500	0.004	0.105691	26	30	0	Chr1	AT1TE39815	TE	12255466	12255521	-	0	4.723708721
Chr1_12258300	0	0.203947	13	24	0.001183771	Chr1	AT1G33790	gene	12256664	12260605	+	0	4.350122381
Chr1_12272000	0.0625	0.202186	11	11	0.157585377	Chr1	AT1TE39865	TE	12271744	12272453	-	0	1.693755009
Chr1_12274900	0	0.111111	3	13	0.848109699	Chr1	AT1G33817	transposable_element_gene	12274982	12276763	-	0	3.473929746
Chr1_12274900	0	0.111111	3	13	0.848109699	Chr1	AT1TE39880	TE	12273260	12276388	-	0	3.473929746
Chr1_12287100	0.109756	0.222973	13	17	0.709437613	Chr1	AT1TE39915	TE	12286564	12287597	+	0	1.022569214
Chr1_12287300	0.152284	0.27027	21	21	0.428571125	Chr1	AT1TE39915	TE	12286564	12287597	+	0	0.827637011
Chr1_12303100	0.120879	0.43	12	19	0	Chr1	AT1TE40010	TE	12302963	12303213	+	0	1.830773029
Chr1_12303200	0.024631	0.135849	29	23	0.004771069	Chr1	AT1TE40010	TE	12302963	12303213	+	0	2.463456839
Chr1_12328300	0.074627	0.237705	5	19	0.313157755	Chr1	AT1TE40090	TE	12327780	12330357	-	0	1.671402654
Chr1_12328700	0.2	0.375	5	2	1	Chr1	AT1TE40090	TE	12327780	12330357	-	0	0.906890596
Chr1_12329000	0.147826	0.273973	13	13	0.747956011	Chr1	AT1TE40090	TE	12327780	12330357	-	0	0.890133686
Chr1_12359700	0.024096	0.135593	15	26	0.017251229	Chr1	AT1G34010	gene	12359536	12361189	-	0	2.492417121
Chr1_12391600	0.097166	0.206406	32	25	0.091330953	Chr1	AT1G34047	gene	12390238	12390915	-	-685	1.086961425
Chr1_12405200	0	0.148148	3	13	1	Chr1	AT1G34080	transposable_element_gene	12403277	12406628	-	0	3.888967245
Chr1_12405200	0	0.148148	3	13	1	Chr1	AT1TE40345	TE	12405287	12405918	-	0	3.888967245
Chr1_12406600	0.126214	0.261745	18	21	0.450230065	Chr1	AT1G34080	transposable_element_gene	12403277	12406628	-	0	1.052290031
Chr1_12406600	0.126214	0.261745	18	21	0.450230065	Chr1	AT1TE40350	TE	12406582	12406659	-	0	1.052290031
Chr1_12407200	0.181287	0.284519	23	32	0.573295893	Chr1	AT1G34090	transposable_element_gene	12407268	12409879	+	0	0.650249524
Chr1_12407200	0.181287	0.284519	23	32	0.573295893	Chr1	AT1TE40355	TE	12406709	12410000	+	0	0.650249524
Chr1_12407300	0.130233	0.259459	28	23	0.138063265	Chr1	AT1G34090	transposable_element_gene	12407268	12409879	+	0	0.994411518
Chr1_12407300	0.130233	0.259459	28	23	0.138063265	Chr1	AT1TE40355	TE	12406709	12410000	+	0	0.994411518
Chr1_12407700	0.044118	0.187879	14	21	0.26222348	Chr1	AT1G34090	transposable_element_gene	12407268	12409879	+	0	2.090364524
Chr1_12407700	0.044118	0.187879	14	21	0.26222348	Chr1	AT1TE40355	TE	12406709	12410000	+	0	2.090364524
Chr1_12419700	0	0.172414	8	10	0.469026027	Chr1	AT1G34110	gene	12417176	12421523	-	0	4.107805021
Chr1_1243300	0.046875	0.166667	13	3	1	Chr1	AT1G04555	gene	1242558	1244244	+	0	1.830077884
Chr1_12452200	0.009615	0.135294	10	16	0.027724766	Chr1	AT1G34190	gene	12451451	12454142	+	0	3.814667192
Chr1_1245700	0.123153	0.230303	27	24	0.389072795	Chr1	AT1G04560	gene	1244947	1246059	+	0	0.903081432
Chr1_12457700	0.205298	0.333333	19	17	0.477454429	Chr1	AT1TE40525	TE	12457686	12458343	+	0	0.699244579
Chr1_12457800	0.150259	0.271795	18	18	0.271934126	Chr1	AT1TE40525	TE	12457686	12458343	+	0	0.85506751
Chr1_12458200	0.084507	0.227513	9	9	0.377692136	Chr1	AT1TE40525	TE	12457686	12458343	+	0	1.428806228
Chr1_12464100	0.031746	0.177419	13	24	0.292011823	Chr1	AT1G34220	gene	12462849	12466089	-	0	2.482513789
Chr1_12466300	0.040323	0.177914	18	18	0.056865809	Chr1	AT1G34220	gene	12462849	12466089	-	-211	2.141505157
Chr1_12483400	0	0.116883	4	15	1	Chr1	AT1G34250	transposable_element_gene	12483164	12483634	-	0	3.546993208
Chr1_12483400	0	0.116883	4	15	1	Chr1	AT1TE40640	TE	12483087	12483559	-	0	3.546993208
Chr1_1249900	0.055046	0.206226	17	20	0.034479723	Chr1	AT1G04570	gene	1246728	1248775	-	-1125	1.905516595
Chr1_12525200	0.006757	0.141026	17	27	0.00168207	Chr1	AT1TE40760	TE	12524947	12525074	+	-126	4.383434502
Chr1_12530000	0	0.145161	5	5	0.464256214	Chr1	AT1TE40800	TE	12529448	12530215	-	0	3.859581995
Chr1_12530200	0.15	0.535519	9	23	0	Chr1	AT1TE40800	TE	12529448	12530215	-	0	1.835975261
Chr1_12530200	0.15	0.535519	9	23	0	Chr1	AT1TE40805	TE	12530216	12530262	+	0	1.835975261
Chr1_12530200	0.15	0.535519	9	23	0	Chr1	AT1TE40810	TE	12530263	12530392	-	0	1.835975261
Chr1_12551400	0	0.102564	14	22	0.143730454	Chr1	AT1G34370	gene	12550446	12552699	+	0	3.358452528
Chr1_12551700	0	0.126582	23	11	0.002946742	Chr1	AT1G34370	gene	12550446	12552699	+	0	3.662000363
Chr1_12563300	0.023256	0.124088	8	12	0.900308612	Chr1	AT1TE40925	TE	12562100	12564283	-	0	2.415688724
Chr1_12564000	0.222857	0.345455	20	20	0.334098804	Chr1	AT1TE40925	TE	12562100	12564283	-	0	0.632379516
Chr1_12564100	0.050781	0.160714	24	24	0.006316586	Chr1	AT1TE40925	TE	12562100	12564283	-	0	1.662134899
Chr1_12565700	0.225397	0.333333	30	27	0.286719828	Chr1	AT1TE40935	TE	12565673	12565951	-	0	0.564495838
Chr1_12566000	0	0.103093	3	16	0.849118906	Chr1	AT1G34400	gene	12565992	12566615	-	0	3.365874472
Chr1_12566200	0.068966	0.222222	30	20	0.047043738	Chr1	AT1G34400	gene	12565992	12566615	-	0	1.688044452
Chr1_12566200	0.068966	0.222222	30	20	0.047043738	Chr1	AT1TE40940	TE	12566243	12568303	+	0	1.688044452
Chr1_12570700	0.077778	0.215054	9	9	0.46436644	Chr1	AT1TE40955	TE	12569584	12572711	-	0	1.467264923
Chr1_12572000	0.071429	0.25	7	3	1	Chr1	AT1G34405	transposable_element_gene	12570841	12572126	-	0	1.807346266
Chr1_12572000	0.071429	0.25	7	3	1	Chr1	AT1TE40955	TE	12569584	12572711	-	0	1.807346266
Chr1_12572500	0.0625	0.25	9	2	1	Chr1	AT1TE40955	TE	12569584	12572711	-	0	2
Chr1_12572600	0.095238	0.20354	11	11	0.92550289	Chr1	AT1TE40955	TE	12569584	12572711	-	0	1.095703114
Chr1_12577900	0.181208	0.326923	22	27	0.198056613	Chr1	AT1G34410	gene	12577722	12580824	+	0	0.851304229
Chr1_12578000	0	0.189189	26	27	0	Chr1	AT1G34410	gene	12577722	12580824	+	0	4.241756304
Chr1_12589400	0	0.443396	2	23	0.00334279	Chr1	AT1G34430	gene	12587752	12590192	-	0	5.47052385
Chr1_12590000	0	0.1	3	9	1	Chr1	AT1G34430	gene	12587752	12590192	-	0	3.321928095
Chr1_12592700	0.08	0.313333	5	19	0.527686311	Chr1	AT1G34440	gene	12591348	12592737	-	0	1.969624816
Chr1_12592700	0.08	0.313333	5	19	0.527686311	Chr1	AT1TE41025	TE	12592611	12592835	-	0	1.969624816
Chr1_12595000	0.083333	0.225532	20	22	0.037059596	Chr1	AT1G34460	gene	12595110	12599628	+	11	1.436372324
Chr1_12614800	0.068182	0.177033	5	22	0.975180256	Chr1	AT1TE41140	TE	12614602	12615151	-	0	1.376555488
Chr1_12627800	0.089744	0.234783	10	11	0.465261071	Chr1	AT1G34530	transposable_element_gene	12627875	12630008	+	0	1.387440557
Chr1_12627800	0.089744	0.234783	10	11	0.465261071	Chr1	AT1TE41230	TE	12626457	12630547	+	0	1.387440557
Chr1_12628000	0.073171	0.212963	19	20	0.254970235	Chr1	AT1G34530	transposable_element_gene	12627875	12630008	+	0	1.541258919
Chr1_12628000	0.073171	0.212963	19	20	0.254970235	Chr1	AT1TE41230	TE	12626457	12630547	+	0	1.541258919
Chr1_12629400	0.068182	0.187879	24	26	0.239626083	Chr1	AT1G34530	transposable_element_gene	12627875	12630008	+	0	1.462340996
Chr1_12629400	0.068182	0.187879	24	26	0.239626083	Chr1	AT1TE41230	TE	12626457	12630547	+	0	1.462340996
Chr1_12636300	0.126761	0.297436	10	14	0.269342392	Chr1	AT1TE41260	TE	12633625	12636327	+	0	1.230468328
Chr1_12636300	0.126761	0.297436	10	14	0.269342392	Chr1	AT1TE41265	TE	12636328	12636722	+	0	1.230468328
Chr1_12636400	0.033333	0.266667	3	19	0.252826698	Chr1	AT1TE41265	TE	12636328	12636722	+	0	3.00001623
Chr1_126400	0	0.100629	18	31	0.022370175	Chr1	AT1G01320	gene	121067	130577	-	0	3.330974226
Chr1_12662700	0.086093	0.235099	22	31	0.024330679	Chr1	AT1G34580	gene	12660551	12663870	+	0	1.449300557
Chr1_12662700	0.086093	0.235099	22	31	0.024330679	Chr1	AT1TE41340	TE	12662731	12662924	-	0	1.449300557
Chr1_12666300	0.043478	0.20339	5	14	0.899905697	Chr1	AT1G34590	transposable_element_gene	12665167	12667818	+	0	2.225891266
Chr1_12666300	0.043478	0.20339	5	14	0.899905697	Chr1	AT1TE41345	TE	12664497	12673969	-	0	2.225891266
Chr1_12666800	0	0.293103	4	9	0.175440636	Chr1	AT1G34590	transposable_element_gene	12665167	12667818	+	0	4.873335829
Chr1_12666800	0	0.293103	4	9	0.175440636	Chr1	AT1TE41345	TE	12664497	12673969	-	0	4.873335829
Chr1_12667500	0.135135	0.238095	10	4	1	Chr1	AT1G34590	transposable_element_gene	12665167	12667818	+	0	0.817135943
Chr1_12667500	0.135135	0.238095	10	4	1	Chr1	AT1TE41345	TE	12664497	12673969	-	0	0.817135943
Chr1_12667900	0.078652	0.182482	17	21	0.695137437	Chr1	AT1TE41345	TE	12664497	12673969	-	0	1.214198807
Chr1_12668800	0.078431	0.202247	21	17	0.570930362	Chr1	AT1G34600	transposable_element_gene	12668425	12673094	-	0	1.366622403
Chr1_12668800	0.078431	0.202247	21	17	0.570930362	Chr1	AT1TE41345	TE	12664497	12673969	-	0	1.366622403
Chr1_12670000	0.0625	0.171429	4	15	1	Chr1	AT1G34600	transposable_element_gene	12668425	12673094	-	0	1.455683091
Chr1_12670000	0.0625	0.171429	4	15	1	Chr1	AT1TE41345	TE	12664497	12673969	-	0	1.455683091
Chr1_12670100	0.056604	0.183908	12	25	0.66943217	Chr1	AT1G34600	transposable_element_gene	12668425	12673094	-	0	1.700008327
Chr1_12670100	0.056604	0.183908	12	25	0.66943217	Chr1	AT1TE41345	TE	12664497	12673969	-	0	1.700008327
Chr1_12671200	0.074074	0.202899	16	13	0.560213355	Chr1	AT1G34600	transposable_element_gene	12668425	12673094	-	0	1.453722605
Chr1_12671200	0.074074	0.202899	16	13	0.560213355	Chr1	AT1TE41345	TE	12664497	12673969	-	0	1.453722605
Chr1_12680700	0.105263	0.227273	6	5	1	Chr1	AT1TE41350	TE	12674460	12684931	-	0	1.110427885
Chr1_12691500	0.151163	0.262626	10	23	0.321279841	Chr1	AT1TE41385	TE	12691421	12691532	-	0	0.796904694
Chr1_12692200	0.079096	0.217391	17	18	0.023445218	Chr1	AT1TE41390	TE	12692264	12692502	-	0	1.458615571
Chr1_12692300	0.200957	0.351266	27	27	0.038603903	Chr1	AT1TE41390	TE	12692264	12692502	-	0	0.805677109
Chr1_12712700	0.025	0.166667	16	9	0.382920375	Chr1	AT1G34690	pseudogene	12713190	12713570	+	391	2.73696848
Chr1_12715100	0	0.25	3	1	1	Chr1	AT1G34700	transposable_element_gene	12714209	12717181	+	0	4.64385619
Chr1_12715100	0	0.25	3	1	1	Chr1	AT1TE41460	TE	12713488	12728545	+	0	4.64385619
Chr1_12716200	0.125	0.25	4	1	1	Chr1	AT1G34700	transposable_element_gene	12714209	12717181	+	0	1
Chr1_12716200	0.125	0.25	4	1	1	Chr1	AT1TE41460	TE	12713488	12728545	+	0	1
Chr1_12717500	0.1	0.205882	8	7	1	Chr1	AT1TE41460	TE	12713488	12728545	+	0	1.041817703
Chr1_12719100	0.080645	0.34375	8	6	0.216138957	Chr1	AT1TE41460	TE	12713488	12728545	+	0	2.09170272
Chr1_12720800	0	0.153846	3	11	0.946029022	Chr1	AT1G34730	transposable_element_gene	12720886	12721377	-	0	3.943415029
Chr1_12720800	0	0.153846	3	11	0.946029022	Chr1	AT1TE41460	TE	12713488	12728545	+	0	3.943415029
Chr1_12720900	0	0.125	3	2	1	Chr1	AT1G34730	transposable_element_gene	12720886	12721377	-	0	3.64385619
Chr1_12720900	0	0.125	3	2	1	Chr1	AT1TE41460	TE	12713488	12728545	+	0	3.64385619
Chr1_12721300	0.065217	0.2	8	5	1	Chr1	AT1G34730	transposable_element_gene	12720886	12721377	-	0	1.616680017
Chr1_12721300	0.065217	0.2	8	5	1	Chr1	AT1TE41460	TE	12713488	12728545	+	0	1.616680017
Chr1_12723100	0.133333	0.238095	10	7	1	Chr1	AT1G34740	transposable_element_gene	12722224	12728189	-	0	0.836503432
Chr1_12723100	0.133333	0.238095	10	7	1	Chr1	AT1TE41460	TE	12713488	12728545	+	0	0.836503432
Chr1_12723900	0.057143	0.217391	6	11	0.795590232	Chr1	AT1G34740	transposable_element_gene	12722224	12728189	-	0	1.927643529
Chr1_12723900	0.057143	0.217391	6	11	0.795590232	Chr1	AT1TE41460	TE	12713488	12728545	+	0	1.927643529
Chr1_12724000	0.075	0.219512	9	7	0.99307578	Chr1	AT1G34740	transposable_element_gene	12722224	12728189	-	0	1.549337309
Chr1_12724000	0.075	0.219512	9	7	0.99307578	Chr1	AT1TE41460	TE	12713488	12728545	+	0	1.549337309
Chr1_12724800	0.196078	0.308824	16	15	0.680984742	Chr1	AT1G34740	transposable_element_gene	12722224	12728189	-	0	0.655357201
Chr1_12724800	0.196078	0.308824	16	15	0.680984742	Chr1	AT1TE41460	TE	12713488	12728545	+	0	0.655357201
Chr1_12727400	0.117647	0.352941	6	6	0.417330717	Chr1	AT1G34740	transposable_element_gene	12722224	12728189	-	0	1.584962501
Chr1_12727400	0.117647	0.352941	6	6	0.417330717	Chr1	AT1TE41460	TE	12713488	12728545	+	0	1.584962501
Chr1_12727500	0.5	0.75	1	1	1	Chr1	AT1G34740	transposable_element_gene	12722224	12728189	-	0	0.584962501
Chr1_12727500	0.5	0.75	1	1	1	Chr1	AT1TE41460	TE	12713488	12728545	+	0	0.584962501
Chr1_12728000	0.128205	0.285714	7	4	1	Chr1	AT1G34740	transposable_element_gene	12722224	12728189	-	0	1.156119202
Chr1_12728000	0.128205	0.285714	7	4	1	Chr1	AT1TE41460	TE	12713488	12728545	+	0	1.156119202
Chr1_12730300	0.11413	0.241993	21	23	0.091061468	Chr1	AT1TE41470	TE	12730090	12730320	+	0	1.08428725
Chr1_12730300	0.11413	0.241993	21	23	0.091061468	Chr1	AT1TE41475	TE	12730321	12730489	-	0	1.08428725
Chr1_12733000	0.3125	0.448718	17	26	0.801918372	Chr1	AT1TE41490	TE	12732946	12733344	-	0	0.521952868
Chr1_12733600	0.017241	0.22	7	9	0.126386084	Chr1	AT1TE41500	TE	12733501	12734177	+	0	3.673588164
Chr1_1280500	0.011364	0.137931	14	19	0.094431	Chr1	AT1G04610	gene	1279388	1281618	+	0	3.601404097
Chr1_12806400	0	0.172414	3	4	1	Chr1	AT1G34930	gene	12807121	12807399	-	622	4.107805021
Chr1_12808500	0.065789	0.166667	27	12	0.558756469	Chr1	AT1G35030	gene	12808246	12809481	+	0	1.341050191
Chr1_12818700	0.2	0.75	8	1	0.77980107	Chr1	AT1TE41745	TE	12818273	12839582	+	0	1.906890596
Chr1_12826000	0	0.2	8	3	0.314062972	Chr1	AT1TE41745	TE	12818273	12839582	+	0	4.321928095
Chr1_12826300	0.147541	0.267857	9	9	0.994661883	Chr1	AT1G35080	transposable_element_gene	12826125	12828202	-	0	0.86034708
Chr1_12826300	0.147541	0.267857	9	9	0.994661883	Chr1	AT1TE41745	TE	12818273	12839582	+	0	0.86034708
Chr1_12827000	0.099099	0.202381	13	14	0.850337073	Chr1	AT1G35080	transposable_element_gene	12826125	12828202	-	0	1.030131448
Chr1_12827000	0.099099	0.202381	13	14	0.850337073	Chr1	AT1TE41745	TE	12818273	12839582	+	0	1.030131448
Chr1_12827000	0.099099	0.202381	13	14	0.850337073	Chr1	AT1TE41750	TE	12826808	12827497	+	0	1.030131448
Chr1_12831000	0	0.25	4	2	0.889125426	Chr1	AT1G35100	transposable_element_gene	12830552	12831339	+	0	4.64385619
Chr1_12831000	0	0.25	4	2	0.889125426	Chr1	AT1TE41745	TE	12818273	12839582	+	0	4.64385619
Chr1_12831000	0	0.25	4	2	0.889125426	Chr1	AT1TE41765	TE	12830337	12832135	-	0	4.64385619
Chr1_12832900	0.076923	0.180952	11	12	0.724982257	Chr1	AT1TE41745	TE	12818273	12839582	+	0	1.234120119
Chr1_12833600	0.333333	0.47619	4	4	1	Chr1	AT1G35110	transposable_element_gene	12833398	12840997	-	0	0.514573173
Chr1_12833600	0.333333	0.47619	4	4	1	Chr1	AT1TE41745	TE	12818273	12839582	+	0	0.514573173
Chr1_12834200	0.058824	0.21875	5	5	0.905674663	Chr1	AT1G35110	transposable_element_gene	12833398	12840997	-	0	1.894806222
Chr1_12834200	0.058824	0.21875	5	5	0.905674663	Chr1	AT1TE41745	TE	12818273	12839582	+	0	1.894806222
Chr1_12835700	0	0.212121	5	5	0.49415419	Chr1	AT1G35110	transposable_element_gene	12833398	12840997	-	0	4.40681555
Chr1_12835700	0	0.212121	5	5	0.49415419	Chr1	AT1TE41745	TE	12818273	12839582	+	0	4.40681555
Chr1_12839300	0	0.4	1	10	1	Chr1	AT1G35110	transposable_element_gene	12833398	12840997	-	0	5.321928095
Chr1_12839300	0	0.4	1	10	1	Chr1	AT1TE41745	TE	12818273	12839582	+	0	5.321928095
Chr1_12839400	0.066667	0.181818	5	5	1	Chr1	AT1G35110	transposable_element_gene	12833398	12840997	-	0	1.447450321
Chr1_12839400	0.066667	0.181818	5	5	1	Chr1	AT1TE41745	TE	12818273	12839582	+	0	1.447450321
Chr1_12840600	0	0.133333	8	19	0.456636687	Chr1	AT1G35110	transposable_element_gene	12833398	12840997	-	0	3.736961987
Chr1_12840600	0	0.133333	8	19	0.456636687	Chr1	AT1G35112	transposable_element_gene	12840228	12841118	-	0	3.736961987
Chr1_12840600	0	0.133333	8	19	0.456636687	Chr1	AT1TE41790	TE	12840228	12841118	-	0	3.736961987
Chr1_12841000	0.022222	0.136364	7	13	0.788511595	Chr1	AT1G35112	transposable_element_gene	12840228	12841118	-	0	2.617402253
Chr1_12841000	0.022222	0.136364	7	13	0.788511595	Chr1	AT1TE41790	TE	12840228	12841118	-	0	2.617402253
Chr1_12845200	0	0.107143	12	21	0.258921237	Chr1	AT1G35115	transposable_element_gene	12842158	12845455	+	0	3.421465692
Chr1_12845200	0	0.107143	12	21	0.258921237	Chr1	AT1TE41800	TE	12842158	12845721	+	0	3.421465692
Chr1_12852200	0	0.206897	6	4	0.344159042	Chr1	AT1G35140	gene	12851997	12853128	+	0	4.370840821
Chr1_12852600	0	0.133333	4	19	1	Chr1	AT1G35140	gene	12851997	12853128	+	0	3.736961987
Chr1_12854600	0.030769	0.186567	8	10	0.164687958	Chr1	AT1TE41835	TE	12854295	12854914	+	0	2.600144363
Chr1_12854800	0.1875	0.3125	2	5	1	Chr1	AT1TE41835	TE	12854295	12854914	+	0	0.736965594
Chr1_12855000	0	0.114286	2	6	1	Chr1	AT1G35143	transposable_element_gene	12855008	12855133	-	0	3.51457678
Chr1_12855000	0	0.114286	2	6	1	Chr1	AT1TE41845	TE	12854953	12855065	-	0	3.51457678
Chr1_12855000	0	0.114286	2	6	1	Chr1	AT1TE41850	TE	12855066	12856081	-	0	3.51457678
Chr1_12856800	0.137255	0.272727	18	7	0.594951217	Chr1	AT1G35146	transposable_element_gene	12856198	12860244	-	0	0.990598829
Chr1_12856800	0.137255	0.272727	18	7	0.594951217	Chr1	AT1TE41860	TE	12856202	12862061	-	0	0.990598829
Chr1_12857100	0.097143	0.203008	33	29	0.48749469	Chr1	AT1G35146	transposable_element_gene	12856198	12860244	-	0	1.063354635
Chr1_12857100	0.097143	0.203008	33	29	0.48749469	Chr1	AT1TE41860	TE	12856202	12862061	-	0	1.063354635
Chr1_12858100	0.110169	0.225166	23	31	0.52184244	Chr1	AT1G35146	transposable_element_gene	12856198	12860244	-	0	1.03127067
Chr1_12858100	0.110169	0.225166	23	31	0.52184244	Chr1	AT1TE41860	TE	12856202	12862061	-	0	1.03127067
Chr1_12858900	0.036697	0.171429	20	23	0.11012235	Chr1	AT1G35146	transposable_element_gene	12856198	12860244	-	0	2.223877154
Chr1_12858900	0.036697	0.171429	20	23	0.11012235	Chr1	AT1TE41860	TE	12856202	12862061	-	0	2.223877154
Chr1_12860000	0.03125	0.143678	6	18	0.232455416	Chr1	AT1G35146	transposable_element_gene	12856198	12860244	-	0	2.200911078
Chr1_12860000	0.03125	0.143678	6	18	0.232455416	Chr1	AT1TE41860	TE	12856202	12862061	-	0	2.200911078
Chr1_12861300	0.015385	0.192118	15	31	0.039011714	Chr1	AT1TE41860	TE	12856202	12862061	-	0	3.642396346
Chr1_12867000	0.055276	0.192547	21	17	0.017045293	Chr1	AT1TE41880	TE	12866864	12867037	-	0	1.80048552
Chr1_12873700	0	0.101449	4	8	0.934008561	Chr1	AT1TE41905	TE	12872950	12876830	+	0	3.342682739
Chr1_12892700	0.006098	0.108614	28	36	0.003724786	Chr1	AT1G35190	gene	12890423	12892874	+	0	4.154730113
Chr1_12906600	0.028986	0.142857	12	10	0.763308331	Chr1	AT1TE42080	TE	12906565	12907856	+	0	2.301143566
Chr1_12906900	0.025806	0.129032	21	24	0.077856442	Chr1	AT1TE42080	TE	12906565	12907856	+	0	2.321950457
Chr1_12907800	0.133663	0.373077	27	29	0	Chr1	AT1TE42080	TE	12906565	12907856	+	0	1.480873261
Chr1_12918600	0	0.2375	4	16	0.722057082	Chr1	AT1TE42110	TE	12918637	12918772	-	0	4.569855608
Chr1_12944000	0.100304	0.212938	28	27	0.014919434	Chr1	AT1TE42210	TE	12942825	12947010	+	0	1.08605429
Chr1_12944400	0.04878	0.166667	6	4	1	Chr1	AT1G35280	transposable_element_gene	12944137	12946494	+	0	1.772606816
Chr1_12944400	0.04878	0.166667	6	4	1	Chr1	AT1TE42210	TE	12942825	12947010	+	0	1.772606816
Chr1_12951100	0.057971	0.192982	10	8	0.653171672	Chr1	AT1G35300	transposable_element_gene	12950376	12952882	+	0	1.735063012
Chr1_12951100	0.057971	0.192982	10	8	0.653171672	Chr1	AT1TE42225	TE	12949835	12953875	+	0	1.735063012
Chr1_12952800	0.02439	0.153846	7	11	0.703170318	Chr1	AT1G35300	transposable_element_gene	12950376	12952882	+	0	2.657125271
Chr1_12952800	0.02439	0.153846	7	11	0.703170318	Chr1	AT1TE42225	TE	12949835	12953875	+	0	2.657125271
Chr1_12953100	0.032609	0.142132	15	25	0.265639648	Chr1	AT1TE42225	TE	12949835	12953875	+	0	2.123889299
Chr1_12958100	0.144444	0.387097	20	29	0.009669869	Chr1	AT1TE42245	TE	12957925	12958268	+	0	1.422184849
Chr1_12959800	0.242424	0.356164	2	7	1	Chr1	AT1G35320	gene	12959057	12962853	-	0	0.555009168
Chr1_12959800	0.242424	0.356164	2	7	1	Chr1	AT1TE42250	TE	12959522	12959966	-	0	0.555009168
Chr1_12960000	0.078947	0.190909	6	12	1	Chr1	AT1G35320	gene	12959057	12962853	-	0	1.273928768
Chr1_12968600	0.19726	0.305031	29	29	0.140147971	Chr1	AT1TE42290	TE	12968374	12969313	-	0	0.628857431
Chr1_12993400	0.15873	0.279412	6	15	0.893587677	Chr1	AT1TE42370	TE	12992997	12993612	-	0	0.815819158
Chr1_12993500	0.124378	0.25	20	20	0.062887418	Chr1	AT1TE42370	TE	12992997	12993612	-	0	1.007196771
Chr1_13000600	0.1	0.223301	7	7	0.831980058	Chr1	AT1G35370	transposable_element_gene	13000586	13005078	+	0	1.158989712
Chr1_13000600	0.1	0.223301	7	7	0.831980058	Chr1	AT1TE42395	TE	13000218	13005219	+	0	1.158989712
Chr1_13002300	0.081081	0.183099	12	22	0.65398887	Chr1	AT1G35370	transposable_element_gene	13000586	13005078	+	0	1.175188125
Chr1_13002300	0.081081	0.183099	12	22	0.65398887	Chr1	AT1TE42395	TE	13000218	13005219	+	0	1.175188125
Chr1_13002400	0.0625	0.192982	6	6	0.916648928	Chr1	AT1G35370	transposable_element_gene	13000586	13005078	+	0	1.626538194
Chr1_13002400	0.0625	0.192982	6	6	0.916648928	Chr1	AT1TE42395	TE	13000218	13005219	+	0	1.626538194
Chr1_13002900	0.130233	0.303797	36	12	0.113331971	Chr1	AT1G35370	transposable_element_gene	13000586	13005078	+	0	1.222012561
Chr1_13002900	0.130233	0.303797	36	12	0.113331971	Chr1	AT1TE42395	TE	13000218	13005219	+	0	1.222012561
Chr1_13003100	0.084906	0.256098	14	26	0.064017632	Chr1	AT1G35370	transposable_element_gene	13000586	13005078	+	0	1.592757574
Chr1_13003100	0.084906	0.256098	14	26	0.064017632	Chr1	AT1TE42395	TE	13000218	13005219	+	0	1.592757574
Chr1_1300600	0	0.117647	16	6	0.043238685	Chr1	AT1G04660	gene	1300486	1301773	-	0	3.556392627
Chr1_1300900	0.08	0.25	3	3	1	Chr1	AT1G04660	gene	1300486	1301773	-	0	1.64385619
Chr1_13009500	0.24183	0.37037	17	6	1	Chr1	AT1G35390	transposable_element_gene	13008911	13014607	+	0	0.614974017
Chr1_13009600	0.230769	0.4	11	5	1	Chr1	AT1G35390	transposable_element_gene	13008911	13014607	+	0	0.793550565
Chr1_13010600	0.107692	0.215827	29	27	0.398309583	Chr1	AT1G35390	transposable_element_gene	13008911	13014607	+	0	1.002964276
Chr1_13010600	0.107692	0.215827	29	27	0.398309583	Chr1	AT1TE42410	TE	13010030	13011057	+	0	1.002964276
Chr1_13012200	0.023256	0.168478	19	19	0.008883582	Chr1	AT1G35390	transposable_element_gene	13008911	13014607	+	0	2.856885334
Chr1_13012200	0.023256	0.168478	19	19	0.008883582	Chr1	AT1TE42415	TE	13011058	13012650	+	0	2.856885334
Chr1_13013200	0.054795	0.170732	13	8	0.824122838	Chr1	AT1G35390	transposable_element_gene	13008911	13014607	+	0	1.639617326
Chr1_13016600	0	0.153439	8	13	0.021644279	Chr1	AT1TE42430	TE	13015327	13017802	+	0	3.939593318
Chr1_13018800	0.110236	0.227273	10	23	0.422075173	Chr1	AT1G35400	gene	13018289	13019198	+	0	1.043830858
Chr1_13019700	0.014493	0.15942	9	23	0.105420832	Chr1	AT1G35405	transposable_element_gene	13019299	13023624	-	0	3.45940447
Chr1_13019700	0.014493	0.15942	9	23	0.105420832	Chr1	AT1TE42445	TE	13019465	13021045	-	0	3.45940447
Chr1_13022700	0.129032	0.5	10	3	0.224107972	Chr1	AT1G35405	transposable_element_gene	13019299	13023624	-	0	1.954199196
Chr1_13023300	0.055172	0.169014	20	20	0.203612807	Chr1	AT1G35405	transposable_element_gene	13019299	13023624	-	0	1.61513457
Chr1_13027900	0.248756	0.408602	29	22	0.122725627	Chr1	AT1TE42485	TE	13027735	13027937	+	0	0.715964942
Chr1_13058000	0.107143	0.214953	8	15	0.92024464	Chr1	AT1TE42630	TE	13056981	13058485	+	0	1.004483648
Chr1_13065100	0.173228	0.309278	14	19	0.339844729	Chr1	AT1TE42660	TE	13063770	13065302	-	0	0.836232072
Chr1_13087600	0	0.117647	5	2	0.980996979	Chr1	AT1TE42750	TE	13087385	13088087	+	0	3.556392627
Chr1_1310200	0	0.1	2	4	1	Chr1	AT1G04684	gene	1310430	1310579	-	131	3.321928095
Chr1_13102500	0.082873	0.252366	17	22	0.001183771	Chr1	AT1TE42800	TE	13098281	13102834	+	0	1.606543503
Chr1_13104900	0.048077	0.155709	27	29	0.029463683	Chr1	AT1G35537	gene	13105206	13105570	-	207	1.695433555
Chr1_13125200	0.036364	0.181818	9	1	1	Chr1	AT1G35580	gene	13122204	13125264	-	0	2.321912225
Chr1_13127300	0.14	0.294118	20	21	0.37143586	Chr1	AT1TE42875	TE	13127113	13128014	-	0	1.070968253
Chr1_13127400	0.054054	0.235955	6	19	0.594038271	Chr1	AT1TE42875	TE	13127113	13128014	-	0	2.126038457
Chr1_13130000	0.125	0.24234	22	22	0.12148771	Chr1	AT1TE42885	TE	13129686	13129768	-	-232	0.955104457
Chr1_13133100	0.09396	0.253247	30	24	0.047967396	Chr1	AT1G35590	transposable_element_gene	13131935	13135837	+	0	1.43042656
Chr1_13133100	0.09396	0.253247	30	24	0.047967396	Chr1	AT1TE42890	TE	13131405	13140006	+	0	1.43042656
Chr1_13133400	0.125	0.343137	5	12	0.788841793	Chr1	AT1G35590	transposable_element_gene	13131935	13135837	+	0	1.456856603
Chr1_13133400	0.125	0.343137	5	12	0.788841793	Chr1	AT1TE42890	TE	13131405	13140006	+	0	1.456856603
Chr1_13133800	0.024691	0.152381	13	15	0.291518216	Chr1	AT1G35590	transposable_element_gene	13131935	13135837	+	0	2.625625855
Chr1_13133800	0.024691	0.152381	13	15	0.291518216	Chr1	AT1TE42890	TE	13131405	13140006	+	0	2.625625855
Chr1_13134100	0	0.311111	1	9	1	Chr1	AT1G35590	transposable_element_gene	13131935	13135837	+	0	4.9593575
Chr1_13134100	0	0.311111	1	9	1	Chr1	AT1TE42890	TE	13131405	13140006	+	0	4.9593575
Chr1_13135800	0.183099	0.388889	12	10	0.415806109	Chr1	AT1G35590	transposable_element_gene	13131935	13135837	+	0	1.086734516
Chr1_13135800	0.183099	0.388889	12	10	0.415806109	Chr1	AT1TE42890	TE	13131405	13140006	+	0	1.086734516
Chr1_1313600	0	0.10274	5	22	0.493818392	Chr1	AT1G04690	gene	1313564	1315750	+	0	3.360926074
Chr1_13136200	0	0.222222	1	1	1	Chr1	AT1TE42890	TE	13131405	13140006	+	0	4.473929746
Chr1_13136600	0.125	0.285714	2	7	1	Chr1	AT1G35600	transposable_element_gene	13136559	13139252	+	0	1.192643635
Chr1_13136600	0.125	0.285714	2	7	1	Chr1	AT1TE42890	TE	13131405	13140006	+	0	1.192643635
Chr1_13149200	0.06	0.198582	18	23	0.19939059	Chr1	AT1G35614	gene	13148592	13149559	+	0	1.726700453
Chr1_13153700	0.15873	0.266667	7	6	1	Chr1	AT1G35617	gene	13153583	13153948	+	0	0.748464479
Chr1_13157300	0.012821	0.177419	14	11	0.081728189	Chr1	AT1G35620	gene	13156368	13158467	+	0	3.79057982
Chr1_13166200	0.076923	0.192029	28	21	0.07198915	Chr1	AT1TE42975	TE	13166075	13167303	-	0	1.319837268
Chr1_13166500	0	0.113636	4	11	0.699807933	Chr1	AT1TE42975	TE	13166075	13167303	-	0	3.506348049
Chr1_13171300	0.126374	0.264228	24	24	0.068416212	Chr1	AT1TE42985	TE	13171301	13171359	+	0	1.06408368
Chr1_13171300	0.126374	0.264228	24	24	0.068416212	Chr1	AT1TE42990	TE	13171360	13171380	+	0	1.06408368
Chr1_13171300	0.126374	0.264228	24	24	0.068416212	Chr1	AT1TE42995	TE	13171381	13172402	-	0	1.06408368
Chr1_13175900	0.22807	0.4375	7	2	1	Chr1	AT1G35645	transposable_element_gene	13175798	13177747	+	0	0.939806328
Chr1_13175900	0.22807	0.4375	7	2	1	Chr1	AT1TE43010	TE	13172926	13178593	+	0	0.939806328
Chr1_13177600	0	0.126761	2	16	1	Chr1	AT1G35645	transposable_element_gene	13175798	13177747	+	0	3.664039041
Chr1_13177600	0	0.126761	2	16	1	Chr1	AT1TE43010	TE	13172926	13178593	+	0	3.664039041
Chr1_13178200	0.02	0.123288	11	19	0.248532749	Chr1	AT1TE43010	TE	13172926	13178593	+	0	2.62396048
Chr1_13178600	0.102564	0.375	7	11	0.267949192	Chr1	AT1TE43010	TE	13172926	13178593	+	-7	1.870366162
Chr1_13179300	0.0625	0.166667	4	18	1	Chr1	AT1TE43020	TE	13178816	13179468	-	0	1.415040385
Chr1_13180000	0.111111	0.245283	8	5	1	Chr1	AT1TE43025	TE	13179469	13180611	+	0	1.142445597
Chr1_13180900	0.235294	0.615385	1	1	0.848891687	Chr1	AT1TE43030	TE	13180946	13181769	-	0	1.387024746
Chr1_13181400	0	0.176471	3	7	0.899123548	Chr1	AT1G35647	transposable_element_gene	13181478	13186236	-	0	4.141359216
Chr1_13181400	0	0.176471	3	7	0.899123548	Chr1	AT1TE43030	TE	13180946	13181769	-	0	4.141359216
Chr1_13181500	0.1875	0.333333	6	4	1	Chr1	AT1G35647	transposable_element_gene	13181478	13186236	-	0	0.830073556
Chr1_13181500	0.1875	0.333333	6	4	1	Chr1	AT1TE43030	TE	13180946	13181769	-	0	0.830073556
Chr1_13187100	0	0.111111	1	2	1	Chr1	AT1TE43050	TE	13187278	13192359	+	79	3.473929746
Chr1_13189000	0.123457	0.295082	18	15	0.560838134	Chr1	AT1G35650	transposable_element_gene	13187285	13191749	-	0	1.25710728
Chr1_13189000	0.123457	0.295082	18	15	0.560838134	Chr1	AT1TE43050	TE	13187278	13192359	+	0	1.25710728
Chr1_13226600	0.023529	0.12844	14	20	0.393702222	Chr1	AT1G35720	gene	13225197	13227195	+	0	2.448582659
Chr1_13226700	0.035714	0.152778	9	12	0.741056083	Chr1	AT1G35720	gene	13225197	13227195	+	0	2.096875179
Chr1_13230600	0.122699	0.238095	15	21	0.302403783	Chr1	AT1TE43220	TE	13230842	13230992	-	143	0.956413833
Chr1_13231200	0.107595	0.347368	30	15	0.00334279	Chr1	AT1G35735	transposable_element_gene	13231091	13235530	-	0	1.690853821
Chr1_13231200	0.107595	0.347368	30	15	0.00334279	Chr1	AT1TE43225	TE	13230993	13235723	-	0	1.690853821
Chr1_13231300	0	0.454545	2	2	0.77942711	Chr1	AT1G35735	transposable_element_gene	13231091	13235530	-	0	5.506351223
Chr1_13231300	0	0.454545	2	2	0.77942711	Chr1	AT1TE43225	TE	13230993	13235723	-	0	5.506351223
Chr1_13231500	0.076923	0.2	12	8	0.825519489	Chr1	AT1G35735	transposable_element_gene	13231091	13235530	-	0	1.378513066
Chr1_13231500	0.076923	0.2	12	8	0.825519489	Chr1	AT1TE43225	TE	13230993	13235723	-	0	1.378513066
Chr1_13236200	0.092527	0.287449	26	28	0	Chr1	AT1TE43230	TE	13236249	13236549	-	0	1.635359692
Chr1_13237500	0.058824	0.230303	18	25	0.033592752	Chr1	AT1TE43245	TE	13237482	13237795	+	0	1.969056409
Chr1_13240100	0	0.106061	5	8	0.947145005	Chr1	AT1TE43265	TE	13240219	13240424	-	20	3.406822351
Chr1_13247200	0.021898	0.192727	16	16	0	Chr1	AT1TE43295	TE	13245270	13247416	+	0	3.137687684
Chr1_13257000	0.188119	0.42029	23	21	0.002558991	Chr1	AT1TE43325	TE	13256864	13257271	-	0	1.159739562
Chr1_13259500	0.142259	0.259928	22	22	0.118081551	Chr1	AT1TE43335	TE	13259027	13259196	+	-304	0.869592125
Chr1_13259900	0.102273	0.207207	10	10	0.816903705	Chr1	AT1TE43340	TE	13260166	13260813	-	167	1.018647417
Chr1_13260000	0.036697	0.142857	13	22	0.228969612	Chr1	AT1TE43340	TE	13260166	13260813	-	67	1.960837698
Chr1_13261500	0.042017	0.145833	10	14	0.198984674	Chr1	AT1TE43350	TE	13260952	13263559	-	0	1.795272156
Chr1_13270300	0.093458	0.20339	17	8	0.832659163	Chr1	AT1G35770	transposable_element_gene	13269566	13275678	-	0	1.12185868
Chr1_13270300	0.093458	0.20339	17	8	0.832659163	Chr1	AT1TE43355	TE	13263763	13276157	+	0	1.12185868
Chr1_13274200	0.065476	0.2	27	8	0.315883632	Chr1	AT1G35770	transposable_element_gene	13269566	13275678	-	0	1.610961906
Chr1_13274200	0.065476	0.2	27	8	0.315883632	Chr1	AT1TE43355	TE	13263763	13276157	+	0	1.610961906
Chr1_13277800	0	0.28	18	19	0	Chr1	AT1G35780	gene	13277274	13280289	-	0	4.807354922
Chr1_13278500	0.010753	0.111765	8	27	0.207949542	Chr1	AT1G35780	gene	13277274	13280289	-	0	3.377657347
Chr1_13280000	0.007246	0.75	21	4	0	Chr1	AT1G35780	gene	13277274	13280289	-	0	6.69356198
Chr1_13287900	0.067227	0.207207	12	13	0.179196918	Chr1	AT1TE43380	TE	13285261	13285891	+	-2009	1.623960066
Chr1_13293600	0.038136	0.165138	26	26	0.002946742	Chr1	AT1TE43420	TE	13292855	13295196	-	0	2.114446702
Chr1_13295700	0.138889	0.254545	8	30	1	Chr1	AT1G35790	transposable_element_gene	13295190	13300109	-	0	0.873988385
Chr1_13295700	0.138889	0.254545	8	30	1	Chr1	AT1TE43430	TE	13295392	13296927	-	0	0.873988385
Chr1_13295800	0.035714	0.152542	6	13	1	Chr1	AT1G35790	transposable_element_gene	13295190	13300109	-	0	2.094644889
Chr1_13295800	0.035714	0.152542	6	13	1	Chr1	AT1TE43430	TE	13295392	13296927	-	0	2.094644889
Chr1_13297900	0.105263	0.208696	17	13	0.627250712	Chr1	AT1G35790	transposable_element_gene	13295190	13300109	-	0	0.987404532
Chr1_13302000	0	0.283582	1	7	1	Chr1	AT1TE43455	TE	13301630	13302052	+	0	4.825694057
Chr1_13324000	0.085561	0.188406	18	18	0.248491359	Chr1	AT1TE43580	TE	13323940	13324230	+	0	1.138819661
Chr1_13324100	0.078652	0.235294	13	13	0.049418143	Chr1	AT1TE43580	TE	13323940	13324230	+	0	1.580909176
Chr1_13324900	0	0.1	3	14	1	Chr1	AT1G35840	transposable_element_gene	13324970	13329493	+	0	3.321928095
Chr1_13324900	0	0.1	3	14	1	Chr1	AT1TE43585	TE	13324758	13329639	+	0	3.321928095
Chr1_13325700	0.085366	0.200935	24	25	0.186934344	Chr1	AT1G35840	transposable_element_gene	13324970	13329493	+	0	1.234995397
Chr1_13325700	0.085366	0.200935	24	25	0.186934344	Chr1	AT1TE43585	TE	13324758	13329639	+	0	1.234995397
Chr1_13326400	0.076471	0.204301	18	16	0.303412253	Chr1	AT1G35840	transposable_element_gene	13324970	13329493	+	0	1.41771162
Chr1_13326400	0.076471	0.204301	18	16	0.303412253	Chr1	AT1TE43585	TE	13324758	13329639	+	0	1.41771162
Chr1_13327900	0.058065	0.161616	34	19	0.214223988	Chr1	AT1G35840	transposable_element_gene	13324970	13329493	+	0	1.476829319
Chr1_13327900	0.058065	0.161616	34	19	0.214223988	Chr1	AT1TE43585	TE	13324758	13329639	+	0	1.476829319
Chr1_13334500	0.086093	0.206422	29	29	0.031719561	Chr1	AT1G35860	gene	13332047	13334050	-	-450	1.261628893
Chr1_13337700	0.105263	0.328	11	18	0.159964452	Chr1	AT1G35870	transposable_element_gene	13335257	13339587	+	0	1.639697397
Chr1_13337700	0.105263	0.328	11	18	0.159964452	Chr1	AT1TE43605	TE	13336750	13339482	+	0	1.639697397
Chr1_13338000	0.053763	0.217391	11	15	0.048590411	Chr1	AT1G35870	transposable_element_gene	13335257	13339587	+	0	2.015606665
Chr1_13338000	0.053763	0.217391	11	15	0.048590411	Chr1	AT1TE43605	TE	13336750	13339482	+	0	2.015606665
Chr1_13338300	0.051852	0.189702	33	31	0	Chr1	AT1G35870	transposable_element_gene	13335257	13339587	+	0	1.871263347
Chr1_13338300	0.051852	0.189702	33	31	0	Chr1	AT1TE43605	TE	13336750	13339482	+	0	1.871263347
Chr1_13338400	0.121118	0.255814	26	6	0.681835791	Chr1	AT1G35870	transposable_element_gene	13335257	13339587	+	0	1.078681933
Chr1_13338400	0.121118	0.255814	26	6	0.681835791	Chr1	AT1TE43605	TE	13336750	13339482	+	0	1.078681933
Chr1_13338900	0.046512	0.206349	21	13	0.026545493	Chr1	AT1G35870	transposable_element_gene	13335257	13339587	+	0	2.149411565
Chr1_13338900	0.046512	0.206349	21	13	0.026545493	Chr1	AT1TE43605	TE	13336750	13339482	+	0	2.149411565
Chr1_13339000	0.148148	0.327586	15	7	0.418303416	Chr1	AT1G35870	transposable_element_gene	13335257	13339587	+	0	1.144834552
Chr1_13339000	0.148148	0.327586	15	7	0.418303416	Chr1	AT1TE43605	TE	13336750	13339482	+	0	1.144834552
Chr1_13339100	0.083333	0.184211	24	14	0.699794015	Chr1	AT1G35870	transposable_element_gene	13335257	13339587	+	0	1.14439939
Chr1_13339100	0.083333	0.184211	24	14	0.699794015	Chr1	AT1TE43605	TE	13336750	13339482	+	0	1.14439939
Chr1_13348200	0.044444	0.163636	19	9	0.694157885	Chr1	AT1G35900	gene	13347504	13348433	-	0	1.880429605
Chr1_13348200	0.044444	0.163636	19	9	0.694157885	Chr1	AT1TE43640	TE	13347745	13349384	+	0	1.880429605
Chr1_13371700	0.25	0.388889	14	19	0.930538359	Chr1	AT1TE43740	TE	13371475	13386480	+	0	0.637430333
Chr1_13381600	0.032558	0.142857	30	31	0.028820256	Chr1	AT1G35940	transposable_element_gene	13377800	13383951	+	0	2.133487746
Chr1_13381600	0.032558	0.142857	30	31	0.028820256	Chr1	AT1TE43740	TE	13371475	13386480	+	0	2.133487746
Chr1_13383600	0.012658	0.179487	14	11	0.049267065	Chr1	AT1G35940	transposable_element_gene	13377800	13383951	+	0	3.825757977
Chr1_13383600	0.012658	0.179487	14	11	0.049267065	Chr1	AT1TE43740	TE	13371475	13386480	+	0	3.825757977
Chr1_13398300	0.02439	0.125	12	13	0.544661881	Chr1	AT1G35970	transposable_element_gene	13397664	13403558	+	0	2.357566432
Chr1_13398300	0.02439	0.125	12	13	0.544661881	Chr1	AT1TE43805	TE	13397540	13400776	+	0	2.357566432
Chr1_13399500	0.1	0.262032	17	30	0.052317748	Chr1	AT1G35970	transposable_element_gene	13397664	13403558	+	0	1.389743008
Chr1_13399500	0.1	0.262032	17	30	0.052317748	Chr1	AT1TE43805	TE	13397540	13400776	+	0	1.389743008
Chr1_13421800	0.084967	0.207547	18	17	0.199096806	Chr1	AT1TE43890	TE	13421804	13421949	-	0	1.288463546
Chr1_13425000	0.02069	0.202247	22	6	0.002138118	Chr1	AT1TE43900	TE	13423403	13424407	-	-593	3.289112753
Chr1_13428700	0.025	0.189189	3	3	0.63833357	Chr1	AT1G36010	transposable_element_gene	13426455	13430084	+	0	2.919828209
Chr1_13428700	0.025	0.189189	3	3	0.63833357	Chr1	AT1TE43910	TE	13426458	13430183	+	0	2.919828209
Chr1_13430200	0.024	0.14742	38	40	0	Chr1	AT1TE43910	TE	13426458	13430183	+	-17	2.618825953
Chr1_13438400	0.121622	0.250704	24	24	0.011934012	Chr1	AT1TE43960	TE	13437315	13439349	+	0	1.043580796
Chr1_13442100	0.12963	0.284946	19	19	0.062887418	Chr1	AT1G36035	transposable_element_gene	13440076	13445130	+	0	1.136288904
Chr1_13442100	0.12963	0.284946	19	19	0.062887418	Chr1	AT1TE43975	TE	13439444	13448530	+	0	1.136288904
Chr1_13443300	0.245902	0.378788	19	32	0.513321856	Chr1	AT1G36035	transposable_element_gene	13440076	13445130	+	0	0.623307158
Chr1_13443300	0.245902	0.378788	19	32	0.513321856	Chr1	AT1TE43975	TE	13439444	13448530	+	0	0.623307158
Chr1_13444300	0.166667	0.314607	7	12	0.871714802	Chr1	AT1G36035	transposable_element_gene	13440076	13445130	+	0	0.916582291
Chr1_13444300	0.166667	0.314607	7	12	0.871714802	Chr1	AT1TE43975	TE	13439444	13448530	+	0	0.916582291
Chr1_13444400	0.253846	0.387283	23	21	0.570481722	Chr1	AT1G36035	transposable_element_gene	13440076	13445130	+	0	0.609434648
Chr1_13444400	0.253846	0.387283	23	21	0.570481722	Chr1	AT1TE43975	TE	13439444	13448530	+	0	0.609434648
Chr1_13445000	0.145161	0.247475	22	22	0.514803234	Chr1	AT1G36035	transposable_element_gene	13440076	13445130	+	0	0.769628891
Chr1_13445000	0.145161	0.247475	22	22	0.514803234	Chr1	AT1TE43975	TE	13439444	13448530	+	0	0.769628891
Chr1_13445100	0.237885	0.34657	25	26	0.39388051	Chr1	AT1G36035	transposable_element_gene	13440076	13445130	+	0	0.542882472
Chr1_13445100	0.237885	0.34657	25	26	0.39388051	Chr1	AT1TE43975	TE	13439444	13448530	+	0	0.542882472
Chr1_13446000	0.137931	0.28169	11	13	0.828299498	Chr1	AT1G36040	transposable_element_gene	13446062	13447625	+	0	1.03016161
Chr1_13446000	0.137931	0.28169	11	13	0.828299498	Chr1	AT1TE43975	TE	13439444	13448530	+	0	1.03016161
Chr1_13446400	0.086207	0.216981	9	17	0.797641472	Chr1	AT1G36040	transposable_element_gene	13446062	13447625	+	0	1.331691792
Chr1_13446400	0.086207	0.216981	9	17	0.797641472	Chr1	AT1TE43975	TE	13439444	13448530	+	0	1.331691792
Chr1_13447000	0.102564	0.25	8	1	1	Chr1	AT1G36040	transposable_element_gene	13446062	13447625	+	0	1.285403662
Chr1_13447000	0.102564	0.25	8	1	1	Chr1	AT1TE43975	TE	13439444	13448530	+	0	1.285403662
Chr1_13447100	0	0.138889	1	5	1	Chr1	AT1G36040	transposable_element_gene	13446062	13447625	+	0	3.795860437
Chr1_13447100	0	0.138889	1	5	1	Chr1	AT1TE43975	TE	13439444	13448530	+	0	3.795860437
Chr1_13484900	0.055556	0.166667	6	6	0.936074907	Chr1	AT1G36080	transposable_element_gene	13483143	13485572	+	0	1.584953845
Chr1_13484900	0.055556	0.166667	6	6	0.936074907	Chr1	AT1TE44125	TE	13482748	13490426	-	0	1.584953845
Chr1_13487000	0.31	0.418182	14	5	1	Chr1	AT1TE44125	TE	13482748	13490426	-	0	0.431862749
Chr1_1348800	0	0.2	1	1	0.872569421	Chr1	AT1G04800	gene	1348452	1349286	-	0	4.321928095
Chr1_13488400	0	0.101604	3	23	1	Chr1	AT1G36090	transposable_element_gene	13487657	13489700	-	0	3.344885295
Chr1_13488400	0	0.101604	3	23	1	Chr1	AT1TE44125	TE	13482748	13490426	-	0	3.344885295
Chr1_13490400	0.037037	0.16	15	21	0.370486162	Chr1	AT1TE44125	TE	13482748	13490426	-	0	2.111032755
Chr1_1350300	0.025	0.132653	12	12	0.236413146	Chr1	AT1G04810	gene	1350180	1355442	+	0	2.407657303
Chr1_13508300	0.081871	0.197044	26	27	0.166619586	Chr1	AT1TE44230	TE	13507780	13515964	-	0	1.267093398
Chr1_13509000	0.083333	0.263889	6	6	0.206380836	Chr1	AT1TE44230	TE	13507780	13515964	-	0	1.662971391
Chr1_13509300	0.066667	0.19802	8	8	0.530509442	Chr1	AT1TE44230	TE	13507780	13515964	-	0	1.570601437
Chr1_13511700	0.018868	0.169492	5	5	0.414720348	Chr1	AT1G36120	transposable_element_gene	13509837	13514564	-	0	3.167203769
Chr1_13511700	0.018868	0.169492	5	5	0.414720348	Chr1	AT1TE44230	TE	13507780	13515964	-	0	3.167203769
Chr1_13511800	0.212121	0.346939	6	6	1	Chr1	AT1G36120	transposable_element_gene	13509837	13514564	-	0	0.709794571
Chr1_13511800	0.212121	0.346939	6	6	1	Chr1	AT1TE44230	TE	13507780	13515964	-	0	0.709794571
Chr1_13512200	0.140127	0.444444	23	2	0.71427129	Chr1	AT1G36120	transposable_element_gene	13509837	13514564	-	0	1.665266686
Chr1_13512200	0.140127	0.444444	23	2	0.71427129	Chr1	AT1TE44230	TE	13507780	13515964	-	0	1.665266686
Chr1_13512700	0.114754	0.3	8	6	0.756271981	Chr1	AT1G36120	transposable_element_gene	13509837	13514564	-	0	1.386418058
Chr1_13512700	0.114754	0.3	8	6	0.756271981	Chr1	AT1TE44230	TE	13507780	13515964	-	0	1.386418058
Chr1_13513600	0.066667	0.5	9	1	0.757492982	Chr1	AT1G36120	transposable_element_gene	13509837	13514564	-	0	2.906883382
Chr1_13513600	0.066667	0.5	9	1	0.757492982	Chr1	AT1TE44230	TE	13507780	13515964	-	0	2.906883382
Chr1_13514000	0.25	0.454545	3	3	1	Chr1	AT1G36120	transposable_element_gene	13509837	13514564	-	0	0.862495034
Chr1_13514000	0.25	0.454545	3	3	1	Chr1	AT1TE44230	TE	13507780	13515964	-	0	0.862495034
Chr1_13518200	0.104167	0.25	12	3	1	Chr1	AT1G36130	transposable_element_gene	13516325	13520545	-	0	1.263029789
Chr1_13518200	0.104167	0.25	12	3	1	Chr1	AT1TE44250	TE	13517763	13520558	-	0	1.263029789
Chr1_13518400	0.125	0.25	4	3	1	Chr1	AT1G36130	transposable_element_gene	13516325	13520545	-	0	1
Chr1_13518400	0.125	0.25	4	3	1	Chr1	AT1TE44250	TE	13517763	13520558	-	0	1
Chr1_13518900	0	0.1	5	11	1	Chr1	AT1G36130	transposable_element_gene	13516325	13520545	-	0	3.321928095
Chr1_13518900	0	0.1	5	11	1	Chr1	AT1TE44250	TE	13517763	13520558	-	0	3.321928095
Chr1_13519000	0	0.130841	1	14	1	Chr1	AT1G36130	transposable_element_gene	13516325	13520545	-	0	3.709742786
Chr1_13519000	0	0.130841	1	14	1	Chr1	AT1TE44250	TE	13517763	13520558	-	0	3.709742786
Chr1_13519200	0.131148	0.264901	15	26	0.780465547	Chr1	AT1G36130	transposable_element_gene	13516325	13520545	-	0	1.014257483
Chr1_13519200	0.131148	0.264901	15	26	0.780465547	Chr1	AT1TE44250	TE	13517763	13520558	-	0	1.014257483
Chr1_13533400	0.052632	0.154812	2	43	1	Chr1	AT1G36160	gene	13533411	13544009	+	0	1.556505181
Chr1_13534500	0.031579	0.207547	14	11	0.101897528	Chr1	AT1G36160	gene	13533411	13544009	+	0	2.716400687
Chr1_13535000	0.008475	0.11	22	13	0.149435385	Chr1	AT1G36160	gene	13533411	13544009	+	0	3.698146345
Chr1_13541800	0	0.10119	7	26	0.91366868	Chr1	AT1G36160	gene	13533411	13544009	+	0	3.338994819
Chr1_13542400	0	0.114754	5	13	0.929950898	Chr1	AT1G36160	gene	13533411	13544009	+	0	3.520472538
Chr1_13545400	0.073394	0.302128	18	18	0.000656455	Chr1	AT1TE44335	TE	13545795	13545846	-	296	2.041425862
Chr1_13560400	0.123377	0.234234	26	17	0.591208227	Chr1	AT1G36185	transposable_element_gene	13560124	13564586	+	0	0.924877032
Chr1_13560400	0.123377	0.234234	26	17	0.591208227	Chr1	AT1TE44380	TE	13559846	13564825	+	0	0.924877032
Chr1_13562500	0.103774	0.252212	18	28	0.179402998	Chr1	AT1G36185	transposable_element_gene	13560124	13564586	+	0	1.28119189
Chr1_13562500	0.103774	0.252212	18	28	0.179402998	Chr1	AT1TE44380	TE	13559846	13564825	+	0	1.28119189
Chr1_13564000	0.061947	0.208556	22	30	0.070680186	Chr1	AT1G36185	transposable_element_gene	13560124	13564586	+	0	1.751328496
Chr1_13564000	0.061947	0.208556	22	30	0.070680186	Chr1	AT1TE44380	TE	13559846	13564825	+	0	1.751328496
Chr1_13568800	0	0.398374	4	24	0	Chr1	AT1TE44405	TE	13568219	13568323	-	-477	5.316051587
Chr1_13569200	0.030928	0.192913	20	27	0	Chr1	AT1TE44410	TE	13569973	13570034	-	674	2.640964919
Chr1_13573800	0.068182	0.171875	17	14	0.475451523	Chr1	AT1TE44450	TE	13573425	13576126	-	0	1.333896889
Chr1_13578900	0.071429	0.191489	9	7	1	Chr1	AT1G36200	transposable_element_gene	13577455	13580996	-	0	1.422679691
Chr1_13578900	0.071429	0.191489	9	7	1	Chr1	AT1TE44455	TE	13576127	13581525	-	0	1.422679691
Chr1_13579000	0.081633	0.22	6	6	0.929073544	Chr1	AT1G36200	transposable_element_gene	13577455	13580996	-	0	1.430279142
Chr1_13579000	0.081633	0.22	6	6	0.929073544	Chr1	AT1TE44455	TE	13576127	13581525	-	0	1.430279142
Chr1_13579700	0.068966	0.172414	6	6	1	Chr1	AT1G36200	transposable_element_gene	13577455	13580996	-	0	1.321919727
Chr1_13579700	0.068966	0.172414	6	6	1	Chr1	AT1TE44455	TE	13576127	13581525	-	0	1.321919727
Chr1_13586300	0.125581	0.239645	18	18	0.111396741	Chr1	AT1TE44490	TE	13585937	13586834	-	0	0.932280634
Chr1_13593600	0.1125	0.223827	25	31	0.286920563	Chr1	AT1TE44525	TE	13593059	13597322	+	0	0.992459076
Chr1_13593700	0.02	0.148148	10	9	0.697219467	Chr1	AT1TE44525	TE	13593059	13597322	+	0	2.888967245
Chr1_13595000	0.140625	0.416667	16	3	0.741250416	Chr1	AT1G36210	transposable_element_gene	13594514	13597863	+	0	1.567041747
Chr1_13595000	0.140625	0.416667	16	3	0.741250416	Chr1	AT1TE44525	TE	13593059	13597322	+	0	1.567041747
Chr1_13595800	0.051136	0.181818	34	5	0.54955623	Chr1	AT1G36210	transposable_element_gene	13594514	13597863	+	0	1.830083815
Chr1_13595800	0.051136	0.181818	34	5	0.54955623	Chr1	AT1TE44525	TE	13593059	13597322	+	0	1.830083815
Chr1_13596300	0.061856	0.222222	21	18	0.114702327	Chr1	AT1G36210	transposable_element_gene	13594514	13597863	+	0	1.845016203
Chr1_13596300	0.061856	0.222222	21	18	0.114702327	Chr1	AT1TE44525	TE	13593059	13597322	+	0	1.845016203
Chr1_13596400	0.074627	0.214815	13	23	0.525727548	Chr1	AT1G36210	transposable_element_gene	13594514	13597863	+	0	1.525325141
Chr1_13596400	0.074627	0.214815	13	23	0.525727548	Chr1	AT1TE44525	TE	13593059	13597322	+	0	1.525325141
Chr1_13596600	0.104895	0.25	26	19	0.285368045	Chr1	AT1G36210	transposable_element_gene	13594514	13597863	+	0	1.252982184
Chr1_13596600	0.104895	0.25	26	19	0.285368045	Chr1	AT1TE44525	TE	13593059	13597322	+	0	1.252982184
Chr1_13599400	0	0.19	8	12	0.249557609	Chr1	AT1TE44535	TE	13597675	13599711	+	0	4.247927513
Chr1_13627000	0	0.111111	2	2	1	Chr1	AT1G36260	transposable_element_gene	13625930	13628052	-	0	3.473929746
Chr1_13627000	0	0.111111	2	2	1	Chr1	AT1TE44630	TE	13625190	13632772	-	0	3.473929746
Chr1_13628900	0.057143	0.175926	5	16	0.961552124	Chr1	AT1G36270	transposable_element_gene	13628848	13633367	-	0	1.622320029
Chr1_13628900	0.057143	0.175926	5	16	0.961552124	Chr1	AT1TE44630	TE	13625190	13632772	-	0	1.622320029
Chr1_13630500	0	0.333333	3	3	0.667341155	Chr1	AT1G36270	transposable_element_gene	13628848	13633367	-	0	5.058892246
Chr1_13630500	0	0.333333	3	3	0.667341155	Chr1	AT1TE44630	TE	13625190	13632772	-	0	5.058892246
Chr1_13630600	0.086957	0.25	3	2	1	Chr1	AT1G36270	transposable_element_gene	13628848	13633367	-	0	1.523554021
Chr1_13630600	0.086957	0.25	3	2	1	Chr1	AT1TE44630	TE	13625190	13632772	-	0	1.523554021
Chr1_13630800	0.046729	0.153846	15	6	0.681735145	Chr1	AT1G36270	transposable_element_gene	13628848	13633367	-	0	1.719096865
Chr1_13630800	0.046729	0.153846	15	6	0.681735145	Chr1	AT1TE44630	TE	13625190	13632772	-	0	1.719096865
Chr1_13636900	0.068571	0.174545	24	24	0.1188929	Chr1	AT1TE44640	TE	13636666	13636804	-	-96	1.347928563
Chr1_13644900	0	0.307692	1	3	1	Chr1	AT1TE44670	TE	13644552	13648938	-	0	4.943415029
Chr1_13645300	0.175439	0.313253	12	18	0.904696436	Chr1	AT1TE44670	TE	13644552	13648938	-	0	0.836358832
Chr1_13645900	0.014706	0.114754	7	7	0.649373217	Chr1	AT1TE44670	TE	13644552	13648938	-	0	2.964067648
Chr1_13646000	0.049505	0.152542	6	4	0.750401591	Chr1	AT1TE44670	TE	13644552	13648938	-	0	1.623560371
Chr1_13646700	0.103448	0.222222	5	6	1	Chr1	AT1TE44670	TE	13644552	13648938	-	0	1.103095897
Chr1_13647900	0.03125	0.177083	5	14	0.766387148	Chr1	AT1G36300	transposable_element_gene	13647773	13652173	-	0	2.502497625
Chr1_13647900	0.03125	0.177083	5	14	0.766387148	Chr1	AT1TE44670	TE	13644552	13648938	-	0	2.502497625
Chr1_13650800	0.078125	0.291339	15	20	0.094431	Chr1	AT1G36300	transposable_element_gene	13647773	13652173	-	0	1.898842651
Chr1_13650800	0.078125	0.291339	15	20	0.094431	Chr1	AT1TE44690	TE	13650502	13654369	-	0	1.898842651
Chr1_13651000	0.033898	0.225806	7	31	0.048527018	Chr1	AT1G36300	transposable_element_gene	13647773	13652173	-	0	2.73581176
Chr1_13651000	0.033898	0.225806	7	31	0.048527018	Chr1	AT1TE44690	TE	13650502	13654369	-	0	2.73581176
Chr1_13651200	0.108844	0.241758	26	18	0.433630825	Chr1	AT1G36300	transposable_element_gene	13647773	13652173	-	0	1.151301749
Chr1_13651200	0.108844	0.241758	26	18	0.433630825	Chr1	AT1TE44690	TE	13650502	13654369	-	0	1.151301749
Chr1_13652700	0.2	0.571429	2	2	0.964410213	Chr1	AT1TE44690	TE	13650502	13654369	-	0	1.514574255
Chr1_13652900	0.113636	0.214286	6	20	1	Chr1	AT1TE44690	TE	13650502	13654369	-	0	0.915117643
Chr1_13659300	0.041237	0.160839	13	13	0.246933739	Chr1	AT1TE44720	TE	13659273	13667557	+	0	1.963605986
Chr1_13659800	0	0.207407	1	17	1	Chr1	AT1TE44720	TE	13659273	13667557	+	0	4.374392681
Chr1_13660000	0.033333	0.216	4	21	0.550044727	Chr1	AT1TE44720	TE	13659273	13667557	+	0	2.69600824
Chr1_13662400	0	0.4	2	1	1	Chr1	AT1G36305	transposable_element_gene	13660680	13665533	+	0	5.321928095
Chr1_13662400	0	0.4	2	1	1	Chr1	AT1TE44720	TE	13659273	13667557	+	0	5.321928095
Chr1_13667300	0.261538	0.45283	5	5	0.710889659	Chr1	AT1TE44720	TE	13659273	13667557	+	0	0.791948963
Chr1_13677700	0.095652	0.2	18	3	1	Chr1	AT1G36330	transposable_element_gene	13677206	13680593	-	0	1.064132961
Chr1_13677700	0.095652	0.2	18	3	1	Chr1	AT1TE44770	TE	13677269	13680779	-	0	1.064132961
Chr1_13682600	0.059524	0.245763	8	8	0.071029704	Chr1	AT1TE44775	TE	13682262	13682800	+	0	2.045724348
Chr1_13690300	0.055556	0.172414	15	28	0.51748992	Chr1	AT1G36360	transposable_element_gene	13689534	13695235	+	0	1.633862291
Chr1_13690600	0.048387	0.267857	9	8	0.149209564	Chr1	AT1G36360	transposable_element_gene	13689534	13695235	+	0	2.468771599
Chr1_13690600	0.048387	0.267857	9	8	0.149209564	Chr1	AT1TE44820	TE	13690655	13690718	+	0	2.468771599
Chr1_13698500	0.021053	0.149606	17	19	0.108832923	Chr1	AT1G36370	gene	13696042	13698639	-	0	2.829070303
Chr1_13704500	0.071429	0.272727	2	2	1	Chr1	AT1TE44875	TE	13704117	13706547	-	0	1.932875705
Chr1_13705300	0.033898	0.142857	12	10	0.826397775	Chr1	AT1TE44875	TE	13704117	13706547	-	0	2.075299669
Chr1_13708600	0.166667	0.292683	22	16	0.455089076	Chr1	AT1G36395	transposable_element_gene	13707880	13708633	+	0	0.812370472
Chr1_13708600	0.166667	0.292683	22	16	0.455089076	Chr1	AT1TE44895	TE	13708142	13709758	+	0	0.812370472
Chr1_13709900	0	0.115942	7	7	0.089719643	Chr1	AT1TE44900	TE	13709854	13710028	-	0	3.535331372
Chr1_13711900	0.183099	0.304569	12	22	0.849407653	Chr1	AT1TE44905	TE	13711059	13712501	+	0	0.734145195
Chr1_13712000	0.025641	0.225806	7	7	0.383409032	Chr1	AT1TE44905	TE	13711059	13712501	+	0	3.138559388
Chr1_13712100	0.25	0.545455	1	3	1	Chr1	AT1TE44905	TE	13711059	13712501	+	0	1.125532084
Chr1_13712300	0.121212	0.425926	5	11	0.259185225	Chr1	AT1TE44905	TE	13711059	13712501	+	0	1.813070267
Chr1_13714600	0.128571	0.263158	8	8	0.848481774	Chr1	AT1TE44920	TE	13714598	13714755	-	0	1.033363983
Chr1_13720400	0.072165	0.198895	17	24	0.309072643	Chr1	AT1TE44945	TE	13719500	13721663	+	0	1.462635804
Chr1_13739400	0.061224	0.240741	4	6	0.510577492	Chr1	AT1G36470	transposable_element_gene	13738829	13742675	-	0	1.975312655
Chr1_13739400	0.061224	0.240741	4	6	0.510577492	Chr1	AT1TE45020	TE	13734680	13743201	-	0	1.975312655
Chr1_13741200	0	0.15	2	7	1	Chr1	AT1G36470	transposable_element_gene	13738829	13742675	-	0	3.906890596
Chr1_13741200	0	0.15	2	7	1	Chr1	AT1TE45020	TE	13734680	13743201	-	0	3.906890596
Chr1_13742800	0	0.1	5	5	1	Chr1	AT1TE45020	TE	13734680	13743201	-	0	3.321928095
Chr1_13769500	0.111111	0.3	12	5	0.879510387	Chr1	AT1G36520	transposable_element_gene	13768837	13774806	+	0	1.43296085
Chr1_13769500	0.111111	0.3	12	5	0.879510387	Chr1	AT1TE45135	TE	13768754	13777586	+	0	1.43296085
Chr1_13771400	0.109091	0.264706	7	6	0.912144801	Chr1	AT1G36520	transposable_element_gene	13768837	13774806	+	0	1.278858812
Chr1_13771400	0.109091	0.264706	7	6	0.912144801	Chr1	AT1TE45135	TE	13768754	13777586	+	0	1.278858812
Chr1_13772100	0	0.756757	1	8	0	Chr1	AT1G36520	transposable_element_gene	13768837	13774806	+	0	6.24175821
Chr1_13772100	0	0.756757	1	8	0	Chr1	AT1TE45135	TE	13768754	13777586	+	0	6.24175821
Chr1_13772200	0.032609	0.134328	3	3	0.678781409	Chr1	AT1G36520	transposable_element_gene	13768837	13774806	+	0	2.042417954
Chr1_13772200	0.032609	0.134328	3	3	0.678781409	Chr1	AT1TE45135	TE	13768754	13777586	+	0	2.042417954
Chr1_13775100	0.055556	0.194805	3	16	1	Chr1	AT1TE45135	TE	13768754	13777586	+	0	1.810016072
Chr1_13775400	0.219512	0.5	6	1	1	Chr1	AT1TE45135	TE	13768754	13777586	+	0	1.187628286
Chr1_13777200	0.071429	0.264957	13	14	0.046698621	Chr1	AT1TE45135	TE	13768754	13777586	+	0	1.891176414
Chr1_13778000	0.13913	0.25	15	1	1	Chr1	AT1TE45145	TE	13777611	13785849	-	0	0.845494559
Chr1_13778400	0.121212	0.261364	8	9	0.763590157	Chr1	AT1TE45145	TE	13777611	13785849	-	0	1.108527907
Chr1_13780100	0.069892	0.230769	21	21	0.005436665	Chr1	AT1TE45145	TE	13777611	13785849	-	0	1.723250199
Chr1_13780100	0.069892	0.230769	21	21	0.005436665	Chr1	AT1TE45150	TE	13779966	13781169	-	0	1.723250199
Chr1_13780400	0.071429	0.214286	7	6	1	Chr1	AT1TE45145	TE	13777611	13785849	-	0	1.584955768
Chr1_13780400	0.071429	0.214286	7	6	1	Chr1	AT1TE45150	TE	13779966	13781169	-	0	1.584955768
Chr1_13782100	0.149425	0.275	9	13	0.835141216	Chr1	AT1G36530	transposable_element_gene	13782102	13784776	-	0	0.880010076
Chr1_13782100	0.149425	0.275	9	13	0.835141216	Chr1	AT1TE45145	TE	13777611	13785849	-	0	0.880010076
Chr1_13782100	0.149425	0.275	9	13	0.835141216	Chr1	AT1TE45155	TE	13781170	13782305	-	0	0.880010076
Chr1_13782400	0.032258	0.229167	5	7	0.616830783	Chr1	AT1G36530	transposable_element_gene	13782102	13784776	-	0	2.828670412
Chr1_13782400	0.032258	0.229167	5	7	0.616830783	Chr1	AT1TE45145	TE	13777611	13785849	-	0	2.828670412
Chr1_13782400	0.032258	0.229167	5	7	0.616830783	Chr1	AT1TE45160	TE	13782306	13784780	-	0	2.828670412
Chr1_13782900	0.163462	0.5	18	1	1	Chr1	AT1G36530	transposable_element_gene	13782102	13784776	-	0	1.612972803
Chr1_13782900	0.163462	0.5	18	1	1	Chr1	AT1TE45145	TE	13777611	13785849	-	0	1.612972803
Chr1_13782900	0.163462	0.5	18	1	1	Chr1	AT1TE45160	TE	13782306	13784780	-	0	1.612972803
Chr1_13783300	0.135135	0.36	21	6	0.540745261	Chr1	AT1G36530	transposable_element_gene	13782102	13784776	-	0	1.413595525
Chr1_13783300	0.135135	0.36	21	6	0.540745261	Chr1	AT1TE45145	TE	13777611	13785849	-	0	1.413595525
Chr1_13783300	0.135135	0.36	21	6	0.540745261	Chr1	AT1TE45160	TE	13782306	13784780	-	0	1.413595525
Chr1_13783800	0.096386	0.25	11	5	1	Chr1	AT1G36530	transposable_element_gene	13782102	13784776	-	0	1.375032579
Chr1_13783800	0.096386	0.25	11	5	1	Chr1	AT1TE45145	TE	13777611	13785849	-	0	1.375032579
Chr1_13783800	0.096386	0.25	11	5	1	Chr1	AT1TE45160	TE	13782306	13784780	-	0	1.375032579
Chr1_13783900	0.04	0.166667	6	2	1	Chr1	AT1G36530	transposable_element_gene	13782102	13784776	-	0	2.058896574
Chr1_13783900	0.04	0.166667	6	2	1	Chr1	AT1TE45145	TE	13777611	13785849	-	0	2.058896574
Chr1_13783900	0.04	0.166667	6	2	1	Chr1	AT1TE45160	TE	13782306	13784780	-	0	2.058896574
Chr1_13785500	0.055556	0.176	8	16	0.975442438	Chr1	AT1TE45145	TE	13777611	13785849	-	0	1.663560794
Chr1_13786100	0.033333	0.133333	12	20	0.63653663	Chr1	AT1TE45170	TE	13785859	13786684	+	0	2.00001082
Chr1_13787600	0	0.125	2	2	1	Chr1	AT1TE45175	TE	13786685	13795195	+	0	3.64385619
Chr1_13789400	0.15625	0.414634	6	6	0.600783838	Chr1	AT1G36540	transposable_element_gene	13788723	13792563	+	0	1.407982233
Chr1_13789400	0.15625	0.414634	6	6	0.600783838	Chr1	AT1TE45175	TE	13786685	13795195	+	0	1.407982233
Chr1_13790700	0.125	0.307692	8	9	0.926362375	Chr1	AT1G36540	transposable_element_gene	13788723	13792563	+	0	1.299558839
Chr1_13790700	0.125	0.307692	8	9	0.926362375	Chr1	AT1TE45175	TE	13786685	13795195	+	0	1.299558839
Chr1_13791200	0.070175	0.219512	8	7	0.742861071	Chr1	AT1G36540	transposable_element_gene	13788723	13792563	+	0	1.645270745
Chr1_13791200	0.070175	0.219512	8	7	0.742861071	Chr1	AT1TE45175	TE	13786685	13795195	+	0	1.645270745
Chr1_13791400	0.112903	0.282353	12	20	0.509716931	Chr1	AT1G36540	transposable_element_gene	13788723	13792563	+	0	1.322416139
Chr1_13791400	0.112903	0.282353	12	20	0.509716931	Chr1	AT1TE45175	TE	13786685	13795195	+	0	1.322416139
Chr1_13791800	0.105263	0.21831	19	23	0.712658926	Chr1	AT1G36540	transposable_element_gene	13788723	13792563	+	0	1.052379799
Chr1_13791800	0.105263	0.21831	19	23	0.712658926	Chr1	AT1TE45175	TE	13786685	13795195	+	0	1.052379799
Chr1_13794700	0	0.166667	2	2	1	Chr1	AT1TE45175	TE	13786685	13795195	+	0	4.058896574
Chr1_13794800	0	0.128205	2	8	1	Chr1	AT1TE45175	TE	13786685	13795195	+	0	3.680380623
Chr1_13797500	0.073529	0.365385	6	8	0.030435645	Chr1	AT1TE45200	TE	13796499	13800080	-	0	2.313032139
Chr1_13798300	0	0.153846	3	2	1	Chr1	AT1TE45200	TE	13796499	13800080	-	0	3.943415029
Chr1_13798600	0.032258	0.15625	16	11	0.377551324	Chr1	AT1TE45200	TE	13796499	13800080	-	0	2.276127291
Chr1_13801000	0.112903	0.318681	7	9	0.246808264	Chr1	AT1G36560	transposable_element_gene	13799886	13801807	-	0	1.497029186
Chr1_13801000	0.112903	0.318681	7	9	0.246808264	Chr1	AT1TE45210	TE	13800667	13801784	-	0	1.497029186
Chr1_13801200	0.083333	0.24	29	15	0.018427567	Chr1	AT1G36560	transposable_element_gene	13799886	13801807	-	0	1.526074582
Chr1_13801200	0.083333	0.24	29	15	0.018427567	Chr1	AT1TE45210	TE	13800667	13801784	-	0	1.526074582
Chr1_13808500	0.025	0.15493	6	9	0.816197338	Chr1	AT1TE45240	TE	13807788	13809671	-	0	2.631616529
Chr1_13811400	0.048913	0.15674	24	24	0.047710219	Chr1	AT1TE45265	TE	13810904	13811477	-	0	1.680083544
Chr1_13811400	0.048913	0.15674	24	24	0.047710219	Chr1	AT1TE45270	TE	13811478	13811632	+	0	1.680083544
Chr1_13812400	0.201878	0.370968	26	26	0.010186372	Chr1	AT1TE45280	TE	13811963	13812763	+	0	0.877811045
Chr1_13818100	0	0.1	2	8	1	Chr1	AT1G36580	gene	13816459	13818556	-	0	3.321928095
Chr1_13818300	0.10219	0.34375	21	7	0.026062572	Chr1	AT1G36580	gene	13816459	13818556	-	0	1.750105688
Chr1_13819900	0.074074	0.243902	5	6	0.968302818	Chr1	AT1G36590	transposable_element_gene	13818976	13823475	+	0	1.719262438
Chr1_13819900	0.074074	0.243902	5	6	0.968302818	Chr1	AT1TE45315	TE	13818560	13823827	+	0	1.719262438
Chr1_13826400	0.111111	0.285714	22	8	0.432678297	Chr1	AT1G36600	transposable_element_gene	13825466	13827399	-	0	1.362570079
Chr1_13826400	0.111111	0.285714	22	8	0.432678297	Chr1	AT1TE45335	TE	13826190	13826735	-	0	1.362570079
Chr1_13828900	0.082569	0.182796	10	19	0.734283329	Chr1	AT1G36610	transposable_element_gene	13828493	13831555	+	0	1.146562363
Chr1_13828900	0.082569	0.182796	10	19	0.734283329	Chr1	AT1TE45355	TE	13828485	13832149	+	0	1.146562363
Chr1_13829000	0.117021	0.273585	13	13	0.375221903	Chr1	AT1G36610	transposable_element_gene	13828493	13831555	+	0	1.225221681
Chr1_13829000	0.117021	0.273585	13	13	0.375221903	Chr1	AT1TE45355	TE	13828485	13832149	+	0	1.225221681
Chr1_13830300	0.25	0.4	2	2	1	Chr1	AT1G36610	transposable_element_gene	13828493	13831555	+	0	0.678071905
Chr1_13830300	0.25	0.4	2	2	1	Chr1	AT1TE45355	TE	13828485	13832149	+	0	0.678071905
Chr1_13830400	0.238095	0.387097	3	5	1	Chr1	AT1G36610	transposable_element_gene	13828493	13831555	+	0	0.701157802
Chr1_13830400	0.238095	0.387097	3	5	1	Chr1	AT1TE45355	TE	13828485	13832149	+	0	0.701157802
Chr1_13835000	0.169118	0.271605	32	12	0.818781849	Chr1	AT1G36620	transposable_element_gene	13832106	13835564	-	0	0.683479818
Chr1_13835000	0.169118	0.271605	32	12	0.818781849	Chr1	AT1TE45365	TE	13834265	13835790	-	0	0.683479818
Chr1_13837800	0.185393	0.336493	17	16	0.104638984	Chr1	AT1TE45370	TE	13837843	13838008	-	0	0.859989721
Chr1_13837900	0.25	0.489209	23	26	0.00168207	Chr1	AT1TE45370	TE	13837843	13838008	-	0	0.968522851
Chr1_13842600	0.040323	0.141304	19	32	0.249037088	Chr1	AT1G36630	transposable_element_gene	13840145	13847625	-	0	1.809127422
Chr1_13842600	0.040323	0.141304	19	32	0.249037088	Chr1	AT1TE45395	TE	13842619	13847118	-	0	1.809127422
Chr1_13850700	0.113712	0.242647	24	24	0.017845501	Chr1	AT1TE45415	TE	13850479	13851106	+	0	1.093474514
Chr1_13850900	0.15331	0.30303	22	22	0.027425049	Chr1	AT1TE45415	TE	13850479	13851106	+	0	0.983008825
Chr1_13851000	0.221757	0.416446	33	44	0.000656455	Chr1	AT1TE45415	TE	13850479	13851106	+	0	0.90914979
Chr1_13861800	0.05298	0.154506	12	24	0.219030496	Chr1	AT1G36660	pseudogene	13861470	13862969	-	0	1.544143115
Chr1_13862400	0.159574	0.335821	27	19	0.051477601	Chr1	AT1G36660	pseudogene	13861470	13862969	-	0	1.073466843
Chr1_13863100	0.083333	0.257143	6	7	1	Chr1	AT1TE45475	TE	13862959	13864749	-	0	1.625611058
Chr1_13863200	0	0.333333	5	5	0.299980123	Chr1	AT1TE45475	TE	13862959	13864749	-	0	5.058892246
Chr1_13887100	0.061224	0.333333	7	7	0.186628867	Chr1	AT1G36720	transposable_element_gene	13884483	13888886	+	0	2.444794942
Chr1_13887100	0.061224	0.333333	7	7	0.186628867	Chr1	AT1TE45560	TE	13883073	13890962	+	0	2.444794942
Chr1_13887400	0.076923	0.5	5	1	0.710650231	Chr1	AT1G36720	transposable_element_gene	13884483	13888886	+	0	2.700441161
Chr1_13887400	0.076923	0.5	5	1	0.710650231	Chr1	AT1TE45560	TE	13883073	13890962	+	0	2.700441161
Chr1_13887500	0.227273	0.375	9	4	1	Chr1	AT1G36720	transposable_element_gene	13884483	13888886	+	0	0.722464293
Chr1_13887500	0.227273	0.375	9	4	1	Chr1	AT1TE45560	TE	13883073	13890962	+	0	0.722464293
Chr1_13887600	0.214286	0.6	9	1	0.928437251	Chr1	AT1G36720	transposable_element_gene	13884483	13888886	+	0	1.485424904
Chr1_13887600	0.214286	0.6	9	1	0.928437251	Chr1	AT1TE45560	TE	13883073	13890962	+	0	1.485424904
Chr1_13888100	0	0.2	4	6	0.765978775	Chr1	AT1G36720	transposable_element_gene	13884483	13888886	+	0	4.321928095
Chr1_13888100	0	0.2	4	6	0.765978775	Chr1	AT1TE45560	TE	13883073	13890962	+	0	4.321928095
Chr1_13888800	0	0.137255	1	7	1	Chr1	AT1G36720	transposable_element_gene	13884483	13888886	+	0	3.7787868
Chr1_13888800	0	0.137255	1	7	1	Chr1	AT1TE45560	TE	13883073	13890962	+	0	3.7787868
Chr1_13888900	0.063636	0.208889	10	22	0.069333984	Chr1	AT1TE45560	TE	13883073	13890962	+	0	1.714821463
Chr1_13889000	0.031746	0.138158	5	19	0.655864016	Chr1	AT1TE45560	TE	13883073	13890962	+	0	2.121672375
Chr1_13889100	0.2	0.409091	2	4	1	Chr1	AT1TE45560	TE	13883073	13890962	+	0	1.032421798
Chr1_13894200	0.073171	0.183673	15	18	0.782584132	Chr1	AT1TE45570	TE	13894164	13894969	-	0	1.327795684
Chr1_13894900	0.0875	0.236769	35	35	0.001183771	Chr1	AT1TE45570	TE	13894164	13894969	-	0	1.43612528
Chr1_13894900	0.0875	0.236769	35	35	0.001183771	Chr1	AT1TE45575	TE	13894971	13895793	-	0	1.43612528
Chr1_13899500	0	0.212121	6	21	0	Chr1	AT1G36730	gene	13898210	13900831	-	0	4.40681555
Chr1_13899500	0	0.212121	6	21	0	Chr1	AT1G36732	gene	13898210	13900831	-	0	4.40681555
Chr1_13899500	0	0.212121	6	21	0	Chr1	AT1TE45600	TE	13899346	13899585	+	0	4.40681555
Chr1_13899800	0.013514	0.133641	12	27	0.156905287	Chr1	AT1G36730	gene	13898210	13900831	-	0	3.305836018
Chr1_13899800	0.013514	0.133641	12	27	0.156905287	Chr1	AT1G36732	gene	13898210	13900831	-	0	3.305836018
Chr1_13899900	0.013514	0.145251	10	24	0.132337098	Chr1	AT1G36730	gene	13898210	13900831	-	0	3.426021431
Chr1_13899900	0.013514	0.145251	10	24	0.132337098	Chr1	AT1G36732	gene	13898210	13900831	-	0	3.426021431
Chr1_13900000	0.008929	0.114428	21	30	0.051073033	Chr1	AT1G36730	gene	13898210	13900831	-	0	3.679797696
Chr1_13900000	0.008929	0.114428	21	30	0.051073033	Chr1	AT1G36732	gene	13898210	13900831	-	0	3.679797696
Chr1_13902300	0.02	0.135135	10	8	0.620728418	Chr1	AT1TE45615	TE	13901967	13902395	+	0	2.756329476
Chr1_13904100	0.061224	0.197802	11	16	0.780052626	Chr1	AT1TE45625	TE	13903928	13904250	+	0	1.691887804
Chr1_13905100	0.047619	0.152727	20	20	0.04784265	Chr1	AT1TE45630	TE	13904684	13905141	+	0	1.681345904
Chr1_13905100	0.047619	0.152727	20	20	0.04784265	Chr1	AT1TE45635	TE	13905142	13906966	+	0	1.681345904
Chr1_13905200	0.069767	0.231884	18	17	0.158287715	Chr1	AT1TE45635	TE	13905142	13906966	+	0	1.732786574
Chr1_13919300	0.083832	0.218341	28	33	0.05182602	Chr1	AT1TE45705	TE	13917578	13919016	+	-284	1.381010111
Chr1_13922800	0.039106	0.247863	27	19	0	Chr1	AT1G36770	transposable_element_gene	13921668	13925773	+	0	2.664081047
Chr1_13922800	0.039106	0.247863	27	19	0	Chr1	AT1TE45715	TE	13922111	13925068	+	0	2.664081047
Chr1_13923300	0.020408	0.120805	11	27	0.792461276	Chr1	AT1G36770	transposable_element_gene	13921668	13925773	+	0	2.565473458
Chr1_13923300	0.020408	0.120805	11	27	0.792461276	Chr1	AT1TE45715	TE	13922111	13925068	+	0	2.565473458
Chr1_13930000	0.025641	0.130435	6	14	0.971221077	Chr1	AT1TE45735	TE	13928743	13935988	+	0	2.346806611
Chr1_13930000	0.025641	0.130435	6	14	0.971221077	Chr1	AT1TE45740	TE	13929931	13930998	+	0	2.346806611
Chr1_13931900	0.25	0.428571	1	1	1	Chr1	AT1G36775	transposable_element_gene	13930101	13932323	+	0	0.777606136
Chr1_13931900	0.25	0.428571	1	1	1	Chr1	AT1TE45735	TE	13928743	13935988	+	0	0.777606136
Chr1_13931900	0.25	0.428571	1	1	1	Chr1	AT1TE45750	TE	13931786	13934802	+	0	0.777606136
Chr1_13933600	0.035088	0.191011	11	12	0.321371197	Chr1	AT1TE45735	TE	13928743	13935988	+	0	2.444606101
Chr1_13933600	0.035088	0.191011	11	12	0.321371197	Chr1	AT1TE45750	TE	13931786	13934802	+	0	2.444606101
Chr1_13933600	0.035088	0.191011	11	12	0.321371197	Chr1	AT1TE45760	TE	13933043	13934088	+	0	2.444606101
Chr1_13933900	0	0.106061	2	5	1	Chr1	AT1TE45735	TE	13928743	13935988	+	0	3.406822351
Chr1_13933900	0	0.106061	2	5	1	Chr1	AT1TE45750	TE	13931786	13934802	+	0	3.406822351
Chr1_13933900	0	0.106061	2	5	1	Chr1	AT1TE45760	TE	13933043	13934088	+	0	3.406822351
Chr1_13937400	0.175	0.277778	7	3	1	Chr1	AT1G36790	transposable_element_gene	13936159	13938917	+	0	0.66657742
Chr1_13937400	0.175	0.277778	7	3	1	Chr1	AT1TE45775	TE	13937238	13937843	+	0	0.66657742
Chr1_13940000	0.009615	0.168269	19	25	0.002946742	Chr1	AT1TE45785	TE	13939978	13940762	+	0	4.129338747
Chr1_13942000	0.183908	0.409836	12	6	0.228975579	Chr1	AT1TE45790	TE	13940763	13947032	-	0	1.156062478
Chr1_13943500	0.075	0.324324	7	5	0.399875895	Chr1	AT1G36795	transposable_element_gene	13942799	13945667	-	0	2.112473287
Chr1_13943500	0.075	0.324324	7	5	0.399875895	Chr1	AT1TE45790	TE	13940763	13947032	-	0	2.112473287
Chr1_13943900	0.12037	0.248848	20	27	0.396479846	Chr1	AT1G36795	transposable_element_gene	13942799	13945667	-	0	1.04778892
Chr1_13943900	0.12037	0.248848	20	27	0.396479846	Chr1	AT1TE45790	TE	13940763	13947032	-	0	1.04778892
Chr1_13944100	0.166667	0.28125	9	7	1	Chr1	AT1G36795	transposable_element_gene	13942799	13945667	-	0	0.754884617
Chr1_13944100	0.166667	0.28125	9	7	1	Chr1	AT1TE45790	TE	13940763	13947032	-	0	0.754884617
Chr1_13946700	0.047619	0.172414	12	12	0.740246221	Chr1	AT1TE45790	TE	13940763	13947032	-	0	1.856267696
Chr1_13947300	0.045455	0.166667	19	3	1	Chr1	AT1TE45795	TE	13947033	13950715	-	0	1.874457576
Chr1_13950700	0.139073	0.427419	27	10	0	Chr1	AT1G36800	transposable_element_gene	13948347	13950729	-	0	1.619808683
Chr1_13950700	0.139073	0.427419	27	10	0	Chr1	AT1TE45795	TE	13947033	13950715	-	0	1.619808683
Chr1_13950700	0.139073	0.427419	27	10	0	Chr1	AT1TE45800	TE	13950718	13955653	-	0	1.619808683
Chr1_13951000	0	0.110169	1	21	1	Chr1	AT1G36810	transposable_element_gene	13950803	13953811	+	0	3.461646422
Chr1_13951000	0	0.110169	1	21	1	Chr1	AT1TE45800	TE	13950718	13955653	-	0	3.461646422
Chr1_13954500	0.065574	0.166667	11	4	1	Chr1	AT1TE45800	TE	13950718	13955653	-	0	1.345772673
Chr1_13958900	0.0625	0.202703	7	5	0.519008101	Chr1	AT1TE45805	TE	13955654	13959379	+	0	1.697439346
Chr1_13959600	0	0.10687	5	16	1	Chr1	AT1G36850	transposable_element_gene	13959390	13961285	-	0	3.417785019
Chr1_13959600	0	0.10687	5	16	1	Chr1	AT1TE45815	TE	13959438	13961274	-	0	3.417785019
Chr1_13959900	0	0.2	1	1	1	Chr1	AT1G36850	transposable_element_gene	13959390	13961285	-	0	4.321928095
Chr1_13959900	0	0.2	1	1	1	Chr1	AT1TE45815	TE	13959438	13961274	-	0	4.321928095
Chr1_13972000	0.057971	0.197802	10	13	0.45591397	Chr1	AT1TE45855	TE	13968111	13979022	-	0	1.770653736
Chr1_13972000	0.057971	0.197802	10	13	0.45591397	Chr1	AT1TE45860	TE	13971993	13974028	+	0	1.770653736
Chr1_13972200	0	0.140351	4	10	0.949026044	Chr1	AT1TE45855	TE	13968111	13979022	-	0	3.810967438
Chr1_13972200	0	0.140351	4	10	0.949026044	Chr1	AT1TE45860	TE	13971993	13974028	+	0	3.810967438
Chr1_13978700	0.066667	0.175732	26	26	0.076082454	Chr1	AT1G36915	transposable_element_gene	13977809	13979110	-	0	1.398332211
Chr1_13978700	0.066667	0.175732	26	26	0.076082454	Chr1	AT1TE45855	TE	13968111	13979022	-	0	1.398332211
Chr1_13979200	0.404762	0.529412	13	14	0.924220508	Chr1	AT1TE45885	TE	13979218	13979451	-	0	0.387317043
Chr1_13979700	0.086957	0.235714	2	22	1	Chr1	AT1TE45895	TE	13979641	13981876	-	0	1.438663375
Chr1_14002700	0.333333	0.466667	4	6	1	Chr1	AT1TE45975	TE	14001040	14002187	+	-513	0.4854293
Chr1_14019400	0.109091	0.223881	7	10	1	Chr1	AT1TE46060	TE	14019170	14019203	-	-197	1.037200013
Chr1_14022100	0.10101	0.244898	12	13	0.287982568	Chr1	AT1G36975	transposable_element_gene	14019941	14024331	+	0	1.277682865
Chr1_14022100	0.10101	0.244898	12	13	0.287982568	Chr1	AT1TE46065	TE	14021370	14024147	+	0	1.277682865
Chr1_14024200	0	0.180328	3	11	0.838125949	Chr1	AT1G36975	transposable_element_gene	14019941	14024331	+	0	4.17255152
Chr1_14024200	0	0.180328	3	11	0.838125949	Chr1	AT1TE46070	TE	14024148	14024216	+	0	4.17255152
Chr1_14024500	0.369048	0.486486	12	13	0.92024464	Chr1	AT1G36975	transposable_element_gene	14019941	14024331	+	-169	0.398589816
Chr1_14028300	0	0.1	18	6	0.483372704	Chr1	AT1G36990	gene	14027292	14030500	-	0	3.321928095
Chr1_14059500	0.04386	0.16763	19	19	0.136805394	Chr1	AT1TE46190	TE	14059070	14060612	+	0	1.934302648
Chr1_14060400	0.076923	0.341463	4	5	0.319550715	Chr1	AT1TE46190	TE	14059070	14060612	+	0	2.150242326
Chr1_14065800	0.02439	0.188841	6	25	0.319647396	Chr1	AT1TE46220	TE	14064357	14067482	-	0	2.952810365
Chr1_14072200	0	0.15	4	3	0.849922761	Chr1	AT1G37040	transposable_element_gene	14071388	14076253	+	0	3.906890596
Chr1_14072200	0	0.15	4	3	0.849922761	Chr1	AT1TE46235	TE	14070822	14075427	+	0	3.906890596
Chr1_14076800	0	0.274286	4	29	0.005436665	Chr1	AT1TE46255	TE	14076943	14080234	-	44	4.777609081
Chr1_14078200	0.017241	0.119658	8	16	0.609100079	Chr1	AT1TE46255	TE	14076943	14080234	-	0	2.795001495
Chr1_14078400	0.055556	0.214286	8	9	0.571654582	Chr1	AT1TE46255	TE	14076943	14080234	-	0	1.947522962
Chr1_14081300	0.104167	0.230769	10	10	0.390750119	Chr1	AT1G37050	transposable_element_gene	14079841	14083072	+	0	1.147551129
Chr1_14081300	0.104167	0.230769	10	10	0.390750119	Chr1	AT1TE46260	TE	14080251	14082586	+	0	1.147551129
Chr1_14082800	0.078947	0.214286	7	3	1	Chr1	AT1G37050	transposable_element_gene	14079841	14083072	+	0	1.440581248
Chr1_14082800	0.078947	0.214286	7	3	1	Chr1	AT1TE46265	TE	14082587	14094068	+	0	1.440581248
Chr1_14083900	0.114943	0.5	12	5	0.058406842	Chr1	AT1TE46265	TE	14082587	14094068	+	0	2.121009486
Chr1_14084100	0.125	0.294118	4	3	1	Chr1	AT1TE46265	TE	14082587	14094068	+	0	1.234466985
Chr1_14084400	0.04878	0.181818	8	12	0.856116977	Chr1	AT1TE46265	TE	14082587	14094068	+	0	1.89813337
Chr1_14085300	0	0.16875	7	20	0.423194695	Chr1	AT1G37060	transposable_element_gene	14084522	14090143	+	0	4.076815597
Chr1_14085300	0	0.16875	7	20	0.423194695	Chr1	AT1TE46265	TE	14082587	14094068	+	0	4.076815597
Chr1_14085500	0.1	0.269231	9	6	0.944119786	Chr1	AT1G37060	transposable_element_gene	14084522	14090143	+	0	1.428844535
Chr1_14085500	0.1	0.269231	9	6	0.944119786	Chr1	AT1TE46265	TE	14082587	14094068	+	0	1.428844535
Chr1_14086600	0.034483	0.145631	6	17	1	Chr1	AT1G37060	transposable_element_gene	14084522	14090143	+	0	2.078360291
Chr1_14086600	0.034483	0.145631	6	17	1	Chr1	AT1TE46265	TE	14082587	14094068	+	0	2.078360291
Chr1_14086700	0.106195	0.271429	15	15	0.295339828	Chr1	AT1G37060	transposable_element_gene	14084522	14090143	+	0	1.353859028
Chr1_14086700	0.106195	0.271429	15	15	0.295339828	Chr1	AT1TE46265	TE	14082587	14094068	+	0	1.353859028
Chr1_14088200	0.142857	0.3375	9	11	0.613205085	Chr1	AT1G37060	transposable_element_gene	14084522	14090143	+	0	1.240315772
Chr1_14088200	0.142857	0.3375	9	11	0.613205085	Chr1	AT1TE46265	TE	14082587	14094068	+	0	1.240315772
Chr1_14089300	0.09375	0.223214	15	15	0.507695846	Chr1	AT1G37060	transposable_element_gene	14084522	14090143	+	0	1.25153692
Chr1_14089300	0.09375	0.223214	15	15	0.507695846	Chr1	AT1TE46265	TE	14082587	14094068	+	0	1.25153692
Chr1_14092500	0	0.166667	2	5	1	Chr1	AT1TE46265	TE	14082587	14094068	+	0	4.058896574
Chr1_14092900	0.045455	0.184211	11	11	0.554607759	Chr1	AT1TE46265	TE	14082587	14094068	+	0	2.01884831
Chr1_14093100	0.111111	0.288462	2	8	1	Chr1	AT1TE46265	TE	14082587	14094068	+	0	1.37637963
Chr1_14093200	0	0.142857	2	19	1	Chr1	AT1TE46265	TE	14082587	14094068	+	0	3.836499825
Chr1_14093600	0.071429	0.26087	3	5	1	Chr1	AT1TE46265	TE	14082587	14094068	+	0	1.868749215
Chr1_14098900	0.048193	0.162162	9	13	0.693575025	Chr1	AT1TE46305	TE	14098634	14101812	-	0	1.750540271
Chr1_14099400	0	0.111111	1	6	1	Chr1	AT1TE46305	TE	14098634	14101812	-	0	3.473929746
Chr1_14100900	0.070588	0.188976	7	11	0.533671951	Chr1	AT1TE46305	TE	14098634	14101812	-	0	1.420708173
Chr1_14101000	0.285714	0.4	1	1	1	Chr1	AT1TE46305	TE	14098634	14101812	-	0	0.48542827
Chr1_14103700	0.098039	0.205128	13	10	0.82362709	Chr1	AT1G37070	transposable_element_gene	14103157	14105790	-	0	1.065096759
Chr1_14103700	0.098039	0.205128	13	10	0.82362709	Chr1	AT1TE46310	TE	14101823	14107573	-	0	1.065096759
Chr1_14104600	0.089286	0.201299	22	21	0.525499965	Chr1	AT1G37070	transposable_element_gene	14103157	14105790	-	0	1.172834121
Chr1_14104600	0.089286	0.201299	22	21	0.525499965	Chr1	AT1TE46310	TE	14101823	14107573	-	0	1.172834121
Chr1_14105400	0.075472	0.202703	10	14	0.893164373	Chr1	AT1G37070	transposable_element_gene	14103157	14105790	-	0	1.42535403
Chr1_14105400	0.075472	0.202703	10	14	0.893164373	Chr1	AT1TE46310	TE	14101823	14107573	-	0	1.42535403
Chr1_14105800	0.104651	0.208333	14	9	0.907306915	Chr1	AT1TE46310	TE	14101823	14107573	-	0	0.993305283
Chr1_14105900	0.141732	0.298507	25	15	0.019660266	Chr1	AT1TE46310	TE	14101823	14107573	-	0	1.074599239
Chr1_14109600	0.026087	0.136719	20	27	0.090853993	Chr1	AT1TE46330	TE	14109014	14112560	-	0	2.389810801
Chr1_14116700	0.070064	0.17757	29	21	0.423027066	Chr1	AT1G37090	transposable_element_gene	14114789	14116885	-	0	1.341642603
Chr1_14116700	0.070064	0.17757	29	21	0.423027066	Chr1	AT1TE46355	TE	14116034	14116840	-	0	1.341642603
Chr1_14119400	0.123596	0.237288	11	18	0.709447941	Chr1	AT1TE46370	TE	14118614	14118975	-	-425	0.94100709
Chr1_14121600	0.084337	0.198895	15	18	0.581087934	Chr1	AT1TE46380	TE	14121532	14121719	-	0	1.2377694
Chr1_14121800	0.158879	0.264706	19	7	1	Chr1	AT1TE46385	TE	14121720	14125084	-	0	0.736462449
Chr1_14127500	0.069149	0.1875	30	13	0.37594219	Chr1	AT1G37100	transposable_element_gene	14124806	14128188	-	0	1.439110303
Chr1_14127500	0.069149	0.1875	30	13	0.37594219	Chr1	AT1TE46395	TE	14127035	14128352	-	0	1.439110303
Chr1_14128100	0.074468	0.209302	19	15	0.432192546	Chr1	AT1G37100	transposable_element_gene	14124806	14128188	-	0	1.490893581
Chr1_14128100	0.074468	0.209302	19	15	0.432192546	Chr1	AT1TE46395	TE	14127035	14128352	-	0	1.490893581
Chr1_14129900	0.03876	0.207254	18	24	0.004771069	Chr1	AT1TE46405	TE	14129761	14134840	-	0	2.41875947
Chr1_14130000	0	0.294118	1	4	1	Chr1	AT1TE46405	TE	14129761	14134840	-	0	4.878323175
Chr1_14134400	0.183246	0.286765	30	20	0.695012796	Chr1	AT1TE46405	TE	14129761	14134840	-	0	0.646087245
Chr1_14136300	0.060241	0.176871	21	18	0.139871829	Chr1	AT1G37113	gene	14136413	14138245	+	14	1.553879897
Chr1_1415000	0.006494	0.117647	25	31	0.002946742	Chr1	AT1G04980	gene	1413644	1416144	-	0	4.179213337
Chr1_14158700	0	0.362832	3	21	0.215762272	Chr1	AT1G37130	gene	14158527	14161938	+	0	5.181229795
Chr1_14159400	0.030303	0.385714	14	14	0	Chr1	AT1G37130	gene	14158527	14161938	+	0	3.669998979
Chr1_14160300	0.044118	0.179856	8	21	0.394851795	Chr1	AT1G37130	gene	14158527	14161938	+	0	2.027402993
Chr1_14161200	0.045455	0.25	9	1	1	Chr1	AT1G37130	gene	14158527	14161938	+	0	2.459417192
Chr1_14161300	0	0.154762	2	18	1	Chr1	AT1G37130	gene	14158527	14161938	+	0	3.951979373
Chr1_14161400	0	0.160494	4	10	0.719787706	Chr1	AT1G37130	gene	14158527	14161938	+	0	4.004447459
Chr1_14180100	0.033333	0.144737	6	10	1	Chr1	AT1TE46575	TE	14178069	14183542	-	0	2.118410702
Chr1_14180600	0.214286	0.340909	6	5	1	Chr1	AT1TE46575	TE	14178069	14183542	-	0	0.66984909
Chr1_14182200	0.086207	0.404762	14	8	0.040126064	Chr1	AT1G37160	transposable_element_gene	14181396	14183264	-	0	2.231196927
Chr1_14182200	0.086207	0.404762	14	8	0.040126064	Chr1	AT1TE46575	TE	14178069	14183542	-	0	2.231196927
Chr1_14182300	0.0625	0.341463	8	8	0.286823784	Chr1	AT1G37160	transposable_element_gene	14181396	14183264	-	0	2.449801166
Chr1_14182300	0.0625	0.341463	8	8	0.286823784	Chr1	AT1TE46575	TE	14178069	14183542	-	0	2.449801166
Chr1_14182700	0.111111	0.269231	2	13	1	Chr1	AT1G37160	transposable_element_gene	14181396	14183264	-	0	1.276842885
Chr1_14182700	0.111111	0.269231	2	13	1	Chr1	AT1TE46575	TE	14178069	14183542	-	0	1.276842885
Chr1_14185100	0.050725	0.190751	23	29	0.047562777	Chr1	AT1TE46590	TE	14185173	14185426	-	0	1.910921755
Chr1_14188600	0.076923	0.177419	4	16	1	Chr1	AT1TE46625	TE	14188117	14193130	+	0	1.205673584
Chr1_14191400	0.116438	0.229592	21	20	0.367467699	Chr1	AT1TE46625	TE	14188117	14193130	+	0	0.979510409
Chr1_14196800	0.071749	0.176	25	25	0.100893866	Chr1	AT1TE46635	TE	14196923	14206946	-	24	1.294544799
Chr1_14198700	0.051724	0.191781	19	23	0.096081745	Chr1	AT1G37190	transposable_element_gene	14197638	14200137	+	0	1.890554044
Chr1_14198700	0.051724	0.191781	19	23	0.096081745	Chr1	AT1TE46635	TE	14196923	14206946	-	0	1.890554044
Chr1_14198900	0.112	0.213483	18	17	0.824602986	Chr1	AT1G37190	transposable_element_gene	14197638	14200137	+	0	0.930622458
Chr1_14198900	0.112	0.213483	18	17	0.824602986	Chr1	AT1TE46635	TE	14196923	14206946	-	0	0.930622458
Chr1_14199700	0.04	0.2	5	4	1	Chr1	AT1G37190	transposable_element_gene	14197638	14200137	+	0	2.321928095
Chr1_14199700	0.04	0.2	5	4	1	Chr1	AT1TE46635	TE	14196923	14206946	-	0	2.321928095
Chr1_14199800	0.1	0.2	9	4	1	Chr1	AT1G37190	transposable_element_gene	14197638	14200137	+	0	1
Chr1_14199800	0.1	0.2	9	4	1	Chr1	AT1TE46635	TE	14196923	14206946	-	0	1
Chr1_14200000	0.009009	0.113821	12	18	0.105041709	Chr1	AT1G37190	transposable_element_gene	14197638	14200137	+	0	3.659255974
Chr1_14200000	0.009009	0.113821	12	18	0.105041709	Chr1	AT1TE46635	TE	14196923	14206946	-	0	3.659255974
Chr1_14200300	0.069767	0.175824	9	11	0.753138899	Chr1	AT1TE46635	TE	14196923	14206946	-	0	1.333515308
Chr1_14201200	0	0.237288	1	9	1	Chr1	AT1G37200	transposable_element_gene	14201054	14206371	-	0	4.568567238
Chr1_14201200	0	0.237288	1	9	1	Chr1	AT1TE46635	TE	14196923	14206946	-	0	4.568567238
Chr1_14202800	0.043956	0.227273	14	29	0.024505677	Chr1	AT1G37200	transposable_element_gene	14201054	14206371	-	0	2.37029429
Chr1_14202800	0.043956	0.227273	14	29	0.024505677	Chr1	AT1TE46635	TE	14196923	14206946	-	0	2.37029429
Chr1_14203900	0.113208	0.225225	24	19	0.689441825	Chr1	AT1G37200	transposable_element_gene	14201054	14206371	-	0	0.992391064
Chr1_14203900	0.113208	0.225225	24	19	0.689441825	Chr1	AT1TE46635	TE	14196923	14206946	-	0	0.992391064
Chr1_14206200	0	0.114943	5	14	0.855137417	Chr1	AT1G37200	transposable_element_gene	14201054	14206371	-	0	3.522846704
Chr1_14206200	0	0.114943	5	14	0.855137417	Chr1	AT1TE46635	TE	14196923	14206946	-	0	3.522846704
Chr1_14206400	0.039474	0.228571	11	19	0.049561513	Chr1	AT1TE46635	TE	14196923	14206946	-	0	2.533667749
Chr1_14210200	0.015385	0.135417	10	18	0.400894032	Chr1	AT1G37210	transposable_element_gene	14208782	14211487	+	0	3.137812515
Chr1_14210200	0.015385	0.135417	10	18	0.400894032	Chr1	AT1TE46645	TE	14208774	14211194	+	0	3.137812515
Chr1_14217100	0.058824	0.222222	3	3	0.92024464	Chr1	AT1TE46665	TE	14214747	14225656	-	0	1.917524856
Chr1_14217600	0.162602	0.305556	20	18	0.349795059	Chr1	AT1TE46665	TE	14214747	14225656	-	0	0.910091808
Chr1_14217700	0.044118	0.167832	8	15	0.504431816	Chr1	AT1TE46665	TE	14214747	14225656	-	0	1.92757852
Chr1_14219100	0.125	0.4375	4	3	0.986810609	Chr1	AT1G37340	transposable_element_gene	14218097	14223712	-	0	1.807354922
Chr1_14219100	0.125	0.4375	4	3	0.986810609	Chr1	AT1TE46665	TE	14214747	14225656	-	0	1.807354922
Chr1_14220500	0.017241	0.125	7	19	0.613205085	Chr1	AT1G37340	transposable_element_gene	14218097	14223712	-	0	2.858012735
Chr1_14220500	0.017241	0.125	7	19	0.613205085	Chr1	AT1TE46665	TE	14214747	14225656	-	0	2.858012735
Chr1_14221100	0.110577	0.211712	20	30	0.3292948	Chr1	AT1G37340	transposable_element_gene	14218097	14223712	-	0	0.937051708
Chr1_14221100	0.110577	0.211712	20	30	0.3292948	Chr1	AT1TE46665	TE	14214747	14225656	-	0	0.937051708
Chr1_14222300	0.04918	0.213483	11	26	0.215405832	Chr1	AT1G37340	transposable_element_gene	14218097	14223712	-	0	2.11797755
Chr1_14222300	0.04918	0.213483	11	26	0.215405832	Chr1	AT1TE46665	TE	14214747	14225656	-	0	2.11797755
Chr1_14223100	0.093458	0.205882	17	12	0.773084806	Chr1	AT1G37340	transposable_element_gene	14218097	14223712	-	0	1.139427634
Chr1_14223100	0.093458	0.205882	17	12	0.773084806	Chr1	AT1TE46665	TE	14214747	14225656	-	0	1.139427634
Chr1_14223300	0.081818	0.285714	22	16	0.05182602	Chr1	AT1G37340	transposable_element_gene	14218097	14223712	-	0	1.804081553
Chr1_14223300	0.081818	0.285714	22	16	0.05182602	Chr1	AT1TE46665	TE	14214747	14225656	-	0	1.804081553
Chr1_14224200	0.177083	0.363636	24	14	0.070500947	Chr1	AT1TE46665	TE	14214747	14225656	-	0	1.038069314
Chr1_14224700	0	0.214286	1	3	1	Chr1	AT1TE46665	TE	14214747	14225656	-	0	4.421465692
Chr1_14227800	0.174603	0.311688	12	10	0.903618801	Chr1	AT1G37405	transposable_element_gene	14226804	14232764	+	0	0.836024265
Chr1_14227800	0.174603	0.311688	12	10	0.903618801	Chr1	AT1TE46685	TE	14226701	14230059	+	0	0.836024265
Chr1_14228000	0.136364	0.255952	7	25	0.978570124	Chr1	AT1G37405	transposable_element_gene	14226804	14232764	+	0	0.908410455
Chr1_14228000	0.136364	0.255952	7	25	0.978570124	Chr1	AT1TE46685	TE	14226701	14230059	+	0	0.908410455
Chr1_14229800	0.125	0.277778	8	16	0.956399943	Chr1	AT1G37405	transposable_element_gene	14226804	14232764	+	0	1.152004248
Chr1_14229800	0.125	0.277778	8	16	0.956399943	Chr1	AT1TE46685	TE	14226701	14230059	+	0	1.152004248
Chr1_14230000	0.061224	0.211765	19	17	0.256800602	Chr1	AT1G37405	transposable_element_gene	14226804	14232764	+	0	1.790294954
Chr1_14230000	0.061224	0.211765	19	17	0.256800602	Chr1	AT1TE46685	TE	14226701	14230059	+	0	1.790294954
Chr1_14230000	0.061224	0.211765	19	17	0.256800602	Chr1	AT1TE46690	TE	14230071	14242310	+	0	1.790294954
Chr1_14234000	0	0.195402	5	15	0.453298637	Chr1	AT1TE46690	TE	14230071	14242310	+	0	4.288373329
Chr1_14234000	0	0.195402	5	15	0.453298637	Chr1	AT1TE46700	TE	14232764	14235750	+	0	4.288373329
Chr1_14234800	0.166667	0.283784	3	18	1	Chr1	AT1G37471	transposable_element_gene	14234557	14237169	+	0	0.767824772
Chr1_14234800	0.166667	0.283784	3	18	1	Chr1	AT1TE46690	TE	14230071	14242310	+	0	0.767824772
Chr1_14234800	0.166667	0.283784	3	18	1	Chr1	AT1TE46700	TE	14232764	14235750	+	0	0.767824772
Chr1_14236500	0.051282	0.166667	4	7	1	Chr1	AT1G37471	transposable_element_gene	14234557	14237169	+	0	1.700444046
Chr1_14236500	0.051282	0.166667	4	7	1	Chr1	AT1TE46690	TE	14230071	14242310	+	0	1.700444046
Chr1_14236500	0.051282	0.166667	4	7	1	Chr1	AT1TE46710	TE	14235751	14236844	+	0	1.700444046
Chr1_14237100	0.068182	0.201258	7	27	0.768631169	Chr1	AT1G37471	transposable_element_gene	14234557	14237169	+	0	1.561583307
Chr1_14237100	0.068182	0.201258	7	27	0.768631169	Chr1	AT1TE46690	TE	14230071	14242310	+	0	1.561583307
Chr1_14237100	0.068182	0.201258	7	27	0.768631169	Chr1	AT1TE46725	TE	14237029	14237449	+	0	1.561583307
Chr1_14238500	0	0.15	7	9	0.741640355	Chr1	AT1TE46690	TE	14230071	14242310	+	0	3.906890596
Chr1_14238500	0	0.15	7	9	0.741640355	Chr1	AT1TE46735	TE	14237574	14241004	+	0	3.906890596
Chr1_14238700	0.081081	0.2	4	4	1	Chr1	AT1TE46690	TE	14230071	14242310	+	0	1.302564213
Chr1_14238700	0.081081	0.2	4	4	1	Chr1	AT1TE46735	TE	14237574	14241004	+	0	1.302564213
Chr1_14240100	0.172414	0.3	6	2	1	Chr1	AT1TE46690	TE	14230071	14242310	+	0	0.799085575
Chr1_14240100	0.172414	0.3	6	2	1	Chr1	AT1TE46735	TE	14237574	14241004	+	0	0.799085575
Chr1_14240600	0	0.105263	4	4	1	Chr1	AT1TE46690	TE	14230071	14242310	+	0	3.395926512
Chr1_14240600	0	0.105263	4	4	1	Chr1	AT1TE46735	TE	14237574	14241004	+	0	3.395926512
Chr1_14242000	0	0.102564	6	7	1	Chr1	AT1G37537	transposable_element_gene	14241087	14242190	+	0	3.358452528
Chr1_14242000	0	0.102564	6	7	1	Chr1	AT1TE46690	TE	14230071	14242310	+	0	3.358452528
Chr1_14243100	0.035461	0.155172	20	11	0.306345767	Chr1	AT1G37603	transposable_element_gene	14243165	14245015	+	0	2.129563128
Chr1_14243100	0.035461	0.155172	20	11	0.306345767	Chr1	AT1TE46755	TE	14242404	14248337	+	0	2.129563128
Chr1_14243300	0.117647	0.228571	6	7	1	Chr1	AT1G37603	transposable_element_gene	14243165	14245015	+	0	0.958177841
Chr1_14243300	0.117647	0.228571	6	7	1	Chr1	AT1TE46755	TE	14242404	14248337	+	0	0.958177841
Chr1_14243500	0.055556	0.179104	9	23	0.731566144	Chr1	AT1G37603	transposable_element_gene	14243165	14245015	+	0	1.688782923
Chr1_14243500	0.055556	0.179104	9	23	0.731566144	Chr1	AT1TE46755	TE	14242404	14248337	+	0	1.688782923
Chr1_14244100	0.103448	0.206704	24	30	0.631869765	Chr1	AT1G37603	transposable_element_gene	14243165	14245015	+	0	0.998660554
Chr1_14244100	0.103448	0.206704	24	30	0.631869765	Chr1	AT1TE46755	TE	14242404	14248337	+	0	0.998660554
Chr1_14245300	0.100917	0.214286	20	10	0.839057119	Chr1	AT1TE46755	TE	14242404	14248337	+	0	1.086368373
Chr1_14245400	0.108911	0.264368	15	14	0.375010429	Chr1	AT1TE46755	TE	14242404	14248337	+	0	1.279397885
Chr1_14248200	0.120482	0.472222	11	6	0.019256564	Chr1	AT1TE46755	TE	14242404	14248337	+	0	1.970647632
Chr1_14253300	0.163043	0.268657	17	11	0.995962978	Chr1	AT1TE46765	TE	14248937	14255843	+	0	0.720512926
Chr1_14255800	0.026316	0.163265	7	7	0.879236396	Chr1	AT1TE46765	TE	14248937	14255843	+	0	2.633203423
Chr1_14255800	0.026316	0.163265	7	7	0.879236396	Chr1	AT1TE46770	TE	14255844	14257875	-	0	2.633203423
Chr1_14257300	0.052174	0.153409	23	28	0.383340808	Chr1	AT1G37735	transposable_element_gene	14257071	14260655	-	0	1.555980174
Chr1_14257300	0.052174	0.153409	23	28	0.383340808	Chr1	AT1TE46770	TE	14255844	14257875	-	0	1.555980174
Chr1_14259400	0.033898	0.146154	12	22	0.628271561	Chr1	AT1G37735	transposable_element_gene	14257071	14260655	-	0	2.108217253
Chr1_14259400	0.033898	0.146154	12	22	0.628271561	Chr1	AT1TE46780	TE	14259092	14261082	-	0	2.108217253
Chr1_14260000	0.037736	0.150327	12	30	0.677615814	Chr1	AT1G37735	transposable_element_gene	14257071	14260655	-	0	1.994090742
Chr1_14260000	0.037736	0.150327	12	30	0.677615814	Chr1	AT1TE46780	TE	14259092	14261082	-	0	1.994090742
Chr1_14260300	0.25	0.4375	1	9	1	Chr1	AT1G37735	transposable_element_gene	14257071	14260655	-	0	0.807354922
Chr1_14260300	0.25	0.4375	1	9	1	Chr1	AT1TE46780	TE	14259092	14261082	-	0	0.807354922
Chr1_14261800	0.02381	0.310345	8	7	0.038733741	Chr1	AT1TE46790	TE	14261588	14262179	-	0	3.704233377
Chr1_14263900	0.130435	0.234043	18	9	1	Chr1	AT1TE46805	TE	14263552	14273951	-	0	0.843442572
Chr1_14267100	0	0.101124	2	11	1	Chr1	AT1G37867	transposable_element_gene	14266731	14272193	-	0	3.338053531
Chr1_14267100	0	0.101124	2	11	1	Chr1	AT1TE46805	TE	14263552	14273951	-	0	3.338053531
Chr1_14267100	0	0.101124	2	11	1	Chr1	AT1TE46810	TE	14267046	14268443	-	0	3.338053531
Chr1_14268700	0.07438	0.204082	20	23	0.224566669	Chr1	AT1G37867	transposable_element_gene	14266731	14272193	-	0	1.456162289
Chr1_14268700	0.07438	0.204082	20	23	0.224566669	Chr1	AT1TE46805	TE	14263552	14273951	-	0	1.456162289
Chr1_14269800	0.116667	0.216867	20	8	0.898497523	Chr1	AT1G37867	transposable_element_gene	14266731	14272193	-	0	0.894413996
Chr1_14269800	0.116667	0.216867	20	8	0.898497523	Chr1	AT1TE46805	TE	14263552	14273951	-	0	0.894413996
Chr1_14271600	0	0.136986	1	14	1	Chr1	AT1G37867	transposable_element_gene	14266731	14272193	-	0	3.775956552
Chr1_14271600	0	0.136986	1	14	1	Chr1	AT1TE46805	TE	14263552	14273951	-	0	3.775956552
Chr1_14272600	0.086957	0.304094	16	22	0.042841829	Chr1	AT1TE46805	TE	14263552	14273951	-	0	1.806143278
Chr1_14275800	0.07767	0.218462	16	35	0.128866368	Chr1	AT1G37933	transposable_element_gene	14273365	14276511	-	0	1.491952983
Chr1_14275800	0.07767	0.218462	16	35	0.128866368	Chr1	AT1TE46825	TE	14273956	14277544	+	0	1.491952983
Chr1_14276600	0.032967	0.154762	18	15	0.370158754	Chr1	AT1TE46825	TE	14273956	14277544	+	0	2.230956765
Chr1_14280600	0	0.280992	5	20	0.088697113	Chr1	AT1G37999	transposable_element_gene	14278111	14282034	-	0	4.812457152
Chr1_14280600	0	0.280992	5	20	0.088697113	Chr1	AT1TE46830	TE	14277551	14282138	-	0	4.812457152
Chr1_14280600	0	0.280992	5	20	0.088697113	Chr1	AT1TE46835	TE	14280175	14281809	-	0	4.812457152
Chr1_14285700	0	0.111111	2	2	1	Chr1	AT1TE46860	TE	14286370	14286439	-	571	3.473929746
Chr1_14299100	0.1	0.276596	4	16	0.447870691	Chr1	AT1TE46950	TE	14298786	14300271	-	0	1.467780293
Chr1_14301100	0.011628	0.145695	15	24	0.06358993	Chr1	AT1G38140	transposable_element_gene	14300842	14302929	+	0	3.647276486
Chr1_14308800	0.026549	0.2	10	10	0.002946742	Chr1	AT1TE47005	TE	14308461	14309469	-	0	2.913270574
Chr1_14308900	0.035714	0.153374	12	12	0.139199735	Chr1	AT1TE47005	TE	14308461	14309469	-	0	2.102492306
Chr1_14313000	0.134831	0.243523	13	15	0.757862105	Chr1	AT1G38149	transposable_element_gene	14313049	14315934	+	0	0.852905801
Chr1_14313000	0.134831	0.243523	13	15	0.757862105	Chr1	AT1TE47035	TE	14311851	14327652	+	0	0.852905801
Chr1_14315300	0	0.111111	3	4	1	Chr1	AT1G38149	transposable_element_gene	14313049	14315934	+	0	3.473929746
Chr1_14315300	0	0.111111	3	4	1	Chr1	AT1TE47035	TE	14311851	14327652	+	0	3.473929746
Chr1_14315300	0	0.111111	3	4	1	Chr1	AT1TE47050	TE	14315190	14320850	+	0	3.473929746
Chr1_14320600	0.098901	0.25	13	11	0.330547777	Chr1	AT1G38167	transposable_element_gene	14320220	14323789	+	0	1.337871081
Chr1_14320600	0.098901	0.25	13	11	0.330547777	Chr1	AT1TE47035	TE	14311851	14327652	+	0	1.337871081
Chr1_14320600	0.098901	0.25	13	11	0.330547777	Chr1	AT1TE47050	TE	14315190	14320850	+	0	1.337871081
Chr1_14320900	0.085714	0.266667	7	3	1	Chr1	AT1G38167	transposable_element_gene	14320220	14323789	+	0	1.637436533
Chr1_14320900	0.085714	0.266667	7	3	1	Chr1	AT1TE47035	TE	14311851	14327652	+	0	1.637436533
Chr1_14322400	0.115385	0.4	5	2	0.894740209	Chr1	AT1G38167	transposable_element_gene	14320220	14323789	+	0	1.793544314
Chr1_14322400	0.115385	0.4	5	2	0.894740209	Chr1	AT1TE47035	TE	14311851	14327652	+	0	1.793544314
Chr1_14323100	0.03	0.173077	18	11	0.242414464	Chr1	AT1G38167	transposable_element_gene	14320220	14323789	+	0	2.528379614
Chr1_14323100	0.03	0.173077	18	11	0.242414464	Chr1	AT1TE47035	TE	14311851	14327652	+	0	2.528379614
Chr1_14323200	0	0.125	1	6	1	Chr1	AT1G38167	transposable_element_gene	14320220	14323789	+	0	3.64385619
Chr1_14323200	0	0.125	1	6	1	Chr1	AT1TE47035	TE	14311851	14327652	+	0	3.64385619
Chr1_14323700	0	0.163934	3	19	1	Chr1	AT1G38167	transposable_element_gene	14320220	14323789	+	0	4.035043196
Chr1_14323700	0	0.163934	3	19	1	Chr1	AT1TE47035	TE	14311851	14327652	+	0	4.035043196
Chr1_14325700	0	0.269231	6	9	0.245902418	Chr1	AT1TE47035	TE	14311851	14327652	+	0	4.75077263
Chr1_14326500	0.064935	0.173913	16	5	0.881934939	Chr1	AT1TE47035	TE	14311851	14327652	+	0	1.421297572
Chr1_14334400	0.084746	0.216981	8	17	0.694157885	Chr1	AT1G38185	transposable_element_gene	14334140	14338177	+	0	1.356351538
Chr1_14334400	0.084746	0.216981	8	17	0.694157885	Chr1	AT1TE47105	TE	14334336	14340693	+	0	1.356351538
Chr1_14334700	0.035714	0.151515	4	8	1	Chr1	AT1G38185	transposable_element_gene	14334140	14338177	+	0	2.084898996
Chr1_14334700	0.035714	0.151515	4	8	1	Chr1	AT1TE47105	TE	14334336	14340693	+	0	2.084898996
Chr1_14335100	0.033333	0.666667	4	7	0	Chr1	AT1G38185	transposable_element_gene	14334140	14338177	+	0	4.321943243
Chr1_14335100	0.033333	0.666667	4	7	0	Chr1	AT1TE47105	TE	14334336	14340693	+	0	4.321943243
Chr1_14336400	0.155172	0.5	14	1	1	Chr1	AT1G38185	transposable_element_gene	14334140	14338177	+	0	1.688059841
Chr1_14336400	0.155172	0.5	14	1	1	Chr1	AT1TE47105	TE	14334336	14340693	+	0	1.688059841
Chr1_14336700	0.162791	0.294118	16	15	0.78488783	Chr1	AT1G38185	transposable_element_gene	14334140	14338177	+	0	0.853374138
Chr1_14336700	0.162791	0.294118	16	15	0.78488783	Chr1	AT1TE47105	TE	14334336	14340693	+	0	0.853374138
Chr1_14338100	0.071429	0.214286	7	7	1	Chr1	AT1G38185	transposable_element_gene	14334140	14338177	+	0	1.584955768
Chr1_14338100	0.071429	0.214286	7	7	1	Chr1	AT1TE47105	TE	14334336	14340693	+	0	1.584955768
Chr1_14388600	0.145299	0.275862	26	17	0.70274367	Chr1	AT1G38270	transposable_element_gene	14386830	14389799	+	0	0.924921965
Chr1_14388600	0.145299	0.275862	26	17	0.70274367	Chr1	AT1TE47340	TE	14385033	14390221	+	0	0.924921965
Chr1_1442100	0.287356	0.457746	15	17	0.472436958	Chr1	AT1TE04710	TE	1441741	1442976	+	0	0.671708106
Chr1_1442200	0.160428	0.28125	26	14	0.401339341	Chr1	AT1TE04710	TE	1441741	1442976	+	0	0.809927134
Chr1_14430300	0.022727	0.14881	4	26	0.585880521	Chr1	AT1TE47540	TE	14427922	14449178	+	0	2.710992315
Chr1_14430300	0.022727	0.14881	4	26	0.585880521	Chr1	AT1TE47545	TE	14429068	14430800	-	0	2.710992315
Chr1_14430600	0.214286	0.388889	2	3	1	Chr1	AT1TE47540	TE	14427922	14449178	+	0	0.859820831
Chr1_14430600	0.214286	0.388889	2	3	1	Chr1	AT1TE47545	TE	14429068	14430800	-	0	0.859820831
Chr1_14431400	0.044444	0.151786	9	14	0.957384638	Chr1	AT1G38340	transposable_element_gene	14430747	14432225	+	0	1.771978158
Chr1_14431400	0.044444	0.151786	9	14	0.957384638	Chr1	AT1TE47540	TE	14427922	14449178	+	0	1.771978158
Chr1_14432800	0.060976	0.161616	12	12	0.741070669	Chr1	AT1TE47540	TE	14427922	14449178	+	0	1.406256614
Chr1_14432800	0.060976	0.161616	12	12	0.741070669	Chr1	AT1TE47550	TE	14432223	14442952	+	0	1.406256614
Chr1_14433600	0.08	0.242718	4	13	0.956700313	Chr1	AT1TE47540	TE	14427922	14449178	+	0	1.601209198
Chr1_14433600	0.08	0.242718	4	13	0.956700313	Chr1	AT1TE47550	TE	14432223	14442952	+	0	1.601209198
Chr1_14434100	0.041667	0.1875	6	3	0.942160292	Chr1	AT1G38350	transposable_element_gene	14434173	14436840	+	0	2.16991346
Chr1_14434100	0.041667	0.1875	6	3	0.942160292	Chr1	AT1TE47540	TE	14427922	14449178	+	0	2.16991346
Chr1_14434100	0.041667	0.1875	6	3	0.942160292	Chr1	AT1TE47550	TE	14432223	14442952	+	0	2.16991346
Chr1_1443500	0.105263	0.218543	15	21	0.639220314	Chr1	AT1TE04720	TE	1443562	1443971	+	0	1.053918751
Chr1_14435800	0.055556	0.206186	9	14	0.742569545	Chr1	AT1G38350	transposable_element_gene	14434173	14436840	+	0	1.891931742
Chr1_14435800	0.055556	0.206186	9	14	0.742569545	Chr1	AT1TE47540	TE	14427922	14449178	+	0	1.891931742
Chr1_14435800	0.055556	0.206186	9	14	0.742569545	Chr1	AT1TE47550	TE	14432223	14442952	+	0	1.891931742
Chr1_14438500	0.170213	0.3	29	14	0.70736883	Chr1	AT1G38360	transposable_element_gene	14437603	14445999	+	0	0.817621274
Chr1_14438500	0.170213	0.3	29	14	0.70736883	Chr1	AT1TE47540	TE	14427922	14449178	+	0	0.817621274
Chr1_14438500	0.170213	0.3	29	14	0.70736883	Chr1	AT1TE47550	TE	14432223	14442952	+	0	0.817621274
Chr1_14439700	0.121387	0.24186	24	24	0.211222498	Chr1	AT1G38360	transposable_element_gene	14437603	14445999	+	0	0.994558265
Chr1_14439700	0.121387	0.24186	24	24	0.211222498	Chr1	AT1TE47540	TE	14427922	14449178	+	0	0.994558265
Chr1_14439700	0.121387	0.24186	24	24	0.211222498	Chr1	AT1TE47550	TE	14432223	14442952	+	0	0.994558265
Chr1_1444100	0	0.1	1	1	1	Chr1	AT1TE04720	TE	1443562	1443971	+	-129	3.321928095
Chr1_1444200	0.119403	0.227074	11	19	0.469729887	Chr1	AT1TE04725	TE	1444364	1444532	+	65	0.927323442
Chr1_14442700	0	0.342105	3	7	0.454277996	Chr1	AT1G38360	transposable_element_gene	14437603	14445999	+	0	5.096367285
Chr1_14442700	0	0.342105	3	7	0.454277996	Chr1	AT1TE47540	TE	14427922	14449178	+	0	5.096367285
Chr1_14442700	0	0.342105	3	7	0.454277996	Chr1	AT1TE47550	TE	14432223	14442952	+	0	5.096367285
Chr1_14445300	0.03125	0.166667	7	20	0.871436233	Chr1	AT1G38360	transposable_element_gene	14437603	14445999	+	0	2.415040385
Chr1_14445300	0.03125	0.166667	7	20	0.871436233	Chr1	AT1TE47540	TE	14427922	14449178	+	0	2.415040385
Chr1_14451200	0.063291	0.1875	13	12	0.490313844	Chr1	AT1TE47570	TE	14449179	14451469	+	0	1.566818328
Chr1_14451400	0.189189	0.314286	16	6	1	Chr1	AT1TE47570	TE	14449179	14451469	+	0	0.732249799
Chr1_14451400	0.189189	0.314286	16	6	1	Chr1	AT1TE47575	TE	14451471	14451891	-	0	0.732249799
Chr1_14451800	0.106383	0.211538	7	3	1	Chr1	AT1TE47575	TE	14451471	14451891	-	0	0.991649221
Chr1_14452900	0	0.145228	5	24	0.92024464	Chr1	AT1TE47580	TE	14451911	14457104	+	0	3.860247727
Chr1_14453700	0.06	0.25	8	3	0.818763543	Chr1	AT1G38400	transposable_element_gene	14453712	14456432	+	0	2.058893689
Chr1_14453700	0.06	0.25	8	3	0.818763543	Chr1	AT1TE47580	TE	14451911	14457104	+	0	2.058893689
Chr1_14454100	0.030457	0.206667	32	31	0	Chr1	AT1G38400	transposable_element_gene	14453712	14456432	+	0	2.762462293
Chr1_14454100	0.030457	0.206667	32	31	0	Chr1	AT1TE47580	TE	14451911	14457104	+	0	2.762462293
Chr1_14454200	0.115385	0.290323	6	23	0.92024464	Chr1	AT1G38400	transposable_element_gene	14453712	14456432	+	0	1.331203183
Chr1_14454200	0.115385	0.290323	6	23	0.92024464	Chr1	AT1TE47580	TE	14451911	14457104	+	0	1.331203183
Chr1_14454600	0	0.5	2	1	0.776959277	Chr1	AT1G38400	transposable_element_gene	14453712	14456432	+	0	5.64385619
Chr1_14454600	0	0.5	2	1	0.776959277	Chr1	AT1TE47580	TE	14451911	14457104	+	0	5.64385619
Chr1_14454700	0.172775	0.300971	23	17	0.550054505	Chr1	AT1G38400	transposable_element_gene	14453712	14456432	+	0	0.800730004
Chr1_14454700	0.172775	0.300971	23	17	0.550054505	Chr1	AT1TE47580	TE	14451911	14457104	+	0	0.800730004
Chr1_14455700	0	0.184211	1	8	1	Chr1	AT1G38400	transposable_element_gene	14453712	14456432	+	0	4.203287308
Chr1_14455700	0	0.184211	1	8	1	Chr1	AT1TE47580	TE	14451911	14457104	+	0	4.203287308
Chr1_14456000	0.101695	0.307692	11	1	0.887598791	Chr1	AT1G38400	transposable_element_gene	14453712	14456432	+	0	1.597238186
Chr1_14456000	0.101695	0.307692	11	1	0.887598791	Chr1	AT1TE47580	TE	14451911	14457104	+	0	1.597238186
Chr1_14456200	0	0.166667	4	4	0.897813057	Chr1	AT1G38400	transposable_element_gene	14453712	14456432	+	0	4.058896574
Chr1_14456200	0	0.166667	4	4	0.897813057	Chr1	AT1TE47580	TE	14451911	14457104	+	0	4.058896574
Chr1_14457200	0.010309	0.12069	12	9	0.287514085	Chr1	AT1TE47590	TE	14457178	14457370	+	0	3.549329844
Chr1_14460100	0.051948	0.167883	16	23	0.548881906	Chr1	AT1TE47605	TE	14459460	14461676	+	0	1.692316037
Chr1_14461000	0.04	0.169935	17	25	0.314817529	Chr1	AT1TE47605	TE	14459460	14461676	+	0	2.086911117
Chr1_1446200	0.052632	0.16	3	4	1	Chr1	AT1G05040	gene	1447369	1448448	-	1070	1.604059782
Chr1_14464800	0	0.189655	1	11	1	Chr1	AT1TE47630	TE	14464210	14465550	+	0	4.245305502
Chr1_14468600	0.125	0.3	4	2	1	Chr1	AT1G38423	transposable_element_gene	14467816	14471421	-	0	1.263034406
Chr1_14468600	0.125	0.3	4	2	1	Chr1	AT1TE47650	TE	14468418	14468752	-	0	1.263034406
Chr1_14471400	0.078125	0.202454	13	20	0.672544099	Chr1	AT1G38423	transposable_element_gene	14467816	14471421	-	0	1.373737958
Chr1_14471400	0.078125	0.202454	13	20	0.672544099	Chr1	AT1TE47655	TE	14468753	14472769	-	0	1.373737958
Chr1_14473100	0.033333	0.134146	18	13	0.330752364	Chr1	AT1TE47655	TE	14468753	14472769	-	-331	2.008780964
Chr1_14475300	0.1375	0.311475	14	12	0.598755455	Chr1	AT1TE47675	TE	14474712	14476323	+	0	1.179684754
Chr1_14476000	0	0.6	1	1	1	Chr1	AT1TE47675	TE	14474712	14476323	+	0	5.906890596
Chr1_14476100	0.169811	0.28	16	12	0.950890724	Chr1	AT1TE47675	TE	14474712	14476323	+	0	0.72149691
Chr1_14476300	0.14	0.257576	9	11	1	Chr1	AT1TE47675	TE	14474712	14476323	+	0	0.879571347
Chr1_14476300	0.14	0.257576	9	11	1	Chr1	AT1TE47680	TE	14476325	14476830	-	0	0.879571347
Chr1_14476400	0.05	0.157895	5	9	1	Chr1	AT1TE47680	TE	14476325	14476830	-	0	1.658965487
Chr1_14479600	0.125	0.4375	2	4	1	Chr1	AT1G38430	transposable_element_gene	14478902	14482448	-	0	1.807354922
Chr1_14479600	0.125	0.4375	2	4	1	Chr1	AT1TE47700	TE	14478944	14480394	-	0	1.807354922
Chr1_14480500	0	0.183673	4	8	0.950865339	Chr1	AT1G38430	transposable_element_gene	14478902	14482448	-	0	4.19906766
Chr1_14480600	0.032258	0.166667	3	7	0.98476321	Chr1	AT1G38430	transposable_element_gene	14478902	14482448	-	0	2.36923958
Chr1_14482100	0.081081	0.208333	9	6	1	Chr1	AT1G38430	transposable_element_gene	14478902	14482448	-	0	1.361455593
Chr1_14482100	0.081081	0.208333	9	6	1	Chr1	AT1TE47710	TE	14482199	14483890	-	0	1.361455593
Chr1_14489900	0.015152	0.230769	14	10	0.040552969	Chr1	AT1TE47720	TE	14487437	14492869	+	0	3.928869294
Chr1_14489900	0.015152	0.230769	14	10	0.040552969	Chr1	AT1TE47730	TE	14489797	14491652	+	0	3.928869294
Chr1_14490100	0	0.214286	4	12	0.369652773	Chr1	AT1TE47720	TE	14487437	14492869	+	0	4.421465692
Chr1_14490100	0	0.214286	4	12	0.369652773	Chr1	AT1TE47730	TE	14489797	14491652	+	0	4.421465692
Chr1_14490200	0.109091	0.321429	12	4	0.693842976	Chr1	AT1TE47720	TE	14487437	14492869	+	0	1.558968014
Chr1_14490200	0.109091	0.321429	12	4	0.693842976	Chr1	AT1TE47730	TE	14489797	14491652	+	0	1.558968014
Chr1_14493100	0.110092	0.210526	23	26	0.315629928	Chr1	AT1G38450	transposable_element_gene	14492062	14495814	+	0	0.93528878
Chr1_14493100	0.110092	0.210526	23	26	0.315629928	Chr1	AT1TE47740	TE	14492883	14493182	+	0	0.93528878
Chr1_14493100	0.110092	0.210526	23	26	0.315629928	Chr1	AT1TE47745	TE	14493183	14493851	+	0	0.93528878
Chr1_14494100	0	0.138889	2	9	1	Chr1	AT1G38450	transposable_element_gene	14492062	14495814	+	0	3.795860437
Chr1_14494100	0	0.138889	2	9	1	Chr1	AT1TE47750	TE	14493852	14498848	+	0	3.795860437
Chr1_14494500	0.170213	0.28125	25	14	0.933153451	Chr1	AT1G38450	transposable_element_gene	14492062	14495814	+	0	0.724511869
Chr1_14494500	0.170213	0.28125	25	14	0.933153451	Chr1	AT1TE47750	TE	14493852	14498848	+	0	0.724511869
Chr1_14497800	0.0375	0.156863	7	4	0.619538782	Chr1	AT1TE47750	TE	14493852	14498848	+	0	2.064542597
Chr1_14498700	0.16	0.571429	5	7	0.267195131	Chr1	AT1TE47750	TE	14493852	14498848	+	0	1.83650235
Chr1_14501100	0.166667	0.306569	23	17	0.286666592	Chr1	AT1TE47765	TE	14499494	14502836	+	0	0.879243341
Chr1_14502200	0	0.158537	3	13	0.863850376	Chr1	AT1G38460	transposable_element_gene	14501393	14505229	+	0	3.986747676
Chr1_14502200	0	0.158537	3	13	0.863850376	Chr1	AT1TE47765	TE	14499494	14502836	+	0	3.986747676
Chr1_14502800	0.25	0.434783	5	10	0.976839909	Chr1	AT1G38460	transposable_element_gene	14501393	14505229	+	0	0.798367437
Chr1_14502800	0.25	0.434783	5	10	0.976839909	Chr1	AT1TE47765	TE	14499494	14502836	+	0	0.798367437
Chr1_14502800	0.25	0.434783	5	10	0.976839909	Chr1	AT1TE47770	TE	14502837	14502952	+	0	0.798367437
Chr1_14503200	0.057554	0.186667	24	17	0.28336665	Chr1	AT1G38460	transposable_element_gene	14501393	14505229	+	0	1.697478799
Chr1_14503200	0.057554	0.186667	24	17	0.28336665	Chr1	AT1TE47775	TE	14503024	14504548	+	0	1.697478799
Chr1_14504600	0.028571	0.146341	23	6	0.429507144	Chr1	AT1G38460	transposable_element_gene	14501393	14505229	+	0	2.356710585
Chr1_14504600	0.028571	0.146341	23	6	0.429507144	Chr1	AT1TE47780	TE	14504549	14507555	+	0	2.356710585
Chr1_14506500	0.108333	0.235955	18	15	0.605775309	Chr1	AT1G38550	transposable_element_gene	14506540	14507184	+	0	1.123038965
Chr1_14506500	0.108333	0.235955	18	15	0.605775309	Chr1	AT1TE47780	TE	14504549	14507555	+	0	1.123038965
Chr1_14506600	0.1	0.211538	13	7	0.92024464	Chr1	AT1G38550	transposable_element_gene	14506540	14507184	+	0	1.080916848
Chr1_14506600	0.1	0.211538	13	7	0.92024464	Chr1	AT1TE47780	TE	14504549	14507555	+	0	1.080916848
Chr1_14507900	0.042553	0.172269	24	31	0.008618199	Chr1	AT1TE47780	TE	14504549	14507555	+	-345	2.017330359
Chr1_14539000	0.051095	0.161905	18	19	0.387788462	Chr1	AT1G38710	transposable_element_gene	14538739	14542790	-	0	1.663893515
Chr1_14539000	0.051095	0.161905	18	19	0.387788462	Chr1	AT1TE47880	TE	14538942	14540986	-	0	1.663893515
Chr1_14539300	0.023529	0.134831	18	18	0.430845508	Chr1	AT1G38710	transposable_element_gene	14538739	14542790	-	0	2.518640324
Chr1_14539300	0.023529	0.134831	18	18	0.430845508	Chr1	AT1TE47880	TE	14538942	14540986	-	0	2.518640324
Chr1_14539700	0.057143	0.166667	10	24	0.76700363	Chr1	AT1G38710	transposable_element_gene	14538739	14542790	-	0	1.544319795
Chr1_14539700	0.057143	0.166667	10	24	0.76700363	Chr1	AT1TE47880	TE	14538942	14540986	-	0	1.544319795
Chr1_14543500	0.131356	0.242424	24	22	0.264016106	Chr1	AT1G38790	gene	14543277	14544528	-	0	0.884050432
Chr1_14544900	0.065693	0.168421	15	21	0.344826702	Chr1	AT1G38790	gene	14543277	14544528	-	-372	1.35826048
Chr1_14583100	0.125	0.264706	19	11	0.732753961	Chr1	AT1G38870	transposable_element_gene	14581871	14584396	-	0	1.082462801
Chr1_14583100	0.125	0.264706	19	11	0.732753961	Chr1	AT1TE48020	TE	14582194	14587448	-	0	1.082462801
Chr1_14583200	0.016393	0.223776	12	27	0.01598308	Chr1	AT1G38870	transposable_element_gene	14581871	14584396	-	0	3.770903511
Chr1_14583200	0.016393	0.223776	12	27	0.01598308	Chr1	AT1TE48020	TE	14582194	14587448	-	0	3.770903511
Chr1_14583500	0.067039	0.19	24	17	0.210029915	Chr1	AT1G38870	transposable_element_gene	14581871	14584396	-	0	1.502926884
Chr1_14583500	0.067039	0.19	24	17	0.210029915	Chr1	AT1TE48020	TE	14582194	14587448	-	0	1.502926884
Chr1_14584000	0.013158	0.171875	15	14	0.133636388	Chr1	AT1G38870	transposable_element_gene	14581871	14584396	-	0	3.707347591
Chr1_14584000	0.013158	0.171875	15	14	0.133636388	Chr1	AT1TE48020	TE	14582194	14587448	-	0	3.707347591
Chr1_14584900	0.134146	0.320755	15	8	0.528467668	Chr1	AT1TE48020	TE	14582194	14587448	-	0	1.257667718
Chr1_14585900	0.066667	0.183673	6	13	1	Chr1	AT1TE48020	TE	14582194	14587448	-	0	1.462094853
Chr1_14586700	0.118519	0.257576	14	13	0.287514085	Chr1	AT1TE48020	TE	14582194	14587448	-	0	1.119879816
Chr1_14588100	0.083333	0.276923	13	11	0.244512173	Chr1	AT1G38950	gene	14587852	14588419	+	0	1.732525059
Chr1_14588100	0.083333	0.276923	13	11	0.244512173	Chr1	AT1TE48025	TE	14587449	14588322	-	0	1.732525059
Chr1_14589600	0.036364	0.217391	8	8	0.248893154	Chr1	AT1G39030	transposable_element_gene	14588591	14590038	-	0	2.579709406
Chr1_14589600	0.036364	0.217391	8	8	0.248893154	Chr1	AT1TE48030	TE	14588474	14590167	-	0	2.579709406
Chr1_14591000	0	0.137755	7	27	0.446243194	Chr1	AT1G39110	transposable_element_gene	14591055	14593550	-	0	3.784032779
Chr1_14591000	0	0.137755	7	27	0.446243194	Chr1	AT1TE48035	TE	14590168	14598729	-	0	3.784032779
Chr1_14591300	0.064286	0.169591	24	26	0.308880735	Chr1	AT1G39110	transposable_element_gene	14591055	14593550	-	0	1.399483118
Chr1_14591300	0.064286	0.169591	24	26	0.308880735	Chr1	AT1TE48035	TE	14590168	14598729	-	0	1.399483118
Chr1_14592800	0.059701	0.325	9	9	0.083717793	Chr1	AT1G39110	transposable_element_gene	14591055	14593550	-	0	2.444612716
Chr1_14592800	0.059701	0.325	9	9	0.083717793	Chr1	AT1TE48035	TE	14590168	14598729	-	0	2.444612716
Chr1_14597200	0.113636	0.268817	15	12	0.405298099	Chr1	AT1G39190	transposable_element_gene	14594407	14598190	-	0	1.242204423
Chr1_14597200	0.113636	0.268817	15	12	0.405298099	Chr1	AT1TE48035	TE	14590168	14598729	-	0	1.242204423
Chr1_14600400	0.067961	0.193277	15	17	0.422909132	Chr1	AT1G39270	transposable_element_gene	14598690	14604275	-	0	1.507890981
Chr1_14600400	0.067961	0.193277	15	17	0.422909132	Chr1	AT1TE48045	TE	14600112	14602815	+	0	1.507890981
Chr1_14602000	0	0.108696	3	10	1	Chr1	AT1G39270	transposable_element_gene	14598690	14604275	-	0	3.442226945
Chr1_14602000	0	0.108696	3	10	1	Chr1	AT1TE48045	TE	14600112	14602815	+	0	3.442226945
Chr1_14609200	0	0.181818	3	4	1	Chr1	AT1G39350	transposable_element_gene	14607833	14608653	-	-547	4.184423128
Chr1_14610400	0	0.117647	2	4	1	Chr1	AT1G39350	transposable_element_gene	14607833	14608653	-	-1747	3.556392627
Chr1_14670400	0.03252	0.141553	18	24	0.134406439	Chr1	AT1TE48230	TE	14664773	14669652	-	-748	2.121943163
Chr1_14681300	0	0.328571	1	10	1	-	-	-	-	-	-	5100	5.038133247
Chr1_14682100	0	0.1	1	8	1	-	-	-	-	-	-	5100	3.321928095
Chr1_14683600	0.008264	0.146341	16	7	0.124545045	-	-	-	-	-	-	5100	4.146349958
Chr1_14683800	0.043478	0.193182	20	23	0.007498213	-	-	-	-	-	-	5100	2.151603193
Chr1_14683900	0.068376	0.169014	21	12	0.795080411	-	-	-	-	-	-	5100	1.305580822
Chr1_14686500	0.015152	0.12381	13	13	0.436294703	-	-	-	-	-	-	5100	3.030547703
Chr1_14687800	0.034682	0.138614	21	16	0.221259945	-	-	-	-	-	-	5100	1.998813975
Chr1_14690200	0.049645	0.157025	23	14	0.338147921	-	-	-	-	-	-	5100	1.66127394
Chr1_14690300	0.037736	0.169399	11	15	0.08748238	-	-	-	-	-	-	5100	2.166411947
Chr1_14697500	0	0.28	2	3	0.700745624	-	-	-	-	-	-	5100	4.807354922
Chr1_14707100	0.02451	0.129584	28	33	0.00334279	-	-	-	-	-	-	5100	2.402445207
Chr1_14707600	0.042254	0.148148	13	4	0.924856065	-	-	-	-	-	-	5100	1.809879323
Chr1_14713700	0	0.101852	6	13	1	Chr1	AT1TE48370	TE	14714187	14717295	+	388	3.348402405
Chr1_14729900	0	0.145833	4	6	0.741553091	-	-	-	-	-	-	5100	3.866245314
Chr1_1477900	0	0.4	1	1	1	Chr1	AT1G05135	pseudogene	1477500	1478821	-	0	5.321928095
Chr1_1477900	0	0.4	1	1	1	Chr1	AT1TE04835	TE	1477673	1478083	-	0	5.321928095
Chr1_14885900	0.081081	0.211382	6	13	0.926130197	Chr1	AT1TE48775	TE	14875416	14885131	+	-769	1.382416744
Chr1_14886700	0.047431	0.172794	22	23	0.002138118	Chr1	AT1TE48775	TE	14875416	14885131	+	-1569	1.865150932
Chr1_14887000	0.052083	0.154303	29	29	0.009669869	Chr1	AT1TE48775	TE	14875416	14885131	+	-1869	1.566881656
Chr1_14889700	0.037736	0.166667	17	18	0.143652656	Chr1	AT1TE48830	TE	14891977	14897732	-	2178	2.142955068
Chr1_14923900	0.18932	0.3	26	12	0.856710841	Chr1	AT1TE48905	TE	14923606	14926963	+	0	0.664135674
Chr1_14925300	0.131148	0.268293	8	19	0.746184256	Chr1	AT1TE48905	TE	14923606	14926963	+	0	1.032613607
Chr1_14925500	0.171429	0.298507	12	10	0.968936418	Chr1	AT1TE48905	TE	14923606	14926963	+	0	0.800153578
Chr1_14937200	0	0.111111	3	2	0.953606633	-	-	-	-	-	-	5100	3.473929746
Chr1_14940800	0.037736	0.150442	10	19	0.73195904	-	-	-	-	-	-	5100	1.99519398
Chr1_14941000	0.025907	0.12973	26	29	0.032788658	-	-	-	-	-	-	5100	2.324098273
Chr1_14942900	0	0.25	1	1	1	-	-	-	-	-	-	5100	4.64385619
Chr1_14944800	0	0.107143	1	5	1	-	-	-	-	-	-	5100	3.421465692
Chr1_14945600	0	0.25	2	1	1	-	-	-	-	-	-	5100	4.64385619
Chr1_14956800	0.039216	0.166667	10	11	0.736814572	-	-	-	-	-	-	5100	2.087454185
Chr1_14968400	0.052632	0.222222	3	2	1	-	-	-	-	-	-	5100	2.077989528
Chr1_14968800	0.072072	0.208333	19	10	0.447333078	-	-	-	-	-	-	5100	1.531380595
Chr1_14970000	0.098039	0.222222	9	4	1	-	-	-	-	-	-	5100	1.180573977
Chr1_14972400	0.041667	0.230769	9	2	0.847430157	-	-	-	-	-	-	5100	2.469472299
Chr1_14972800	0.040609	0.175439	22	19	0.004424307	-	-	-	-	-	-	5100	2.111098087
Chr1_14974400	0	0.105263	3	4	1	-	-	-	-	-	-	5100	3.395926512
Chr1_14975500	0	0.130435	1	5	1	-	-	-	-	-	-	5100	3.705259139
Chr1_14977700	0.058824	0.172662	16	20	0.423027066	-	-	-	-	-	-	5100	1.55347381
Chr1_14996300	0	0.115385	17	10	0.069607183	Chr1	AT1TE49140	TE	14998919	14999727	-	2520	3.528383781
Chr1_14996700	0.021739	0.136364	9	9	0.78003073	Chr1	AT1TE49140	TE	14998919	14999727	-	2120	2.649105342
Chr1_15004000	0.076923	0.19084	17	21	0.427078294	Chr1	AT1G40089	pseudogene	15003026	15004333	-	0	1.310876657
Chr1_15010200	0	0.1	3	13	1	Chr1	AT1TE49170	TE	15009557	15009586	-	-614	3.321928095
Chr1_15022700	0	0.125	3	2	1	-	-	-	-	-	-	5100	3.64385619
Chr1_15025300	0	0.132075	4	12	1	-	-	-	-	-	-	5100	3.723285505
Chr1_15036300	0	0.222222	7	6	0.266028038	Chr1	AT1G40093	transposable_element_gene	15038153	15041098	-	1754	4.473929746
Chr1_15040900	0	0.2	1	10	1	Chr1	AT1G40093	transposable_element_gene	15038153	15041098	-	0	4.321928095
Chr1_15040900	0	0.2	1	10	1	Chr1	AT1TE49260	TE	15038155	15052790	-	0	4.321928095
Chr1_15041500	0	0.5	1	2	0.956949421	Chr1	AT1TE49260	TE	15038155	15052790	-	0	5.64385619
Chr1_15042100	0.09375	0.285714	6	7	0.807867903	Chr1	AT1TE49260	TE	15038155	15052790	-	0	1.607681135
Chr1_15043100	0.113924	0.214286	13	10	0.944059705	Chr1	AT1TE49260	TE	15038155	15052790	-	0	0.91146589
Chr1_15043500	0.090909	0.342105	2	2	0.349441694	Chr1	AT1TE49260	TE	15038155	15052790	-	0	1.911944156
Chr1_15055800	0.076923	0.216216	10	13	0.690497706	Chr1	AT1G40097	transposable_element_gene	15053799	15056507	+	0	1.490986353
Chr1_15055800	0.076923	0.216216	10	13	0.690497706	Chr1	AT1TE49265	TE	15053677	15056565	+	0	1.490986353
Chr1_15058800	0.055556	0.203209	3	25	0.475846143	Chr1	AT1TE49285	TE	15058249	15060097	-	0	1.870949665
Chr1_15059400	0	0.482353	1	14	0	Chr1	AT1TE49285	TE	15058249	15060097	-	0	5.592017434
Chr1_15059600	0.132353	0.322785	6	27	0.226766602	Chr1	AT1TE49285	TE	15058249	15060097	-	0	1.286182641
Chr1_15060000	0	0.144144	1	18	1	Chr1	AT1TE49285	TE	15058249	15060097	-	0	3.849438881
Chr1_15060000	0	0.144144	1	18	1	Chr1	AT1TE49290	TE	15060098	15060119	-	0	3.849438881
Chr1_15060600	0.2	0.35	2	8	1	Chr1	AT1TE49295	TE	15060127	15061270	-	0	0.807354922
Chr1_15063200	0	0.125	2	2	1	Chr1	AT1TE49300	TE	15061271	15069809	-	0	3.64385619
Chr1_15064200	0.096154	0.277778	28	4	0.740960771	Chr1	AT1G40101	transposable_element_gene	15063543	15076496	-	0	1.530513563
Chr1_15064200	0.096154	0.277778	28	4	0.740960771	Chr1	AT1TE49300	TE	15061271	15069809	-	0	1.530513563
Chr1_15066600	0.257143	0.384615	5	3	1	Chr1	AT1G40101	transposable_element_gene	15063543	15076496	-	0	0.580844148
Chr1_15066600	0.257143	0.384615	5	3	1	Chr1	AT1TE49300	TE	15061271	15069809	-	0	0.580844148
Chr1_15067500	0.133929	0.25	18	3	1	Chr1	AT1G40101	transposable_element_gene	15063543	15076496	-	0	0.90045971
Chr1_15067500	0.133929	0.25	18	3	1	Chr1	AT1TE49300	TE	15061271	15069809	-	0	0.90045971
Chr1_15069400	0.104478	0.244444	16	4	0.86139895	Chr1	AT1G40101	transposable_element_gene	15063543	15076496	-	0	1.226304809
Chr1_15069400	0.104478	0.244444	16	4	0.86139895	Chr1	AT1TE49300	TE	15061271	15069809	-	0	1.226304809
Chr1_15070900	0.111111	0.212121	8	13	1	Chr1	AT1G40101	transposable_element_gene	15063543	15076496	-	0	0.932885804
Chr1_15070900	0.111111	0.212121	8	13	1	Chr1	AT1TE49320	TE	15069810	15074155	-	0	0.932885804
Chr1_15071600	0.142857	0.307692	9	4	1	Chr1	AT1G40101	transposable_element_gene	15063543	15076496	-	0	1.106915204
Chr1_15071600	0.142857	0.307692	9	4	1	Chr1	AT1TE49320	TE	15069810	15074155	-	0	1.106915204
Chr1_15071900	0.094595	0.25	11	16	0.542605261	Chr1	AT1G40101	transposable_element_gene	15063543	15076496	-	0	1.402092261
Chr1_15071900	0.094595	0.25	11	16	0.542605261	Chr1	AT1TE49320	TE	15069810	15074155	-	0	1.402092261
Chr1_15072300	0.116162	0.352564	21	21	0	Chr1	AT1G40101	transposable_element_gene	15063543	15076496	-	0	1.601746972
Chr1_15072300	0.116162	0.352564	21	21	0	Chr1	AT1TE49320	TE	15069810	15074155	-	0	1.601746972
Chr1_15072400	0.042105	0.173913	13	10	0.271168098	Chr1	AT1G40101	transposable_element_gene	15063543	15076496	-	0	2.046302308
Chr1_15072400	0.042105	0.173913	13	10	0.271168098	Chr1	AT1TE49320	TE	15069810	15074155	-	0	2.046302308
Chr1_15073000	0.225	0.33871	8	11	1	Chr1	AT1G40101	transposable_element_gene	15063543	15076496	-	0	0.59012558
Chr1_15073000	0.225	0.33871	8	11	1	Chr1	AT1TE49320	TE	15069810	15074155	-	0	0.59012558
Chr1_15073100	0.043011	0.166667	11	4	0.92024464	Chr1	AT1G40101	transposable_element_gene	15063543	15076496	-	0	1.9541909
Chr1_15073100	0.043011	0.166667	11	4	0.92024464	Chr1	AT1TE49320	TE	15069810	15074155	-	0	1.9541909
Chr1_15073200	0.033898	0.3	8	8	0.049123275	Chr1	AT1G40101	transposable_element_gene	15063543	15076496	-	0	3.14569044
Chr1_15073200	0.033898	0.3	8	8	0.049123275	Chr1	AT1TE49320	TE	15069810	15074155	-	0	3.14569044
Chr1_15073700	0.087302	0.290909	24	13	0.120119926	Chr1	AT1G40101	transposable_element_gene	15063543	15076496	-	0	1.73648132
Chr1_15073700	0.087302	0.290909	24	13	0.120119926	Chr1	AT1TE49320	TE	15069810	15074155	-	0	1.73648132
Chr1_15074100	0.055556	0.165289	25	28	0.372121204	Chr1	AT1G40101	transposable_element_gene	15063543	15076496	-	0	1.572976081
Chr1_15074100	0.055556	0.165289	25	28	0.372121204	Chr1	AT1TE49320	TE	15069810	15074155	-	0	1.572976081
Chr1_15074100	0.055556	0.165289	25	28	0.372121204	Chr1	AT1TE49325	TE	15074170	15076081	-	0	1.572976081
Chr1_15075300	0.096154	0.328125	7	7	0.243410014	Chr1	AT1G40101	transposable_element_gene	15063543	15076496	-	0	1.770826738
Chr1_15075300	0.096154	0.328125	7	7	0.243410014	Chr1	AT1TE49325	TE	15074170	15076081	-	0	1.770826738
Chr1_15076000	0.126984	0.257143	28	7	0.860538812	Chr1	AT1G40101	transposable_element_gene	15063543	15076496	-	0	1.017924152
Chr1_15076000	0.126984	0.257143	28	7	0.860538812	Chr1	AT1TE49325	TE	15074170	15076081	-	0	1.017924152
Chr1_15076000	0.126984	0.257143	28	7	0.860538812	Chr1	AT1TE49330	TE	15076084	15078266	-	0	1.017924152
Chr1_15077400	0.116667	0.281879	12	24	0.457212574	Chr1	AT1TE49330	TE	15076084	15078266	-	0	1.272679458
Chr1_15078100	0.120482	0.252632	18	26	0.526164771	Chr1	AT1TE49330	TE	15076084	15078266	-	0	1.068219768
Chr1_15078200	0.037736	0.176471	7	20	0.542299891	Chr1	AT1TE49330	TE	15076084	15078266	-	0	2.22541771
Chr1_15078200	0.037736	0.176471	7	20	0.542299891	Chr1	AT1TE49335	TE	15078267	15078560	-	0	2.22541771
Chr1_15078300	0.055556	0.336449	9	15	0.01149113	Chr1	AT1TE49335	TE	15078267	15078560	-	0	2.598373198
Chr1_15078400	0.113208	0.324324	12	16	0.263690668	Chr1	AT1TE49335	TE	15078267	15078560	-	0	1.518459875
Chr1_15087600	0.04	0.146341	7	11	0.906876768	Chr1	AT1TE49360	TE	15087257	15087580	+	-20	1.871262117
Chr1_15088000	0.25	0.673684	4	22	0.177506336	Chr1	AT1TE49370	TE	15087874	15089939	-	0	1.430143941
Chr1_15090100	0.5625	0.735043	8	21	0.916005512	Chr1	AT1TE49375	TE	15089940	15091579	-	0	0.385975554
Chr1_15090400	0	0.18	2	6	0.65521479	Chr1	AT1TE49375	TE	15089940	15091579	-	0	4.169925001
Chr1_15090400	0	0.18	2	6	0.65521479	Chr1	AT1TE49380	TE	15090349	15090518	-	0	4.169925001
Chr1_15090500	0.127273	0.293706	3	19	0.540133858	Chr1	AT1TE49375	TE	15089940	15091579	-	0	1.206446343
Chr1_15090500	0.127273	0.293706	3	19	0.540133858	Chr1	AT1TE49380	TE	15090349	15090518	-	0	1.206446343
Chr1_15091000	0.046512	0.195312	5	14	0.658876208	Chr1	AT1TE49375	TE	15089940	15091579	-	0	2.07010571
Chr1_15092500	0.04	0.158416	5	19	1	Chr1	AT1TE49385	TE	15091851	15093829	-	0	1.98564615
Chr1_15093000	0.328358	0.456576	4	28	0.850635193	Chr1	AT1TE49385	TE	15091851	15093829	-	0	0.475585421
Chr1_15093000	0.328358	0.456576	4	28	0.850635193	Chr1	AT1TE49390	TE	15093011	15093355	-	0	0.475585421
Chr1_15093600	0.268657	0.409091	16	13	0.957168657	Chr1	AT1TE49385	TE	15091851	15093829	-	0	0.60665637
Chr1_15095300	0.07767	0.207317	11	11	0.532830135	Chr1	AT1TE49405	TE	15094070	15095327	-	0	1.416409051
Chr1_15095300	0.07767	0.207317	11	11	0.532830135	Chr1	AT1TE49410	TE	15095328	15098439	-	0	1.416409051
Chr1_15095900	0.060606	0.45098	5	9	0.021456211	Chr1	AT1TE49410	TE	15095328	15098439	-	0	2.895530922
Chr1_15096200	0.050633	0.230769	14	2	0.504448419	Chr1	AT1TE49410	TE	15095328	15098439	-	0	2.188299563
Chr1_15098700	0.311688	0.606061	16	20	0.01555362	Chr1	AT1TE49425	TE	15098440	15100966	-	0	0.959360396
Chr1_15102000	0.339726	0.447684	28	23	0.12344524	Chr1	AT1TE49430	TE	15100967	15102110	-	0	0.398109123
Chr1_15106800	0.144068	0.32971	17	18	0.027865118	Chr1	AT1TE49460	TE	15106342	15107028	-	0	1.194447721
Chr1_15111900	0	0.15	3	4	1	Chr1	AT1TE49480	TE	15108853	15112238	-	0	3.906890596
Chr1_15117000	0.036364	0.516854	11	14	0	Chr1	AT1TE49525	TE	15117067	15117309	-	0	3.829174
Chr1_15117100	0.258621	0.574194	10	24	0.015138208	Chr1	AT1TE49525	TE	15117067	15117309	-	0	1.150698829
Chr1_15122600	0.8125	0.969697	8	8	0.822260668	Chr1	AT1TE49560	TE	15122536	15124277	-	0	0.255166208
Chr1_15126400	0.126984	0.254902	4	4	0.936947094	Chr1	AT1TE49570	TE	15124278	15127167	-	0	1.005295964
Chr1_15131100	0.061224	0.208333	19	23	0.10302055	Chr1	AT1TE49605	TE	15130671	15132433	-	0	1.766722171
Chr1_15131100	0.061224	0.208333	19	23	0.10302055	Chr1	AT1TE49610	TE	15130979	15131229	-	0	1.766722171
Chr1_15132300	0	0.2	1	1	1	Chr1	AT1TE49605	TE	15130671	15132433	-	0	4.321928095
Chr1_15132300	0	0.2	1	1	1	Chr1	AT1TE49615	TE	15131230	15132421	-	0	4.321928095
Chr1_15134300	0	0.142857	3	3	1	Chr1	AT1TE49640	TE	15134089	15134388	-	0	3.836499825
Chr1_15135700	0.16087	0.276018	27	28	0.273727623	Chr1	AT1TE49650	TE	15135168	15136463	-	0	0.778867044
Chr1_15136500	0.190476	0.325581	8	6	1	Chr1	AT1TE49655	TE	15136464	15136671	-	0	0.773407281
Chr1_15137500	0.251429	0.427509	39	39	0	Chr1	AT1TE49665	TE	15137431	15138658	-	0	0.765803731
Chr1_15140600	0.214286	0.406977	7	7	0.568299235	Chr1	AT1G40105	transposable_element_gene	15139933	15142292	+	0	0.925409667
Chr1_15140600	0.214286	0.406977	7	7	0.568299235	Chr1	AT1TE49675	TE	15139696	15142452	+	0	0.925409667
Chr1_15143400	0	0.25	1	5	1	Chr1	AT1TE49695	TE	15143173	15144446	-	0	4.64385619
Chr1_15144800	0.083333	0.194915	9	19	1	Chr1	AT1TE49700	TE	15144447	15144946	-	0	1.225885296
Chr1_15144900	0.178571	0.41844	7	22	0.570895006	Chr1	AT1TE49700	TE	15144447	15144946	-	0	1.228522965
Chr1_15144900	0.178571	0.41844	7	22	0.570895006	Chr1	AT1TE49705	TE	15144947	15145210	-	0	1.228522965
Chr1_15145900	0.011236	0.174242	11	22	0.01284515	Chr1	AT1TE49715	TE	15145720	15149691	-	0	3.954891984
Chr1_15145900	0.011236	0.174242	11	22	0.01284515	Chr1	AT1TE49720	TE	15145998	15146623	-	0	3.954891984
Chr1_15146500	0	0.1	4	2	1	Chr1	AT1TE49715	TE	15145720	15149691	-	0	3.321928095
Chr1_15146500	0	0.1	4	2	1	Chr1	AT1TE49720	TE	15145998	15146623	-	0	3.321928095
Chr1_15146700	0.25	0.447368	21	14	0.472846547	Chr1	AT1TE49715	TE	15145720	15149691	-	0	0.83953397
Chr1_15146800	0.099174	0.252632	14	11	0.236697981	Chr1	AT1TE49715	TE	15145720	15149691	-	0	1.349003541
Chr1_15148300	0.395683	0.5	21	32	0.832896501	Chr1	AT1TE49715	TE	15145720	15149691	-	0	0.337583012
Chr1_15149400	0.479839	0.621528	31	30	0.133161318	Chr1	AT1TE49715	TE	15145720	15149691	-	0	0.373268966
Chr1_15149900	0	0.103448	2	11	1	Chr1	AT1TE49730	TE	15149755	15149893	+	-7	3.370833848
Chr1_15150200	0.034483	0.230769	7	3	0.424059499	Chr1	AT1TE49730	TE	15149755	15149893	+	-307	2.742492236
Chr1_15153400	0.25	0.5	1	1	1	Chr1	AT1G40107	transposable_element_gene	15151216	15154824	+	0	1
Chr1_15153400	0.25	0.5	1	1	1	Chr1	AT1TE49740	TE	15151062	15158195	+	0	1
Chr1_15162500	0.036036	0.153846	13	10	0.575980085	Chr1	AT1G40113	transposable_element_gene	15160610	15166681	+	0	2.093976148
Chr1_15162500	0.036036	0.153846	13	10	0.575980085	Chr1	AT1TE49755	TE	15160857	15166563	+	0	2.093976148
Chr1_15163300	0.102941	0.206349	13	12	1	Chr1	AT1G40113	transposable_element_gene	15160610	15166681	+	0	1.003268744
Chr1_15163300	0.102941	0.206349	13	12	1	Chr1	AT1TE49755	TE	15160857	15166563	+	0	1.003268744
Chr1_15165500	0.242424	0.344828	14	6	1	Chr1	AT1G40113	transposable_element_gene	15160610	15166681	+	0	0.508344393
Chr1_15165500	0.242424	0.344828	14	6	1	Chr1	AT1TE49755	TE	15160857	15166563	+	0	0.508344393
Chr1_15168200	0.083333	0.222222	2	2	1	Chr1	AT1TE49765	TE	15166789	15169117	-	0	1.415041827
Chr1_15168200	0.083333	0.222222	2	2	1	Chr1	AT1TE49770	TE	15168115	15168328	-	0	1.415041827
Chr1_15178900	0.133094	0.256757	16	20	0.07690665	Chr1	AT1TE49845	TE	15178937	15186992	+	0	0.947958075
Chr1_15186000	0	0.5	4	1	0.245325038	Chr1	AT1G40117	transposable_element_gene	15180908	15186517	+	0	5.64385619
Chr1_15186000	0	0.5	4	1	0.245325038	Chr1	AT1TE49845	TE	15178937	15186992	+	0	5.64385619
Chr1_15186600	0.061224	0.164384	21	12	0.768111541	Chr1	AT1TE49845	TE	15178937	15186992	+	0	1.424900674
Chr1_15187600	0.125	0.25	9	13	0.990422576	Chr1	AT1TE49850	TE	15186993	15192976	+	0	1
Chr1_15187700	0.111111	0.333333	7	3	0.917995491	Chr1	AT1G40119	transposable_element_gene	15187719	15189614	+	0	1.584962501
Chr1_15187700	0.111111	0.333333	7	3	0.917995491	Chr1	AT1TE49850	TE	15186993	15192976	+	0	1.584962501
Chr1_15188100	0.15	0.375	5	4	1	Chr1	AT1G40119	transposable_element_gene	15187719	15189614	+	0	1.321928095
Chr1_15188100	0.15	0.375	5	4	1	Chr1	AT1TE49850	TE	15186993	15192976	+	0	1.321928095
Chr1_15189700	0.055556	0.166667	3	3	1	Chr1	AT1TE49850	TE	15186993	15192976	+	0	1.584953845
Chr1_15189800	0.047619	0.23913	4	4	0.92024464	Chr1	AT1TE49850	TE	15186993	15192976	+	0	2.328185905
Chr1_15195000	0.181818	0.333333	4	3	1	Chr1	AT1TE49870	TE	15194676	15196996	-	0	0.874469118
Chr1_15195300	0.712418	0.828571	27	23	0.075264548	Chr1	AT1TE49870	TE	15194676	15196996	-	0	0.217901359
Chr1_15196900	0.117647	0.391304	1	25	0.691790734	Chr1	AT1TE49870	TE	15194676	15196996	-	0	1.733825326
Chr1_15196900	0.117647	0.391304	1	25	0.691790734	Chr1	AT1TE49875	TE	15196997	15197741	-	0	1.733825326
Chr1_15197300	0	0.153846	1	16	1	Chr1	AT1TE49875	TE	15196997	15197741	-	0	3.943415029
Chr1_15197300	0	0.153846	1	16	1	Chr1	AT1TE49880	TE	15197221	15197498	-	0	3.943415029
Chr1_15197900	0.092593	0.494624	9	20	0	Chr1	AT1TE49885	TE	15197742	15199555	-	0	2.417357208
Chr1_15198500	0.178462	0.325	27	28	0.013328054	Chr1	AT1TE49885	TE	15197742	15199555	-	0	0.864822805
Chr1_15198900	0.172897	0.385185	24	32	0	Chr1	AT1TE49885	TE	15197742	15199555	-	0	1.155638686
Chr1_15202500	0.803371	0.928571	23	22	0.210344432	Chr1	AT1TE49920	TE	15202486	15204897	-	0	0.208945841
Chr1_15202600	0.166667	0.4	1	2	1	Chr1	AT1TE49920	TE	15202486	15204897	-	0	1.26303152
Chr1_15203100	0.25	0.449495	1	23	1	Chr1	AT1TE49920	TE	15202486	15204897	-	0	0.846376973
Chr1_15204500	0.107981	0.208511	11	11	0.284772234	Chr1	AT1TE49920	TE	15202486	15204897	-	0	0.949346012
Chr1_15205200	0.076923	0.180451	1	25	1	Chr1	AT1TE49925	TE	15204898	15205715	-	0	1.230120204
Chr1_15205200	0.076923	0.180451	1	25	1	Chr1	AT1TE49930	TE	15205193	15205400	-	0	1.230120204
Chr1_15205700	0.169231	0.42437	11	34	0.030590488	Chr1	AT1TE49925	TE	15204898	15205715	-	0	1.326328804
Chr1_15205700	0.169231	0.42437	11	34	0.030590488	Chr1	AT1TE49935	TE	15205716	15205935	-	0	1.326328804
Chr1_15205800	0.25	0.518519	21	35	0.011934012	Chr1	AT1TE49935	TE	15205716	15205935	-	0	1.05246876
Chr1_15206500	0.080645	0.271277	5	29	0.14288533	Chr1	AT1TE49940	TE	15206460	15206506	-	0	1.750109741
Chr1_15206500	0.080645	0.271277	5	29	0.14288533	Chr1	AT1TE49945	TE	15206507	15207845	-	0	1.750109741
Chr1_15207500	0.156863	0.446281	14	17	0.00168207	Chr1	AT1TE49945	TE	15206507	15207845	-	0	1.508447289
Chr1_15209700	0.097403	0.225275	14	16	0.174434347	Chr1	AT1TE49955	TE	15209312	15215968	+	0	1.209649106
Chr1_15211300	0.117647	0.25	4	1	1	Chr1	AT1G40123	transposable_element_gene	15209959	15213729	+	0	1.087463563
Chr1_15211300	0.117647	0.25	4	1	1	Chr1	AT1TE49955	TE	15209312	15215968	+	0	1.087463563
Chr1_15211800	0	0.104167	1	8	1	Chr1	AT1G40123	transposable_element_gene	15209959	15213729	+	0	3.380826401
Chr1_15211800	0	0.104167	1	8	1	Chr1	AT1TE49955	TE	15209312	15215968	+	0	3.380826401
Chr1_15298100	0.069444	0.191011	8	9	0.340755874	Chr1	AT1TE50365	TE	15297361	15299719	-	0	1.459733768
Chr1_15325200	0	0.125	4	7	1	Chr1	AT1TE50475	TE	15324970	15325947	-	0	3.64385619
Chr1_15413900	0.119048	0.3	10	4	1	Chr1	AT1G40150	transposable_element_gene	15412720	15414517	+	0	1.333419117
Chr1_15413900	0.119048	0.3	10	4	1	Chr1	AT1TE50860	TE	15412724	15420826	+	0	1.333419117
Chr1_15416100	0.054054	0.189873	6	17	0.923447963	Chr1	AT1G40310	transposable_element_gene	15415948	15417870	+	0	1.812561482
Chr1_15416100	0.054054	0.189873	6	17	0.923447963	Chr1	AT1TE50860	TE	15412724	15420826	+	0	1.812561482
Chr1_15416400	0.073171	0.285714	8	8	0.177892807	Chr1	AT1G40310	transposable_element_gene	15415948	15417870	+	0	1.965227849
Chr1_15416400	0.073171	0.285714	8	8	0.177892807	Chr1	AT1TE50860	TE	15412724	15420826	+	0	1.965227849
Chr1_15418600	0.0875	0.211429	13	28	0.575961714	Chr1	AT1TE50860	TE	15412724	15420826	+	0	1.272818351
Chr1_15420700	0.172131	0.27907	13	18	0.704898953	Chr1	AT1TE50860	TE	15412724	15420826	+	0	0.6971201
Chr1_15421000	0.142857	0.270408	11	29	0.861492879	Chr1	AT1TE50885	TE	15420952	15421858	-	0	0.920566104
Chr1_15421500	0	0.261364	6	16	0.014919434	Chr1	AT1TE50885	TE	15420952	15421858	-	0	4.707988534
Chr1_15423300	0.104167	0.253333	19	7	0.322842884	Chr1	AT1TE50890	TE	15421859	15428011	-	0	1.282136714
Chr1_15423300	0.104167	0.253333	19	7	0.322842884	Chr1	AT1TE50895	TE	15422080	15423710	+	0	1.282136714
Chr1_15424200	0	0.2	1	1	1	Chr1	AT1TE50890	TE	15421859	15428011	-	0	4.321928095
Chr1_15424500	0.4375	0.766355	4	21	0.492165196	Chr1	AT1TE50890	TE	15421859	15428011	-	0	0.808729832
Chr1_15424600	0.209677	0.533333	13	23	0.002946742	Chr1	AT1TE50890	TE	15421859	15428011	-	0	1.34686798
Chr1_15426200	0.087558	0.227941	32	23	0.06997791	Chr1	AT1TE50890	TE	15421859	15428011	-	0	1.380349541
Chr1_15426200	0.087558	0.227941	32	23	0.06997791	Chr1	AT1TE50905	TE	15426177	15427796	-	0	1.380349541
Chr1_15431700	0	0.103448	1	24	1	Chr1	AT1TE50940	TE	15431674	15431701	-	0	3.370833848
Chr1_15431700	0	0.103448	1	24	1	Chr1	AT1TE50945	TE	15431702	15433006	-	0	3.370833848
Chr1_15432300	0.028571	0.145455	8	11	1	Chr1	AT1TE50945	TE	15431702	15433006	-	0	2.347949452
Chr1_15434200	0.065693	0.245902	22	11	0.09321399	Chr1	AT1G40390	gene	15432576	15434674	-	0	1.904271913
Chr1_15435500	0.082474	0.230769	18	4	0.595973666	Chr1	AT1TE50955	TE	15434787	15435565	-	0	1.484438149
Chr1_15444000	0.0625	0.190909	18	19	0.362462179	Chr1	AT1TE50990	TE	15444295	15444487	-	196	1.610957022
Chr1_15445100	0.14	0.46875	21	7	0.02466955	Chr1	AT1TE51000	TE	15445239	15448968	-	40	1.743391863
Chr1_15445200	0.123188	0.45	15	5	0.127195703	Chr1	AT1TE51000	TE	15445239	15448968	-	0	1.869063274
Chr1_15447600	0	0.142857	1	1	1	Chr1	AT1TE51000	TE	15445239	15448968	-	0	3.836499825
Chr1_15448300	0.102941	0.266234	13	21	0.374518064	Chr1	AT1TE51000	TE	15445239	15448968	-	0	1.370877123
Chr1_15449500	0.069519	0.174757	25	22	0.407464718	Chr1	AT1G40630	transposable_element_gene	15448706	15452414	-	0	1.32987101
Chr1_15449500	0.069519	0.174757	25	22	0.407464718	Chr1	AT1TE51005	TE	15448969	15450627	-	0	1.32987101
Chr1_15453800	0.0625	0.172727	6	7	0.916250774	Chr1	AT1TE51020	TE	15450855	15454302	-	0	1.466565522
Chr1_15456100	0.075581	0.227273	21	10	0.442003577	Chr1	AT1TE51040	TE	15455488	15486506	+	0	1.58833079
Chr1_15456300	0	0.283019	3	9	0.668678454	Chr1	AT1TE51040	TE	15455488	15486506	+	0	4.822827004
Chr1_15457400	0	0.111111	4	2	1	Chr1	AT1TE51040	TE	15455488	15486506	+	0	3.473929746
Chr1_15457500	0.05	0.211538	20	10	0.254250271	Chr1	AT1G41115	transposable_element_gene	15457545	15460358	+	0	2.080916848
Chr1_15457500	0.05	0.211538	20	10	0.254250271	Chr1	AT1TE51040	TE	15455488	15486506	+	0	2.080916848
Chr1_15458000	0.085106	0.328767	11	14	0.174434347	Chr1	AT1G41115	transposable_element_gene	15457545	15460358	+	0	1.949732745
Chr1_15458000	0.085106	0.328767	11	14	0.174434347	Chr1	AT1TE51040	TE	15455488	15486506	+	0	1.949732745
Chr1_15460400	0.041667	0.170732	5	5	1	Chr1	AT1TE51040	TE	15455488	15486506	+	0	2.03475635
Chr1_15461900	0	0.307692	1	3	1	Chr1	AT1TE51040	TE	15455488	15486506	+	0	4.943415029
Chr1_15463000	0.103448	0.222222	6	6	1	Chr1	AT1TE51040	TE	15455488	15486506	+	0	1.103095897
Chr1_15465800	0.6	0.8	1	1	1	Chr1	AT1G41600	transposable_element_gene	15464485	15467298	+	0	0.415037499
Chr1_15465800	0.6	0.8	1	1	1	Chr1	AT1TE51040	TE	15455488	15486506	+	0	0.415037499
Chr1_15470500	0.025641	0.3125	5	4	0.33952808	Chr1	AT1TE51040	TE	15455488	15486506	+	0	3.607331756
Chr1_15481200	0.030303	0.185185	8	11	0.783869509	Chr1	AT1TE51040	TE	15455488	15486506	+	0	2.611434712
Chr1_15483000	0.052632	0.5	10	3	0.074681334	Chr1	AT1G41680	transposable_element_gene	15482852	15484057	+	0	3.247915972
Chr1_15483000	0.052632	0.5	10	3	0.074681334	Chr1	AT1TE51040	TE	15455488	15486506	+	0	3.247915972
Chr1_15483500	0.030303	0.155172	5	10	0.921642508	Chr1	AT1G41680	transposable_element_gene	15482852	15484057	+	0	2.356335721
Chr1_15483500	0.030303	0.155172	5	10	0.921642508	Chr1	AT1TE51040	TE	15455488	15486506	+	0	2.356335721
Chr1_15485400	0.083333	0.3125	6	4	0.727550388	Chr1	AT1G41690	transposable_element_gene	15485350	15486558	+	0	1.906896366
Chr1_15485400	0.083333	0.3125	6	4	0.727550388	Chr1	AT1TE51040	TE	15455488	15486506	+	0	1.906896366
Chr1_15489600	0.161765	0.352	10	18	0.367805938	Chr1	AT1G41700	transposable_element_gene	15488097	15491832	-	0	1.121675934
Chr1_15489600	0.161765	0.352	10	18	0.367805938	Chr1	AT1TE51045	TE	15486511	15491848	-	0	1.121675934
Chr1_15492100	0.076923	0.231405	10	12	0.563783126	Chr1	AT1G41723	transposable_element_gene	15491953	15492534	+	0	1.588933103
Chr1_15492100	0.076923	0.231405	10	12	0.563783126	Chr1	AT1TE51050	TE	15491850	15499762	+	0	1.588933103
Chr1_15493400	0.186047	0.56338	6	8	0.020912084	Chr1	AT1TE51050	TE	15491850	15499762	+	0	1.598441222
Chr1_15493700	0.076923	0.2	15	1	1	Chr1	AT1G41710	transposable_element_gene	15493688	15499345	+	0	1.378513066
Chr1_15493700	0.076923	0.2	15	1	1	Chr1	AT1TE51050	TE	15491850	15499762	+	0	1.378513066
Chr1_15493900	0.121212	0.226667	29	13	0.807115489	Chr1	AT1G41710	transposable_element_gene	15493688	15499345	+	0	0.903041834
Chr1_15493900	0.121212	0.226667	29	13	0.807115489	Chr1	AT1TE51050	TE	15491850	15499762	+	0	0.903041834
Chr1_15494300	0	0.16	6	5	0.732753961	Chr1	AT1G41710	transposable_element_gene	15493688	15499345	+	0	4
Chr1_15494300	0	0.16	6	5	0.732753961	Chr1	AT1TE51050	TE	15491850	15499762	+	0	4
Chr1_15495800	0	0.130769	2	14	1	Chr1	AT1G41710	transposable_element_gene	15493688	15499345	+	0	3.708948672
Chr1_15495800	0	0.130769	2	14	1	Chr1	AT1TE51050	TE	15491850	15499762	+	0	3.708948672
Chr1_15496200	0.044643	0.144737	10	15	0.682440189	Chr1	AT1G41710	transposable_element_gene	15493688	15499345	+	0	1.69692789
Chr1_15496200	0.044643	0.144737	10	15	0.682440189	Chr1	AT1TE51050	TE	15491850	15499762	+	0	1.69692789
Chr1_15497200	0.081633	0.205882	11	13	0.710603979	Chr1	AT1G41710	transposable_element_gene	15493688	15499345	+	0	1.33459332
Chr1_15497200	0.081633	0.205882	11	13	0.710603979	Chr1	AT1TE51050	TE	15491850	15499762	+	0	1.33459332
Chr1_15498800	0.027397	0.221477	15	29	0.017845501	Chr1	AT1G41710	transposable_element_gene	15493688	15499345	+	0	3.015067055
Chr1_15498800	0.027397	0.221477	15	29	0.017845501	Chr1	AT1TE51050	TE	15491850	15499762	+	0	3.015067055
Chr1_15499000	0.085106	0.208791	10	16	0.929453587	Chr1	AT1G41710	transposable_element_gene	15493688	15499345	+	0	1.294726774
Chr1_15499000	0.085106	0.208791	10	16	0.929453587	Chr1	AT1TE51050	TE	15491850	15499762	+	0	1.294726774
Chr1_15499200	0.139344	0.253968	18	21	0.647504532	Chr1	AT1G41710	transposable_element_gene	15493688	15499345	+	0	0.865995846
Chr1_15499200	0.139344	0.253968	18	21	0.647504532	Chr1	AT1TE51050	TE	15491850	15499762	+	0	0.865995846
Chr1_15500900	0.145833	0.254545	18	22	0.360588957	Chr1	AT1G41720	transposable_element_gene	15500528	15502597	+	0	0.803603509
Chr1_15500900	0.145833	0.254545	18	22	0.360588957	Chr1	AT1TE51065	TE	15500423	15504894	+	0	0.803603509
Chr1_15502800	0	0.121951	1	14	1	Chr1	AT1TE51065	TE	15500423	15504894	+	0	3.608229683
Chr1_15503500	0	0.169355	4	24	0.642400306	Chr1	AT1G41726	transposable_element_gene	15503360	15503986	+	0	4.081978676
Chr1_15503500	0	0.169355	4	24	0.642400306	Chr1	AT1TE51065	TE	15500423	15504894	+	0	4.081978676
Chr1_15503700	0	0.280702	4	10	0.172439361	Chr1	AT1G41726	transposable_element_gene	15503360	15503986	+	0	4.810967438
Chr1_15503700	0	0.280702	4	10	0.172439361	Chr1	AT1TE51065	TE	15500423	15504894	+	0	4.810967438
Chr1_15504300	0.065217	0.231481	9	18	0.485664595	Chr1	AT1TE51065	TE	15500423	15504894	+	0	1.827573798
Chr1_15504500	0.176471	0.297297	18	7	1	Chr1	AT1TE51065	TE	15500423	15504894	+	0	0.752473785
Chr1_15504800	0.192771	0.317647	8	10	0.901613194	Chr1	AT1TE51065	TE	15500423	15504894	+	0	0.720536361
Chr1_15504800	0.192771	0.317647	8	10	0.901613194	Chr1	AT1TE51070	TE	15504895	15509412	-	0	0.720536361
Chr1_15505000	0.186916	0.448276	14	5	0.347218917	Chr1	AT1G41730	transposable_element_gene	15504918	15507474	-	0	1.261997193
Chr1_15505000	0.186916	0.448276	14	5	0.347218917	Chr1	AT1TE51070	TE	15504895	15509412	-	0	1.261997193
Chr1_15505100	0.115385	0.5	6	1	1	Chr1	AT1G41730	transposable_element_gene	15504918	15507474	-	0	2.115472408
Chr1_15505100	0.115385	0.5	6	1	1	Chr1	AT1TE51070	TE	15504895	15509412	-	0	2.115472408
Chr1_15506100	0.036364	0.153846	10	8	0.851423983	Chr1	AT1G41730	transposable_element_gene	15504918	15507474	-	0	2.080904126
Chr1_15506100	0.036364	0.153846	10	8	0.851423983	Chr1	AT1TE51070	TE	15504895	15509412	-	0	2.080904126
Chr1_15506400	0.116279	0.264706	9	7	1	Chr1	AT1G41730	transposable_element_gene	15504918	15507474	-	0	1.186800327
Chr1_15506400	0.116279	0.264706	9	7	1	Chr1	AT1TE51070	TE	15504895	15509412	-	0	1.186800327
Chr1_15511700	0.088757	0.234568	25	8	0.21717741	Chr1	AT1G41740	transposable_element_gene	15508897	15512095	-	0	1.402073403
Chr1_15511700	0.088757	0.234568	25	8	0.21717741	Chr1	AT1TE51075	TE	15509415	15512097	-	0	1.402073403
Chr1_15514000	0.09	0.201681	13	19	0.622096384	Chr1	AT1TE51080	TE	15512098	15519432	-	0	1.16407827
Chr1_15514300	0	0.115385	7	15	0.846131974	Chr1	AT1G41743	transposable_element_gene	15514268	15517653	-	0	3.528383781
Chr1_15514300	0	0.115385	7	15	0.846131974	Chr1	AT1TE51080	TE	15512098	15519432	-	0	3.528383781
Chr1_15514400	0.037037	0.196429	5	8	0.934008561	Chr1	AT1G41743	transposable_element_gene	15514268	15517653	-	0	2.406968789
Chr1_15514400	0.037037	0.196429	5	8	0.934008561	Chr1	AT1TE51080	TE	15512098	15519432	-	0	2.406968789
Chr1_15517600	0	0.127168	3	22	1	Chr1	AT1G41743	transposable_element_gene	15514268	15517653	-	0	3.668663778
Chr1_15517600	0	0.127168	3	22	1	Chr1	AT1TE51080	TE	15512098	15519432	-	0	3.668663778
Chr1_15529400	0.049383	0.166667	32	22	0.064989055	Chr1	AT1G41755	transposable_element_gene	15526431	15530110	+	0	1.754882092
Chr1_15529400	0.049383	0.166667	32	22	0.064989055	Chr1	AT1TE51105	TE	15525406	15530074	+	0	1.754882092
Chr1_15534600	0.113744	0.241135	29	33	0.050947908	Chr1	AT1TE51140	TE	15534156	15535457	+	0	1.084050624
Chr1_15536200	0.083871	0.206667	20	28	0.230894862	Chr1	AT1TE51155	TE	15536120	15546208	-	0	1.301064079
Chr1_15536700	0.020408	0.152632	7	22	0.49401166	Chr1	AT1TE51155	TE	15536120	15546208	-	0	2.902850752
Chr1_15536900	0	0.175676	3	10	0.996502399	Chr1	AT1TE51155	TE	15536120	15546208	-	0	4.134845206
Chr1_15537700	0.015385	0.153846	21	3	0.37274632	Chr1	AT1TE51155	TE	15536120	15546208	-	0	3.321890585
Chr1_15540600	0	0.105263	3	2	1	Chr1	AT1G41775	transposable_element_gene	15539176	15544377	-	0	3.395926512
Chr1_15540600	0	0.105263	3	2	1	Chr1	AT1TE51155	TE	15536120	15546208	-	0	3.395926512
Chr1_15542500	0	0.12931	9	21	0.485062637	Chr1	AT1G41775	transposable_element_gene	15539176	15544377	-	0	3.692761943
Chr1_15542500	0	0.12931	9	21	0.485062637	Chr1	AT1TE51155	TE	15536120	15546208	-	0	3.692761943
Chr1_15544700	0.13245	0.238806	24	11	0.887865683	Chr1	AT1TE51155	TE	15536120	15546208	-	0	0.850391241
Chr1_15548500	0.083333	0.2	3	1	1	Chr1	AT1G41790	transposable_element_gene	15547317	15550186	+	0	1.263040177
Chr1_15548500	0.083333	0.2	3	1	1	Chr1	AT1TE51175	TE	15547275	15549791	+	0	1.263040177
Chr1_15548500	0.083333	0.2	3	1	1	Chr1	AT1TE51180	TE	15548454	15548782	+	0	1.263040177
Chr1_15551200	0.04878	0.210526	16	16	0.23950943	Chr1	AT1TE51190	TE	15550664	15554136	-	0	2.109636754
Chr1_15551500	0.095238	0.222892	18	16	0.240092799	Chr1	AT1TE51190	TE	15550664	15554136	-	0	1.226735607
Chr1_15551700	0.044248	0.25	22	1	1	Chr1	AT1TE51190	TE	15550664	15554136	-	0	2.498243943
Chr1_15551800	0.04023	0.201754	23	11	0.006931606	Chr1	AT1TE51190	TE	15550664	15554136	-	0	2.326253634
Chr1_15553100	0	0.145161	3	4	0.961855088	Chr1	AT1TE51190	TE	15550664	15554136	-	0	3.859581995
Chr1_15554900	0.052632	0.160173	9	31	0.706733683	Chr1	AT1G41795	transposable_element_gene	15554517	15557528	-	0	1.605618853
Chr1_15554900	0.052632	0.160173	9	31	0.706733683	Chr1	AT1TE51205	TE	15554881	15555163	-	0	1.605618853
Chr1_15555300	0.157895	0.375	4	6	0.82557777	Chr1	AT1G41795	transposable_element_gene	15554517	15557528	-	0	1.247925109
Chr1_15555300	0.157895	0.375	4	6	0.82557777	Chr1	AT1TE51210	TE	15555164	15557533	-	0	1.247925109
Chr1_15556400	0	0.185185	3	14	1	Chr1	AT1G41795	transposable_element_gene	15554517	15557528	-	0	4.21089534
Chr1_15556400	0	0.185185	3	14	1	Chr1	AT1TE51210	TE	15555164	15557533	-	0	4.21089534
Chr1_15557300	0.027027	0.173333	9	27	0.579074214	Chr1	AT1G41795	transposable_element_gene	15554517	15557528	-	0	2.681073062
Chr1_15557300	0.027027	0.173333	9	27	0.579074214	Chr1	AT1TE51210	TE	15555164	15557533	-	0	2.681073062
Chr1_15560300	0.037838	0.152318	21	17	0.060987015	Chr1	AT1G41797	transposable_element_gene	15560039	15563509	-	0	2.009178701
Chr1_15560300	0.037838	0.152318	21	17	0.060987015	Chr1	AT1TE51225	TE	15559747	15560396	-	0	2.009178701
Chr1_15560300	0.037838	0.152318	21	17	0.060987015	Chr1	AT1TE51230	TE	15560397	15560684	-	0	2.009178701
Chr1_15561700	0.111111	0.325	12	19	0.134465143	Chr1	AT1G41797	transposable_element_gene	15560039	15563509	-	0	1.548438067
Chr1_15561700	0.111111	0.325	12	19	0.134465143	Chr1	AT1TE51235	TE	15560685	15569184	-	0	1.548438067
Chr1_15561800	0.1	0.490909	19	11	0	Chr1	AT1G41797	transposable_element_gene	15560039	15563509	-	0	2.295455616
Chr1_15561800	0.1	0.490909	19	11	0	Chr1	AT1TE51235	TE	15560685	15569184	-	0	2.295455616
Chr1_15562900	0.06383	0.166667	14	12	0.885057818	Chr1	AT1G41797	transposable_element_gene	15560039	15563509	-	0	1.384661927
Chr1_15562900	0.06383	0.166667	14	12	0.885057818	Chr1	AT1TE51235	TE	15560685	15569184	-	0	1.384661927
Chr1_15562900	0.06383	0.166667	14	12	0.885057818	Chr1	AT1TE51245	TE	15562039	15567091	+	0	1.384661927
Chr1_15563800	0	0.1	2	2	1	Chr1	AT1TE51235	TE	15560685	15569184	-	0	3.321928095
Chr1_15563800	0	0.1	2	2	1	Chr1	AT1TE51245	TE	15562039	15567091	+	0	3.321928095
Chr1_15564000	0.019231	0.125	8	3	0.91804161	Chr1	AT1TE51235	TE	15560685	15569184	-	0	2.700422406
Chr1_15564000	0.019231	0.125	8	3	0.91804161	Chr1	AT1TE51245	TE	15562039	15567091	+	0	2.700422406
Chr1_15565400	0.074627	0.294118	11	4	0.642059516	Chr1	AT1TE51235	TE	15560685	15569184	-	0	1.978625484
Chr1_15565400	0.074627	0.294118	11	4	0.642059516	Chr1	AT1TE51245	TE	15562039	15567091	+	0	1.978625484
Chr1_15565600	0.083333	0.28	6	5	1	Chr1	AT1TE51235	TE	15560685	15569184	-	0	1.748467004
Chr1_15565600	0.083333	0.28	6	5	1	Chr1	AT1TE51245	TE	15562039	15567091	+	0	1.748467004
Chr1_15567000	0	0.108108	6	7	0.748925259	Chr1	AT1G41798	transposable_element_gene	15567003	15567812	-	0	3.434401381
Chr1_15567000	0	0.108108	6	7	0.748925259	Chr1	AT1TE51235	TE	15560685	15569184	-	0	3.434401381
Chr1_15567000	0	0.108108	6	7	0.748925259	Chr1	AT1TE51245	TE	15562039	15567091	+	0	3.434401381
Chr1_15567100	0.07874	0.213542	23	27	0.155923869	Chr1	AT1G41798	transposable_element_gene	15567003	15567812	-	0	1.439351233
Chr1_15567100	0.07874	0.213542	23	27	0.155923869	Chr1	AT1TE51235	TE	15560685	15569184	-	0	1.439351233
Chr1_15567200	0.119403	0.316667	9	13	0.405907225	Chr1	AT1G41798	transposable_element_gene	15567003	15567812	-	0	1.407127447
Chr1_15567200	0.119403	0.316667	9	13	0.405907225	Chr1	AT1TE51235	TE	15560685	15569184	-	0	1.407127447
Chr1_15567700	0.144578	0.245902	16	22	0.916978981	Chr1	AT1G41798	transposable_element_gene	15567003	15567812	-	0	0.76623543
Chr1_15567700	0.144578	0.245902	16	22	0.916978981	Chr1	AT1TE51235	TE	15560685	15569184	-	0	0.76623543
Chr1_15568200	0.054348	0.178571	13	5	0.617412646	Chr1	AT1TE51235	TE	15560685	15569184	-	0	1.716198955
Chr1_15570300	0.079365	0.233577	8	20	0.434617705	Chr1	AT1TE51255	TE	15569644	15570478	+	0	1.557323397
Chr1_15570600	0.099099	0.214286	17	9	0.962613121	Chr1	AT1G41803	transposable_element_gene	15570514	15578278	+	0	1.112595193
Chr1_15570600	0.099099	0.214286	17	9	0.962613121	Chr1	AT1TE51260	TE	15570479	15581789	+	0	1.112595193
Chr1_15571200	0.05	0.166667	23	8	0.645897101	Chr1	AT1G41803	transposable_element_gene	15570514	15578278	+	0	1.73696848
Chr1_15571200	0.05	0.166667	23	8	0.645897101	Chr1	AT1TE51260	TE	15570479	15581789	+	0	1.73696848
Chr1_15571400	0.119565	0.222222	14	6	1	Chr1	AT1G41803	transposable_element_gene	15570514	15578278	+	0	0.894206516
Chr1_15571400	0.119565	0.222222	14	6	1	Chr1	AT1TE51260	TE	15570479	15581789	+	0	0.894206516
Chr1_15571500	0.075	0.2	19	9	0.7340947	Chr1	AT1G41803	transposable_element_gene	15570514	15578278	+	0	1.415037499
Chr1_15571500	0.075	0.2	19	9	0.7340947	Chr1	AT1TE51260	TE	15570479	15581789	+	0	1.415037499
Chr1_15573300	0.113208	0.297297	6	6	0.817959064	Chr1	AT1G41803	transposable_element_gene	15570514	15578278	+	0	1.392928993
Chr1_15573300	0.113208	0.297297	6	6	0.817959064	Chr1	AT1TE51260	TE	15570479	15581789	+	0	1.392928993
Chr1_15573300	0.113208	0.297297	6	6	0.817959064	Chr1	AT1TE51265	TE	15572380	15580018	+	0	1.392928993
Chr1_15578500	0	0.375	1	4	1	Chr1	AT1TE51260	TE	15570479	15581789	+	0	5.22881869
Chr1_15578500	0	0.375	1	4	1	Chr1	AT1TE51265	TE	15572380	15580018	+	0	5.22881869
Chr1_15578600	0.057803	0.166667	31	17	0.360737705	Chr1	AT1TE51260	TE	15570479	15581789	+	0	1.527752203
Chr1_15578600	0.057803	0.166667	31	17	0.360737705	Chr1	AT1TE51265	TE	15572380	15580018	+	0	1.527752203
Chr1_15580300	0	0.102941	7	21	0.891702982	Chr1	AT1G41810	transposable_element_gene	15579817	15580557	-	0	3.363745797
Chr1_15580300	0	0.102941	7	21	0.891702982	Chr1	AT1TE51260	TE	15570479	15581789	+	0	3.363745797
Chr1_15591100	0.032967	0.196429	16	11	0.198113009	Chr1	AT1G41825	transposable_element_gene	15590929	15594141	+	0	2.574913426
Chr1_15591100	0.032967	0.196429	16	11	0.198113009	Chr1	AT1TE51305	TE	15590407	15594101	+	0	2.574913426
Chr1_15591200	0	0.26087	1	17	1	Chr1	AT1G41825	transposable_element_gene	15590929	15594141	+	0	4.705259139
Chr1_15591200	0	0.26087	1	17	1	Chr1	AT1TE51305	TE	15590407	15594101	+	0	4.705259139
Chr1_15593900	0.066667	0.346154	8	2	0.178345339	Chr1	AT1G41825	transposable_element_gene	15590929	15594141	+	0	2.376369307
Chr1_15593900	0.066667	0.346154	8	2	0.178345339	Chr1	AT1TE51305	TE	15590407	15594101	+	0	2.376369307
Chr1_15595000	0	0.137931	2	7	1	Chr1	AT1TE51315	TE	15594926	15598833	+	0	3.785874834
Chr1_15600000	0.05	0.15544	19	22	0.158358792	Chr1	AT1TE51315	TE	15594926	15598833	+	-1167	1.636357806
Chr1_15600100	0.043478	0.190909	16	18	0.185735501	Chr1	AT1TE51315	TE	15594926	15598833	+	-1267	2.134527635
Chr1_15600700	0.165138	0.300699	14	20	0.548509482	Chr1	AT1TE51330	TE	15602069	15602279	-	1270	0.864647932
Chr1_15610300	0.333333	0.497608	18	22	0.179465802	Chr1	AT1TE51355	TE	15610518	15610626	-	119	0.578045528
Chr1_15614100	0.067485	0.169611	16	23	0.185908722	Chr1	AT1G41835	transposable_element_gene	15610591	15615111	-	0	1.329590965
Chr1_15614100	0.067485	0.169611	16	23	0.185908722	Chr1	AT1TE51360	TE	15610627	15615403	-	0	1.329590965
Chr1_15626900	0.068182	0.182692	27	26	0.101062417	Chr1	AT1G41850	transposable_element_gene	15626402	15630507	+	0	1.421950636
Chr1_15626900	0.068182	0.182692	27	26	0.101062417	Chr1	AT1TE51415	TE	15626585	15627240	+	0	1.421950636
Chr1_15635000	0.058824	0.241206	17	17	0.001183771	Chr1	AT1TE51465	TE	15634435	15636526	-	0	2.035789
Chr1_15635500	0.026022	0.182008	21	23	0	Chr1	AT1TE51465	TE	15634435	15636526	-	0	2.80619811
Chr1_15637900	0.117647	0.225806	14	12	0.69556473	Chr1	AT1G41855	transposable_element_gene	15637605	15639738	+	0	0.940619289
Chr1_15637900	0.117647	0.225806	14	12	0.69556473	Chr1	AT1TE51475	TE	15636763	15639274	+	0	0.940619289
Chr1_15639200	0.095694	0.227848	23	15	0.322832064	Chr1	AT1G41855	transposable_element_gene	15637605	15639738	+	0	1.251571331
Chr1_15639200	0.095694	0.227848	23	15	0.322832064	Chr1	AT1TE51475	TE	15636763	15639274	+	0	1.251571331
Chr1_15639200	0.095694	0.227848	23	15	0.322832064	Chr1	AT1TE51480	TE	15639275	15639886	+	0	1.251571331
Chr1_15640200	0.040816	0.191489	20	16	0.130118907	Chr1	AT1G41860	transposable_element_gene	15640156	15640794	+	0	2.23005481
Chr1_15640200	0.040816	0.191489	20	16	0.130118907	Chr1	AT1TE51485	TE	15639889	15641103	+	0	2.23005481
Chr1_15648600	0.090909	0.215517	23	19	0.438275951	Chr1	AT1G41870	transposable_element_gene	15647491	15649051	+	0	1.24530664
Chr1_15648600	0.090909	0.215517	23	19	0.438275951	Chr1	AT1TE51555	TE	15647289	15649158	+	0	1.24530664
Chr1_15655100	0.126126	0.234146	19	19	0.64297667	Chr1	AT1G41890	pseudogene	15652635	15656463	-	0	0.892542684
Chr1_15655100	0.126126	0.234146	19	19	0.64297667	Chr1	AT1TE51570	TE	15654343	15656208	-	0	0.892542684
Chr1_15655700	0	0.208333	4	8	0.807130301	Chr1	AT1G41890	pseudogene	15652635	15656463	-	0	4.380819476
Chr1_15655700	0	0.208333	4	8	0.807130301	Chr1	AT1TE51570	TE	15654343	15656208	-	0	4.380819476
Chr1_15655800	0.090909	0.246753	11	23	0.715236449	Chr1	AT1G41890	pseudogene	15652635	15656463	-	0	1.440572591
Chr1_15655800	0.090909	0.246753	11	23	0.715236449	Chr1	AT1TE51570	TE	15654343	15656208	-	0	1.440572591
Chr1_15657600	0.052308	0.158192	25	25	0.002946742	Chr1	AT1G41893	transposable_element_gene	15657492	15660261	+	0	1.596573128
Chr1_15657600	0.052308	0.158192	25	25	0.002946742	Chr1	AT1TE51580	TE	15657482	15661620	+	0	1.596573128
Chr1_15658900	0.045455	0.185065	28	28	0.002946742	Chr1	AT1G41893	transposable_element_gene	15657492	15660261	+	0	2.025521171
Chr1_15658900	0.045455	0.185065	28	28	0.002946742	Chr1	AT1TE51580	TE	15657482	15661620	+	0	2.025521171
Chr1_15659900	0.016393	0.152672	12	20	0.301522623	Chr1	AT1G41893	transposable_element_gene	15657492	15660261	+	0	3.219283693
Chr1_15659900	0.016393	0.152672	12	20	0.301522623	Chr1	AT1TE51580	TE	15657482	15661620	+	0	3.219283693
Chr1_15665100	0.066038	0.178571	16	6	1	Chr1	AT1G41896	transposable_element_gene	15665040	15669938	+	0	1.435129472
Chr1_15665100	0.066038	0.178571	16	6	1	Chr1	AT1TE51615	TE	15665056	15674411	+	0	1.435129472
Chr1_15665300	0.018519	0.12766	10	7	0.791653332	Chr1	AT1G41896	transposable_element_gene	15665040	15669938	+	0	2.785228451
Chr1_15665300	0.018519	0.12766	10	7	0.791653332	Chr1	AT1TE51615	TE	15665056	15674411	+	0	2.785228451
Chr1_15665500	0.070588	0.20155	12	22	0.435544314	Chr1	AT1G41896	transposable_element_gene	15665040	15669938	+	0	1.513642933
Chr1_15665500	0.070588	0.20155	12	22	0.435544314	Chr1	AT1TE51615	TE	15665056	15674411	+	0	1.513642933
Chr1_15665800	0.044444	0.292683	6	9	0.21048235	Chr1	AT1G41896	transposable_element_gene	15665040	15669938	+	0	2.71927838
Chr1_15665800	0.044444	0.292683	6	9	0.21048235	Chr1	AT1TE51615	TE	15665056	15674411	+	0	2.71927838
Chr1_15666600	0.054054	0.238095	9	12	0.642365449	Chr1	AT1G41896	transposable_element_gene	15665040	15669938	+	0	2.139064038
Chr1_15666600	0.054054	0.238095	9	12	0.642365449	Chr1	AT1TE51615	TE	15665056	15674411	+	0	2.139064038
Chr1_15668400	0.135135	0.26087	17	4	1	Chr1	AT1G41896	transposable_element_gene	15665040	15669938	+	0	0.948929663
Chr1_15668400	0.135135	0.26087	17	4	1	Chr1	AT1TE51615	TE	15665056	15674411	+	0	0.948929663
Chr1_15670400	0.112	0.236025	23	22	0.394310041	Chr1	AT1TE51615	TE	15665056	15674411	+	0	1.075440947
Chr1_15671800	0.136364	0.357143	9	7	0.761643893	Chr1	AT1G41900	transposable_element_gene	15670938	15673358	-	0	1.389039021
Chr1_15671800	0.136364	0.357143	9	7	0.761643893	Chr1	AT1TE51615	TE	15665056	15674411	+	0	1.389039021
Chr1_15671900	0.112903	0.230769	13	3	1	Chr1	AT1G41900	transposable_element_gene	15670938	15673358	-	0	1.031365614
Chr1_15671900	0.112903	0.230769	13	3	1	Chr1	AT1TE51615	TE	15665056	15674411	+	0	1.031365614
Chr1_15672800	0.047619	0.15	4	5	1	Chr1	AT1G41900	transposable_element_gene	15670938	15673358	-	0	1.655353271
Chr1_15672800	0.047619	0.15	4	5	1	Chr1	AT1TE51615	TE	15665056	15674411	+	0	1.655353271
Chr1_15673100	0.022727	0.171429	10	7	0.752012314	Chr1	AT1G41900	transposable_element_gene	15670938	15673358	-	0	2.915132022
Chr1_15673100	0.022727	0.171429	10	7	0.752012314	Chr1	AT1TE51615	TE	15665056	15674411	+	0	2.915132022
Chr1_15673300	0.125	0.244444	17	11	0.925593002	Chr1	AT1G41900	transposable_element_gene	15670938	15673358	-	0	0.967575899
Chr1_15673300	0.125	0.244444	17	11	0.925593002	Chr1	AT1TE51615	TE	15665056	15674411	+	0	0.967575899
Chr1_15676200	0.090909	0.209677	10	19	0.832616355	Chr1	AT1TE51645	TE	15676217	15683600	-	0	1.205673584
Chr1_15677300	0	0.166667	3	2	1	Chr1	AT1TE51645	TE	15676217	15683600	-	0	4.058896574
Chr1_15679500	0.130435	0.25	9	5	1	Chr1	AT1G41910	transposable_element_gene	15677553	15680073	+	0	0.938597051
Chr1_15679500	0.130435	0.25	9	5	1	Chr1	AT1TE51645	TE	15676217	15683600	-	0	0.938597051
Chr1_15679500	0.130435	0.25	9	5	1	Chr1	AT1TE51650	TE	15677554	15680600	+	0	0.938597051
Chr1_15695800	0.089109	0.210744	19	28	0.079825624	Chr1	AT1TE51690	TE	15692927	15697905	+	0	1.241848501
Chr1_15699500	0.017241	0.16129	11	7	0.563691707	Chr1	AT1G42045	transposable_element_gene	15698374	15699976	+	0	3.225741634
Chr1_15699500	0.017241	0.16129	11	7	0.563691707	Chr1	AT1TE51700	TE	15698426	15701729	+	0	3.225741634
Chr1_15699600	0.036145	0.144	13	27	0.544066232	Chr1	AT1G42045	transposable_element_gene	15698374	15699976	+	0	1.994200816
Chr1_15699600	0.036145	0.144	13	27	0.544066232	Chr1	AT1TE51700	TE	15698426	15701729	+	0	1.994200816
Chr1_15705400	0.217391	0.404255	7	9	0.885645004	Chr1	AT1G42040	transposable_element_gene	15705082	15705651	-	0	0.894973404
Chr1_15705400	0.217391	0.404255	7	9	0.885645004	Chr1	AT1TE51735	TE	15703960	15715037	-	0	0.894973404
Chr1_15705500	0.078431	0.244094	20	13	0.132791971	Chr1	AT1G42040	transposable_element_gene	15705082	15705651	-	0	1.637940933
Chr1_15705500	0.078431	0.244094	20	13	0.132791971	Chr1	AT1TE51735	TE	15703960	15715037	-	0	1.637940933
Chr1_15707400	0	0.166667	4	4	0.988453654	Chr1	AT1G42050	transposable_element_gene	15707077	15710285	-	0	4.058896574
Chr1_15707400	0	0.166667	4	4	0.988453654	Chr1	AT1TE51735	TE	15703960	15715037	-	0	4.058896574
Chr1_15708600	0.065217	0.20339	7	13	0.816343327	Chr1	AT1G42050	transposable_element_gene	15707077	15710285	-	0	1.640928765
Chr1_15708600	0.065217	0.20339	7	13	0.816343327	Chr1	AT1TE51735	TE	15703960	15715037	-	0	1.640928765
Chr1_15710700	0.092437	0.2	20	17	0.641745309	Chr1	AT1G42060	transposable_element_gene	15710485	15713211	-	0	1.113457656
Chr1_15710700	0.092437	0.2	20	17	0.641745309	Chr1	AT1TE51735	TE	15703960	15715037	-	0	1.113457656
Chr1_15711300	0.030303	0.18254	13	23	0.213514039	Chr1	AT1G42060	transposable_element_gene	15710485	15713211	-	0	2.590680104
Chr1_15711300	0.030303	0.18254	13	23	0.213514039	Chr1	AT1TE51735	TE	15703960	15715037	-	0	2.590680104
Chr1_15712700	0.086538	0.24359	22	15	0.339923742	Chr1	AT1G42060	transposable_element_gene	15710485	15713211	-	0	1.493049224
Chr1_15712700	0.086538	0.24359	22	15	0.339923742	Chr1	AT1TE51735	TE	15703960	15715037	-	0	1.493049224
Chr1_15714100	0.057143	0.272727	5	2	0.91254076	Chr1	AT1TE51735	TE	15703960	15715037	-	0	2.25480885
Chr1_15714500	0.058824	0.167702	6	20	0.855312258	Chr1	AT1G42070	transposable_element_gene	15714408	15715882	-	0	1.511423099
Chr1_15714500	0.058824	0.167702	6	20	0.855312258	Chr1	AT1TE51735	TE	15703960	15715037	-	0	1.511423099
Chr1_15717500	0.111111	0.213115	7	9	1	Chr1	AT1TE51745	TE	15717180	15719722	+	0	0.939630489
Chr1_15724000	0.044776	0.16	25	17	0.233142295	Chr1	AT1G42100	transposable_element_gene	15721695	15724485	+	0	1.837274347
Chr1_15724000	0.044776	0.16	25	17	0.233142295	Chr1	AT1TE51765	TE	15721727	15724634	+	0	1.837274347
Chr1_15724800	0.044944	0.44086	17	19	0	Chr1	AT1TE51765	TE	15721727	15724634	+	-166	3.29412015
Chr1_15725500	0.035294	0.145349	17	26	0.019839893	Chr1	AT1G42110	transposable_element_gene	15725298	15727434	+	0	2.042026295
Chr1_15725500	0.035294	0.145349	17	26	0.019839893	Chr1	AT1TE51770	TE	15725500	15725601	+	0	2.042026295
Chr1_15728600	0.068966	0.177778	6	6	1	Chr1	AT1TE51780	TE	15727768	15729042	+	0	1.366119603
Chr1_15733800	0.096639	0.19802	27	13	0.484439313	Chr1	AT1G42130	transposable_element_gene	15733169	15735656	+	0	1.034968719
Chr1_15733800	0.096639	0.19802	27	13	0.484439313	Chr1	AT1TE51820	TE	15733070	15745010	+	0	1.034968719
Chr1_15734600	0.010989	0.127389	10	10	0.004085026	Chr1	AT1G42130	transposable_element_gene	15733169	15735656	+	0	3.535108695
Chr1_15734600	0.010989	0.127389	10	10	0.004085026	Chr1	AT1TE51820	TE	15733070	15745010	+	0	3.535108695
Chr1_15735800	0.036364	0.208333	4	4	0.456505512	Chr1	AT1TE51820	TE	15733070	15745010	+	0	2.518308572
Chr1_15735800	0.036364	0.208333	4	4	0.456505512	Chr1	AT1TE51825	TE	15735669	15738170	-	0	2.518308572
Chr1_15736000	0.024793	0.164634	24	25	0.018886091	Chr1	AT1TE51820	TE	15733070	15745010	+	0	2.731257554
Chr1_15736000	0.024793	0.164634	24	25	0.018886091	Chr1	AT1TE51825	TE	15735669	15738170	-	0	2.731257554
Chr1_15738200	0.102041	0.206897	7	5	1	Chr1	AT1G42140	transposable_element_gene	15736521	15741101	-	0	1.019763784
Chr1_15738200	0.102041	0.206897	7	5	1	Chr1	AT1TE51820	TE	15733070	15745010	+	0	1.019763784
Chr1_15738200	0.102041	0.206897	7	5	1	Chr1	AT1TE51830	TE	15738171	15742393	-	0	1.019763784
Chr1_15738300	0.09322	0.228571	18	7	0.771072218	Chr1	AT1G42140	transposable_element_gene	15736521	15741101	-	0	1.293930955
Chr1_15738300	0.09322	0.228571	18	7	0.771072218	Chr1	AT1TE51820	TE	15733070	15745010	+	0	1.293930955
Chr1_15738300	0.09322	0.228571	18	7	0.771072218	Chr1	AT1TE51830	TE	15738171	15742393	-	0	1.293930955
Chr1_15738800	0	0.28	1	6	1	Chr1	AT1G42140	transposable_element_gene	15736521	15741101	-	0	4.807354922
Chr1_15738800	0	0.28	1	6	1	Chr1	AT1TE51820	TE	15733070	15745010	+	0	4.807354922
Chr1_15738800	0	0.28	1	6	1	Chr1	AT1TE51830	TE	15738171	15742393	-	0	4.807354922
Chr1_15740200	0	0.121212	7	6	0.74938274	Chr1	AT1G42140	transposable_element_gene	15736521	15741101	-	0	3.599460628
Chr1_15740200	0	0.121212	7	6	0.74938274	Chr1	AT1TE51820	TE	15733070	15745010	+	0	3.599460628
Chr1_15740200	0	0.121212	7	6	0.74938274	Chr1	AT1TE51830	TE	15738171	15742393	-	0	3.599460628
Chr1_15740300	0.05	0.156463	5	28	1	Chr1	AT1G42140	transposable_element_gene	15736521	15741101	-	0	1.645821532
Chr1_15740300	0.05	0.156463	5	28	1	Chr1	AT1TE51820	TE	15733070	15745010	+	0	1.645821532
Chr1_15740300	0.05	0.156463	5	28	1	Chr1	AT1TE51830	TE	15738171	15742393	-	0	1.645821532
Chr1_15740600	0	0.2	3	12	1	Chr1	AT1G42140	transposable_element_gene	15736521	15741101	-	0	4.321928095
Chr1_15740600	0	0.2	3	12	1	Chr1	AT1TE51820	TE	15733070	15745010	+	0	4.321928095
Chr1_15740600	0	0.2	3	12	1	Chr1	AT1TE51830	TE	15738171	15742393	-	0	4.321928095
Chr1_15742500	0.057292	0.164474	23	22	0.189013944	Chr1	AT1G42150	transposable_element_gene	15742399	15746446	+	0	1.521453935
Chr1_15742500	0.057292	0.164474	23	22	0.189013944	Chr1	AT1TE51820	TE	15733070	15745010	+	0	1.521453935
Chr1_15750900	0.045872	0.170213	17	8	0.608068552	Chr1	AT1TE51850	TE	15750264	15755704	+	0	1.891655512
Chr1_15752000	0.055556	0.173913	11	5	0.938350677	Chr1	AT1G42160	transposable_element_gene	15751580	15753070	+	0	1.646351143
Chr1_15752000	0.055556	0.173913	11	5	0.938350677	Chr1	AT1TE51850	TE	15750264	15755704	+	0	1.646351143
Chr1_15755000	0.027027	0.142857	10	15	0.404681869	Chr1	AT1TE51850	TE	15750264	15755704	+	0	2.402098444
Chr1_15757100	0.121622	0.261538	12	7	0.796669748	Chr1	AT1G42170	transposable_element_gene	15755674	15757335	+	0	1.104616358
Chr1_15757100	0.121622	0.261538	12	7	0.796669748	Chr1	AT1TE51855	TE	15755705	15757547	+	0	1.104616358
Chr1_15760700	0.044118	0.169725	12	31	0.396227988	Chr1	AT1TE51880	TE	15760244	15761056	+	0	1.943759789
Chr1_15760700	0.044118	0.169725	12	31	0.396227988	Chr1	AT1TE51885	TE	15760712	15760984	+	0	1.943759789
Chr1_15763800	0	0.104167	4	12	1	Chr1	AT1TE51910	TE	15762944	15766494	-	0	3.380826401
Chr1_15785000	0.090909	0.625	2	1	0.756725613	Chr1	AT1TE51985	TE	15772985	15790136	+	0	2.781361156
Chr1_15785000	0.090909	0.625	2	1	0.756725613	Chr1	AT1TE51990	TE	15784488	15786430	-	0	2.781361156
Chr1_15787200	0.022222	0.15	21	10	0.009669869	Chr1	AT1G42290	transposable_element_gene	15786432	15789561	+	0	2.754901929
Chr1_15787200	0.022222	0.15	21	10	0.009669869	Chr1	AT1TE51985	TE	15772985	15790136	+	0	2.754901929
Chr1_15788300	0.039216	0.152174	19	5	0.484982802	Chr1	AT1G42290	transposable_element_gene	15786432	15789561	+	0	1.956207591
Chr1_15788300	0.039216	0.152174	19	5	0.484982802	Chr1	AT1TE51985	TE	15772985	15790136	+	0	1.956207591
Chr1_15790100	0.114286	0.243243	11	16	0.715429126	Chr1	AT1TE51985	TE	15772985	15790136	+	0	1.089749603
Chr1_15790100	0.114286	0.243243	11	16	0.715429126	Chr1	AT1TE52000	TE	15790137	15791906	-	0	1.089749603
Chr1_15791000	0.072464	0.201117	12	14	0.494110896	Chr1	AT1G42300	transposable_element_gene	15790727	15791778	-	0	1.472698685
Chr1_15791000	0.072464	0.201117	12	14	0.494110896	Chr1	AT1TE52000	TE	15790137	15791906	-	0	1.472698685
Chr1_15799100	0	0.102703	9	25	0.080589875	Chr1	AT1G42310	transposable_element_gene	15797909	15799506	-	0	3.360406419
Chr1_15799100	0	0.102703	9	25	0.080589875	Chr1	AT1TE52020	TE	15795676	15799513	+	0	3.360406419
Chr1_15800900	0	0.103825	5	30	0.14072842	Chr1	AT1G42320	transposable_element_gene	15800929	15805502	+	0	3.376081967
Chr1_15800900	0	0.103825	5	30	0.14072842	Chr1	AT1TE52025	TE	15799514	15807462	+	0	3.376081967
Chr1_15801500	0.103448	0.222222	5	4	1	Chr1	AT1G42320	transposable_element_gene	15800929	15805502	+	0	1.103095897
Chr1_15801500	0.103448	0.222222	5	4	1	Chr1	AT1TE52025	TE	15799514	15807462	+	0	1.103095897
Chr1_15809400	0.031915	0.168675	13	10	0.256123812	Chr1	AT1TE52040	TE	15808309	15809636	+	0	2.401939609
Chr1_15814800	0.010526	0.22043	6	25	0	Chr1	AT1G42350	transposable_element_gene	15813844	15821323	-	0	4.38829138
Chr1_15815600	0.035294	0.171315	7	18	0.106253227	Chr1	AT1G42350	transposable_element_gene	15813844	15821323	-	0	2.279156626
Chr1_15815600	0.035294	0.171315	7	18	0.106253227	Chr1	AT1TE52075	TE	15815569	15816220	+	0	2.279156626
Chr1_15822800	0.135135	0.36	5	5	0.84976467	Chr1	AT1TE52105	TE	15821413	15847509	-	0	1.413595525
Chr1_15822800	0.135135	0.36	5	5	0.84976467	Chr1	AT1TE52110	TE	15822576	15826633	-	0	1.413595525
Chr1_15827000	0.058824	0.181818	1	1	1	Chr1	AT1TE52105	TE	15821413	15847509	-	0	1.628018238
Chr1_15827000	0.058824	0.181818	1	1	1	Chr1	AT1TE52120	TE	15826667	15827286	-	0	1.628018238
Chr1_15830200	0.12931	0.246753	14	6	0.815504211	Chr1	AT1G42365	transposable_element_gene	15827696	15833426	-	0	0.932233777
Chr1_15830200	0.12931	0.246753	14	6	0.815504211	Chr1	AT1TE52105	TE	15821413	15847509	-	0	0.932233777
Chr1_15830200	0.12931	0.246753	14	6	0.815504211	Chr1	AT1TE52125	TE	15827287	15838845	-	0	0.932233777
Chr1_15830400	0.076923	0.2	3	2	1	Chr1	AT1G42365	transposable_element_gene	15827696	15833426	-	0	1.378513066
Chr1_15830400	0.076923	0.2	3	2	1	Chr1	AT1TE52105	TE	15821413	15847509	-	0	1.378513066
Chr1_15830400	0.076923	0.2	3	2	1	Chr1	AT1TE52125	TE	15827287	15838845	-	0	1.378513066
Chr1_15831700	0	0.363636	1	5	1	Chr1	AT1G42365	transposable_element_gene	15827696	15833426	-	0	5.184423128
Chr1_15831700	0	0.363636	1	5	1	Chr1	AT1TE52105	TE	15821413	15847509	-	0	5.184423128
Chr1_15831700	0	0.363636	1	5	1	Chr1	AT1TE52125	TE	15827287	15838845	-	0	5.184423128
Chr1_15834700	0.071429	0.183908	9	10	0.990943649	Chr1	AT1G42367	transposable_element_gene	15834635	15835087	-	0	1.364402409
Chr1_15834700	0.071429	0.183908	9	10	0.990943649	Chr1	AT1TE52105	TE	15821413	15847509	-	0	1.364402409
Chr1_15834700	0.071429	0.183908	9	10	0.990943649	Chr1	AT1TE52125	TE	15827287	15838845	-	0	1.364402409
Chr1_15836600	0.103448	0.204225	8	17	0.961635054	Chr1	AT1TE52105	TE	15821413	15847509	-	0	0.98125373
Chr1_15836600	0.103448	0.204225	8	17	0.961635054	Chr1	AT1TE52125	TE	15827287	15838845	-	0	0.98125373
Chr1_15839600	0.238095	0.5	3	4	0.974662441	Chr1	AT1TE52105	TE	15821413	15847509	-	0	1.070390771
Chr1_15842500	0.105882	0.232877	14	24	0.606113646	Chr1	AT1G42375	transposable_element_gene	15839908	15845642	-	0	1.137110808
Chr1_15842500	0.105882	0.232877	14	24	0.606113646	Chr1	AT1TE52105	TE	15821413	15847509	-	0	1.137110808
Chr1_15847600	0.09322	0.230769	19	2	1	Chr1	AT1TE52160	TE	15847510	15852729	-	0	1.307738017
Chr1_15849800	0.075	0.180233	24	15	0.207026328	Chr1	AT1G42377	transposable_element_gene	15849233	15851353	-	0	1.264900687
Chr1_15849800	0.075	0.180233	24	15	0.207026328	Chr1	AT1TE52160	TE	15847510	15852729	-	0	1.264900687
Chr1_15851600	0.05303	0.164706	25	26	0.239422135	Chr1	AT1TE52160	TE	15847510	15852729	-	0	1.635012458
Chr1_15851700	0.026087	0.212389	16	24	0.000656455	Chr1	AT1TE52160	TE	15847510	15852729	-	0	3.025306099
Chr1_15853900	0	0.134831	6	14	0.391322803	Chr1	AT1G42380	transposable_element_gene	15852693	15854979	-	0	3.75308033
Chr1_15853900	0	0.134831	6	14	0.391322803	Chr1	AT1TE52170	TE	15852730	15855572	-	0	3.75308033
Chr1_15853900	0	0.134831	6	14	0.391322803	Chr1	AT1TE52175	TE	15852916	15854122	+	0	3.75308033
Chr1_15854400	0.071429	0.20354	7	15	0.575980085	Chr1	AT1G42380	transposable_element_gene	15852693	15854979	-	0	1.510730514
Chr1_15854400	0.071429	0.20354	7	15	0.575980085	Chr1	AT1TE52170	TE	15852730	15855572	-	0	1.510730514
Chr1_15868700	0.0625	0.309091	4	4	0.189245601	Chr1	AT1TE52200	TE	15857271	15872649	+	0	2.306103552
Chr1_15868700	0.0625	0.309091	4	4	0.189245601	Chr1	AT1TE52205	TE	15867721	15871376	+	0	2.306103552
Chr1_15869700	0.10828	0.209302	20	14	0.730428051	Chr1	AT1G42410	transposable_element_gene	15869107	15871453	+	0	0.950819305
Chr1_15869700	0.10828	0.209302	20	14	0.730428051	Chr1	AT1TE52200	TE	15857271	15872649	+	0	0.950819305
Chr1_15869700	0.10828	0.209302	20	14	0.730428051	Chr1	AT1TE52205	TE	15867721	15871376	+	0	0.950819305
Chr1_15870800	0	0.129032	4	4	1	Chr1	AT1G42410	transposable_element_gene	15869107	15871453	+	0	3.689656994
Chr1_15870800	0	0.129032	4	4	1	Chr1	AT1TE52200	TE	15857271	15872649	+	0	3.689656994
Chr1_15870800	0	0.129032	4	4	1	Chr1	AT1TE52205	TE	15867721	15871376	+	0	3.689656994
Chr1_15878200	0.039062	0.153846	17	8	0.248946108	Chr1	AT1TE52220	TE	15872972	15879297	+	0	1.977649211
Chr1_15886100	0.041885	0.151515	28	31	0.017251229	Chr1	AT1TE52275	TE	15886143	15886308	-	0	1.854955049
Chr1_15886300	0.121711	0.252155	26	26	0.003724786	Chr1	AT1TE52275	TE	15886143	15886308	-	0	1.050851271
Chr1_15886300	0.121711	0.252155	26	26	0.003724786	Chr1	AT1TE52280	TE	15886309	15887099	+	0	1.050851271
Chr1_15897500	0	0.142857	4	14	0.996352062	Chr1	AT1G42440	gene	15895285	15900055	-	0	3.836499825
Chr1_15910100	0.188679	0.392857	10	6	0.851990684	Chr1	AT1G42450	transposable_element_gene	15909367	15912626	+	0	1.058070407
Chr1_15911600	0.083916	0.184	21	23	0.562279847	Chr1	AT1G42450	transposable_element_gene	15909367	15912626	+	0	1.13268795
Chr1_15911600	0.083916	0.184	21	23	0.562279847	Chr1	AT1TE52420	TE	15911535	15917462	+	0	1.13268795
Chr1_15935500	0.354717	0.53668	24	24	0.01149113	Chr1	AT1TE52520	TE	15935440	15935710	+	0	0.597393652
Chr1_15940100	0	0.142857	1	1	1	Chr1	AT1TE52535	TE	15939330	15941469	+	0	3.836499825
Chr1_15940300	0.134615	0.243243	9	10	1	Chr1	AT1TE52535	TE	15939330	15941469	+	0	0.853559111
Chr1_15945300	0.025641	0.212885	22	23	0	Chr1	AT1TE52550	TE	15944859	15945882	-	0	3.053549867
Chr1_15952900	0.066667	0.1875	3	4	1	Chr1	AT1G42500	transposable_element_gene	15951375	15953706	-	0	1.491845883
Chr1_15952900	0.066667	0.1875	3	4	1	Chr1	AT1TE52590	TE	15950604	15958318	-	0	1.491845883
Chr1_15955200	0	0.171429	5	6	0.881477773	Chr1	AT1G42510	transposable_element_gene	15954731	15958558	-	0	4.09953928
Chr1_15955200	0	0.171429	5	6	0.881477773	Chr1	AT1TE52590	TE	15950604	15958318	-	0	4.09953928
Chr1_15956300	0	0.111111	2	13	1	Chr1	AT1G42510	transposable_element_gene	15954731	15958558	-	0	3.473929746
Chr1_15956300	0	0.111111	2	13	1	Chr1	AT1TE52590	TE	15950604	15958318	-	0	3.473929746
Chr1_15956800	0	0.107692	5	10	1	Chr1	AT1G42510	transposable_element_gene	15954731	15958558	-	0	3.428839177
Chr1_15956800	0	0.107692	5	10	1	Chr1	AT1TE52590	TE	15950604	15958318	-	0	3.428839177
Chr1_15965300	0.043011	0.148571	11	20	0.38959935	Chr1	AT1TE52615	TE	15965043	15966249	+	0	1.78837496
Chr1_15977300	0.007143	0.137931	18	4	0.235920648	Chr1	AT1G42550	gene	15977014	15979952	+	0	4.271272808
Chr1_16010900	0.283333	0.462963	8	7	0.822912994	Chr1	AT1TE52780	TE	16009977	16011635	-	0	0.708398255
Chr1_16013000	0.0625	0.266667	3	3	1	Chr1	AT1TE52795	TE	16012585	16019699	-	0	2.093111208
Chr1_16017300	0.056452	0.2	15	1	1	Chr1	AT1G42605	transposable_element_gene	16014497	16018871	-	0	1.824903401
Chr1_16017300	0.056452	0.2	15	1	1	Chr1	AT1TE52795	TE	16012585	16019699	-	0	1.824903401
Chr1_16032100	0.026042	0.133758	32	25	0.032349471	Chr1	AT1G42650	transposable_element_gene	16028191	16034022	-	0	2.360713026
Chr1_16032100	0.026042	0.133758	32	25	0.032349471	Chr1	AT1TE52830	TE	16031001	16032234	+	0	2.360713026
Chr1_16037800	0.033708	0.140449	27	17	0.075808449	Chr1	AT1TE52855	TE	16038519	16038907	+	620	2.058883417
Chr1_16042500	0.028571	0.142857	7	2	1	Chr1	AT1G42680	gene	16041656	16042880	+	0	2.321948293
Chr1_16042500	0.028571	0.142857	7	2	1	Chr1	AT1TE52860	TE	16038908	16045334	+	0	2.321948293
Chr1_16047000	0.083333	0.239316	10	18	0.671968672	Chr1	AT1G42695	transposable_element_gene	16046270	16049993	+	0	1.521957031
Chr1_16047000	0.083333	0.239316	10	18	0.671968672	Chr1	AT1TE52865	TE	16045335	16049209	+	0	1.521957031
Chr1_16048200	0	0.118644	1	10	1	Chr1	AT1G42695	transposable_element_gene	16046270	16049993	+	0	3.568567238
Chr1_16048200	0	0.118644	1	10	1	Chr1	AT1TE52865	TE	16045335	16049209	+	0	3.568567238
Chr1_16050500	0.075472	0.210526	10	7	0.841287259	Chr1	AT1TE52870	TE	16049210	16051714	+	0	1.479985006
Chr1_16051100	0.033898	0.138889	12	21	0.657767326	Chr1	AT1TE52870	TE	16049210	16051714	+	0	2.034660281
Chr1_16051800	0.042781	0.15748	26	26	0.022370175	Chr1	AT1G42699	gene	16051795	16051935	+	0	1.880126507
Chr1_16058300	0.1	0.205882	17	8	0.80211405	Chr1	AT1G42697	transposable_element_gene	16056325	16058625	-	0	1.041817703
Chr1_16058300	0.1	0.205882	17	8	0.80211405	Chr1	AT1TE52885	TE	16055755	16058562	-	0	1.041817703
Chr1_16058700	0.072848	0.3125	21	8	0.087170363	Chr1	AT1TE52890	TE	16058836	16059164	-	37	2.10089492
Chr1_16082200	0.05	0.175	23	28	0.064442464	Chr1	AT1G42718	transposable_element_gene	16081065	16084787	+	0	1.807354922
Chr1_16082200	0.05	0.175	23	28	0.064442464	Chr1	AT1TE52950	TE	16080534	16089067	+	0	1.807354922
Chr1_16086800	0.147287	0.25	20	16	0.817753542	Chr1	AT1G42727	transposable_element_gene	16085799	16088273	+	0	0.763297996
Chr1_16086800	0.147287	0.25	20	16	0.817753542	Chr1	AT1TE52950	TE	16080534	16089067	+	0	0.763297996
Chr1_16088400	0.120192	0.229299	25	20	0.361745176	Chr1	AT1TE52950	TE	16080534	16089067	+	0	0.93188919
Chr1_16093600	0.075	0.188312	18	24	0.596637811	Chr1	AT1G42740	transposable_element_gene	16092685	16093839	-	0	1.328162437
Chr1_16093600	0.075	0.188312	18	24	0.596637811	Chr1	AT1TE52975	TE	16093189	16093881	-	0	1.328162437
Chr1_16097900	0.16092	0.263889	24	11	0.891372767	Chr1	AT1G42745	transposable_element_gene	16097270	16099306	-	0	0.713587571
Chr1_16097900	0.16092	0.263889	24	11	0.891372767	Chr1	AT1TE52985	TE	16094142	16097900	-	0	0.713587571
Chr1_16097900	0.16092	0.263889	24	11	0.891372767	Chr1	AT1TE52990	TE	16097901	16099192	-	0	0.713587571
Chr1_16098200	0	0.125	9	14	0.4351207	Chr1	AT1G42745	transposable_element_gene	16097270	16099306	-	0	3.64385619
Chr1_16098200	0	0.125	9	14	0.4351207	Chr1	AT1TE52990	TE	16097901	16099192	-	0	3.64385619
Chr1_16101000	0.203125	0.330827	11	16	0.867035504	Chr1	AT1G42780	transposable_element_gene	16100290	16102965	-	0	0.70370917
Chr1_16101000	0.203125	0.330827	11	16	0.867035504	Chr1	AT1TE53000	TE	16099669	16104812	-	0	0.70370917
Chr1_16101200	0.109756	0.232258	34	27	0.165138788	Chr1	AT1G42780	transposable_element_gene	16100290	16102965	-	0	1.081428481
Chr1_16101200	0.109756	0.232258	34	27	0.165138788	Chr1	AT1TE53000	TE	16099669	16104812	-	0	1.081428481
Chr1_16101900	0.013158	0.128099	19	34	0.168082143	Chr1	AT1G42780	transposable_element_gene	16100290	16102965	-	0	3.28324709
Chr1_16101900	0.013158	0.128099	19	34	0.168082143	Chr1	AT1TE53000	TE	16099669	16104812	-	0	3.28324709
Chr1_16102100	0.142857	0.244898	8	7	1	Chr1	AT1G42780	transposable_element_gene	16100290	16102965	-	0	0.777609262
Chr1_16102100	0.142857	0.244898	8	7	1	Chr1	AT1TE53000	TE	16099669	16104812	-	0	0.777609262
Chr1_16102500	0.157895	0.301775	17	29	0.461763185	Chr1	AT1G42780	transposable_element_gene	16100290	16102965	-	0	0.934507807
Chr1_16102500	0.157895	0.301775	17	29	0.461763185	Chr1	AT1TE53000	TE	16099669	16104812	-	0	0.934507807
Chr1_16102700	0.04	0.222222	12	8	0.51671005	Chr1	AT1G42780	transposable_element_gene	16100290	16102965	-	0	2.473929746
Chr1_16102700	0.04	0.222222	12	8	0.51671005	Chr1	AT1TE53000	TE	16099669	16104812	-	0	2.473929746
Chr1_16104100	0.099548	0.218978	30	15	0.231360704	Chr1	AT1TE53000	TE	16099669	16104812	-	0	1.137321698
Chr1_16105900	0.05814	0.166667	19	25	0.094431	Chr1	AT1TE53025	TE	16105380	16106224	-	0	1.519365503
Chr1_16108500	0.079365	0.197802	7	24	0.313665832	Chr1	AT1G42852	transposable_element_gene	16107024	16109446	-	0	1.31748219
Chr1_16108500	0.079365	0.197802	7	24	0.313665832	Chr1	AT1TE53030	TE	16106231	16109971	-	0	1.31748219
Chr1_16108600	0.060241	0.35	7	7	0.005745961	Chr1	AT1G42852	transposable_element_gene	16107024	16109446	-	0	2.538537298
Chr1_16108600	0.060241	0.35	7	7	0.005745961	Chr1	AT1TE53030	TE	16106231	16109971	-	0	2.538537298
Chr1_16108900	0.084337	0.211982	24	29	0.025540019	Chr1	AT1G42852	transposable_element_gene	16107024	16109446	-	0	1.329704158
Chr1_16108900	0.084337	0.211982	24	29	0.025540019	Chr1	AT1TE53030	TE	16106231	16109971	-	0	1.329704158
Chr1_16109700	0.035714	0.229885	2	17	0.618174997	Chr1	AT1TE53030	TE	16106231	16109971	-	0	2.686350702
Chr1_16110200	0.090909	0.195876	17	14	0.774946638	Chr1	AT1TE53035	TE	16109972	16110287	-	0	1.107445607
Chr1_16110200	0.090909	0.195876	17	14	0.774946638	Chr1	AT1TE53040	TE	16110288	16110310	-	0	1.107445607
Chr1_16113400	0.027624	0.135593	23	19	0.034479723	Chr1	AT1G42888	transposable_element_gene	16110313	16113421	+	0	2.295288557
Chr1_16113400	0.027624	0.135593	23	19	0.034479723	Chr1	AT1TE53060	TE	16112356	16113422	+	0	2.295288557
Chr1_16113400	0.027624	0.135593	23	19	0.034479723	Chr1	AT1TE53065	TE	16113423	16114784	+	0	2.295288557
Chr1_16116600	0.102564	0.245125	22	22	0.002138118	Chr1	AT1TE53080	TE	16116469	16116752	+	0	1.256993197
Chr1_16118200	0.088435	0.257143	11	11	0.064989055	Chr1	AT1TE53090	TE	16117829	16122859	+	0	1.539881516
Chr1_16124800	0	0.127273	1	7	1	Chr1	AT1TE53105	TE	16124703	16125144	-	0	3.66985449
Chr1_16125000	0.484848	0.598007	8	26	1	Chr1	AT1TE53105	TE	16124703	16125144	-	0	0.302629839
Chr1_16126500	0.039409	0.174194	24	23	0.008618199	Chr1	AT1G42960	gene	16125782	16127288	+	0	2.144097885
Chr1_1613500	0.185185	0.288136	13	10	1	Chr1	AT1TE05280	TE	1613272	1614662	-	0	0.637782679
Chr1_16142500	0.157303	0.268041	11	22	0.796180324	Chr1	AT1TE53160	TE	16142530	16142707	+	0	0.768907509
Chr1_16145600	0.039409	0.149215	17	29	0.008883582	Chr1	AT1TE53170	TE	16143371	16145661	-	0	1.920795525
Chr1_16145600	0.039409	0.149215	17	29	0.008883582	Chr1	AT1TE53175	TE	16145662	16145701	+	0	1.920795525
Chr1_16167500	0	0.113712	5	16	0.049952487	Chr1	AT1TE53285	TE	16167803	16167957	+	204	3.507312604
Chr1_16168000	0.034884	0.271062	11	23	0	Chr1	AT1TE53290	TE	16168081	16168118	-	0	2.957985494
Chr1_16197700	0.044444	0.154286	23	24	0.205277466	Chr1	AT1G43060	transposable_element_gene	16189210	16203832	+	0	1.795546585
Chr1_16197700	0.044444	0.154286	23	24	0.205277466	Chr1	AT1TE53390	TE	16194666	16198716	+	0	1.795546585
Chr1_16198900	0.12987	0.254237	15	20	0.780991485	Chr1	AT1G43060	transposable_element_gene	16189210	16203832	+	0	0.9691058
Chr1_16198900	0.12987	0.254237	15	20	0.780991485	Chr1	AT1TE53395	TE	16198717	16203798	+	0	0.9691058
Chr1_16199400	0.089744	0.202643	25	40	0.211982565	Chr1	AT1G43060	transposable_element_gene	16189210	16203832	+	0	1.175052947
Chr1_16199400	0.089744	0.202643	25	40	0.211982565	Chr1	AT1TE53395	TE	16198717	16203798	+	0	1.175052947
Chr1_16213500	0	0.176471	5	4	0.746500889	Chr1	AT1TE53415	TE	16211534	16213841	+	0	4.141359216
Chr1_16215900	0	0.285714	2	2	1	Chr1	AT1G43080	gene	16213995	16215828	-	-72	4.836499825
Chr1_16248700	0.005917	0.111111	23	10	0.031400923	Chr1	AT1TE53495	TE	16248690	16249108	-	0	4.230991945
Chr1_16253400	0.019802	0.15847	11	17	0.02821954	Chr1	AT1TE53510	TE	16252755	16254035	+	0	3.000491694
Chr1_16267400	0	0.117647	9	17	0.398807096	Chr1	AT1G43170	gene	16266641	16268870	+	0	3.556392627
Chr1_16267500	0.007246	0.366197	14	39	0	Chr1	AT1G43170	gene	16266641	16268870	+	0	5.659291356
Chr1_16267600	0	0.557491	8	36	0	Chr1	AT1G43170	gene	16266641	16268870	+	0	5.80087661
Chr1_16267700	0	0.446429	9	22	0	Chr1	AT1G43170	gene	16266641	16268870	+	0	5.480358842
Chr1_16267900	0.015267	0.266968	15	30	0	Chr1	AT1G43170	gene	16266641	16268870	+	0	4.128178322
Chr1_16268100	0.214286	0.567797	18	22	0	Chr1	AT1G43170	gene	16266641	16268870	+	0	1.405837629
Chr1_16268200	0.196721	0.525	13	13	0.009140784	Chr1	AT1G43170	gene	16266641	16268870	+	0	1.416166449
Chr1_16268400	0.015267	0.125	27	25	0.056549923	Chr1	AT1G43170	gene	16266641	16268870	+	0	3.033439593
[truncated: 35,740 more rows]
