# Supplementary material for: Multiomics Reveals the Regulatory Mechanisms of Arabidopsis Tissues under Heat Stress
Source: Int J Mol Sci. 2023 Jul 4;24(13):11081. doi: 10.3390/ijms241311081 (PMC10341750; doi:10.3390/ijms241311081)
Supplement: Supplementary file 1 [file ijms-24-11081-s001.zip › CN.Ranno]

Chr1	10180402	10180403	native_no_stress_peak_106	3.90279	Chr1	AT1G29150	gene	10180518	10182703	+	115
Chr1	1028584	1028585	native_no_stress_peak_15	71.24736	Chr1	AT1G04000	gene	1028106	1029119	-	0
Chr1	10479074	10479075	native_no_stress_peak_107	4.68417	Chr1	AT1G29930	gene	10478005	10479048	+	-26
Chr1	10548224	10548225	native_no_stress_peak_108	16.90031	Chr1	AT1G30070	gene	10546591	10548151	-	-73
Chr1	11114727	11114728	native_no_stress_peak_109	2.605	Chr1	AT1G31130	gene	11114701	11116195	-	0
Chr1	11181574	11181575	native_no_stress_peak_110	14.22607	Chr1	AT1TE36135	TE	11181168	11181521	-	-53
Chr1	11214790	11214791	native_no_stress_peak_111	2.23913	Chr1	AT1G31330	gene	11214824	11216037	-	33
Chr1	11301580	11301581	native_no_stress_peak_112	8.6117	Chr1	AT1TE36560	TE	11301592	11301728	-	11
Chr1	11454778	11454779	native_no_stress_peak_113	7.86782	Chr1	AT1TE37065	TE	11454666	11454888	-	0
Chr1	11578664	11578665	native_no_stress_peak_114	2.94457	Chr1	AT1G32172	gene	11578506	11580547	+	0
Chr1	117433	117434	native_no_stress_peak_6	2.39957	Chr1	AT1G01300	gene	116943	118764	+	0
Chr1	11756474	11756475	native_no_stress_peak_115	25.10197	Chr1	AT1G32510	gene	11757000	11758118	+	525
Chr1	11799834	11799835	native_no_stress_peak_116	6.7192	Chr1	AT1G32640	gene	11798810	11800988	-	0
Chr1	11800886	11800887	native_no_stress_peak_117	16.03459	Chr1	AT1G32640	gene	11798810	11800988	-	0
Chr1	11807626	11807627	native_no_stress_peak_118	2.25821	Chr1	AT1TE38260	TE	11805615	11806799	-	-827
Chr1	11829683	11829684	native_no_stress_peak_119	3.59175	Chr1	AT1G32700	gene	11827433	11829759	+	0
Chr1	1189089	1189090	native_no_stress_peak_16	4.88279	Chr1	AT1G04410	gene	1189078	1191412	-	0
Chr1	11929018	11929019	native_no_stress_peak_120	7.00313	Chr1	AT1G32920	gene	11928807	11929302	+	0
Chr1	12010716	12010717	native_no_stress_peak_121	6.23403	Chr1	AT1G33120	gene	12010901	12012524	+	184
Chr1	12023090	12023091	native_no_stress_peak_122	6.55616	Chr1	AT1G33140	gene	12023275	12024783	+	184
Chr1	12051528	12051529	native_no_stress_peak_123	4.68713	Chr1	AT1G33240	gene	12051471	12054546	-	0
Chr1	1215672	1215673	native_no_stress_peak_17	3.80604	Chr1	AT1G04480	gene	1216095	1217467	+	422
Chr1	12183820	12183821	native_no_stress_peak_124	6.71056	Chr1	AT1TE39530	TE	12183387	12184077	-	0
Chr1	12183820	12183821	native_no_stress_peak_124	6.71056	Chr1	AT1TE39535	TE	12183406	12184060	-	0
Chr1	12473857	12473858	native_no_stress_peak_125	10.32934	Chr1	AT1G34245	gene	12472868	12473754	+	-103
Chr1	12897042	12897043	native_no_stress_peak_126	2.08589	Chr1	AT1G35210	gene	12896652	12897402	-	0
Chr1	13030299	13030300	native_no_stress_peak_127	2.9487	Chr1	AT1TE42500	TE	13030273	13030468	-	0
Chr1	13125394	13125395	native_no_stress_peak_128	42.54978	Chr1	AT1G35580	gene	13122204	13125264	-	-130
Chr1	1312942	1312943	native_no_stress_peak_18	25.33166	Chr1	AT1G04690	gene	1313564	1315750	+	621
Chr1	13221735	13221736	native_no_stress_peak_129	3.87755	Chr1	AT1G35710	gene	13220940	13224681	+	0
Chr1	13224809	13224810	native_no_stress_peak_130	6.37719	Chr1	AT1G35710	gene	13220940	13224681	+	-128
Chr1	13454914	13454915	native_no_stress_peak_131	15.44304	Chr1	AT1G36060	gene	13454496	13456331	-	0
Chr1	1430885	1430886	native_no_stress_peak_19	13.11304	Chr1	AT1TE04675	TE	1430869	1431028	-	0
Chr1	14720467	14720468	native_no_stress_peak_132	7.60548	Chr1	AT1TE48380	TE	14717603	14717861	+	-2606
Chr1	1569756	1569757	native_no_stress_peak_20	2.36274	Chr1	AT1G05370	gene	1569192	1572280	-	0
Chr1	16136060	16136061	native_no_stress_peak_133	6.11919	Chr1	AT1G42990	gene	16135852	16137463	-	0
Chr1	1661899	1661900	native_no_stress_peak_21	2.76748	Chr1	AT1G05575	gene	1661691	1662187	-	0
Chr1	17075012	17075013	native_no_stress_peak_134	2.86182	Chr1	AT1G45145	gene	17074942	17076330	-	0
Chr1	17075561	17075562	native_no_stress_peak_135	4.68713	Chr1	AT1G45145	gene	17074942	17076330	-	0
Chr1	17133	17134	native_no_stress_peak_2	4.23678	Chr1	AT1TE00025	TE	17024	18924	+	0
Chr1	171497	171498	native_no_stress_peak_7	2.98654	Chr1	AT1G01460	gene	168723	171165	+	-332
Chr1	1746125	1746126	native_no_stress_peak_22	2.06938	Chr1	AT1G05805	gene	1744773	1747693	+	0
Chr1	17848614	17848615	native_no_stress_peak_136	3.05753	Chr1	AT1G48310	gene	17848421	17853807	-	0
Chr1	18110840	18110841	native_no_stress_peak_137	6.11919	Chr1	AT1G48953	gene	18111090	18111380	-	249
Chr1	18250502	18250503	native_no_stress_peak_138	13.56191	Chr1	AT1G49330	gene	18250043	18251038	+	0
Chr1	18305413	18305414	native_no_stress_peak_139	18.92986	Chr1	AT1G49450	gene	18305541	18307557	+	127
Chr1	18321654	18321655	native_no_stress_peak_140	8.94354	Chr1	AT1G49500	gene	18321295	18322284	-	0
Chr1	18407003	18407004	native_no_stress_peak_141	22.22279	Chr1	AT1G49740	gene	18407518	18410022	+	514
Chr1	18694799	18694800	native_no_stress_peak_142	1.74531	Chr1	AT1G50460	gene	18693684	18697659	+	0
Chr1	18951078	18951079	native_no_stress_peak_143	1.81887	Chr1	AT1G51160	gene	18949591	18951783	+	0
Chr1	18973788	18973789	native_no_stress_peak_144	12.09497	Chr1	AT1TE62835	TE	18972202	18972253	-	-1535
Chr1	19155503	19155504	native_no_stress_peak_145	2.60899	Chr1	AT1G51660	gene	19154323	19155947	+	0
Chr1	19405702	19405703	native_no_stress_peak_146	4.81345	Chr1	AT1TE64280	TE	19403934	19404711	+	-991
Chr1	19600614	19600615	native_no_stress_peak_147	73.9529	Chr1	AT1G52615	gene	19600531	19602345	-	0
Chr1	19844886	19844887	native_no_stress_peak_148	6.71056	Chr1	AT1G53210	gene	19844632	19847836	+	0
Chr1	198858	198859	native_no_stress_peak_8	3.80604	Chr1	AT1G01540	gene	195780	198684	+	-174
Chr1	20133337	20133338	native_no_stress_peak_149	3.50978	Chr1	AT1G53903	gene	20132288	20133017	+	-320
Chr1	201398	201399	native_no_stress_peak_9	12.94743	Chr1	AT1G01550	gene	199639	201775	+	0
Chr1	20180338	20180339	native_no_stress_peak_150	9.32971	Chr1	AT1G54050	gene	20179422	20180281	-	-57
Chr1	20648677	20648678	native_no_stress_peak_151	3.38597	Chr1	AT1G55330	gene	20648465	20648891	-	0
Chr1	20704922	20704923	native_no_stress_peak_152	5.03312	Chr1	AT1G55450	gene	20704918	20706893	-	0
Chr1	20906149	20906150	native_no_stress_peak_153	1.51661	Chr1	AT1G55910	gene	20906134	20907413	+	0
Chr1	20967900	20967901	native_no_stress_peak_154	4.2173	Chr1	AT1G56070	gene	20967930	20971742	-	29
Chr1	20968590	20968591	native_no_stress_peak_155	2.16321	Chr1	AT1G56070	gene	20967930	20971742	-	0
Chr1	21043906	21043907	native_no_stress_peak_156	8.23502	Chr1	AT1G56220	gene	21043348	21044738	+	0
Chr1	21078810	21078811	native_no_stress_peak_157	2.39957	Chr1	AT1G56300	gene	21078820	21080423	-	9
Chr1	21092794	21092795	native_no_stress_peak_158	39.24633	Chr1	AT1G56340	gene	21089844	21092660	-	-134
Chr1	21207268	21207269	native_no_stress_peak_159	9.32971	Chr1	AT1G56600	gene	21207537	21209596	+	268
Chr1	21210443	21210444	native_no_stress_peak_160	5.15	Chr1	AT1TE70100	TE	21209687	21211361	-	0
Chr1	21441741	21441742	native_no_stress_peak_161	5.40315	Chr1	AT1G57990	gene	21441505	21442920	-	0
Chr1	21564970	21564971	native_no_stress_peak_162	1.74226	Chr1	AT1G58225	gene	21564111	21565171	+	0
Chr1	21732521	21732522	native_no_stress_peak_163	7.3113	Chr1	AT1G58520	gene	21729913	21738652	+	0
Chr1	21744211	21744212	native_no_stress_peak_164	10.54112	Chr1	AT1TE71755	TE	21744195	21745093	-	0
Chr1	21744703	21744704	native_no_stress_peak_165	2.18918	Chr1	AT1TE71755	TE	21744195	21745093	-	0
Chr1	21746236	21746237	native_no_stress_peak_166	3.7049	Chr1	AT1G58602	gene	21746354	21765705	+	117
Chr1	21755880	21755881	native_no_stress_peak_167	2.77982	Chr1	AT1G58602	gene	21746354	21765705	+	0
Chr1	21755880	21755881	native_no_stress_peak_167	2.77982	Chr1	AT1TE71805	TE	21755304	21755914	-	0
Chr1	21761381	21761382	native_no_stress_peak_168	3.09903	Chr1	AT1G58602	gene	21746354	21765705	+	0
Chr1	2188240	2188241	native_no_stress_peak_23	10.96689	Chr1	AT1G07128	gene	2187621	2188417	-	0
Chr1	2188240	2188241	native_no_stress_peak_23	10.96689	Chr1	AT1G07130	gene	2187776	2188733	+	0
Chr1	220033	220034	native_no_stress_peak_10	44.38616	Chr1	AT1G01600	gene	218994	221286	+	0
Chr1	22034915	22034916	native_no_stress_peak_169	3.81423	Chr1	AT1G59870	gene	22034506	22040038	+	0
Chr1	22036640	22036641	native_no_stress_peak_170	1.68998	Chr1	AT1G59870	gene	22034506	22040038	+	0
Chr1	22038331	22038332	native_no_stress_peak_171	10.15498	Chr1	AT1G59870	gene	22034506	22040038	+	0
Chr1	22040110	22040111	native_no_stress_peak_172	12.22152	Chr1	AT1G59870	gene	22034506	22040038	+	-72
Chr1	2237953	2237954	native_no_stress_peak_24	17.83232	Chr1	AT1G07280	gene	2238087	2241217	+	133
Chr1	2274926	2274927	native_no_stress_peak_25	10.49276	Chr1	AT1G07400	gene	2274943	2275758	+	16
Chr1	22867913	22867914	native_no_stress_peak_173	2.54007	Chr1	AT1G61890	gene	22867770	22871280	-	0
Chr1	22869481	22869482	native_no_stress_peak_174	5.15	Chr1	AT1G61890	gene	22867770	22871280	-	0
Chr1	23022007	23022008	native_no_stress_peak_175	12.76599	Chr1	AT1G62301	gene	23020515	23020685	-	-1322
Chr1	23231000	23231001	native_no_stress_peak_176	23.36049	Chr1	AT1G62740	gene	23230956	23233543	+	0
Chr1	2335796	2335797	native_no_stress_peak_26	8.21519	Chr1	AT1TE07620	TE	2335043	2335717	-	-79
Chr1	23390879	23390880	native_no_stress_peak_177	5.62824	Chr1	AT1G63080	gene	23387631	23390816	-	-63
Chr1	23510422	23510423	native_no_stress_peak_178	10.29668	Chr1	AT1G63410	gene	23510075	23511997	-	0
Chr1	23516744	23516745	native_no_stress_peak_179	32.25055	Chr1	AT1G63420	gene	23515874	23518910	+	0
Chr1	23633268	23633269	native_no_stress_peak_180	64.9272	Chr1	AT1G63710	gene	23632178	23633942	-	0
Chr1	23701415	23701416	native_no_stress_peak_181	1.7681	Chr1	AT1G63860	gene	23701484	23706005	-	68
Chr1	2375005	2375006	native_no_stress_peak_27	8.76447	Chr1	AT1TE07750	TE	2374980	2375519	-	0
Chr1	23778961	23778962	native_no_stress_peak_182	3.38597	Chr1	AT1G64065	gene	23778353	23779529	+	0
Chr1	23941884	23941885	native_no_stress_peak_183	6.46386	Chr1	AT1G64450	gene	23941598	23942846	-	0
Chr1	239549	239550	native_no_stress_peak_11	7.21794	Chr1	AT1G01660	gene	240057	242608	-	507
Chr1	24350922	24350923	native_no_stress_peak_184	7.71674	Chr1	AT1TE80035	TE	24350741	24352986	+	0
Chr1	24357735	24357736	native_no_stress_peak_185	7.67335	Chr1	AT1G65500	gene	24357867	24358616	+	131
Chr1	2437090	2437091	native_no_stress_peak_28	10.10005	Chr1	AT1G07885	gene	2436467	2436959	-	-131
Chr1	24634487	24634488	native_no_stress_peak_186	1.89278	Chr1	AT1G66150	gene	24631409	24634749	+	0
Chr1	24695452	24695453	native_no_stress_peak_187	1.42168	Chr1	AT1G66250	gene	24692894	24695515	+	0
Chr1	24812748	24812749	native_no_stress_peak_188	3.59366	Chr1	AT1G66510	gene	24812837	24816620	+	88
Chr1	24951693	24951694	native_no_stress_peak_189	1.38356	Chr1	AT1G66880	gene	24946928	24955611	+	0
Chr1	24955727	24955728	native_no_stress_peak_190	5.83931	Chr1	AT1G66880	gene	24946928	24955611	+	-116
Chr1	24992318	24992319	native_no_stress_peak_191	3.20373	Chr1	AT1G66970	gene	24992553	24996117	-	234
Chr1	25238196	25238197	native_no_stress_peak_192	7.67335	Chr1	AT1G67360	gene	25236811	25238216	-	0
Chr1	25442251	25442252	native_no_stress_peak_193	9.90505	Chr1	AT1G67855	gene	25442256	25442876	-	4
Chr1	25473436	25473437	native_no_stress_peak_194	28.66568	Chr1	AT1G67920	gene	25473544	25474140	+	107
Chr1	25484481	25484482	native_no_stress_peak_195	6.11919	Chr1	AT1G67970	gene	25484699	25486462	-	217
Chr1	25677355	25677356	native_no_stress_peak_196	19.76212	Chr1	AT1G68470	gene	25676395	25678288	-	0
Chr1	25695584	25695585	native_no_stress_peak_197	2.6734	Chr1	AT1G68490	gene	25693449	25695476	+	-108
Chr1	25880645	25880646	native_no_stress_peak_198	1.71498	Chr1	AT1G68840	gene	25880323	25882222	+	0
Chr1	25882091	25882092	native_no_stress_peak_199	6.11919	Chr1	AT1G68840	gene	25880323	25882222	+	0
Chr1	26113291	26113292	native_no_stress_peak_200	26.43119	Chr1	AT1G69460	gene	26111809	26113243	-	-48
Chr1	26140071	26140072	native_no_stress_peak_201	5.62824	Chr1	AT1TE85640	TE	26139772	26140541	-	0
Chr1	26150141	26150142	native_no_stress_peak_202	2.39957	Chr1	AT1G69550	gene	26148021	26153555	-	0
Chr1	26299572	26299573	native_no_stress_peak_203	5.62824	Chr1	AT1G69850	gene	26296676	26300472	-	0
Chr1	26322997	26322998	native_no_stress_peak_204	3.38597	Chr1	AT1G69880	gene	26321479	26322993	+	-4
Chr1	26470731	26470732	native_no_stress_peak_205	1.78868	Chr1	AT1G70290	gene	26471078	26474786	-	346
Chr1	26587602	26587603	native_no_stress_peak_206	27.37163	Chr1	AT1G70520	gene	26584729	26587419	-	-183
Chr1	26654697	26654698	native_no_stress_peak_207	20.54244	Chr1	AT1G70700	gene	26654768	26657064	+	70
Chr1	26655796	26655797	native_no_stress_peak_208	4.32675	Chr1	AT1G70700	gene	26654768	26657064	+	0
Chr1	2667720	2667721	native_no_stress_peak_29	4.84731	Chr1	AT1G08450	gene	2667798	2671892	-	77
Chr1	27040459	27040460	native_no_stress_peak_209	17.58797	Chr1	AT1TE88455	TE	27037855	27038984	-	-1475
Chr1	27150394	27150395	native_no_stress_peak_210	7.20788	Chr1	AT1G72150	gene	27148460	27150980	+	0
Chr1	27159694	27159695	native_no_stress_peak_211	2.98654	Chr1	AT1G72175	gene	27157875	27159558	+	-136
Chr1	27214756	27214757	native_no_stress_peak_212	5.79347	Chr1	AT1G72280	gene	27211845	27214665	-	-91
Chr1	27260167	27260168	native_no_stress_peak_213	3.38597	Chr1	AT1G72416	gene	27258829	27260291	-	0
Chr1	27273930	27273931	native_no_stress_peak_214	8.21519	Chr1	AT1G72450	gene	27274065	27276317	-	134
Chr1	27275187	27275188	native_no_stress_peak_215	4.84731	Chr1	AT1G72450	gene	27274065	27276317	-	0
Chr1	27309836	27309837	native_no_stress_peak_216	3.41598	Chr1	AT1G72520	gene	27308515	27312754	+	0
Chr1	27339099	27339100	native_no_stress_peak_217	5.15684	Chr1	AT1G72600	gene	27338125	27340328	+	0
Chr1	2753453	2753454	native_no_stress_peak_30	4.89455	Chr1	AT1G08650	gene	2752154	2753703	+	0
Chr1	27632458	27632459	native_no_stress_peak_218	7.06401	Chr1	AT1G73480	gene	27628939	27632806	+	0
Chr1	27639756	27639757	native_no_stress_peak_219	4.39614	Chr1	AT1G73500	gene	27639091	27640529	-	0
Chr1	27645417	27645418	native_no_stress_peak_220	10.72863	Chr1	AT1G73530	gene	27643633	27645394	-	-23
Chr1	27645866	27645867	native_no_stress_peak_221	2.39957	Chr1	AT1G73540	gene	27645658	27646698	-	0
Chr1	27745478	27745479	native_no_stress_peak_222	4.48391	Chr1	AT1G73805	gene	27745427	27749178	-	0
Chr1	27748045	27748046	native_no_stress_peak_223	4.68713	Chr1	AT1G73805	gene	27745427	27749178	-	0
Chr1	27860447	27860448	native_no_stress_peak_224	6.32847	Chr1	AT1TE91165	TE	27859648	27860967	+	0
Chr1	27940257	27940258	native_no_stress_peak_225	31.66647	Chr1	AT1G74310	gene	27936508	27940190	-	-67
Chr1	28150013	28150014	native_no_stress_peak_226	3.0765	Chr1	AT1G74950	gene	28148575	28150444	-	0
Chr1	28189809	28189810	native_no_stress_peak_227	24.32085	Chr1	AT1G75090	gene	28187447	28189725	-	-84
Chr1	28281260	28281261	native_no_stress_peak_228	4.11542	Chr1	AT1TE92540	TE	28280132	28281255	-	-5
Chr1	28520114	28520115	native_no_stress_peak_229	6.11919	Chr1	AT1TE93285	TE	28520027	28520136	-	0
Chr1	28554525	28554526	native_no_stress_peak_230	4.41592	Chr1	AT1G76100	gene	28553987	28554768	-	0
Chr1	28586636	28586637	native_no_stress_peak_231	11.86456	Chr1	AT1G76180	gene	28586676	28587931	-	39
Chr1	28606821	28606822	native_no_stress_peak_232	8.76602	Chr1	AT1G76250	gene	28606450	28609128	-	0
Chr1	28747309	28747310	native_no_stress_peak_233	1.55011	Chr1	AT1G76600	gene	28746888	28747845	+	0
Chr1	2876476	2876477	native_no_stress_peak_31	3.59366	Chr1	AT1G08930	gene	2873465	2877270	+	0
Chr1	2877314	2877315	native_no_stress_peak_32	4.88279	Chr1	AT1G08930	gene	2873465	2877270	+	-44
Chr1	29035628	29035629	native_no_stress_peak_234	19.20129	Chr1	AT1G77280	gene	29031468	29035882	-	0
Chr1	2928489	2928490	native_no_stress_peak_33	8.08887	Chr1	AT1G09070	gene	2927703	2928968	+	0
Chr1	2933790	2933791	native_no_stress_peak_34	4.07054	Chr1	AT1G09090	gene	2932739	2936586	+	0
Chr1	29354176	29354177	native_no_stress_peak_235	26.13388	Chr1	AT1TE96025	TE	29353153	29353514	+	-662
Chr1	29354917	29354918	native_no_stress_peak_236	22.40234	Chr1	AT1G78070	gene	29355022	29358993	+	104
Chr1	29361195	29361196	native_no_stress_peak_237	6.90544	Chr1	AT1TE96050	TE	29361839	29362181	-	643
Chr1	29363006	29363007	native_no_stress_peak_238	42.27604	Chr1	AT1TE96055	TE	29363204	29364071	+	197
Chr1	29365058	29365059	native_no_stress_peak_239	8.19826	Chr1	AT1G78080	gene	29364249	29366073	+	0
Chr1	29365724	29365725	native_no_stress_peak_240	9.54005	Chr1	AT1G78080	gene	29364249	29366073	+	0
Chr1	2945922	2945923	native_no_stress_peak_35	5.90513	Chr1	AT1G09140	gene	2942564	2945961	-	0
Chr1	29573350	29573351	native_no_stress_peak_241	12.94743	Chr1	AT1G78620	gene	29572871	29575794	-	0
Chr1	29637516	29637517	native_no_stress_peak_242	7.14303	Chr1	AT1G78830	gene	29636955	29638552	-	0
Chr1	2976846	2976847	native_no_stress_peak_36	30.45383	Chr1	AT1G09210	gene	2972842	2976750	-	-96
Chr1	29804511	29804512	native_no_stress_peak_243	2.67132	Chr1	AT1G79245	pseudogene	29804735	29809514	-	223
Chr1	29805427	29805428	native_no_stress_peak_244	3.43965	Chr1	AT1G79245	pseudogene	29804735	29809514	-	0
Chr1	29808453	29808454	native_no_stress_peak_245	7.88641	Chr1	AT1G79245	pseudogene	29804735	29809514	-	0
Chr1	30129567	30129568	native_no_stress_peak_246	13.57156	Chr1	AT1G80080	gene	30128005	30129591	-	0
Chr1	30224241	30224242	native_no_stress_peak_247	17.61636	Chr1	AT1G80400	gene	30225176	30227575	+	934
Chr1	30242339	30242340	native_no_stress_peak_248	9.7965	Chr1	AT1G80440	gene	30241607	30243071	+	0
Chr1	30267309	30267310	native_no_stress_peak_249	14.18265	Chr1	AT1G80490	gene	30260903	30267038	-	-271
Chr1	30385414	30385415	native_no_stress_peak_250	3.29113	Chr1	AT1G80840	gene	30383691	30385499	+	0
Chr1	30403401	30403402	native_no_stress_peak_251	5.88385	Chr1	AT1G80910	gene	30400734	30403676	+	0
Chr1	3101	3102	native_no_stress_peak_1	32.06007	Chr1	AT1G01010	gene	3631	5899	+	529
Chr1	3355489	3355490	native_no_stress_peak_37	24.45923	Chr1	AT1G10230	gene	3355571	3356359	+	81
Chr1	3442824	3442825	native_no_stress_peak_38	6.91939	Chr1	AT1G10470	gene	3442327	3443957	-	0
Chr1	3664177	3664178	native_no_stress_peak_39	20.59493	Chr1	AT1G10950	gene	3659209	3663984	+	-193
Chr1	4525212	4525213	native_no_stress_peak_40	1.71498	Chr1	AT1G13245	gene	4525486	4526064	-	273
Chr1	4535899	4535900	native_no_stress_peak_41	17.61636	Chr1	AT1TE14730	TE	4538949	4539356	-	3049
Chr1	4543123	4543124	native_no_stress_peak_42	6.95538	Chr1	AT1G13260	gene	4542168	4543742	+	0
Chr1	4576874	4576875	native_no_stress_peak_43	8.76602	Chr1	AT1G13360	gene	4576873	4577967	-	0
Chr1	4577541	4577542	native_no_stress_peak_44	5.24151	Chr1	AT1G13360	gene	4576873	4577967	-	0
Chr1	4855330	4855331	native_no_stress_peak_45	34.5647	Chr1	AT1G14200	gene	4854384	4855200	-	-130
Chr1	4973847	4973848	native_no_stress_peak_46	46.76651	Chr1	AT1G14530	gene	4970858	4973726	-	-121
Chr1	5089585	5089586	native_no_stress_peak_47	31.00098	Chr1	AT1G14770	gene	5086626	5088846	-	-739
Chr1	5151476	5151477	native_no_stress_peak_48	3.38597	Chr1	AT1G14920	gene	5149226	5151354	+	-122
Chr1	5166744	5166745	native_no_stress_peak_49	47.72274	Chr1	AT1G14980	gene	5165628	5166745	-	0
Chr1	5390542	5390543	native_no_stress_peak_50	1.82563	Chr1	AT1G15670	gene	5389952	5391490	+	0
Chr1	5391685	5391686	native_no_stress_peak_51	15.54753	Chr1	AT1TE17415	TE	5391427	5392691	+	0
Chr1	5414808	5414809	native_no_stress_peak_52	11.0914	Chr1	AT1G15740	gene	5410908	5414919	+	0
Chr1	5497778	5497779	native_no_stress_peak_53	18.54687	Chr1	AT1G16010	gene	5495373	5497723	-	-55
Chr1	55722	55723	native_no_stress_peak_3	6.5119	Chr1	AT1TE00150	TE	55676	56576	+	0
Chr1	5691317	5691318	native_no_stress_peak_54	14.88148	Chr1	AT1G16650	gene	5687943	5691198	+	-119
Chr1	5700106	5700107	native_no_stress_peak_55	10.15916	Chr1	AT1G16670	gene	5697324	5699769	+	-337
Chr1	57190	57191	native_no_stress_peak_4	21.27296	Chr1	AT1G01120	gene	57269	59167	-	78
Chr1	5863320	5863321	native_no_stress_peak_56	4.41592	Chr1	AT1TE18955	TE	5862942	5863537	+	0
Chr1	6193980	6193981	native_no_stress_peak_57	4.48243	Chr1	AT1G17990	gene	6192071	6194093	-	0
Chr1	6195724	6195725	native_no_stress_peak_58	4.83835	Chr1	AT1G18000	gene	6194543	6196229	-	0
Chr1	6200224	6200225	native_no_stress_peak_59	7.09148	Chr1	AT1G18010	gene	6199898	6201484	+	0
Chr1	6202013	6202014	native_no_stress_peak_60	9.03064	Chr1	AT1G18020	gene	6202249	6203918	+	235
Chr1	6308133	6308134	native_no_stress_peak_61	9.48006	Chr1	AT1G18330	gene	6305966	6308013	-	-120
Chr1	6385327	6385328	native_no_stress_peak_62	43.30096	Chr1	AT1G18560	gene	6385449	6388080	+	121
Chr1	6390793	6390794	native_no_stress_peak_63	2.605	Chr1	AT1G18570	gene	6389411	6391267	+	0
Chr1	63997	63998	native_no_stress_peak_5	9.31093	Chr1	AT1G01140	gene	64166	67625	-	168
Chr1	6455461	6455462	native_no_stress_peak_64	11.82902	Chr1	AT1TE20925	TE	6454677	6456015	+	0
Chr1	6464506	6464507	native_no_stress_peak_65	7.8859	Chr1	AT1G18740	gene	6463922	6465476	+	0
Chr1	6556778	6556779	native_no_stress_peak_66	25.97423	Chr1	AT1TE21250	TE	6556170	6556521	+	-257
Chr1	660177	660178	native_no_stress_peak_12	5.15	Chr1	AT1G02920	gene	658657	659771	-	-406
Chr1	661624	661625	native_no_stress_peak_13	6.71056	Chr1	AT1G02930	gene	661177	662456	-	0
Chr1	6622366	6622367	native_no_stress_peak_67	13.5813	Chr1	AT1G19180	gene	6622094	6623620	+	0
Chr1	6683633	6683634	native_no_stress_peak_68	6.11919	Chr1	AT1G19330	gene	6680563	6683533	-	-100
Chr1	6704657	6704658	native_no_stress_peak_69	7.76116	Chr1	AT1TE21710	TE	6704197	6709404	+	0
Chr1	6765545	6765546	native_no_stress_peak_70	7.40697	Chr1	AT1G19540	gene	6765667	6767341	+	121
Chr1	6799861	6799862	native_no_stress_peak_71	8.01352	Chr1	AT1G19650	gene	6796202	6799764	-	-97
Chr1	7041968	7041969	native_no_stress_peak_72	13.65403	Chr1	AT1G20340	gene	7042429	7043363	-	460
Chr1	7145465	7145466	native_no_stress_peak_73	6.61726	Chr1	AT1G20620	gene	7143067	7146540	+	0
Chr1	7179045	7179046	native_no_stress_peak_74	4.62416	Chr1	AT1G20693	gene	7176775	7178820	+	-225
Chr1	7216932	7216933	native_no_stress_peak_75	34.59822	Chr1	AT1G20770	gene	7215015	7216741	-	-191
Chr1	7399297	7399298	native_no_stress_peak_76	18.28052	Chr1	AT1G21130	gene	7399062	7400605	-	0
Chr1	7399786	7399787	native_no_stress_peak_77	6.56171	Chr1	AT1G21130	gene	7399062	7400605	-	0
Chr1	7400405	7400406	native_no_stress_peak_78	6.22716	Chr1	AT1G21130	gene	7399062	7400605	-	0
Chr1	7436959	7436960	native_no_stress_peak_79	8.45646	Chr1	AT1G21245	gene	7436842	7437342	+	0
Chr1	7654216	7654217	native_no_stress_peak_80	13.52804	Chr1	AT1G21790	gene	7654184	7655883	+	0
Chr1	7660802	7660803	native_no_stress_peak_81	3.80604	Chr1	AT1G21830	gene	7661118	7662608	-	315
Chr1	7692512	7692513	native_no_stress_peak_82	15.8284	Chr1	AT1G21900	gene	7690802	7692438	-	-74
Chr1	7704540	7704541	native_no_stress_peak_83	56.1695	Chr1	AT1G21920	gene	7704255	7706140	-	0
Chr1	7836444	7836445	native_no_stress_peak_84	9.65301	Chr1	AT1G22190	gene	7835782	7837288	+	0
Chr1	7884350	7884351	native_no_stress_peak_85	2.605	Chr1	AT1G22320	gene	7884417	7884454	-	66
Chr1	8059622	8059623	native_no_stress_peak_86	13.37319	Chr1	AT1TE25935	TE	8059573	8060613	-	0
Chr1	8309040	8309041	native_no_stress_peak_87	4.61604	Chr1	AT1G23390	gene	8309112	8310649	-	71
Chr1	8338087	8338088	native_no_stress_peak_88	2.06938	Chr1	AT1G23490	gene	8336683	8338672	+	0
Chr1	8536756	8536757	native_no_stress_peak_89	1.51161	Chr1	AT1G24140	gene	8536045	8537387	-	0
Chr1	8778192	8778193	native_no_stress_peak_90	10.06059	Chr1	AT1G24880	gene	8775901	8783775	+	0
Chr1	8899477	8899478	native_no_stress_peak_91	6.22716	Chr1	AT1G25370	gene	8897755	8899102	-	-375
Chr1	8977245	8977246	native_no_stress_peak_92	4.31927	Chr1	AT1G25550	gene	8976434	8978093	+	0
Chr1	8981884	8981885	native_no_stress_peak_93	2.36274	Chr1	AT1G25560	gene	8981677	8983041	-	0
Chr1	8982597	8982598	native_no_stress_peak_94	2.06938	Chr1	AT1G25560	gene	8981677	8983041	-	0
Chr1	9092590	9092591	native_no_stress_peak_95	6.83627	Chr1	AT1G26270	gene	9089524	9092457	-	-133
Chr1	9174417	9174418	native_no_stress_peak_96	6.95466	Chr1	AT1TE29570	TE	9175323	9177761	+	905
Chr1	9286291	9286292	native_no_stress_peak_97	18.98055	Chr1	AT1G26800	gene	9285099	9286324	-	0
Chr1	9407949	9407950	native_no_stress_peak_98	2.86182	Chr1	AT1G27100	gene	9407125	9411172	-	0
Chr1	9483062	9483063	native_no_stress_peak_99	9.36721	Chr1	AT1G27300	gene	9483157	9484368	+	94
Chr1	9492855	9492856	native_no_stress_peak_100	23.73383	Chr1	AT1G27330	gene	9492964	9494069	+	108
Chr1	9648921	9648922	native_no_stress_peak_101	20.6277	Chr1	AT1G27730	gene	9648141	9649073	-	0
Chr1	981944	981945	native_no_stress_peak_14	10.17312	Chr1	AT1G03860	gene	979308	981885	-	-59
Chr1	9847918	9847919	native_no_stress_peak_102	12.94743	Chr1	AT1G28190	gene	9846884	9847923	-	0
Chr1	9884885	9884886	native_no_stress_peak_103	4.54822	Chr1	AT1G28270	gene	9883038	9883870	+	-1015
Chr1	9934340	9934341	native_no_stress_peak_104	2.68349	Chr1	AT1G28330	gene	9933884	9935271	-	0
Chr1	9956483	9956484	native_no_stress_peak_105	7.14303	Chr1	AT1G28370	gene	9955969	9956940	-	0
Mt	123082	123083	native_no_stress_peak_967	3.06376	-	-	-	-	-	-	5100
Mt	138323	138324	native_no_stress_peak_968	1.68254	-	-	-	-	-	-	5100
Mt	179362	179363	native_no_stress_peak_969	4.60312	-	-	-	-	-	-	5100
Mt	181273	181274	native_no_stress_peak_970	4.18385	-	-	-	-	-	-	5100
Mt	187333	187334	native_no_stress_peak_971	3.15661	-	-	-	-	-	-	5100
Mt	195026	195027	native_no_stress_peak_972	3.35858	-	-	-	-	-	-	5100
Mt	19970	19971	native_no_stress_peak_956	6.01122	-	-	-	-	-	-	5100
Mt	23240	23241	native_no_stress_peak_957	8.0322	-	-	-	-	-	-	5100
Mt	39392	39393	native_no_stress_peak_958	4.46224	-	-	-	-	-	-	5100
Mt	45196	45197	native_no_stress_peak_959	5.75518	-	-	-	-	-	-	5100
Mt	47108	47109	native_no_stress_peak_960	4.18385	-	-	-	-	-	-	5100
Mt	59867	59868	native_no_stress_peak_961	2.41115	-	-	-	-	-	-	5100
Mt	71527	71528	native_no_stress_peak_962	3.19006	-	-	-	-	-	-	5100
Mt	93784	93785	native_no_stress_peak_963	2.50239	-	-	-	-	-	-	5100
Mt	96768	96769	native_no_stress_peak_964	10.19846	-	-	-	-	-	-	5100
Mt	97637	97638	native_no_stress_peak_965	1.92163	-	-	-	-	-	-	5100
Mt	99021	99022	native_no_stress_peak_966	6.04606	-	-	-	-	-	-	5100
Chr2	10108117	10108118	native_no_stress_peak_327	2.98654	Chr2	AT2G23760	gene	10107709	10113213	-	0
Chr2	1012860	1012861	native_no_stress_peak_257	10.86184	Chr2	AT2G03330	gene	1008460	1014122	+	0
Chr2	1012860	1012861	native_no_stress_peak_257	10.86184	Chr2	AT2TE04525	TE	1011233	1012992	-	0
Chr2	10135555	10135556	native_no_stress_peak_328	5.25187	Chr2	AT2G23810	gene	10135605	10137561	-	49
Chr2	10135944	10135945	native_no_stress_peak_329	5.33407	Chr2	AT2G23810	gene	10135605	10137561	-	0
Chr2	1038834	1038835	native_no_stress_peak_258	3.70557	Chr2	AT2TE04630	TE	1037743	1038911	-	0
Chr2	10427612	10427613	native_no_stress_peak_330	14.05927	Chr2	AT2G24540	gene	10426342	10427594	+	-18
Chr2	10582742	10582743	native_no_stress_peak_331	4.68713	Chr2	AT2G24850	gene	10582830	10585216	-	87
Chr2	1083044	1083045	native_no_stress_peak_259	3.38597	Chr2	AT2TE04855	TE	1083448	1083487	-	403
Chr2	10847255	10847256	native_no_stress_peak_332	5.15	Chr2	AT2G25490	gene	10847375	10850532	-	119
Chr2	10857415	10857416	native_no_stress_peak_333	2.64423	Chr2	AT2G25510	gene	10856372	10857156	+	-259
Chr2	11043365	11043366	native_no_stress_peak_334	32.06007	Chr2	AT2G25900	gene	11041331	11043209	+	-156
Chr2	11135569	11135570	native_no_stress_peak_335	47.72274	Chr2	AT2G26150	gene	11135682	11137396	+	112
Chr2	11149936	11149937	native_no_stress_peak_336	6.8081	Chr2	AT2G26190	gene	11147639	11150510	-	0
Chr2	11274169	11274170	native_no_stress_peak_337	58.11514	Chr2	AT2G26510	gene	11273911	11277630	+	0
Chr2	11284986	11284987	native_no_stress_peak_338	8.93278	Chr2	AT2TE48790	TE	11284273	11285063	-	0
Chr2	11294092	11294093	native_no_stress_peak_339	6.66331	Chr2	AT2G26560	gene	11293769	11295806	-	0
Chr2	11295563	11295564	native_no_stress_peak_340	3.20373	Chr2	AT2G26560	gene	11293769	11295806	-	0
Chr2	11684400	11684401	native_no_stress_peak_341	4.23678	Chr2	AT2G27310	gene	11683862	11684967	-	0
Chr2	11777540	11777541	native_no_stress_peak_342	22.37512	Chr2	AT2G27580	gene	11776411	11777529	-	-11
Chr2	1184564	1184565	native_no_stress_peak_260	13.5813	Chr2	AT2TE05350	TE	1184426	1184445	+	-119
Chr2	11860447	11860448	native_no_stress_peak_343	34.12362	Chr2	AT2G27830	gene	11860218	11861475	+	0
Chr2	12148740	12148741	native_no_stress_peak_344	5.92985	Chr2	AT2G28400	gene	12148304	12149052	-	0
Chr2	12232892	12232893	native_no_stress_peak_345	27.34233	Chr2	AT2TE53310	TE	12231412	12231765	+	-1127
Chr2	12380882	12380883	native_no_stress_peak_346	9.32971	Chr2	AT2G28840	gene	12378337	12380742	+	-140
Chr2	12615521	12615522	native_no_stress_peak_347	8.61301	Chr2	AT2G29400	gene	12613081	12615399	-	-122
Chr2	12625587	12625588	native_no_stress_peak_348	4.84731	Chr2	AT2G29450	gene	12624586	12625637	-	0
Chr2	12680265	12680266	native_no_stress_peak_349	9.59715	Chr2	AT2G29660	gene	12678890	12680667	+	0
Chr2	12681756	12681757	native_no_stress_peak_350	2.23913	Chr2	AT2G29670	gene	12681958	12685087	-	201
Chr2	12683357	12683358	native_no_stress_peak_351	2.605	Chr2	AT2G29670	gene	12681958	12685087	-	0
Chr2	12739738	12739739	native_no_stress_peak_352	9.59694	Chr2	AT2TE55690	TE	12738687	12740291	-	0
Chr2	12905394	12905395	native_no_stress_peak_353	22.68765	Chr2	AT2G30260	gene	12905402	12907509	-	7
Chr2	12939581	12939582	native_no_stress_peak_354	20.36653	Chr2	AT2G30362	gene	12937351	12939638	+	0
Chr2	12975757	12975758	native_no_stress_peak_355	2.23913	Chr2	AT2G30450	gene	12975948	12976018	-	190
Chr2	13140274	13140275	native_no_stress_peak_356	6.5119	Chr2	AT2G30860	gene	13138997	13140245	+	-29
Chr2	13163450	13163451	native_no_stress_peak_357	6.11919	Chr2	AT2G30930	gene	13162369	13163398	+	-52
Chr2	13556320	13556321	native_no_stress_peak_358	3.97088	Chr2	AT2G31880	gene	13554894	13556977	+	0
Chr2	13660897	13660898	native_no_stress_peak_359	13.5813	Chr2	AT2G32150	gene	13659006	13660764	+	-133
Chr2	13860068	13860069	native_no_stress_peak_360	5.62824	Chr2	AT2G32680	gene	13859769	13862614	-	0
Chr2	14253317	14253318	native_no_stress_peak_361	19.11735	Chr2	AT2G33700	gene	14253424	14255993	+	106
Chr2	14308837	14308838	native_no_stress_peak_362	3.8652	Chr2	AT2G33820	gene	14306293	14308293	-	-544
Chr2	15193011	15193012	native_no_stress_peak_363	13.42836	Chr2	AT2G36220	gene	15192480	15193698	+	0
Chr2	15445340	15445341	native_no_stress_peak_364	21.07226	Chr2	AT2G36830	gene	15445425	15446574	+	84
Chr2	15593869	15593870	native_no_stress_peak_365	2.605	Chr2	AT2G37110	gene	15592552	15594014	+	0
Chr2	15884930	15884931	native_no_stress_peak_366	3.38597	Chr2	AT2TE71055	TE	15884475	15885121	+	0
Chr2	15969787	15969788	native_no_stress_peak_367	50.48531	Chr2	AT2G38120	gene	15972993	15977180	+	3205
Chr2	16108953	16108954	native_no_stress_peak_368	2.82839	Chr2	AT2G38470	gene	16108361	16110766	+	0
Chr2	16110162	16110163	native_no_stress_peak_369	4.41592	Chr2	AT2G38470	gene	16108361	16110766	+	0
Chr2	16368686	16368687	native_no_stress_peak_370	17.58797	Chr2	AT2G39210	gene	16366157	16368275	-	-411
Chr2	16701192	16701193	native_no_stress_peak_371	9.47955	Chr2	AT2G40000	gene	16700510	16702028	-	0
Chr2	16772942	16772943	native_no_stress_peak_372	4.54622	Chr2	AT2G40140	gene	16772073	16774657	+	0
Chr2	16822379	16822380	native_no_stress_peak_373	1.82563	Chr2	AT2G40270	gene	16821934	16824506	-	0
Chr2	16823427	16823428	native_no_stress_peak_374	3.76428	Chr2	AT2G40270	gene	16821934	16824506	-	0
Chr2	16876832	16876833	native_no_stress_peak_375	1.65576	Chr2	AT2TE75960	TE	16875598	16877147	+	0
Chr2	17138403	17138404	native_no_stress_peak_376	14.71773	Chr2	AT2G41100	gene	17137829	17139612	+	0
Chr2	17139733	17139734	native_no_stress_peak_377	8.75135	Chr2	AT2G41100	gene	17137829	17139612	+	-121
Chr2	17261934	17261935	native_no_stress_peak_378	14.61031	Chr2	AT2G41410	gene	17261728	17262884	-	0
Chr2	17266764	17266765	native_no_stress_peak_379	1.52033	Chr2	AT2G41420	gene	17266477	17268024	-	0
Chr2	17270605	17270606	native_no_stress_peak_380	25.34125	Chr2	AT2G41430	gene	17269232	17270542	+	-63
Chr2	17480993	17480994	native_no_stress_peak_381	13.10521	Chr2	AT2G41890	gene	17478058	17480352	-	-641
Chr2	17508773	17508774	native_no_stress_peak_382	4.68713	Chr2	AT2G41940	gene	17507509	17508616	+	-157
Chr2	17639680	17639681	native_no_stress_peak_383	24.88011	Chr2	AT2G42350	gene	17639152	17639998	+	0
Chr2	17731628	17731629	native_no_stress_peak_384	2.39957	Chr2	AT2G42580	gene	17728715	17731718	+	0
Chr2	17889159	17889160	native_no_stress_peak_385	4.4088	Chr2	AT2G43010	gene	17886427	17889050	+	-109
Chr2	17940580	17940581	native_no_stress_peak_386	22.36938	Chr2	AT2TE81190	TE	17942613	17943018	+	2032
Chr2	179914	179915	native_no_stress_peak_253	13.5813	Chr2	AT2TE00670	TE	179755	180043	+	0
Chr2	18045909	18045910	native_no_stress_peak_387	9.32971	Chr2	AT2G43460	gene	18046004	18047401	-	94
Chr2	18137616	18137617	native_no_stress_peak_388	15.88758	Chr2	AT2G43780	gene	18136182	18137652	-	0
Chr2	18254079	18254080	native_no_stress_peak_389	1.78928	Chr2	AT2G44130	gene	18253610	18255054	+	0
Chr2	18254079	18254080	native_no_stress_peak_389	1.78928	Chr2	AT2G44140	gene	18253497	18258035	-	0
Chr2	18367836	18367837	native_no_stress_peak_390	9.31093	Chr2	AT2G44490	gene	18364756	18367725	+	-111
Chr2	18438349	18438350	native_no_stress_peak_391	3.25325	Chr2	AT2G44730	gene	18437333	18438565	-	0
Chr2	18477971	18477972	native_no_stress_peak_392	77.36185	Chr2	AT2G44810	gene	18479053	18480197	+	1081
Chr2	18537850	18537851	native_no_stress_peak_393	79.84497	Chr2	AT2G44940	gene	18537257	18538418	+	0
Chr2	18627200	18627201	native_no_stress_peak_394	19.91828	Chr2	AT2G45180	gene	18626320	18626997	+	-203
Chr2	18862938	18862939	native_no_stress_peak_395	4.88279	Chr2	AT2G45820	gene	18862953	18864691	-	14
Chr2	18913633	18913634	native_no_stress_peak_396	67.00982	Chr2	AT2G45970	gene	18912260	18914739	-	0
Chr2	18964500	18964501	native_no_stress_peak_397	7.14303	Chr2	AT2G46160	gene	18963083	18963885	+	-615
Chr2	19018141	19018142	native_no_stress_peak_398	8.81765	Chr2	AT2G46320	gene	19015813	19018491	+	0
Chr2	19019301	19019302	native_no_stress_peak_399	27.70689	Chr2	AT2G46330	gene	19018508	19019255	-	-46
Chr2	19043124	19043125	native_no_stress_peak_400	1.97316	Chr2	AT2G46390	gene	19042301	19043060	-	-64
Chr2	19043915	19043916	native_no_stress_peak_401	2.01807	Chr2	AT2G46400	gene	19043414	19044826	-	0
Chr2	19048050	19048051	native_no_stress_peak_402	39.94912	Chr2	AT2G46410	gene	19049172	19050341	-	1121
Chr2	19052374	19052375	native_no_stress_peak_403	3.38597	Chr2	AT2G46420	gene	19053686	19057096	+	1311
Chr2	19136764	19136765	native_no_stress_peak_404	9.6053	Chr2	AT2G46610	gene	19136566	19138762	-	0
Chr2	19196152	19196153	native_no_stress_peak_405	3.40696	Chr2	AT2TE87415	TE	19195952	19196956	-	0
Chr2	19204924	19204925	native_no_stress_peak_406	25.6484	Chr2	AT2G46735	gene	19204185	19205112	+	0
Chr2	19232007	19232008	native_no_stress_peak_407	20.4098	Chr2	AT2G46787	gene	19232377	19232523	+	369
Chr2	19243092	19243093	native_no_stress_peak_408	4.07054	Chr2	AT2TE87640	TE	19242629	19243132	-	0
Chr2	19369014	19369015	native_no_stress_peak_409	8.76602	Chr2	AT2G47180	gene	19368798	19370441	-	0
Chr2	19406776	19406777	native_no_stress_peak_410	20.2876	Chr2	AT2G47260	gene	19404820	19407084	-	0
Chr2	19559941	19559942	native_no_stress_peak_411	16.21959	Chr2	AT2G47740	gene	19559855	19559925	-	-16
Chr2	1967513	1967514	native_no_stress_peak_261	6.78755	Chr2	AT2G05380	gene	1966816	1968037	+	0
Chr2	199496	199497	native_no_stress_peak_254	2.6734	Chr2	AT2G01450	gene	199511	203126	-	14
Chr2	2027195	2027196	native_no_stress_peak_262	8.93278	Chr2	AT2TE09300	TE	2027258	2028132	-	62
Chr2	2284439	2284440	native_no_stress_peak_263	5.27567	Chr2	AT2TE10515	TE	2284254	2284530	+	0
Chr2	2329723	2329724	native_no_stress_peak_264	1.85985	Chr2	AT2G06000	gene	2327386	2329691	-	-32
Chr2	2359029	2359030	native_no_stress_peak_265	5.92985	Chr2	AT2G06045	transposable_element_gene	2358727	2359113	+	0
Chr2	2359029	2359030	native_no_stress_peak_265	5.92985	Chr2	AT2TE10880	TE	2358737	2359049	+	0
Chr2	2359766	2359767	native_no_stress_peak_266	7.67335	Chr2	AT2G06050	gene	2359114	2362302	-	0
Chr2	2563914	2563915	native_no_stress_peak_267	5.30725	Chr2	AT2G06460	transposable_element_gene	2563267	2564309	+	0
Chr2	2563914	2563915	native_no_stress_peak_267	5.30725	Chr2	AT2TE11540	TE	2562810	2570724	-	0
Chr2	2587610	2587611	native_no_stress_peak_268	3.90187	Chr2	AT2G06510	gene	2585018	2587686	+	0
Chr2	2588038	2588039	native_no_stress_peak_269	2.35422	Chr2	AT2G06520	gene	2587729	2588358	-	0
Chr2	296593	296594	native_no_stress_peak_255	5.23792	Chr2	AT2G01670	gene	296510	298101	-	0
Chr2	3303601	3303602	native_no_stress_peak_270	4.80484	Chr2	AT2G07774	gene	3303766	3304573	-	164
Chr2	3420067	3420068	native_no_stress_peak_271	1.93613	Chr2	AT2G07717	pseudogene	3418229	3424177	+	0
Chr2	3435549	3435550	native_no_stress_peak_272	7.09053	Chr2	AT2G07721	gene	3434482	3434994	-	-555
Chr2	3437684	3437685	native_no_stress_peak_273	5.36883	Chr2	AT2TE14960	TE	3438371	3438428	-	686
Chr2	3447136	3447137	native_no_stress_peak_274	3.70606	Chr2	AT2G07724	gene	3446394	3446717	-	-419
Chr2	3450496	3450497	native_no_stress_peak_275	3.7702	Chr2	AT2G07727	gene	3450578	3452044	+	81
Chr2	3463648	3463649	native_no_stress_peak_276	2.08889	Chr2	AT2G07758	gene	3462078	3462151	+	-1497
Chr2	3478352	3478353	native_no_stress_peak_277	1.61331	Chr2	AT2G07787	gene	3476928	3478704	+	0
Chr2	3485398	3485399	native_no_stress_peak_278	2.02584	Chr2	AT2G07806	gene	3484747	3489421	+	0
Chr2	3485955	3485956	native_no_stress_peak_279	2.71335	Chr2	AT2G07806	gene	3484747	3489421	+	0
Chr2	3487322	3487323	native_no_stress_peak_280	4.25318	Chr2	AT2G07806	gene	3484747	3489421	+	0
Chr2	3489570	3489571	native_no_stress_peak_281	4.23678	Chr2	AT2G07806	gene	3484747	3489421	+	-149
Chr2	387514	387515	native_no_stress_peak_256	2.63712	Chr2	AT2G01850	gene	385199	387344	+	-170
Chr2	5199849	5199850	native_no_stress_peak_282	1.76488	Chr2	AT2TE21295	TE	5190752	5213747	-	0
Chr2	5202589	5202590	native_no_stress_peak_283	2.24336	Chr2	AT2TE21295	TE	5190752	5213747	-	0
Chr2	5204069	5204070	native_no_stress_peak_284	2.33395	Chr2	AT2TE21295	TE	5190752	5213747	-	0
Chr2	5960305	5960306	native_no_stress_peak_285	13.33579	Chr2	AT2TE24335	TE	5960275	5975813	-	0
Chr2	6018493	6018494	native_no_stress_peak_286	5.60676	Chr2	AT2G14210	gene	6018558	6023863	+	64
Chr2	6499347	6499348	native_no_stress_peak_287	5.15	Chr2	AT2TE26570	TE	6498207	6498866	-	-481
Chr2	6511798	6511799	native_no_stress_peak_288	2.99834	Chr2	AT2G15042	gene	6510165	6512637	+	0
Chr2	6512901	6512902	native_no_stress_peak_289	8.76602	Chr2	AT2TE26620	TE	6512568	6513788	-	0
Chr2	6522880	6522881	native_no_stress_peak_290	3.62312	Chr2	AT2TE26670	TE	6521400	6523618	-	0
Chr2	6535288	6535289	native_no_stress_peak_291	5.88385	Chr2	AT2G15080	gene	6533687	6536995	+	0
Chr2	6708940	6708941	native_no_stress_peak_292	97.18783	Chr2	AT2G15390	gene	6709260	6711156	-	319
Chr2	6919345	6919346	native_no_stress_peak_293	3.57387	Chr2	AT2G15880	gene	6918039	6920319	-	0
Chr2	6946557	6946558	native_no_stress_peak_294	17.78956	Chr2	AT2G15950	gene	6946843	6946879	-	285
Chr2	6947829	6947830	native_no_stress_peak_295	3.24838	Chr2	AT2G15960	gene	6947309	6947688	+	-141
Chr2	7458988	7458989	native_no_stress_peak_296	22.61117	Chr2	AT2TE30595	TE	7458899	7458963	+	-25
Chr2	7755680	7755681	native_no_stress_peak_297	1.56711	Chr2	AT2G17840	gene	7755605	7757852	-	0
Chr2	7864272	7864273	native_no_stress_peak_298	4.68713	Chr2	AT2G18090	gene	7864314	7867766	+	41
Chr2	7952505	7952506	native_no_stress_peak_299	9.32971	Chr2	AT2G18300	gene	7952442	7954739	-	0
Chr2	7954162	7954163	native_no_stress_peak_300	5.75211	Chr2	AT2G18300	gene	7952442	7954739	-	0
Chr2	7956247	7956248	native_no_stress_peak_301	3.85794	Chr2	AT2G18320	gene	7956220	7957531	+	0
Chr2	7995940	7995941	native_no_stress_peak_302	9.12834	Chr2	AT2G18440	gene	7994941	7997239	-	0
Chr2	7996812	7996813	native_no_stress_peak_303	7.94627	Chr2	AT2G18440	gene	7994941	7997239	-	0
Chr2	8095442	8095443	native_no_stress_peak_304	3.80604	Chr2	AT2G18670	gene	8093220	8095729	+	0
Chr2	8095442	8095443	native_no_stress_peak_304	3.80604	Chr2	AT2G18680	gene	8094780	8095779	+	0
Chr2	8098459	8098460	native_no_stress_peak_305	2.99834	Chr2	AT2G18690	gene	8097420	8098827	+	0
Chr2	8641731	8641732	native_no_stress_peak_306	7.20788	Chr2	AT2TE36200	TE	8641850	8642274	+	118
Chr2	8850027	8850028	native_no_stress_peak_307	11.0914	Chr2	AT2G20560	gene	8848130	8850010	-	-17
Chr2	8911852	8911853	native_no_stress_peak_308	3.31444	Chr2	AT2G20670	gene	8911860	8913534	-	7
Chr2	9002673	9002674	native_no_stress_peak_309	5.97566	Chr2	AT2G20940	gene	9002032	9002701	-	0
Chr2	9055543	9055544	native_no_stress_peak_310	5.55195	Chr2	AT2G21130	gene	9055398	9056232	-	0
Chr2	9265104	9265105	native_no_stress_peak_311	14.97212	Chr2	AT2G21660	gene	9265249	9266393	-	144
Chr2	9265815	9265816	native_no_stress_peak_312	8.45835	Chr2	AT2G21660	gene	9265249	9266393	-	0
Chr2	9406088	9406089	native_no_stress_peak_313	47.97185	Chr2	AT2G22125	gene	9406263	9414518	+	174
Chr2	9517581	9517582	native_no_stress_peak_314	13.59995	Chr2	AT2G22426	gene	9517017	9517229	+	-352
Chr2	9526674	9526675	native_no_stress_peak_315	5.51547	Chr2	AT2G22430	gene	9526095	9527830	-	0
Chr2	9528050	9528051	native_no_stress_peak_316	53.66144	Chr2	AT2G22430	gene	9526095	9527830	-	-220
Chr2	9563937	9563938	native_no_stress_peak_317	9.08399	Chr2	AT2G22500	gene	9563224	9564751	-	0
Chr2	9584032	9584033	native_no_stress_peak_318	5.45693	Chr2	AT2G22540	gene	9579874	9583893	+	-139
Chr2	9647216	9647217	native_no_stress_peak_319	14.22607	Chr2	AT2G22680	gene	9645313	9647613	+	0
Chr2	9692681	9692682	native_no_stress_peak_320	18.83338	Chr2	AT2TE41350	TE	9692172	9692783	+	0
Chr2	9696451	9696452	native_no_stress_peak_321	3.38597	Chr2	AT2G22790	gene	9695932	9696909	+	0
Chr2	97828	97829	native_no_stress_peak_252	42.50015	Chr2	AT2G01140	gene	94811	96655	-	-1173
Chr2	9842555	9842556	native_no_stress_peak_322	3.14025	Chr2	AT2G23120	gene	9842043	9842634	+	0
Chr2	9905977	9905978	native_no_stress_peak_323	19.79164	Chr2	AT2G23290	gene	9904787	9905920	-	-57
Chr2	9926381	9926382	native_no_stress_peak_324	8.21519	Chr2	AT2G23321	gene	9926378	9926518	+	0
Chr2	9977544	9977545	native_no_stress_peak_325	1.56711	Chr2	AT2G23430	gene	9976746	9978021	-	0
Chr2	9978166	9978167	native_no_stress_peak_326	35.81614	Chr2	AT2G23430	gene	9976746	9978021	-	-145
Mt	123082	123083	native_no_stress_peak_967	3.06376	-	-	-	-	-	-	5100
Mt	138323	138324	native_no_stress_peak_968	1.68254	-	-	-	-	-	-	5100
Mt	179362	179363	native_no_stress_peak_969	4.60312	-	-	-	-	-	-	5100
Mt	181273	181274	native_no_stress_peak_970	4.18385	-	-	-	-	-	-	5100
Mt	187333	187334	native_no_stress_peak_971	3.15661	-	-	-	-	-	-	5100
Mt	195026	195027	native_no_stress_peak_972	3.35858	-	-	-	-	-	-	5100
Mt	19970	19971	native_no_stress_peak_956	6.01122	-	-	-	-	-	-	5100
Mt	23240	23241	native_no_stress_peak_957	8.0322	-	-	-	-	-	-	5100
Mt	39392	39393	native_no_stress_peak_958	4.46224	-	-	-	-	-	-	5100
Mt	45196	45197	native_no_stress_peak_959	5.75518	-	-	-	-	-	-	5100
Mt	47108	47109	native_no_stress_peak_960	4.18385	-	-	-	-	-	-	5100
Mt	59867	59868	native_no_stress_peak_961	2.41115	-	-	-	-	-	-	5100
Mt	71527	71528	native_no_stress_peak_962	3.19006	-	-	-	-	-	-	5100
Mt	93784	93785	native_no_stress_peak_963	2.50239	-	-	-	-	-	-	5100
Mt	96768	96769	native_no_stress_peak_964	10.19846	-	-	-	-	-	-	5100
Mt	97637	97638	native_no_stress_peak_965	1.92163	-	-	-	-	-	-	5100
Mt	99021	99022	native_no_stress_peak_966	6.04606	-	-	-	-	-	-	5100
Chr3	10506389	10506390	native_no_stress_peak_510	3.80604	Chr3	AT3G28180	gene	10505829	10509239	+	0
Chr3	10507329	10507330	native_no_stress_peak_511	9.32971	Chr3	AT3G28180	gene	10505829	10509239	+	0
Chr3	10508930	10508931	native_no_stress_peak_512	2.10798	Chr3	AT3G28180	gene	10505829	10509239	+	0
Chr3	10520342	10520343	native_no_stress_peak_513	20.4098	Chr3	AT3G28210	gene	10520509	10521532	+	166
Chr3	10693818	10693819	native_no_stress_peak_514	31.24574	Chr3	AT3G28540	gene	10694444	10696123	+	625
Chr3	10741004	10741005	native_no_stress_peak_515	2.36274	Chr3	AT3TE44630	TE	10741062	10742116	+	57
Chr3	1106737	1106738	native_no_stress_peak_415	4.41592	Chr3	AT3G04210	gene	1105963	1108069	-	0
Chr3	11359769	11359770	native_no_stress_peak_516	2.605	Chr3	AT3G29560	gene	11359512	11360208	-	0
Chr3	11482130	11482131	native_no_stress_peak_517	3.45995	Chr3	AT3TE47845	TE	11481904	11482016	-	-114
Chr3	12424440	12424441	native_no_stress_peak_518	7.14303	Chr3	AT3TE51350	TE	12423198	12431455	+	0
Chr3	1260666	1260667	native_no_stress_peak_416	3.71831	Chr3	AT3G04630	gene	1258545	1260871	+	0
Chr3	1478008	1478009	native_no_stress_peak_417	5.15	Chr3	AT3G05200	gene	1476982	1478730	+	0
Chr3	1490468	1490469	native_no_stress_peak_418	4.22691	Chr3	AT3G05220	gene	1488595	1491320	+	0
Chr3	1535449	1535450	native_no_stress_peak_419	1.32734	Chr3	AT3G05370	gene	1536014	1538719	-	564
Chr3	15436915	15436916	native_no_stress_peak_519	7.67335	Chr3	AT3TE62625	TE	15436931	15437158	-	15
Chr3	15871208	15871209	native_no_stress_peak_520	26.43119	Chr3	AT3G44110	gene	15868794	15871256	-	0
Chr3	15952511	15952512	native_no_stress_peak_521	30.4222	Chr3	AT3G44260	gene	15952045	15953084	-	0
Chr3	16201457	16201458	native_no_stress_peak_522	7.58135	Chr3	AT3TE65615	TE	16201300	16201639	+	0
Chr3	16221314	16221315	native_no_stress_peak_523	4.60677	Chr3	AT3G44670	gene	16216945	16221617	+	0
Chr3	16273869	16273870	native_no_stress_peak_524	8.76602	Chr3	AT3TE65940	TE	16274285	16274430	-	415
Chr3	16528905	16528906	native_no_stress_peak_525	4.71771	Chr3	AT3G45140	gene	16525410	16529352	+	0
Chr3	16596250	16596251	native_no_stress_peak_526	3.91082	Chr3	AT3TE67310	TE	16595049	16596366	+	0
Chr3	16699985	16699986	native_no_stress_peak_527	2.99834	Chr3	AT3TE67660	TE	16699920	16700160	+	0
Chr3	16787728	16787729	native_no_stress_peak_528	7.71674	Chr3	AT3TE68000	TE	16787587	16787744	-	0
Chr3	16817924	16817925	native_no_stress_peak_529	2.98654	Chr3	AT3G45780	gene	16816866	16824210	+	0
Chr3	16817924	16817925	native_no_stress_peak_529	2.98654	Chr3	AT3TE68105	TE	16817888	16817997	-	0
Chr3	16862747	16862748	native_no_stress_peak_530	6.62447	Chr3	AT3G45860	gene	16863401	16866041	-	653
Chr3	16864459	16864460	native_no_stress_peak_531	4.99614	Chr3	AT3G45860	gene	16863401	16866041	-	0
Chr3	17018941	17018942	native_no_stress_peak_532	21.98343	Chr3	AT3TE68980	TE	17018720	17018928	+	-13
Chr3	17178521	17178522	native_no_stress_peak_533	3.00986	Chr3	AT3G46620	gene	17178697	17180067	-	175
Chr3	17179110	17179111	native_no_stress_peak_534	4.74966	Chr3	AT3G46620	gene	17178697	17180067	-	0
Chr3	17179946	17179947	native_no_stress_peak_535	8.55865	Chr3	AT3G46620	gene	17178697	17180067	-	0
Chr3	17203378	17203379	native_no_stress_peak_536	6.66331	Chr3	AT3TE69710	TE	17202778	17203930	+	0
Chr3	1728096	1728097	native_no_stress_peak_420	73.03085	Chr3	AT3G05800	gene	1727306	1728296	+	0
Chr3	17352940	17352941	native_no_stress_peak_537	4.7462	Chr3	AT3TE70350	TE	17352920	17352956	-	0
Chr3	17367685	17367686	native_no_stress_peak_538	15.47121	Chr3	AT3TE70410	TE	17363070	17368157	-	0
Chr3	17402534	17402535	native_no_stress_peak_539	9.28326	Chr3	AT3TE70580	TE	17401996	17402550	-	0
Chr3	17417932	17417933	native_no_stress_peak_540	4.28045	Chr3	AT3TE70590	TE	17402796	17417981	-	0
Chr3	17418916	17418917	native_no_stress_peak_541	8.33833	Chr3	AT3TE70600	TE	17418434	17420099	-	0
Chr3	17441331	17441332	native_no_stress_peak_542	6.95466	Chr3	AT3G47340	gene	17437884	17441243	-	-88
Chr3	17523070	17523071	native_no_stress_peak_543	17.07372	Chr3	AT3G47543	gene	17522656	17522829	-	-241
Chr3	17637185	17637186	native_no_stress_peak_544	3.36625	Chr3	AT3G47800	gene	17634810	17637204	+	0
Chr3	17637185	17637186	native_no_stress_peak_544	3.36625	Chr3	AT3G47810	gene	17637122	17639691	-	0
Chr3	17974700	17974701	native_no_stress_peak_545	8.76447	Chr3	AT3G48515	gene	17974591	17974626	-	-74
Chr3	18017882	18017883	native_no_stress_peak_546	4.48391	Chr3	AT3G48620	gene	18015983	18017810	+	-72
Chr3	18025048	18025049	native_no_stress_peak_547	6.37683	Chr3	AT3G48650	pseudogene	18024663	18026149	+	0
Chr3	18026515	18026516	native_no_stress_peak_548	3.43797	Chr3	AT3G48650	pseudogene	18024663	18026149	+	-366
Chr3	18096862	18096863	native_no_stress_peak_549	14.09677	Chr3	AT3G48810	gene	18097048	18099721	+	185
Chr3	18210016	18210017	native_no_stress_peak_550	4.7462	Chr3	AT3G49120	gene	18207651	18210132	+	0
Chr3	18364240	18364241	native_no_stress_peak_551	2.605	Chr3	AT3G49530	gene	18362443	18364913	-	0
Chr3	18466799	18466800	native_no_stress_peak_552	4.68713	Chr3	AT3G49780	gene	18465679	18466376	+	-423
Chr3	18476995	18476996	native_no_stress_peak_553	35.65438	Chr3	AT3G49810	gene	18474537	18476834	-	-161
Chr3	18629934	18629935	native_no_stress_peak_554	7.67335	Chr3	AT3TE75575	TE	18629746	18632620	-	0
Chr3	18634154	18634155	native_no_stress_peak_555	2.64423	Chr3	AT3TE75595	TE	18633870	18634492	-	0
Chr3	18700620	18700621	native_no_stress_peak_556	12.48167	Chr3	AT3G50380	gene	18686443	18700533	-	-87
Chr3	18734528	18734529	native_no_stress_peak_557	50.63272	Chr3	AT3TE76010	TE	18734249	18739393	+	0
Chr3	18856764	18856765	native_no_stress_peak_558	3.80604	Chr3	AT3G50740	gene	18855161	18856884	-	0
Chr3	18860869	18860870	native_no_stress_peak_559	4.84731	Chr3	AT3TE76480	TE	18860902	18861154	-	32
Chr3	18862446	18862447	native_no_stress_peak_560	2.4714	Chr3	AT3G50750	gene	18861839	18863234	-	0
Chr3	18930438	18930439	native_no_stress_peak_561	6.62447	Chr3	AT3G50930	gene	18929526	18931839	+	0
Chr3	18936092	18936093	native_no_stress_peak_562	6.14628	Chr3	AT3G50950	gene	18935674	18938799	+	0
Chr3	18938115	18938116	native_no_stress_peak_563	4.23678	Chr3	AT3G50950	gene	18935674	18938799	+	0
Chr3	19115171	19115172	native_no_stress_peak_564	9.99106	Chr3	AT3G51540	gene	19115342	19117210	+	170
Chr3	19163724	19163725	native_no_stress_peak_565	9.90505	Chr3	AT3G51660	gene	19164063	19165247	-	338
Chr3	19230741	19230742	native_no_stress_peak_566	35.56596	Chr3	AT3TE78030	TE	19231659	19232368	-	917
Chr3	19250960	19250961	native_no_stress_peak_567	25.33166	Chr3	AT3G51890	gene	19249480	19250974	-	0
Chr3	19257441	19257442	native_no_stress_peak_568	4.31927	Chr3	AT3TE78140	TE	19257126	19257260	-	-181
Chr3	19264924	19264925	native_no_stress_peak_569	4.68713	Chr3	AT3G51910	gene	19265294	19266619	+	369
Chr3	19265703	19265704	native_no_stress_peak_570	4.23678	Chr3	AT3G51910	gene	19265294	19266619	+	0
Chr3	19268327	19268328	native_no_stress_peak_571	1.51161	Chr3	AT3G51920	gene	19268043	19269479	-	0
Chr3	19426551	19426552	native_no_stress_peak_572	6.04997	Chr3	AT3G52400	gene	19425634	19427141	-	0
Chr3	19428475	19428476	native_no_stress_peak_573	3.81549	Chr3	AT3G52410	transposable_element_gene	19428300	19428920	+	0
Chr3	19428475	19428476	native_no_stress_peak_573	3.81549	Chr3	AT3TE78850	TE	19427939	19429443	-	0
Chr3	19535327	19535328	native_no_stress_peak_574	4.54822	Chr3	AT3G52700	gene	19532195	19538403	-	0
Chr3	19535327	19535328	native_no_stress_peak_574	4.54822	Chr3	AT3G52710	gene	19534585	19536018	+	0
Chr3	19536003	19536004	native_no_stress_peak_575	2.6915	Chr3	AT3G52700	gene	19532195	19538403	-	0
Chr3	19536003	19536004	native_no_stress_peak_575	2.6915	Chr3	AT3G52710	gene	19534585	19536018	+	0
Chr3	19570146	19570147	native_no_stress_peak_576	10.99242	Chr3	AT3G52800	gene	19569311	19570682	+	0
Chr3	1963058	1963059	native_no_stress_peak_421	3.77794	Chr3	AT3TE08265	TE	1963668	1963727	+	609
Chr3	1971932	1971933	native_no_stress_peak_422	6.95466	Chr3	AT3G06437	pseudogene	1970997	1972455	-	0
Chr3	19808993	19808994	native_no_stress_peak_577	3.38597	Chr3	AT3G53430	gene	19809687	19810469	-	693
Chr3	19818945	19818946	native_no_stress_peak_578	5.03592	Chr3	AT3G53460	gene	19819185	19821519	-	239
Chr3	19820275	19820276	native_no_stress_peak_579	2.35073	Chr3	AT3G53460	gene	19819185	19821519	-	0
Chr3	19940511	19940512	native_no_stress_peak_580	11.70081	Chr3	AT3G53830	gene	19940814	19943799	+	302
Chr3	20048865	20048866	native_no_stress_peak_581	27.67073	Chr3	AT3G54140	gene	20045663	20048572	-	-293
Chr3	20121575	20121576	native_no_stress_peak_582	16.41955	Chr3	AT3G54340	gene	20119173	20121170	-	-405
Chr3	2012816	2012817	native_no_stress_peak_423	1.57263	Chr3	AT3G06500	gene	2012079	2015705	+	0
Chr3	20141789	20141790	native_no_stress_peak_583	64.99947	Chr3	AT3G54400	gene	20140058	20142642	-	0
Chr3	20346817	20346818	native_no_stress_peak_584	6.62447	Chr3	AT3G54920	gene	20345082	20348582	+	0
Chr3	20775870	20775871	native_no_stress_peak_585	6.53879	Chr3	AT3G55980	gene	20776295	20778842	+	424
Chr3	20777072	20777073	native_no_stress_peak_586	2.37075	Chr3	AT3G55980	gene	20776295	20778842	+	0
Chr3	20778225	20778226	native_no_stress_peak_587	4.24043	Chr3	AT3G55980	gene	20776295	20778842	+	0
Chr3	20778709	20778710	native_no_stress_peak_588	2.25821	Chr3	AT3G55980	gene	20776295	20778842	+	0
Chr3	20897784	20897785	native_no_stress_peak_589	7.36409	Chr3	AT3G56360	gene	20896481	20897593	+	-191
Chr3	21060943	21060944	native_no_stress_peak_590	4.68713	Chr3	AT3G56880	gene	21059915	21060965	+	0
Chr3	21188454	21188455	native_no_stress_peak_591	11.28882	Chr3	AT3G57260	gene	21188517	21189859	-	62
Chr3	21262878	21262879	native_no_stress_peak_592	6.05219	Chr3	AT3G57460	gene	21263086	21265797	-	207
Chr3	2133051	2133052	native_no_stress_peak_424	4.23678	Chr3	AT3G06760	gene	2132758	2134556	+	0
Chr3	21387559	21387560	native_no_stress_peak_593	16.90031	Chr3	AT3G57710	gene	21384676	21387399	-	-160
Chr3	21395443	21395444	native_no_stress_peak_594	18.92986	Chr3	AT3G57760	gene	21395593	21397244	+	149
Chr3	21827779	21827780	native_no_stress_peak_595	4.84731	Chr3	AT3G59060	gene	21827978	21830507	-	198
Chr3	22144537	22144538	native_no_stress_peak_596	17.33682	Chr3	AT3G59950	gene	22144280	22147691	-	0
Chr3	22244096	22244097	native_no_stress_peak_597	3.73252	Chr3	AT3G60180	gene	22242504	22244061	-	-35
Chr3	2229213	2229214	native_no_stress_peak_425	18.54687	Chr3	AT3G07040	gene	2225952	2229024	-	-189
Chr3	22375997	22375998	native_no_stress_peak_598	9.31093	Chr3	AT3G60540	gene	22374963	22375865	-	-132
Chr3	2245011	2245012	native_no_stress_peak_426	24.95396	Chr3	AT3G07100	gene	2245164	2250699	-	152
Chr3	22513657	22513658	native_no_stress_peak_599	5.15	Chr3	AT3TE91745	TE	22513496	22521209	-	0
Chr3	22515711	22515712	native_no_stress_peak_600	11.309	Chr3	AT3G60930	transposable_element_gene	22514027	22516871	+	0
Chr3	22515711	22515712	native_no_stress_peak_600	11.309	Chr3	AT3TE91745	TE	22513496	22521209	-	0
Chr3	22517797	22517798	native_no_stress_peak_601	23.09133	Chr3	AT3G60935	transposable_element_gene	22517150	22520275	-	0
Chr3	22517797	22517798	native_no_stress_peak_601	23.09133	Chr3	AT3TE91745	TE	22513496	22521209	-	0
Chr3	2264714	2264715	native_no_stress_peak_427	13.08748	Chr3	AT3G07150	gene	2263806	2264576	-	-138
Chr3	22650862	22650863	native_no_stress_peak_602	3.80604	Chr3	AT3G61190	gene	22650159	22651488	-	0
Chr3	22741982	22741983	native_no_stress_peak_603	1.51161	Chr3	AT3G61460	gene	22741511	22742284	-	0
Chr3	22747391	22747392	native_no_stress_peak_604	2.99834	Chr3	AT3TE92720	TE	22747219	22747905	-	0
Chr3	22769315	22769316	native_no_stress_peak_605	4.62783	Chr3	AT3G61520	gene	22768917	22771274	-	0
Chr3	22881670	22881671	native_no_stress_peak_606	8.55865	Chr3	AT3G61820	gene	22879804	22881630	-	-40
Chr3	22886579	22886580	native_no_stress_peak_607	7.40697	Chr3	AT3G61826	gene	22886631	22886723	-	51
Chr3	23040664	23040665	native_no_stress_peak_608	10.47728	Chr3	AT3G62260	gene	23038290	23040584	-	-80
Chr3	23091606	23091607	native_no_stress_peak_609	2.95274	Chr3	AT3G62420	gene	23091586	23092850	-	0
Chr3	23091606	23091607	native_no_stress_peak_609	2.95274	Chr3	AT3G62422	gene	23091586	23092850	-	0
Chr3	23153559	23153560	native_no_stress_peak_610	37.93848	Chr3	AT3G62600	gene	23150790	23153510	-	-49
Chr3	23345238	23345239	native_no_stress_peak_611	26.73423	Chr3	AT3G63190	gene	23342582	23344773	-	-465
Chr3	2348396	2348397	native_no_stress_peak_428	2.605	Chr3	AT3G07350	gene	2347468	2348791	+	0
Chr3	2366017	2366018	native_no_stress_peak_429	3.49203	Chr3	AT3G07390	gene	2365301	2366496	+	0
Chr3	2718686	2718687	native_no_stress_peak_430	1.56711	Chr3	AT3G08940	gene	2717675	2718883	+	0
Chr3	2737179	2737180	native_no_stress_peak_431	13.72042	Chr3	AT3G08960	gene	2729819	2736884	-	-295
Chr3	2871051	2871052	native_no_stress_peak_432	6.69379	Chr3	AT3G09350	gene	2871045	2873312	+	0
Chr3	2905946	2905947	native_no_stress_peak_433	19.45866	Chr3	AT3G09440	gene	2903198	2905729	-	-217
Chr3	2971702	2971703	native_no_stress_peak_434	23.7072	Chr3	AT3TE12475	TE	2971576	2971602	+	-100
Chr3	3019150	3019151	native_no_stress_peak_435	20.94808	Chr3	AT3G09830	gene	3016494	3018983	+	-167
Chr3	3068864	3068865	native_no_stress_peak_436	11.35935	Chr3	AT3G09980	gene	3069231	3071429	+	366
Chr3	3090596	3090597	native_no_stress_peak_437	5.75211	Chr3	AT3G10015	gene	3090544	3090626	+	0
Chr3	3188640	3188641	native_no_stress_peak_438	2.60899	Chr3	AT3TE13380	TE	3188404	3188500	+	-140
Chr3	3379379	3379380	native_no_stress_peak_439	11.0914	Chr3	AT3G10800	gene	3379254	3381621	+	0
Chr3	3419881	3419882	native_no_stress_peak_440	4.39776	Chr3	AT3G10920	gene	3417954	3419853	+	-28
Chr3	3442861	3442862	native_no_stress_peak_441	2.39957	Chr3	AT3G10985	gene	3442528	3443445	+	0
Chr3	3450397	3450398	native_no_stress_peak_442	3.38597	Chr3	AT3G11000	gene	3447568	3450589	+	0
Chr3	3451954	3451955	native_no_stress_peak_443	1.46948	Chr3	AT3G11010	gene	3450496	3453683	-	0
Chr3	3537814	3537815	native_no_stress_peak_444	13.20856	Chr3	AT3G11290	gene	3535610	3537843	-	0
Chr3	3583903	3583904	native_no_stress_peak_445	6.11919	Chr3	AT3G11410	gene	3583883	3585790	-	0
Chr3	3692623	3692624	native_no_stress_peak_446	7.67335	Chr3	AT3TE15510	TE	3689640	3690688	+	-1935
Chr3	3698728	3698729	native_no_stress_peak_447	39.71671	Chr3	AT3G11700	gene	3698839	3701493	+	110
Chr3	3730498	3730499	native_no_stress_peak_448	3.59175	Chr3	AT3G11820	gene	3729305	3731149	-	0
Chr3	3839051	3839052	native_no_stress_peak_449	38.93438	Chr3	AT3G12050	gene	3839102	3841466	+	50
Chr3	3993946	3993947	native_no_stress_peak_450	44.41964	Chr3	AT3G12580	gene	3991261	3993792	-	-154
Chr3	4013954	4013955	native_no_stress_peak_451	2.01807	Chr3	AT3G12640	gene	4014213	4017869	+	258
Chr3	4290709	4290710	native_no_stress_peak_452	5.15	Chr3	AT3G13277	gene	4290082	4291595	+	0
Chr3	4310874	4310875	native_no_stress_peak_453	6.60062	Chr3	AT3G13310	gene	4310608	4311441	-	0
Chr3	4311970	4311971	native_no_stress_peak_454	6.42323	Chr3	AT3G13310	gene	4310608	4311441	-	-529
Chr3	4330341	4330342	native_no_stress_peak_455	15.24397	Chr3	AT3G13330	gene	4319647	4330061	-	-280
Chr3	4389133	4389134	native_no_stress_peak_456	42.73071	Chr3	AT3G13470	gene	4389256	4392801	+	122
Chr3	4494280	4494281	native_no_stress_peak_457	4.44871	Chr3	AT3TE18940	TE	4494399	4494521	+	118
Chr3	4494816	4494817	native_no_stress_peak_458	4.68713	Chr3	AT3TE18945	TE	4494522	4495163	+	0
Chr3	4494816	4494817	native_no_stress_peak_458	4.68713	Chr3	AT3TE18950	TE	4494814	4495020	-	0
Chr3	4512864	4512865	native_no_stress_peak_459	3.80604	Chr3	AT3G13750	gene	4510965	4516298	+	0
Chr3	4515604	4515605	native_no_stress_peak_460	2.08589	Chr3	AT3G13750	gene	4510965	4516298	+	0
Chr3	4651548	4651549	native_no_stress_peak_461	4.68713	Chr3	AT3G14050	gene	4650757	4653914	-	0
Chr3	4652409	4652410	native_no_stress_peak_462	2.605	Chr3	AT3G14050	gene	4650757	4653914	-	0
Chr3	4666956	4666957	native_no_stress_peak_463	4.23678	Chr3	AT3G14075	gene	4663569	4667079	-	0
Chr3	4715178	4715179	native_no_stress_peak_464	19.06737	Chr3	AT3G14200	gene	4712574	4714653	-	-525
Chr3	4728804	4728805	native_no_stress_peak_465	84.46564	Chr3	AT3TE19950	TE	4728234	4728660	-	-144
Chr3	4771825	4771826	native_no_stress_peak_466	7.20788	Chr3	AT3G14310	gene	4771902	4775119	-	76
Chr3	4831412	4831413	native_no_stress_peak_467	35.08298	Chr3	AT3G14440	gene	4831288	4833599	-	0
Chr3	5121931	5121932	native_no_stress_peak_468	4.64675	Chr3	AT3G15210	gene	5121422	5122562	+	0
Chr3	5122583	5122584	native_no_stress_peak_469	2.36274	Chr3	AT3G15210	gene	5121422	5122562	+	-21
Chr3	5138675	5138676	native_no_stress_peak_470	3.6977	Chr3	AT3G15260	gene	5138686	5142644	+	10
Chr3	5214355	5214356	native_no_stress_peak_471	12.65208	Chr3	AT3G15460	gene	5214084	5216261	-	0
Chr3	5228016	5228017	native_no_stress_peak_472	21.33891	Chr3	AT3TE22000	TE	5228100	5229119	-	83
Chr3	5330954	5330955	native_no_stress_peak_473	2.605	Chr3	AT3G15730	gene	5330322	5333745	+	0
Chr3	536704	536705	native_no_stress_peak_414	41.18382	Chr3	AT3G02550	gene	536505	537998	-	0
Chr3	5380899	5380900	native_no_stress_peak_474	20.5787	Chr3	AT3TE22600	TE	5380232	5380294	-	-605
Chr3	5445182	5445183	native_no_stress_peak_475	14.78441	Chr3	AT3G16050	gene	5443950	5445329	-	0
Chr3	5506900	5506901	native_no_stress_peak_476	5.03312	Chr3	AT3G16240	gene	5505404	5507050	+	0
Chr3	5642255	5642256	native_no_stress_peak_477	2.605	Chr3	AT3G16565	gene	5639839	5642737	-	0
Chr3	5693423	5693424	native_no_stress_peak_478	4.07807	Chr3	AT3G16720	gene	5692738	5694127	+	0
Chr3	6089035	6089036	native_no_stress_peak_479	3.20373	Chr3	AT3G17790	gene	6089605	6091231	+	569
Chr3	6152044	6152045	native_no_stress_peak_480	19.24023	Chr3	AT3G17970	gene	6147962	6152018	+	-26
Chr3	6486635	6486636	native_no_stress_peak_481	2.99834	Chr3	AT3TE27270	TE	6486327	6487244	-	0
Chr3	6555953	6555954	native_no_stress_peak_482	10.49276	Chr3	AT3G19010	gene	6556197	6558009	-	243
Chr3	6563872	6563873	native_no_stress_peak_483	3.70557	Chr3	AT3G19030	gene	6563979	6564424	-	106
Chr3	6762816	6762817	native_no_stress_peak_484	12.32031	Chr3	AT3G19510	gene	6762764	6766588	-	0
Chr3	6771248	6771249	native_no_stress_peak_485	21.13806	Chr3	AT3TE28430	TE	6771215	6771726	+	0
Chr3	6772578	6772579	native_no_stress_peak_486	6.11919	Chr3	AT3G19520	gene	6772687	6775445	+	108
Chr3	6840746	6840747	native_no_stress_peak_487	6.11919	Chr3	AT3G19680	gene	6840281	6842320	+	0
Chr3	6842465	6842466	native_no_stress_peak_488	7.67335	Chr3	AT3G19690	gene	6842220	6842856	-	0
Chr3	7093700	7093701	native_no_stress_peak_489	18.7081	Chr3	AT3G20340	gene	7092900	7093501	-	-199
Chr3	7094357	7094358	native_no_stress_peak_490	72.39374	Chr3	AT3TE29800	TE	7094073	7094327	-	-30
Chr3	7224148	7224149	native_no_stress_peak_491	20.48334	Chr3	AT3G20650	gene	7220799	7224090	-	-58
Chr3	7861400	7861401	native_no_stress_peak_492	2.92508	Chr3	AT3TE32975	TE	7860751	7860928	-	-472
Chr3	7912276	7912277	native_no_stress_peak_493	27.86272	Chr3	AT3TE33175	TE	7911667	7912074	-	-202
Chr3	7946188	7946189	native_no_stress_peak_494	14.88148	Chr3	AT3G22420	gene	7946526	7949096	+	337
Chr3	8181253	8181254	native_no_stress_peak_495	2.605	Chr3	AT3G23030	gene	8180768	8181800	-	0
Chr3	8209775	8209776	native_no_stress_peak_496	6.11919	Chr3	AT3G23085	transposable_element_gene	8209764	8211155	-	0
Chr3	8230568	8230569	native_no_stress_peak_497	13.5813	Chr3	AT3TE34520	TE	8230650	8230714	+	81
Chr3	8231307	8231308	native_no_stress_peak_498	3.99532	Chr3	AT3TE34525	TE	8230715	8232502	-	0
Chr3	8307966	8307967	native_no_stress_peak_499	14.22607	Chr3	AT3TE34840	TE	8308071	8308549	+	104
Chr3	8685423	8685424	native_no_stress_peak_500	4.68713	Chr3	AT3TE36400	TE	8684420	8685340	-	-83
Chr3	8686422	8686423	native_no_stress_peak_501	5.15	Chr3	AT3G24050	gene	8685873	8687677	+	0
Chr3	87859	87860	native_no_stress_peak_412	6.49004	Chr3	AT3G01280	gene	85601	87858	+	-1
Chr3	88635	88636	native_no_stress_peak_413	2.67321	Chr3	AT3G01290	gene	88054	89422	-	0
Chr3	8919152	8919153	native_no_stress_peak_502	8.91926	Chr3	AT3G24500	gene	8918679	8919683	+	0
Chr3	9109966	9109967	native_no_stress_peak_503	2.16376	Chr3	AT3G25010	gene	9110103	9112748	-	136
Chr3	9575011	9575012	native_no_stress_peak_504	1.56711	Chr3	AT3G26170	gene	9573360	9575148	-	0
Chr3	9595600	9595601	native_no_stress_peak_505	11.37429	Chr3	AT3G26210	gene	9593132	9595243	-	-357
Chr3	9711542	9711543	native_no_stress_peak_506	7.53934	Chr3	AT3G26510	gene	9710337	9712660	-	0
Chr3	9712569	9712570	native_no_stress_peak_507	17.50334	Chr3	AT3G26510	gene	9710337	9712660	-	0
Chr3	9740129	9740130	native_no_stress_peak_508	9.7044	Chr3	AT3TE40545	TE	9739656	9740357	+	0
Chr3	9828889	9828890	native_no_stress_peak_509	18.03308	Chr3	AT3TE40900	TE	9828598	9829385	-	0
Mt	123082	123083	native_no_stress_peak_967	3.06376	-	-	-	-	-	-	5100
Mt	138323	138324	native_no_stress_peak_968	1.68254	-	-	-	-	-	-	5100
Mt	179362	179363	native_no_stress_peak_969	4.60312	-	-	-	-	-	-	5100
Mt	181273	181274	native_no_stress_peak_970	4.18385	-	-	-	-	-	-	5100
Mt	187333	187334	native_no_stress_peak_971	3.15661	-	-	-	-	-	-	5100
Mt	195026	195027	native_no_stress_peak_972	3.35858	-	-	-	-	-	-	5100
Mt	19970	19971	native_no_stress_peak_956	6.01122	-	-	-	-	-	-	5100
Mt	23240	23241	native_no_stress_peak_957	8.0322	-	-	-	-	-	-	5100
Mt	39392	39393	native_no_stress_peak_958	4.46224	-	-	-	-	-	-	5100
Mt	45196	45197	native_no_stress_peak_959	5.75518	-	-	-	-	-	-	5100
Mt	47108	47109	native_no_stress_peak_960	4.18385	-	-	-	-	-	-	5100
Mt	59867	59868	native_no_stress_peak_961	2.41115	-	-	-	-	-	-	5100
Mt	71527	71528	native_no_stress_peak_962	3.19006	-	-	-	-	-	-	5100
Mt	93784	93785	native_no_stress_peak_963	2.50239	-	-	-	-	-	-	5100
Mt	96768	96769	native_no_stress_peak_964	10.19846	-	-	-	-	-	-	5100
Mt	97637	97638	native_no_stress_peak_965	1.92163	-	-	-	-	-	-	5100
Mt	99021	99022	native_no_stress_peak_966	6.04606	-	-	-	-	-	-	5100
Chr4	10060381	10060382	native_no_stress_peak_663	21.14424	Chr4	AT4G18170	gene	10061373	10062841	+	991
Chr4	1044009	1044010	native_no_stress_peak_618	2.72974	Chr4	AT4G02370	gene	1042338	1043206	+	-803
Chr4	10492078	10492079	native_no_stress_peak_664	7.67335	Chr4	AT4G19185	gene	10489042	10491671	-	-407
Chr4	10648395	10648396	native_no_stress_peak_665	3.62312	Chr4	AT4TE48735	TE	10648123	10649338	+	0
Chr4	10649537	10649538	native_no_stress_peak_666	4.60618	Chr4	AT4TE48740	TE	10649339	10649401	+	-136
Chr4	10899685	10899686	native_no_stress_peak_667	18.98055	Chr4	AT4TE49990	TE	10899528	10904738	+	0
Chr4	10943630	10943631	native_no_stress_peak_668	8.76602	Chr4	AT4G20260	gene	10940746	10943561	+	-69
Chr4	1110020	1110021	native_no_stress_peak_619	3.61564	Chr4	AT4G02510	gene	1104766	1109600	+	-420
Chr4	11157636	11157637	native_no_stress_peak_669	3.80604	Chr4	AT4G20830	gene	11155453	11157806	+	0
Chr4	11918083	11918084	native_no_stress_peak_670	8.55865	Chr4	AT4G22670	gene	11918080	11920910	+	0
Chr4	11931171	11931172	native_no_stress_peak_671	1.82296	Chr4	AT4G22690	gene	11929359	11931693	+	0
Chr4	12028513	12028514	native_no_stress_peak_672	28.30508	Chr4	AT4TE55720	TE	12027888	12028450	-	-63
Chr4	12122947	12122948	native_no_stress_peak_673	5.03312	Chr4	AT4G23140	gene	12121383	12124205	+	0
Chr4	12132975	12132976	native_no_stress_peak_674	6.5119	Chr4	AT4G23160	gene	12129485	12134187	+	0
Chr4	12135823	12135824	native_no_stress_peak_675	2.39957	Chr4	AT4G23170	gene	12135093	12136157	+	0
Chr4	12139344	12139345	native_no_stress_peak_676	1.81355	Chr4	AT4G23180	gene	12138137	12140921	+	0
Chr4	12141226	12141227	native_no_stress_peak_677	5.62425	Chr4	AT4G23190	gene	12141032	12143833	-	0
Chr4	12291685	12291686	native_no_stress_peak_678	15.54753	Chr4	AT4G23550	gene	12291820	12293096	+	134
Chr4	12299943	12299944	native_no_stress_peak_679	7.14303	Chr4	AT4G23570	gene	12299823	12302719	+	0
Chr4	12317813	12317814	native_no_stress_peak_680	17.65742	Chr4	AT4G23630	gene	12317059	12319937	+	0
Chr4	12392051	12392052	native_no_stress_peak_681	8.21519	Chr4	AT4G23800	gene	12390167	12392710	+	0
Chr4	12556086	12556087	native_no_stress_peak_682	24.01129	Chr4	AT4G24190	gene	12551717	12555909	-	-177
Chr4	12623127	12623128	native_no_stress_peak_683	37.9774	Chr4	AT4G24410	gene	12623530	12624039	-	402
Chr4	12686863	12686864	native_no_stress_peak_684	3.5439	Chr4	AT4G24570	gene	12686459	12687650	+	0
Chr4	12687772	12687773	native_no_stress_peak_685	4.2281	Chr4	AT4G24580	gene	12687879	12694248	-	106
Chr4	13015693	13015694	native_no_stress_peak_686	2.98654	Chr4	AT4G25470	gene	13015277	13016220	-	0
Chr4	13220073	13220074	native_no_stress_peak_687	6.39187	Chr4	AT4G26080	gene	13219961	13222284	-	0
Chr4	13460901	13460902	native_no_stress_peak_688	44.09458	Chr4	AT4G26690	gene	13456434	13460060	-	-841
Chr4	13664187	13664188	native_no_stress_peak_689	7.67335	Chr4	AT4G27280	gene	13663576	13664240	-	0
Chr4	13727439	13727440	native_no_stress_peak_690	8.81765	Chr4	AT4G27450	gene	13727484	13728886	-	44
Chr4	13745624	13745625	native_no_stress_peak_691	3.62312	Chr4	AT4G27500	gene	13743110	13746211	+	0
Chr4	13810040	13810041	native_no_stress_peak_692	18.08839	Chr4	AT4G27652	gene	13809833	13810356	+	0
Chr4	13904339	13904340	native_no_stress_peak_693	2.60475	Chr4	AT4G27940	gene	13904474	13907245	+	134
Chr4	13997570	13997571	native_no_stress_peak_694	4.28106	Chr4	AT4G28240	gene	13997292	13998347	-	0
Chr4	14392042	14392043	native_no_stress_peak_695	3.99876	Chr4	AT4G29190	gene	14391938	14393373	-	0
Chr4	14580680	14580681	native_no_stress_peak_696	10.89404	Chr4	AT4G29780	gene	14579704	14581700	+	0
Chr4	14820365	14820366	native_no_stress_peak_697	6.11919	Chr4	AT4G30270	gene	14819192	14820592	-	0
Chr4	14882974	14882975	native_no_stress_peak_698	5.40564	Chr4	AT4G30440	gene	14881855	14883480	-	0
Chr4	14902522	14902523	native_no_stress_peak_699	3.38597	Chr4	AT4G30490	gene	14899034	14902144	-	-378
Chr4	15273250	15273251	native_no_stress_peak_700	6.28154	Chr4	AT4G31490	gene	15268533	15273147	+	-103
Chr4	15274467	15274468	native_no_stress_peak_701	3.57387	Chr4	AT4G31500	gene	15273471	15275310	-	0
Chr4	15489000	15489001	native_no_stress_peak_702	11.43905	Chr4	AT4G32020	gene	15487944	15489450	+	0
Chr4	15646723	15646724	native_no_stress_peak_703	50.35015	Chr4	AT4G32410	gene	15640620	15646665	-	-58
Chr4	15721417	15721418	native_no_stress_peak_704	4.95597	Chr4	AT4G32590	gene	15721324	15722908	+	0
Chr4	15944017	15944018	native_no_stress_peak_705	5.62824	Chr4	AT4G33050	gene	15944322	15947026	-	304
Chr4	15944870	15944871	native_no_stress_peak_706	4.83835	Chr4	AT4G33050	gene	15944322	15947026	-	0
Chr4	15945536	15945537	native_no_stress_peak_707	3.68145	Chr4	AT4G33050	gene	15944322	15947026	-	0
Chr4	16054753	16054754	native_no_stress_peak_708	3.45208	Chr4	AT4G33300	gene	16050456	16056526	-	0
Chr4	16054753	16054754	native_no_stress_peak_708	3.45208	Chr4	AT4TE76870	TE	16054514	16055641	-	0
Chr4	161807	161808	native_no_stress_peak_612	78.48707	Chr4	AT4G00360	gene	160768	163023	+	0
Chr4	16262961	16262962	native_no_stress_peak_709	6.34743	Chr4	AT4G33920	gene	16260663	16262981	+	0
Chr4	16357917	16357918	native_no_stress_peak_710	3.76428	Chr4	AT4G34160	gene	16357639	16359555	+	0
Chr4	16675578	16675579	native_no_stress_peak_711	37.36201	Chr4	AT4G35025	gene	16675528	16675749	-	0
Chr4	16804776	16804777	native_no_stress_peak_712	7.67335	Chr4	AT4G35310	gene	16801987	16804995	+	0
Chr4	16888283	16888284	native_no_stress_peak_713	49.16222	Chr4	AT4G35570	gene	16887165	16888356	-	0
Chr4	16972590	16972591	native_no_stress_peak_714	4.18821	Chr4	AT4G35830	gene	16972598	16978057	-	7
Chr4	17039473	17039474	native_no_stress_peak_715	5.08143	Chr4	AT4G36010	gene	17039063	17041141	-	0
Chr4	17049550	17049551	native_no_stress_peak_716	31.90444	Chr4	AT4G36040	gene	17049171	17050274	-	0
Chr4	17221591	17221592	native_no_stress_peak_717	13.6369	Chr4	AT4G36480	gene	17218132	17221477	+	-114
Chr4	17225909	17225910	native_no_stress_peak_718	13.0382	Chr4	AT4G36500	gene	17225912	17226610	-	2
Chr4	17236045	17236046	native_no_stress_peak_719	19.24023	Chr4	AT4G36520	gene	17230589	17235518	-	-527
Chr4	17280086	17280087	native_no_stress_peak_720	4.78421	Chr4	AT4G36648	gene	17280528	17282730	-	441
Chr4	17281454	17281455	native_no_stress_peak_721	14.18265	Chr4	AT4G36648	gene	17280528	17282730	-	0
Chr4	17288122	17288123	native_no_stress_peak_722	2.39969	Chr4	AT4G36670	gene	17287499	17289590	-	0
Chr4	17290036	17290037	native_no_stress_peak_723	6.11919	Chr4	AT4G36670	gene	17287499	17289590	-	-446
Chr4	17440900	17440901	native_no_stress_peak_724	3.80604	Chr4	AT4G36988	gene	17440177	17442151	+	0
Chr4	17440900	17440901	native_no_stress_peak_724	3.80604	Chr4	AT4G36990	gene	17440177	17442151	+	0
Chr4	17540429	17540430	native_no_stress_peak_725	26.64064	Chr4	AT4G37260	gene	17540490	17541799	+	60
Chr4	17540914	17540915	native_no_stress_peak_726	2.14354	Chr4	AT4G37260	gene	17540490	17541799	+	0
Chr4	17670231	17670232	native_no_stress_peak_727	3.62312	Chr4	AT4G37608	gene	17668951	17670631	+	0
Chr4	18029065	18029066	native_no_stress_peak_728	5.66323	Chr4	AT4G38560	gene	18029196	18031333	+	130
Chr4	18215558	18215559	native_no_stress_peak_729	14.13222	Chr4	AT4G39090	gene	18215556	18217482	-	0
Chr4	18248547	18248548	native_no_stress_peak_730	4.23678	Chr4	AT4G39180	gene	18243726	18248805	-	0
Chr4	18385549	18385550	native_no_stress_peak_731	14.48674	Chr4	AT4G39570	gene	18384100	18385544	-	-5
Chr4	18558249	18558250	native_no_stress_peak_732	3.22324	Chr4	AT4G40040	gene	18557187	18558743	-	0
Chr4	18566772	18566773	native_no_stress_peak_733	36.34405	Chr4	AT4TE90090	TE	18567403	18567462	-	630
Chr4	18573185	18573186	native_no_stress_peak_734	45.17391	Chr4	AT4G40060	gene	18571359	18573084	-	-101
Chr4	1931759	1931760	native_no_stress_peak_620	33.56413	Chr4	AT4TE09330	TE	1930970	1931430	+	-329
Chr4	2288818	2288819	native_no_stress_peak_621	6.22716	Chr4	AT4TE10605	TE	2288785	2288835	-	0
Chr4	2346412	2346413	native_no_stress_peak_622	2.03901	Chr4	AT4TE10905	TE	2346171	2346552	-	0
Chr4	2506211	2506212	native_no_stress_peak_623	25.94605	Chr4	AT4G04925	gene	2506163	2506786	+	0
Chr4	2587843	2587844	native_no_stress_peak_624	10.94072	Chr4	AT4G05049	pseudogene	2587563	2587808	+	-35
Chr4	2593507	2593508	native_no_stress_peak_625	10.52277	Chr4	AT4G05070	gene	2593595	2594119	-	87
Chr4	2594233	2594234	native_no_stress_peak_626	14.85056	Chr4	AT4G05071	gene	2594154	2594297	-	0
Chr4	2640137	2640138	native_no_stress_peak_627	10.96055	Chr4	AT4TE12345	TE	2639586	2641302	+	0
Chr4	2719568	2719569	native_no_stress_peak_628	6.61726	Chr4	AT4G05320	gene	2718170	2720308	+	0
Chr4	475383	475384	native_no_stress_peak_613	2.98654	Chr4	AT4TE02475	TE	475200	475280	+	-103
Chr4	5252362	5252363	native_no_stress_peak_629	6.09029	Chr4	AT4TE21880	TE	5252194	5252624	-	0
Chr4	525372	525373	native_no_stress_peak_614	9.08399	Chr4	AT4TE02745	TE	525705	525738	-	332
Chr4	5340937	5340938	native_no_stress_peak_630	6.4185	Chr4	AT4G08410	gene	5339086	5341209	-	0
Chr4	5618128	5618129	native_no_stress_peak_631	2.10909	Chr4	AT4TE23545	TE	5618042	5619125	+	0
Chr4	5645014	5645015	native_no_stress_peak_632	2.23913	Chr4	AT4G08860	transposable_element_gene	5643952	5645045	+	0
Chr4	5645014	5645015	native_no_stress_peak_632	2.23913	Chr4	AT4TE23645	TE	5644443	5645105	+	0
Chr4	5723652	5723653	native_no_stress_peak_633	3.80604	Chr4	AT4G08920	gene	5724103	5727253	+	450
Chr4	5727393	5727394	native_no_stress_peak_634	10.49276	Chr4	AT4TE23990	TE	5727324	5727765	-	0
Chr4	5757912	5757913	native_no_stress_peak_635	30.86489	Chr4	AT4G08980	gene	5758105	5760558	+	192
Chr4	6054595	6054596	native_no_stress_peak_636	19.88447	Chr4	AT4G09580	gene	6052352	6054397	-	-198
Chr4	6699274	6699275	native_no_stress_peak_637	5.62824	Chr4	AT4G10920	gene	6696712	6699199	-	-75
Chr4	6865350	6865351	native_no_stress_peak_638	2.605	Chr4	AT4G11280	gene	6864097	6866116	+	0
Chr4	7011524	7011525	native_no_stress_peak_639	31.93733	Chr4	AT4G11600	gene	7009769	7011375	-	-149
Chr4	7042472	7042473	native_no_stress_peak_640	24.88011	Chr4	AT4TE30500	TE	7042361	7042415	+	-57
Chr4	7150089	7150090	native_no_stress_peak_641	5.62824	Chr4	AT4TE31060	TE	7150026	7150195	+	0
Chr4	7305723	7305724	native_no_stress_peak_642	1.89278	Chr4	AT4G12290	gene	7304405	7307138	+	0
Chr4	744165	744166	native_no_stress_peak_615	3.80604	Chr4	AT4TE03815	TE	743216	743955	-	-210
Chr4	7522237	7522238	native_no_stress_peak_643	14.50258	Chr4	AT4G12800	gene	7521322	7522670	+	0
Chr4	7564091	7564092	native_no_stress_peak_644	6.11919	Chr4	AT4TE33020	TE	7564070	7564124	+	0
Chr4	7759539	7759540	native_no_stress_peak_645	4.44871	Chr4	AT4G13340	gene	7758610	7761057	+	0
Chr4	7761291	7761292	native_no_stress_peak_646	6.99872	Chr4	AT4G13340	gene	7758610	7761057	+	-234
Chr4	7771218	7771219	native_no_stress_peak_647	2.01807	Chr4	AT4G13350	gene	7769770	7773815	-	0
Chr4	7817303	7817304	native_no_stress_peak_648	22.95129	Chr4	AT4TE34305	TE	7816826	7821792	+	0
Chr4	7844223	7844224	native_no_stress_peak_649	4.19954	Chr4	AT4G13495	gene	7842967	7846774	+	0
Chr4	7844223	7844224	native_no_stress_peak_649	4.19954	Chr4	AT4TE34430	TE	7843868	7844589	-	0
Chr4	7846994	7846995	native_no_stress_peak_650	3.81549	Chr4	AT4G13494	gene	7846597	7846899	+	-95
Chr4	7945088	7945089	native_no_stress_peak_651	3.49203	Chr4	AT4TE34950	TE	7944932	7945148	+	0
Chr4	798382	798383	native_no_stress_peak_616	38.00197	Chr4	AT4G01850	gene	796097	798286	-	-96
Chr4	799491	799492	native_no_stress_peak_617	38.43235	Chr4	AT4TE04105	TE	798573	799230	-	-261
Chr4	8004686	8004687	native_no_stress_peak_652	5.75211	Chr4	AT4G13810	gene	8005032	8007510	-	345
Chr4	8012846	8012847	native_no_stress_peak_653	6.11919	Chr4	AT4G13830	gene	8011424	8012780	+	-66
Chr4	8218309	8218310	native_no_stress_peak_654	16.75701	Chr4	AT4G14270	gene	8218378	8219322	+	68
Chr4	8271202	8271203	native_no_stress_peak_655	6.77207	Chr4	AT4G14360	gene	8267289	8271121	-	-81
Chr4	8271824	8271825	native_no_stress_peak_656	7.49956	Chr4	AT4G14365	gene	8271464	8273765	-	0
Chr4	8380535	8380536	native_no_stress_peak_657	1.89278	Chr4	AT4G14605	gene	8378429	8380714	+	0
Chr4	8814849	8814850	native_no_stress_peak_658	5.15	Chr4	AT4G15410	gene	8814801	8816805	+	0
Chr4	8823627	8823628	native_no_stress_peak_659	15.54753	Chr4	AT4G15420	gene	8823725	8826096	+	97
Chr4	8827368	8827369	native_no_stress_peak_660	37.26897	Chr4	AT4G15430	gene	8827876	8831504	+	507
Chr4	8845927	8845928	native_no_stress_peak_661	5.62824	Chr4	AT4G15475	gene	8845875	8848869	+	0
Chr4	9759378	9759379	native_no_stress_peak_662	3.80604	Chr4	AT4G17500	gene	9759325	9760340	+	0
Mt	123082	123083	native_no_stress_peak_967	3.06376	-	-	-	-	-	-	5100
Mt	138323	138324	native_no_stress_peak_968	1.68254	-	-	-	-	-	-	5100
Mt	179362	179363	native_no_stress_peak_969	4.60312	-	-	-	-	-	-	5100
Mt	181273	181274	native_no_stress_peak_970	4.18385	-	-	-	-	-	-	5100
Mt	187333	187334	native_no_stress_peak_971	3.15661	-	-	-	-	-	-	5100
Mt	195026	195027	native_no_stress_peak_972	3.35858	-	-	-	-	-	-	5100
Mt	19970	19971	native_no_stress_peak_956	6.01122	-	-	-	-	-	-	5100
Mt	23240	23241	native_no_stress_peak_957	8.0322	-	-	-	-	-	-	5100
Mt	39392	39393	native_no_stress_peak_958	4.46224	-	-	-	-	-	-	5100
Mt	45196	45197	native_no_stress_peak_959	5.75518	-	-	-	-	-	-	5100
Mt	47108	47109	native_no_stress_peak_960	4.18385	-	-	-	-	-	-	5100
Mt	59867	59868	native_no_stress_peak_961	2.41115	-	-	-	-	-	-	5100
Mt	71527	71528	native_no_stress_peak_962	3.19006	-	-	-	-	-	-	5100
Mt	93784	93785	native_no_stress_peak_963	2.50239	-	-	-	-	-	-	5100
Mt	96768	96769	native_no_stress_peak_964	10.19846	-	-	-	-	-	-	5100
Mt	97637	97638	native_no_stress_peak_965	1.92163	-	-	-	-	-	-	5100
Mt	99021	99022	native_no_stress_peak_966	6.04606	-	-	-	-	-	-	5100
Chr5	10319676	10319677	native_no_stress_peak_852	4.36542	Chr5	AT5TE37690	TE	10317188	10319934	-	0
Chr5	11233408	11233409	native_no_stress_peak_853	3.76773	Chr5	AT5TE40675	TE	11228553	11228758	+	-4650
Chr5	112913	112914	native_no_stress_peak_736	11.0914	Chr5	AT5TE00390	TE	112966	113011	+	52
Chr5	11704899	11704900	native_no_stress_peak_854	4.24632	Chr5	AT5G31770	transposable_element_gene	11701226	11701762	+	-3137
Chr5	11759894	11759895	native_no_stress_peak_855	8.1464	Chr5	AT5TE42320	TE	11763872	11765766	-	3977
Chr5	11761318	11761319	native_no_stress_peak_856	7.84978	Chr5	AT5TE42320	TE	11763872	11765766	-	2553
Chr5	11950425	11950426	native_no_stress_peak_857	2.4029	Chr5	AT5TE42715	TE	11945567	11945906	+	-4519
Chr5	1243618	1243619	native_no_stress_peak_752	33.7245	Chr5	AT5TE04520	TE	1243755	1243923	+	136
Chr5	1244325	1244326	native_no_stress_peak_753	2.605	Chr5	AT5G04410	gene	1243758	1246684	+	0
Chr5	13417648	13417649	native_no_stress_peak_858	3.35469	Chr5	AT5TE47555	TE	13417303	13418253	-	0
Chr5	13441336	13441337	native_no_stress_peak_859	5.71413	Chr5	AT5TE47625	TE	13437207	13437305	-	-4031
Chr5	13448234	13448235	native_no_stress_peak_860	2.31229	Chr5	AT5G35195	gene	13449573	13449749	-	1338
Chr5	13521811	13521812	native_no_stress_peak_861	5.88385	Chr5	AT5G35320	gene	13521779	13523425	+	0
Chr5	1372225	1372226	native_no_stress_peak_754	3.38597	Chr5	AT5G04750	gene	1372147	1373619	+	0
Chr5	13902550	13902551	native_no_stress_peak_862	1.6065	Chr5	AT5G35735	gene	13900752	13902997	-	0
Chr5	1405055	1405056	native_no_stress_peak_755	2.89462	Chr5	AT5G04840	gene	1405294	1407934	+	238
Chr5	14066725	14066726	native_no_stress_peak_863	2.98654	Chr5	AT5TE50180	TE	14066519	14066600	+	-125
Chr5	14301182	14301183	native_no_stress_peak_864	6.11919	Chr5	AT5TE51155	TE	14301366	14301897	-	183
Chr5	14586838	14586839	native_no_stress_peak_865	12.43609	Chr5	AT5G36937	transposable_element_gene	14586128	14586835	-	-3
Chr5	14586838	14586839	native_no_stress_peak_865	12.43609	Chr5	AT5TE52425	TE	14586128	14586835	-	-3
Chr5	14913717	14913718	native_no_stress_peak_866	5.62824	Chr5	AT5G37540	gene	14912835	14914431	+	0
Chr5	14934061	14934062	native_no_stress_peak_867	1.94545	Chr5	AT5G37600	gene	14933336	14935841	-	0
Chr5	14935339	14935340	native_no_stress_peak_868	2.98654	Chr5	AT5G37600	gene	14933336	14935841	-	0
Chr5	15004376	15004377	native_no_stress_peak_869	3.38597	Chr5	AT5G37780	gene	15004527	15006205	-	150
Chr5	15183824	15183825	native_no_stress_peak_870	7.71974	Chr5	AT5G38037	transposable_element_gene	15183657	15184337	+	0
Chr5	15183824	15183825	native_no_stress_peak_870	7.71974	Chr5	AT5TE54925	TE	15183252	15184582	-	0
Chr5	15208397	15208398	native_no_stress_peak_871	31.41146	Chr5	AT5G38110	gene	15208470	15210215	+	72
Chr5	155051	155052	native_no_stress_peak_737	24.88011	Chr5	AT5G01370	gene	152530	154467	+	-584
Chr5	15557906	15557907	native_no_stress_peak_872	4.6189	Chr5	AT5G38850	gene	15555156	15558732	+	0
Chr5	1602072	1602073	native_no_stress_peak_756	12.43192	Chr5	AT5G05410	gene	1602205	1603926	+	132
Chr5	16166295	16166296	native_no_stress_peak_873	23.36049	Chr5	AT5G40395	gene	16166180	16166387	-	0
Chr5	16507520	16507521	native_no_stress_peak_874	8.76447	Chr5	AT5G41265	gene	16507533	16507604	-	12
Chr5	16694904	16694905	native_no_stress_peak_875	4.62416	Chr5	AT5G41750	gene	16693909	16698943	+	0
Chr5	16697561	16697562	native_no_stress_peak_876	3.35469	Chr5	AT5G41750	gene	16693909	16698943	+	0
Chr5	1673866	1673867	native_no_stress_peak_757	7.14303	Chr5	AT5G05600	gene	1672120	1674739	+	0
Chr5	1674448	1674449	native_no_stress_peak_758	2.23913	Chr5	AT5G05600	gene	1672120	1674739	+	0
Chr5	16817542	16817543	native_no_stress_peak_877	2.14354	Chr5	AT5G42053	gene	16817708	16817872	+	165
Chr5	16964282	16964283	native_no_stress_peak_878	7.14303	Chr5	AT5G42410	gene	16964764	16965099	+	481
Chr5	17004408	17004409	native_no_stress_peak_879	6.68823	Chr5	AT5G42530	gene	17004738	17005393	-	329
Chr5	1706263	1706264	native_no_stress_peak_759	4.69437	Chr5	AT5G05690	gene	1702688	1706787	-	0
Chr5	17098884	17098885	native_no_stress_peak_880	4.11597	Chr5	AT5G42650	gene	17097595	17099395	-	0
Chr5	17535665	17535666	native_no_stress_peak_881	11.0914	Chr5	AT5G43660	gene	17536337	17538595	-	671
Chr5	17731488	17731489	native_no_stress_peak_882	22.45667	Chr5	AT5G44060	gene	17731005	17731905	+	0
Chr5	18370038	18370039	native_no_stress_peak_883	2.98654	Chr5	AT5G45340	gene	18368642	18370991	-	0
Chr5	18403857	18403858	native_no_stress_peak_884	32.00623	Chr5	AT5G45410	gene	18401908	18403800	-	-57
Chr5	18804650	18804651	native_no_stress_peak_885	19.98287	Chr5	AT5G46350	gene	18801218	18804043	-	-607
Chr5	18948479	18948480	native_no_stress_peak_886	18.84131	Chr5	AT5G46690	gene	18945615	18947637	+	-842
Chr5	18952053	18952054	native_no_stress_peak_887	15.54753	Chr5	AT5G46700	gene	18950917	18952629	+	0
Chr5	19045546	19045547	native_no_stress_peak_888	24.5352	Chr5	AT5TE68495	TE	19044461	19045245	-	-301
Chr5	19047365	19047366	native_no_stress_peak_889	6.11919	Chr5	AT5G46910	gene	19046858	19050880	+	0
Chr5	19135937	19135938	native_no_stress_peak_890	8.76602	Chr5	AT5G47120	gene	19136023	19137942	+	85
Chr5	19171755	19171756	native_no_stress_peak_891	5.78321	Chr5	AT5G47220	gene	19171862	19172823	-	106
Chr5	19172643	19172644	native_no_stress_peak_892	5.92505	Chr5	AT5G47220	gene	19171862	19172823	-	0
Chr5	1931344	1931345	native_no_stress_peak_760	17.33682	Chr5	AT5G06320	gene	1930793	1931768	-	0
Chr5	1952651	1952652	native_no_stress_peak_761	11.37937	Chr5	AT5G06390	gene	1952851	1955788	+	199
Chr5	19584219	19584220	native_no_stress_peak_893	26.81688	Chr5	AT5G48320	gene	19581705	19584748	-	0
Chr5	20089502	20089503	native_no_stress_peak_894	21.87104	Chr5	AT5G49520	gene	20090776	20093346	+	1273
Chr5	20090535	20090536	native_no_stress_peak_895	26.57932	Chr5	AT5G49520	gene	20090776	20093346	+	240
Chr5	20167177	20167178	native_no_stress_peak_896	77.41314	Chr5	AT5G49665	gene	20167002	20169474	-	0
Chr5	20209654	20209655	native_no_stress_peak_897	4.11597	Chr5	AT5G49746	transposable_element_gene	20209340	20209659	+	0
Chr5	20209654	20209655	native_no_stress_peak_897	4.11597	Chr5	AT5TE72775	TE	20209388	20209853	+	0
Chr5	20303388	20303389	native_no_stress_peak_898	16.34984	Chr5	AT5G49910	gene	20303414	20306469	+	25
Chr5	21306587	21306588	native_no_stress_peak_899	4.22628	Chr5	AT5G52510	gene	21307049	21309302	+	461
Chr5	21385287	21385288	native_no_stress_peak_900	6.95466	Chr5	AT5TE77010	TE	21385406	21385563	+	118
Chr5	21438926	21438927	native_no_stress_peak_901	24.53979	Chr5	AT5G52882	gene	21433879	21438659	-	-267
Chr5	21632565	21632566	native_no_stress_peak_902	4.11597	Chr5	AT5G53300	gene	21632021	21634247	-	0
Chr5	21661470	21661471	native_no_stress_peak_903	23.36049	Chr5	AT5G53400	gene	21661445	21663572	+	0
Chr5	22134704	22134705	native_no_stress_peak_904	16.06506	Chr5	AT5G54510	gene	22131093	22133678	-	-1026
Chr5	22151183	22151184	native_no_stress_peak_905	23.16401	Chr5	AT5TE79740	TE	22150955	22151076	+	-107
Chr5	22174111	22174112	native_no_stress_peak_906	8.21519	Chr5	AT5G54580	gene	22171216	22172977	+	-1134
Chr5	22308581	22308582	native_no_stress_peak_907	1.68998	Chr5	AT5G54940	gene	22308271	22309410	-	0
Chr5	22605170	22605171	native_no_stress_peak_908	2.605	Chr5	AT5G55850	gene	22603372	22605268	+	0
Chr5	22649635	22649636	native_no_stress_peak_909	32.00623	Chr5	AT5G55920	gene	22645483	22649447	-	-188
Chr5	22681214	22681215	native_no_stress_peak_910	25.71617	Chr5	AT5TE81600	TE	22680169	22681206	+	-8
Chr5	22686708	22686709	native_no_stress_peak_911	24.71938	Chr5	AT5G56030	gene	22686802	22689650	+	93
Chr5	22910734	22910735	native_no_stress_peak_912	5.97502	Chr5	AT5G56600	gene	22909685	22910821	-	0
Chr5	2292608	2292609	native_no_stress_peak_762	31.24574	Chr5	AT5G07290	gene	2293353	2298976	+	744
Chr5	229857	229858	native_no_stress_peak_738	15.54753	Chr5	AT5G01595	gene	227024	230013	+	0
Chr5	229857	229858	native_no_stress_peak_738	15.54753	Chr5	AT5G01600	gene	227953	230051	-	0
Chr5	23057181	23057182	native_no_stress_peak_913	1.51161	Chr5	AT5G56980	gene	23056080	23057742	-	0
Chr5	23108889	23108890	native_no_stress_peak_914	3.0765	Chr5	AT5G57100	gene	23106302	23108795	-	-94
Chr5	2319795	2319796	native_no_stress_peak_763	2.48091	Chr5	AT5G07340	gene	2317213	2319649	+	-146
Chr5	23307596	23307597	native_no_stress_peak_915	21.02148	Chr5	AT5G57560	gene	23307130	23308282	-	0
Chr5	23348302	23348303	native_no_stress_peak_916	1.41531	Chr5	AT5G57655	gene	23346760	23350039	+	0
Chr5	23350585	23350586	native_no_stress_peak_917	4.84731	Chr5	AT5G57655	gene	23346760	23350039	+	-546
Chr5	23357497	23357498	native_no_stress_peak_918	8.76602	Chr5	AT5G57660	gene	23355464	23356989	+	-508
Chr5	23385768	23385769	native_no_stress_peak_919	3.80604	Chr5	AT5G57710	gene	23384794	23388353	+	0
Chr5	23386869	23386870	native_no_stress_peak_920	1.78868	Chr5	AT5G57710	gene	23384794	23388353	+	0
Chr5	23431697	23431698	native_no_stress_peak_921	6.4612	Chr5	AT5TE84250	TE	23431544	23432883	+	0
Chr5	23501309	23501310	native_no_stress_peak_922	16.19746	Chr5	AT5G58070	gene	23500061	23501209	-	-100
Chr5	23716435	23716436	native_no_stress_peak_923	13.10592	Chr5	AT5G58700	gene	23713000	23716098	-	-337
Chr5	23849782	23849783	native_no_stress_peak_924	18.28052	Chr5	AT5G59080	gene	23847405	23848557	-	-1225
Chr5	24064289	24064290	native_no_stress_peak_925	12.4227	Chr5	AT5G59730	gene	24063877	24066170	-	0
Chr5	24102013	24102014	native_no_stress_peak_926	12.32031	Chr5	AT5G59820	gene	24102972	24103787	+	958
Chr5	24103145	24103146	native_no_stress_peak_927	4.84731	Chr5	AT5G59820	gene	24102972	24103787	+	0
Chr5	24205607	24205608	native_no_stress_peak_928	21.86854	Chr5	AT5G60120	gene	24207689	24211743	+	2081
Chr5	24386945	24386946	native_no_stress_peak_929	16.21959	Chr5	AT5G60680	gene	24386145	24386976	+	0
Chr5	24764168	24764169	native_no_stress_peak_930	11.31562	Chr5	AT5G61580	gene	24761079	24764014	+	-154
Chr5	24766991	24766992	native_no_stress_peak_931	3.90187	Chr5	AT5G61600	gene	24766386	24767430	-	0
Chr5	24826973	24826974	native_no_stress_peak_932	3.70557	Chr5	AT5G61780	gene	24821258	24826969	+	-4
Chr5	24829900	24829901	native_no_stress_peak_933	52.5534	Chr5	AT5G61800	gene	24829987	24831553	-	86
Chr5	24887043	24887044	native_no_stress_peak_934	69.20979	Chr5	AT5G61970	gene	24888617	24893328	+	1573
Chr5	24908783	24908784	native_no_stress_peak_935	8.83618	Chr5	AT5G61997	gene	24908265	24908384	-	-399
Chr5	24939264	24939265	native_no_stress_peak_936	31.96077	Chr5	AT5G62090	gene	24934963	24939109	-	-155
Chr5	24990662	24990663	native_no_stress_peak_937	31.20807	Chr5	AT5G62220	gene	24988456	24990009	-	-653
Chr5	25267966	25267967	native_no_stress_peak_938	3.85794	Chr5	AT5G62960	gene	25269282	25271641	+	1315
Chr5	25279616	25279617	native_no_stress_peak_939	8.47095	Chr5	AT5G62998	gene	25279882	25279995	-	265
Chr5	25503420	25503421	native_no_stress_peak_940	14.07826	Chr5	AT5G63710	gene	25499414	25502798	+	-622
Chr5	25668439	25668440	native_no_stress_peak_941	7.76116	Chr5	AT5G64140	gene	25667324	25668292	-	-147
Chr5	25676983	25676984	native_no_stress_peak_942	7.40697	Chr5	AT5G64180	gene	25677080	25678357	+	96
Chr5	25693306	25693307	native_no_stress_peak_943	44.78567	Chr5	AT5G64230	gene	25692453	25694053	+	0
Chr5	25704735	25704736	native_no_stress_peak_944	9.31093	Chr5	AT5G64260	gene	25703929	25705316	+	0
Chr5	25748662	25748663	native_no_stress_peak_945	33.3586	Chr5	AT5G64400	gene	25748840	25750389	+	177
Chr5	25750605	25750606	native_no_stress_peak_946	4.74027	Chr5	AT5G64401	gene	25750441	25750602	-	-3
Chr5	25784390	25784391	native_no_stress_peak_947	35.30428	Chr5	AT5G64510	gene	25784404	25786307	+	13
Chr5	2615553	2615554	native_no_stress_peak_764	5.62824	Chr5	AT5G08139	gene	2616345	2617881	+	791
Chr5	26177652	26177653	native_no_stress_peak_948	5.40315	Chr5	AT5G65480	gene	26176021	26177917	+	0
Chr5	26263598	26263599	native_no_stress_peak_949	46.20869	Chr5	AT5G65683	gene	26261320	26263783	+	0
Chr5	26499095	26499096	native_no_stress_peak_950	46.6665	Chr5	AT5G66320	gene	26495955	26497855	-	-1240
Chr5	26667685	26667686	native_no_stress_peak_951	3.80604	Chr5	AT5G66790	gene	26665142	26667531	+	-154
Chr5	26852923	26852924	native_no_stress_peak_952	15.15205	Chr5	AT5G67300	gene	26854022	26856006	+	1098
Chr5	26854777	26854778	native_no_stress_peak_953	11.00789	Chr5	AT5G67300	gene	26854022	26856006	+	0
Chr5	26901451	26901452	native_no_stress_peak_954	21.13806	Chr5	AT5G67411	gene	26898401	26899097	-	-2354
Chr5	26904280	26904281	native_no_stress_peak_955	13.06861	Chr5	AT5G67420	gene	26904289	26906026	-	8
Chr5	2859618	2859619	native_no_stress_peak_765	2.32775	Chr5	AT5G08790	gene	2858849	2860262	-	0
Chr5	291596	291597	native_no_stress_peak_739	36.65726	Chr5	AT5G01760	gene	291712	294304	+	115
Chr5	2975560	2975561	native_no_stress_peak_766	9.94211	Chr5	AT5G09590	gene	2975548	2978750	+	0
Chr5	2999821	2999822	native_no_stress_peak_767	2.98654	Chr5	AT5G09680	gene	2999202	3000601	-	0
Chr5	3051918	3051919	native_no_stress_peak_768	98.64229	Chr5	AT5G09810	gene	3052097	3054614	+	178
Chr5	332152	332153	native_no_stress_peak_740	54.29589	Chr5	AT5G01850	gene	332337	334470	+	184
Chr5	3336218	3336219	native_no_stress_peak_769	20.13833	Chr5	AT5G10560	gene	3336255	3339366	-	36
Chr5	3378427	3378428	native_no_stress_peak_770	5.15	Chr5	AT5G10700	gene	3378053	3378867	-	0
Chr5	3400279	3400280	native_no_stress_peak_771	11.30155	Chr5	AT5G10760	gene	3400342	3402207	-	62
Chr5	3400996	3400997	native_no_stress_peak_772	3.35469	Chr5	AT5G10760	gene	3400342	3402207	-	0
Chr5	3445307	3445308	native_no_stress_peak_773	1.82296	Chr5	AT5G10930	gene	3445366	3447114	-	58
Chr5	3479786	3479787	native_no_stress_peak_774	5.62824	Chr5	AT5G11000	gene	3479029	3480425	-	0
Chr5	3505455	3505456	native_no_stress_peak_775	7.14303	Chr5	AT5G11050	gene	3502092	3503834	+	-1621
Chr5	3513547	3513548	native_no_stress_peak_776	2.08589	Chr5	AT5G11060	gene	3510118	3513305	+	-242
Chr5	3525742	3525743	native_no_stress_peak_777	5.15	Chr5	AT5G11090	gene	3524680	3525846	+	0
Chr5	3708626	3708627	native_no_stress_peak_778	2.35422	Chr5	AT5G11550	gene	3708009	3709246	-	0
Chr5	3762127	3762128	native_no_stress_peak_779	3.70557	Chr5	AT5G11690	gene	3761244	3762346	+	0
Chr5	3784921	3784922	native_no_stress_peak_780	20.51804	Chr5	AT5G11740	gene	3784251	3784792	+	-129
Chr5	3879623	3879624	native_no_stress_peak_781	56.67594	Chr5	AT5G12010	gene	3877812	3879539	-	-84
Chr5	3880770	3880771	native_no_stress_peak_782	13.5069	Chr5	AT5G12010	gene	3877812	3879539	-	-1231
Chr5	4056166	4056167	native_no_stress_peak_783	34.94983	Chr5	AT5G12850	gene	4056187	4059580	+	20
Chr5	4176577	4176578	native_no_stress_peak_784	47.2211	Chr5	AT5G13160	gene	4176579	4179885	+	1
Chr5	4212534	4212535	native_no_stress_peak_785	5.10255	Chr5	AT5G13205	transposable_element_gene	4208521	4212591	-	0
Chr5	4212534	4212535	native_no_stress_peak_785	5.10255	Chr5	AT5TE15240	TE	4208083	4213084	-	0
Chr5	4423591	4423592	native_no_stress_peak_786	2.605	Chr5	AT5G13710	gene	4423695	4427058	-	103
Chr5	4456149	4456150	native_no_stress_peak_787	2.23913	Chr5	AT5G13810	gene	4455333	4457019	+	0
Chr5	4460790	4460791	native_no_stress_peak_788	24.53979	Chr5	AT5G13820	gene	4460894	4464666	+	103
Chr5	4530431	4530432	native_no_stress_peak_789	2.06938	Chr5	AT5TE16390	TE	4530470	4530525	+	38
Chr5	4555079	4555080	native_no_stress_peak_790	14.22607	Chr5	AT5G14110	gene	4553806	4554382	-	-697
Chr5	4557534	4557535	native_no_stress_peak_791	5.03312	Chr5	AT5G14120	gene	4555949	4558710	+	0
Chr5	4558927	4558928	native_no_stress_peak_792	2.91125	Chr5	AT5G14130	gene	4558704	4560067	-	0
Chr5	4691418	4691419	native_no_stress_peak_793	4.57148	Chr5	AT5G14550	gene	4691006	4694055	-	0
Chr5	4692232	4692233	native_no_stress_peak_794	2.67321	Chr5	AT5G14550	gene	4691006	4694055	-	0
Chr5	4743594	4743595	native_no_stress_peak_795	31.5199	Chr5	AT5G14700	gene	4740252	4743446	-	-148
Chr5	4745811	4745812	native_no_stress_peak_796	18.62364	Chr5	AT5G14710	gene	4746332	4747934	+	520
Chr5	4942498	4942499	native_no_stress_peak_797	24.68041	Chr5	AT5G15220	gene	4941244	4942483	-	-15
Chr5	5005504	5005505	native_no_stress_peak_798	2.13287	Chr5	AT5G15410	gene	5003307	5006882	-	0
Chr5	5261434	5261435	native_no_stress_peak_799	3.99876	Chr5	AT5G16110	gene	5260604	5262840	-	0
Chr5	5265491	5265492	native_no_stress_peak_800	11.0914	Chr5	AT5G16120	gene	5265633	5267979	+	141
Chr5	5338799	5338800	native_no_stress_peak_801	3.28477	Chr5	AT5G16300	gene	5337974	5342432	+	0
Chr5	552746	552747	native_no_stress_peak_741	8.3468	Chr5	AT5G02490	gene	550035	552647	-	-99
Chr5	5530258	5530259	native_no_stress_peak_802	4.57448	Chr5	AT5G16820	gene	5530273	5532889	+	14
Chr5	553977	553978	native_no_stress_peak_742	6.06728	Chr5	AT5G02500	gene	553745	556442	-	0
Chr5	556604	556605	native_no_stress_peak_743	50.80749	Chr5	AT5G02500	gene	553745	556442	-	-162
Chr5	5661952	5661953	native_no_stress_peak_803	4.14904	Chr5	AT5G17230	gene	5659574	5662865	-	0
Chr5	5764949	5764950	native_no_stress_peak_804	28.82983	Chr5	AT5G17490	gene	5764063	5766077	-	0
Chr5	589185	589186	native_no_stress_peak_744	7.67335	Chr5	AT5G02615	gene	588893	588966	-	-219
Chr5	6008734	6008735	native_no_stress_peak_805	2.45645	Chr5	AT5G18180	gene	6008561	6009605	-	0
Chr5	6128804	6128805	native_no_stress_peak_806	4.23678	Chr5	AT5G18470	gene	6127797	6129285	+	0
Chr5	6399516	6399517	native_no_stress_peak_807	18.9579	Chr5	AT5TE23175	TE	6398674	6399464	+	-52
Chr5	642200	642201	native_no_stress_peak_745	3.81361	Chr5	AT5G02811	gene	642071	642220	+	0
Chr5	6426197	6426198	native_no_stress_peak_808	19.19717	Chr5	AT5G19150	gene	6423305	6428467	-	0
Chr5	6453507	6453508	native_no_stress_peak_809	1.51806	Chr5	AT5G19180	gene	6453276	6456014	+	0
Chr5	6470676	6470677	native_no_stress_peak_810	6.71056	Chr5	AT5G19240	gene	6470129	6471062	+	0
Chr5	6473294	6473295	native_no_stress_peak_811	7.67335	Chr5	AT5G19250	gene	6471906	6472945	+	-349
Chr5	6477829	6477830	native_no_stress_peak_812	8.21519	Chr5	AT5TE23440	TE	6477876	6478077	-	46
Chr5	6495085	6495086	native_no_stress_peak_813	18.87123	Chr5	AT5G19290	gene	6494055	6495284	+	0
Chr5	6689495	6689496	native_no_stress_peak_814	3.20373	Chr5	AT5G19790	gene	6689108	6690040	-	0
Chr5	6815132	6815133	native_no_stress_peak_815	2.72974	Chr5	AT5G20190	gene	6814093	6815379	+	0
Chr5	6827260	6827261	native_no_stress_peak_816	21.87104	Chr5	AT5G20230	gene	6826506	6827629	+	0
Chr5	6834597	6834598	native_no_stress_peak_817	2.06938	Chr5	AT5G20250	gene	6833659	6836782	+	0
Chr5	6836841	6836842	native_no_stress_peak_818	6.11254	Chr5	AT5G20260	gene	6836806	6839532	-	0
Chr5	6881317	6881318	native_no_stress_peak_819	1.37679	Chr5	AT5TE24970	TE	6881210	6881309	-	-8
Chr5	694800	694801	native_no_stress_peak_746	23.46301	Chr5	AT5G02970	gene	694969	697637	+	168
Chr5	7006932	7006933	native_no_stress_peak_820	4.54822	Chr5	AT5G20700	gene	7005844	7007117	-	0
Chr5	7014606	7014607	native_no_stress_peak_821	68.87509	Chr5	AT5G20720	gene	7014669	7016698	+	62
Chr5	7167340	7167341	native_no_stress_peak_822	7.14303	Chr5	AT5G21090	gene	7164603	7167255	+	-85
Chr5	721842	721843	native_no_stress_peak_747	30.16081	Chr5	AT5G03080	gene	721867	723400	+	24
Chr5	7248953	7248954	native_no_stress_peak_823	15.37009	Chr5	AT5G21930	gene	7243002	7249170	+	0
Chr5	7303545	7303546	native_no_stress_peak_824	5.92985	Chr5	AT5G22060	gene	7303622	7305797	-	76
Chr5	7305834	7305835	native_no_stress_peak_825	21.91903	Chr5	AT5TE26405	TE	7305859	7306563	+	24
Chr5	7377628	7377629	native_no_stress_peak_826	2.23913	Chr5	AT5G22290	gene	7375923	7377644	-	0
Chr5	7524826	7524827	native_no_stress_peak_827	52.65334	Chr5	AT5G22630	gene	7524342	7526160	+	0
Chr5	763543	763544	native_no_stress_peak_748	8.80792	Chr5	AT5G03210	gene	762787	763321	-	-222
Chr5	7646486	7646487	native_no_stress_peak_828	13.5813	Chr5	AT5G22870	gene	7647056	7647679	-	569
Chr5	7678758	7678759	native_no_stress_peak_829	1.32734	Chr5	AT5G22940	gene	7676938	7679179	+	0
Chr5	7915885	7915886	native_no_stress_peak_830	41.47037	Chr5	AT5TE28635	TE	7915739	7915850	+	-35
Chr5	793423	793424	native_no_stress_peak_749	15.79214	Chr5	AT5G03280	gene	787428	793356	+	-67
Chr5	7981396	7981397	native_no_stress_peak_831	7.45537	Chr5	AT5G23665	gene	7981398	7981469	+	1
Chr5	8215409	8215410	native_no_stress_peak_832	7.20788	Chr5	AT5TE29690	TE	8215122	8216116	-	0
Chr5	8367526	8367527	native_no_stress_peak_833	4.68713	Chr5	AT5G24500	gene	8367302	8368736	-	0
Chr5	8372438	8372439	native_no_stress_peak_834	2.13287	Chr5	AT5G24520	gene	8370587	8372847	-	0
Chr5	8378766	8378767	native_no_stress_peak_835	9.32971	Chr5	AT5G24530	gene	8378833	8383401	+	66
Chr5	8383619	8383620	native_no_stress_peak_836	24.11547	Chr5	AT5G24530	gene	8378833	8383401	+	-218
Chr5	8446848	8446849	native_no_stress_peak_837	2.2836	Chr5	AT5TE30560	TE	8446240	8447266	-	0
Chr5	8543711	8543712	native_no_stress_peak_838	7.39461	Chr5	AT5G24870	gene	8544785	8547789	-	1073
Chr5	8591580	8591581	native_no_stress_peak_839	4.23678	Chr5	AT5G24940	gene	8591407	8593601	-	0
Chr5	8674383	8674384	native_no_stress_peak_840	4.23678	Chr5	AT5G25140	gene	8672424	8674629	+	0
Chr5	8674383	8674384	native_no_stress_peak_840	4.23678	Chr5	AT5TE31350	TE	8670800	8676907	+	0
Chr5	8675405	8675406	native_no_stress_peak_841	2.64423	Chr5	AT5TE31350	TE	8670800	8676907	+	0
Chr5	8746012	8746013	native_no_stress_peak_842	14.88148	Chr5	AT5TE31640	TE	8744285	8746716	-	0
Chr5	8751025	8751026	native_no_stress_peak_843	4.1871	Chr5	AT5G25250	gene	8749727	8751636	+	0
Chr5	8770097	8770098	native_no_stress_peak_844	15.80595	Chr5	AT5TE31745	TE	8769450	8770675	+	0
Chr5	8774634	8774635	native_no_stress_peak_845	23.46645	Chr5	AT5G25280	gene	8773789	8776000	+	0
Chr5	8897644	8897645	native_no_stress_peak_846	9.88737	Chr5	AT5G25560	gene	8897871	8901709	+	226
Chr5	9051838	9051839	native_no_stress_peak_847	4.84731	Chr5	AT5G25930	gene	9050794	9054143	+	0
Chr5	9246042	9246043	native_no_stress_peak_848	7.67335	Chr5	AT5G26340	gene	9243511	9247066	-	0
Chr5	9247193	9247194	native_no_stress_peak_849	5.15	Chr5	AT5G26340	gene	9243511	9247066	-	-127
Chr5	9477637	9477638	native_no_stress_peak_850	5.29408	Chr5	AT5G26920	gene	9475682	9478751	+	0
Chr5	9478478	9478479	native_no_stress_peak_851	3.43797	Chr5	AT5G26920	gene	9475682	9478751	+	0
Chr5	970849	970850	native_no_stress_peak_750	3.38597	Chr5	AT5G03705	gene	970799	970879	-	0
Chr5	97295	97296	native_no_stress_peak_735	42.8534	Chr5	AT5G01240	gene	97894	101835	+	598
Chr5	981962	981963	native_no_stress_peak_751	11.20598	Chr5	AT5G03740	gene	981876	984200	+	0
Mt	123082	123083	native_no_stress_peak_967	3.06376	-	-	-	-	-	-	5100
Mt	138323	138324	native_no_stress_peak_968	1.68254	-	-	-	-	-	-	5100
Mt	179362	179363	native_no_stress_peak_969	4.60312	-	-	-	-	-	-	5100
Mt	181273	181274	native_no_stress_peak_970	4.18385	-	-	-	-	-	-	5100
Mt	187333	187334	native_no_stress_peak_971	3.15661	-	-	-	-	-	-	5100
Mt	195026	195027	native_no_stress_peak_972	3.35858	-	-	-	-	-	-	5100
Mt	19970	19971	native_no_stress_peak_956	6.01122	-	-	-	-	-	-	5100
Mt	23240	23241	native_no_stress_peak_957	8.0322	-	-	-	-	-	-	5100
Mt	39392	39393	native_no_stress_peak_958	4.46224	-	-	-	-	-	-	5100
Mt	45196	45197	native_no_stress_peak_959	5.75518	-	-	-	-	-	-	5100
Mt	47108	47109	native_no_stress_peak_960	4.18385	-	-	-	-	-	-	5100
Mt	59867	59868	native_no_stress_peak_961	2.41115	-	-	-	-	-	-	5100
Mt	71527	71528	native_no_stress_peak_962	3.19006	-	-	-	-	-	-	5100
Mt	93784	93785	native_no_stress_peak_963	2.50239	-	-	-	-	-	-	5100
Mt	96768	96769	native_no_stress_peak_964	10.19846	-	-	-	-	-	-	5100
Mt	97637	97638	native_no_stress_peak_965	1.92163	-	-	-	-	-	-	5100
Mt	99021	99022	native_no_stress_peak_966	6.04606	-	-	-	-	-	-	5100
