# Supplementary material for: Multiomics Reveals the Regulatory Mechanisms of Arabidopsis Tissues under Heat Stress
Source: Int J Mol Sci. 2023 Jul 4;24(13):11081. doi: 10.3390/ijms241311081 (PMC10341750; doi:10.3390/ijms241311081)
Supplement: Supplementary file 1 [file ijms-24-11081-s001.zip › group1(c1).edger]

	logFC	logCPM	PValue	FDR	reads.SRR12007740	reads.SRR12007741	reads.SRR12007742	reads.SRR3234402	reads.SRR3234405	reads.SRR12007740	reads.SRR12007741	reads.SRR12007742	reads.SRR3234402	reads.SRR3234405
AT1G01010	1.22661697042227	4.41813793530257	0.000553125612882786	0.00297868490607534	49	47	83	598	420	10.9581051512934	9.78361149320393	18.8657330326029	34.8813416087275	30.0082008125935
AT1G01020	-0.651380182418279	4.45191046941009	0.0394901126962286	0.10012134870727	115	111	117	329	203	25.7180018856886	23.1059760796944	26.5938646363198	19.1905708850691	14.5039637260869
AT1G01030	0.798946223411526	2.40126307596699	0.148250201973505	0.277653787752721	17	20	13	174	49	3.8017915831018	4.16323893327827	2.95487384847998	10.1494204680913	3.50095676146924
AT1G01040	0.402466559506126	6.23771730283957	0.145096057867488	0.273763442935218	313	374	212	2011	927	69.9976920888743	77.8525680523036	48.1871735290581	117.301635409951	66.2323860792242
AT1G01046	-0.819193197304053	0.640755068672307	0.227769218906968	0.379428777302372	10	9	5	17	15	2.23634799005988	1.87345751997522	1.13648994172307	0.991610045733055	1.07172145759262
AT1G01050	0.234864387195429	6.27185601669906	0.336306170954557	0.500198299141288	299	333	331	1341	1314	66.8668049027904	69.3179282390832	75.2356341420672	78.220533607531	93.8827996851139
AT1G01060	9.15019584325094	7.30185087947972	5.63557743053124e-113	1.18420388547753e-108	4	2	3	6901	5527	0.894539196023952	0.416323893327827	0.681893965033841	402.53534856493	394.893633074296
AT1G01070	1.81405359921679	3.68689945984597	1.27726370374968e-05	0.00011699713254966	36	20	24	462	237	8.05085276421557	4.16323893327827	5.45515172027073	26.948461242863	16.9331990299635
AT1G01080	-0.495613366859658	6.316544112155	0.0415846478295873	0.104174797906905	419	383	404	1215	850	93.702980783509	79.7260255722788	91.828387291224	70.8709532685684	60.7308825969154
AT1G01090	-0.0405282148098522	7.65932220443959	0.890310570494433	0.940909119237515	942	955	843	3092	3123	210.663980663641	198.794659064037	191.612204174509	180.356368318036	223.132407470784
AT1G01100	0.342063476942401	6.7720521198127	0.171078799105557	0.30902422467163	454	438	426	2096	1853	101.530198748719	91.1749326387941	96.8289430348055	122.259685638617	132.393324061276
AT1G01110	0.5874293768048	2.89699026052194	0.231505958348684	0.384040001798445	23	35	21	221	78	5.14360037713772	7.28566813323697	4.77325775523689	12.8909305945297	5.57295157948165
AT1G01120	0.80806367845459	6.52567809165117	0.00251984296640011	0.0107011843680205	254	421	277	2492	1534	56.803238947521	87.6361795455075	62.961542771458	145.358366703928	109.601381063139
AT1G01130	1.79027995269659	2.39190484740213	0.000447819075335913	0.00250666548482513	8	15	8	139	115	1.7890783920479	3.1224291999587	1.81838390675691	8.10787037393498	8.21653117487679
AT1G01140	-0.552242008035302	6.82419666213073	0.029778097686123	0.0803244116403727	527	668	551	1629	1215	117.855539076156	139.052180371494	125.241191577882	95.0195743823028	86.8094380650026
AT1G01160	-0.560091354233848	5.79602626328585	0.0192739126777986	0.0572280241767109	292	304	260	770	612	65.3013613097485	63.2812317858297	59.0974769695996	44.9141020714384	43.7262354697791
AT1G01170	-0.873798786424142	5.60242520863341	0.000455939987293123	0.00254331482691542	273	266	258	562	471	61.0523001286347	55.371077812601	58.6428809929103	32.781461511881	33.6520537684084
AT1G01180	-1.69052564052402	5.04004102193484	5.5927979695015e-09	1.14098508478772e-07	205	226	186	311	159	45.8451337962276	47.0445999460444	42.2774258320982	18.1406308366459	11.3602474504818
AT1G01190	-0.266658575897786	3.53511575100979	0.711246109688144	0.824711097167916	114	32	18	265	85	25.4943670866826	6.66118229324523	4.09136379020305	15.4574507128976	6.07308825969154
AT1G01200	1.64097087203972	1.96804653822884	0.00243279976782214	0.0104051336294009	9	10	5	116	67	2.01271319105389	2.08161946663913	1.13648994172307	6.76628031206085	4.78702251058039
AT1G01210	0.462527893665455	3.92608653560722	0.179337922658656	0.319710508935806	58	65	50	356	222	12.9708183423473	13.5305265331544	11.3648994172307	20.765480957704	15.8614775723708
AT1G01220	0.0559340719636923	5.53038535627186	0.816237583498369	0.895224194480465	199	211	197	924	604	44.5033250021916	43.9221707460857	44.7777037038889	53.8969224857261	43.1546506923964
AT1G01225	0.978920878193413	2.53002002780711	0.0365175467415437	0.094198773591954	18	19	14	139	102	4.02542638210778	3.95507698661435	3.18217183682459	8.10787037393498	7.28770591162985
AT1G01230	-0.810673442976751	4.91436240993665	0.00945686387694131	0.0319635001843603	154	164	171	492	207	34.4397590469222	34.1385592528818	38.867956006929	28.6983613235684	14.7897561147782
AT1G01240	-1.82885024371669	5.10637172551296	5.08300827016544e-11	1.58001853226311e-09	203	252	202	247	193	45.3978641982156	52.4568105593062	45.914193645612	14.4075106644744	13.7894827543584
AT1G01250	0.168370263187878	2.01037813307183	0.7829118707131	0.873908480175	20	17	11	111	28	4.47269598011976	3.53875309328653	2.50027787179075	6.47463029860995	2.00054672083957
AT1G01260	0.00142509448936058	4.82934768057355	0.992956172648923	1	119	152	109	679	273	26.6125410817126	31.6406158929148	24.7754807295629	39.606071826632	19.5053305281858
AT1G01290	0.294480082944663	4.1256309203636	0.373515681155042	0.536431070064792	75	76	60	380	246	16.7726099254491	15.8203079464574	13.6378793006768	22.1654010222683	17.576231904519
AT1G01300	-0.212846430033589	6.29535333843407	0.423925046033891	0.585278383200404	330	451	337	1608	775	73.799483671976	93.8810379454249	76.5994220721348	93.794644325809	55.3722753089523
AT1G01310	1.06710257689556	3.46324859777768	0.158416691992826	0.292282900065436	40	55	5	77	355	8.94539196023952	11.4489070665152	1.13648994172307	4.49141020714384	25.3640744963588
AT1G01320	0.0418744451491253	9.20596685565998	0.85986537837319	0.922730463200571	2528	2914	2401	11644	7822	565.348771887138	606.583912578644	545.742470015418	679.194551324453	558.867016085967
AT1G01340	-0.21013216114209	4.48782307923566	0.575824821077005	0.717817139268722	116	72	125	447	228	25.9416366846946	14.9876601598018	28.4122485430767	26.0735112025103	16.2901661554079
AT1G01350	0.32112685789792	4.85028803750947	0.24045502940203	0.394371021918893	109	127	112	641	412	24.3761930916527	26.436567226317	25.4573746945967	37.3895317244052	29.4366160352108
AT1G01360	0.320953954331257	4.29602779051785	0.33506345331394	0.498914990397237	89	85	62	348	341	19.9034971115329	17.6937654664326	14.0924752773661	20.2988409361825	24.363801135939
AT1G01370	1.55136746718479	2.97110081008131	0.000497712797603733	0.00274315760111913	14	20	20	236	149	3.13088718608383	4.16323893327827	4.54595976689227	13.7658806348824	10.6457664787534
AT1G01380	0.979768535564614	1.31716359719156	0.125119982447677	0.244435309703704	3	7	10	50	44	0.670904397017964	1.45713362664739	2.27297988344614	2.91650013450899	3.14371627560503
AT1G01390	1.24631878218018	4.15345103975839	0.000719040892999538	0.0037269872433644	69	44	35	520	333	15.4308011314132	9.15912565321219	7.95542959206148	30.3316013988935	23.7922163585563
AT1G01420	1.97419404541573	4.35458505367267	1.03189905885522e-08	1.98564971828982e-07	40	48	33	803	376	8.94539196023952	9.99177343986784	7.50083361537225	46.8389921602143	26.8644845369885
AT1G01430	-0.347538259916937	6.47767464533143	0.201482831326682	0.347228634025061	442	490	378	1730	821	98.8465811606467	101.999353865318	85.918639594264	100.910904654011	58.658887778903
AT1G01440	-0.533064110036964	5.41092832785467	0.0473846395264156	0.11540257653785	224	245	184	733	377	50.0941949773413	50.9996769326588	41.8228298554089	42.7558919719017	26.9359326341613
AT1G01448	-0.900766522292817	4.7826891862815	0.00210924771972271	0.0092452278545126	145	180	132	357	233	32.4270458558683	37.4691503995044	30.003334461489	20.8238109603942	16.6474066412721
AT1G01450	-0.838997539087309	3.90350969364431	0.0228831155005698	0.0655010088562148	78	100	68	178	147	17.4435143224671	20.8161946663913	15.4562632074337	10.382740478852	10.5028702844077
AT1G01453	-1.12531534092702	1.52724505596887	0.0770030691314671	0.169253712516686	26	16	8	33	22	5.81450477415569	3.33059114662261	1.81838390675691	1.92489008877593	1.57185813780252
AT1G01470	-0.735823620474868	6.29234144790086	0.00455487357945718	0.0175098693263867	352	413	483	1124	703	78.7194492501078	85.9708839721962	109.784928370448	65.562923023762	50.2280123125077
AT1G01480	-1.1336678110326	2.07983141006403	0.178829959174122	0.319312369911321	18	4	50	58	26	4.02542638210778	0.832647786655654	11.3648994172307	3.38314015603042	1.85765052649388
AT1G01490	-0.44740735674212	6.33596823910942	0.0784934282508566	0.17168548015356	435	351	420	1227	904	97.2811375676048	73.0648432790336	95.4651551047378	71.5709133008505	64.5890798442489
AT1G01500	-2.11689865168237	5.0933541850712	3.94777818545727e-12	1.46304520301611e-10	225	243	203	266	118	50.3178297763473	50.583353039331	46.1414916339566	15.5157807155878	8.43087546639532
AT1G01510	0.259664063588294	6.00914213683773	0.2539961327051	0.410208341905484	258	294	246	1223	1037	57.6977781435449	61.1996123191905	55.915305132775	71.3375932900898	74.0916767682368
AT1G01520	8.95881557867658	4.25255783494403	1.50503096663238e-44	9.58339869752916e-42	1	0	0	787	617	0.223634799005988	0	0	45.9057121171714	44.0834759556433
AT1G01540	-0.629321636648766	6.59082978387006	0.0170670274078769	0.0518625375157943	437	620	457	1475	897	97.7284071656168	129.060406931626	103.875180673488	86.0367539680151	64.088943164039
AT1G01550	-0.541118069753463	7.18934772098234	0.0337771340606612	0.0886201670641372	743	747	744	2025	1633	166.160655661449	155.496974157943	169.109703328393	118.118255447614	116.67474268325
AT1G01560	-1.85336860229453	3.13243026393597	0.00433644669137462	0.0168245484353499	47	23	98	48	61	10.5108355532814	4.78772477327001	22.2752028577721	2.79984012912863	4.35833392754334
AT1G01570	-0.249068038972981	2.14143594277714	0.716986559059555	0.828760578993257	15	26	20	113	21	3.35452198508982	5.41221061326175	4.54595976689227	6.59129030399031	1.50041004062967
AT1G01580	6.59756888641318	5.09970345393552	2.50349817128917e-47	2.50504795587139e-44	2	5	4	2020	724	0.447269598011976	1.04080973331957	0.909191953378455	117.826605434163	51.7284223531374
AT1G01600	1.55392454565439	4.22683511189521	5.62705811774873e-06	5.69289225942484e-05	43	54	39	653	331	9.61629635725749	11.2407451198513	8.86462154543994	38.0894917566874	23.6493201642106
AT1G01610	-0.336097928175714	6.9735665845448	0.179175510552311	0.319529407047077	633	621	582	2116	1404	141.56082777079	129.26856887829	132.287429216565	123.42628569242	100.31312843067
AT1G01620	-0.0618677169738153	7.89392823900468	0.815308534930346	0.894618127521457	1072	1179	996	4366	3103	239.736504534419	245.422935116754	226.388796391235	254.668791745325	221.703445527328
AT1G01630	0.099529139999944	5.8897733631198	0.664491746446188	0.788645301783324	272	266	232	1088	875	60.8286653296287	55.371077812601	52.7331332959504	63.4630429269155	62.5170850262365
AT1G01640	0.697878940970264	3.31179899564928	0.0906696803958838	0.191867270308027	35	38	29	199	189	7.82721796520958	7.91015397322871	6.5916416619938	11.6076705353458	13.5036903656671
AT1G01650	-0.753727708766233	6.03487272662957	0.00237827238704417	0.0102218526629084	332	395	327	1016	523	74.246753269988	82.2239689322458	74.3264421886887	59.2632827332226	37.3673548213962
AT1G01660	-0.0925753849848943	1.3371541450349	0.930437666680123	0.966163603970618	13	11	8	50	24	2.90725238707784	2.28978141330305	1.81838390675691	2.91650013450899	1.7147543321482
AT1G01670	0.320942128388268	1.17017674098626	0.61759203787738	0.752403843455322	7	8	9	37	34	1.56544359304192	1.66529557331131	2.04568189510152	2.15821009953665	2.42923530387662
AT1G01680	-4.69629393412601	1.20048070048036	3.03852125965032e-08	5.26802369876504e-07	14	17	27	3	2	3.13088718608383	3.53875309328653	6.13704568530457	0.174990008070539	0.142896194345683
AT1G01690	1.13336203775159	3.22053753518532	0.00759939184224492	0.0266899583454943	22	26	31	229	185	4.91996557813174	5.41221061326175	7.04623763868303	13.3575706160512	13.2178979769757
AT1G01700	1.9146626316941	1.7272469641608	0.000702918897788207	0.0036560482176296	5	6	6	97	60	1.11817399502994	1.24897167998348	1.36378793006768	5.65801026094743	4.2868858303705
AT1G01710	-0.0669314974164077	5.86856591624336	0.790771798513845	0.879225768674079	242	310	246	975	825	54.1196213594491	64.5302034658131	55.915305132775	56.8717526229252	58.9446801675944
AT1G01720	1.64060056658735	7.08855905597578	0.00155627947733727	0.00714463876902655	359	360	266	1112	5322	80.2848928431497	74.9383007990088	60.4612648996673	64.8629629914798	380.246773153863
AT1G01725	0.128344432671843	3.85024946011315	0.776018973099264	0.869235802972957	65	59	59	127	311	14.5362619353892	12.2815548531709	13.4105813123322	7.40791034165283	22.2203582207538
AT1G01730	0.490365318945111	4.93024626694731	0.126060175113312	0.245848713261429	126	105	115	475	638	28.1779846747545	21.8570043997109	26.1392686596306	27.7067512778354	45.583885996273
AT1G01740	0.89494588078756	3.80634669249858	0.0195887713429169	0.0578685297664434	50	42	42	274	305	11.1817399502994	8.74280175988436	9.54651551047378	15.9824207371092	21.7916696377167
AT1G01750	0.4134800083244	4.00023125101196	0.293032319528909	0.454092045004495	91	55	39	347	246	20.3507667095449	11.4489070665152	8.86462154543994	20.2405109334924	17.576231904519
AT1G01760	0.609312524914381	3.27302673579425	0.153369811626663	0.284696099974476	32	43	28	180	185	7.15631356819162	8.95096370654828	6.36434367364919	10.4994004842323	13.2178979769757
AT1G01770	-0.996017642078266	5.74729892671525	0.000581800495211168	0.00310110631232455	277	370	260	474	568	61.9468393246587	77.019920265648	59.0974769695996	27.6484212751452	40.5825191941741
AT1G01780	-0.600381358970152	4.86048476469083	0.0387385174618823	0.0986307379606213	156	155	140	363	337	34.8870286449341	32.2651017329066	31.8217183682459	21.1737909765352	24.0780087472476
AT1G01790	0.0469789636569891	8.01798930735745	0.846486316757024	0.914556891049172	1165	1196	1068	4526	3859	260.534540841976	248.96168821004	242.754251552047	264.001592175753	275.718206989996
AT1G01800	-0.407213408691496	6.16185990240185	0.0896548750993841	0.190595330301901	370	365	329	1003	891	82.7448756322156	75.9791105323284	74.7810381653779	58.5049926982503	63.6602545810019
AT1G01810	0.938831559485918	0.555303613550379	0.25360663196664	0.409768255095349	6	1	4	16	32	1.34180879403593	0.208161946663913	0.909191953378455	0.933280043042876	2.28633910953093
AT1G01820	-1.10690678035146	6.48692775542224	0.000200481913351524	0.00124549072245763	515	533	486	716	915	115.171921488084	110.950317571866	110.466822335482	41.7642819261687	65.3750089131501
AT1G01830	1.35669066737288	5.27489516632233	1.14567458709989e-05	0.000106475276863026	112	102	99	760	1065	25.0470974886707	21.2325185597192	22.5025008461168	44.3308020445366	76.0922234890764
AT1G01840	0.0949452587292283	2.13342324831863	0.868514310388872	0.927503760201195	20	18	16	101	43	4.47269598011976	3.74691503995044	3.63676781351382	5.89133027170815	3.07226817843219
AT1G01860	-0.242616407476132	4.68124847165099	0.424459550650593	0.585785402457698	132	134	100	477	277	29.5197934687904	27.8937008529644	22.7297988344614	27.8234112832157	19.7911229168771
AT1G01880	0.446836279046024	1.83642205965194	0.437852354267185	0.597868056417984	13	16	9	95	35	2.90725238707784	3.33059114662261	2.04568189510152	5.54135025556707	2.50068340104946
AT1G01900	0.164957626531525	4.0992075954371	0.722423547119702	0.832891802678936	72	92	53	523	110	16.1017055284311	19.15089909308	12.0467933822645	30.506591406964	7.85929068901258
AT1G01910	-0.163442792964767	6.17239267336824	0.511527933832551	0.664486676163662	313	354	341	1083	1030	69.9976920888743	73.6893291190253	77.5086140255133	63.1713929134646	73.5915400880269
AT1G01920	0.826129498870993	4.58307655672241	0.00609714175264888	0.0222622484184901	72	97	72	532	473	16.1017055284311	20.1917088263996	16.3654551608122	31.0315614311756	33.7949499627541
AT1G01930	-0.0231160788127032	5.0715458896587	0.958671041142413	0.982900931325959	123	186	144	502	531	27.5070802777365	38.7181220794879	32.7309103216244	29.2816613504702	37.9389395987789
AT1G01940	1.56195951404241	4.91530905811061	0.00101717104516729	0.00500909659528952	76	62	82	330	1072	16.9962447244551	12.9060406931626	18.6384350442583	19.2489008877593	76.5923601692863
AT1G01950	0.811056007262375	5.7782614491359	0.00191838160666245	0.00853141856101547	142	242	179	1237	1084	31.7561414588503	50.375191092667	40.6863399136859	72.1542133277523	77.4497373353604
AT1G01960	0.299763341692481	7.44548408067005	0.251898309947794	0.407861832860033	672	844	629	3135	3025	150.282584932024	175.688682984343	142.970434668762	182.864558433713	216.130493947846
AT1G01970	0.125382604548549	5.58218187741057	0.615307032781477	0.750185476056697	194	211	211	1071	582	43.3851510071617	43.9221707460857	47.9598755407135	62.4714328811825	41.5827925545938
AT1G01990	-0.386585136501139	5.16934610152675	0.140807823826097	0.267570519267297	167	180	184	597	388	37.347011434	37.4691503995044	41.8228298554089	34.8230116060373	27.7218617030626
AT1G02000	-0.238443187707446	4.99025352525103	0.421382464999249	0.58295541095722	172	170	112	586	349	38.4651854290299	35.3875309328653	25.4573746945967	34.1813815764453	24.9353859133217
AT1G02010	0.713542823800442	4.67245323233522	0.028396789552731	0.0775138657926133	96	113	60	717	365	21.4689407045749	23.5222999730222	13.6378793006768	41.8226119288589	26.0785554680872
AT1G02020	-0.314662851795223	5.34345990924812	0.251660451826189	0.407595273178951	204	220	167	554	554	45.6214989972216	45.7956282660609	37.9587640535505	32.3148214903596	39.5822458337543
AT1G02030	1.86164402535033	0.914358196028988	0.00977016750199368	0.0328558120008276	5	3	1	44	35	1.11817399502994	0.62448583999174	0.227297988344614	2.56652011836791	2.50068340104946
AT1G02050	-0.723029312153323	3.55536653609181	0.0967197217961073	0.201404371628342	70	68	50	207	79	15.6544359304192	14.1550123731461	11.3648994172307	12.0743105568672	5.64439967665449
AT1G02060	0.470763299458766	3.42841925692575	0.286777043929762	0.447069220572453	34	61	27	282	133	7.60358316620359	12.6978787464987	6.13704568530457	16.4490607586307	9.50259692398794
AT1G02065	-1.69402517331445	3.61246023003429	6.57853871381723e-05	0.000476836267655886	98	74	60	100	72	21.9162103025868	15.4039840531296	13.6378793006768	5.83300026901797	5.1442629964446
AT1G02080	0.290417324051776	7.66337849333859	0.244928904376217	0.399432756512026	804	971	727	4172	3125	179.802378400814	202.12525021066	165.245637526534	243.35277122343	223.27530366513
AT1G02090	1.28447085446039	6.31014113851354	0.00120063944174842	0.00575742505464616	222	235	213	985	2559	49.6469253793293	48.9180574660196	48.4144715174027	57.455052649827	182.835680665302
AT1G02100	-0.150133875339312	5.87281895402078	0.555422322991196	0.701714241204559	268	306	244	860	859	59.9341261336048	63.6975556791575	55.4607091560858	50.1638023135546	61.373915471471
AT1G02110	0.128537167097729	5.85968529641889	0.635566165767082	0.766407559350612	289	296	167	1006	918	64.6304569127305	61.6159362125184	37.9587640535505	58.6799827063208	65.5893532046686
AT1G02120	-0.341964941344573	6.85902199440736	0.194392790725578	0.338704453691258	577	606	518	1611	1534	129.037279026455	126.146139678332	117.74035796251	93.9696343338795	109.601381063139
AT1G02130	-0.49988674357439	5.74916770776919	0.0446433148827259	0.110169110467495	296	281	240	735	632	66.1959005057725	58.4935070125597	54.5515172027073	42.8725519772821	45.1551974132359
AT1G02140	-0.0848446955994864	6.24182518744823	0.733365516141065	0.840668101902846	350	368	319	1204	1097	78.2721796520958	76.6035963723201	72.5080582819318	70.2293232389764	78.3785625986073
AT1G02145	-0.210865553802007	4.94295131412872	0.439117673135747	0.599167510753341	137	160	138	551	358	30.6379674638204	33.3059114662261	31.3671223915567	32.139831482289	25.5784187878773
AT1G02150	-0.399707303990473	7.02426137916774	0.109460226311075	0.221311241746812	628	715	593	2073	1453	140.44265377576	148.835791864698	134.787707088356	120.918095576743	103.814085192139
AT1G02160	-0.756764191825131	4.16260096328475	0.0251222361904211	0.0704515613331534	85	105	98	245	166	19.008957915509	21.8570043997109	22.2752028577721	14.290850659094	11.8603841306917
AT1G02170	-1.49738376893548	6.48410914319552	1.27159614587182e-06	1.49524621226662e-05	555	413	641	689	660	124.117313448323	85.9708839721962	145.698010528897	40.1893718535338	47.1557441340755
AT1G02180	-0.0988685109777908	2.64068192302662	0.900430239971925	0.94741077725352	30	27	26	165	37	6.70904397017964	5.62037255992566	5.90974769695996	9.62445044387965	2.64357959539514
AT1G02205	-1.20789910988008	5.36105189009315	0.000535608298187454	0.00290220143625914	154	308	258	561	220	34.4397590469222	64.1138795724853	58.6428809929103	32.7231315091908	15.7185813780252
AT1G02220	-0.367885847087647	3.6853749708805	0.477883281435301	0.634670799696624	58	29	98	190	157	12.9708183423473	6.03669645325349	22.2752028577721	11.0827005111341	11.2173512561361
AT1G02230	-2.39471282093622	1.23113036148857	0.00711047519780148	0.0252599180610993	9	5	36	13	10	2.01271319105389	1.04080973331957	8.18272758040609	0.758290034972336	0.714480971728417
AT1G02260	-1.32638314984342	5.00571664817282	3.06113631068422e-06	3.31394421928941e-05	185	204	183	365	195	41.3724378161078	42.4650371194383	41.5955318670643	21.2904509819156	13.9323789487041
AT1G02270	-0.821350146877944	5.19245817376538	0.00415826014024728	0.0162351394141613	161	218	216	547	283	36.0052026399641	45.3793043727331	49.0963654824366	31.9065114715283	20.2198114999142
AT1G02280	0.14039291080573	6.38952737388945	0.557048052374488	0.702891414432542	342	393	343	1498	1307	76.4831012600479	81.807645038918	77.9632100022025	87.3783440298892	93.382663004904
AT1G02290	0.782671851364814	4.11754161308801	0.0319231476849265	0.0847961929121685	59	67	50	307	386	13.1944531413533	13.9468504264822	11.3648994172307	17.9073108258852	27.5789655087169
AT1G02300	-3.60558168178565	5.12985118320099	1.46647895667216e-22	2.0681290145337e-20	257	274	226	121	36	57.4741433445389	57.0363733859123	51.3693453658827	7.05793032551175	2.5721314982223
AT1G02305	-1.01150878840158	6.67616783872762	6.98950138707144e-05	0.000503498089292191	588	570	560	1147	890	131.497261815521	118.652309598431	127.286873472984	66.9045130856361	63.5888064838291
AT1G02310	0.815657910961612	1.98016494689854	0.162193641379958	0.297423421443149	19	10	7	112	47	4.24906118111377	2.08161946663913	1.5910859184123	6.53296030130013	3.35806056712356
AT1G02330	0.352233054634864	5.09178328457794	0.165439903408261	0.301643440028719	133	148	127	724	525	29.7434282677964	30.8079681062592	28.8668445197659	42.2309219476901	37.5102510157419
AT1G02335	0.331132008365509	4.21960380529173	0.31531119831777	0.478350603584672	69	75	78	441	245	15.4308011314132	15.6121459997935	17.7292430908799	25.7235311863693	17.5047838073462
AT1G02340	-0.088809683492482	3.13061602830942	0.890154052268776	0.940791022046262	62	37	19	144	119	13.8653575383713	7.7019920265648	4.31866177854766	8.39952038738588	8.50232356356816
AT1G02350	-0.359471763516233	1.54453065462001	0.543602843463769	0.691909052620036	13	15	13	38	37	2.90725238707784	3.1224291999587	2.95487384847998	2.21654010222683	2.64357959539514
AT1G02360	-0.775032475861153	4.86127135599397	0.0836819939626392	0.180405226134907	197	93	173	562	147	44.0560554041796	19.3590610397439	39.3225519836182	32.781461511881	10.5028702844077
AT1G02370	0.982672981366299	3.46126459760617	0.0127086286227301	0.040859930905924	38	36	27	282	198	8.49812236222755	7.49383007990088	6.13704568530457	16.4490607586307	14.1467232402226
AT1G02380	-0.152081119365833	2.48505557363383	0.783457695591051	0.874053440799297	15	32	29	96	68	3.35452198508982	6.66118229324523	6.5916416619938	5.59968025825725	4.85847060775323
AT1G02390	-1.32553254548264	2.35582287543145	0.00994143440772376	0.0333119695757454	35	34	24	61	30	7.82721796520958	7.07750618657306	5.45515172027073	3.55813016410096	2.14344291518525
AT1G02400	0.790717621019325	4.78652001575763	0.0208780733501395	0.060822259157976	77	70	131	627	526	17.2198795234611	14.5713362664739	29.7760364731444	36.5729116867427	37.5816991129147
AT1G02410	0.0039906450533234	4.86765861577603	0.988306784399383	1	130	111	145	558	381	29.0725238707784	23.1059760796944	32.958208309969	32.5481415011203	27.2217250228527
AT1G02420	-0.343268786704278	2.85721793820704	0.526298384448984	0.677516875110366	35	31	38	167	45	7.82721796520958	6.45302034658132	8.63732355709532	9.74111044926001	3.21516437277787
AT1G02430	0.468339412671793	2.02122964617704	0.402214358484099	0.56510633289826	14	14	15	112	39	3.13088718608383	2.91426725329479	3.40946982516921	6.53296030130013	2.78647578974082
AT1G02450	-5.26233324664716	-0.184385103680712	0.000168213120766402	0.00107306080955204	5	2	15	1	0	1.11817399502994	0.416323893327827	3.40946982516921	0.0583300026901797	0
AT1G02460	1.43922454999016	1.68352896686551	0.0185590366797462	0.0554704104640869	8	5	8	109	37	1.7890783920479	1.04080973331957	1.81838390675691	6.35797029322959	2.64357959539514
AT1G02470	-1.6512858474484	1.87725546886405	0.0119387776261678	0.0388001852524715	18	13	39	31	23	4.02542638210778	2.70610530663087	8.86462154543994	1.80823008339557	1.64330623497536
AT1G02475	-0.853119632712303	6.14247517405467	0.000402816741730649	0.00228876021341732	348	403	403	823	693	77.8249100540838	83.8892645055571	91.6010893028793	48.0055922140179	49.5135313407793
AT1G02500	0.231732127408417	7.99770260454755	0.361808410431576	0.524901969649179	1006	1057	1130	5018	3943	224.976607800024	220.027177623756	256.846726829414	292.699953499322	281.719847152515
AT1G02520	0.541216825299612	4.23903771273862	0.20231833380535	0.348325698340993	104	70	36	531	231	23.2580190966228	14.5713362664739	8.18272758040609	30.9732314284854	16.5045104469264
AT1G02560	-0.404732561799647	7.55090070775214	0.116754886616639	0.232194816626485	911	966	909	2685	2298	203.731301894455	201.08444047734	206.613871405254	156.616057223133	164.18772730319
AT1G02570	-0.942750449201009	1.21801604610956	0.18327245676788	0.325152324726736	24	6	8	25	22	5.36723517614371	1.24897167998348	1.81838390675691	1.45825006725449	1.57185813780252
AT1G02610	-3.28850347660002	5.06450718392687	2.24196200603854e-21	2.80418735910047e-19	229	239	244	135	48	51.2123689723713	49.7507052526753	55.4607091560858	7.87455036317426	3.4295086642964
AT1G02620	-5.90636983317992	2.42207259035937	1.42702327101887e-14	7.64949999844886e-13	31	60	41	5	0	6.93267876918563	12.4897167998348	9.31921752212916	0.291650013450899	0
AT1G02640	-0.904140610019821	6.09788557337251	0.00922220578184709	0.031321514481001	298	496	345	1198	355	66.6431701037844	103.248325545301	78.4178059788917	69.8793432228353	25.3640744963588
AT1G02650	-1.15570217881191	2.43471916000637	0.036347904273232	0.0938879548240225	35	36	24	83	25	7.82721796520958	7.49383007990088	5.45515172027073	4.84139022328492	1.78620242932104
AT1G02660	-3.63419694287463	7.32810862259888	1.3273764262698e-30	3.48652010565092e-28	978	1474	995	400	266	218.714833427856	306.830709382608	226.161498402891	23.3320010760719	19.0051938479759
AT1G02670	0.480874675083306	2.04412791819587	0.405734623390424	0.568304335508797	9	23	12	114	40	2.01271319105389	4.78772477327001	2.72757586013537	6.64962030668049	2.85792388691367
AT1G02680	-0.371189117414061	4.20511895144144	0.261556183355633	0.419452040055858	83	98	90	289	213	18.561688317497	20.3998707730635	20.4568189510152	16.8573707774619	15.2184446978153
AT1G02690	1.65153660277256	4.71784058497238	3.51667631229604e-08	5.98832409645679e-07	52	67	65	719	645	11.6290095483114	13.9468504264822	14.7743692423999	41.9392719342392	46.0840226764829
AT1G02700	2.28032057515734	2.39118608668431	0.00182079628004014	0.00817222600585379	4	13	7	51	196	0.894539196023952	2.70610530663087	1.5910859184123	2.97483013719917	14.003827045877
AT1G02710	-0.541644707224793	2.43352976425097	0.293427865643095	0.454557307454017	19	33	30	94	45	4.24906118111377	6.86934423990914	6.81893965033841	5.48302025287689	3.21516437277787
AT1G02720	0.0526991383481343	4.34385255570759	0.882818069002699	0.936665290782818	84	102	80	467	217	18.785323116503	21.2325185597192	18.1838390675691	27.2401112563139	15.5042370865066
AT1G02730	1.59474124872395	5.80791466839195	2.87420036492883e-10	7.82374890159273e-09	124	177	111	1869	1142	27.7307150767425	36.8446645595127	25.2300767062521	109.018775027946	81.5937269713852
AT1G02740	0.143751064406198	4.00551295829817	0.670207006751566	0.792474246405416	63	69	71	312	227	14.0889923373772	14.36317431981	16.1381571724676	18.1989608393361	16.2187180582351
AT1G02750	-0.226147711525133	4.44137172453486	0.485884384893192	0.641687422522823	100	103	104	330	291	22.3634799005988	21.4406805063831	23.6389907878398	19.2489008877593	20.7913962772969
AT1G02770	-1.61313481500415	0.320962424860083	0.0287802214041429	0.0782414534584105	6	10	7	12	6	1.34180879403593	2.08161946663913	1.5910859184123	0.699960032282157	0.42868858303705
AT1G02780	0.656171859191985	7.90030118349982	0.0110466035485782	0.0363600063230378	842	835	914	5166	4511	188.300500763042	173.815225464368	207.750361346977	301.332793897468	322.302366346689
AT1G02800	1.57549415878401	1.17049831436583	0.0201187973403701	0.0591512952239577	2	6	5	71	27	0.447269598011976	1.24897167998348	1.13648994172307	4.14143019100276	1.92909862366672
AT1G02810	0.477775951951309	4.24416402580692	0.40848853990037	0.57105779315591	67	102	48	731	77	14.9835315334012	21.2325185597192	10.9103034405415	42.6392319665214	5.50150348230881
AT1G02816	-0.358094515060417	4.78528502920403	0.21115193941752	0.358830222642972	122	152	131	449	311	27.2834454787305	31.6406158929148	29.7760364731444	26.1901712078907	22.2203582207538
AT1G02820	4.27917274375896	5.13190910699105	2.77220017359142e-35	1.00434900427028e-32	10	25	19	1691	891	2.23634799005988	5.20404866659783	4.31866177854766	98.6360345490939	63.6602545810019
AT1G02840	-0.5242276654404	7.09858578863663	0.0454891142343404	0.111796813731719	736	756	605	1818	1616	164.595212068407	157.370431677919	137.515282948491	106.043944890747	115.460125031312
AT1G02850	-1.43089813865548	6.43661460838534	7.52590823140709e-06	7.36228629732575e-05	500	377	663	718	644	111.817399502994	78.4770538922953	150.698566272479	41.880941931549	46.01257457931
AT1G02860	-1.11391457730409	4.8515546784365	0.000311260361721238	0.0018310509464861	153	216	131	296	248	34.2161242479162	44.9629804794053	29.7760364731444	17.2656807962932	17.7191280988647
AT1G02870	0.357022647444383	4.48166834351288	0.273581286517287	0.432791054248871	71	85	108	447	361	15.8780707294252	17.6937654664326	24.5481827412183	26.0735112025103	25.7927630793958
AT1G02880	0.204655110293423	4.89776346926155	0.446528450593841	0.606287305009588	124	129	120	594	437	27.7307150767425	26.8528911196448	27.2757586013537	34.6480215979668	31.2228184645318
AT1G02890	0.143473267839446	7.45670329180126	0.59360375967913	0.732522656926095	730	920	621	2873	2941	163.253403274371	191.5089909308	141.152050762005	167.582097728886	210.128853785327
AT1G02900	0.33230799670499	4.32503087980308	0.366495229531196	0.529471588734206	95	75	69	552	209	21.2453059055689	15.6121459997935	15.6835611957783	32.1981614849792	14.9326523091239
AT1G02910	-0.23398732103664	6.49910627414218	0.353040950406382	0.51664109554212	402	470	418	1436	1169	89.9011892004072	97.8361149320393	95.0105591280486	83.7618838630981	83.5228255950519
AT1G02920	-3.41489460833876	6.79963523942875	4.29590076562293e-12	1.58646331789164e-10	810	334	1164	338	201	181.14418719485	69.5260901857471	264.57485843313	19.7155409092807	14.3610675317412
AT1G02930	-3.06864253139151	6.75557686360164	4.11835526118947e-10	1.07903988906951e-08	726	322	1154	427	232	162.358864078347	67.0281468257801	262.301878549684	24.9069111487067	16.5759585440993
AT1G02950	1.68431089640307	3.61228873079667	2.55012128734011e-05	0.000210139994552462	32	23	26	410	231	7.15631356819162	4.78772477327001	5.90974769695996	23.9153011029737	16.5045104469264
AT1G02952	1.74381130665077	3.27300387115823	0.000112859162871173	0.00075864030371464	28	14	19	317	186	6.26177437216766	2.91426725329479	4.31866177854766	18.490610852787	13.2893460741485
AT1G02960	-0.175044991275542	5.01185658956188	0.558018995782431	0.703482910869703	155	153	143	451	479	34.6633938459281	31.8487778395787	32.5036123332798	26.3068312132711	34.2236385457912
AT1G02970	2.79056617781541	2.68935942737508	3.1597030281868e-08	5.45404606764258e-07	6	9	7	205	160	1.34180879403593	1.87345751997522	1.5910859184123	11.9576505514868	11.4316955476547
AT1G02990	0.342940465676154	5.34917022663021	0.161337867114391	0.296371413731507	162	177	151	852	635	36.2288374389701	36.8446645595127	34.3219962400367	49.6971622920331	45.3695417047545
AT1G03000	-0.696297849374468	5.78707323105381	0.00603084433970114	0.0220519045391031	251	364	265	809	504	56.132334550503	75.7709485856645	60.2339669113226	47.1889721763554	36.0098409751122
AT1G03010	2.04402804468989	1.95125012065691	0.000348145284321104	0.00201586576451897	8	8	3	122	70	1.7890783920479	1.66529557331131	0.681893965033841	7.11626032820193	5.00136680209892
AT1G03020	0.796674103883114	1.00064187165939	0.21734262136277	0.36653455077816	5	7	5	41	30	1.11817399502994	1.45713362664739	1.13648994172307	2.39153011029737	2.14344291518525
AT1G03030	0.0932982002403881	4.91530393217519	0.740557001947665	0.846091244226707	117	131	142	520	464	26.1652714837006	27.2692150129727	32.2763143449352	30.3316013988935	33.1519170881985
AT1G03040	-0.128977303839338	6.07220017766628	0.578620063179191	0.719769895222319	293	339	301	1164	876	65.5249961087545	70.5668999190666	68.4166944917287	67.8961231313692	62.5885331234093
AT1G03055	1.29911621624469	3.89116675343267	0.000789052164154287	0.00402729004745544	28	60	33	413	296	6.26177437216766	12.4897167998348	7.50083361537225	24.0902911110442	21.1486367631611
AT1G03060	1.48105884436664	7.21095457953163	1.12699414729263e-07	1.68912468024679e-06	342	472	343	3499	3933	76.4831012600479	98.2524388253671	77.9632100022025	204.096679412939	281.005366180786
AT1G03070	6.10547403147228	6.01384683190931	8.91784044108686e-09	1.74804646631118e-07	7	12	11	72	4085	1.56544359304192	2.49794335996696	2.50027787179075	4.19976019369294	291.865476951058
AT1G03080	0.60043633452959	7.28392563491752	0.0165359117196553	0.0504712884075495	599	651	483	3537	2719	133.957244604587	135.513427278208	109.784928370448	206.313219515166	194.267376212956
AT1G03090	-2.32873556252976	7.59299793950346	7.75940842580588e-16	4.91109786901985e-14	1195	1595	1055	1103	735	267.243584812156	332.018304928942	239.799377703568	64.3379929672682	52.5143514220386
AT1G03100	-0.91554078097776	3.64492823018518	0.0667379912136616	0.151220985313613	53	123	36	160	106	11.8526443473174	25.6039194396613	8.18272758040609	9.33280043042876	7.57349830032122
AT1G03110	1.62604034186071	4.47549017298296	3.43103085630726e-07	4.64537702213818e-06	48	49	59	741	439	10.7344703522874	10.1999353865318	13.4105813123322	43.2225319934232	31.3657146588775
AT1G03120	1.20178248072367	1.38078163617265	0.0521542690148063	0.124592730196467	9	7	3	49	53	2.01271319105389	1.45713362664739	0.681893965033841	2.85817013181881	3.78674915016061
AT1G03130	-0.791967877632678	8.22757183069434	0.00265146004582061	0.01118553100639	1706	1599	1528	3637	2999	381.520967104216	332.850952715597	347.31132619057	212.146219784184	214.272843421352
AT1G03140	-0.474189675206035	6.14507793799403	0.04256704605372	0.106272265284507	336	384	349	995	830	75.141292466012	79.9341875189427	79.3269979322702	58.0383526767288	59.3019206534586
AT1G03150	-0.263989194214653	4.51894280351276	0.39129764894044	0.55462647535821	110	116	102	357	292	24.5998278906587	24.146785813014	23.1843948111506	20.8238109603942	20.8628443744698
AT1G03160	-0.759394654531642	6.61704873783376	0.00253870569650119	0.0107660590919434	513	587	479	1347	902	114.724651890072	122.191062691717	108.87573641707	78.5705136236721	64.4461836499032
AT1G03180	1.04237221577553	2.35799545161272	0.0589775013107524	0.137044590848484	16	7	20	104	106	3.57815678409581	1.45713362664739	4.54595976689227	6.06632027977869	7.57349830032122
AT1G03190	0.185417851454888	4.554042395785	0.533568204679999	0.683525494418144	94	115	87	458	345	21.0216711065629	23.93862386635	19.7749249859814	26.7151412321023	24.6495935246304
AT1G03200	0.603161176354322	0.971070279202041	0.368040185952739	0.531228769571707	6	5	7	46	22	1.34180879403593	1.04080973331957	1.5910859184123	2.68318012374827	1.57185813780252
AT1G03210	0.0841271871919652	4.7887631297193	0.782729822213997	0.873822812649584	110	109	138	448	442	24.5998278906587	22.6896521863666	31.3671223915567	26.1318412052005	31.580058950396
AT1G03220	-1.44653581466643	7.47904671301384	4.72906322822295e-08	7.78166058063028e-07	1141	1071	995	1716	1133	255.167305665832	222.941444877051	226.161498402891	100.094284616348	80.9506940968296
AT1G03230	-1.96771727398077	6.11941877485274	5.54154132376823e-07	7.12634074885812e-06	428	471	437	730	162	95.7156939745629	98.0442768787032	99.3292209065962	42.5809019638312	11.5745917420003
AT1G03250	0.07616663006292	5.52849222220222	0.750179557481422	0.852773764747478	198	204	200	827	682	44.2796902031856	42.4650371194383	45.4595976689228	48.2389122247786	48.727602271878
AT1G03260	-0.43994517690804	4.13546271577243	0.213276241310343	0.36138808633612	79	110	75	300	173	17.6671491214731	22.8978141330305	17.047349125846	17.4990008070539	12.3605208109016
AT1G03270	0.931388202148424	2.4904845893303	0.0759975403598952	0.167551811518464	21	12	17	178	65	4.69633077912575	2.49794335996696	3.86406580185843	10.382740478852	4.64412631623471
AT1G03280	-0.462981168683473	5.82643207572094	0.0523954911862997	0.125083669199922	277	315	264	933	575	61.9468393246587	65.5710131991327	60.006668922978	54.4218925099377	41.082655874384
AT1G03290	-0.948364214422887	5.79915414813078	9.8902592889301e-05	0.000678498264571623	298	314	314	628	514	66.6431701037844	65.3628512524688	71.3715683402087	36.6312416894329	36.7243219468406
AT1G03300	-0.438420621990173	3.00707395780375	0.480260697942676	0.63690236957207	38	54	28	199	33	8.49812236222755	11.2407451198513	6.36434367364919	11.6076705353458	2.35778720670377
AT1G03310	-0.199857330777501	5.88812474527414	0.419404520125153	0.581213953794753	263	317	258	1171	621	58.8159521385749	65.9873370924605	58.6428809929103	68.3044331502005	44.3692683443347
AT1G03330	0.0574406141286448	4.79396401356557	0.841992169952851	0.911811042425235	115	129	119	466	424	25.7180018856886	26.8528911196448	27.048460613009	27.1817812536238	30.2939932012849
AT1G03340	-0.884094705975828	2.37952564092603	0.0825482569455371	0.178649526878255	29	31	26	82	34	6.48540917117365	6.45302034658132	5.90974769695996	4.78306022059474	2.42923530387662
AT1G03350	0.0585744946505139	6.01149136994865	0.792857526815649	0.880705989902058	280	307	262	1176	929	62.6177437216767	63.9057176258214	59.5520729462888	68.5960831636514	66.3752822735699
AT1G03360	1.08332096769894	4.33447693570819	0.00097898715262641	0.00485175873541009	46	78	58	553	374	10.2872007542754	16.2366318397852	13.1832833239876	32.2564914876694	26.7215883426428
AT1G03365	0.0968233681773844	5.39985975979429	0.692222476949725	0.810073006691055	170	209	170	790	609	38.017915831018	43.5058468527579	38.6406580185843	46.080702125242	43.5118911782606
AT1G03370	-0.590902498171865	6.26547225499952	0.0416437818016901	0.10431050029788	312	348	523	1185	739	69.7740572898683	72.4403574390419	118.876847904233	69.121053187863	52.80014381073
AT1G03380	-0.426073327120961	6.43842008002146	0.155182637169432	0.287477100841161	436	527	340	1727	698	97.5047723666108	109.701345891882	77.2813160371687	100.73591464594	49.8707718266435
AT1G03400	-0.871917521439015	5.59848184972519	0.0013734732521464	0.00643065807650453	259	275	261	479	529	57.9214129425509	57.2445353325762	59.3247749579442	27.9400712885961	37.7960434044332
AT1G03410	-0.712190814435155	5.73964375752214	0.00869185022705126	0.0299118651852322	315	328	211	827	448	70.4449616868862	68.2771185057636	47.9598755407135	48.2389122247786	32.0087475334331
AT1G03430	-1.54202118537545	4.84572518960843	1.83457072424456e-07	2.642209364534e-06	176	182	170	229	200	39.3597246250539	37.8854742928322	38.6406580185843	13.3575706160512	14.2896194345683
AT1G03440	-0.339147986501465	5.71156526024296	0.216719439076975	0.365718404539389	292	297	181	932	547	65.3013613097485	61.8240981591823	41.1409358903751	54.3635625072475	39.0821091535444
AT1G03445	1.47092349872561	0.381277564843055	0.0600598990655195	0.139036979074998	0	3	4	34	15	0	0.62448583999174	0.909191953378455	1.98322009146611	1.07172145759262
AT1G03457	0.767759178641373	4.69207415754154	0.0188342101340243	0.0561286707624809	74	116	77	486	558	16.5489751264431	24.146785813014	17.5019451025353	28.3483813074273	39.8680382224456
AT1G03470	-0.476447751308106	3.95797130465017	0.203696959642552	0.349953741555797	67	106	63	242	164	14.9835315334012	22.0651663463748	14.3197732657107	14.1158606510235	11.717487936346
AT1G03475	-0.392238794559349	7.48859256566998	0.140828180772195	0.267585004301124	840	889	927	2477	2291	187.85323116503	185.055970584219	210.705235195457	144.483416663575	163.68759062298
AT1G03495	1.43693059285449	3.65012739910631	0.000241742181496259	0.00146812961265344	30	30	34	415	215	6.70904397017964	6.2448583999174	7.72813160371687	24.2069511164246	15.361340892161
AT1G03510	-0.758557032350808	1.41998786887655	0.282142272078563	0.442107051691785	14	17	11	57	8	3.13088718608383	3.53875309328653	2.50027787179075	3.32481015334024	0.571584777382733
AT1G03520	-1.52575014276278	4.87738331766298	6.35857985089391e-06	6.34014897946088e-05	155	227	160	337	133	34.6633938459281	47.2527618927083	36.3676781351382	19.6572109065906	9.50259692398794
AT1G03530	0.277026089707684	5.38574645397512	0.255986715125267	0.41253538192555	173	179	161	847	640	38.6888202280359	37.2609884528405	36.5949761234828	49.4055122785822	45.7267821906187
AT1G03540	0.628443497358	2.09588213592066	0.223004679688493	0.373505287286331	14	19	10	104	58	3.13088718608383	3.95507698661435	2.27297988344614	6.06632027977869	4.14398963602482
AT1G03545	-0.49319706367314	4.15087037833802	0.158950090705305	0.293009760153572	99	92	78	304	165	22.1398451015928	19.15089909308	17.7292430908799	17.7323208178146	11.7889360335189
AT1G03550	-0.555532912197372	4.483237884086	0.0866723987367204	0.185669100072391	128	118	98	371	203	28.6252542727665	24.5631097063418	22.2752028577721	21.6404309980567	14.5039637260869
AT1G03560	-0.188528383361834	4.22920396772604	0.639682630675305	0.769980459692559	77	112	75	432	152	17.2198795234611	23.3141380263583	17.047349125846	25.1985611621576	10.8601107702719
AT1G03580	-2.88105216991162	2.78660570234595	3.76935910146949e-08	6.3721273370216e-07	49	45	56	34	16	10.9581051512934	9.3672875998761	12.7286873472984	1.98322009146611	1.14316955476547
AT1G03590	0.205366011584243	5.90061971139063	0.372213404784579	0.535413490877489	239	263	249	1120	935	53.4487169624311	54.7465919726092	56.5971990978088	65.3296030130013	66.803970856607
AT1G03600	-0.232312080996402	7.55783358657627	0.373882994073936	0.536749563057705	924	846	907	3000	2435	206.638554281533	176.105006877671	206.159275428565	174.990008070539	173.976116615869
AT1G03610	-1.49950835929368	6.25037010723579	1.74855477433981e-09	3.94655010453301e-08	439	544	405	646	518	98.1756767636287	113.240098985169	92.0556852795686	37.6811817378561	37.010114335532
AT1G03620	-0.633899638231409	1.81272719771077	0.285377872641775	0.445615310828686	18	21	15	71	18	4.02542638210778	4.37140087994218	3.40946982516921	4.14143019100276	1.28606574911115
AT1G03630	-0.33365356929396	7.23512496596096	0.190455653369424	0.334166297540088	731	774	697	2253	1889	163.477038073377	161.117346717869	158.426697876196	131.417496060975	134.965455559498
AT1G03650	-0.0719831843458169	2.250042409129	0.964270613817927	0.986283995724109	9	33	21	70	69	2.01271319105389	6.86934423990914	4.77325775523689	4.08310018831258	4.92991870492607
AT1G03660	-0.392686402533742	0.150319032945859	0.62949219631315	0.76155907197468	5	7	2	18	8	1.11817399502994	1.45713362664739	0.454595976689228	1.04994004842324	0.571584777382733
AT1G03680	-0.823507796054982	7.61856424868339	0.00180893020826628	0.00813592689775243	1035	1067	1085	2263	1996	231.462016971198	222.108797090396	246.618317353906	132.000796087877	142.610401956992
AT1G03687	0.399760088130119	4.55081247143237	0.179004832145118	0.319438147459388	91	92	91	479	383	20.3507667095449	19.15089909308	20.6841169393599	27.9400712885961	27.3646212171984
AT1G03700	1.69731353434782	1.50466364936294	0.00587802346743654	0.0215935152309867	8	5	3	86	43	1.7890783920479	1.04080973331957	0.681893965033841	5.01638023135546	3.07226817843219
AT1G03730	-1.98769424046767	4.29920680129331	0.000500739205285693	0.00275437498202777	132	132	120	231	28	29.5197934687904	27.4773769596366	27.2757586013537	13.4742306214315	2.00054672083957
AT1G03740	-1.84885911844177	6.76990458662812	7.12501282119591e-12	2.52901848668564e-10	690	680	692	881	519	154.308011314132	141.550123731461	157.290207934473	51.3887323700483	37.0815624327048
AT1G03750	0.204655133329322	3.76281029742759	0.582076816393746	0.722530767688031	43	75	51	278	189	9.61629635725749	15.6121459997935	11.5921974055753	16.21574074787	13.5036903656671
AT1G03760	0.0768232231762153	3.86342667560966	0.840118256487614	0.910438624217341	52	59	76	270	204	11.6290095483114	12.2815548531709	17.2746471141906	15.7491007263485	14.5754118232597
AT1G03770	0.26251191965569	3.49914437439478	0.517523520209257	0.669749444488336	31	57	49	252	148	6.93267876918563	11.8652309598431	11.1376014288861	14.6991606779253	10.5743183815806
AT1G03780	2.13704707162352	4.42571383624019	9.77608768974406e-11	2.90148207096881e-09	32	48	37	635	575	7.15631356819162	9.99177343986784	8.41002556875071	37.0395517082641	41.082655874384
AT1G03790	-0.317631761738225	1.1429636965878	0.664235992780581	0.788475365286315	15	10	5	31	26	3.35452198508982	2.08161946663913	1.13648994172307	1.80823008339557	1.85765052649388
AT1G03800	0.253573121920479	1.06744408000326	0.729116909254974	0.837736589206026	5	13	5	37	28	1.11817399502994	2.70610530663087	1.13648994172307	2.15821009953665	2.00054672083957
AT1G03820	1.08606503978391	3.28548480049564	0.023740381169852	0.0674312827145311	22	36	27	354	107	4.91996557813174	7.49383007990088	6.13704568530457	20.6488209523236	7.64494639749406
AT1G03830	0.698895344592112	4.17302251894863	0.0420123294873448	0.105033322964613	56	85	49	405	324	12.5235487443353	17.6937654664326	11.1376014288861	23.6236510895228	23.1491834840007
AT1G03840	1.48173747008591	2.79294413246465	0.00250166328101449	0.0106433388386227	9	21	19	214	121	2.01271319105389	4.37140087994218	4.31866177854766	12.4826205756985	8.64521975791384
AT1G03850	-1.61830520332743	5.1839790224341	1.81161826053849e-06	2.06130863240149e-05	230	155	281	347	191	51.4360037713773	32.2651017329066	63.8707347248365	20.2405109334924	13.6465865600128
AT1G03860	0.68894831434705	6.14054426142905	0.0175240387993493	0.0529754894678071	200	261	292	1219	1565	44.7269598011976	54.3302680792814	66.3710125966272	71.1042732793291	111.816272075497
AT1G03870	0.409129062856273	6.78537393244891	0.0922400369856198	0.194428659492736	416	466	422	2326	1805	93.032076386491	97.0034671453836	95.919751081427	135.675586257358	128.963815396979
AT1G03900	-0.153099054368044	6.58410993040283	0.553830687902296	0.700429987655188	464	445	428	1533	1316	103.766546738778	92.6320662654415	97.2835390114947	89.4198941240455	94.0256958794596
AT1G03905	0.842913922857017	3.58146538190331	0.0318037459433286	0.0845297386171469	39	33	44	279	220	8.72175716123353	6.86934423990914	10.001111487163	16.2740707505601	15.7185813780252
AT1G03910	0.00637091148089212	6.36361233822818	0.973263702403201	0.991861398641955	358	410	334	1518	1128	80.0612580441437	85.3463981322045	75.917528107101	88.5449440836928	80.5934536109654
AT1G03920	1.40443915695254	2.84354021678588	0.00227070481914407	0.00983597616257973	14	22	17	172	158	3.13088718608383	4.57956282660609	3.86406580185843	10.0327604627109	11.288799353309
AT1G03930	0.274917229684895	5.76725432043211	0.236375706125111	0.389657387056324	221	235	214	1192	772	49.4232905803234	48.9180574660196	48.6417695057473	69.5293632066942	55.1579310174338
AT1G03940	1.712244014993	3.22612191183137	8.6196250540746e-05	0.00060102906791891	20	18	22	323	165	4.47269598011976	3.74691503995044	5.0005557435815	18.8405908689281	11.7889360335189
AT1G03950	-0.473366490044335	4.72778399203635	0.126533806491889	0.246578398944084	116	139	144	344	331	25.9416366846946	28.934510586284	32.7309103216244	20.0655209254218	23.6493201642106
AT1G03960	-0.831238936377467	4.50115708681537	0.00801674940378372	0.0279641359929793	116	147	108	291	208	25.9416366846946	30.5998061595953	24.5481827412183	16.9740307828423	14.8612042119511
AT1G03970	-1.20043809241494	5.16726976763601	7.82918177470249e-05	0.000553973669463864	191	245	192	286	342	42.7142466101437	50.9996769326588	43.6412137621658	16.6823807693914	24.4352492331118
AT1G03980	-1.1480108561891	4.42236956217765	0.000749352910135542	0.00385217103279441	116	139	117	185	204	25.9416366846946	28.934510586284	26.5938646363198	10.7910504976832	14.5754118232597
AT1G03990	0.241225423765119	3.50945167860221	0.604705418205967	0.741476043225884	50	65	25	296	116	11.1817399502994	13.5305265331544	5.68244970861534	17.2656807962932	8.28797927204963
AT1G04000	0.171018805174395	4.33469714438974	0.631185970881786	0.762736478840259	92	108	56	488	224	20.5744015085509	22.4814902397026	12.7286873472984	28.4650413128077	16.0043737667165
AT1G04010	0.393076605669682	4.16926412463391	0.226914247324804	0.378394498772804	67	73	70	404	264	14.9835315334012	15.1958221064657	15.910859184123	23.5653210868326	18.8622976536302
AT1G04020	2.96568774246541	4.24468953419958	3.8789512690951e-16	2.55512235164562e-14	15	24	25	690	511	3.35452198508982	4.99588671993392	5.68244970861534	40.247701856224	36.5099776553221
AT1G04030	0.771802411432499	5.26032381102126	0.00233231701750181	0.0100613790779646	122	150	124	865	734	27.2834454787305	31.224291999587	28.1849505547321	50.4554523270055	52.4429033248658
AT1G04040	1.15668051358792	6.56454645212359	3.66083428304315e-06	3.87532044280029e-05	270	311	265	2343	2098	60.3813957316168	64.7383654124771	60.2339669113226	136.667196303091	149.898107868622
AT1G04050	1.64795895720856	3.33533796470189	0.000212630427609522	0.00131103379558653	25	28	15	233	259	5.5908699751497	5.82853450658958	3.40946982516921	13.5908906268119	18.505057167766
AT1G04070	0.308264976452563	3.27177002656124	0.46696119028839	0.624705894921368	31	38	45	201	140	6.93267876918563	7.91015397322871	10.2284094755076	11.7243305407261	10.0027336041978
AT1G04080	-0.0211352025314449	7.24755365803299	0.945961897701845	0.975774255383088	671	763	618	2475	2272	150.058950133018	158.827565304566	140.470156796971	144.366756658195	162.330076776696
AT1G04090	2.13724895176588	1.94059977898913	0.000321990585112875	0.00188520149483891	5	8	5	75	106	1.11817399502994	1.66529557331131	1.13648994172307	4.37475020176348	7.57349830032122
AT1G04100	-0.263620615243245	3.25646793210025	0.544780086494957	0.692694176299076	42	42	51	161	111	9.3926615582515	8.74280175988436	11.5921974055753	9.39113043311893	7.93073878618542
AT1G04110	-0.103957167671225	3.82041099749771	0.873884491218452	0.931041667797664	72	64	56	424	55	16.1017055284311	13.3223645864905	12.7286873472984	24.7319211406362	3.92964534450629
AT1G04120	0.839002014009555	6.92006717621081	0.0010722765568773	0.00523385535183804	392	444	394	3579	1849	87.6648412103473	92.4239043187775	89.5554074077778	208.763079628153	132.107531672584
AT1G04130	2.30964428466498	4.39362223195703	3.58559658000043e-09	7.64139360401106e-08	40	36	28	463	702	8.94539196023952	7.49383007990088	6.36434367364919	27.0067912455532	50.1565642153348
AT1G04140	-0.162968388951914	7.23383577419028	0.527822638258993	0.678772160204175	696	786	630	2437	2028	155.649820108168	163.615290077836	143.197732657107	142.150216555968	144.896741066523
AT1G04160	1.04815307571085	4.39945790729135	0.00113413317794464	0.00548156781658355	64	73	56	653	331	14.3126271363832	15.1958221064657	12.7286873472984	38.0894917566874	23.6493201642106
AT1G04170	0.280158462802762	6.73116285593304	0.253045213571013	0.409144280760826	423	447	437	2066	1706	94.5975199795329	93.0483901587693	99.3292209065962	120.509785557911	121.890453776868
AT1G04180	3.2319171264333	2.83832944383558	9.40513999580499e-09	1.833304329609e-07	5	9	5	165	241	1.11817399502994	1.87345751997522	1.13648994172307	9.62445044387965	17.2189914186548
AT1G04190	0.645018057531517	5.27830399630036	0.00969725700251713	0.0326520784547088	134	142	143	966	624	29.9670630668024	29.5589964262757	32.5036123332798	56.3467825987136	44.5836126358532
AT1G04200	0.409684064859579	5.68207259132679	0.0902373211045174	0.19127402582914	173	238	195	1191	757	38.6888202280359	49.5425433060114	44.3231077271997	69.4710332040041	54.0862095598411
AT1G04210	0.556182797103968	6.66551176641325	0.0313112557681481	0.0834589839493624	310	469	367	2558	1534	69.3267876918563	97.6279529853754	83.4183617224733	149.20814688148	109.601381063139
AT1G04220	1.66183415631193	5.12041599168831	1.41013446858776e-08	2.63622380680023e-07	96	94	55	1192	695	21.4689407045749	19.5672229864079	12.5013893589538	69.5293632066942	49.656427535125
AT1G04230	0.0114988924873638	4.3506441390257	0.970888943177401	0.990450012767586	77	111	83	393	264	17.2198795234611	23.1059760796944	18.8657330326029	22.9236910572406	18.8622976536302
AT1G04240	-0.398179612541092	5.411360779387	0.189904346722952	0.33371483194607	201	233	198	884	327	44.9505946002036	48.5017335726918	45.0050016922335	51.5637223781189	23.3635277755192
AT1G04250	1.5016933376308	5.8931329315252	7.38339096801334e-10	1.81458706913292e-08	165	169	121	1636	1405	36.899741835988	35.1793689862014	27.5030565896983	95.427884401134	100.384576527843
AT1G04260	-0.411162763916543	4.40242437188256	0.200704522737869	0.346275403631649	106	99	108	330	237	23.7052886946347	20.6080327197274	24.5481827412183	19.2489008877593	16.9331990299635
AT1G04270	0.496549468280626	7.21684848260469	0.0491361519745538	0.118848040686609	556	543	604	3137	2587	124.340948247329	113.031937038505	137.287984960147	182.981218439094	184.836227386141
AT1G04280	-0.627810006621502	6.28105881293363	0.010255714842934	0.0341472565353467	392	427	396	1244	686	87.6648412103473	88.885151225491	90.0100033844671	72.5625233465836	49.0133946605694
AT1G04290	0.142059647655623	4.93036022459737	0.591113511656205	0.730221529713806	131	133	125	594	436	29.2961586697844	27.6855389063005	28.4122485430767	34.6480215979668	31.151370367359
AT1G04295	0.186499190419438	4.67010372402182	0.507264804620899	0.660664146491816	104	113	103	510	365	23.2580190966228	23.5222999730222	23.4116927994952	29.7483013719917	26.0785554680872
AT1G04300	-0.280740870155943	7.17058142201278	0.276767422071306	0.43609131973488	672	800	613	2200	1854	150.282584932024	166.529557331131	139.333666855248	128.326005918395	132.464772158448
AT1G04310	-0.697460009781365	4.93358766549164	0.0614166867603775	0.141585171573869	162	160	162	605	166	36.2288374389701	33.3059114662261	36.8222741118274	35.2896516275587	11.8603841306917
AT1G04330	2.71772794133104	1.04834877145762	0.000155463423602633	0.00100385068798943	3	2	1	52	44	0.670904397017964	0.416323893327827	0.227297988344614	3.03316013988935	3.14371627560503
AT1G04340	0.57441915916072	4.52881608494241	0.0610064390061133	0.14078129470661	78	79	96	551	364	17.4435143224671	16.4447937864492	21.8206068810829	32.139831482289	26.0071073709144
AT1G04350	-0.38154414920463	6.28041560832108	0.103864492148249	0.212678286251332	396	402	351	1212	900	88.5593804063713	83.6811025588932	79.7815939089594	70.6959632604978	64.3032874555575
AT1G04360	-0.0827084437209928	2.97867016674947	0.946856649443531	0.976409617448934	42	47	17	255	16	9.3926615582515	9.78361149320393	3.86406580185843	14.8741506859958	1.14316955476547
AT1G04390	-0.215282454080981	4.43969772137631	0.511996255118393	0.664848430898701	108	102	96	431	220	24.1525582926467	21.2325185597192	21.8206068810829	25.1402311594675	15.7185813780252
AT1G04400	-1.47028495850057	7.60776916716063	2.01799718860587e-08	3.63984334113091e-07	1128	1268	1127	1738	1303	252.260053278754	263.949348369842	256.16483286438	101.377544675532	93.0968706162127
AT1G04410	-0.0692531608182861	8.47607716565665	0.804475933173474	0.887885539354704	1549	1575	1726	5725	5194	346.410303660275	327.855065995664	392.316327882803	333.939265401279	371.10141671574
AT1G04420	-0.234726261358602	6.93658374734563	0.363028482138803	0.525990686596962	519	635	593	1918	1602	116.066460684108	132.182836131585	134.787707088356	111.876945159765	114.459851670892
AT1G04425	0.683822170245811	2.35944400057745	0.172009770265093	0.310359033365997	13	21	17	131	70	2.90725238707784	4.37140087994218	3.86406580185843	7.64123035241354	5.00136680209892
AT1G04430	-0.0990400725446798	7.10552764613128	0.70439492844266	0.819162689211667	592	750	561	2412	1821	132.391801011545	156.121459997935	127.514171461328	140.691966488713	130.106984951745
AT1G04440	-0.614302856942123	6.63226541599446	0.0133739351175839	0.0425733220157235	506	559	482	1457	981	113.15920829703	116.362528185128	109.557630382104	84.9868139195919	70.0905833265577
AT1G04480	0.255821430308582	6.22750977356078	0.266424244585183	0.42466629569658	306	298	322	1478	1165	68.4322484958323	62.0322601058462	73.1899522469656	86.2117439760856	83.2370332063605
AT1G04490	2.64009034037216	1.18136259298577	0.000140768044054075	0.000922027253044318	3	1	3	64	44	0.670904397017964	0.208161946663913	0.681893965033841	3.7331201721715	3.14371627560503
AT1G04500	0.202548723297764	0.0265835330390973	0.88614371002591	0.938582477885703	2	2	6	4	21	0.447269598011976	0.416323893327827	1.36378793006768	0.233320010760719	1.50041004062967
AT1G04510	0.311392478709826	6.23287466464894	0.17517437109691	0.314744682330856	278	349	291	1496	1208	62.1704741236647	72.6485193857058	66.1437146082826	87.2616840245089	86.3093013847927
AT1G04520	2.24503261868666	4.76155386812266	1.57458506731227e-11	5.34519483351093e-10	30	52	58	1033	594	6.70904397017964	10.8244212265235	13.1832833239876	60.2548927789557	42.4401697206679
AT1G04530	1.05821544018334	6.15116887291562	2.80632879611177e-06	3.06175425714936e-05	210	221	227	1935	1367	46.9633077912575	46.0037902127249	51.5966433542273	112.868555205498	97.6695488352746
AT1G04540	1.97445326726846	2.088796914614	0.000251336738718912	0.00151862978135739	6	8	8	107	98	1.34180879403593	1.66529557331131	1.81838390675691	6.24131028784923	7.00191352293848
AT1G04550	1.10103239335152	4.96859063637187	0.000117879567553097	0.000788603423429873	109	105	69	790	648	24.3761930916527	21.8570043997109	15.6835611957783	46.080702125242	46.2983669680014
AT1G04555	-0.400642314446863	3.13137031210766	0.392012944239399	0.555453000492413	28	51	50	146	91	6.26177437216766	10.6162592798596	11.3648994172307	8.51618039276624	6.50177684272859
AT1G04570	5.2483619829251	3.72544753703026	1.75661137825396e-08	3.21810591902794e-07	3	3	4	52	738	0.670904397017964	0.62448583999174	0.909191953378455	3.03316013988935	52.7286957135571
AT1G04590	0.600388845482177	4.82063234507768	0.0294055679901624	0.0796478939129991	104	106	99	694	443	23.2580190966228	22.0651663463748	22.5025008461168	40.4810218669847	31.6515070475689
AT1G04600	1.38199841507423	0.737629715203138	0.059973195394955	0.138882163856534	2	2	6	42	23	0.447269598011976	0.416323893327827	1.36378793006768	2.44986011298755	1.64330623497536
AT1G04610	1.60927613268497	2.75157625857415	0.00585355787152668	0.0215299862689288	20	11	13	288	65	4.47269598011976	2.28978141330305	2.95487384847998	16.7990407747718	4.64412631623471
AT1G04620	-0.886563993974484	6.3651760338357	0.000568636134619009	0.00304426779535012	441	455	458	881	840	98.6229463616407	94.7136857320806	104.102478661833	51.3887323700483	60.016401625187
AT1G04625	-0.0501415393559328	0.805386608995382	0.987727972341813	1	1	10	10	26	22	0.223634799005988	2.08161946663913	2.27297988344614	1.51658006994467	1.57185813780252
AT1G04630	-0.15501963377246	5.4293437087584	0.562991650719034	0.707798465750811	195	187	216	672	600	43.6087858061677	38.9262840261518	49.0963654824366	39.1977618078008	42.868858303705
AT1G04635	0.672618749362282	1.51850980232522	0.286165631005185	0.446679423882926	5	12	10	78	30	1.11817399502994	2.49794335996696	2.27297988344614	4.54974020983402	2.14344291518525
AT1G04640	-0.788858763360268	5.60909753019651	0.00136285027877805	0.00638518905417237	244	275	269	619	472	54.5668909574611	57.2445353325762	61.1431588647011	36.1062716652213	33.7235018655813
AT1G04650	0.793197124581071	3.44636266685714	0.0426777585739402	0.106456284533975	35	39	34	274	179	7.82721796520958	8.11831591989262	7.72813160371687	15.9824207371092	12.7892093939387
AT1G04680	0.702863751954575	6.25278666466198	0.00344925705266925	0.0139356351562659	222	327	266	1952	1254	49.6469253793293	68.0689565590997	60.4612648996673	113.860165251231	89.5959138547434
AT1G04690	-0.652303306625843	6.65072321918826	0.0137961852218453	0.0436726785276642	494	534	547	1200	1153	110.475590708958	111.15847951853	124.331999624504	69.9960032282157	82.3796560402864
AT1G04700	1.29531156173041	3.08733098289208	0.00422807326089	0.0164648820294814	28	26	13	223	169	6.26177437216766	5.41221061326175	2.95487384847998	13.0075905999101	12.0747284222102
AT1G04710	0.447825643500799	5.18501904213629	0.0810059585881197	0.176063116240397	144	154	124	734	627	32.2034110568623	32.0569397862427	28.1849505547321	42.8142219745919	44.7979569273717
AT1G04730	2.5133615347212	3.99161902137278	2.66541740960676e-10	7.32136157229632e-09	13	26	30	576	380	2.90725238707784	5.41221061326175	6.81893965033841	33.5980815495435	27.1502769256798
AT1G04750	-0.244892033355917	6.18222059960003	0.322097109114658	0.485107981208881	346	341	348	1054	1000	77.3776404560719	70.9832238123945	79.0996999439256	61.4798228354494	71.4480971728417
AT1G04760	0.906897217912917	2.09683227783378	0.0910192128240158	0.192393795299371	17	12	9	83	84	3.8017915831018	2.49794335996696	2.04568189510152	4.84139022328492	6.0016401625187
AT1G04770	0.316981337450447	5.66563344828889	0.284351780790844	0.444475486852489	245	186	183	760	993	54.7905257564671	38.7181220794879	41.5955318670643	44.3308020445366	70.9479604926318
AT1G04778	2.92613488573114	0.408171033482077	0.00131742387483367	0.00620974156165992	0	2	1	20	34	0	0.416323893327827	0.227297988344614	1.16660005380359	2.42923530387662
AT1G04780	-0.870527896659804	6.40472317373973	0.000402899349423246	0.00228876021341732	467	485	438	1133	713	104.437451135796	100.958544131998	99.5565188949408	66.0878930479736	50.9424932842361
AT1G04790	-0.00140338361943566	5.65670447261416	1	1	200	263	213	928	686	44.7269598011976	54.7465919726092	48.4144715174027	54.1302424964868	49.0133946605694
AT1G04800	-0.841279877743169	6.50926601424481	0.00207220389582643	0.00910565045232137	481	552	456	1403	659	107.56833832188	114.90539455848	103.647882685144	81.8369937743222	47.0842960369027
AT1G04810	0.415957794067835	6.72681675847361	0.112571522744106	0.225841646689126	411	422	414	1890	1985	91.9139023914611	87.8443414921715	94.1013671746701	110.24370508444	141.824472888091
AT1G04820	0.342231034645852	7.68525216663269	0.178220226198033	0.318609972188129	784	840	861	3960	3490	175.329682420695	174.856035197687	195.703567964712	230.986810653112	249.353859133217
AT1G04830	0.0233573779746217	5.07086164373208	0.925831370649349	0.962975809800536	160	164	122	592	483	35.7815678409581	34.1385592528818	27.7303545780429	34.5313615925864	34.5094309344825
AT1G04840	0.74516957587203	2.05926085957891	0.201385174903299	0.347117273418344	11	17	12	51	98	2.45998278906587	3.53875309328653	2.72757586013537	2.97483013719917	7.00191352293848
AT1G04850	0.147010917252179	6.61777322524177	0.552978871867855	0.699900315296907	419	425	414	1737	1552	93.702980783509	88.4688273321632	94.1013671746701	101.319214672842	110.88744681225
AT1G04860	0.141510445322069	6.11662129479808	0.535985786997643	0.685619367028761	285	330	277	1504	893	63.7359177167066	68.6934423990914	62.961542771458	87.7283240460303	63.8031507753476
AT1G04870	1.14720119902973	5.40904929060018	4.91656640216133e-05	0.000370958024447454	123	96	155	1183	829	27.5070802777365	19.9835468797357	35.2311881934151	69.0043931824826	59.2304725562857
AT1G04880	3.81392725732762	1.90420132981291	1.69158493660336e-07	2.45309001192867e-06	1	2	3	169	53	0.223634799005988	0.416323893327827	0.681893965033841	9.85777045464037	3.78674915016061
AT1G04900	1.40569824976851	3.79868206457406	0.0013128981948872	0.00618979801865936	16	47	44	383	293	3.57815678409581	9.78361149320393	10.001111487163	22.3403910303388	20.9342924716426
AT1G04910	-0.339616009221194	5.56167255513022	0.21373138292387	0.36195499269659	241	243	207	930	428	53.8959865604431	50.583353039331	47.0506835873351	54.2469025018671	30.5797855899762
AT1G04920	0.566741616294152	2.42241469909582	0.228571795503063	0.380313495835448	17	21	18	130	73	3.8017915831018	4.37140087994218	4.09136379020305	7.58290034972336	5.21571109361744
AT1G04930	0.0460623758557815	3.17018993253239	0.912092658514411	0.954931932952044	43	38	35	175	115	9.61629635725749	7.91015397322871	7.95542959206148	10.2077504707815	8.21653117487679
AT1G04940	-0.406259142859269	6.27324789292463	0.0907661390401202	0.192032710395695	351	416	383	1112	943	78.4958144511018	86.595369812188	87.0551295359871	64.8629629914798	67.3755556339897
AT1G04945	-0.287121409092076	6.46557113085152	0.252152885513928	0.408204051102015	395	453	428	1391	1101	88.3357456073653	94.2973618387528	97.2835390114947	81.13703374204	78.6643549872987
AT1G04950	-0.385623917278565	5.51259234150456	0.126873747973754	0.247034661431847	229	258	190	698	536	51.2123689723713	53.7057822392897	43.1866177854766	40.7143418777454	38.2961800846431
AT1G04960	-0.0692473029960711	5.43178522710613	0.797086954687235	0.883140879201572	188	214	186	680	636	42.0433422131258	44.5466565860775	42.2774258320982	39.6644018293222	45.4409898019273
AT1G04970	-0.956534598773238	5.82245714025837	0.000125001935655965	0.000830172463318203	311	340	294	775	420	69.5504224908623	70.7750618657305	66.8256085733164	45.2057520848893	30.0082008125935
AT1G04980	0.976485546640579	5.06008199648216	0.0176984715648102	0.0534399018067314	95	53	163	667	772	21.2453059055689	11.0325831731874	37.049572100172	38.9061117943499	55.1579310174338
AT1G04985	-0.31227956782628	5.56317048723057	0.213094633813381	0.361226003575393	219	250	218	706	603	48.9760209823114	52.0404866659783	49.5509614591258	41.1809818992669	43.0832025952235
AT1G04990	-0.576760850044115	5.34755882559483	0.0375638197671271	0.0962713190348385	177	197	252	593	421	39.5833594240599	41.0079034927909	57.2790930628427	34.5896915952766	30.0796489097663
AT1G05000	-0.452303205026009	5.290851887791	0.143705534104111	0.271725401613397	230	157	197	467	527	51.4360037713773	32.6814256262344	44.7777037038889	27.2401112563139	37.6531472100876
AT1G05010	-1.16743624740129	7.97649963964292	1.87056338659361e-05	0.00016082712128679	1527	1383	1424	2444	2128	341.490338082144	287.887972236192	323.67233540273	142.558526574799	152.041550783807
AT1G05020	-2.497870250605	3.29410092661239	4.77756494846854e-07	6.23159356065608e-06	76	72	57	68	23	16.9962447244551	14.9876601598018	12.955985335643	3.96644018293222	1.64330623497536
AT1G05030	-0.916709393056093	5.14519310390671	0.00051956408491898	0.00283206228700455	183	213	191	437	310	40.9251682180958	44.3384946394136	43.4139157738212	25.4902111756085	22.1489101235809
AT1G05055	0.541001445267334	4.27437828509283	0.0938218844573374	0.196970652223202	59	81	75	430	319	13.1944531413533	16.861117679777	17.047349125846	25.0819011567773	22.7919429981365
AT1G05060	-0.928957559375233	4.76044633231442	0.00388597489154745	0.0153893687139251	188	129	132	304	257	42.0433422131258	26.8528911196448	30.003334461489	17.7323208178146	18.3621609734203
AT1G05065	-0.506093067831953	0.362989987844851	0.633799586185253	0.764964428748462	4	5	8	30	2	0.894539196023952	1.04080973331957	1.81838390675691	1.74990008070539	0.142896194345683
AT1G05070	-0.346760751526134	5.32733676451008	0.185938162558774	0.328439694842595	189	232	169	617	485	42.2669770121317	48.2935716260279	38.4133600302397	35.9896116598409	34.6523271288282
AT1G05090	0.555236756965464	1.35727335670717	0.390315246529727	0.553831742543667	9	8	8	65	27	2.01271319105389	1.66529557331131	1.81838390675691	3.79145017486168	1.92909862366672
AT1G05100	-0.169403871177615	0.752917311456132	0.811503233285086	0.892391102946562	9	7	5	27	18	2.01271319105389	1.45713362664739	1.13648994172307	1.57491007263485	1.28606574911115
AT1G05120	0.26068551061762	5.65789908345046	0.266956857069896	0.425160257511727	198	226	200	993	787	44.2796902031856	47.0445999460444	45.4595976689228	57.9216926713485	56.2296524750264
AT1G05135	-2.4058276413639	6.71291073692204	8.28329681116966e-18	6.96227663572433e-16	763	732	600	518	421	170.633351641569	152.374544957985	136.378793006768	30.2149413935131	30.0796489097663
AT1G05140	-0.357603341657477	6.25636721738145	0.125447544180158	0.244938603034535	361	406	357	1199	899	80.7321624411617	84.5137503455488	81.1453818390271	69.9376732255255	64.2318393583846
AT1G05150	0.543997205860252	6.04902638965688	0.016278909805375	0.0497916640087837	232	279	236	1604	1032	51.8832733693892	58.0771831192318	53.6423252493288	93.5613243150483	73.7344362823726
AT1G05160	0.185563674964133	4.55764229917556	0.554547264643545	0.700998716955713	102	116	79	395	392	22.8107494986108	24.146785813014	17.9565410792245	23.040351062621	28.0076540917539
AT1G05170	1.54922759415458	5.04322527377999	1.64301860541025e-08	3.03915052425049e-07	94	75	74	952	748	21.0216711065629	15.6121459997935	16.8200511375014	55.5301625610511	53.4431766852856
AT1G05180	-0.0741920043881926	5.77584235747037	0.780750964941565	0.872376902388446	209	259	278	900	779	46.7396729922515	53.9139441859536	63.1888407598026	52.4970024211618	55.6580676976437
AT1G05190	-0.174023388570711	7.78058138640821	0.502296363521162	0.656390142205857	984	1074	1028	3558	2939	220.056642221892	223.565930717043	233.662332018263	207.538149571659	209.985957590982
AT1G05200	-0.11246176416506	6.22310170064869	0.665300015905335	0.789292526773871	343	433	262	1439	882	76.7067360590539	90.1341229054745	59.5520729462888	83.9368738711686	63.0172217064463
AT1G05205	0.129710988897814	4.21535661212635	0.697606990449694	0.813745736111881	75	76	85	333	281	16.7726099254491	15.8203079464574	19.3203290092922	19.4238908958298	20.0769153055685
AT1G05210	0.385979597675176	2.92064627295374	0.410798387587148	0.573181043716385	34	25	27	194	87	7.60358316620359	5.20404866659783	6.13704568530457	11.3160205218949	6.21598445403722
AT1G05220	-0.0759344023142707	3.14116689314022	0.889562578096984	0.940659735405115	40	39	39	174	100	8.94539196023952	8.11831591989262	8.86462154543994	10.1494204680913	7.14480971728417
AT1G05230	0.279253622436461	5.63989162840491	0.234700973271488	0.387646435112035	202	213	197	1040	745	45.1742293992096	44.3384946394136	44.7777037038889	60.6632027977869	53.228832393767
AT1G05260	0.593202105246549	5.62691854878352	0.0481410060459427	0.11678445625068	247	185	115	1270	742	55.237795354479	38.509960132824	26.1392686596306	74.0791034165283	53.0144881022485
AT1G05270	0.0882745332767004	5.77084879762104	0.714771548019929	0.827383602630021	238	238	234	924	854	53.2250821634252	49.5425433060114	53.1877292726396	53.8969224857261	61.0166749856068
AT1G05280	1.74643866823807	1.21607375317969	0.0236533695625784	0.067202305924616	5	1	6	87	20	1.11817399502994	0.208161946663913	1.36378793006768	5.07471023404564	1.42896194345683
AT1G05300	-2.54153132686928	3.97935072094628	1.36610744711468e-08	2.55846843014445e-07	96	85	142	97	42	21.4689407045749	17.6937654664326	32.2763143449352	5.65801026094743	3.00082008125935
AT1G05310	-0.732674341725827	3.23096109712447	0.170960681796076	0.308970225043515	59	50	41	189	45	13.1944531413533	10.4080973331957	9.31921752212916	11.024370508444	3.21516437277787
AT1G05320	0.489170502755293	5.34039102326755	0.049057524790145	0.11870632984976	161	169	134	941	630	36.0052026399641	35.1793689862014	30.4579304381782	54.8885325314591	45.0123012188902
AT1G05340	-1.49990171616592	4.58831609019202	2.98082042359966e-06	3.23365924424882e-05	172	144	124	230	147	38.4651854290299	29.9753203196035	28.1849505547321	13.4159006187413	10.5028702844077
AT1G05350	0.194101044649981	5.56094816733674	0.435532077418089	0.596210784546339	180	214	201	835	767	40.2542638210778	44.5466565860775	45.6868956572674	48.7055522463001	54.8006905315696
AT1G05360	0.0686454267275901	4.44423914265177	0.83464090678508	0.907263430462722	88	98	97	506	233	19.6798623125269	20.3998707730635	22.0479048694275	29.5149813612309	16.6474066412721
AT1G05370	0.692799102684786	1.53187214271948	0.223971060151689	0.374586428443762	8	9	10	68	39	1.7890783920479	1.87345751997522	2.27297988344614	3.96644018293222	2.78647578974082
AT1G05380	0.0959592789182767	6.21501075252651	0.681372709977246	0.80107898812465	293	402	277	1501	997	65.5249961087545	83.6811025588932	62.961542771458	87.5533340379598	71.2337528813231
AT1G05385	-0.164089738455065	4.74899113069175	0.577347755051617	0.719049808967498	125	123	126	452	347	27.9543498757485	25.6039194396613	28.6395465314213	26.3651612159612	24.7924897189761
AT1G05400	-0.284089771112337	0.509659958594325	0.734040262991711	0.841207899555237	7	7	4	28	9	1.56544359304192	1.45713362664739	0.909191953378455	1.63324007532503	0.643032874555575
AT1G05410	0.43708706731359	4.64999917021412	0.12724053493611	0.24758823600449	95	108	88	561	387	21.2453059055689	22.4814902397026	20.002222974326	32.7231315091908	27.6504136058897
AT1G05420	0.422945100766566	0.728842396359558	0.569702790259659	0.713107715642345	5	3	8	34	19	1.11817399502994	0.62448583999174	1.81838390675691	1.98322009146611	1.35751384628399
AT1G05430	-0.106850811616568	5.3663330882233	0.684453852079873	0.803763262882401	172	202	193	672	575	38.4651854290299	42.0487132261105	43.8685117505105	39.1977618078008	41.082655874384
AT1G05440	1.40358051588038	1.65131178480948	0.0197987892562063	0.058398646636814	6	8	7	104	37	1.34180879403593	1.66529557331131	1.5910859184123	6.06632027977869	2.64357959539514
AT1G05450	1.19916615768992	0.833579792404959	0.134085027699149	0.257820295449869	8	4	0	52	18	1.7890783920479	0.832647786655654	0	3.03316013988935	1.28606574911115
AT1G05460	0.162364014183847	4.68686262384426	0.576949471033091	0.718681559951291	97	137	94	542	344	21.6925755035808	28.5181866929561	21.3660109043937	31.6148614580774	24.5781454274575
AT1G05470	0.231565055122851	4.85688170687841	0.530331782710805	0.681040258516296	114	175	75	783	286	25.4943670866826	36.4283406661848	17.047349125846	45.6723921064107	20.4341557914327
AT1G05490	1.43040628717993	1.15616827137611	0.029976775769428	0.0807257589351554	7	3	4	39	49	1.56544359304192	0.62448583999174	0.909191953378455	2.27487010491701	3.50095676146924
AT1G05500	0.229846013288604	5.99926209373214	0.309661618701243	0.471652623497333	239	290	270	1309	941	53.4487169624311	60.3669645325349	61.3704568530457	76.3539735214453	67.232659439644
AT1G05510	0.424148225687344	-0.113980572523068	0.687773874772905	0.806438950427043	1	1	6	2	21	0.223634799005988	0.208161946663913	1.36378793006768	0.116660005380359	1.50041004062967
AT1G05520	0.106780548773545	6.31560024329718	0.649240809404635	0.777261686874407	327	385	323	1431	1206	73.1285792749581	80.1423494656067	73.4172502353102	83.4702338496472	86.166405190447
AT1G05530	4.00861540494064	2.23316177975287	1.59699448135719e-10	4.57812347022628e-09	2	3	2	187	97	0.447269598011976	0.62448583999174	0.454595976689228	10.9077105030636	6.93046542576564
AT1G05540	2.15403466456799	3.14089747354073	1.67275412350991e-06	1.91446527218484e-05	13	20	12	297	188	2.90725238707784	4.16323893327827	2.72757586013537	17.3240107989834	13.4322422684942
AT1G05560	-1.32506745945121	7.01023796731605	5.33832538173746e-07	6.88185467769627e-06	786	703	783	1281	908	175.776952018707	146.337848504731	177.974324873833	74.7207334461202	64.8748722329402
AT1G05562	-1.21384198963756	6.70569565045855	4.041869893355e-06	4.24234825519823e-05	614	559	636	1095	786	137.311766589677	116.362528185128	144.561520587174	63.8713529457468	56.1582043778535
AT1G05570	0.566300942105404	7.1388268420181	0.0266284191080084	0.073781816002561	441	603	539	3010	2536	98.6229463616407	125.52165383834	122.513615717747	175.573308097441	181.192374430326
AT1G05575	-2.6830847002959	2.98312304038662	1.05049380606324e-07	1.58920276074923e-06	57	59	53	46	19	12.7471835433413	12.2815548531709	12.0467933822645	2.68318012374827	1.35751384628399
AT1G05590	-0.100224140989718	4.55746943129636	0.818693974377371	0.896981932509082	108	112	102	615	162	24.1525582926467	23.3141380263583	23.1843948111506	35.8729516544605	11.5745917420003
AT1G05600	-0.462693814093238	3.59121474584248	0.286572742333241	0.446949679703732	63	66	52	242	89	14.0889923373772	13.7386884798183	11.8194953939199	14.1158606510235	6.35888064838291
AT1G05610	0.175973373175627	0.58497453246183	0.8738733433779	0.931041667797664	7	6	3	28	16	1.56544359304192	1.24897167998348	0.681893965033841	1.63324007532503	1.14316955476547
AT1G05620	0.568948429919447	4.88286338882777	0.0537844475125548	0.127587784554224	116	116	95	539	586	25.9416366846946	24.146785813014	21.5933088927383	31.4398714500069	41.8685849432852
AT1G05630	0.0505243232130713	5.35446341939742	0.838250652590333	0.909446559421761	151	218	171	763	571	33.7688546499042	45.3793043727331	38.867956006929	44.5057920526071	40.7968634856926
AT1G05640	1.35178725423039	2.38321036672425	0.00869865661756357	0.0299205879038899	9	11	18	144	93	2.01271319105389	2.28978141330305	4.09136379020305	8.39952038738588	6.64467303707427
AT1G05660	3.67792838477025	2.4404178744361	0.000404869813662037	0.00229933226877848	9	0	1	338	23	2.01271319105389	0	0.227297988344614	19.7155409092807	1.64330623497536
AT1G05670	0.25323400820908	3.82614419545847	0.54655726879227	0.694365652305439	56	64	53	396	129	12.5235487443353	13.3223645864905	12.0467933822645	23.0986810653112	9.21680453529657
AT1G05675	-1.77775888317756	4.10052451788997	0.0508441171008251	0.122101420873101	86	89	149	259	6	19.232592714515	18.5264132530883	33.8674002633474	15.1074706967565	0.42868858303705
AT1G05680	-1.82873323508934	5.56406439814732	3.06164356837208e-10	8.29050467811889e-09	284	260	348	398	221	63.5122829177006	54.1221061326175	79.0996999439256	23.2153410706915	15.790029475198
AT1G05690	1.34318282453414	3.49228424989494	0.000937138621927149	0.00467856827335595	29	34	25	374	179	6.48540917117365	7.07750618657306	5.68244970861534	21.8154210061272	12.7892093939387
AT1G05700	0.209067059692102	3.34083916705198	0.647402223504399	0.776060580803514	41	29	53	240	116	9.16902675924551	6.03669645325349	12.0467933822645	13.9992006456431	8.28797927204963
AT1G05710	0.657987085503402	4.07657889330835	0.0511007548220579	0.122563652673884	50	68	61	395	283	11.1817399502994	14.1550123731461	13.8651772890214	23.040351062621	20.2198114999142
AT1G05720	-0.243084647864397	4.68549651901157	0.419354897969164	0.581183516094581	112	118	135	414	324	25.0470974886707	24.5631097063418	30.6852284265229	24.1486211137344	23.1491834840007
AT1G05730	-0.0862081183545133	3.20977938495206	0.872045597325208	0.929836816186868	36	39	49	143	133	8.05085276421557	8.11831591989262	11.1376014288861	8.3411903846957	9.50259692398794
AT1G05750	-0.309113762349452	4.00941785723181	0.413168844654662	0.575389350183409	61	91	81	310	154	13.6417227393653	18.9427371464161	18.4111370559137	18.0823008339557	11.0030069646176
AT1G05760	1.04449320065554	2.61681910221207	0.028880578430885	0.0784776405752212	13	24	16	161	103	2.90725238707784	4.99588671993392	3.63676781351382	9.39113043311893	7.35915400880269
AT1G05770	1.0128613231912	0.902430265549656	0.145023993148346	0.273676620388522	5	4	5	46	24	1.11817399502994	0.832647786655654	1.13648994172307	2.68318012374827	1.7147543321482
AT1G05780	-0.771469098154205	3.3826584495687	0.0610809031650086	0.140919303711718	58	55	55	154	87	12.9708183423473	11.4489070665152	12.5013893589538	8.98282041428768	6.21598445403722
AT1G05785	-0.421430148357741	3.51617394960945	0.303795770762382	0.465654718143551	64	49	56	198	112	14.3126271363832	10.1999353865318	12.7286873472984	11.5493405326556	8.00218688335827
AT1G05790	-0.633382629390906	5.61157463277894	0.0101781395139718	0.0339535236715493	262	287	218	684	499	58.5923173395689	59.7424786925431	49.5509614591258	39.8977218400829	35.652600489248
AT1G05805	-1.77705706950748	5.9446295226173	7.87657425565345e-13	3.22632465563442e-11	404	425	333	471	341	90.3484587984192	88.4688273321632	75.6902301187564	27.4734312670747	24.363801135939
AT1G05810	-0.00494123526719211	4.22224948234075	1	1	78	101	70	255	313	17.4435143224671	21.0243566130553	15.910859184123	14.8741506859958	22.3632544150994
AT1G05820	1.13535658310699	3.12074151801568	0.00899335822128259	0.0307180488140135	24	32	18	224	164	5.36723517614371	6.66118229324523	4.09136379020305	13.0659206026003	11.717487936346
AT1G05830	0.206640589698745	6.26178378954223	0.397275762042692	0.560604095615008	298	388	284	1351	1267	66.6431701037844	80.7668353055984	64.5526286898703	78.8038336344328	90.5247391179904
AT1G05835	-0.976746104660589	4.12123520765331	0.00816936925772107	0.028421019240479	99	117	78	252	117	22.1398451015928	24.3549477596779	17.7292430908799	14.6991606779253	8.35942736922247
AT1G05840	-0.622792917904401	5.54463168320803	0.0119230593305638	0.0387591654877997	228	264	237	642	489	50.9887341733653	54.9547539192731	53.8696232376735	37.4478617270954	34.9381195175196
AT1G05850	-0.262900493091486	7.99939738771706	0.306904097824621	0.469050535136283	1232	1301	1145	4188	3144	275.518072375377	270.818692609751	260.256196654583	244.286051266473	224.632817511414
AT1G05860	0.408995071033423	4.01757044427395	0.251016412706283	0.406959947550121	48	85	56	342	255	10.7344703522874	17.6937654664326	12.7286873472984	19.9488609200415	18.2192647790746
AT1G05870	1.70280419137065	5.27469410785634	4.39633531222384e-11	1.38501040353463e-09	85	109	74	1259	841	19.008957915509	22.6896521863666	16.8200511375014	73.4374733869363	60.0878497223598
AT1G05880	-1.88514523798868	-0.105066887455503	0.0521186036942542	0.124521684983214	10	1	6	12	0	2.23634799005988	0.208161946663913	1.36378793006768	0.699960032282157	0
AT1G05890	-0.536910994080719	6.68640673699723	0.0349472258058316	0.0911212378530759	522	587	472	1395	1181	116.737365081126	122.191062691717	107.284650498658	81.3703537528007	84.380202761126
AT1G05894	0.859351571899517	1.51478513254194	0.167140410212077	0.303843017543592	9	10	6	41	62	2.01271319105389	2.08161946663913	1.36378793006768	2.39153011029737	4.42978202471618
AT1G05900	0.741905271386573	5.13790821872039	0.00388360603912337	0.0153857868967005	126	130	111	820	643	28.1779846747545	27.0610530663087	25.2300767062521	47.8306022059474	45.9411264821372
AT1G05910	1.08895714199181	5.70873572015425	6.30758104172994e-06	6.29649408217915e-05	156	163	158	1588	900	34.8870286449341	33.9303973062179	35.913082158449	92.6280442720054	64.3032874555575
AT1G05940	-0.866612143435261	6.10339257240656	0.000298780482391548	0.0017670346964519	371	400	357	970	545	82.9685104312216	83.2647786655654	81.1453818390271	56.5801026094743	38.9392129591987
AT1G05950	2.33753740697423	3.37872704878661	4.05781129947596e-07	5.38980966092847e-06	19	12	17	431	182	4.24906118111377	2.49794335996696	3.86406580185843	25.1402311594675	13.0035536854572
AT1G05960	-0.142106538821277	6.83090852808389	0.579345868063566	0.720470777393603	486	572	527	1903	1516	108.68651231691	119.068633491758	119.786039857611	111.001995119412	108.315315314028
AT1G05970	-0.590415378593451	3.4120864552893	0.177754335661794	0.317966447200246	48	76	42	166	100	10.7344703522874	15.8203079464574	9.54651551047378	9.68278044656983	7.14480971728417
AT1G06000	1.63696419340336	6.79263974066807	2.02385580851773e-10	5.70070805688781e-09	284	285	232	3991	2135	63.5122829177006	59.3261547992153	52.7331332959504	232.795040736507	152.541687464017
AT1G06002	1.77365522099239	6.09704781275927	1.91687651982565e-13	8.55030369430169e-12	161	166	134	2517	1356	36.0052026399641	34.5548831462096	30.4579304381782	146.816616771182	96.8836197663733
AT1G06010	-0.40398468716204	3.86139013612422	0.280570501980432	0.440103609892118	68	65	81	230	161	15.2071663324072	13.5305265331544	18.4111370559137	13.4159006187413	11.5031436448275
AT1G06030	5.36237451948168	3.36590675403532	9.30887628673697e-06	8.86138847258369e-05	5	1	1	14	583	1.11817399502994	0.208161946663913	0.227297988344614	0.816620037662516	41.6542406517667
AT1G06040	0.419853368905384	7.37354496480214	0.0934937509383037	0.196379866899898	658	740	563	3415	2798	147.15169774594	154.039840531296	127.968767438018	199.196959186964	199.911775889611
AT1G06050	-0.217110787373727	3.40009560043821	0.627861326651451	0.760356997513868	33	57	58	179	127	7.37994836719761	11.8652309598431	13.1832833239876	10.4410704815422	9.07390834095089
AT1G06060	-0.17886898278889	4.97387820669607	0.525147108240669	0.676500336404718	124	170	147	558	380	27.7307150767425	35.3875309328653	33.4128042866582	32.5481415011203	27.1502769256798
AT1G06070	-0.426150017491292	5.3262231879255	0.102535884836599	0.210532201296801	215	218	167	643	433	48.0814817862874	45.3793043727331	37.9587640535505	37.5061917297856	30.9370260758404
AT1G06080	-0.568696165781626	4.28778205149411	0.215889406570274	0.364610520837579	122	99	80	431	98	27.2834454787305	20.6080327197274	18.1838390675691	25.1402311594675	7.00191352293848
AT1G06090	1.63970372220617	3.87314091019644	0.000155910912833911	0.00100588148952379	50	24	26	553	233	11.1817399502994	4.99588671993392	5.90974769695996	32.2564914876694	16.6474066412721
AT1G06100	0.494109551424534	1.549265661662	0.392634549698689	0.555996346978809	7	14	9	70	34	1.56544359304192	2.91426725329479	2.04568189510152	4.08310018831258	2.42923530387662
AT1G06110	-0.284913638324966	5.83687782659835	0.246311923769666	0.401096749393366	263	319	245	856	744	58.8159521385749	66.4036609857884	55.6880071444304	49.9304823027938	53.1573842965942
AT1G06120	3.86068766106936	2.1167384060857	3.81651439705026e-08	6.43114811749937e-07	5	2	0	178	81	1.11817399502994	0.416323893327827	0	10.382740478852	5.78729587100017
AT1G06130	-0.300810002846493	5.56050231291242	0.238472790288529	0.392007255130476	202	256	226	704	608	45.1742293992096	53.2894583459618	51.3693453658827	41.0643218938865	43.4404430810877
AT1G06140	0.881837896610171	1.58066585174322	0.117703477793478	0.23368321795865	7	12	7	56	56	1.56544359304192	2.49794335996696	1.5910859184123	3.26648015065006	4.00109344167913
AT1G06149	0.481857961590796	5.95446928085782	0.0427814098141897	0.106651532142077	204	257	252	1523	907	45.6214989972216	53.4976202926257	57.2790930628427	88.8365940971437	64.8034241357674
AT1G06150	0.47391730688623	6.08792837285835	0.0428945590169405	0.106870212072916	228	275	281	1637	1014	50.9887341733653	57.2445353325762	63.8707347248365	95.4862144038242	72.4483705332614
AT1G06160	-3.98738349055746	3.83164761339942	2.87599560347909e-09	6.28858435129096e-08	123	74	119	49	4	27.5070802777365	15.4039840531296	27.048460613009	2.85817013181881	0.285792388691367
AT1G06170	1.73329578515263	-0.0642187563765628	0.0653687351862186	0.148737762043098	1	1	2	19	14	0.223634799005988	0.208161946663913	0.454595976689228	1.10827005111341	1.00027336041978
AT1G06180	0.46079349028563	4.24699045134834	0.215207343597549	0.363721701199654	66	58	91	510	233	14.7598967343952	12.073392906507	20.6841169393599	29.7483013719917	16.6474066412721
AT1G06190	-0.323152570634905	6.53877127227997	0.194790703698507	0.339032308193218	424	494	438	1499	1098	94.8211547785389	102.832001651973	99.5565188949408	87.4366740325794	78.4500106957801
AT1G06200	-0.533645963466419	5.88954843342749	0.0296531426622585	0.0801004610826633	278	333	297	765	709	62.1704741236647	69.3179282390832	67.5075025383503	44.6224520579875	50.6567008955447
AT1G06210	0.193789444478324	5.56833546344077	0.434309083576492	0.595118146279284	217	203	178	867	751	48.5287513842994	42.2568751727744	40.4590419253412	50.5721123323858	53.6575209768041
AT1G06220	0.785933672789307	6.81033447493178	0.00128673784146564	0.00608420842995441	383	411	368	2639	2126	85.6521280192934	85.5545600788684	83.6456597108179	153.932877099384	151.898654589461
AT1G06230	0.125723407337493	6.64839895732058	0.599633408235932	0.737278923771892	426	475	396	2010	1394	95.2684243765509	98.8769246653589	90.0100033844671	117.243305407261	99.5986474589413
AT1G06240	0.0785356837479852	4.94624536387199	0.778935332122533	0.871065297603786	134	149	119	476	509	29.9670630668024	31.0161300529231	27.048460613009	27.7650812805255	36.3670814609764
AT1G06250	1.21984583438497	2.93445845278762	0.0147652606776702	0.0460507311086081	29	23	10	177	162	6.48540917117365	4.78772477327001	2.27297988344614	10.3244104761618	11.5745917420003
AT1G06260	-0.700283579595246	2.24115951436654	0.179824315891914	0.320432132528188	25	33	17	76	37	5.5908699751497	6.86934423990914	3.86406580185843	4.43308020445366	2.64357959539514
AT1G06265	-0.742487988608499	3.22372101228021	0.129458794342908	0.250928663917307	46	70	35	167	59	10.2872007542754	14.5713362664739	7.95542959206148	9.74111044926001	4.21543773319766
AT1G06270	0.139144046877516	2.77826631583335	0.77063231925872	0.865581404991633	27	30	28	157	75	6.03813957316168	6.2448583999174	6.36434367364919	9.15781042235822	5.35860728796312
AT1G06290	-0.0158742046462891	6.64235257184821	0.964249038215345	0.986283995724109	412	480	451	1552	1551	92.1375371904671	99.9177343986784	102.511392743421	90.5281641751589	110.815998715077
AT1G06310	2.40710957123812	0.362796917491495	0.00479089877622813	0.0182309228513006	2	2	0	24	27	0.447269598011976	0.416323893327827	0	1.39992006456431	1.92909862366672
AT1G06350	1.97340292654226	1.68741991340029	0.00126084253543919	0.00599413669619539	6	8	2	110	47	1.34180879403593	1.66529557331131	0.454595976689228	6.41630029591977	3.35806056712356
AT1G06360	-0.179659895023937	5.96064035650914	0.504587760912329	0.658415419062674	290	383	209	1059	790	64.8540917117365	79.7260255722788	47.5052795640243	61.7714728489003	56.4439967665449
AT1G06370	-0.56949854647497	2.95809529033861	0.230304361003199	0.382580519657048	29	54	37	124	72	6.48540917117365	11.2407451198513	8.41002556875071	7.23292033358229	5.1442629964446
AT1G06380	0.54689157347557	3.93541368764652	0.123797265189163	0.242640792222729	49	55	64	371	228	10.9581051512934	11.4489070665152	14.5470712540553	21.6404309980567	16.2901661554079
AT1G06390	-0.00438288562108955	6.43275440970152	0.997524821085675	1	350	392	413	1517	1227	78.2721796520958	81.599483092254	93.8740691863255	88.4866140810026	87.6668152310767
AT1G06400	-0.146793126749084	6.0724292144459	0.545416455514644	0.693209700582423	290	357	292	1054	942	64.8540917117365	74.3138149590171	66.3710125966272	61.4798228354494	67.3041075368168
AT1G06410	-0.000660195295679962	7.47148922050567	0.993778877455015	1	763	935	690	3104	2543	170.633351641569	194.631420130759	156.835611957783	181.056328350318	181.692511110536
AT1G06420	1.12854975178351	1.63501042150997	0.0490979246225135	0.118776731532682	8	8	8	56	66	1.7890783920479	1.66529557331131	1.81838390675691	3.26648015065006	4.71557441340755
AT1G06430	0.222522883116947	7.88051497856681	0.403089281884687	0.565961323605223	962	1153	856	4015	4044	215.13667664376	240.010724503492	194.567078022989	234.194960801072	288.936104966972
AT1G06440	0.548789667797261	2.03142115100571	0.282243371657796	0.442166552497223	16	12	14	89	60	3.57815678409581	2.49794335996696	3.18217183682459	5.191370239426	4.2868858303705
AT1G06450	-1.63788348273068	4.59045715558467	2.26822323044197e-07	3.19526736262291e-06	147	177	127	196	149	32.8743154538802	36.8446645595127	28.8668445197659	11.4326805272752	10.6457664787534
AT1G06460	-2.50631883986913	7.48918222124544	2.57033132578202e-16	1.74790848377532e-14	1181	1295	1132	687	780	264.112697626072	269.569720929768	257.301322806103	40.0727118481535	55.7295157948165
AT1G06470	-0.600096754385333	5.5701999111394	0.018632111647463	0.0556368569060879	224	274	241	768	426	50.0941949773413	57.0363733859123	54.7788151910519	44.797442066058	30.4368893956305
AT1G06475	1.15936929133596	1.33572211255859	0.110381168572949	0.222637693916623	9	9	1	32	62	2.01271319105389	1.87345751997522	0.227297988344614	1.86656008608575	4.42978202471618
AT1G06490	1.72580020970481	3.74961401980307	1.28063530810522e-05	0.000117203788019229	27	31	30	505	223	6.03813957316168	6.45302034658132	6.81893965033841	29.4566513585408	15.9329256695437
AT1G06500	-0.562584624471695	3.8550674713861	0.123044017052749	0.241547664265983	69	84	70	222	143	15.4308011314132	17.4856035197687	15.910859184123	12.9492605972199	10.2170778957164
AT1G06510	-0.184061183168116	4.70343004954306	0.539688943507895	0.688637586223669	109	142	115	457	317	24.3761930916527	29.5589964262757	26.1392686596306	26.6568112294121	22.6490468037908
AT1G06515	-0.208956531319342	4.5296541019882	0.512519962417036	0.665327699335175	110	108	107	349	315	24.5998278906587	22.4814902397026	24.3208847528737	20.3571709388727	22.5061506094451
AT1G06520	-0.127730659008818	2.15159609036833	0.855734563361328	0.920384418278732	17	23	19	118	23	3.8017915831018	4.78772477327001	4.31866177854766	6.88294031744121	1.64330623497536
AT1G06530	-0.291043228475439	6.0617023074918	0.220949721851248	0.370915829411351	313	329	322	991	872	69.9976920888743	68.4852804524275	73.1899522469656	57.8050326659681	62.3027407347179
AT1G06540	4.73879550349554	1.84054093471528	4.94115605755035e-08	8.07375678361629e-07	2	1	0	181	40	0.447269598011976	0.208161946663913	0	10.5577304869225	2.85792388691367
AT1G06550	1.16581292577339	6.12652881523644	1.70925239531524e-06	1.95410884563433e-05	237	201	181	2198	1215	53.0014473644192	41.8405512794466	41.1409358903751	128.209345913015	86.8094380650026
AT1G06560	-0.021673198654954	4.9656985430836	0.96053875886149	0.984095608969113	132	172	117	526	451	29.5197934687904	35.8038548261931	26.5938646363198	30.6815814150345	32.2230918249516
AT1G06570	-0.361594794727897	7.1370120245886	0.190332059560306	0.334066786463474	671	811	597	1833	1917	150.058950133018	168.819338744434	135.696899041734	106.918894931099	136.966002280337
AT1G06580	-1.06064299185341	1.81326584882141	0.176057758770753	0.315872753163409	18	23	19	71	6	4.02542638210778	4.78772477327001	4.31866177854766	4.14143019100276	0.42868858303705
AT1G06590	0.973164720254118	4.44488235730678	0.00241158686299231	0.0103417703575627	63	60	81	575	396	14.0889923373772	12.4897167998348	18.4111370559137	33.5397515468533	28.2934464804453
AT1G06620	-0.0950029121925679	4.75616277796716	0.763335270202108	0.861715054945573	138	109	121	434	383	30.8616022628263	22.6896521863666	27.5030565896983	25.315221167538	27.3646212171984
AT1G06630	-0.954623091272802	5.54044536872117	0.000196333521007878	0.00122529143954219	235	306	238	527	426	52.5541777664072	63.6975556791575	54.0969212260181	30.7399114177247	30.4368893956305
AT1G06640	-0.138432718376964	6.53877941992161	0.592202400543601	0.73117980155254	436	487	373	1532	1257	97.5047723666108	101.374868025326	84.7821496525409	89.3615641213553	89.810258146262
AT1G06645	-1.52799814172755	4.73064794000685	1.00721026292829e-06	1.21147734716155e-05	178	172	138	267	147	39.8069942230659	35.8038548261931	31.3671223915567	15.574110718278	10.5028702844077
AT1G06650	-0.682295590616927	6.3546402212058	0.0054572215651411	0.0203212115449778	408	457	428	1036	874	91.2429979944431	95.1300096254084	97.2835390114947	60.4298827870262	62.4456369290636
AT1G06660	2.12879578737212	2.64041146370553	1.47709827297138e-05	0.000132415810622643	8	11	12	171	151	1.7890783920479	2.28978141330305	2.72757586013537	9.97443046002073	10.7886626730991
AT1G06670	0.959799875543263	6.75791564438303	7.64891663166873e-05	0.000543546449716791	357	379	313	2853	2043	79.8376232451377	78.8933777856232	71.1442703518641	166.415497675083	145.968462524116
AT1G06680	0.624445495834679	9.07507285853219	0.014464932953189	0.0453930161507407	1899	2011	2022	11743	9950	424.682483312371	418.61367474113	459.596532432809	684.969221590781	710.908566869775
AT1G06690	0.267730132858345	6.6296762988339	0.282185424320578	0.442141698698703	433	450	344	1907	1589	96.8338679695928	93.672875998761	78.1905079905471	111.235315130173	113.531026407645
AT1G06700	-0.299923369935056	6.7299515916954	0.263381293993063	0.421381995635468	473	579	489	1451	1465	105.779259929832	120.525767118406	111.148716300516	84.6368339034508	104.671462358213
AT1G06710	0.125917369071882	3.44140986948373	0.750017701342785	0.852682029882375	48	45	44	236	131	10.7344703522874	9.3672875998761	10.001111487163	13.7658806348824	9.35970072964226
AT1G06720	1.12318278039667	5.93503999878417	6.91890582831651e-07	8.68500407230674e-06	177	199	176	1698	1194	39.5833594240599	41.4242273861188	40.004445948652	99.0443445679252	85.3090280243729
AT1G06730	0.517584463886259	4.82314106207901	0.0598204468173633	0.138631845452565	101	113	105	645	454	22.5871146996048	23.5222999730222	23.8662887761844	37.6228517351659	32.4374361164701
AT1G06750	0.687835384784603	1.70721833855798	0.215019838904767	0.36350924477232	11	9	11	64	55	2.45998278906587	1.87345751997522	2.50027787179075	3.7331201721715	3.92964534450629
AT1G06760	-0.708506778244698	7.02317406289388	0.00561084275595848	0.0207900967785145	726	738	605	1669	1340	162.358864078347	153.623516637968	137.515282948491	97.35277448991	95.7404502116078
AT1G06770	0.000677132982042854	3.94813053161956	1	1	62	72	70	309	188	13.8653575383713	14.9876601598018	15.910859184123	18.0239708312655	13.4322422684942
AT1G06780	-0.150440669889375	4.86204019764368	0.631137213590179	0.762736478840259	133	141	130	632	277	29.7434282677964	29.3508344796118	29.5487384847998	36.8645617001936	19.7911229168771
AT1G06790	0.381558214719368	4.3232196352661	0.222122434509144	0.372205639261614	69	83	83	421	313	15.4308011314132	17.2774415731048	18.8657330326029	24.5569311325657	22.3632544150994
AT1G06800	-0.722446175043001	5.14142201752821	0.0113904004200088	0.0372988131565598	223	189	151	433	374	49.8705601783353	39.3426079194796	34.3219962400367	25.2568911648478	26.7215883426428
AT1G06820	0.17083566746605	6.02351795148596	0.449047416937794	0.608678280342959	269	300	259	1232	985	60.1577609326108	62.448583999174	58.870178981255	71.8625633143014	70.376375715249
AT1G06830	2.01089548884023	3.39220203047955	7.76799445915514e-06	7.56389562419958e-05	14	16	28	302	257	3.13088718608383	3.33059114662261	6.36434367364919	17.6156608124343	18.3621609734203
AT1G06840	-0.239313925106133	6.03238846937445	0.307320245402943	0.469240373799955	327	316	290	1202	725	73.1285792749581	65.7791751457966	65.916416619938	70.112663233596	51.7998704503102
AT1G06850	-1.0223520347979	4.77832765477454	0.000575173858393647	0.00307378644110522	167	144	152	338	216	37.347011434	29.9753203196035	34.5492942283813	19.7155409092807	15.4327889893338
AT1G06870	-0.0329131639038138	5.22766744527839	0.919678748963629	0.95940076214927	167	162	174	628	539	37.347011434	33.722235359554	39.5498499719628	36.6312416894329	38.5105243761617
AT1G06890	-0.302013530268898	6.377585168442	0.246036087912931	0.400771807388714	352	426	426	1175	1118	78.7194492501078	88.6769892788271	96.8289430348055	68.5377531609612	79.878972639237
AT1G06900	0.692236714773323	6.38443306530376	0.00313000884518693	0.0128308380538262	282	330	283	2018	1451	63.0650133196886	68.6934423990914	64.3253307015257	117.709945428783	103.671188997793
AT1G06910	0.53789483371208	3.52805143813565	0.168653662575587	0.305773892295152	43	39	44	271	174	9.61629635725749	8.11831591989262	10.001111487163	15.8074307290387	12.4319689080744
AT1G06923	2.08386566693922	0.941787022142145	0.00306997975991751	0.0126489185676758	4	1	3	51	33	0.894539196023952	0.208161946663913	0.681893965033841	2.97483013719917	2.35778720670377
AT1G06930	1.27954927214198	0.764426409856273	0.0661331396951563	0.150087014193144	1	5	5	31	32	0.223634799005988	1.04080973331957	1.13648994172307	1.80823008339557	2.28633910953093
AT1G06950	0.326000617776995	7.89216224863988	0.20495153850043	0.351534297486697	924	1099	874	4462	4063	206.638554281533	228.769979383641	198.658441813192	260.268472003582	290.293618813256
AT1G06960	0.420982158540582	4.50210197367246	0.170761207647836	0.308689371671023	90	78	94	466	373	20.1271319105389	16.2366318397852	21.3660109043937	27.1817812536238	26.6501402454699
AT1G06980	0.391263682191986	2.53215985206763	0.470443016843459	0.628244874040987	20	26	19	169	49	4.47269598011976	5.41221061326175	4.31866177854766	9.85777045464037	3.50095676146924
AT1G07000	-1.47508530288301	5.44746964233132	9.4381001394274e-06	8.96147911427049e-05	239	211	335	501	212	53.4487169624311	43.9221707460857	76.1448260954456	29.22333134778	15.1469966006424
AT1G07010	1.7931638644444	6.08552673883534	1.46204727908157e-13	6.649783436221e-12	175	159	119	2114	1630	39.1360898260479	33.0977495195622	27.048460613009	123.30962568704	116.460398391732
AT1G07020	-0.247734111692121	4.18112532882687	0.471909643242147	0.629496167771358	78	82	97	319	207	17.4435143224671	17.0692796264409	22.0479048694275	18.6072708581673	14.7897561147782
AT1G07030	-0.373425559715492	5.27319846621178	0.152448413714056	0.283536777958353	197	178	193	667	404	44.0560554041796	37.0528265061766	43.8685117505105	38.9061117943499	28.865031257828
AT1G07040	-2.38802566180348	6.55788583860606	1.99124517559313e-17	1.60368658965541e-15	652	698	533	456	393	145.809888951904	145.297038771412	121.149827787679	26.598481226722	28.0791021889268
AT1G07050	-3.97298152790988	5.67209856774989	4.62506698408289e-34	1.54264337359577e-31	361	367	378	128	48	80.7321624411617	76.3954344256562	85.918639594264	7.466240344343	3.4295086642964
AT1G07070	0.547174783817611	4.27797696898518	0.0906327812721406	0.191824407437166	72	65	77	445	311	16.1017055284311	13.5305265331544	17.5019451025353	25.95685119713	22.2203582207538
AT1G07080	-0.701259169064971	6.48158503982224	0.00518076926290546	0.0194607623384756	479	487	451	1158	919	107.121068723868	101.374868025326	102.511392743421	67.5461431152281	65.6608013018415
AT1G07090	0.101658574555418	3.91926360227968	0.788542747017796	0.877629700375262	67	57	69	281	216	14.9835315334012	11.8652309598431	15.6835611957783	16.3907307559405	15.4327889893338
AT1G07110	-0.387959425895286	8.08186799187989	0.148656094919948	0.278329383130317	1296	1606	1130	3913	3344	289.83069951176	334.308086342245	256.846726829414	228.245300526673	238.922436945982
AT1G07119	-0.0597312375281058	2.3166271951872	0.952147767337003	0.97904570223924	17	36	13	95	57	3.8017915831018	7.49383007990088	2.95487384847998	5.54135025556707	4.07254153885197
AT1G07120	-0.141635556581589	2.23531800010717	0.845415092575009	0.91386940379025	16	36	12	83	55	3.57815678409581	7.49383007990088	2.72757586013537	4.84139022328492	3.92964534450629
AT1G07128	-1.43231459382433	3.8721317231575	0.000263859007949695	0.00158368161498056	95	93	79	171	75	21.2453059055689	19.3590610397439	17.9565410792245	9.97443046002073	5.35860728796312
AT1G07130	-1.41539876326692	4.01885895650982	0.000228165938191114	0.00139535822444991	106	97	91	196	80	23.7052886946347	20.1917088263996	20.6841169393599	11.4326805272752	5.71584777382733
AT1G07135	-2.7866983918473	5.98662881565178	9.03722464054086e-14	4.335598204833e-12	382	586	347	157	267	85.4284932202874	121.982900745053	78.872401955581	9.15781042235822	19.0766419451487
AT1G07140	-0.30391289194193	6.95127972442793	0.245082294333435	0.399651889711973	584	592	615	1787	1635	130.602722619497	123.231872425037	139.788262831937	104.235714807351	116.817638877596
AT1G07150	0.0093768991511878	3.91291877965263	0.97460510987684	0.99260261602569	82	65	51	526	24	18.338053518491	13.5305265331544	11.5921974055753	30.6815814150345	1.7147543321482
AT1G07160	-0.844114148946809	1.34175134117387	0.296013054635066	0.45709036230854	15	7	18	54	6	3.35452198508982	1.45713362664739	4.09136379020305	3.14982014526971	0.42868858303705
AT1G07170	-0.998053451579172	4.36735794864928	0.00324820779014903	0.0132456026187467	124	130	95	209	200	27.7307150767425	27.0610530663087	21.5933088927383	12.1909705622476	14.2896194345683
AT1G07180	2.26097452195307	6.60302550661357	2.85447984996471e-16	1.92865546904529e-14	173	219	124	3074	2721	38.6888202280359	45.587466319397	28.1849505547321	179.306428269612	194.410272407302
AT1G07200	1.00912844956045	5.80530086830171	1.74250810465035e-05	0.000151778800362714	168	199	162	1602	984	37.570646233006	41.4242273861188	36.8222741118274	93.4446643096679	70.3049276180762
AT1G07210	0.519539145222609	5.10274392737694	0.0536109431270314	0.127291157958001	114	141	133	675	632	25.4943670866826	29.3508344796118	30.2306324498336	39.3727518158713	45.1551974132359
AT1G07220	-0.0696918401795698	4.41944342947217	0.86784042690537	0.927148938108618	87	105	98	533	172	19.456227513521	21.8570043997109	22.2752028577721	31.0898914338658	12.2890727137288
AT1G07230	-1.04557840674813	5.84705523233797	2.06966311729716e-05	0.000175645521339925	337	351	289	728	426	75.364927265018	73.0648432790336	65.6891186315934	42.4642419584508	30.4368893956305
AT1G07240	-1.53532397820479	6.14337559497935	1.34036679443494e-10	3.89021097395874e-09	448	442	400	618	450	100.188389954683	92.0075804254497	90.9191953378455	36.0479416625311	32.1516437277787
AT1G07250	-0.537111731774938	6.26343607415622	0.0271350718118592	0.0748181687419759	399	453	329	1067	862	89.2302848033892	94.2973618387528	74.7810381653779	62.2381128704218	61.5882597629895
AT1G07260	-0.0738372922786017	3.64318984565303	0.866364596918325	0.926451288222885	57	54	57	248	143	12.7471835433413	11.2407451198513	12.955985335643	14.4658406671646	10.2170778957164
AT1G07270	2.22359263594794	1.414261983714	0.000448313985483807	0.00250876745059154	3	4	4	84	44	0.670904397017964	0.832647786655654	0.909191953378455	4.8997202259751	3.14371627560503
AT1G07280	-1.47844856856681	7.02384705764937	3.53451647758016e-08	6.00896397600259e-07	755	910	696	1057	936	168.844273249521	189.427371464161	158.199399887851	61.65481284352	66.8754189537798
AT1G07290	0.658626890107774	1.95676004473161	0.225107195646712	0.376127345906836	16	13	9	102	47	3.57815678409581	2.70610530663087	2.04568189510152	5.94966027439833	3.35806056712356
AT1G07300	0.626394230707628	3.07757506751759	0.163670718330606	0.299296214801237	25	40	24	155	163	5.5908699751497	8.32647786655654	5.45515172027073	9.04115041697786	11.6460398391732
AT1G07310	-1.27080045573892	6.59496162383477	6.00434615778689e-06	6.02815699061519e-05	585	595	518	785	848	130.826357418503	123.856358265028	117.74035796251	45.7890521117911	60.5879864025697
AT1G07320	0.0750807790146135	7.67518690975492	0.756667663746244	0.857088977321967	885	919	875	3736	2987	197.916797120299	191.300828984136	198.885739801537	217.920890050511	213.415466255278
AT1G07330	5.88678590223206	3.80728573294608	6.64896999614474e-10	1.6495254607909e-08	2	5	0	88	771	0.447269598011976	1.04080973331957	0	5.13304023673582	55.0864829202609
AT1G07350	2.49672780392589	7.44080001752287	1.24910191124965e-05	0.000114855940260652	289	274	247	1322	8187	64.6304569127305	57.0363733859123	56.1426031211196	77.1122635564176	584.945571554055
AT1G07360	0.592729092083415	6.52241018256495	0.054813213814564	0.129543902598698	352	356	312	1379	2092	78.7194492501078	74.1056530123532	70.9169723635195	80.4370737097578	149.469419285585
AT1G07370	2.23156312647474	4.37964304285953	6.82012428861922e-11	2.07783423283711e-09	28	37	42	628	561	6.26177437216766	7.7019920265648	9.54651551047378	36.6312416894329	40.0823825139642
AT1G07380	0.305581341176137	4.57969387161366	0.311185610349648	0.473390518372341	110	97	82	524	341	24.5998278906587	20.1917088263996	18.6384350442583	30.5649214096542	24.363801135939
AT1G07390	0.822050172981651	3.68839517785024	0.0424785382969143	0.106097887226086	38	33	55	279	251	8.49812236222755	6.86934423990914	12.5013893589538	16.2740707505601	17.9334723903833
AT1G07400	5.86979626866626	7.6862784082587	1.10600946754152e-08	2.11086075762488e-07	49	35	30	248	13158	10.9581051512934	7.28566813323697	6.81893965033841	14.4658406671646	940.114062600251
AT1G07410	4.43899184530451	4.6439283317077	1.79725622460699e-08	3.28397783023188e-07	15	9	10	118	1402	3.35452198508982	1.87345751997522	2.27297988344614	6.88294031744121	100.170232236324
AT1G07420	0.302375206086099	6.13221902924843	0.459114023488055	0.617391717365576	280	314	264	581	1697	62.6177437216767	65.3628512524688	60.006668922978	33.8897315629944	121.247420902312
AT1G07430	5.78884226098799	4.46089285508338	1.13727260180065e-05	0.000105741191069191	9	2	1	11	1342	2.01271319105389	0.416323893327827	0.227297988344614	0.641630029591977	95.8833464059535
AT1G07440	-1.45741554235623	5.95088673677218	1.50381313169857e-09	3.4422249821767e-08	378	391	349	545	426	84.5339540242635	81.3913211455901	79.3269979322702	31.789851466148	30.4368893956305
AT1G07450	2.02888132698212	2.89268621412154	1.69555649422849e-05	0.000148329428031737	12	18	10	202	182	2.68361758807186	3.74691503995044	2.27297988344614	11.7826605434163	13.0035536854572
AT1G07470	0.277567123781664	4.92921418326113	0.325199715256634	0.488415525458342	135	131	107	535	523	30.1906978658084	27.2692150129727	24.3208847528737	31.2065514392462	37.3673548213962
AT1G07480	0.201620285222307	4.9633895881754	0.46409025190599	0.622291395782054	126	138	127	539	516	28.1779846747545	28.72634863962	28.8668445197659	31.4398714500069	36.8672181411863
AT1G07485	2.5327266588137	1.83482353515059	6.11365055563094e-05	0.000447617209496421	6	3	4	76	99	1.34180879403593	0.62448583999174	0.909191953378455	4.43308020445366	7.07336162011132
AT1G07490	2.60832756857929	1.79537708438839	5.26678955984128e-05	0.000393427120586366	6	2	4	75	96	1.34180879403593	0.416323893327827	0.909191953378455	4.37475020176348	6.8590173285928
AT1G07500	6.93083286636047	2.42052147270715	3.81772504449102e-10	1.00528642055e-08	1	0	0	56	249	0.223634799005988	0	0	3.26648015065006	17.7905761960376
AT1G07510	0.477952212354014	6.15493563674817	0.0425980373783438	0.106333162203747	260	330	235	1456	1251	58.1450477415569	68.6934423990914	53.4150272609842	84.9284839169017	89.3815695632249
AT1G07520	-1.03537920644345	5.22132040363056	7.43214299132654e-05	0.000529934240504732	223	218	191	433	308	49.8705601783353	45.3793043727331	43.4139157738212	25.2568911648478	22.0060139292352
AT1G07530	-0.214123778457586	6.40182701108883	0.444817506810784	0.60470507357847	416	439	346	1107	1278	93.032076386491	91.383094585458	78.6451039672364	64.571312978029	91.3106681868916
AT1G07550	0.721410093450448	2.03970844284349	0.249839434986328	0.405427140888695	12	12	15	140	29	2.68361758807186	2.49794335996696	3.40946982516921	8.16620037662516	2.07199481801241
AT1G07560	0.0981490341581538	3.34999463286297	0.836857431164222	0.908450958364096	40	51	39	272	83	8.94539196023952	10.6162592798596	8.86462154543994	15.8657607317289	5.93019206534586
AT1G07570	1.18746045090222	5.21740911733689	3.23147218277085e-06	3.48041645189974e-05	115	110	99	970	786	25.7180018856886	22.8978141330305	22.5025008461168	56.5801026094743	56.1582043778535
AT1G07590	0.782328213862869	7.6757821024916	0.00262305261788341	0.0110879510479952	728	718	676	4308	4235	162.806133676359	149.46027770469	153.653440120959	251.285651589294	302.582691526984
AT1G07600	0.940392134787471	5.97792167267572	5.38772762410499e-05	0.000401889671868364	212	220	181	1483	1294	47.4105773892695	45.7956282660609	41.1409358903751	86.5033939895365	92.4538377416571
AT1G07610	0.156802694973356	6.06958506468347	0.486457312260292	0.642282595194818	298	309	252	1308	981	66.6431701037844	64.3220415191492	57.2790930628427	76.2956435187551	70.0905833265577
AT1G07615	0.259261469228052	3.89005166375254	0.484716637353485	0.640628385477626	53	71	57	241	261	11.8526443473174	14.7794982131379	12.955985335643	14.0575306483333	18.6479533621117
AT1G07620	-0.787187629042143	2.89863482732345	0.190271497349326	0.333988386417291	40	20	59	64	95	8.94539196023952	4.16323893327827	13.4105813123322	3.7331201721715	6.78756923141996
AT1G07630	-0.352401333728263	5.50502262910891	0.182716375149622	0.324302659939101	201	209	253	787	482	44.9505946002036	43.5058468527579	57.5063910511873	45.9057121171714	34.4379828373097
AT1G07640	-0.609685281802836	5.3527203720675	0.0250876872782544	0.0703916632519554	199	214	222	689	342	44.5033250021916	44.5466565860775	50.4601534125043	40.1893718535338	24.4352492331118
AT1G07650	-0.222115120144817	6.3929280784048	0.422762427023723	0.584056994020348	356	441	398	1784	776	79.6139884461317	91.7994184787858	90.4645993611563	104.060724799281	55.4437234061251
AT1G07660	-0.0835427914334435	4.20739808741756	0.824773296966764	0.900824434178627	80	89	82	371	209	17.890783920479	18.5264132530883	18.6384350442583	21.6404309980567	14.9326523091239
AT1G07670	0.82065576478636	6.49358700354365	0.00235153612801046	0.010125579643009	281	345	295	1768	1988	62.8413785206826	71.8158715990501	67.0529065616611	103.127444756238	142.038817179609
AT1G07700	0.496809695967605	5.72279169059435	0.0350324957831746	0.0912529854830604	193	208	202	1128	900	43.1615162081557	43.297684906094	45.914193645612	65.7962430345227	64.3032874555575
AT1G07702	0.355100129424305	0.676230451345553	0.626669706348159	0.759412372519831	4	7	5	28	21	0.894539196023952	1.45713362664739	1.13648994172307	1.63324007532503	1.50041004062967
AT1G07705	0.249817571886843	5.36335044499215	0.318286704232697	0.481412818064199	157	199	155	800	642	35.1106634439401	41.4242273861188	35.2311881934151	46.6640021521438	45.8696783849643
AT1G07710	1.97277057028411	1.76480120194888	0.000441222941362762	0.00247700178115301	5	6	6	88	72	1.11817399502994	1.24897167998348	1.36378793006768	5.13304023673582	5.1442629964446
AT1G07720	0.209906246575433	5.70753019550183	0.484714736621188	0.640628385477626	202	225	228	1436	494	45.1742293992096	46.8364379993805	51.8239413425719	83.7618838630981	35.2953600033838
AT1G07725	-0.161279244082174	4.61271233391691	0.607615322662773	0.743683237767609	123	121	97	492	258	27.5070802777365	25.1875955463335	22.0479048694275	28.6983613235684	18.4336090705931
AT1G07728	-0.177286711901136	4.63139100874316	0.575907273262638	0.717817139268722	126	123	98	496	259	28.1779846747545	25.6039194396613	22.2752028577721	28.9316813343291	18.505057167766
AT1G07730	0.399614586238621	2.93119405909876	0.43989108589664	0.599911175230146	28	26	32	235	60	6.26177437216766	5.41221061326175	7.27353562702764	13.7075506321922	4.2868858303705
AT1G07740	0.408979834003626	3.59786182945935	0.334281091647458	0.498151595350292	42	48	49	344	124	9.3926615582515	9.99177343986784	11.1376014288861	20.0655209254218	8.85956404943237
AT1G07745	-0.25327962711232	3.56739528874547	0.531327374067807	0.681934181011305	61	56	51	220	125	13.6417227393653	11.6570690131792	11.5921974055753	12.8326005918395	8.93101214660521
AT1G07750	0.30834103429067	5.60031305838274	0.236454302861466	0.389756374806087	229	177	182	896	823	51.2123689723713	36.8446645595127	41.3682338787197	52.263682410401	58.8017839732487
AT1G07770	0.097566249547444	6.73153654617308	0.696022812601223	0.812574440868354	438	438	502	1926	1588	97.9520419646228	91.1749326387941	114.103590148996	112.343585181286	113.459578310473
AT1G07780	0.598304876594113	3.5026516901223	0.12523966688481	0.24460090345297	42	38	41	277	170	9.3926615582515	7.91015397322871	9.31921752212916	16.1574107451798	12.1461765193831
AT1G07790	0.272689016974367	4.94984914306301	0.347334360410915	0.510878614671446	129	134	116	777	361	28.8488890717725	27.8937008529644	26.3665666479752	45.3224120902696	25.7927630793958
AT1G07810	0.0721271358573759	6.24039976127026	0.748544945206228	0.851582713026803	310	377	306	1429	1065	69.3267876918563	78.4770538922953	69.5531844334518	83.3535738442668	76.0922234890764
AT1G07820	-0.325147142083156	5.24873685362565	0.212714820467729	0.360815024417855	193	185	175	681	398	43.1615162081557	38.509960132824	39.7771479603074	39.7227318320124	28.436342674791
AT1G07830	0.596429893532183	4.47026425770125	0.0573341630904298	0.134041251559769	73	89	80	435	422	16.3253403274371	18.5264132530883	18.1838390675691	25.3735511702282	30.1510970069392
AT1G07840	0.402457176292312	5.03754553074124	0.124827360333131	0.244027717040828	116	140	130	744	490	25.9416366846946	29.1426725329479	29.5487384847998	43.3975220014937	35.0095676146924
AT1G07870	0.396973095296955	4.78614911630777	0.193565333559494	0.337822952997147	99	148	80	599	427	22.1398451015928	30.8079681062592	18.1838390675691	34.9396716114177	30.5083374928034
AT1G07880	0.846146553830288	3.13730833638814	0.0491635711620608	0.118872041490379	25	26	33	239	133	5.5908699751497	5.41221061326175	7.50083361537225	13.940870642953	9.50259692398794
AT1G07890	-0.373685232048187	8.23794547225695	0.203095510096986	0.349219499389341	1458	1252	1713	4028	4006	326.059536950731	260.61875722322	389.361454034323	234.953250836044	286.221077274404
AT1G07901	-0.107650845808958	0.593316167873667	0.917726428325005	0.958315630790306	7	7	4	32	10	1.56544359304192	1.45713362664739	0.909191953378455	1.86656008608575	0.714480971728417
AT1G07910	0.561209337331748	5.40341026873314	0.0333044583347129	0.0876755929575699	130	205	140	930	731	29.0725238707784	42.6731990661022	31.8217183682459	54.2469025018671	52.2285590333473
AT1G07920	0.8921660075232	7.18657445088965	0.000432960933978016	0.00243909064495444	503	484	461	3301	3029	112.488303900012	100.750382185334	104.784372626867	192.547338880283	216.416286336537
AT1G07930	0.754415976118471	7.5341995140367	0.00339816947801489	0.0137793790004596	646	633	661	4007	3706	144.468080157868	131.766512238257	150.24397029579	233.72832077955	264.786648122551
AT1G07940	0.831674539144686	6.66805728553135	0.00154619015497911	0.00710942969946961	333	315	381	2225	2095	74.470388068994	65.5710131991327	86.6005335592978	129.78425598565	149.683763577103
AT1G07950	-0.209102527477712	4.17279790360356	0.545625173906247	0.693391096419229	82	92	80	342	195	18.338053518491	19.15089909308	18.1838390675691	19.9488609200415	13.9323789487041
AT1G07960	-0.0447056462263393	4.78565345248682	0.896814304805706	0.944836249028945	110	125	136	490	372	24.5998278906587	26.0202433329892	30.9125264148675	28.5817013181881	26.5786921482971
AT1G07970	0.290467449068436	4.8240139241832	0.299422254372438	0.4610023322925	118	111	115	636	390	26.3889062827066	23.1059760796944	26.1392686596306	37.0978817109543	27.8647578974082
AT1G07980	-0.0369259139429284	4.34497542387853	0.931098736210101	0.966277012062864	96	98	79	363	273	21.4689407045749	20.3998707730635	17.9565410792245	21.1737909765352	19.5053305281858
AT1G07985	1.37838068167793	1.91513440379567	0.0208076788244755	0.0606676502204391	13	4	9	112	57	2.90725238707784	0.832647786655654	2.04568189510152	6.53296030130013	4.07254153885197
AT1G07990	-0.0906445165839511	6.46079189609005	0.733409205924094	0.840668101902846	404	437	369	1380	1287	90.3484587984192	90.9667706921302	83.8729576991625	80.495403712448	91.9537010614472
AT1G08000	0.0701488139993624	4.41293737980407	0.818095574006178	0.896513287957852	89	98	90	437	270	19.9034971115329	20.3998707730635	20.4568189510152	25.4902111756085	19.2909862366672
AT1G08010	0.0302071993108128	5.03781282589847	0.914997523238753	0.956765825208609	152	161	122	639	431	33.9924894489102	33.5140734128901	27.7303545780429	37.2728717190248	30.7941298814948
AT1G08030	-0.352115970870697	5.06818481848433	0.201932406932878	0.347803743186932	170	174	148	624	325	38.017915831018	36.2201787195209	33.6401022750028	36.3979216786721	23.2206315811735
AT1G08040	-0.38591027033667	5.04888386428828	0.178821836780084	0.319312369911321	149	184	157	630	299	33.3215850518922	38.3017981861601	35.6857841701044	36.7479016948132	21.3629810546797
AT1G08050	-1.00236321924247	3.91543287745242	0.0109710259561526	0.0361711908446733	92	63	98	186	122	20.5744015085509	13.1142026398265	22.2752028577721	10.8493805003734	8.71666785508668
AT1G08060	0.583682769496169	5.77921538025599	0.0240122811970768	0.0680288613717373	184	270	160	1160	1000	41.1488030171018	56.2037255992566	36.3676781351382	67.6628031206085	71.4480971728417
AT1G08070	-0.154882785936304	1.7302706766087	0.826802234352863	0.902477551839214	13	19	12	69	29	2.90725238707784	3.95507698661435	2.72757586013537	4.0247701856224	2.07199481801241
AT1G08110	-0.472863167577373	6.49045087063146	0.0674762949393855	0.152542160899549	439	505	416	1195	1105	98.1756767636287	105.121783065276	94.5559631513593	69.7043532147648	78.95014737599
AT1G08115	4.21118081168219	0.253298722082839	0.000134024493133887	0.000883947480923532	0	0	1	21	29	0	0	0.227297988344614	1.22493005649377	2.07199481801241
AT1G08125	-0.276349218604749	4.9013847252058	0.340060900434901	0.503963587053993	151	166	114	465	378	33.7688546499042	34.5548831462096	25.911970671286	27.1234512509336	27.0073807313341
AT1G08130	1.06510333896068	5.67493101083613	1.1033514960308e-05	0.000103043222160424	176	161	134	1329	1024	39.3597246250539	33.5140734128901	30.4579304381782	77.5205735752489	73.1628515049899
AT1G08160	0.255091978017282	3.48554191850292	0.702154910386748	0.817734364127736	51	45	39	416	26	11.4053747493054	9.3672875998761	8.86462154543994	24.2652811191148	1.85765052649388
AT1G08165	-1.17953794581913	1.33957491746673	0.060390865656345	0.139695427128663	19	11	14	37	12	4.24906118111377	2.28978141330305	3.18217183682459	2.15821009953665	0.8573771660741
AT1G08180	0.229958904512599	2.28075046406141	0.659474253519523	0.784718218016958	20	15	22	114	53	4.47269598011976	3.1224291999587	5.0005557435815	6.64962030668049	3.78674915016061
AT1G08190	0.712183110408887	7.11592960693199	0.00575270527185489	0.0212221902874801	474	564	443	2872	2792	106.002894728838	117.403337918447	100.693008836664	167.523767726196	199.483087306574
AT1G08200	0.284242825455196	7.52603891507729	0.253694978642298	0.409879485330664	720	822	730	3561	2992	161.017055284311	171.109120157737	165.927531491568	207.71313957973	213.772706741142
AT1G08210	-0.25117966961307	5.01806338409607	0.400269795223699	0.563159316252405	159	176	129	438	466	35.5579330419521	36.6365026128488	29.3214404964552	25.5485411782987	33.2948132825442
AT1G08220	0.721465337090771	3.48336057047572	0.0771491970097204	0.169453075659795	27	42	45	259	192	6.03813957316168	8.74280175988436	10.2284094755076	15.1074706967565	13.7180346571856
AT1G08230	-0.686738562896017	5.3270899714495	0.0211958525999435	0.0615943093185746	278	189	167	591	368	62.1704741236647	39.3426079194796	37.9587640535505	34.4730315898962	26.2928997596057
AT1G08250	1.33632123184466	5.03630076018804	1.55156231885744e-06	1.78842452035938e-05	82	82	102	870	730	18.338053518491	17.0692796264409	23.1843948111506	50.7471023404564	52.1571109361744
AT1G08260	1.82136853680339	5.48007651535456	1.87303761756818e-13	8.39192738975695e-12	95	101	95	1525	972	21.2453059055689	21.0243566130553	21.5933088927383	88.9532541025241	69.4475504520021
AT1G08270	0.762865447905671	2.85128471079613	0.0841267762414162	0.181178225803103	27	26	18	179	113	6.03813957316168	5.41221061326175	4.09136379020305	10.4410704815422	8.07363498053111
AT1G08280	-0.0777740183576539	3.77731735648199	0.891158452311598	0.941386032159967	57	76	53	358	95	12.7471835433413	15.8203079464574	12.0467933822645	20.8821409630843	6.78756923141996
AT1G08290	1.19737057410136	2.21365293006387	0.0195588002395296	0.0578043698218335	14	9	13	124	78	3.13088718608383	1.87345751997522	2.95487384847998	7.23292033358229	5.57295157948165
AT1G08300	-0.42353927448297	3.78965827725694	0.274826141676241	0.433845820377346	50	83	73	218	151	11.1817399502994	17.2774415731048	16.5927531491568	12.7159405864592	10.7886626730991
AT1G08310	-2.20725068632143	4.05818238263723	2.27535186397913e-09	5.04345661580099e-08	112	110	111	108	67	25.0470974886707	22.8978141330305	25.2300767062521	6.29964029053941	4.78702251058039
AT1G08315	-1.5819380637271	4.63546364531181	1.22724676089355e-06	1.44633405421516e-05	160	158	142	260	121	35.7815678409581	32.8895875728983	32.2763143449352	15.1658006994467	8.64521975791384
AT1G08320	0.310955400573147	4.68371371061031	0.344791318264671	0.508587682386452	136	106	69	489	422	30.4143326648144	22.0651663463748	15.6835611957783	28.5233713154979	30.1510970069392
AT1G08340	0.506672183457928	3.57101684490367	0.233322590810487	0.386147110572755	61	43	28	290	168	13.6417227393653	8.95096370654828	6.36434367364919	16.9157007801521	12.0032803250374
AT1G08350	-0.0389141411856358	4.15576149505291	0.92104914828287	0.960496563417764	77	85	77	366	204	17.2198795234611	17.6937654664326	17.5019451025353	21.3487809846058	14.5754118232597
AT1G08360	0.324624754148582	6.99668726137891	0.199063485068	0.344414848507514	511	488	547	2492	2111	114.27738229206	101.58302997199	124.331999624504	145.358366703928	150.826933131869
AT1G08370	-0.254360633158118	6.09239430107815	0.287825441845354	0.448171619821892	354	345	279	1063	881	79.1667188481198	71.8158715990501	63.4161387481472	62.004792859661	62.9457736092735
AT1G08380	-0.15107535813363	8.50046070513873	0.559617056394702	0.705032268482636	1663	1754	1638	6139	4735	371.904670746958	365.116054448504	372.314104908477	358.087886515013	338.306740113405
AT1G08390	0.0612068673624112	3.0531798915828	0.894296489176789	0.943410977533382	38	32	36	131	129	8.49812236222755	6.66118229324523	8.18272758040609	7.64123035241354	9.21680453529657
AT1G08400	0.339238155729123	3.36050161022661	0.42231830980816	0.583750469938091	40	49	32	256	122	8.94539196023952	10.1999353865318	7.27353562702764	14.932480688686	8.71666785508668
AT1G08410	1.22863702310862	5.12116092168631	2.11762239229619e-06	2.38209846516702e-05	104	97	96	950	718	23.2580190966228	20.1917088263996	21.8206068810829	55.4135025556707	51.2997337701003
AT1G08420	-0.0122139055914248	6.88569235237368	0.973097682458715	0.991790626953518	515	631	450	2166	1608	115.171921488084	131.350188344929	102.284094755076	126.342785826929	114.888540253929
AT1G08430	0.0530692643736601	4.55805259062022	0.875135498184401	0.932046097225698	117	69	119	422	339	26.1652714837006	14.36317431981	27.048460613009	24.6152611352558	24.2209049415933
AT1G08450	-0.571738272045663	6.36432672412536	0.051677832241276	0.123693619875377	352	371	539	1022	983	78.7194492501078	77.2280822123119	122.513615717747	59.6132627493637	70.2334795209033
AT1G08460	0.744630397644208	5.9405263609782	0.0974731610380774	0.202511719684904	214	241	190	509	1791	47.8578469872814	50.1670291460031	43.1866177854766	29.6899713693015	127.963542036559
AT1G08465	0.0509811504313559	4.51669864056932	0.864803083251294	0.925731390135479	99	110	91	389	344	22.1398451015928	22.8978141330305	20.6841169393599	22.6903710464799	24.5781454274575
AT1G08470	0.232962948896868	5.01116291871386	0.397927265252932	0.561221936019857	119	129	151	717	430	26.6125410817126	26.8528911196448	34.3219962400367	41.8226119288589	30.7226817843219
AT1G08480	-0.018952080184003	5.79892725337082	0.949986587649464	0.978186181718645	241	245	260	930	814	53.8959865604431	50.9996769326588	59.0974769695996	54.2469025018671	58.1587510986931
AT1G08490	-0.0800334502194066	6.44193720143377	0.761517714304365	0.860310308100948	370	440	381	1399	1254	82.7448756322156	91.5912565321219	86.6005335592978	81.6036737635614	89.5959138547434
AT1G08500	-0.488370796289349	3.21780335243456	0.260410293393207	0.417997211448435	55	45	40	155	89	12.2999139453293	9.3672875998761	9.09191953378455	9.04115041697786	6.35888064838291
AT1G08510	-0.6595700018941	7.08382709169529	0.0100199539690158	0.0335162834687885	722	757	656	2064	1231	161.464324882323	157.578593624582	149.107480354067	120.393125552531	87.9526076197681
AT1G08520	-0.204723276674976	7.96444419277771	0.432765864874681	0.593700405994103	1125	1254	1157	3976	3303	251.589148881737	261.035081116547	262.983772514718	231.920090696155	235.993064961896
AT1G08530	0.347373245997518	4.13681121419199	0.31917083669114	0.482364964873784	53	71	84	369	268	11.8526443473174	14.7794982131379	19.0930310209476	21.5237709926763	19.1480900423216
AT1G08540	-0.332428211336465	7.12451488838798	0.186485071399898	0.329158844857272	649	756	637	2180	1685	145.138984554886	157.370431677919	144.788818575519	127.159405864592	120.390043736238
AT1G08550	-1.69926353549891	7.211848236805	4.73961608935037e-09	9.82184939699402e-08	855	1020	885	933	1033	191.20775315012	212.325185597192	201.158719684983	54.4218925099377	73.8058843795454
AT1G08560	1.05690855669654	5.15090837630637	0.000155166950124768	0.0010029292903635	102	141	86	832	768	22.8107494986108	29.3508344796118	19.5476269976368	48.5305622382295	54.8721386287424
AT1G08570	0.806429669121304	6.95740852975743	0.00199931545794347	0.00883525041383094	427	416	431	2587	2623	95.4920591755569	86.595369812188	97.9654329765285	150.899716959495	187.408358884364
AT1G08580	0.955720798149292	4.81730014814094	0.000775256404254691	0.00397037846029827	89	82	97	748	511	19.9034971115329	17.0692796264409	22.0479048694275	43.6308420122544	36.5099776553221
AT1G08590	1.04034198712048	4.53624271414878	0.00146290438144463	0.00679337232426431	61	90	63	745	345	13.6417227393653	18.7345751997522	14.3197732657107	43.4558520041839	24.6495935246304
AT1G08592	1.04793648948716	4.3150755811571	0.00249007197848703	0.0106026104324109	50	75	57	645	290	11.1817399502994	15.6121459997935	12.955985335643	37.6228517351659	20.7199481801241
AT1G08600	0.469220990006879	6.18553145021963	0.0465127342974076	0.113833226856677	253	339	253	1501	1261	56.579604148515	70.5668999190666	57.5063910511873	87.5533340379598	90.0960505349533
AT1G08610	0.553096718663034	3.86294549733594	0.126869410923508	0.247034661431847	46	62	52	378	199	10.2872007542754	12.9060406931626	11.8194953939199	22.0487410168879	14.2181713373955
AT1G08620	0.489743357207397	5.98293396223048	0.0378451786873341	0.0969096685055998	237	280	211	1600	898	53.0014473644192	58.2853450658957	47.9598755407135	93.3280043042876	64.1603912612118
AT1G08630	-3.3832923615499	5.93806021079035	1.9403561152659e-26	3.84648141981909e-24	415	563	334	212	97	92.808441587485	117.195175971783	75.917528107101	12.3659605703181	6.93046542576564
AT1G08640	-0.111492119972843	6.27145426334583	0.647084259688977	0.775917687105939	348	338	376	1364	1001	77.8249100540838	70.3587379724027	85.4640436175748	79.5621236694051	71.5195452700145
AT1G08650	0.981985564639444	6.01890533918669	0.00753664181845185	0.0265122840101001	298	171	149	1027	1716	66.6431701037844	35.5956928795292	33.8674002633474	59.9049127628146	122.604934748596
AT1G08660	-0.38540483003838	5.75933609333481	0.107782075974718	0.218823648546545	275	280	246	823	640	61.4995697266467	58.2853450658957	55.915305132775	48.0055922140179	45.7267821906187
AT1G08670	-0.412518630952716	1.3493195155012	0.546702053021261	0.694478208718254	14	14	8	55	14	3.13088718608383	2.91426725329479	1.81838390675691	3.20815014795989	1.00027336041978
AT1G08680	-0.370437371565395	6.27721671158186	0.116032466351593	0.231261520956657	400	404	340	1247	880	89.4539196023952	84.097426452221	77.2813160371687	72.7375133546541	62.8743255121007
AT1G08700	-0.221915820173445	5.25330793038872	0.394587979573554	0.558010445842862	170	194	177	706	424	38.017915831018	40.3834176527992	40.2317439369966	41.1809818992669	30.2939932012849
AT1G08710	-0.450578072194947	4.16640853937744	0.194380441759229	0.338704453691258	98	103	69	258	210	21.9162103025868	21.4406805063831	15.6835611957783	15.0491406940664	15.0041004062967
AT1G08720	-0.238291730492674	5.9555043547401	0.321106757212118	0.484259875388388	270	331	285	962	815	60.3813957316168	68.9016043457553	64.7799266782149	56.1134625879529	58.2301991958659
AT1G08730	1.84002272961463	1.99401991462703	0.00060468497002419	0.00321026914479998	8	9	5	119	73	1.7890783920479	1.87345751997522	1.13648994172307	6.94127032013139	5.21571109361744
AT1G08750	0.210306533064994	4.35987131225908	0.509629136288871	0.662921693750034	74	99	83	467	258	16.5489751264431	20.6080327197274	18.8657330326029	27.2401112563139	18.4336090705931
AT1G08760	0.574389582350732	5.32505040955736	0.0297381793635665	0.0802785666709433	164	165	117	838	728	36.676107036982	34.3467211995457	26.5938646363198	48.8805422543706	52.0142147418287
AT1G08770	-0.491107310851416	4.37513487652313	0.136480170630114	0.261117893603804	123	103	88	335	208	27.5070802777365	21.4406805063831	20.002222974326	19.5405509012102	14.8612042119511
AT1G08780	-0.153426177835197	4.63730127402957	0.611160197925641	0.746819564957635	118	113	114	422	321	26.3889062827066	23.5222999730222	25.911970671286	24.6152611352558	22.9348391924822
AT1G08800	0.0971593059285916	5.61241203646881	0.753783507484349	0.855297415776696	236	203	195	1309	426	52.7778125654132	42.2568751727744	44.3231077271997	76.3539735214453	30.4368893956305
AT1G08810	0.00824567646097521	4.29073132401218	0.98203188591367	0.996784659390588	95	88	76	458	194	21.2453059055689	18.3182513064244	17.2746471141906	26.7151412321023	13.8609308515313
AT1G08820	-0.0571468954127796	5.90501915255652	0.814461965793356	0.894256938406092	274	286	254	1009	846	61.2759349276407	59.5343167458792	57.7336890395319	58.8549727143913	60.445090208224
AT1G08830	-1.5770082375534	5.8080980188762	0.000973277096666906	0.00482801502178038	334	286	402	793	125	74.694022868	59.5343167458792	91.3737913145347	46.2556921333125	8.93101214660521
AT1G08840	0.768229162733727	4.52924708466302	0.0161882445139745	0.0495720754841368	74	69	92	637	351	16.5489751264431	14.36317431981	20.9114149277045	37.1562117136445	25.0782821076674
AT1G08845	0.0728386387069061	3.49969845937572	0.864690753210719	0.925658301350901	43	59	44	212	155	9.61629635725749	12.2815548531709	10.001111487163	12.3659605703181	11.0744550617905
AT1G08860	-2.25264118736319	-0.42528401623356	0.0133958337550159	0.042630115810109	6	3	5	6	1	1.34180879403593	0.62448583999174	1.13648994172307	0.349980016141078	0.0714480971728417
AT1G08880	-0.284256596020028	5.82670603068525	0.22845069302284	0.380142097916451	266	293	260	966	656	59.4868565355928	60.9914503725266	59.0974769695996	56.3467825987136	46.8699517453841
AT1G08890	-2.29910316981555	5.36867816792511	4.90227125477773e-15	2.79922352925664e-13	294	318	214	210	185	65.7486309077605	66.1954990391245	48.6417695057473	12.2493005649377	13.2178979769757
AT1G08900	-2.70791178678332	5.40331615583149	1.66870053838385e-20	1.86512789431169e-18	292	277	298	212	114	65.3013613097485	57.660859225904	67.7348005266949	12.3659605703181	8.14508307770395
AT1G08910	-0.181552021353966	5.91511684619046	0.455955553610759	0.614481403798287	291	319	240	966	807	65.0777265107425	66.4036609857884	54.5515172027073	56.3467825987136	57.6586144184832
AT1G08920	-1.08136669476228	5.80729985524679	0.000147849187661608	0.000961545954915928	373	336	248	769	354	83.4157800292335	69.9424140790749	56.3699011094642	44.8557720687482	25.2926263991859
AT1G08930	-1.91809086075528	7.85633201494225	3.2722319323597e-12	1.22347703905114e-10	1439	1446	1516	1757	1083	321.810475769617	301.002174876019	344.583750330434	102.485814726646	77.3782892381875
AT1G08940	-0.572209188823623	4.33661071972315	0.120672413053215	0.238009649029679	99	81	129	248	243	22.1398451015928	16.861117679777	29.3214404964552	14.4658406671646	17.3618876130005
AT1G08960	-0.279090790689554	4.29236059964048	0.434111333260697	0.595052999826532	90	98	93	412	169	20.1271319105389	20.3998707730635	21.1387129160491	24.031961108354	12.0747284222102
AT1G08970	-0.140517455041719	5.74995778645111	0.569759931371976	0.713107715642345	239	260	248	878	731	53.4487169624311	54.1221061326175	56.3699011094642	51.2137423619778	52.2285590333473
AT1G08980	-1.96319706363875	7.06769651796494	1.96511295478154e-10	5.55759334035324e-09	808	943	821	671	840	180.696917596838	196.29671570407	186.611648430928	39.1394318051106	60.016401625187
AT1G08990	0.897920915013743	3.74106648259754	0.0344294867857568	0.0900207351253089	54	44	30	438	164	12.0762791463234	9.15912565321219	6.81893965033841	25.5485411782987	11.717487936346
AT1G09000	1.3429044985385	3.66580769481398	0.000431784352472706	0.00243442033767346	28	40	32	328	273	6.26177437216766	8.32647786655654	7.27353562702764	19.1322408823789	19.5053305281858
AT1G09010	-0.546321490618777	6.98646366388876	0.0319241746598851	0.0847961929121685	621	744	587	1750	1419	138.877210182719	154.872488317952	133.423919158288	102.077504707815	101.384849888262
AT1G09020	0.0340430194704754	6.33211637192827	0.880285461054892	0.935343317263047	368	385	316	1526	1099	82.2976060342036	80.1423494656067	71.8261643168979	89.0115841052143	78.521458792953
AT1G09040	0.141903445916763	3.31565026578383	0.724049601351571	0.834171515609439	41	46	38	193	138	9.16902675924551	9.57544954654002	8.63732355709532	11.2576905192047	9.85983740985215
AT1G09050	0.292961083800564	3.2420068280984	0.503653242074223	0.657777454268034	44	43	26	170	155	9.83993115626347	8.95096370654828	5.90974769695996	9.91610045733055	11.0744550617905
AT1G09060	-0.0063066601460292	6.62547451348093	0.99192997541857	1	370	495	460	1779	1369	82.7448756322156	103.040163598637	104.557074638522	103.76907478583	97.8124450296202
AT1G09070	-0.970354853900452	7.75358076423742	0.000521315318772007	0.0028393983393873	1160	1221	1216	2089	2188	259.416366846946	254.165736876638	276.39435382705	121.851375619785	156.328436614178
AT1G09080	-1.68023245952913	1.7569930135154	0.0104516261460698	0.034717043978401	17	16	32	41	11	3.8017915831018	3.33059114662261	7.27353562702764	2.39153011029737	0.785929068901258
AT1G09090	0.885712036736122	3.64071116594128	0.0359450594237033	0.093125982916234	55	42	23	287	238	12.2999139453293	8.74280175988436	5.22785373192612	16.7407107720816	17.0046471271363
AT1G09100	0.998566255097642	5.41981238379027	0.00249152364246471	0.0106066422810193	138	156	112	689	1126	30.8616022628263	32.4732636795705	25.4573746945967	40.1893718535338	80.4505574166197
AT1G09130	-0.506810314175186	7.64904068967867	0.083015297658079	0.179389394801138	1021	1037	993	2225	2712	228.331129785114	215.863938690478	225.706902426201	129.78425598565	193.767239532747
AT1G09140	0.26300740405639	6.98068340331273	0.515789305058179	0.668328338606864	561	585	424	1106	2963	125.459122242359	121.774738798389	96.3743470581162	64.5129829753388	211.70071192313
AT1G09150	0.179506889699231	5.5723462920768	0.50050687222672	0.654866183443342	198	218	187	740	838	44.2796902031856	45.3793043727331	42.5047238204428	43.164201990733	59.8735054308413
AT1G09155	0.60850935810903	0.810514672576135	0.369059419626714	0.532334265830322	8	5	3	23	33	1.7890783920479	1.04080973331957	0.681893965033841	1.34159006187413	2.35778720670377
AT1G09160	0.434210809251145	5.8237973956129	0.0885483214870202	0.188708507039225	189	256	218	1035	1051	42.2669770121317	53.2894583459618	49.5509614591258	60.371552784336	75.0919501286566
AT1G09170	1.02235789458121	2.9436674183148	0.0215369766137562	0.0623957658327394	26	25	17	213	124	5.81450477415569	5.20404866659783	3.86406580185843	12.4242905730083	8.85956404943237
AT1G09180	1.77767500726575	1.20414684906313	0.00564393344579082	0.0208869489260708	6	3	3	54	45	1.34180879403593	0.62448583999174	0.681893965033841	3.14982014526971	3.21516437277787
AT1G09190	0.336644036590173	2.80971519153599	0.517741329231171	0.669907546252131	19	39	24	87	144	4.24906118111377	8.11831591989262	5.45515172027073	5.07471023404564	10.2885259928892
AT1G09195	-0.475697389231396	4.08110653667997	0.165690766196595	0.301939126709656	94	86	75	240	196	21.0216711065629	17.9019274130966	17.047349125846	13.9992006456431	14.003827045877
AT1G09200	0.758177608992532	5.39712756420516	0.0020859767442546	0.00916042410178095	134	153	150	1052	730	29.9670630668024	31.8487778395787	34.0946982516921	61.3631628300691	52.1571109361744
AT1G09210	0.808474863525467	7.40789693906578	0.00767262855233978	0.0269022098732381	546	544	648	2960	4003	122.104600257269	113.240098985169	147.28909644731	172.656807962932	286.006732982885
AT1G09220	0.190723824337793	1.14898303550455	0.776273706230218	0.869341329459666	8	10	7	34	33	1.7890783920479	2.08161946663913	1.5910859184123	1.98322009146611	2.35778720670377
AT1G09230	-0.305463411838214	5.05919495344928	0.307180960254572	0.469224234794231	163	193	129	442	467	36.4524722379761	40.1752557061353	29.3214404964552	25.7818611890594	33.3662613797171
AT1G09240	-0.882475633840715	4.33889238250242	0.0142674607000689	0.0449231157861973	98	111	124	319	134	21.9162103025868	23.1059760796944	28.1849505547321	18.6072708581673	9.57404502116078
AT1G09250	-0.0446002267621104	4.69613496348875	0.895659916993142	0.944093395323646	131	136	84	514	311	29.2961586697844	28.3100247462922	19.0930310209476	29.9816213827524	22.2203582207538
AT1G09270	0.310254307528792	6.56757793022368	0.223428279281601	0.373886950111036	382	409	366	1699	1658	85.4284932202874	85.1382361855406	83.1910637341286	99.1026745706153	118.460945112571
AT1G09280	-0.0208456495682553	5.2439016351579	0.955550383878404	0.980849993475497	156	199	155	623	559	34.8870286449341	41.4242273861188	35.2311881934151	36.339591675982	39.9394863196185
AT1G09290	0.324092609282268	4.2676825917728	0.312169260963578	0.474715058664616	70	76	84	384	304	15.6544359304192	15.8203079464574	19.0930310209476	22.398721033029	21.7202215405439
AT1G09300	0.382150130233548	4.2356917722191	0.252424672795917	0.408455232516603	73	77	71	338	336	16.3253403274371	16.0284698931213	16.1381571724676	19.7155409092807	24.0065606500748
AT1G09310	0.922843437303492	7.54784688191331	0.000197937188569424	0.00123310232535111	549	693	603	4958	3453	122.775504654287	144.256229038092	137.060686971802	289.200153337911	246.710279537822
AT1G09320	-0.386744013388721	4.17807161343009	0.267406111782206	0.425631098375555	82	108	78	259	224	18.338053518491	22.4814902397026	17.7292430908799	15.1074706967565	16.0043737667165
AT1G09330	-0.383861805351635	5.27578691408256	0.13850849885771	0.264204710103218	176	191	204	644	418	39.3597246250539	39.7589318128075	46.3687896223012	37.5645217324757	29.8653046182478
AT1G09340	0.411109764435141	8.47984358674241	0.105126747113074	0.214656334378295	1379	1443	1400	7148	6146	308.392387829258	300.377689036027	318.217183682459	416.942859229405	439.120005224285
AT1G09350	3.19219240732533	1.88591112278305	1.89156654724759e-07	2.71499233998044e-06	2	4	3	114	86	0.447269598011976	0.832647786655654	0.681893965033841	6.64962030668049	6.14453635686438
AT1G09380	-1.11013114078812	0.192426709214024	0.279386463490554	0.438770385450449	10	4	4	21	1	2.23634799005988	0.832647786655654	0.909191953378455	1.22493005649377	0.0714480971728417
AT1G09390	-0.268516866725766	4.24896921286863	0.488251024874417	0.64403156502522	83	109	81	422	150	18.561688317497	22.6896521863666	18.4111370559137	24.6152611352558	10.7172145759262
AT1G09410	0.00242307394072676	1.67421791887276	1	1	11	16	13	44	49	2.45998278906587	3.33059114662261	2.95487384847998	2.56652011836791	3.50095676146924
AT1G09415	-1.52247379922068	4.26852721801154	4.6000510313313e-05	0.000349713720410147	121	93	138	197	106	27.0598106797246	19.3590610397439	31.3671223915567	11.4910105299654	7.57349830032122
AT1G09420	-0.775256917873705	4.89642117012224	0.00758633161568224	0.0266574558930319	175	182	125	396	279	39.1360898260479	37.8854742928322	28.4122485430767	23.0986810653112	19.9340191112228
AT1G09421	-1.11095308770809	3.56352435952221	0.00658670307932665	0.0237078437488679	78	76	51	132	95	17.4435143224671	15.8203079464574	11.5921974055753	7.69956035510372	6.78756923141996
AT1G09430	-0.530852109731001	6.84943840215918	0.0519647478828574	0.124233789021987	536	604	621	1413	1435	119.86825226721	125.729815785004	141.152050762005	82.4202938012239	102.528019443028
AT1G09440	0.411091113417127	4.21889678261535	0.220311321041031	0.370204061498216	62	87	68	463	245	13.8653575383713	18.1100893597605	15.4562632074337	27.0067912455532	17.5047838073462
AT1G09450	2.27901032781857	2.74636088977906	4.58314449897597e-06	4.73711831564102e-05	11	13	7	248	124	2.45998278906587	2.70610530663087	1.5910859184123	14.4658406671646	8.85956404943237
AT1G09460	-0.663740042392179	4.44134091750586	0.119472707115825	0.236302710337428	105	131	107	452	109	23.4816538956287	27.2692150129727	24.3208847528737	26.3651612159612	7.78784259183974
AT1G09470	1.26647820901081	2.71120760439142	0.00759643885846493	0.0266840470967776	18	18	15	211	95	4.02542638210778	3.74691503995044	3.40946982516921	12.3076305676279	6.78756923141996
AT1G09480	-0.759074307955218	2.84422946683029	0.105495686453835	0.21522144266548	45	33	37	85	76	10.0635659552695	6.86934423990914	8.41002556875071	4.95805022866528	5.43005538513597
AT1G09486	0.226184256897529	1.38340678239212	0.765798732126555	0.862873545936795	6	9	14	74	15	1.34180879403593	1.87345751997522	3.18217183682459	4.3164201990733	1.07172145759262
AT1G09490	-1.08808962179308	5.67715071582831	1.03566891823134e-05	9.73278666314632e-05	289	287	296	592	400	64.6304569127305	59.7424786925431	67.2802045500057	34.5313615925864	28.5792388691367
AT1G09500	-4.74687702141108	4.75321179425886	5.6216869224285e-29	1.2840055141412e-26	190	186	225	44	12	42.4906118111377	38.7181220794879	51.1420473775381	2.56652011836791	0.8573771660741
AT1G09520	-0.771671818853729	5.07715379425805	0.00533945127790579	0.0199675902656406	208	174	161	420	338	46.5160381932455	36.2201787195209	36.5949761234828	24.4986011298755	24.1494568444205
AT1G09530	-1.36879040718954	5.80475390051122	3.72751990591229e-06	3.93599878306206e-05	351	331	315	707	268	78.4958144511018	68.9016043457553	71.5988663285533	41.2393119019571	19.1480900423216
AT1G09540	2.6657129010107	2.20246584725325	4.19703858586985e-06	4.38532760529573e-05	6	5	5	185	73	1.34180879403593	1.04080973331957	1.13648994172307	10.7910504976832	5.21571109361744
AT1G09560	0.058342208384929	6.81939214303036	0.831135566557035	0.905139804925181	474	396	604	2404	1385	106.002894728838	82.4321308789097	137.287984960147	140.225326467192	98.9556145843857
AT1G09570	-0.169947962317919	7.48218184393764	0.527482570056476	0.678542469825328	770	1004	745	2771	2484	172.198795234611	208.994594450569	169.337001316737	161.632437454488	177.477073377339
AT1G09575	-0.775951949625072	3.04548766393543	0.152660692618617	0.283805992567902	36	47	50	161	40	8.05085276421557	9.78361149320393	11.3648994172307	9.39113043311893	2.85792388691367
AT1G09580	0.161553407801405	3.6812081516077	0.674194333876125	0.795443320479451	54	59	48	266	170	12.0762791463234	12.2815548531709	10.9103034405415	15.5157807155878	12.1461765193831
AT1G09590	0.68909674151222	6.20370727078387	0.0028727041647053	0.0119698855072283	264	247	275	1730	1311	59.0395869375808	51.4160008259866	62.5069467947688	100.910904654011	93.6684553935954
AT1G09600	1.69543958899272	2.11050896513957	0.00228365839520711	0.00987986696695222	9	11	6	153	59	2.01271319105389	2.28978141330305	1.36378793006768	8.9244904115975	4.21543773319766
AT1G09610	0.529095031980483	1.55478422336623	0.39089569817597	0.554295471030403	9	17	4	57	45	2.01271319105389	3.53875309328653	0.909191953378455	3.32481015334024	3.21516437277787
AT1G09620	0.292371230798019	7.58282189600248	0.249951521045997	0.405515079658704	738	891	732	3586	3214	165.042481666419	185.472294477547	166.382127468257	209.171389646984	229.634184313513
AT1G09630	0.629298879123599	4.59674037024513	0.0541412016604763	0.128260323617992	96	64	99	513	443	21.4689407045749	13.3223645864905	22.5025008461168	29.9232913800622	31.6515070475689
AT1G09640	-0.00505301348977964	7.50682705228306	0.995254624022261	1	785	820	831	3029	2705	175.553317219701	170.692796264409	188.884628314374	176.681578148554	193.267102852537
AT1G09645	-0.583973620237793	4.58307671615118	0.052606919736887	0.125502861538511	115	123	132	338	254	25.7180018856886	25.6039194396613	30.003334461489	19.7155409092807	18.1478166819018
AT1G09650	1.27134509262856	0.247968063519207	0.109089599073257	0.220731800224012	4	3	0	28	14	0.894539196023952	0.62448583999174	0	1.63324007532503	1.00027336041978
AT1G09660	-0.0593839322037149	5.78684819650191	0.830388887450793	0.904653758399187	243	285	224	837	844	54.3432561584551	59.3261547992153	50.9147493891935	48.8222122516804	60.3021940138784
AT1G09680	-0.451003259640217	1.84540992152234	0.446068839252924	0.605805052539423	15	13	24	65	30	3.35452198508982	2.70610530663087	5.45515172027073	3.79145017486168	2.14344291518525
AT1G09690	0.537698247136133	6.88360858397871	0.0332154009533634	0.0874568669760262	440	414	477	2579	2043	98.3993115626347	86.1790459188601	108.421140440381	150.433076937974	145.968462524116
AT1G09700	0.832659245372072	3.93615469007243	0.0166718828354015	0.0508456130653544	49	52	50	338	298	10.9581051512934	10.8244212265235	11.3648994172307	19.7155409092807	21.2915329575068
AT1G09710	-0.0414094294954005	3.76862159284633	0.947987358513595	0.97695234744709	57	86	41	247	178	12.7471835433413	17.9019274130966	9.31921752212916	14.4075106644744	12.7177612967658
AT1G09730	0.179305415550726	6.04711018427914	0.432614035512304	0.593554024621671	266	311	263	1221	1030	59.4868565355928	64.7383654124771	59.7793709346334	71.2209332847094	73.5915400880269
AT1G09740	0.0510984652332439	5.55911882278138	0.840508943215622	0.910615605377917	250	191	178	808	710	55.908699751497	39.7589318128075	40.4590419253412	47.1306421736652	50.7281489927176
AT1G09750	-1.90301658464684	7.50153181707962	7.32919857099627e-09	1.45428186565009e-07	1165	1234	1051	1735	607	260.534540841976	256.871842183269	238.890185750189	101.202554667462	43.3689949839149
AT1G09760	0.225504910667445	5.70010548914657	0.332378486382275	0.496218055726518	216	224	209	1052	769	48.3051165852934	46.6282760527166	47.5052795640243	61.3631628300691	54.9435867259152
AT1G09770	-0.440004634939836	7.30897120493578	0.0884811840563369	0.188641956227253	748	918	718	2283	1877	167.278829656479	191.092667037472	163.199955631433	133.16739614168	134.108078393424
AT1G09780	0.406863139792487	7.61318235548376	0.128118654078092	0.248951107651466	742	674	888	3980	3313	165.937020862443	140.301152051478	201.840613650017	232.153410706915	236.707545933624
AT1G09794	0.15957834271321	2.53076539070462	0.753194985407265	0.854998985919877	25	15	30	100	87	5.5908699751497	3.1224291999587	6.81893965033841	5.83300026901797	6.21598445403722
AT1G09795	-0.573505495791439	6.63908894062772	0.0258712069758998	0.0721283895694021	482	548	509	1278	1158	107.791973120886	114.072746771825	115.694676067408	74.5457434380497	82.7368965261506
AT1G09800	0.310717049333736	3.04319705685157	0.476109091307306	0.633194957951925	24	37	36	172	118	5.36723517614371	7.7019920265648	8.18272758040609	10.0327604627109	8.43087546639532
AT1G09810	0.114460846409282	4.49323365022109	0.715285680276175	0.827617525882182	90	113	87	506	265	20.1271319105389	23.5222999730222	19.7749249859814	29.5149813612309	18.933745750803
AT1G09812	1.93195870543852	1.20149627497971	0.00561623140682193	0.0208027270494534	3	7	1	78	28	0.670904397017964	1.45713362664739	0.227297988344614	4.54974020983402	2.00054672083957
AT1G09815	-0.357729334691938	4.7881362423576	0.210829025049505	0.358542433098514	139	139	127	455	308	31.0852370618323	28.934510586284	28.8668445197659	26.5401512240318	22.0060139292352
AT1G09820	0.644402085859778	3.21533584747443	0.129398112278699	0.250880469949465	32	36	29	252	123	7.15631356819162	7.49383007990088	6.5916416619938	14.6991606779253	8.78811595225952
AT1G09830	0.699680970147455	5.79108047644488	0.00295659017480115	0.0122538124937074	182	211	196	1236	1033	40.7015334190898	43.9221707460857	44.5504057155443	72.0958833250621	73.8058843795454
AT1G09840	0.231592597959027	5.89288601084949	0.332513666946802	0.496384603832989	234	290	220	1374	762	52.3305429674012	60.3669645325349	50.005557435815	80.1454236963069	54.4434500457053
AT1G09850	-0.614385431860845	5.33343849636223	0.019868344463694	0.0585499220385634	209	216	203	657	352	46.7396729922515	44.9629804794053	46.1414916339566	38.3228117674481	25.1497302048403
AT1G09860	-0.598040616943224	0.930702320828109	0.370103124956849	0.533144372709829	10	11	7	25	19	2.23634799005988	2.28978141330305	1.5910859184123	1.45825006725449	1.35751384628399
AT1G09870	0.00727268353152964	5.45555962828508	0.978131941055346	0.99436315807431	172	216	197	831	583	38.4651854290299	44.9629804794053	44.7777037038889	48.4722322355394	41.6542406517667
AT1G09880	1.35677456197589	1.2126920331913	0.0536767587783653	0.12742804065432	8	4	3	80	20	1.7890783920479	0.832647786655654	0.681893965033841	4.66640021521438	1.42896194345683
AT1G09890	1.64303246578137	2.45386990364167	0.00123519901820791	0.00589623738518921	10	16	9	178	91	2.23634799005988	3.33059114662261	2.04568189510152	10.382740478852	6.50177684272859
AT1G09900	0.160788950377886	5.04694801434536	0.563139927466219	0.707904550136465	136	159	126	781	382	30.4143326648144	33.0977495195622	28.6395465314213	45.5557321010304	27.2931731200255
AT1G09910	-0.516993598320767	5.36525275162508	0.0612251966257984	0.141205691658205	178	237	214	512	514	39.8069942230659	49.3343813593475	48.6417695057473	29.864961377372	36.7243219468406
AT1G09920	-0.166681513740252	5.47476001533633	0.506246632562506	0.659844048016518	204	212	205	745	577	45.6214989972216	44.1303326927496	46.5960876106458	43.4558520041839	41.2255520687296
AT1G09930	-1.40488760996635	0.00879321878254176	0.0779987871354517	0.170941647275474	3	7	7	8	7	0.670904397017964	1.45713362664739	1.5910859184123	0.466640021521438	0.500136680209892
AT1G09932	-1.0266116654918	3.69671057778465	0.0444247461260126	0.109745731289196	76	49	93	220	59	16.9962447244551	10.1999353865318	21.1387129160491	12.8326005918395	4.21543773319766
AT1G09940	-1.07687989434544	6.01870326954702	1.22920949136301e-05	0.000113137884546697	331	415	360	652	583	74.023118470982	86.387207865524	81.827275804061	38.0311617539972	41.6542406517667
AT1G09950	0.423239573318125	1.42399373980182	0.478824342351021	0.635478314789845	7	12	9	64	29	1.56544359304192	2.49794335996696	2.04568189510152	3.7331201721715	2.07199481801241
AT1G09960	0.470495679021888	3.70091250422276	0.246638040185147	0.401441141627459	48	57	42	370	142	10.7344703522874	11.8652309598431	9.54651551047378	21.5821009953665	10.1456297985435
AT1G09970	-1.21925046095284	8.1838564642064	2.51277785141961e-05	0.000207551104527832	1671	1577	1790	3642	1752	373.693749139006	328.271389888991	406.863399136859	212.437869797635	125.177066246819
AT1G09980	0.14670409959037	5.76466619016345	0.558997420509939	0.704462804196674	225	246	225	1275	632	50.3178297763473	51.2078388793227	51.1420473775381	74.3707534299791	45.1551974132359
AT1G09995	-0.0117069722979388	2.88228052802562	1	1	24	32	40	150	84	5.36723517614371	6.66118229324523	9.09191953378455	8.74950040352696	6.0016401625187
AT1G10000	-0.885749054166561	0.567680217757148	0.280484906197343	0.440035040609584	8	10	5	28	4	1.7890783920479	2.08161946663913	1.13648994172307	1.63324007532503	0.285792388691367
AT1G10020	-0.277458638793707	5.97314362705743	0.307363275352524	0.469240373799955	273	391	247	862	879	61.0523001286347	81.3913211455901	56.1426031211196	50.2804623189349	62.8028774149278
AT1G10030	0.686106813022215	4.07080862217865	0.0409862159463848	0.102994900224992	58	60	58	364	308	12.9708183423473	12.4897167998348	13.1832833239876	21.2321209792254	22.0060139292352
AT1G10040	0.131708997365648	2.91698488161775	0.781222293213908	0.87267152449651	32	30	32	148	101	7.15631356819162	6.2448583999174	7.27353562702764	8.6328403981466	7.21625781445701
AT1G10050	0.380419043821118	5.28326386505139	0.200018827053808	0.345499022842718	154	144	162	603	773	34.4397590469222	29.9753203196035	36.8222741118274	35.1729916221784	55.2293791146066
AT1G10060	-1.92734261193604	5.52747632927719	1.38063938094339e-09	3.19508538675808e-08	329	307	250	428	159	73.5758488729701	63.9057176258214	56.8244970861534	24.9652411513969	11.3602474504818
AT1G10070	-4.76424041541906	6.51890369060412	3.34392661098732e-44	2.00759799647647e-41	664	848	519	104	74	148.493506539976	176.521330770999	117.967655950855	6.06632027977869	5.28715919079028
AT1G10090	-0.580431641129466	6.08046070721518	0.0139632185857099	0.0441283068343393	332	416	303	988	696	74.246753269988	86.595369812188	68.871290468418	57.6300426578976	49.7278756322978
AT1G10095	-0.3487046460786	3.04717209609477	0.449550308847184	0.609052265622558	37	33	49	128	97	8.27448756322156	6.86934423990914	11.1376014288861	7.466240344343	6.93046542576564
AT1G10110	-0.0625336052987286	1.50011674783576	0.959837615048025	0.983713008096578	15	13	8	34	45	3.35452198508982	2.70610530663087	1.81838390675691	1.98322009146611	3.21516437277787
AT1G10120	-0.00558847665747868	5.24949854349922	0.994071673135359	1	165	166	176	722	498	36.899741835988	34.5548831462096	40.004445948652	42.1142619423098	35.5811523920751
AT1G10130	0.0334641959697423	6.35529453469564	0.88440347686392	0.937741429472262	316	433	340	1557	1112	70.6685964858922	90.1341229054745	77.2813160371687	90.8198141886098	79.4502840561999
AT1G10140	-1.82179053482041	5.14551843401257	2.24115039634234e-06	2.50763010001819e-05	256	196	218	385	105	57.2505085455329	40.799741546127	49.5509614591258	22.4570510357192	7.50205020314837
AT1G10150	-0.914260614454528	5.61443422269845	0.00033671229385142	0.00195904554371489	283	309	222	649	398	63.2886481186946	64.3220415191492	50.4601534125043	37.8561717459266	28.436342674791
AT1G10155	3.04475741553635	1.63963595604905	1.97111079020059e-06	2.22802318636283e-05	2	2	4	97	66	0.447269598011976	0.416323893327827	0.909191953378455	5.65801026094743	4.71557441340755
AT1G10170	0.924584831348058	7.7339965206033	0.057496679105767	0.134286730915803	655	866	587	1659	6758	146.480793348922	180.268245810949	133.423919158288	96.7694744630082	482.846240694064
AT1G10180	0.433775660361356	5.33578757693263	0.0820438205614624	0.177932443989287	145	184	143	924	613	32.4270458558683	38.3017981861601	32.5036123332798	53.8969224857261	43.7976835669519
AT1G10200	-1.3227212354669	6.45113297629325	9.30627735655071e-07	1.12840626712753e-05	487	553	509	731	718	108.910147115916	115.113556505144	115.694676067408	42.6392319665214	51.2997337701003
AT1G10210	-0.916584358718173	4.15065987624102	0.00869795389260833	0.0299205879038899	105	112	79	199	171	23.4816538956287	23.3141380263583	17.9565410792245	11.6076705353458	12.2176246165559
AT1G10220	-0.849050510701486	0.580248112466716	0.220037156248015	0.369950453211677	10	6	7	15	15	2.23634799005988	1.24897167998348	1.5910859184123	0.874950040352696	1.07172145759262
AT1G10230	0.575666040383065	3.86499802825179	0.160363357322321	0.294864825640001	54	47	57	216	320	12.0762791463234	9.78361149320393	12.955985335643	12.5992805810788	22.8633910953093
AT1G10240	0.026082289497606	4.46624869682834	0.937165086160779	0.970320273737199	101	97	93	409	302	22.5871146996048	20.1917088263996	21.1387129160491	23.8569711002835	21.5773253461982
AT1G10270	0.744650366369062	4.97128767393281	0.00807522386279142	0.0281354135348758	115	125	87	665	619	25.7180018856886	26.0202433329892	19.7749249859814	38.7894517889695	44.226372149989
AT1G10280	-0.302169385368416	3.26338738973441	0.498515784798121	0.652870812462632	45	53	40	189	88	10.0635659552695	11.0325831731874	9.09191953378455	11.024370508444	6.28743255121007
AT1G10290	0.0796186131124969	7.08456430909937	0.744634943438709	0.848561466221645	559	651	569	2380	2060	125.011852644347	135.513427278208	129.332555368085	138.825406402628	147.183080176054
AT1G10300	1.94038011018046	0.496033253130645	0.0157414640399294	0.0484439636600815	0	3	3	27	28	0	0.62448583999174	0.681893965033841	1.57491007263485	2.00054672083957
AT1G10310	-0.107763072656397	4.82551487513735	0.724228562566509	0.834264879172075	115	160	116	481	380	25.7180018856886	33.3059114662261	26.3665666479752	28.0567312939764	27.1502769256798
AT1G10320	-0.0238645770820347	5.01186843701694	0.948479047395921	0.977315266166356	154	161	119	571	445	34.4397590469222	33.5140734128901	27.048460613009	33.3064315360926	31.7944032419145
AT1G10330	0.192533650952552	1.30523998532362	0.811743935512544	0.89243840929865	8	10	10	53	26	1.7890783920479	2.08161946663913	2.27297988344614	3.09149014257953	1.85765052649388
AT1G10340	-1.10736675374534	3.46718287850594	0.0508571079943238	0.122105445195822	46	48	95	185	45	10.2872007542754	9.99177343986784	21.5933088927383	10.7910504976832	3.21516437277787
AT1G10350	0.126278396431987	4.42655685665569	0.682710451164396	0.802247774875151	91	98	86	417	303	20.3507667095449	20.3998707730635	19.5476269976368	24.3236111218049	21.648773443371
AT1G10360	0.139216235368875	5.74796229757146	0.579166928235515	0.720290877309001	232	269	191	908	872	51.8832733693892	55.9955636525927	43.4139157738212	52.9636424426832	62.3027407347179
AT1G10370	3.81311453921938	5.89595371511199	1.01896825998798e-31	2.97383056210104e-29	31	31	62	2711	1592	6.93267876918563	6.45302034658132	14.0924752773661	158.132637293077	113.745370699164
AT1G10380	0.424068717916586	4.21493584524238	0.209480716256738	0.357145500259866	74	78	63	481	233	16.5489751264431	16.2366318397852	14.3197732657107	28.0567312939764	16.6474066412721
AT1G10390	-0.0975276557384609	7.35055677983241	0.722537557896471	0.832931846833364	711	878	665	2510	2409	159.004342093257	182.766189170916	151.153162249168	146.408306752351	172.118466089376
AT1G10400	2.80278347305855	1.44389766913498	2.45346975201168e-05	0.000203291639980368	2	4	2	71	63	0.447269598011976	0.832647786655654	0.454595976689228	4.14143019100276	4.50123012188902
AT1G10410	-0.331488552897276	5.74205548139995	0.195821929028228	0.34035793273735	254	234	289	936	574	56.803238947521	48.7098955193557	65.6891186315934	54.5968825180082	41.0112077772111
AT1G10417	-0.0548103354543499	0.986091140343055	1	1	4	5	15	24	30	0.894539196023952	1.04080973331957	3.40946982516921	1.39992006456431	2.14344291518525
AT1G10430	0.0780973722270217	5.62693123675769	0.750763129836436	0.853067952590334	231	240	176	895	725	51.6596385703832	49.9588671993392	40.004445948652	52.2053524077109	51.7998704503102
AT1G10450	0.593327547161185	5.71545392153712	0.0175402649758525	0.0530169142602976	213	223	147	1244	866	47.6342121882755	46.4201141060527	33.4128042866582	72.5625233465836	61.8740521516809
AT1G10460	1.56074386360745	1.07080047561172	0.0268058847541034	0.0742155018791764	4	5	3	74	18	0.894539196023952	1.04080973331957	0.681893965033841	4.3164201990733	1.28606574911115
AT1G10470	0.332466500547441	6.05720365233645	0.175212622757808	0.314759582970832	242	308	257	1674	835	54.1196213594491	64.1138795724853	58.4155830045657	97.6444245033609	59.6591611393228
AT1G10480	1.29632909043822	2.76272490024922	0.00705787079285085	0.0250949188299298	21	12	19	160	144	4.69633077912575	2.49794335996696	4.31866177854766	9.33280043042876	10.2885259928892
AT1G10490	0.480885817656556	6.15505948263867	0.0334555099194582	0.0879630417839809	273	271	275	1682	1092	61.0523001286347	56.4118875459205	62.5069467947688	98.1110645248823	78.0213221127431
AT1G10500	-0.799835688355633	6.21999173295709	0.000686987573437567	0.00358561099866955	396	410	399	907	740	88.5593804063713	85.3463981322045	90.6918973495009	52.905312439993	52.8715919079028
AT1G10510	0.520733338924442	6.17563861455498	0.0228167247959926	0.0653678624123273	267	309	247	1556	1248	59.7104913345988	64.3220415191492	56.1426031211196	90.7614841859197	89.1672252717064
AT1G10520	0.702959773934612	2.53601070168173	0.175445129912426	0.315066969580313	25	23	10	107	112	5.5908699751497	4.78772477327001	2.27297988344614	6.24131028784923	8.00218688335827
AT1G10522	0.208461858141136	4.71988825321788	0.459716007756346	0.617924420839513	108	115	106	541	375	24.1525582926467	23.93862386635	24.0935867645291	31.5565314553872	26.7930364398156
AT1G10530	0.655691391408495	1.303323694026	0.271418059423962	0.430633319440932	7	9	7	62	28	1.56544359304192	1.87345751997522	1.5910859184123	3.61646016679114	2.00054672083957
AT1G10540	-0.0491622378133036	0.472318992372277	1	1	4	6	6	21	16	0.894539196023952	1.24897167998348	1.36378793006768	1.22493005649377	1.14316955476547
AT1G10550	0.59237409039118	1.36706292562423	0.332890132609595	0.496734864119118	10	8	7	38	49	2.23634799005988	1.66529557331131	1.5910859184123	2.21654010222683	3.50095676146924
AT1G10560	0.00344114507392573	1.92638953584103	0.988956018646509	1	15	23	10	116	12	3.35452198508982	4.78772477327001	2.27297988344614	6.76628031206085	0.8573771660741
AT1G10570	0.0376912731062032	5.28336804179376	0.876770832251132	0.932745316833386	154	197	164	712	548	34.4397590469222	41.0079034927909	37.2768700885167	41.530961915408	39.1535572507172
AT1G10580	0.169093487886114	5.94299315193606	0.462671913997556	0.620983963262049	260	299	226	1294	838	58.1450477415569	62.2404220525101	51.3693453658827	75.4790234810926	59.8735054308413
AT1G10585	-2.52947127929078	1.76803076536946	0.00193194112626792	0.0085826382423399	15	9	49	23	9	3.35452198508982	1.87345751997522	11.1376014288861	1.34159006187413	0.643032874555575
AT1G10590	-0.282929992353175	6.33263226310519	0.260995579915446	0.418808714834919	350	413	399	1178	1072	78.2721796520958	85.9708839721962	90.6918973495009	68.7127431690317	76.5923601692863
AT1G10600	-1.06897602028122	5.001686616162	0.000106260693180058	0.000721672897799796	184	199	164	341	278	41.1488030171018	41.4242273861188	37.2768700885167	19.8905309173513	19.86257101405
AT1G10610	-1.18560849822144	3.96322430265849	0.00118200510415552	0.0056797331931443	78	114	82	176	114	17.4435143224671	23.7304619196861	18.6384350442583	10.2660804734716	8.14508307770395
AT1G10630	0.238710713107311	5.88856418972295	0.330340440241897	0.493982612496654	223	251	262	1038	1001	49.8705601783353	52.2486486126423	59.5520729462888	60.5465427924066	71.5195452700145
AT1G10640	0.905754624455056	4.71291099797603	0.0147514219070467	0.0460239982973677	106	95	55	900	314	23.7052886946347	19.7753849330718	12.5013893589538	52.4970024211618	22.4347025122723
AT1G10650	1.58514815078902	5.37544405310077	2.68352286961122e-09	5.90459330462205e-08	115	113	76	1191	971	25.7180018856886	23.5222999730222	17.2746471141906	69.4710332040041	69.3761023548293
AT1G10657	0.251990606052787	3.58266727477504	0.539245764026188	0.688281069032515	51	57	38	303	130	11.4053747493054	11.8652309598431	8.63732355709532	17.6739908151245	9.28825263246942
AT1G10660	0.020525431741694	5.77310051416192	0.923729739420636	0.961973867574412	237	262	228	1002	760	53.0014473644192	54.5384300259453	51.8239413425719	58.4466626955601	54.3005538513597
AT1G10670	0.129848118799075	7.28712559689461	0.603438313543212	0.740138295732168	674	689	651	2732	2464	150.729854530036	143.423581251436	147.970990412344	159.357567349571	176.048111433882
AT1G10682	0.082760934864377	5.22972489322947	0.757666488248565	0.857978406860828	195	146	146	700	536	43.6087858061677	30.3916442129314	33.1855062983136	40.8310018831258	38.2961800846431
AT1G10690	-1.53580337006429	2.30577370715348	0.00836021271402013	0.0289794044473284	34	30	29	65	17	7.60358316620359	6.2448583999174	6.5916416619938	3.79145017486168	1.21461765193831
AT1G10700	-0.790946303516618	5.5577146688726	0.00438964173065052	0.0169807698244034	218	231	308	651	416	48.7523861833054	48.085409679364	70.007780410141	37.972831751307	29.7224084239021
AT1G10720	-0.253347507259265	5.15623397531556	0.338404698321084	0.502217524247542	177	169	163	655	388	39.5833594240599	35.1793689862014	37.049572100172	38.2061517620677	27.7218617030626
AT1G10730	-0.157713640622878	3.73944143988649	0.69439891501266	0.811580421667558	64	68	53	222	173	14.3126271363832	14.1550123731461	12.0467933822645	12.9492605972199	12.3605208109016
AT1G10740	0.71073180696925	5.9238468033222	0.00202437758456491	0.00893162289892789	204	242	199	1599	968	45.6214989972216	50.375191092667	45.2322996805781	93.2696743015974	69.1617580633107
AT1G10750	1.19947544657948	2.24668671769492	0.034566394262164	0.0903075522355903	10	15	12	169	49	2.23634799005988	3.1224291999587	2.72757586013537	9.85777045464037	3.50095676146924
AT1G10760	-2.31203349358146	9.08968253910601	9.92616332818685e-14	4.70831760756637e-12	3427	4093	3259	2335	2664	766.396456193521	852.006847695397	740.764144015096	136.20055628157	190.33773086845
AT1G10770	-4.72645078889951	1.00243328858006	6.87550239235832e-08	1.08383294651632e-06	15	20	16	0	4	3.35452198508982	4.16323893327827	3.63676781351382	0	0.285792388691367
AT1G10780	1.49706186764694	3.26537292851027	0.000278338466172792	0.00165874253819878	24	23	22	280	191	5.36723517614371	4.78772477327001	5.0005557435815	16.3324007532503	13.6465865600128
AT1G10790	1.59325784022162	0.444007212253326	0.0371066221121825	0.0953787706964271	3	3	1	28	23	0.670904397017964	0.62448583999174	0.227297988344614	1.63324007532503	1.64330623497536
AT1G10800	0.802535231572201	-0.033315955868568	0.37043363786708	0.533510763022684	1	5	1	20	10	0.223634799005988	1.04080973331957	0.227297988344614	1.16660005380359	0.714480971728417
AT1G10810	2.70859467716696	2.61882184602645	1.44380474700157e-06	1.67524401704826e-05	10	9	3	155	178	2.23634799005988	1.87345751997522	0.681893965033841	9.04115041697786	12.7177612967658
AT1G10820	-0.231823793658348	5.20447333152318	0.3851301156142	0.548883553947449	179	202	145	677	410	40.0306290220719	42.0487132261105	32.958208309969	39.4894118212517	29.2937198408651
AT1G10830	-0.328036400671929	5.80300494336784	0.17786327351276	0.318107155189687	250	292	272	834	703	55.908699751497	60.7832884258627	61.8250528297349	48.6472222436099	50.2280123125077
AT1G10840	0.374132755091707	6.82330204080013	0.135111887929037	0.25937384442288	437	490	428	2173	1961	97.7284071656168	101.999353865318	97.2835390114947	126.751095845761	140.109718555942
AT1G10850	1.47248936744449	5.42691967098463	4.97847490252433e-08	8.12210350362917e-07	108	126	98	1553	732	24.1525582926467	26.2284052796531	22.2752028577721	90.5864941778491	52.3000071305201
AT1G10865	-0.348947424406723	4.51865703390702	0.262955659026676	0.42103771340312	103	119	113	332	290	23.0343842976168	24.7712716530057	25.6846726829414	19.3655608931397	20.7199481801241
AT1G10870	0.821774507360576	5.41067473056806	0.000935527228119465	0.00467274391359028	152	160	120	1068	763	33.9924894489102	33.3059114662261	27.2757586013537	62.2964428731119	54.5148981428782
AT1G10890	-1.07087171634392	6.53587696988037	2.243750235839e-05	0.000188290430134524	516	567	496	1057	749	115.39555628709	118.027823758439	112.739802218928	61.65481284352	53.5146247824584
AT1G10900	0.644719770958774	6.0673896677337	0.0106966490440252	0.0354174800853471	216	274	240	1939	898	48.3051165852934	57.0363733859123	54.5515172027073	113.101875216258	64.1603912612118
AT1G10910	-0.269810471173874	6.14596890545359	0.254189671469617	0.410426276824271	345	386	290	1120	891	77.1540056570659	80.3505114122706	65.916416619938	65.3296030130013	63.6602545810019
AT1G10920	-1.01491533624982	3.77483979943095	0.0160519269794622	0.0492191947496627	70	93	70	213	77	15.6544359304192	19.3590610397439	15.910859184123	12.4242905730083	5.50150348230881
AT1G10930	0.91609997502791	5.13370850303227	0.00055347823363618	0.00297981002866778	105	135	103	1004	575	23.4816538956287	28.1018627996283	23.4116927994952	58.5633227009404	41.082655874384
AT1G10940	-0.642715863969396	6.73870865533525	0.0148636392276652	0.0463053596873136	525	609	541	1276	1235	117.408269478144	126.770625518323	122.968211694436	74.4290834326693	88.2384000084595
AT1G10950	-0.0897465421396225	7.19151028590082	0.737734943254772	0.844198897925857	638	733	638	2298	2134	142.67900176582	152.582706904649	145.016116563864	134.042346182033	152.470239366844
AT1G10960	0.973106910378828	7.22330054560127	0.00034936714489237	0.0020218264433003	451	513	477	3065	3472	100.859294351701	106.787078638588	108.421140440381	178.781458245401	248.067793384106
AT1G10970	3.07557886356686	5.08620260188819	1.8574857275988e-05	0.000160030125436792	44	39	28	145	1763	9.83993115626347	8.11831591989262	6.36434367364919	8.45785039007606	125.96299531572
AT1G10990	-1.89694156683351	3.34375545315396	9.92595862468704e-05	0.000680725093278554	84	56	58	98	36	18.785323116503	11.6570690131792	13.1832833239876	5.71634026363761	2.5721314982223
AT1G11000	0.522719814892679	4.41355889493543	0.0989556013384219	0.204822109035093	80	88	71	406	397	17.890783920479	18.3182513064244	16.1381571724676	23.681981092213	28.3648945776181
AT1G11020	-0.572239505931368	4.78201147779961	0.0506575171245324	0.121750704259156	127	167	132	439	258	28.4016194737605	34.7630450928735	30.003334461489	25.6068711809889	18.4336090705931
AT1G11050	-1.50992774525358	5.38323797946546	3.3212341810784e-08	5.67852675728237e-07	265	288	211	421	234	59.2632217365868	59.9506406392071	47.9598755407135	24.5569311325657	16.7188547384449
AT1G11055	-1.57849842070054	0.890925366090685	0.018391688700593	0.0551147396841929	15	13	7	22	7	3.35452198508982	2.70610530663087	1.5910859184123	1.28326005918395	0.500136680209892
AT1G11060	0.253015511699307	5.15266612525582	0.326504673572544	0.489640501411638	142	174	125	719	535	31.7561414588503	36.2201787195209	28.4122485430767	41.9392719342392	38.2247319874703
AT1G11070	-0.259698613823947	1.86987843667643	0.696140174879983	0.8126164667688	12	28	11	44	53	2.68361758807186	5.82853450658958	2.50027787179075	2.56652011836791	3.78674915016061
AT1G11080	2.9582359875069	3.90062861333476	4.49070544091923e-12	1.64970617884678e-10	11	22	17	687	287	2.45998278906587	4.57956282660609	3.86406580185843	40.0727118481535	20.5056038886056
AT1G11090	0.627013380814219	4.17820064536687	0.0640544184813609	0.146540609205099	50	79	66	386	326	11.1817399502994	16.4447937864492	15.0016672307445	22.5153810384094	23.2920796783464
AT1G11100	2.04461722719892	4.0652344136407	0.000525096775014867	0.00285703224582791	44	34	17	167	662	9.83993115626347	7.07750618657306	3.86406580185843	9.74111044926001	47.2986403284212
AT1G11120	0.844082525008964	1.62377310347638	0.152272800725906	0.28325711017269	14	7	6	83	38	3.13088718608383	1.45713362664739	1.36378793006768	4.84139022328492	2.71502769256798
AT1G11125	0.845458145729016	0.963211976927121	0.20414433841776	0.350378582306002	5	6	5	51	21	1.11817399502994	1.24897167998348	1.13648994172307	2.97483013719917	1.50041004062967
AT1G11130	0.133902870873148	5.14850397369594	0.669420459739906	0.791798454336592	149	196	113	897	358	33.3215850518922	40.799741546127	25.6846726829414	52.3220124130912	25.5784187878773
AT1G11160	1.27393560105886	2.98629029726834	0.00482025790996124	0.0183161084018111	18	30	15	217	148	4.02542638210778	6.2448583999174	3.40946982516921	12.657610583769	10.5743183815806
AT1G11170	-1.84180036235589	3.03394559664818	0.000109998888946991	0.000743217573454383	48	71	42	71	38	10.7344703522874	14.7794982131379	9.54651551047378	4.14143019100276	2.71502769256798
AT1G11175	-2.37587186909676	3.77280226446876	4.82081680760784e-08	7.90409797816516e-07	84	106	90	99	36	18.785323116503	22.0651663463748	20.4568189510152	5.77467026632779	2.5721314982223
AT1G11180	-1.7626872828245	4.9205697920649	1.15026146310309e-08	2.18935182284286e-07	214	212	148	210	188	47.8578469872814	44.1303326927496	33.6401022750028	12.2493005649377	13.4322422684942
AT1G11185	-1.03194527946207	2.50092898132033	0.0646550361864273	0.147547865231502	37	24	35	91	29	8.27448756322156	4.99588671993392	7.95542959206148	5.30803024480636	2.07199481801241
AT1G11190	0.365941920943703	3.11089292519191	0.451220874745479	0.610488973087808	45	23	31	227	95	10.0635659552695	4.78772477327001	7.04623763868303	13.2409106106708	6.78756923141996
AT1G11200	-0.990664681805043	4.78194765677629	0.00280214726215474	0.0117247153364511	131	138	191	382	193	29.2961586697844	28.72634863962	43.4139157738212	22.2820610276487	13.7894827543584
AT1G11210	-4.95414595096661	4.86993184425335	1.46823763751957e-35	5.50929954949977e-33	181	279	199	33	18	40.4778986200838	58.0771831192318	45.2322996805781	1.92489008877593	1.28606574911115
AT1G11220	0.625334569689451	1.99333065862039	0.258462820617692	0.415628389847993	12	20	8	93	56	2.68361758807186	4.16323893327827	1.81838390675691	5.42469025018671	4.00109344167913
AT1G11240	-0.118757349773621	5.28055635578903	0.650857734074212	0.778398775451269	164	191	181	694	493	36.676107036982	39.7589318128075	41.1409358903751	40.4810218669847	35.2239119062109
AT1G11260	-2.59153293085644	8.68395176743422	3.05414763452523e-18	2.69650438001171e-16	2683	2861	2740	2260	1141	600.012165733066	595.551329405456	622.796488064242	131.825806079806	81.5222788742123
AT1G11270	3.23965454521319	4.96055679224411	3.24260156190788e-05	0.000258976764045497	26	36	30	96	1664	5.81450477415569	7.49383007990088	6.81893965033841	5.59968025825725	118.889633695609
AT1G11280	1.21533654697675	5.54453683678708	7.27983257925091e-07	9.1108470510899e-06	144	146	114	1288	956	32.2034110568623	30.3916442129314	25.911970671286	75.1290434649515	68.3043808972366
AT1G11290	-0.535070006032047	3.96311359380205	0.147342176439366	0.276549451012704	83	89	67	277	131	18.561688317497	18.5264132530883	15.2289652190891	16.1574107451798	9.35970072964226
AT1G11300	-0.0626774465297675	4.54474904757302	0.86545846270481	0.925961236090436	128	94	93	510	241	28.6252542727665	19.5672229864079	21.1387129160491	29.7483013719917	17.2189914186548
AT1G11310	-1.70490346321077	7.55550929832311	1.46137928594533e-09	3.35606152301304e-08	1101	1063	1316	1606	1002	246.221913705593	221.27614930374	299.124152661512	93.6779843204286	71.5909933671873
AT1G11320	0.992111388545288	3.2993481263322	0.0195824756318763	0.0578662017230512	29	27	33	201	213	6.48540917117365	5.62037255992566	7.50083361537225	11.7243305407261	15.2184446978153
AT1G11330	-0.420709894445441	5.31009008669215	0.219193077555486	0.368742798310503	157	174	256	807	308	35.1106634439401	36.2201787195209	58.1882850162211	47.072312170975	22.0060139292352
AT1G11340	-1.2069940901206	3.92781689705261	0.00479322570974653	0.0182364750749418	109	97	62	214	78	24.3761930916527	20.1917088263996	14.0924752773661	12.4826205756985	5.57295157948165
AT1G11350	-1.28694359591964	6.02517082719941	2.79717257325983e-07	3.87200179722719e-06	391	429	331	751	405	87.4412064113413	89.3014751188188	75.2356341420672	43.805832020325	28.9364793550009
AT1G11360	-0.81511135067874	5.483987875648	0.00191206070154227	0.00850616778256111	261	270	198	533	447	58.3686825405629	56.2037255992566	45.0050016922335	31.0898914338658	31.9372994362602
AT1G11362	-7.69684453584803	0.502590478079822	3.34185676383609e-07	4.53340453056732e-06	8	16	14	0	0	1.7890783920479	3.33059114662261	3.18217183682459	0	0
AT1G11380	-1.13511945932068	5.01261336735156	0.00013796289973423	0.00090622519916079	179	229	152	413	212	40.0306290220719	47.6690857860362	34.5492942283813	24.0902911110442	15.1469966006424
AT1G11390	0.558139487286518	5.16678865014446	0.0274823018829249	0.0755376859994639	129	149	123	799	610	28.8488890717725	31.0161300529231	27.9576525663875	46.6056721494536	43.5833392754334
AT1G11400	0.353323983609864	5.04310181238346	0.185927169190081	0.328439694842595	147	125	121	663	534	32.8743154538802	26.0202433329892	27.5030565896983	38.6727917835892	38.1532838902974
AT1G11410	0.139235660260938	5.3335793934379	0.655483914745755	0.781879075489786	186	214	120	1029	404	41.5960726151138	44.5466565860775	27.2757586013537	60.0215727681949	28.865031257828
AT1G11420	2.17243431488213	2.39097891973901	2.45045741382172e-05	0.000203122136633672	6	11	8	164	109	1.34180879403593	2.28978141330305	1.81838390675691	9.56612044118947	7.78784259183974
AT1G11430	-0.580673722947309	6.57226911702024	0.0242393077700172	0.0685057934325988	494	478	496	1255	1074	110.475590708958	99.5014105053506	112.739802218928	73.2041533761756	76.7352563636319
AT1G11440	0.150306756758058	4.22096798768618	0.666089913872825	0.789917453592734	90	78	68	429	218	20.1271319105389	16.2366318397852	15.4562632074337	25.0235711540871	15.5756851836795
AT1G11450	1.11806788691845	3.62910887161028	0.00688241570220851	0.0245910901463199	28	48	32	407	176	6.26177437216766	9.99177343986784	7.27353562702764	23.7403110949031	12.5748651024201
AT1G11460	-0.701930176349077	0.338372265592206	0.489441681463391	0.64496664069925	5	8	5	27	2	1.11817399502994	1.66529557331131	1.13648994172307	1.57491007263485	0.142896194345683
AT1G11475	-0.0902641294219728	4.31435346548352	0.794407900210621	0.881808352212025	83	86	101	322	280	18.561688317497	17.9019274130966	22.957096822806	18.7822608662379	20.0054672083957
AT1G11480	-0.350403745243918	6.65516840298273	0.169740537497013	0.307240754106705	473	568	442	1490	1258	105.779259929832	118.235985705103	100.465710848319	86.9117040083678	89.8817062434348
AT1G11530	-1.83039718483747	5.33969432813356	2.81644165735999e-10	7.70597507110748e-09	271	264	234	242	261	60.6050305306228	54.9547539192731	53.1877292726396	14.1158606510235	18.6479533621117
AT1G11540	0.219162657818284	1.6488058499694	0.69446192107916	0.811608918111034	7	13	16	59	42	1.56544359304192	2.70610530663087	3.63676781351382	3.4414701587206	3.00082008125935
AT1G11545	1.60733359313822	4.7518575321943	5.46401016544388e-08	8.83874100126807e-07	73	70	50	823	588	16.3253403274371	14.5713362664739	11.3648994172307	48.0055922140179	42.0114811376309
AT1G11570	-0.00327695827350189	0.636732061064881	1	1	4	8	6	25	18	0.894539196023952	1.66529557331131	1.36378793006768	1.45825006725449	1.28606574911115
AT1G11580	0.801534814820947	6.37436253891003	0.00853732785565287	0.029476646439506	312	268	270	2826	959	69.7740572898683	55.7874017059288	61.3704568530457	164.840587602448	68.5187251887552
AT1G11592	-0.144984891202176	4.09579115150681	0.683182765607039	0.802713009041641	84	79	73	273	233	18.785323116503	16.4447937864492	16.5927531491568	15.9240907344191	16.6474066412721
AT1G11600	0.717692778211603	4.30034674880245	0.165362039997825	0.301575468362637	90	81	35	755	135	20.1271319105389	16.861117679777	7.95542959206148	44.0391520310857	9.64549311833362
AT1G11630	-0.323648308788737	3.80194873457204	0.441951925453636	0.601905923032037	59	74	69	303	106	13.1944531413533	15.4039840531296	15.6835611957783	17.6739908151245	7.57349830032122
AT1G11650	-0.470608038951448	7.73326381422445	0.0732061714844087	0.162574643986671	1077	1087	1044	2870	2590	240.854678529449	226.272036023674	237.299099831777	167.407107720816	185.05057167766
AT1G11655	-0.214341619391199	0.160048208144116	0.814369672011652	0.894202326277935	5	2	6	20	8	1.11817399502994	0.416323893327827	1.36378793006768	1.16660005380359	0.571584777382733
AT1G11660	0.880762393005032	6.23777907461402	0.0046986869525687	0.0179435871197441	242	259	250	1168	1935	54.1196213594491	53.9139441859536	56.8244970861534	68.1294431421299	138.252068029449
AT1G11670	0.102080970297668	5.44144629191803	0.801124682922229	0.88600173485499	197	237	133	1337	256	44.0560554041796	49.3343813593475	30.2306324498336	77.9872135967703	18.2907128762475
AT1G11680	-0.201935142779456	6.72624133201721	0.417475806047502	0.579266977844438	491	519	486	1824	1303	109.80468631194	108.036050318571	110.466822335482	106.393924906888	93.0968706162127
AT1G11700	1.84723223212033	4.06255659906102	7.72467431579512e-08	1.20325115936103e-06	37	34	33	549	359	8.27448756322156	7.07750618657306	7.50083361537225	32.0231714769087	25.6498668850502
AT1G11710	1.52550596259425	2.3093987203026	0.010897601837355	0.0359653380569092	14	12	7	196	50	3.13088718608383	2.49794335996696	1.5910859184123	11.4326805272752	3.57240485864208
AT1G11720	0.320222462150306	6.9093166305055	0.209284261005788	0.356897433575282	471	601	399	2676	1746	105.33199033182	125.105329945012	90.6918973495009	156.091087198921	124.748377663782
AT1G11730	1.33810703990202	1.77864268461064	0.0154656674612091	0.0477943004450433	10	6	8	93	56	2.23634799005988	1.24897167998348	1.81838390675691	5.42469025018671	4.00109344167913
AT1G11740	0.982748955996207	1.85981750506554	0.113075763526151	0.226615261704818	4	17	10	59	80	0.894539196023952	3.53875309328653	2.27297988344614	3.4414701587206	5.71584777382733
AT1G11750	-0.407858549982993	6.75776865475217	0.10777934502335	0.218823648546545	516	565	528	1557	1317	115.39555628709	117.611499865111	120.013337845956	90.8198141886098	94.0971439766325
AT1G11755	0.0828210559358273	3.94379743443413	0.812608873193363	0.893106908226619	68	64	66	327	187	15.2071663324072	13.3223645864905	15.0016672307445	19.0739108796888	13.3607941713214
AT1G11760	-0.12700803770634	3.57175207893128	0.753605154281471	0.855213311874917	47	63	53	220	141	10.5108355532814	13.1142026398265	12.0467933822645	12.8326005918395	10.0741817013707
AT1G11780	0.3229532857676	4.22004226333375	0.338004244640495	0.501865576670639	69	79	75	464	227	15.4308011314132	16.4447937864492	17.047349125846	27.0651212482434	16.2187180582351
AT1G11790	0.61556492899933	5.3732516117326	0.0242828494102186	0.0686011716398122	114	156	182	977	693	25.4943670866826	32.4732636795705	41.3682338787197	56.9884126283056	49.5135313407793
AT1G11800	0.45719391208513	4.03520279043772	0.186164399452662	0.328756410261264	55	69	63	300	300	12.2999139453293	14.36317431981	14.3197732657107	17.4990008070539	21.4344291518525
AT1G11820	0.00599800179206601	6.34484465059177	0.976018871459856	0.993421125691773	326	463	304	1837	872	72.9049444759521	96.3789813053919	69.0985884567626	107.15221494186	62.3027407347179
AT1G11840	0.153211194217756	7.24872701421289	0.540776129896944	0.689564222193366	625	640	679	2770	2361	139.771749378743	133.223645864905	154.335334085993	161.574107451798	168.688957425079
AT1G11850	-0.371558699351708	4.07404696327527	0.317145556575228	0.480370473604503	87	93	68	332	145	19.456227513521	19.3590610397439	15.4562632074337	19.3655608931397	10.359974090062
AT1G11860	0.347459883483815	8.70036379807542	0.176085244571494	0.315886933972351	1601	1678	1738	8122	7005	358.039313208587	349.295746502047	395.043903742939	473.75628184964	500.493920695756
AT1G11870	0.658744658413819	5.77474598952635	0.00749403254334256	0.0263860767146879	179	233	181	1134	1059	40.0306290220719	48.5017335726918	41.1409358903751	66.1462230506638	75.6635349060393
AT1G11880	-0.833752664329459	3.37422984771639	0.0509814302579391	0.122361255740728	60	51	58	161	75	13.4180879403593	10.6162592798596	13.1832833239876	9.39113043311893	5.35860728796312
AT1G11890	0.194431221787062	5.66237406681266	0.420798715519026	0.582471792602994	192	224	222	954	782	42.9378814091497	46.6282760527166	50.4601534125043	55.6468225664315	55.8724119891622
AT1G11900	0.0718401987368324	2.35800475300931	0.894092245940956	0.943292682831616	29	17	18	101	63	6.48540917117365	3.53875309328653	4.09136379020305	5.89133027170815	4.50123012188902
AT1G11905	0.0199800983999864	4.04386989132506	0.958515632920419	0.982885467233885	57	80	80	345	194	12.7471835433413	16.6529557331131	18.1838390675691	20.123850928112	13.8609308515313
AT1G11910	-0.738508185196887	8.35303270952486	0.00547464918397327	0.0203644544703187	1821	1731	1665	4857	2804	407.238968989904	360.328329675234	378.451150593782	283.308823066203	200.340464472648
AT1G11915	1.1867534225486	0.610433847606972	0.111174581045486	0.223829785523503	3	3	4	39	18	0.670904397017964	0.62448583999174	0.909191953378455	2.27487010491701	1.28606574911115
AT1G11920	-0.0453284015299574	-0.172222833505683	1	1	2	5	2	22	1	0.447269598011976	1.04080973331957	0.454595976689228	1.28326005918395	0.0714480971728417
AT1G11930	-1.01061258481744	6.42376297235705	0.000138399892374995	0.000908737306316791	476	461	503	854	826	106.45016432685	95.9626574120641	114.330888137341	49.8138222974135	59.0161282647672
AT1G11940	0.00601247560581584	3.11215174684066	1	1	30	32	50	194	88	6.70904397017964	6.66118229324523	11.3648994172307	11.3160205218949	6.28743255121007
AT1G11950	-0.0556561265365996	4.30555478542631	0.888290953805633	0.939868472330699	81	77	107	372	248	18.114418719485	16.0284698931213	24.3208847528737	21.6987610007469	17.7191280988647
AT1G11960	0.163270666826513	5.32393506642298	0.571328697978831	0.714092905700046	119	233	161	868	522	26.6125410817126	48.5017335726918	36.5949761234828	50.630442335076	37.2959067242233
AT1G12000	1.16895740179197	6.67302632866263	3.55570634692412e-06	3.78309151736287e-05	306	310	290	2466	2320	68.4322484958323	64.5302034658131	65.916416619938	143.841786633983	165.759585440993
AT1G12010	1.41788986678112	3.94632579641858	0.000311424304555101	0.00183150263409357	24	57	38	397	349	5.36723517614371	11.8652309598431	8.63732355709532	23.1570110680013	24.9353859133217
AT1G12020	0.625237212306295	4.10778643631833	0.118457320014897	0.234802722900955	77	72	37	510	207	17.2198795234611	14.9876601598018	8.41002556875071	29.7483013719917	14.7897561147782
AT1G12030	0.0644020513419045	1.49298704593581	0.940509511028966	0.972441389324984	22	9	3	52	34	4.91996557813174	1.87345751997522	0.681893965033841	3.03316013988935	2.42923530387662
AT1G12040	-3.32576801884869	7.32464803212056	8.61968893484199e-15	4.76646114704828e-13	1727	829	800	590	252	386.217297883341	172.566253784384	181.838390675691	34.414701587206	18.0049204875561
AT1G12050	-0.619340758852145	6.15206427177362	0.0109558843573372	0.0361349863444871	359	402	349	868	826	80.2848928431497	83.6811025588932	79.3269979322702	50.630442335076	59.0161282647672
AT1G12060	2.41926387506991	3.85559158283597	3.32695232647908e-06	3.57409249674361e-05	27	20	19	212	558	6.03813957316168	4.16323893327827	4.31866177854766	12.3659605703181	39.8680382224456
AT1G12080	1.46886806100282	5.19319019987729	4.82227840289713e-08	7.90409797816516e-07	112	91	78	1042	815	25.0470974886707	18.9427371464161	17.7292430908799	60.7798628031673	58.2301991958659
AT1G12090	-1.48304591751721	7.48694091492579	3.87504551738114e-07	5.17979207740012e-06	1053	1142	1049	2020	882	235.487443353305	237.720943090189	238.4355897735	117.826605434163	63.0172217064463
AT1G12100	-0.188138032652928	0.17213825248073	0.912460388509804	0.955231393854267	4	7	2	28	2	0.894539196023952	1.45713362664739	0.454595976689228	1.63324007532503	0.142896194345683
AT1G12110	-0.0783925760587282	7.57332779501521	0.767957047212689	0.864207648280992	906	943	763	3740	2276	202.613127899425	196.29671570407	173.42836510694	218.154210061272	162.615869165388
AT1G12120	-0.901697973000061	6.31217802609854	0.000333304891837206	0.00194170659611179	384	530	403	1048	657	85.8757628182994	110.325831731874	91.6010893028793	61.1298428193084	46.941399842557
AT1G12140	-0.192051401763227	6.08334651016979	0.412813366746301	0.575099712031155	339	315	300	1114	879	75.8121968630299	65.5710131991327	68.1893965033841	64.9796229968602	62.8028774149278
AT1G12150	0.690205437470146	2.30607379326585	0.17423189739196	0.313453327045999	17	21	11	132	63	3.8017915831018	4.37140087994218	2.50027787179075	7.69956035510372	4.50123012188902
AT1G12160	1.25285661194958	3.17814365953305	0.00340710490219333	0.0138051475722693	23	29	21	210	198	5.14360037713772	6.03669645325349	4.77325775523689	12.2493005649377	14.1467232402226
AT1G12200	-0.146110761433624	5.46767052459924	0.610669942590375	0.746437525661773	207	172	232	685	624	46.2924033942395	35.8038548261931	52.7331332959504	39.9560518427731	44.5836126358532
AT1G12210	-0.543260700567369	2.61056507800891	0.306699262588354	0.468908003839427	30	22	40	104	53	6.70904397017964	4.57956282660609	9.09191953378455	6.06632027977869	3.78674915016061
AT1G12220	-1.58959652113852	4.33988255636812	3.3286943807251e-05	0.000264645686803543	129	118	128	234	82	28.8488890717725	24.5631097063418	29.0941425081106	13.6492206295021	5.85874396817302
AT1G12230	-0.478723581403693	7.0149854918352	0.0719499421517506	0.160565434838014	635	734	591	1654	1628	142.008097368802	152.790868851312	134.333111111667	96.4778244495573	116.317502197386
AT1G12240	-0.946673732044796	7.61644724050424	0.00126993044590397	0.00602642904238143	1104	1287	887	2927	1301	246.892818102611	267.904425356456	201.613315661672	170.731917874156	92.953974421867
AT1G12244	0.721399645082151	3.9451543824428	0.0439994447620607	0.109028341130328	52	69	39	357	270	11.6290095483114	14.36317431981	8.86462154543994	20.8238109603942	19.2909862366672
AT1G12250	-0.954433134842888	6.53828534018742	0.000185541744373037	0.00116625446440641	502	582	468	1060	843	112.264669101006	121.150252958398	106.375458545279	61.8298028515905	60.2307459167055
AT1G12260	1.12891798566224	2.95448258198348	0.0140549000630196	0.0443580076635972	16	22	27	225	125	3.57815678409581	4.57956282660609	6.13704568530457	13.1242506052904	8.93101214660521
AT1G12270	0.0880921796348771	6.24189131539165	0.707857688350375	0.822119336344812	317	370	302	1267	1196	70.8922312848982	77.019920265648	68.6439924800734	73.9041134084577	85.4519242187186
AT1G12280	0.934954086790304	4.11627995489338	0.00595997101094721	0.0218411006022033	46	62	57	496	277	10.2872007542754	12.9060406931626	12.955985335643	28.9316813343291	19.7911229168771
AT1G12290	-1.22371381509574	3.211463237603	0.0119670153487637	0.0388779983802678	46	74	45	131	46	10.2872007542754	15.4039840531296	10.2284094755076	7.64123035241354	3.28661246995072
AT1G12300	-0.593199651992044	2.59944126884078	0.37696025430752	0.540517793740602	22	35	36	144	20	4.91996557813174	7.28566813323697	8.18272758040609	8.39952038738588	1.42896194345683
AT1G12310	-0.182536109722356	5.83657688086248	0.450677944667535	0.609944676268103	278	270	254	932	751	62.1704741236647	56.2037255992566	57.7336890395319	54.3635625072475	53.6575209768041
AT1G12320	-0.26008773137388	3.09191425502215	0.592056119818694	0.731085105820663	50	33	37	171	79	11.1817399502994	6.86934423990914	8.41002556875071	9.97443046002073	5.64439967665449
AT1G12330	0.426688868354197	5.21308720276508	0.134986716648995	0.259227150501615	170	167	98	881	536	38.017915831018	34.7630450928735	22.2752028577721	51.3887323700483	38.2961800846431
AT1G12350	-0.194800943298592	5.1496940114062	0.467578885881586	0.625372995291819	171	179	150	559	475	38.241550630024	37.2609884528405	34.0946982516921	32.6064715038105	33.9378461570998
AT1G12360	-0.297812422643505	6.65911860786447	0.245740972185343	0.40040773480494	467	493	501	1505	1309	104.437451135796	102.623839705309	113.876292160651	87.7866540487205	93.5255591992497
AT1G12370	3.12971397818722	4.67086055175369	3.57592250005419e-22	4.78604200596425e-20	31	23	25	917	736	6.93267876918563	4.78772477327001	5.68244970861534	53.4886124668948	52.5857995192115
AT1G12380	1.15894042740773	3.21517669914148	0.0247135402874664	0.0695560704608267	28	30	20	365	87	6.26177437216766	6.2448583999174	4.54595976689227	21.2904509819156	6.21598445403722
AT1G12390	0.456365380969677	3.9650086340793	0.192685444872625	0.336762809041709	61	52	64	344	243	13.6417227393653	10.8244212265235	14.5470712540553	20.0655209254218	17.3618876130005
AT1G12400	-0.223882041183134	2.93286127937027	0.651898899513895	0.779126507098851	33	30	43	119	98	7.37994836719761	6.2448583999174	9.77381349881839	6.94127032013139	7.00191352293848
AT1G12410	-0.306232736076205	6.88571609933533	0.23666910392049	0.389926915530912	534	609	573	1735	1540	119.420982669198	126.770625518323	130.241747321464	101.202554667462	110.030069646176
AT1G12420	0.9146440222042	4.26698616186501	0.00450429064534062	0.0173428080482046	56	65	64	525	324	12.5235487443353	13.5305265331544	14.5470712540553	30.6232514123444	23.1491834840007
AT1G12430	0.75704719608075	5.82964411028937	0.00214157552980761	0.0093673868875619	176	242	177	1242	1118	39.3597246250539	50.375191092667	40.2317439369966	72.4458633412032	79.878972639237
AT1G12440	-0.866485504230131	6.66716365446408	0.000596974960507847	0.00317254295527349	561	605	502	1227	953	125.459122242359	125.937977731668	114.103590148996	71.5709133008505	68.0900366057181
AT1G12450	-0.578067673591748	4.12964765929329	0.0875952893340562	0.187190055402881	85	103	83	268	171	19.008957915509	21.4406805063831	18.8657330326029	15.6324407209682	12.2176246165559
AT1G12460	0.784823118117552	4.59770566856009	0.0226347999284004	0.0650027403164517	70	107	71	772	299	15.6544359304192	22.2733282930387	16.1381571724676	45.0307620768187	21.3629810546797
AT1G12470	0.348099675068996	6.24921024396462	0.168634799521898	0.305766074929125	299	367	254	1348	1371	66.8668049027904	76.3954344256562	57.7336890395319	78.6288436263623	97.9553412239659
AT1G12480	-1.62238664049866	3.46408560510146	0.0012788542770588	0.00605783699815974	92	57	58	132	40	20.5744015085509	11.8652309598431	13.1832833239876	7.69956035510372	2.85792388691367
AT1G12500	-0.325848921786131	6.04185703685867	0.238109223515295	0.39162406964049	321	361	281	1370	556	71.7867704809222	75.1464627456727	63.8707347248365	79.9121036855462	39.7251420281
AT1G12520	-1.05660985995423	5.23821729859531	0.00222776251647507	0.00968390023969604	187	243	213	605	185	41.8197074141198	50.583353039331	48.4144715174027	35.2896516275587	13.2178979769757
AT1G12530	-0.0491360268397172	4.1037705460867	0.907596163143969	0.95176928905439	81	79	71	307	228	18.114418719485	16.4447937864492	16.1381571724676	17.9073108258852	16.2901661554079
AT1G12550	0.204550479357395	3.53671383104147	0.620263447633918	0.754259017658075	31	66	47	234	163	6.93267876918563	13.7386884798183	10.6830054521968	13.6492206295021	11.6460398391732
AT1G12560	-0.571111784876647	3.95597014947787	0.438277806628385	0.598371226735252	113	87	40	410	29	25.2707322876766	18.1100893597605	9.09191953378455	23.9153011029737	2.07199481801241
AT1G12570	0.692738550229582	2.90309392213036	0.130598989732279	0.252556283015312	22	32	22	211	94	4.91996557813174	6.66118229324523	5.0005557435815	12.3076305676279	6.71612113424712
AT1G12580	-0.0608508107467417	6.36061001948262	0.818509750817214	0.896920389753969	322	464	338	1459	1105	72.0104052799282	96.5871432520558	76.8267200604794	85.1034739249722	78.95014737599
AT1G12610	5.53777049333221	2.81022415305405	9.50888397214424e-08	1.45000129830673e-06	3	1	0	43	357	0.670904397017964	0.208161946663913	0	2.50819011567773	25.5069706907045
AT1G12620	0.142024508693107	2.95137605852619	0.833793520798923	0.906670071501087	27	39	30	272	17	6.03813957316168	8.11831591989262	6.81893965033841	15.8657607317289	1.21461765193831
AT1G12640	0.17537102050934	5.94683027859403	0.448160452169479	0.607639410339223	275	259	248	1148	951	61.4995697266467	53.9139441859536	56.3699011094642	66.9628430883263	67.9471404113724
AT1G12650	0.705387795761742	5.19625258368159	0.00646031139971262	0.0233288405984123	132	131	124	783	706	29.5197934687904	27.2692150129727	28.1849505547321	45.6723921064107	50.4423566040262
AT1G12680	-0.469630918599178	5.27033308216622	0.0653218096368679	0.148663184869436	204	202	176	572	433	45.6214989972216	42.0487132261105	40.004445948652	33.3647615387828	30.9370260758404
AT1G12700	-0.470753550184529	3.0382139119945	0.423974149113118	0.585307719290057	37	47	39	197	36	8.27448756322156	9.78361149320393	8.86462154543994	11.4910105299654	2.5721314982223
AT1G12710	-1.98304687080073	5.40824342751578	2.18050647225029e-12	8.3307240911628e-11	228	311	282	260	230	50.9887341733653	64.7383654124771	64.0980327131811	15.1658006994467	16.4330623497536
AT1G12730	-2.81413987541724	4.93455303351885	7.43606031089517e-17	5.52134047041838e-15	187	253	198	159	66	41.8197074141198	52.6649725059701	45.0050016922335	9.27447042773858	4.71557441340755
AT1G12740	1.27314462422113	3.91872193079659	0.000510570937520921	0.00279318591776285	41	47	36	341	356	9.16902675924551	9.78361149320393	8.18272758040609	19.8905309173513	25.4355225935316
AT1G12750	-0.380329818572767	5.14245540034446	0.157392790174273	0.290827884271193	175	179	167	632	350	39.1360898260479	37.2609884528405	37.9587640535505	36.8645617001936	25.0068340104946
AT1G12760	-1.06224271738765	6.46068743013468	2.74229304666062e-05	0.000223175072771029	497	498	498	1011	712	111.146495105976	103.664649438629	113.194398195618	58.9716327197717	50.8710451870633
AT1G12770	0.115275846605256	6.26309524317577	0.619224427067489	0.753649747232502	305	349	339	1395	1159	68.2086136968263	72.6485193857058	77.0540180488241	81.3703537528007	82.8083446233235
AT1G12775	0.161720519657655	2.32946808310682	0.786084537786389	0.876119022741077	22	24	15	138	37	4.91996557813174	4.99588671993392	3.40946982516921	8.0495403712448	2.64357959539514
AT1G12780	-2.0048085196039	6.83755102788871	1.17569100161998e-12	4.65250376968751e-11	682	828	695	650	634	152.518932922084	172.35809183772	157.972101899507	37.9145017486168	45.2980936075816
AT1G12790	-0.835647895455627	3.14379552745615	0.0790732592979449	0.172612341328456	47	43	54	85	102	10.5108355532814	8.95096370654828	12.2740913706091	4.95805022866528	7.28770591162985
AT1G12800	0.23597205437775	7.64015862862149	0.336933784592427	0.500954476448077	784	920	794	4234	2860	175.329682420695	191.5089909308	180.474602745623	246.969231390221	204.341557914327
AT1G12810	-0.928616505744498	5.58428580150191	0.000966205010279759	0.00479746358246895	299	256	240	461	509	66.8668049027904	53.2894583459618	54.5515172027073	26.8901312401729	36.3670814609764
AT1G12820	-0.0183644477896956	6.05153008054986	0.961743970183325	0.984994202147596	301	325	267	1657	580	67.3140745008024	67.6526326657718	60.6885628880119	96.6528144576278	41.4398963602482
AT1G12830	0.162913271280701	4.43755493544462	0.599689265279991	0.737300339488895	96	85	92	445	296	21.4689407045749	17.6937654664326	20.9114149277045	25.95685119713	21.1486367631611
AT1G12840	-0.235493194224452	7.09738035735424	0.389312122004425	0.552893729364624	615	636	696	1940	1935	137.535401388683	132.390998078249	158.199399887851	113.160205218949	138.252068029449
AT1G12845	-2.49233605092904	4.14092122741447	8.2643876229508e-11	2.48440024493656e-09	112	128	122	109	50	25.0470974886707	26.6447291729809	27.7303545780429	6.35797029322959	3.57240485864208
AT1G12850	0.161736816184659	5.84658883693753	0.491629609971515	0.647159869343572	246	283	207	1214	776	55.0141605554731	58.9098309058875	47.0506835873351	70.8126232658782	55.4437234061251
AT1G12860	-0.435181155786204	5.99861407331956	0.0746731134036556	0.165082181162653	343	349	267	1113	622	76.7067360590539	72.6485193857058	60.6885628880119	64.92129299417	44.4407164415075
AT1G12880	-0.213517083151824	3.31484735796491	0.625295831286414	0.758491098702385	38	49	52	196	100	8.49812236222755	10.1999353865318	11.8194953939199	11.4326805272752	7.14480971728417
AT1G12900	0.490561694896171	8.96781469161184	0.0528339895299032	0.125937732113561	1757	1988	2022	11508	8032	392.926341853521	413.82594996786	459.596532432809	671.261670958588	573.871116492264
AT1G12910	-0.490754271083948	5.51556717518502	0.057742023754178	0.134769870614966	195	272	228	647	526	43.6087858061677	56.6200494925844	51.8239413425719	37.7395117405463	37.5816991129147
AT1G12920	0.31801168815712	6.52925538929251	0.191993874125554	0.336029258454129	378	377	367	1863	1474	84.5339540242635	78.4770538922953	83.4183617224733	108.668795011805	105.314495232769
AT1G12930	0.260302471843678	5.53429196711883	0.286513505402381	0.446949679703732	174	225	175	950	694	38.9124550270419	46.8364379993805	39.7771479603074	55.4135025556707	49.5849794379521
AT1G12950	-0.121764485982703	4.00131217291603	0.761048894710775	0.860058106085701	93	64	62	308	184	20.7980363075569	13.3223645864905	14.0924752773661	17.9656408285754	13.1464498798029
AT1G12970	-1.09052938707186	4.45488617892776	0.000595038114337454	0.00316442810114418	133	128	115	254	172	29.7434282677964	26.6447291729809	26.1392686596306	14.8158206833057	12.2890727137288
AT1G12990	-0.910534357202456	5.19605946294897	0.00241070467368827	0.0103400974297227	163	265	183	539	261	36.4524722379761	55.162915865937	41.5955318670643	31.4398714500069	18.6479533621117
AT1G13000	-1.5174622189903	5.35452904038435	5.32713373598797e-08	8.64394294936797e-07	245	237	263	424	219	54.7905257564671	49.3343813593475	59.7793709346334	24.7319211406362	15.6471332808523
AT1G13020	0.535073635221029	6.1022370397016	0.0243881225122809	0.0687968342529949	229	319	232	1449	1218	51.2123689723713	66.4036609857884	52.7331332959504	84.5201738980704	87.0237823565211
AT1G13030	0.997494632496661	4.37248078242509	0.00146555560526832	0.0068026772550261	56	71	66	565	368	12.5235487443353	14.7794982131379	15.0016672307445	32.9564515199515	26.2928997596057
AT1G13040	0.335612138300503	2.24296488799257	0.537266672425828	0.686756164467664	11	27	16	119	50	2.45998278906587	5.62037255992566	3.63676781351382	6.94127032013139	3.57240485864208
AT1G13050	-0.33487631578798	2.57084716618289	0.493724840461113	0.648844136946974	27	28	30	109	57	6.03813957316168	5.82853450658958	6.81893965033841	6.35797029322959	4.07254153885197
AT1G13060	-0.232577476273337	6.52507327248132	0.370255973697169	0.533327993919566	423	445	442	1373	1255	94.5975199795329	92.6320662654415	100.465710848319	80.0870936936168	89.6673619519163
AT1G13080	1.6525475855713	5.39796994959026	4.24725035430951e-09	8.92716987487085e-08	111	121	68	1181	1035	24.8234626896647	25.1875955463335	15.4562632074337	68.8877331771022	73.9487805738911
AT1G13090	-1.05453343999244	6.00241783217538	1.99257325975198e-05	0.000169926712285586	378	365	344	846	444	84.5339540242635	75.9791105323284	78.1905079905471	49.347182275892	31.7229551447417
AT1G13100	-0.275980175152013	4.55667125479491	0.522609798296501	0.674338329235762	100	126	112	588	138	22.3634799005988	26.2284052796531	25.4573746945967	34.2980415818257	9.85983740985215
AT1G13110	-1.75760326118374	7.03383942612474	1.12533781280682e-06	1.33899906344903e-05	868	733	842	1441	425	194.115005537198	152.582706904649	191.384906186165	84.053533876549	30.3654412984577
AT1G13120	0.0598275766570818	5.07788693722801	0.832581504332744	0.905913344574983	122	179	143	734	399	27.2834454787305	37.2609884528405	32.5036123332798	42.8142219745919	28.5077907719638
AT1G13130	2.18184155470258	1.40701026256449	0.00649142214381965	0.0234170392288553	2	4	5	119	16	0.447269598011976	0.832647786655654	1.13648994172307	6.94127032013139	1.14316955476547
AT1G13140	0.0105646798283199	1.51140637015292	1	1	10	10	15	53	33	2.23634799005988	2.08161946663913	3.40946982516921	3.09149014257953	2.35778720670377
AT1G13145	-0.477114941971772	2.06643896508149	0.344695307287609	0.508554071484988	19	23	20	67	41	4.24906118111377	4.78772477327001	4.54595976689227	3.90811018024204	2.92937198408651
AT1G13150	-0.847518864225335	1.72941750727745	0.118228409194891	0.234393203359962	18	21	15	43	29	4.02542638210778	4.37140087994218	3.40946982516921	2.50819011567773	2.07199481801241
AT1G13160	0.885233956192818	5.7543340867242	0.000251314541768893	0.00151862978135739	150	195	190	1444	948	33.5452198508982	40.5915795994631	43.1866177854766	84.2285238846195	67.7327961198539
AT1G13170	0.93808312424042	5.5796519738604	7.50645999038325e-05	0.000534326706564781	156	166	142	1245	890	34.8870286449341	34.5548831462096	32.2763143449352	72.6208533492738	63.5888064838291
AT1G13180	-0.156087377576403	4.4369477486985	0.625735041914074	0.758673500417773	103	96	101	369	277	23.0343842976168	19.9835468797357	22.957096822806	21.5237709926763	19.7911229168771
AT1G13190	-0.704844702239035	6.40301266213326	0.00454064486319151	0.017465233481648	467	498	382	1124	848	104.437451135796	103.664649438629	86.8278315476425	65.562923023762	60.5879864025697
AT1G13195	-0.0341230219555891	4.34814280932253	0.950566799946677	0.97826722339502	84	86	102	243	361	18.785323116503	17.9019274130966	23.1843948111506	14.1741906537137	25.7927630793958
AT1G13210	-2.54061591063953	7.02330499691545	7.28115714453952e-12	2.57573998448163e-10	863	800	945	891	265	192.996831542168	166.529557331131	214.79659898566	51.9720323969501	18.933745750803
AT1G13220	0.403555068253515	5.48006911280039	0.123891594054813	0.242763431017715	163	221	145	1095	611	36.4524722379761	46.0037902127249	32.958208309969	63.8713529457468	43.6547873726063
AT1G13245	-2.20533717515242	5.72924394927038	1.92059360572522e-13	8.55030369430169e-12	361	357	327	408	161	80.7321624411617	74.3138149590171	74.3264421886887	23.7986410975933	11.5031436448275
AT1G13250	-0.830819420615434	4.78874055422343	0.115275393867627	0.230145462605123	143	184	126	601	78	31.9797762578563	38.3017981861601	28.6395465314213	35.056331616798	5.57295157948165
AT1G13260	-1.62055912039124	6.52838986651105	1.99540048027497e-09	4.4605691800019e-08	561	633	512	885	476	125.459122242359	131.766512238257	116.376570032442	51.6220523808091	34.0092942542726
AT1G13270	-0.758062521669771	6.39608508896923	0.00257381631529406	0.0108973609174439	423	495	435	999	887	94.5975199795329	103.040163598637	98.874624929907	58.2716726874895	63.3744621923106
AT1G13280	0.222161114996607	5.14859518217329	0.404966009091752	0.567795472679321	165	147	130	653	567	36.899741835988	30.5998061595953	29.5487384847998	38.0894917566874	40.5110710970012
AT1G13300	-1.14732408218002	5.44805469252475	0.000401395777727235	0.00228268727398711	248	177	320	543	293	55.461430153485	36.8446645595127	72.7353562702764	31.6731914607676	20.9342924716426
AT1G13310	0.931932656781157	0.286501983265907	0.398173098762808	0.561417924196664	6	1	2	2	34	1.34180879403593	0.208161946663913	0.454595976689228	0.116660005380359	2.42923530387662
AT1G13320	-0.0792984323022105	6.6026791643586	0.768735245160686	0.864570376201967	399	482	449	1547	1415	89.2302848033892	100.334058292006	102.056796766732	90.236514161708	101.099057499571
AT1G13330	0.00949460897049905	3.70011261816224	0.973147058798251	0.991790626953518	47	40	82	210	195	10.5108355532814	8.32647786655654	18.6384350442583	12.2493005649377	13.9323789487041
AT1G13340	-0.189700864007581	3.78551903194914	0.683985513596161	0.803425268889879	51	54	86	184	207	11.4053747493054	11.2407451198513	19.5476269976368	10.7327204949931	14.7897561147782
AT1G13350	0.520675325857782	6.50275245798276	0.114212428112703	0.228413986098052	334	409	293	1228	2083	74.694022868	85.1382361855406	66.5983105849718	71.6292433035407	148.826386411029
AT1G13360	0.9572073213654	6.15743399493569	0.0101103185353975	0.0337701674430626	263	204	220	913	2026	58.8159521385749	42.4650371194383	50.005557435815	53.2552924561341	144.753844872177
AT1G13380	-0.242601841964112	4.80373820095274	0.402926046006482	0.565879227692435	130	155	114	458	346	29.0725238707784	32.2651017329066	25.911970671286	26.7151412321023	24.7210416218032
AT1G13390	-1.27659082567561	5.21107165098103	2.60988611749754e-06	2.87580162490696e-05	219	226	208	331	304	48.9760209823114	47.0445999460444	47.2779815756797	19.3072308904495	21.7202215405439
AT1G13410	0.0915030247762624	1.93956709989404	0.892201421713663	0.942007259294001	14	18	15	81	42	3.13088718608383	3.74691503995044	3.40946982516921	4.72473021790456	3.00082008125935
AT1G13420	1.66471164539346	4.10669348309886	0.00246111096312643	0.0105155194526587	79	19	19	366	488	17.6671491214731	3.95507698661435	4.31866177854766	21.3487809846058	34.8666714203467
AT1G13430	0.824129010304046	2.0624362302458	0.141691002892857	0.268884046219416	19	7	12	105	61	4.24906118111377	1.45713362664739	2.72757586013537	6.12465028246887	4.35833392754334
AT1G13440	0.809039068721174	8.79292649503657	0.00135609540153743	0.00635779399208078	1465	1526	1568	10715	8373	327.624980543772	317.655130609132	356.403245724354	625.005978825276	598.234917628203
AT1G13448	-1.61133156698926	1.6415394840714	0.00513157219277308	0.0192897542910091	17	25	18	33	15	3.8017915831018	5.20404866659783	4.09136379020305	1.92489008877593	1.07172145759262
AT1G13450	-0.633273412607966	5.7201498338782	0.0121639081604135	0.0393836983320137	256	299	270	644	605	57.2505085455329	62.2404220525101	61.3704568530457	37.5645217324757	43.2260987895692
AT1G13460	-0.338070226569195	4.66163285952523	0.415648513701377	0.577838056130137	145	111	112	604	153	32.4270458558683	23.1059760796944	25.4573746945967	35.2313216248686	10.9315588674448
AT1G13470	-5.1034732891304	1.92868977801347	7.80049749211947e-08	1.21416188001412e-06	25	13	55	2	4	5.5908699751497	2.70610530663087	12.5013893589538	0.116660005380359	0.285792388691367
AT1G13480	-0.984122285875258	2.72063595370018	0.196230995081749	0.340748855437797	38	11	60	124	24	8.49812236222755	2.28978141330305	13.6378793006768	7.23292033358229	1.7147543321482
AT1G13500	0.169755860999138	1.21018702939438	0.878993875137429	0.934258892173131	10	8	8	66	11	2.23634799005988	1.66529557331131	1.81838390675691	3.84978017755186	0.785929068901258
AT1G13510	0.856202239573441	2.04039262774669	0.0984459406172322	0.203968107886995	14	11	12	114	53	3.13088718608383	2.28978141330305	2.72757586013537	6.64962030668049	3.78674915016061
AT1G13520	-2.15761319606546	3.6131898915182	0.00137629700413168	0.00644244351700132	131	19	91	87	48	29.2961586697844	3.95507698661435	20.6841169393599	5.07471023404564	3.4295086642964
AT1G13530	-0.362656181806583	2.30092966132195	0.595591485635211	0.734063013086621	38	12	20	113	29	8.49812236222755	2.49794335996696	4.54595976689227	6.59129030399031	2.07199481801241
AT1G13540	0.0673923972197572	1.88656516960077	0.924968511577625	0.962588742100847	20	9	16	95	27	4.47269598011976	1.87345751997522	3.63676781351382	5.54135025556707	1.92909862366672
AT1G13550	0.0100573855155786	0.907034421816328	1	1	8	5	9	33	21	1.7890783920479	1.04080973331957	2.04568189510152	1.92489008877593	1.50041004062967
AT1G13560	-0.285533089080218	6.4952136712722	0.25537885602361	0.411682079142625	397	463	442	1572	1017	88.7830152053773	96.3789813053919	100.465710848319	91.6947642289625	72.66271482478
AT1G13570	-0.788288285751675	4.67066989300309	0.010316480913156	0.0343330327852383	133	145	134	392	197	29.7434282677964	30.1834822662674	30.4579304381782	22.8653610545505	14.0752751430498
AT1G13580	0.191726077773974	3.96789636368887	0.66205766841992	0.786633924340472	59	61	74	454	121	13.1944531413533	12.6978787464987	16.8200511375014	26.4818212213416	8.64521975791384
AT1G13590	0.988599095635136	1.96722946805157	0.120199522398391	0.237338147355515	4	15	14	127	40	0.894539196023952	3.1224291999587	3.18217183682459	7.40791034165283	2.85792388691367
AT1G13600	3.85958906835631	2.76959361775445	3.39429321976278e-09	7.28542220907816e-08	7	3	2	139	255	1.56544359304192	0.62448583999174	0.454595976689228	8.10787037393498	18.2192647790746
AT1G13609	4.54912973285732	3.4747376099176	3.46944916185591e-09	7.4315530314045e-08	12	1	0	609	187	2.68361758807186	0.208161946663913	0	35.5229716383195	13.3607941713214
AT1G13610	4.85254762599603	1.45803017373256	4.26786040328636e-09	8.95909596945617e-08	0	2	0	94	58	0	0.416323893327827	0	5.48302025287689	4.14398963602482
AT1G13620	1.64976292551561	0.636870979905049	0.0227118142678348	0.0651704701911802	3	2	3	30	30	0.670904397017964	0.416323893327827	0.681893965033841	1.74990008070539	2.14344291518525
AT1G13630	0.240154179147532	2.06909404818834	0.667768035239985	0.790756314406326	12	20	17	93	49	2.68361758807186	4.16323893327827	3.86406580185843	5.42469025018671	3.50095676146924
AT1G13635	1.91139139230672	1.87596943216569	0.0020617704154736	0.00906588126779327	4	6	9	139	45	0.894539196023952	1.24897167998348	2.04568189510152	8.10787037393498	3.21516437277787
AT1G13640	0.446572019960875	6.63514922462805	0.0979757831371316	0.203375000598691	388	389	381	1710	1942	86.7703020143234	80.9749972522623	86.6005335592978	99.7443046002073	138.752204709659
AT1G13650	1.40586588277046	4.48100021479829	3.44499012325999e-05	0.000272243615870862	51	71	53	810	347	11.4053747493054	14.7794982131379	12.0467933822645	47.2473021790456	24.7924897189761
AT1G13670	0.114960889247328	4.14397194907324	0.741996213847173	0.846902934827474	90	73	63	377	221	20.1271319105389	15.1958221064657	14.3197732657107	21.9904110141978	15.790029475198
AT1G13690	0.230588918684703	4.96795669249902	0.508497710972432	0.661818668359474	128	149	113	372	648	28.6252542727665	31.0161300529231	25.6846726829414	21.6987610007469	46.2983669680014
AT1G13700	-2.22092255313959	4.48631603627221	5.48433201786033e-09	1.12103374213326e-07	103	192	154	157	79	23.0343842976168	39.9670937594714	35.0038902050705	9.15781042235822	5.64439967665449
AT1G13710	1.99443459051322	3.13790298763688	8.97221748224252e-05	0.000622016515850749	19	22	8	355	135	4.24906118111377	4.57956282660609	1.81838390675691	20.7071509550138	9.64549311833362
AT1G13730	1.12945166415686	5.55109226042141	2.84626997333647e-06	3.10050134524206e-05	128	159	134	1317	901	28.6252542727665	33.0977495195622	30.4579304381782	76.8206135429667	64.3747355527303
AT1G13740	0.483450063260989	4.17134793479967	0.154878148408036	0.287014245744603	66	85	54	449	250	14.7598967343952	17.6937654664326	12.2740913706091	26.1901712078907	17.8620242932104
AT1G13750	-1.58750003317101	4.41323377357439	0.000612585124455242	0.00324787727684402	160	73	157	249	85	35.7815678409581	15.1958221064657	35.6857841701044	14.5241706698548	6.07308825969154
AT1G13770	-0.1636017299763	4.52913100188384	0.598020963066118	0.735769921945567	103	120	99	400	289	23.0343842976168	24.9794335996696	22.5025008461168	23.3320010760719	20.6485000829512
AT1G13780	-0.520179423500997	3.66622679253477	0.200381046411552	0.345925643135552	51	81	62	216	115	11.4053747493054	16.861117679777	14.0924752773661	12.5992805810788	8.21653117487679
AT1G13790	-0.0931919843117719	3.04679374085439	0.871741702346552	0.929577554915276	28	52	32	123	121	6.26177437216766	10.8244212265235	7.27353562702764	7.17459033089211	8.64521975791384
AT1G13800	1.49232480095919	1.01206243141184	0.0215789638392929	0.0624657345577989	5	5	2	53	30	1.11817399502994	1.04080973331957	0.454595976689228	3.09149014257953	2.14344291518525
AT1G13810	0.534390961317854	3.40934195366666	0.195944411542402	0.340504459125081	32	40	44	266	147	7.15631356819162	8.32647786655654	10.001111487163	15.5157807155878	10.5028702844077
AT1G13820	0.15942813794197	5.89885811271673	0.526128818344574	0.677414370064722	207	321	237	1038	961	46.2924033942395	66.8199848791162	53.8696232376735	60.5465427924066	68.6616213831008
AT1G13830	0.774024905045524	2.77826096217396	0.14499731341934	0.273650848471402	32	10	24	171	107	7.15631356819162	2.08161946663913	5.45515172027073	9.97443046002073	7.64494639749406
AT1G13860	0.358377087986522	4.38282585807254	0.283675520867247	0.443715477146305	83	84	80	552	240	18.561688317497	17.4856035197687	18.1838390675691	32.1981614849792	17.147543321482
AT1G13870	0.34218663600168	4.58829682205133	0.243994811725961	0.398218483790106	91	99	97	542	342	20.3507667095449	20.6080327197274	22.0479048694275	31.6148614580774	24.4352492331118
AT1G13880	-0.221251161472894	5.36775786220522	0.389993347803335	0.553561889853518	208	206	172	761	462	46.5160381932455	42.8813610127662	39.0952539952736	44.3891320472268	33.0090208938528
AT1G13900	-0.0603152420851286	5.15407226036471	0.843114697053381	0.912446867775155	160	179	145	804	353	35.7815678409581	37.2609884528405	32.958208309969	46.8973221629045	25.2211783020131
AT1G13910	-0.477441942320093	3.14019978192455	0.344864810291143	0.508643522050101	52	41	39	187	56	11.6290095483114	8.53463981322045	8.86462154543994	10.9077105030636	4.00109344167913
AT1G13920	-0.795051598466785	3.61499323019529	0.0564452395670122	0.132375426230092	74	59	65	197	88	16.5489751264431	12.2815548531709	14.7743692423999	11.4910105299654	6.28743255121007
AT1G13930	-1.09090053038697	7.4491500948557	3.01953881315711e-05	0.000243101797244714	986	978	1008	1868	1466	220.503911819904	203.582383837307	229.116372251371	108.960445025256	104.742910455386
AT1G13940	0.401737074350796	5.03355472979562	0.130828555333418	0.252860599082149	141	132	112	755	479	31.5325066598443	27.4773769596366	25.4573746945967	44.0391520310857	34.2236385457912
AT1G13950	0.238208998804548	3.88755070848771	0.502005119974144	0.656131964049057	69	56	56	270	236	15.4308011314132	11.6570690131792	12.7286873472984	15.7491007263485	16.8617509327906
AT1G13960	-0.409796405621941	5.66124880748863	0.0875887488953483	0.187190055402881	250	268	235	818	550	55.908699751497	55.7874017059288	53.4150272609842	47.713942200567	39.2964534450629
AT1G13970	0.660208954520415	3.55185201505483	0.0983639231152744	0.203898699459531	46	45	32	314	164	10.2872007542754	9.3672875998761	7.27353562702764	18.3156208447164	11.717487936346
AT1G13980	0.538494287550059	6.40470476879301	0.0346573146287631	0.0904888360206509	316	373	272	1637	1615	70.6685964858922	77.6444061056397	61.8250528297349	95.4862144038242	115.388676934139
AT1G13990	-2.74445010713393	6.4785425106377	2.43670266377622e-19	2.42665559592084e-17	590	643	591	291	338	131.944531413533	133.848131704896	134.333111111667	16.9740307828423	24.1494568444205
AT1G14000	-0.203782421823112	6.52396665235735	0.430556582271445	0.591494986766535	429	425	444	1427	1243	95.9393287735689	88.4688273321632	100.920306825009	83.2369138388865	88.8099847858422
AT1G14010	-0.119397186597836	5.05607272144788	0.680668385716507	0.800564468211181	133	150	174	555	449	29.7434282677964	31.224291999587	39.5498499719628	32.3731514930497	32.0801956306059
AT1G14020	0.321080218731606	4.74503270426374	0.279943777438375	0.439481404207141	92	118	113	652	342	20.5744015085509	24.5631097063418	25.6846726829414	38.0311617539972	24.4352492331118
AT1G14030	-0.109658500954399	6.11394173932452	0.645168126117473	0.77462027415445	289	356	311	1179	930	64.6304569127305	74.1056530123532	70.6896743751749	68.7710731717219	66.4467303707427
AT1G14040	0.401041530358913	4.18115070484024	0.278837399189125	0.43827033851275	65	84	63	517	189	14.5362619353892	17.4856035197687	14.3197732657107	30.1566113908229	13.5036903656671
AT1G14060	0.764021820797164	3.90698600984087	0.0440323980924843	0.1090586347592	40	44	67	370	253	8.94539196023952	9.15912565321219	15.2289652190891	21.5821009953665	18.0763685847289
AT1G14070	-0.566823164325331	3.71694584477398	0.213260996495575	0.36138808633612	77	64	61	270	80	17.2198795234611	13.3223645864905	13.8651772890214	15.7491007263485	5.71584777382733
AT1G14080	0.970153295736169	3.25664076782541	0.0555872992984934	0.130859950723644	42	25	20	336	102	9.3926615582515	5.20404866659783	4.54595976689227	19.5988809039004	7.28770591162985
AT1G14090	0.236571593013417	2.86744068525465	0.595126442024594	0.733755320440227	30	35	23	166	88	6.70904397017964	7.28566813323697	5.22785373192612	9.68278044656983	6.28743255121007
AT1G14120	0.1099152356574	5.09566982624605	0.688782419255817	0.80724021806906	173	155	114	659	483	38.6888202280359	32.2651017329066	25.911970671286	38.4394717728284	34.5094309344825
AT1G14130	-0.507708328293065	4.46872368949226	0.119170565085231	0.235793887395099	106	103	126	304	257	23.7052886946347	21.4406805063831	28.6395465314213	17.7323208178146	18.3621609734203
AT1G14140	-0.197480194341927	4.39845673260059	0.547636350032193	0.695190154245543	82	118	97	367	255	18.338053518491	24.5631097063418	22.0479048694275	21.407110987296	18.2192647790746
AT1G14150	-0.705484514308838	6.46671849539612	0.00530827103247212	0.0198651289769077	463	509	434	1107	934	103.542911939772	105.954430851932	98.6473269415624	64.571312978029	66.7325227594341
AT1G14160	0.287446767452535	3.11616651034724	0.555419997774778	0.701714241204559	36	49	19	220	94	8.05085276421557	10.1999353865318	4.31866177854766	12.8326005918395	6.71612113424712
AT1G14170	-0.154668292729292	4.974853183236	0.638461207089777	0.768912502554876	137	108	188	514	420	30.6379674638204	22.4814902397026	42.7320218087874	29.9816213827524	30.0082008125935
AT1G14180	0.509560606783601	3.50811495292445	0.190755801473719	0.334489419669306	39	46	41	284	156	8.72175716123353	9.57544954654002	9.31921752212916	16.565720764011	11.1459031589633
AT1G14185	1.04243194606246	3.17744537209988	0.0226129122961963	0.0649754035388996	23	32	25	301	114	5.14360037713772	6.66118229324523	5.68244970861534	17.5573308097441	8.14508307770395
AT1G14190	3.06201344714437	3.20749162002419	7.36539392915887e-08	1.15069905303655e-06	8	11	9	161	355	1.7890783920479	2.28978141330305	2.04568189510152	9.39113043311893	25.3640744963588
AT1G14200	1.92755125146268	6.03396133808035	0.0044813992395608	0.0172657943199287	179	85	140	272	2909	40.0306290220719	17.6937654664326	31.8217183682459	15.8657607317289	207.842514675796
AT1G14205	1.23580258626388	4.14033084332865	0.0268628812688903	0.0742821060801675	40	55	53	139	598	8.94539196023952	11.4489070665152	12.0467933822645	8.10787037393498	42.7259621093593
AT1G14210	0.511770172487618	5.11259368662908	0.0498363820372174	0.120189589779416	122	132	137	722	603	27.2834454787305	27.4773769596366	31.1398244032121	42.1142619423098	43.0832025952235
AT1G14220	1.64476899064322	1.74319052826782	0.00587159262650343	0.0215849852800414	9	8	3	108	48	2.01271319105389	1.66529557331131	0.681893965033841	6.29964029053941	3.4295086642964
AT1G14230	0.384446596764542	5.03310774161452	0.146350064005241	0.275412313715038	138	122	126	694	516	30.8616022628263	25.3957574929974	28.6395465314213	40.4810218669847	36.8672181411863
AT1G14240	0.196783711856674	3.64611616482878	0.679640321371835	0.799683293445887	85	34	35	306	137	19.008957915509	7.07750618657306	7.95542959206148	17.848980823195	9.78838931267931
AT1G14250	-1.55086921276581	4.66374560116086	0.00045933373916278	0.00255952793981106	179	188	103	332	81	40.0306290220719	39.1344459728157	23.4116927994952	19.3655608931397	5.78729587100017
AT1G14260	0.636128887444649	1.35345387200594	0.310445563014247	0.472469951156541	12	5	7	59	33	2.68361758807186	1.04080973331957	1.5910859184123	3.4414701587206	2.35778720670377
AT1G14270	-0.257948220257468	6.3523399688884	0.282815685709623	0.442898047683434	383	400	387	1332	1010	85.6521280192934	83.2647786655654	87.9643214893655	77.6955635833194	72.1625781445701
AT1G14280	0.481203204301654	5.84360324055825	0.0482215749028251	0.116939406051133	197	257	208	1124	1043	44.0560554041796	53.4976202926257	47.2779815756797	65.562923023762	74.5203653512739
AT1G14290	0.258526937630368	5.29690352637953	0.296033062421212	0.45709036230854	161	181	144	780	605	36.0052026399641	37.6773123461683	32.7309103216244	45.4974020983402	43.2260987895692
AT1G14300	0.111425792461807	4.51240086229665	0.7164589484399	0.828429538590691	77	117	100	432	326	17.2198795234611	24.3549477596779	22.7297988344614	25.1985611621576	23.2920796783464
AT1G14310	-0.211392690304115	4.33880485380426	0.519542032360487	0.671451917460539	89	100	96	346	246	19.9034971115329	20.8161946663913	21.8206068810829	20.1821809308022	17.576231904519
AT1G14320	0.350415105121769	7.40169368284172	0.163243155703598	0.298722322633433	662	648	722	3517	2694	148.046236941964	134.888941438216	164.109147584811	205.146619461362	192.481173783635
AT1G14330	-0.749820648559168	4.73627950008088	0.0171126162180055	0.0519487756222372	131	145	151	432	200	29.2961586697844	30.1834822662674	34.3219962400367	25.1985611621576	14.2896194345683
AT1G14340	0.115383049069994	4.39833717659813	0.715158742294485	0.827603846890297	82	93	95	361	329	18.338053518491	19.3590610397439	21.5933088927383	21.0571309711549	23.5064239698649
AT1G14345	-0.200541576569189	6.40325191312932	0.415122249457962	0.577492243894844	400	412	383	1356	1115	89.4539196023952	85.7627220255323	87.0551295359871	79.0954836478837	79.6646283477184
AT1G14350	2.08696781717487	4.79093332553688	1.03945625594212e-10	3.06843262142919e-09	56	69	32	905	680	12.5235487443353	14.36317431981	7.27353562702764	52.7886524346127	48.5847060775323
AT1G14360	1.09341496092837	5.53872340442953	0.00481990639965204	0.0183161084018111	122	132	167	619	1364	27.2834454787305	27.4773769596366	37.9587640535505	36.1062716652213	97.455204543756
AT1G14370	-1.4510663958953	4.80878018773134	1.25850857426686e-06	1.4815148835333e-05	181	157	169	280	172	40.4778986200838	32.6814256262344	38.4133600302397	16.3324007532503	12.2890727137288
AT1G14380	0.190885417574928	5.87511444743766	0.418263270646836	0.580206370880774	265	240	235	1082	922	59.2632217365868	49.9588671993392	53.4150272609842	63.1130629107745	65.87514559336
AT1G14390	2.7984778728077	2.36332803535252	3.80809942613534e-07	5.10654711176655e-06	3	9	5	166	119	0.670904397017964	1.87345751997522	1.13648994172307	9.68278044656983	8.50232356356816
AT1G14400	-0.343135082217537	6.78646949298287	0.200069046158968	0.345528960872721	541	530	542	1493	1485	120.98642626224	110.325831731874	123.195509682781	87.0866940164383	106.10042430167
AT1G14410	0.71554614058905	4.93561461854105	0.00743924944116968	0.0262371514782307	95	124	103	746	524	21.2453059055689	25.8120813863253	23.4116927994952	43.5141820068741	37.438802918569
AT1G14430	0.540397177691769	3.64528174378237	0.387831076814792	0.551498573263126	52	48	37	497	44	11.6290095483114	9.99177343986784	8.41002556875071	28.9900113370193	3.14371627560503
AT1G14440	-0.418269004339634	4.43677952245364	0.193812207750743	0.338057269151353	119	119	85	348	234	26.6125410817126	24.7712716530057	19.3203290092922	20.2988409361825	16.7188547384449
AT1G14450	0.284697644510355	5.03351993056693	0.306978606209522	0.469120950726319	125	132	142	570	569	27.9543498757485	27.4773769596366	32.2763143449352	33.2481015334024	40.6539672913469
AT1G14460	0.882090422628865	4.89391858921154	0.00213485080851948	0.00934380754830657	95	119	80	864	463	21.2453059055689	24.7712716530057	18.1838390675691	50.3971223243153	33.0804689910257
AT1G14470	-0.698750942778595	1.44336709208113	0.285296952769253	0.445555174176166	8	16	18	48	17	1.7890783920479	3.33059114662261	4.09136379020305	2.79984012912863	1.21461765193831
AT1G14480	-0.367447512623958	2.44650645670994	0.486633976741579	0.642475480853908	19	33	27	72	71	4.24906118111377	6.86934423990914	6.13704568530457	4.19976019369294	5.07281489927176
AT1G14490	-0.4474131534075	1.67361602578807	0.455411881667953	0.613945587315629	15	13	18	58	26	3.35452198508982	2.70610530663087	4.09136379020305	3.38314015603042	1.85765052649388
AT1G14510	-0.393274865283285	5.97457728365426	0.0901974593921999	0.191252541282823	299	313	318	982	719	66.8668049027904	65.1546893058049	72.2807602935872	57.2800626417565	51.3711818672732
AT1G14520	-1.16555560526306	3.41811334696356	0.0168490589720572	0.0513040539312908	67	90	32	103	93	14.9835315334012	18.7345751997522	7.27353562702764	6.00799027708851	6.64467303707427
AT1G14530	-0.17133679071639	3.43027631300838	0.705879595985286	0.820435198320638	54	37	57	188	131	12.0762791463234	7.7019920265648	12.955985335643	10.9660405057538	9.35970072964226
AT1G14540	-2.12291408176543	4.44490457447498	0.0092261989206047	0.0313300125918983	171	23	225	231	33	38.241550630024	4.78772477327001	51.1420473775381	13.4742306214315	2.35778720670377
AT1G14550	-2.72165585878988	2.107274981611	0.0037280773200877	0.0148790291979113	28	8	57	34	4	6.26177437216766	1.66529557331131	12.955985335643	1.98322009146611	0.285792388691367
AT1G14560	-0.0821380820833196	4.50838174355406	0.849803733548789	0.916436767656438	109	111	90	594	161	24.3761930916527	23.1059760796944	20.4568189510152	34.6480215979668	11.5031436448275
AT1G14570	-0.0801154320398718	6.41908258141735	0.762736640427292	0.861085532976881	370	419	382	1321	1274	82.7448756322156	87.2198556521797	86.8278315476425	77.0539335537274	91.0248757982003
AT1G14580	-0.33702860033217	5.58593084091298	0.203941002183116	0.350086780399789	271	249	183	719	599	60.6050305306228	51.8323247193144	41.5955318670643	41.9392719342392	42.7974102065322
AT1G14590	0.432147820940846	4.00342944044512	0.208446908941101	0.356049598210639	57	62	65	310	277	12.7471835433413	12.9060406931626	14.7743692423999	18.0823008339557	19.7911229168771
AT1G14600	-0.0623640836271031	2.67016208239472	0.921190933157947	0.960524691686554	29	28	27	137	63	6.48540917117365	5.82853450658958	6.13704568530457	7.99121036855462	4.50123012188902
AT1G14610	0.631671723938887	7.44470468187772	0.0126267067712881	0.0406526252645359	632	693	588	3652	3318	141.337192971784	144.256229038092	133.651217146633	213.021169824536	237.064786419489
AT1G14620	1.09405403663307	4.63956195761443	0.000379815682551213	0.00217823879297179	66	69	88	612	521	14.7598967343952	14.36317431981	20.002222974326	35.69796164639	37.2244586270505
AT1G14630	2.03848806456893	2.48101959439266	6.75746275661202e-05	0.00048812157065895	9	14	6	179	110	2.01271319105389	2.91426725329479	1.36378793006768	10.4410704815422	7.85929068901258
AT1G14640	-1.05234071372111	3.01006905123864	0.0174692057371649	0.0528477426079824	45	48	45	98	63	10.0635659552695	9.99177343986784	10.2284094755076	5.71634026363761	4.50123012188902
AT1G14650	-0.393068149651115	6.91610615769824	0.124501776467994	0.243567249690156	577	652	563	1738	1488	129.037279026455	135.721589224872	127.968767438018	101.377544675532	106.314768593188
AT1G14660	-0.811386559330037	3.89817361242625	0.0291064646534803	0.0789892989491906	74	81	87	168	157	16.5489751264431	16.861117679777	19.7749249859814	9.79944045195019	11.2173512561361
AT1G14670	-0.230717069688913	6.97065486889252	0.358675620442832	0.522051036390194	560	611	613	2163	1504	125.235487443353	127.186949411651	139.333666855248	126.167795818859	107.457938147954
AT1G14680	-0.57932477194278	1.40672468895533	0.378282429444812	0.541991592112631	10	21	9	31	31	2.23634799005988	4.37140087994218	2.04568189510152	1.80823008339557	2.21489101235809
AT1G14685	-1.10188362501802	5.93316766157443	4.14845891375151e-06	4.34121350371815e-05	348	360	337	735	450	77.8249100540838	74.9383007990088	76.5994220721348	42.8725519772821	32.1516437277787
AT1G14687	-1.74981999474707	2.08952491733839	0.00314248403694361	0.012876953406454	33	24	26	50	13	7.37994836719761	4.99588671993392	5.90974769695996	2.91650013450899	0.928825263246942
AT1G14690	-0.388698545524612	5.96256347938618	0.102691285867434	0.210810081079756	294	347	284	1104	623	65.7486309077605	72.2321954923779	64.5526286898703	64.3963229699584	44.5121645386804
AT1G14700	0.0347091369934434	4.8647878321035	0.914263231087083	0.956362668002433	132	143	110	709	281	29.5197934687904	29.7671583729396	25.0027787179075	41.3559719073374	20.0769153055685
AT1G14710	-0.21260030318273	6.88481328355689	0.408351973043723	0.570948429069755	563	532	575	1935	1513	125.906391840371	110.742155625202	130.696343298153	112.868555205498	108.100971022509
AT1G14720	-1.28352382003796	6.09981452387551	0.000338868235981455	0.00196865862390885	366	442	401	1023	263	81.8503364361916	92.0075804254497	91.1464933261901	59.6715927520539	18.7908495564574
AT1G14730	0.652116338285984	3.94377868615699	0.0614445311829342	0.141618288224964	55	57	51	403	225	12.2999139453293	11.8652309598431	11.5921974055753	23.5069910841424	16.0758218638894
AT1G14740	-0.837431819351691	7.11250714832776	0.00128180499870895	0.00606497825666995	644	870	746	1812	1233	144.020810559856	181.100893597605	169.564299305082	105.693964874606	88.0955038141138
AT1G14750	0.848381605461223	1.61397983312169	0.121423673546444	0.239081301745824	8	11	8	61	54	1.7890783920479	2.28978141330305	1.81838390675691	3.55813016410096	3.85819724733345
AT1G14760	1.0433115018389	0.392324543550555	0.182404090813554	0.323994688103568	3	3	3	26	19	0.670904397017964	0.62448583999174	0.681893965033841	1.51658006994467	1.35751384628399
AT1G14770	0.423619810591078	3.32380127857732	0.294186304880541	0.455309481067601	43	40	31	228	143	9.61629635725749	8.32647786655654	7.04623763868303	13.299240613361	10.2170778957164
AT1G14780	0.356301525610662	4.28701376927357	0.331196890999419	0.494911127191779	103	60	67	488	244	23.0343842976168	12.4897167998348	15.2289652190891	28.4650413128077	17.4333357101734
AT1G14790	-0.248445667974454	3.84642484250128	0.50519985978837	0.658914074466701	77	67	60	252	164	17.2198795234611	13.9468504264822	13.6378793006768	14.6991606779253	11.717487936346
AT1G14810	0.548511920283529	6.44501241462042	0.0322013165109561	0.0853489232902019	304	308	365	1822	1572	67.9849788978204	64.1138795724853	82.963765745784	106.277264901507	112.316408755707
AT1G14820	0.214798298124184	4.94784488384668	0.440274440650716	0.600278148286627	109	127	148	636	441	24.3761930916527	26.436567226317	33.6401022750028	37.0978817109543	31.5086108532232
AT1G14830	0.407857609560173	6.85084341256368	0.110886454697569	0.223439242591634	443	473	448	2159	2083	99.0702159596527	98.460600772031	101.829498778387	125.934475808098	148.826386411029
AT1G14840	0.86096595127537	5.52878668082752	0.000499239100343059	0.00274836552672484	141	185	137	1250	785	31.5325066598443	38.509960132824	31.1398244032121	72.9125033627246	56.0867562806807
AT1G14850	0.762382664086039	6.16122031069913	0.00163887184255164	0.00747668563342113	225	296	227	1523	1444	50.3178297763473	61.6159362125184	51.5966433542273	88.8365940971437	103.171052317583
AT1G14860	0.173647959538456	4.13793497565267	0.660864463042307	0.785716021382143	72	78	71	484	153	16.1017055284311	16.2366318397852	16.1381571724676	28.231721302047	10.9315588674448
AT1G14870	-1.53221954088063	6.53880945457185	8.37095361079784e-06	8.06135876368905e-05	665	347	661	887	540	148.717141338982	72.2321954923779	150.24397029579	51.7387123861894	38.5819724733345
AT1G14880	-6.97815060006668	4.27398781014877	1.47907275554604e-17	1.21405296141754e-15	91	72	274	4	4	20.3507667095449	14.9876601598018	62.2796488064242	0.233320010760719	0.285792388691367
AT1G14890	-1.35429756715194	4.81143102372873	0.000487289589695137	0.00269600214540914	194	164	144	394	111	43.3851510071617	34.1385592528818	32.7309103216244	22.9820210599308	7.93073878618542
AT1G14900	0.1412089549875	5.54070545484139	0.562349573843222	0.707202800596543	217	211	169	924	657	48.5287513842994	43.9221707460857	38.4133600302397	53.8969224857261	46.941399842557
AT1G14910	-0.259788085324339	6.14830705670398	0.271930451746517	0.431153292277187	332	369	317	1074	934	74.246753269988	76.811758318984	72.0534623052426	62.646422889253	66.7325227594341
AT1G14920	-0.952501331434919	5.88001432197008	0.000192246178665464	0.00120443319985014	334	374	277	825	426	74.694022868	77.8525680523036	62.961542771458	48.1222522193983	30.4368893956305
AT1G14960	-0.156810297979188	4.15499298058368	0.815237025531022	0.894618127521457	167	49	30	217	289	37.347011434	10.1999353865318	6.81893965033841	12.657610583769	20.6485000829512
AT1G14970	2.58311453328164	4.93301554848631	5.28068615902944e-06	5.37611716374445e-05	38	59	36	275	1385	8.49812236222755	12.2815548531709	8.18272758040609	16.0407507397994	98.9556145843857
AT1G14980	0.885851490328067	5.97487445367376	0.00772004490301695	0.0270431177475845	182	203	237	934	1641	40.7015334190898	42.2568751727744	53.8696232376735	54.4802225126279	117.246327460633
AT1G14990	0.0963665453373587	3.8036927508229	0.793615893995426	0.881362020005596	62	62	55	265	194	13.8653575383713	12.9060406931626	12.5013893589538	15.4574507128976	13.8609308515313
AT1G15000	0.19655722478743	4.32251895801295	0.55333546678676	0.700140793857421	78	90	82	472	236	17.4435143224671	18.7345751997522	18.6384350442583	27.5317612697648	16.8617509327906
AT1G15002	1.06340141237874	0.265567951578802	0.181868021257672	0.323288446890065	3	3	2	21	19	0.670904397017964	0.62448583999174	0.454595976689228	1.22493005649377	1.35751384628399
AT1G15010	-1.44715656669754	3.20973015203208	0.00252111074936285	0.010704144637543	58	58	54	119	39	12.9708183423473	12.073392906507	12.2740913706091	6.94127032013139	2.78647578974082
AT1G15020	-0.172688945424254	4.95081248130777	0.538977872578805	0.688281069032515	133	172	129	538	384	29.7434282677964	35.8038548261931	29.3214404964552	31.3815414473167	27.4360693143712
AT1G15030	-0.315346438357639	6.22192336019366	0.189319474219113	0.333068495626776	342	353	387	1132	938	76.4831012600479	73.4811671723614	87.9643214893655	66.0295630452835	67.0183151481255
AT1G15040	-2.10559686950195	5.86599299344113	7.75967054852063e-06	7.55929333500528e-05	410	412	318	606	96	91.6902675924551	85.7627220255323	72.2807602935872	35.3479816302489	6.8590173285928
AT1G15050	-0.599627547239522	-0.214953570653637	0.596355649713889	0.734667366326901	5	5	1	9	8	1.11817399502994	1.04080973331957	0.227297988344614	0.524970024211618	0.571584777382733
AT1G15060	0.541575715230363	5.79322668332933	0.0298941540026343	0.0805754050868848	204	259	165	1165	988	45.6214989972216	53.9139441859536	37.5041680768613	67.9544531340594	70.5907200067676
AT1G15080	-0.472624724865351	3.1778049347955	0.312877101265126	0.475603785651038	46	39	50	174	71	10.2872007542754	8.11831591989262	11.3648994172307	10.1494204680913	5.07281489927176
AT1G15100	0.656291404228733	4.62489599968858	0.0269787006002392	0.0744945382014227	95	92	77	645	372	21.2453059055689	19.15089909308	17.5019451025353	37.6228517351659	26.5786921482971
AT1G15110	-0.161285584406846	5.01538199819136	0.601482212273874	0.738687652046225	177	152	122	477	467	39.5833594240599	31.6406158929148	27.7303545780429	27.8234112832157	33.3662613797171
AT1G15120	-0.209029899118176	5.69184711966303	0.403034033476495	0.565955235594866	235	227	266	863	650	52.5541777664072	47.2527618927083	60.4612648996673	50.3387923216251	46.4412631623471
AT1G15125	-5.05972039297959	6.90894969407418	6.53469667733678e-37	2.54284409779403e-34	900	711	1017	77	105	201.271319105389	148.003144078042	231.162054146472	4.49141020714384	7.50205020314837
AT1G15130	-0.704371252699459	7.31455237227389	0.0121120414499064	0.0392451373823313	858	778	880	1772	1838	191.878657547138	161.949994504525	200.02222974326	103.360764766998	131.321602603683
AT1G15140	-0.320791999068263	6.8056648197143	0.224755433317314	0.375629199100987	515	575	539	1551	1504	115.171921488084	119.69311933175	122.513615717747	90.4698341724688	107.457938147954
AT1G15160	1.09930407963494	3.61389981762356	0.00376326444042247	0.0150023668538413	36	36	35	340	217	8.05085276421557	7.49383007990088	7.95542959206148	19.8322009146611	15.5042370865066
AT1G15165	0.609773654139684	3.791491520858	0.0927488292083893	0.195185893656073	47	58	44	350	204	10.5108355532814	12.073392906507	10.001111487163	20.4155009415629	14.5754118232597
AT1G15170	-0.782938100066872	5.06425595062712	0.00378199447312364	0.0150684584497056	161	191	188	471	292	36.0052026399641	39.7589318128075	42.7320218087874	27.4734312670747	20.8628443744698
AT1G15175	-1.69324183281374	2.41749840664666	0.000740387594936806	0.00381411241294609	34	35	34	39	36	7.60358316620359	7.28566813323697	7.72813160371687	2.27487010491701	2.5721314982223
AT1G15180	-0.0816813167049413	6.01581723330681	0.758070488794916	0.858169118685894	232	369	288	1092	895	51.8832733693892	76.811758318984	65.4618206432488	63.6963629376763	63.9460469696933
AT1G15190	-0.957462947250426	1.26769377126091	0.274809792723641	0.433845820377346	20	11	9	8	36	4.47269598011976	2.28978141330305	2.04568189510152	0.466640021521438	2.5721314982223
AT1G15200	-0.15628218764469	6.24593708418431	0.512264053720855	0.665072879878673	353	366	340	1218	1034	78.9430840491138	76.1872724789923	77.2813160371687	71.0459432766389	73.8773324767183
AT1G15210	2.21845825834782	6.05078212776666	1.22230213561298e-18	1.11670585981025e-16	131	139	87	2192	1748	29.2961586697844	28.934510586284	19.7749249859814	127.859365896874	124.891273858127
AT1G15215	-0.0770680808471927	3.46833129491721	0.869357453968304	0.928006511569011	46	53	50	189	148	10.2872007542754	11.0325831731874	11.3648994172307	11.024370508444	10.5743183815806
AT1G15220	-0.0333055700848221	3.62875206040889	0.958876455019435	0.983015609568395	53	62	50	223	163	11.8526443473174	12.9060406931626	11.3648994172307	13.0075905999101	11.6460398391732
AT1G15230	-0.447825034873574	4.83734013418957	0.117732606349187	0.23369216388282	146	154	129	408	338	32.6506806548743	32.0569397862427	29.3214404964552	23.7986410975933	24.1494568444205
AT1G15240	-0.345578791850803	6.3486495429413	0.151881268547342	0.282707157054239	385	453	359	1261	981	86.0993976173054	94.2973618387528	81.5999778157163	73.5541333923166	70.0905833265577
AT1G15250	0.359731721497539	4.42171514507803	0.251499763903533	0.407381466031514	81	79	93	474	314	18.114418719485	16.4447937864492	21.1387129160491	27.6484212751452	22.4347025122723
AT1G15260	0.168100733176421	5.13469040442093	0.531072774659988	0.681783493030934	167	145	133	780	445	37.347011434	30.1834822662674	30.2306324498336	45.4974020983402	31.7944032419145
AT1G15270	-0.0225390574439493	5.81817260424837	0.944520954764168	0.975053934011048	229	255	273	931	831	51.2123689723713	53.0812963992979	62.0523508180796	54.3052325045573	59.3733687506314
AT1G15280	-0.24713413607541	6.77999321976435	0.335764269239966	0.499639868956831	517	615	446	1775	1384	115.619191086096	128.019597198307	101.374902801698	103.535754775069	98.8841664872129
AT1G15290	0.766136418041608	7.9110576414168	0.00269994238074274	0.0113545196652896	810	1012	707	6112	4206	181.14418719485	210.65989002388	160.699677759642	356.512976442378	300.510696708972
AT1G15310	-0.272166849136964	3.88978835063385	0.476175350847354	0.633243000275644	67	89	57	219	195	14.9835315334012	18.5264132530883	12.955985335643	12.7742705891494	13.9323789487041
AT1G15330	0.609804350933684	1.04052077266048	0.422704290764834	0.584015074090437	6	9	4	62	13	1.34180879403593	1.87345751997522	0.909191953378455	3.61646016679114	0.928825263246942
AT1G15340	-0.713620439621997	7.29723756195491	0.00663414044360507	0.0238459105613194	871	922	714	1940	1668	194.785909934216	191.925314824128	162.290763678054	113.160205218949	119.1754260843
AT1G15350	-0.184822703678071	5.34869998043352	0.469927427504082	0.627834755477065	198	185	188	721	493	44.2796902031856	38.509960132824	42.7320218087874	42.0559319396196	35.2239119062109
AT1G15370	-0.149020481769055	5.32208102134088	0.583661365527165	0.723804480999654	208	185	163	637	550	46.5160381932455	38.509960132824	37.049572100172	37.1562117136445	39.2964534450629
AT1G15380	-0.0794347751640743	5.45672940966937	0.799825870890202	0.885094471315821	234	236	133	772	585	52.3305429674012	49.1262194126836	30.2306324498336	45.0307620768187	41.7971368461124
AT1G15385	1.98258710814833	0.532038686346956	0.0123974521943819	0.040010392099608	3	2	1	33	25	0.670904397017964	0.416323893327827	0.227297988344614	1.92489008877593	1.78620242932104
AT1G15390	0.0912529555878177	5.03185820544175	0.722917719549998	0.833141558761811	140	145	139	618	464	31.3088718608383	30.1834822662674	31.5944203799013	36.0479416625311	33.1519170881985
AT1G15400	-0.652823469523842	5.65625516326392	0.00875995363168193	0.0300625356300069	262	266	263	636	555	58.5923173395689	55.371077812601	59.7793709346334	37.0978817109543	39.6536939309271
AT1G15405	0.419117566123062	2.82968907953533	0.389985613294106	0.553561889853518	35	26	19	117	131	7.82721796520958	5.41221061326175	4.31866177854766	6.82461031475103	9.35970072964226
AT1G15410	1.7933277042649	5.75399698772729	7.35728541747175e-06	7.22761283203992e-05	120	111	126	776	1930	26.8361758807186	23.1059760796944	28.6395465314213	45.2640820875795	137.894827543584
AT1G15415	1.25229844871843	2.31801811497962	0.0541223438807383	0.128245397754839	12	7	19	61	141	2.68361758807186	1.45713362664739	4.31866177854766	3.55813016410096	10.0741817013707
AT1G15420	0.519970793713024	5.09735814246157	0.0583830040887963	0.135888576087492	111	125	149	711	602	24.8234626896647	26.0202433329892	33.8674002633474	41.4726319127178	43.0117544980507
AT1G15430	-0.638003164054435	4.72666255992854	0.0312714025952891	0.0833785030750932	125	142	147	351	283	27.9543498757485	29.5589964262757	33.4128042866582	20.4738309442531	20.2198114999142
AT1G15440	0.945525209681533	5.56976657385298	0.000117016549927364	0.00078382810443854	145	152	161	1146	952	32.4270458558683	31.6406158929148	36.5949761234828	66.846183082946	68.0185885085453
AT1G15460	2.39024025805832	2.59799847883352	2.01765477592049e-06	2.27818268707239e-05	8	11	7	169	153	1.7890783920479	2.28978141330305	1.5910859184123	9.85777045464037	10.9315588674448
AT1G15470	0.61698730955797	4.81340438199238	0.0282462429826466	0.0772032132927099	102	99	104	601	510	22.8107494986108	20.6080327197274	23.6389907878398	35.056331616798	36.4385295581492
AT1G15480	0.10428825853972	3.91367916676664	0.76463221097308	0.862381779824615	68	67	58	289	209	15.2071663324072	13.9468504264822	13.1832833239876	16.8573707774619	14.9326523091239
AT1G15490	0.221984116630808	4.56125499739194	0.473923602160795	0.631567519799898	97	112	85	562	283	21.6925755035808	23.3141380263583	19.3203290092922	32.781461511881	20.2198114999142
AT1G15500	-0.225122367604276	7.73013605030256	0.384982346275894	0.548747391283093	1008	1084	932	3297	2820	225.423877398036	225.647550183682	211.84172513718	192.314018869523	201.483634027413
AT1G15510	-0.354100671757391	4.50796228270896	0.26394528079503	0.422091490513392	119	124	91	397	238	26.6125410817126	25.8120813863253	20.6841169393599	23.1570110680013	17.0046471271363
AT1G15520	-2.8099141866268	4.64442815851641	0.000236339547066161	0.00143955846978748	105	39	362	144	46	23.4816538956287	8.11831591989262	82.2818717807502	8.39952038738588	3.28661246995072
AT1G15530	-2.10514014944312	5.15874058220376	3.61036949284865e-10	9.56679623622053e-09	237	243	220	307	105	53.0014473644192	50.583353039331	50.005557435815	17.9073108258852	7.50205020314837
AT1G15550	2.56241992041544	4.12926192656275	4.61486613610228e-09	9.58223143457681e-08	21	21	32	377	613	4.69633077912575	4.37140087994218	7.27353562702764	21.9904110141978	43.7976835669519
AT1G15570	0.795184155728687	4.51144060364373	0.0111616244231332	0.0366639384091445	69	95	68	645	342	15.4308011314132	19.7753849330718	15.4562632074337	37.6228517351659	24.4352492331118
AT1G15640	1.00660425225281	1.56600117921117	0.128056537299099	0.248922480875668	5	12	7	99	25	1.11817399502994	2.49794335996696	1.5910859184123	5.77467026632779	1.78620242932104
AT1G15660	0.860442244106787	4.69645936955517	0.00246314195470435	0.0105183520979366	82	95	80	628	485	18.338053518491	19.7753849330718	18.1838390675691	36.6312416894329	34.6523271288282
AT1G15670	-1.17676832802753	6.04087170946011	8.95609620188654e-05	0.00062130884612163	333	367	436	918	354	74.470388068994	76.3954344256562	99.1019229182516	53.546942469585	25.2926263991859
AT1G15690	-0.632242609752419	8.97883310819481	0.0156227731450845	0.0481633409767696	2607	2704	2571	7664	4721	583.015921008611	562.869903779222	584.383128034002	447.041140617537	337.306466752986
AT1G15700	1.16147017082712	4.47335713644231	0.0135137791791835	0.0429469210363253	74	90	32	304	650	16.5489751264431	18.7345751997522	7.27353562702764	17.7323208178146	46.4412631623471
AT1G15710	0.37470772682216	5.38483730772379	0.150894729216524	0.281267552510418	180	174	143	767	742	40.2542638210778	36.2201787195209	32.5036123332798	44.7391120633678	53.0144881022485
AT1G15720	1.48159478789697	3.44831287935111	0.00281339642561622	0.0117624152589482	24	30	26	159	334	5.36723517614371	6.2448583999174	5.90974769695996	9.27447042773858	23.8636644557291
AT1G15730	-0.126564800002808	6.44876467370655	0.642536260472795	0.7724035721576	356	436	418	1300	1291	79.6139884461317	90.7586087454662	95.0105591280486	75.8290034972336	92.2394934501386
AT1G15740	-0.723359415542485	6.90445247015767	0.00537019478020153	0.0200647053549742	584	714	614	1459	1273	130.602722619497	148.627629918034	139.560964843593	85.1034739249722	90.9534277010274
AT1G15750	0.61916368930186	7.85956291879647	0.0180551130407534	0.0543277790010997	827	930	806	4608	4580	184.945978777952	193.590610397439	183.202178605759	268.784652396348	327.232285051615
AT1G15760	3.60259619200108	1.90909909450692	1.78217608668949e-08	3.25925727672814e-07	2	2	3	120	89	0.447269598011976	0.416323893327827	0.681893965033841	6.99960032282157	6.35888064838291
AT1G15780	0.270249559156981	6.7125406012013	0.267928217028403	0.42628724346315	430	477	391	2071	1650	96.1629635725749	99.2932485586867	88.873513442744	120.801435571362	117.889360335189
AT1G15790	-1.17180634537393	2.32161532682843	0.0629654429613271	0.144537126168491	18	20	49	40	50	4.02542638210778	4.16323893327827	11.1376014288861	2.33320010760719	3.57240485864208
AT1G15800	-1.62255721403196	4.69917490558966	7.93407110909801e-07	9.80697860091038e-06	160	171	152	169	194	35.7815678409581	35.5956928795292	34.5492942283813	9.85777045464037	13.8609308515313
AT1G15810	0.542864485133674	5.87789589533913	0.0395498771593743	0.100224501778815	210	246	207	1018	1204	46.9633077912575	51.2078388793227	47.0506835873351	59.379942738603	86.0235089961014
AT1G15820	0.461039356022203	9.30816320387321	0.0664385812713465	0.150666297027283	2349	2598	2437	13412	10777	525.318142865066	540.804737432847	553.925197595824	782.32199608069	769.996143231715
AT1G15825	-0.307028006945595	2.4727563409074	0.556519116460293	0.702381033992481	29	30	20	101	55	6.48540917117365	6.2448583999174	4.54595976689227	5.89133027170815	3.92964534450629
AT1G15830	-1.20728167654466	4.62549445465628	0.00204251955262225	0.00899025206519719	168	190	78	309	153	37.570646233006	39.5507698661435	17.7292430908799	18.0239708312655	10.9315588674448
AT1G15840	-6.4644049411348	1.79091246163343	1.16258818269352e-11	3.99827585645481e-10	40	28	20	2	0	8.94539196023952	5.82853450658958	4.54595976689227	0.116660005380359	0
AT1G15860	0.227483194258256	5.36946757133316	0.381570729824764	0.545141810294246	151	174	189	752	671	33.7688546499042	36.2201787195209	42.959319797132	43.8641620230152	47.9416732029768
AT1G15870	2.16547539950764	1.10798918959975	0.00398069709986962	0.0156729226455987	5	4	0	39	54	1.11817399502994	0.832647786655654	0	2.27487010491701	3.85819724733345
AT1G15880	-0.76439757453582	5.62367602529421	0.00181480690073759	0.00815302929745882	259	272	261	610	499	57.9214129425509	56.6200494925844	59.3247749579442	35.5813016410096	35.652600489248
AT1G15885	-1.54735570235259	3.25031871652168	0.000421695405327012	0.00238393477324092	59	55	63	82	63	13.1944531413533	11.4489070665152	14.3197732657107	4.78306022059474	4.50123012188902
AT1G15890	-1.92997105058535	3.7602388192557	1.65510154128952e-06	1.89632762743276e-05	102	83	79	103	65	22.8107494986108	17.2774415731048	17.9565410792245	6.00799027708851	4.64412631623471
AT1G15900	-1.0434382777835	0.388521149358215	0.139781585226228	0.266101689650183	10	7	4	13	11	2.23634799005988	1.45713362664739	0.909191953378455	0.758290034972336	0.785929068901258
AT1G15910	0.18236222104024	5.25906847481819	0.51304719247643	0.665719442726148	135	222	131	694	604	30.1906978658084	46.2119521593888	29.7760364731444	40.4810218669847	43.1546506923964
AT1G15920	-0.392309840739408	4.74160909743008	0.1839255049091	0.325925673355955	121	145	130	468	269	27.0598106797246	30.1834822662674	29.5487384847998	27.2984412590041	19.2195381394944
AT1G15930	0.266112916444846	6.55757586819966	0.305292435810163	0.467199035298154	395	358	407	1696	1593	88.3357456073653	74.521976905681	92.5102812562578	98.9276845625448	113.816818796337
AT1G15940	0.525390519732255	6.03692089288643	0.0295549226580533	0.0799413494097853	254	278	214	1284	1228	56.803238947521	57.8690211725679	48.6417695057473	74.8957234541908	87.7382633282496
AT1G15950	0.823480761952588	7.13208917617134	0.000791729716198967	0.00403801372002158	484	490	458	3329	2700	108.239242718898	101.999353865318	104.102478661833	194.180578955608	192.909862366672
AT1G15960	0.765009874819325	5.65081190353749	0.00186942737821659	0.00835615347765693	150	178	192	1192	922	33.5452198508982	37.0528265061766	43.6412137621658	69.5293632066942	65.87514559336
AT1G15970	1.15699519118491	5.15914618895777	0.0011637942051351	0.00560489654108271	101	119	96	551	1014	22.5871146996048	24.7712716530057	21.8206068810829	32.139831482289	72.4483705332614
AT1G15980	-0.270112192191819	7.63968640158975	0.317973131312902	0.481173081396947	923	1017	930	2767	2787	206.414919482527	211.7006997572	211.387129160491	161.399117443727	199.12584682071
AT1G15990	2.99966328165885	3.69589057611074	0.000148744128185831	0.000966468882365143	11	26	6	70	625	2.45998278906587	5.41221061326175	1.36378793006768	4.08310018831258	44.655060733026
AT1G16000	0.670933155842161	4.12111210753836	0.109732538795085	0.221712484394338	49	59	75	240	415	10.9581051512934	12.2815548531709	17.047349125846	13.9992006456431	29.6509603267293
AT1G16010	0.550800156922324	6.49573352806131	0.108796352230334	0.220371867111625	332	379	307	1147	2157	74.246753269988	78.8933777856232	69.7804824217964	66.9045130856361	154.113545601819
AT1G16020	2.26923824154285	6.16472584562545	3.64129500165286e-08	6.18049530450174e-07	122	152	103	1068	2852	27.2834454787305	31.6406158929148	23.4116927994952	62.2964428731119	203.769973136944
AT1G16022	5.09013697763277	4.21159549665966	4.78624132102515e-08	7.86343149950754e-07	9	3	4	61	1064	2.01271319105389	0.62448583999174	0.909191953378455	3.55813016410096	76.0207753919035
AT1G16025	5.2790695414488	3.99875779947677	4.82197487232876e-08	7.90409797816516e-07	7	2	3	53	913	1.56544359304192	0.416323893327827	0.681893965033841	3.09149014257953	65.2321127188044
AT1G16030	6.34344010814366	9.15115394314111	4.42941230164476e-09	9.24282429935067e-08	70	104	58	533	36855	15.6544359304192	21.648842453047	13.1832833239876	31.0898914338658	2633.21962130508
AT1G16040	1.5879848983276	4.73103340016154	0.001275210353103	0.00604466391828408	61	59	71	277	956	13.6417227393653	12.2815548531709	16.1381571724676	16.1574107451798	68.3043808972366
AT1G16060	1.51200167079752	3.73279184238173	7.10367508472031e-05	0.000510847106622956	31	39	27	436	241	6.93267876918563	8.11831591989262	6.13704568530457	25.4318811729184	17.2189914186548
AT1G16070	1.84148440414096	2.3507500331047	0.00021673801291967	0.00133284046399796	8	11	10	151	101	1.7890783920479	2.28978141330305	2.27297988344614	8.80783040621714	7.21625781445701
AT1G16080	0.0291609270714447	6.69938439866255	0.900880179272896	0.947632307483481	421	497	462	1774	1552	94.150250381521	103.456487491965	105.011670615212	103.477424772379	110.88744681225
AT1G16090	0.627133134969678	3.80529165750259	0.0994197723182668	0.205600597945452	53	51	45	393	180	11.8526443473174	10.6162592798596	10.2284094755076	22.9236910572406	12.8606574911115
AT1G16110	-2.67602660741436	4.60711654671964	0.000138431833508783	0.000908737306316791	143	197	165	203	12	31.9797762578563	41.0079034927909	37.5041680768613	11.8409905461065	0.8573771660741
AT1G16120	0.228291694334947	1.36916536260056	0.70300255153475	0.818221928349992	13	10	6	61	24	2.90725238707784	2.08161946663913	1.36378793006768	3.55813016410096	1.7147543321482
AT1G16130	-2.60945592631273	4.32259448559199	2.04485755707987e-07	2.91115120914087e-06	98	185	133	146	30	21.9162103025868	38.509960132824	30.2306324498336	8.51618039276624	2.14344291518525
AT1G16140	-1.09391664048595	0.95841640113006	0.15941937580131	0.293642999974836	20	10	3	14	21	4.47269598011976	2.08161946663913	0.681893965033841	0.816620037662516	1.50041004062967
AT1G16150	-0.0162714377094827	2.34430022457649	1	1	15	7	42	120	44	3.35452198508982	1.45713362664739	9.54651551047378	6.99960032282157	3.14371627560503
AT1G16160	1.57139013232885	0.998008528883634	0.0588580149098788	0.136812330453682	4	0	7	66	20	0.894539196023952	0	1.5910859184123	3.84978017755186	1.42896194345683
AT1G16170	-0.130754844059888	4.42987288787948	0.694982523552374	0.811946389825756	82	118	98	383	270	18.338053518491	24.5631097063418	22.2752028577721	22.3403910303388	19.2909862366672
AT1G16180	-0.755812179528429	7.26948076016687	0.00306588888034757	0.0126419786190627	834	821	815	2001	1505	186.511422370994	170.900958211073	185.24786050086	116.71833538305	107.529386245127
AT1G16190	0.814301935528767	5.20766888064905	0.0020246767463244	0.00893162289892789	106	140	129	826	730	23.7052886946347	29.1426725329479	29.3214404964552	48.1805822220885	52.1571109361744
AT1G16210	-0.180479730888793	6.21206737965498	0.470326395763753	0.628168089632221	349	370	323	1073	1074	78.0485448530898	77.019920265648	73.4172502353102	62.5880928865628	76.7352563636319
AT1G16220	0.657659543560039	3.07601136810448	0.159351001941941	0.293568525671226	31	30	26	257	91	6.93267876918563	6.2448583999174	5.90974769695996	14.9908106913762	6.50177684272859
AT1G16240	-0.522467431917612	6.26341918855466	0.0292080917582676	0.0792139432261844	386	394	391	1046	888	86.3230324163114	82.0158069855819	88.873513442744	61.013182813928	63.4459102894834
AT1G16250	-1.00954351334575	4.47459664683833	0.00125033736396558	0.00595497258137095	125	135	116	268	182	27.9543498757485	28.1018627996283	26.3665666479752	15.6324407209682	13.0035536854572
AT1G16260	-0.0931433356975792	5.07013104245476	0.796249020288933	0.882754900701357	145	145	168	837	265	32.4270458558683	30.1834822662674	38.1860620418951	48.8222122516804	18.933745750803
AT1G16270	0.514810346657701	6.09958710621428	0.02127259847567	0.0617490139203279	254	282	245	1575	1108	56.803238947521	58.7016689592236	55.6880071444304	91.8697542370331	79.1644916675086
AT1G16280	0.610155963575962	4.43083727680408	0.0502738412031889	0.120994642675823	77	71	85	510	351	17.2198795234611	14.7794982131379	19.3203290092922	29.7483013719917	25.0782821076674
AT1G16300	1.43763644929503	4.39029283794302	1.45917321625969e-05	0.000131256878395826	50	45	65	588	454	11.1817399502994	9.3672875998761	14.7743692423999	34.2980415818257	32.4374361164701
AT1G16310	1.53816349582872	3.26117359269716	0.000543292600572298	0.00293652447484726	23	18	26	331	156	5.14360037713772	3.74691503995044	5.90974769695996	19.3072308904495	11.1459031589633
AT1G16320	-0.266964913272868	6.1679107326976	0.253853222104626	0.410040568535976	352	341	338	1166	886	78.7194492501078	70.9832238123945	76.8267200604794	68.0127831367496	63.3030140951377
AT1G16330	2.45772647540513	3.07480920717156	8.74862783348287e-08	1.34620843289161e-06	14	13	9	255	215	3.13088718608383	2.70610530663087	2.04568189510152	14.8741506859958	15.361340892161
AT1G16340	0.16010578480613	4.60528126024521	0.589063289438937	0.728483459960312	109	114	86	451	368	24.3761930916527	23.7304619196861	19.5476269976368	26.3068312132711	26.2928997596057
AT1G16350	0.422105527287305	6.09631859090465	0.0653076547961037	0.148663173028981	242	306	257	1425	1138	54.1196213594491	63.6975556791575	58.4155830045657	83.1202538335061	81.3079345826938
AT1G16370	0.611726726898577	3.45893427294219	0.233454221895899	0.38620481535967	54	28	34	370	93	12.0762791463234	5.82853450658958	7.72813160371687	21.5821009953665	6.64467303707427
AT1G16390	0.259294346818315	4.77768727037361	0.567332151488345	0.711340205216576	114	150	76	896	168	25.4943670866826	31.224291999587	17.2746471141906	52.263682410401	12.0032803250374
AT1G16400	1.63258885913708	4.93678446387918	4.22864843966443e-07	5.59198172829885e-06	68	66	82	1221	476	15.2071663324072	13.7386884798183	18.6384350442583	71.2209332847094	34.0092942542726
AT1G16410	1.27555401052893	6.06013052428081	3.55131603351217e-05	0.000279385263242948	157	265	148	2517	941	35.1106634439401	55.162915865937	33.6401022750028	146.816616771182	67.232659439644
AT1G16420	1.22300597209197	2.02243052502401	0.0982090780609483	0.20365808322261	7	4	19	160	29	1.56544359304192	0.832647786655654	4.31866177854766	9.33280043042876	2.07199481801241
AT1G16430	0.28418357933875	2.73710935054685	0.55073422023133	0.69803225488251	31	20	27	146	87	6.93267876918563	4.16323893327827	6.13704568530457	8.51618039276624	6.21598445403722
AT1G16440	0.342354959483481	1.79228515616282	0.559226276364545	0.704624437563602	18	9	11	85	36	4.02542638210778	1.87345751997522	2.50027787179075	4.95805022866528	2.5721314982223
AT1G16445	0.847007615505477	2.40032595639777	0.0796195336890992	0.17364247653441	15	19	15	143	74	3.35452198508982	3.95507698661435	3.40946982516921	8.3411903846957	5.28715919079028
AT1G16460	-0.310033506502734	6.22789900667043	0.197537442209618	0.342479725507484	357	390	342	1074	991	79.8376232451377	81.1831591989262	77.7359120138579	62.646422889253	70.8050642982861
AT1G16470	-0.142772224007049	5.89751075238972	0.561706241148041	0.706562900044525	252	280	295	958	819	56.355969349509	58.2853450658957	67.0529065616611	55.8801425771922	58.5159915845573
AT1G16480	0.685289636547188	2.54000772569037	0.199683967735971	0.345051439954966	11	22	25	165	69	2.45998278906587	4.57956282660609	5.68244970861534	9.62445044387965	4.92991870492607
AT1G16489	0.875542206202861	0.819673873798721	0.242138153892718	0.396234641207669	4	7	3	53	13	0.894539196023952	1.45713362664739	0.681893965033841	3.09149014257953	0.928825263246942
AT1G16490	0.347390244474526	1.47434295899352	0.602681655768496	0.73961733094046	10	13	7	75	22	2.23634799005988	2.70610530663087	1.5910859184123	4.37475020176348	1.57185813780252
AT1G16500	1.91828340739978	3.41955837160543	2.09320229477942e-05	0.000177285206852881	28	12	22	341	231	6.26177437216766	2.49794335996696	5.0005557435815	19.8905309173513	16.5045104469264
AT1G16510	0.0899099396977328	2.24895076112723	0.903369114850377	0.948982413155575	15	13	30	137	27	3.35452198508982	2.70610530663087	6.81893965033841	7.99121036855462	1.92909862366672
AT1G16515	1.95635156335971	0.318559957537205	0.0175027859861611	0.0529188549535545	3	2	0	33	16	0.670904397017964	0.416323893327827	0	1.92489008877593	1.14316955476547
AT1G16520	1.54411473385725	4.64286146284504	2.70880268892597e-07	3.76206681443499e-06	55	71	58	661	601	12.2999139453293	14.7794982131379	13.1832833239876	38.5561317782088	42.9403064008778
AT1G16530	4.28474148928364	2.27156029240081	2.95928630220461e-11	9.62592617155194e-10	1	2	3	167	122	0.223634799005988	0.416323893327827	0.681893965033841	9.74111044926001	8.71666785508668
AT1G16540	-0.29234022899754	4.69924301324859	0.319247355981274	0.482406492969546	121	126	127	447	293	27.0598106797246	26.2284052796531	28.8668445197659	26.0735112025103	20.9342924716426
AT1G16550	0.864889734593417	3.08363618115792	0.103542257299122	0.212200069075635	13	49	20	160	180	2.90725238707784	10.1999353865318	4.54595976689227	9.33280043042876	12.8606574911115
AT1G16560	-0.140625713204559	5.82525189627003	0.556749351406425	0.702598890223003	254	281	253	1008	711	56.803238947521	58.4935070125597	57.5063910511873	58.7966427117012	50.7995970898904
AT1G16570	-0.0189175065346338	4.63628229507774	0.965070837353327	0.986772112576734	99	125	109	461	328	22.1398451015928	26.0202433329892	24.7754807295629	26.8901312401729	23.4349758726921
AT1G16590	0.375178300273618	2.55914203271521	0.450437920988764	0.609822307437465	13	30	24	114	92	2.90725238707784	6.2448583999174	5.45515172027073	6.64962030668049	6.57322493990143
AT1G16610	0.129122579247969	6.25304835271318	0.582995081880011	0.723253964785964	316	351	316	1319	1210	70.6685964858922	73.0648432790336	71.8261643168979	76.9372735483471	86.4521975791384
AT1G16630	2.00437671308042	3.52149273750141	1.61484736945041e-06	1.85425069804707e-05	22	29	14	358	264	4.91996557813174	6.03669645325349	3.18217183682459	20.8821409630843	18.8622976536302
AT1G16640	1.55323272448713	0.716432771108041	0.0354790141864441	0.092140458760527	2	2	5	35	29	0.447269598011976	0.416323893327827	1.13648994172307	2.04155009415629	2.07199481801241
AT1G16650	-0.23128139914107	4.02837459180021	0.520269718247392	0.672144333816935	76	72	82	285	190	16.9962447244551	14.9876601598018	18.6384350442583	16.6240507667012	13.5751384628399
AT1G16670	-0.781167978024032	4.70533670259752	0.0114539944173732	0.0374733120382026	148	120	151	369	227	33.0979502528862	24.9794335996696	34.3219962400367	21.5237709926763	16.2187180582351
AT1G16680	-0.222022468071948	5.17261232626323	0.44716688379533	0.606772106947481	167	197	149	758	336	37.347011434	41.0079034927909	33.8674002633474	44.2141420391562	24.0065606500748
AT1G16690	0.585233840662062	3.87348802047711	0.105625920447966	0.215466213607719	45	70	45	340	235	10.0635659552695	14.5713362664739	10.2284094755076	19.8322009146611	16.7903028356178
AT1G16700	0.229331953686956	5.89633706807375	0.344240637308563	0.508186631429313	235	238	268	1076	977	52.5541777664072	49.5425433060114	60.9158608763565	62.7630828946334	69.8047909378663
AT1G16705	1.01136146148734	0.468513912008299	0.199669994249018	0.345051439954966	3	5	2	14	31	0.670904397017964	1.04080973331957	0.454595976689228	0.816620037662516	2.21489101235809
AT1G16710	0.458433851677588	6.42780945935565	0.0556307072029386	0.130932801350286	323	375	304	1791	1472	72.2340400789341	78.0607299989675	69.0985884567626	104.469034818112	105.171599038423
AT1G16720	-0.0701562422753539	8.1293348101502	0.802725737955721	0.887027640057185	1291	1427	1118	4355	4185	288.712525516731	297.047097889404	254.119150969278	254.027161715733	299.010286668342
AT1G16730	1.81966050957728	4.42326118004587	2.91760557083012e-08	5.08777144065172e-07	46	59	33	695	474	10.2872007542754	12.2815548531709	7.50083361537225	40.5393518696749	33.8663980599269
AT1G16740	-0.0319230914956427	4.68977404492966	0.931463772761482	0.966560407754915	109	118	119	445	361	24.3761930916527	24.5631097063418	27.048460613009	25.95685119713	25.7927630793958
AT1G16750	0.578734225076387	4.62217149128119	0.0612233618147365	0.141205691658205	103	103	66	625	364	23.0343842976168	21.4406805063831	15.0016672307445	36.4562516813623	26.0071073709144
AT1G16780	0.0320174555535813	4.50713313130186	0.915723406542667	0.957020231951553	84	128	89	488	264	18.785323116503	26.6447291729809	20.2295209626706	28.4650413128077	18.8622976536302
AT1G16790	-0.145037695652881	3.75851934977806	0.732497753044883	0.840135752203043	68	70	49	290	130	15.2071663324072	14.5713362664739	11.1376014288861	16.9157007801521	9.28825263246942
AT1G16800	1.21624614648186	4.50379105562483	0.000100134192766529	0.000685827833312605	56	82	56	681	412	12.5235487443353	17.0692796264409	12.7286873472984	39.7227318320124	29.4366160352108
AT1G16810	-0.772559394836982	5.61785375359877	0.00168667594478841	0.00766150489144811	267	278	246	601	498	59.7104913345988	57.8690211725679	55.915305132775	35.056331616798	35.5811523920751
AT1G16820	-0.874089417512477	2.34804148218679	0.0814422998409726	0.176773788509282	21	33	30	61	48	4.69633077912575	6.86934423990914	6.81893965033841	3.55813016410096	3.4295086642964
AT1G16825	-0.102008830558081	2.88162781705016	0.852376184945588	0.918285687064704	35	33	31	130	92	7.82721796520958	6.86934423990914	7.04623763868303	7.58290034972336	6.57322493990143
AT1G16830	0.893364353687666	1.39771601915748	0.183082224440452	0.324869682669078	8	7	7	85	21	1.7890783920479	1.45713362664739	1.5910859184123	4.95805022866528	1.50041004062967
AT1G16840	-0.513176058184751	5.82400924295496	0.0482614562174137	0.117001135458909	296	291	275	689	719	66.1959005057725	60.5751264791988	62.5069467947688	40.1893718535338	51.3711818672732
AT1G16850	0.87018088067852	2.36312158074868	0.106221050495019	0.216428094061071	10	18	19	154	62	2.23634799005988	3.74691503995044	4.31866177854766	8.98282041428768	4.42978202471618
AT1G16858	0.335109948132829	6.07084080377785	0.148694886737778	0.278329383130317	265	326	225	1463	1007	59.2632217365868	67.8607946124358	51.1420473775381	85.3367939357329	71.9482338530515
AT1G16860	0.335109903801304	6.07084080377785	0.148680798445203	0.278329383130317	265	326	225	1463	1007	59.2632217365868	67.8607946124358	51.1420473775381	85.3367939357329	71.9482338530515
AT1G16870	0.572348100660761	5.40237565214637	0.0271480526926788	0.0748441394950484	132	174	164	867	780	29.5197934687904	36.2201787195209	37.2768700885167	50.5721123323858	55.7295157948165
AT1G16880	-0.377262822090826	7.86477808469807	0.149124796610307	0.278811224412527	1127	1173	1139	3350	2914	252.036418479749	244.17396343677	258.892408724515	195.405509012102	208.199755161661
AT1G16890	-0.269819758580111	6.52869037584079	0.319656462767471	0.48281636372433	395	453	477	1296	1279	88.3357456073653	94.2973618387528	108.421140440381	75.5956834864729	91.3821162840645
AT1G16900	0.113422381540764	4.83845248503534	0.710794339758166	0.824375610520984	114	139	116	695	301	25.4943670866826	28.934510586284	26.3665666479752	40.5393518696749	21.5058772490253
AT1G16905	1.10153512132134	0.699898502696688	0.250972515429143	0.40695888927148	9	1	1	57	7	2.01271319105389	0.208161946663913	0.227297988344614	3.32481015334024	0.500136680209892
AT1G16916	-0.600372444980554	3.33669154370171	0.152466951687916	0.283546159467049	54	47	55	148	101	12.0762791463234	9.78361149320393	12.5013893589538	8.6328403981466	7.21625781445701
AT1G16920	0.153684528779269	5.43156528056265	0.53427953919081	0.684144787142992	180	200	171	768	678	40.2542638210778	41.6323893327827	38.867956006929	44.797442066058	48.4418098831866
AT1G16930	-0.0325379310383224	3.65529652878453	0.954543177110479	0.980199178059058	48	64	56	244	154	10.7344703522874	13.3223645864905	12.7286873472984	14.2325206564039	11.0030069646176
AT1G16960	-1.79218421322552	4.13475469441165	3.33580203906988e-06	3.57993913416626e-05	113	120	103	175	68	25.2707322876766	24.9794335996696	23.4116927994952	10.2077504707815	4.85847060775323
AT1G16970	0.382517736158004	4.92375375752947	0.169627923210627	0.307063365818823	100	124	134	646	475	22.3634799005988	25.8120813863253	30.4579304381782	37.6811817378561	33.9378461570998
AT1G17020	-0.230382409857783	3.51210257413327	0.608090793457849	0.744020719863152	55	36	68	202	130	12.2999139453293	7.49383007990088	15.4562632074337	11.7826605434163	9.28825263246942
AT1G17030	0.732440500407739	1.12866510435368	0.346233448236831	0.509910530403738	8	6	5	77	8	1.7890783920479	1.24897167998348	1.13648994172307	4.49141020714384	0.571584777382733
AT1G17040	0.496383470327694	3.65219870666034	0.190649614533963	0.334372786094831	48	45	47	253	216	10.7344703522874	9.3672875998761	10.6830054521968	14.7574906806155	15.4327889893338
AT1G17050	1.74558517814059	6.28830826025646	6.87328762319103e-14	3.3666292034059e-12	179	190	165	2389	1878	40.0306290220719	39.5507698661435	37.5041680768613	139.350376426839	134.179526490597
AT1G17060	-0.186613485876774	4.40893647322017	0.577399614602987	0.719071777493781	79	105	113	395	241	17.6671491214731	21.8570043997109	25.6846726829414	23.040351062621	17.2189914186548
AT1G17070	0.205169734134015	4.6336312285527	0.483577334097705	0.639726172336633	103	119	89	497	361	23.0343842976168	24.7712716530057	20.2295209626706	28.9900113370193	25.7927630793958
AT1G17080	-0.494606650939106	5.658436375828	0.0472878624303796	0.115247025429085	252	248	264	700	589	56.355969349509	51.6241627726505	60.006668922978	40.8310018831258	42.0829292348037
AT1G17090	0.594981649109351	2.36532423206011	0.214538549509974	0.362917136576829	22	17	14	121	74	4.91996557813174	3.53875309328653	3.18217183682459	7.05793032551175	5.28715919079028
AT1G17100	0.486496258309857	6.63812839851542	0.0446932323183828	0.11025345042336	385	394	367	2395	1507	86.0993976173054	82.0158069855819	83.4183617224733	139.70035644298	107.672282439472
AT1G17110	-0.222622793163208	6.34016965077722	0.363554056096067	0.526544043064412	380	413	359	1538	877	84.9812236222755	85.9708839721962	81.5999778157163	89.7115441374964	62.6599812205821
AT1G17120	-0.139874244084886	5.37667467122428	0.601074717082118	0.738398818884696	181	222	175	633	596	40.4778986200838	46.2119521593888	39.7771479603074	36.9228917028838	42.5830659150136
AT1G17130	0.0470364647627092	5.70555219733501	0.836542030786511	0.908249338272034	236	231	220	966	733	52.7778125654132	48.085409679364	50.005557435815	56.3467825987136	52.3714552276929
AT1G17140	0.152877980474306	5.60123538270981	0.520193802835015	0.67208757863823	212	207	200	991	672	47.4105773892695	43.0895229594301	45.4595976689228	57.8050326659681	48.0131213001496
AT1G17145	-1.54478754071605	5.1818452341674	1.15964495926379e-08	2.20322057224322e-07	215	255	198	337	216	48.0814817862874	53.0812963992979	45.0050016922335	19.6572109065906	15.4327889893338
AT1G17147	-3.54784851734996	3.71003545552475	5.29640540725125e-13	2.23412085581556e-11	109	96	84	48	14	24.3761930916527	19.9835468797357	19.0930310209476	2.79984012912863	1.00027336041978
AT1G17160	-0.731563342546151	5.17603662262012	0.00543851965926222	0.0202587508597903	181	200	196	456	371	40.4778986200838	41.6323893327827	44.5504057155443	26.598481226722	26.5072440511243
AT1G17170	-0.623235875350185	5.78089771281684	0.0921340332691925	0.194261734004168	314	149	381	704	613	70.2213268878802	31.0161300529231	86.6005335592978	41.0643218938865	43.7976835669519
AT1G17180	0.824589480306655	5.03620226290184	0.0417375298445653	0.104493775644957	166	49	111	747	640	37.123376634994	10.1999353865318	25.2300767062521	43.5725120095643	45.7267821906187
AT1G17190	0.15321528577412	5.12613961163325	0.656912662628933	0.782878050126008	220	105	117	568	585	49.1996557813174	21.8570043997109	26.5938646363198	33.1314415280221	41.7971368461124
AT1G17200	-0.972043395999537	5.88638814657973	5.92379912671666e-05	0.000435385767924789	353	344	293	764	464	78.9430840491138	71.6077096523862	66.5983105849718	44.5641220552973	33.1519170881985
AT1G17210	0.315476452716682	6.9593381957204	0.213916400490735	0.36212239776942	489	620	416	2478	2009	109.357416713928	129.060406931626	94.5559631513593	144.541746666265	143.539227220239
AT1G17220	-0.211610515635533	8.57666234266041	0.410635459905591	0.573047577407381	1768	1977	1678	6562	4679	395.386324642587	411.536168554557	381.406024442262	382.761477652959	334.305646671726
AT1G17230	-0.299716829139598	4.65627871578882	0.325077380944237	0.48830159452293	116	137	112	472	255	25.9416366846946	28.5181866929561	25.4573746945967	27.5317612697648	18.2192647790746
AT1G17232	-0.0919889023686202	3.14220400561183	0.864308370022059	0.925296096355896	29	47	43	186	90	6.48540917117365	9.78361149320393	9.77381349881839	10.8493805003734	6.43032874555575
AT1G17240	-0.208227535212896	1.63927317040842	0.770597786144725	0.865581404991633	11	16	15	27	54	2.45998278906587	3.33059114662261	3.40946982516921	1.57491007263485	3.85819724733345
AT1G17250	0.204115976834658	2.8996595492839	0.670550607374819	0.792742277975728	30	23	37	182	79	6.70904397017964	4.78772477327001	8.41002556875071	10.6160604896127	5.64439967665449
AT1G17255	0.142330041057823	3.23563430993644	0.75483410084619	0.856027252473474	40	31	46	227	98	8.94539196023952	6.45302034658132	10.4557074638522	13.2409106106708	7.00191352293848
AT1G17260	-0.0137109473025251	2.34735824594652	1	1	26	26	14	75	77	5.81450477415569	5.41221061326175	3.18217183682459	4.37475020176348	5.50150348230881
AT1G17270	-0.17727014635836	3.54914265572989	0.703685421372393	0.818654731441596	49	54	59	273	92	10.9581051512934	11.2407451198513	13.4105813123322	15.9240907344191	6.57322493990143
AT1G17280	-0.418792929320597	5.87484359030341	0.0845156087453886	0.181909124351956	289	312	274	807	734	64.6304569127305	64.946527359141	62.2796488064242	47.072312170975	52.4429033248658
AT1G17285	1.97173373023035	1.24788690067857	0.00420602353928314	0.016400291822408	3	2	6	74	35	0.670904397017964	0.416323893327827	1.36378793006768	4.3164201990733	2.50068340104946
AT1G17290	-0.821246019389263	7.64174851992673	0.00246327562337343	0.0105183520979366	1033	1107	1099	2175	2121	231.014747373186	230.435274956952	249.800489190731	126.867755851141	151.541414103597
AT1G17300	2.68564552910571	1.63429787103813	2.44985098639745e-05	0.000203122136633672	5	3	2	99	60	1.11817399502994	0.62448583999174	0.454595976689228	5.77467026632779	4.2868858303705
AT1G17330	-0.413488191011734	4.68881035937718	0.195771184881302	0.340337204580007	122	111	148	355	323	27.2834454787305	23.1059760796944	33.6401022750028	20.7071509550138	23.0777353868279
AT1G17340	-0.0794159060727396	5.81062670091217	0.76103637641272	0.860058106085701	278	284	207	960	768	62.1704741236647	59.1179928525514	47.0506835873351	55.9968025825725	54.8721386287424
AT1G17345	0.0243854810981319	1.02132538175702	1	1	7	9	8	44	17	1.56544359304192	1.87345751997522	1.81838390675691	2.56652011836791	1.21461765193831
AT1G17350	0.666538081642298	3.98138681087935	0.0537229361027396	0.127495670208143	59	51	56	337	289	13.1944531413533	10.6162592798596	12.7286873472984	19.6572109065906	20.6485000829512
AT1G17360	1.8371029860554	6.20544978533978	1.33959621415412e-14	7.23623014087933e-13	156	186	141	2149	1911	34.8870286449341	38.7181220794879	32.0490163565905	125.351175781196	136.5373136973
AT1G17370	0.102369330449543	6.63424203804491	0.678328170860736	0.79866139151099	447	476	371	1745	1529	99.9647551556767	99.0850866120228	84.3275536758517	101.785854694364	109.244140577275
AT1G17380	-0.594736352660527	2.84421206713269	0.224223087505972	0.37491841630962	41	40	30	132	52	9.16902675924551	8.32647786655654	6.81893965033841	7.69956035510372	3.71530105298777
AT1G17410	-0.359702820958162	3.49606949050076	0.399407820241152	0.562399923466385	48	76	42	172	134	10.7344703522874	15.8203079464574	9.54651551047378	10.0327604627109	9.57404502116078
AT1G17420	-1.51014147106938	5.10551378649526	8.04870769922535e-08	1.25001843964392e-06	183	248	200	341	198	40.9251682180958	51.6241627726505	45.4595976689228	19.8905309173513	14.1467232402226
AT1G17430	0.284443068181323	3.20816161809448	0.507960389604039	0.661324568535814	30	39	41	212	117	6.70904397017964	8.11831591989262	9.31921752212916	12.3659605703181	8.35942736922247
AT1G17440	-0.238518498416458	6.29104820942719	0.324954434049609	0.488186710708832	380	420	320	1267	991	84.9812236222755	87.4280175988436	72.7353562702764	73.9041134084577	70.8050642982861
AT1G17450	0.401373471545678	5.45893938619618	0.11870895434378	0.235102327399247	166	211	144	855	761	37.123376634994	43.9221707460857	32.7309103216244	49.8721523001037	54.3720019485325
AT1G17455	-0.70572082195923	3.64537470323583	0.0686469611782463	0.154474041040746	58	73	68	160	130	12.9708183423473	15.1958221064657	15.4562632074337	9.33280043042876	9.28825263246942
AT1G17460	-1.63030069394823	3.32469803025608	0.000125410407654019	0.000832622084054946	63	64	62	95	54	14.0889923373772	13.3223645864905	14.0924752773661	5.54135025556707	3.85819724733345
AT1G17470	0.10598728273964	6.51966631442352	0.668538145050045	0.791302430120915	367	426	398	1587	1433	82.0739712351976	88.6769892788271	90.4645993611563	92.5697142693152	102.385123248682
AT1G17480	0.79564434273138	2.54979013901372	0.104570562991803	0.213769942615699	25	18	13	126	105	5.5908699751497	3.74691503995044	2.95487384847998	7.34958033896265	7.50205020314837
AT1G17490	-0.435772465508414	3.91454371182826	0.234749958920699	0.387646435112035	73	69	82	224	173	16.3253403274371	14.36317431981	18.6384350442583	13.0659206026003	12.3605208109016
AT1G17500	-0.0768736737677514	5.80253444515012	0.766409362592998	0.863191292070894	252	245	263	1156	621	56.355969349509	50.9996769326588	59.7793709346334	67.4294831098478	44.3692683443347
AT1G17510	-0.556370863929088	3.65705854474014	0.149888462727531	0.279890364106782	71	70	53	176	138	15.8780707294252	14.5713362664739	12.0467933822645	10.2660804734716	9.85983740985215
AT1G17520	-0.552478774176656	4.80718393063456	0.0646562005925698	0.147547865231502	126	186	121	419	288	28.1779846747545	38.7181220794879	27.5030565896983	24.4402711271853	20.5770519857784
AT1G17530	-0.884901611114557	5.25514106435186	0.000912697951329879	0.00456849024566335	203	233	194	418	384	45.3978641982156	48.5017335726918	44.0958097388551	24.3819411244951	27.4360693143712
AT1G17550	0.0108446990004869	5.86898103345822	0.962431019632553	0.985380036580153	266	283	231	1203	712	59.4868565355928	58.9098309058875	52.5058353076058	70.1709932362862	50.8710451870633
AT1G17560	0.985984225732688	3.23637803851831	0.0224843303596556	0.0647298580418471	19	39	28	229	176	4.24906118111377	8.11831591989262	6.36434367364919	13.3575706160512	12.5748651024201
AT1G17580	0.199041742424671	6.30950533310871	0.409962119448363	0.57254645859155	311	410	285	1516	1218	69.5504224908623	85.3463981322045	64.7799266782149	88.4282840783125	87.0237823565211
AT1G17590	-0.0351346236411879	3.18205883830916	0.95862976156117	0.982900931325959	33	43	44	202	90	7.37994836719761	8.95096370654828	10.001111487163	11.7826605434163	6.43032874555575
AT1G17600	0.540699167456055	3.56379737188426	0.222565621446355	0.372829352953783	26	43	60	224	218	5.81450477415569	8.95096370654828	13.6378793006768	13.0659206026003	15.5756851836795
AT1G17610	-0.322034729150927	2.22441771290442	0.5855870139232	0.725401167041963	18	22	26	100	34	4.02542638210778	4.57956282660609	5.90974769695996	5.83300026901797	2.42923530387662
AT1G17620	-0.947640368351135	5.87626098010846	0.00546092627178599	0.0203278022584657	329	368	284	1020	287	73.5758488729701	76.6035963723201	64.5526286898703	59.4966027439833	20.5056038886056
AT1G17630	0.0729141274842645	1.75391365836772	0.929359367326192	0.965377842979153	13	12	16	72	35	2.90725238707784	2.49794335996696	3.63676781351382	4.19976019369294	2.50068340104946
AT1G17640	-0.55820540081255	3.12660916555128	0.262888487408863	0.42103771340312	27	66	42	112	102	6.03813957316168	13.7386884798183	9.54651551047378	6.53296030130013	7.28770591162985
AT1G17650	0.259465361905088	5.98686132113596	0.256868012070747	0.413543329577275	241	275	268	1236	998	53.8959865604431	57.2445353325762	60.9158608763565	72.0958833250621	71.305200978496
AT1G17665	-4.6326106080969	4.52474599703632	1.31927512651998e-29	3.26140332159581e-27	167	181	168	37	14	37.347011434	37.6773123461683	38.1860620418951	2.15821009953665	1.00027336041978
AT1G17680	-0.0988775781148393	5.54007051053431	0.696204307093915	0.8126164667688	207	249	185	831	601	46.2924033942395	51.8323247193144	42.0501278437535	48.4722322355394	42.9403064008778
AT1G17690	0.634278939472798	5.53519171831894	0.00939446687173788	0.0317781603953361	154	177	173	1170	732	34.4397590469222	36.8446645595127	39.3225519836182	68.2461031475103	52.3000071305201
AT1G17700	0.26958138007291	2.43083598386037	0.630741382330712	0.762455770978268	34	17	12	118	68	7.60358316620359	3.53875309328653	2.72757586013537	6.88294031744121	4.85847060775323
AT1G17710	-1.86472709952099	4.69396017782855	6.22842289617247e-05	0.000454752780810536	262	82	146	165	155	58.5923173395689	17.0692796264409	33.1855062983136	9.62445044387965	11.0744550617905
AT1G17720	-0.11002867420818	6.67898289071404	0.666935235698052	0.790562989097037	475	505	435	1999	1196	106.226529527844	105.121783065276	98.874624929907	116.601675377669	85.4519242187186
AT1G17730	-0.101324363796805	5.33773852539534	0.698213893372929	0.81421590731196	188	192	175	677	553	42.0433422131258	39.9670937594714	39.7771479603074	39.4894118212517	39.5107977365814
AT1G17744	-0.392470695387275	4.77418029747266	0.299169304876398	0.46072272000365	140	80	179	397	334	31.3088718608383	16.6529557331131	40.6863399136859	23.1570110680013	23.8636644557291
AT1G17745	-0.644257847496572	6.66364065094025	0.0905979413831603	0.191792720359092	570	276	716	1263	1134	127.471835433413	57.4526972792401	162.745359654743	73.670793397697	81.0221421940024
AT1G17750	0.497861629247258	2.95959137551464	0.36146582787718	0.524622284927695	24	32	29	256	57	5.36723517614371	6.66118229324523	6.5916416619938	14.932480688686	4.07254153885197
AT1G17760	0.308471642452303	5.3611846148703	0.22799853681614	0.379630210310424	150	209	143	877	612	33.5452198508982	43.5058468527579	32.5036123332798	51.1554123592876	43.7262354697791
AT1G17780	-0.238562507966673	4.55469105136976	0.435319180233399	0.596035833338399	118	116	100	382	294	26.3889062827066	24.146785813014	22.7297988344614	22.2820610276487	21.0057405688154
AT1G17790	-0.355499205920763	4.11505873969995	0.316540971124908	0.479789116966628	81	96	77	325	164	18.114418719485	19.9835468797357	17.5019451025353	18.9572508743084	11.717487936346
AT1G17810	-0.127454335592587	0.830894556524502	0.875908123249171	0.932180597862342	7	7	8	22	25	1.56544359304192	1.45713362664739	1.81838390675691	1.28326005918395	1.78620242932104
AT1G17820	0.0824604173781367	5.00692640795401	0.76200323346587	0.860599458401444	136	145	137	688	395	30.4143326648144	30.1834822662674	31.1398244032121	40.1310418508437	28.2219983832725
AT1G17830	-0.0973438765540298	3.52097294654118	0.837138551679205	0.908662244249969	60	45	50	202	147	13.4180879403593	9.3672875998761	11.3648994172307	11.7826605434163	10.5028702844077
AT1G17840	0.374374925326952	7.20702071462168	0.157214302850102	0.290549177290166	562	690	522	2634	2705	125.682757041365	143.6317431981	118.649549915888	153.641227085933	193.267102852537
AT1G17850	0.492603999599397	6.07312135240917	0.175625261745385	0.31525829703193	253	311	212	754	1634	56.579604148515	64.7383654124771	48.1871735290581	43.9808220283955	116.746190780423
AT1G17860	-0.44213483246854	6.36580341202489	0.110723892313556	0.223221831448215	401	395	436	981	1121	89.6775544014012	82.2239689322458	99.1019229182516	57.2217326390663	80.0933169307555
AT1G17870	4.6684952070947	7.20272128810424	3.94322545901421e-09	8.34430982580722e-08	68	66	48	533	8837	15.2071663324072	13.7386884798183	10.9103034405415	31.0898914338658	631.386834716402
AT1G17880	0.434214989437481	6.47342172346095	0.0749564410873724	0.165604005527174	350	338	350	1920	1444	78.2721796520958	70.3587379724027	79.5542959206148	111.993605165145	103.171052317583
AT1G17890	0.18354316106993	5.66983367917201	0.450033772534687	0.609552834377878	194	221	228	935	797	43.3851510071617	46.0037902127249	51.8239413425719	54.538552515318	56.9441334467548
AT1G17920	0.386668281836146	3.48857365316394	0.318990261500707	0.482191379391005	37	49	44	234	173	8.27448756322156	10.1999353865318	10.001111487163	13.6492206295021	12.3605208109016
AT1G17930	-0.0543420172959926	4.14701708262827	0.889531748028434	0.940659735405115	68	92	79	329	225	15.2071663324072	19.15089909308	17.9565410792245	19.1905708850691	16.0758218638894
AT1G17940	-0.49630492779341	4.4138749189437	0.145334590323542	0.274115047703849	113	132	80	363	199	25.2707322876766	27.4773769596366	18.1838390675691	21.1737909765352	14.2181713373955
AT1G17950	1.72395792385547	2.02306677074502	0.00153993697987288	0.00708401919501918	8	11	5	128	67	1.7890783920479	2.28978141330305	1.13648994172307	7.466240344343	4.78702251058039
AT1G17960	0.0971373623080965	1.96661948571116	0.867944304341997	0.927148938108618	16	20	12	80	45	3.57815678409581	4.16323893327827	2.72757586013537	4.66640021521438	3.21516437277787
AT1G17970	-1.08938519852529	4.91930037929104	0.000143809493643457	0.000938177239965835	150	198	171	371	222	33.5452198508982	41.2160654394549	38.867956006929	21.6404309980567	15.8614775723708
AT1G17980	-0.405364679903033	5.92191193874997	0.0885149133446874	0.188675580656514	263	339	300	913	710	58.8159521385749	70.5668999190666	68.1893965033841	53.2552924561341	50.7281489927176
AT1G18030	-0.934135099315403	4.39333778769492	0.0063744973316691	0.0230654644081332	100	125	125	307	147	22.3634799005988	26.0202433329892	28.4122485430767	17.9073108258852	10.5028702844077
AT1G18040	0.897629885493848	4.03716762124352	0.00887558700175563	0.0303898826247175	50	54	54	472	253	11.1817399502994	11.2407451198513	12.2740913706091	27.5317612697648	18.0763685847289
AT1G18060	0.333722372979392	6.49457693166163	0.175458700710457	0.315066969580313	318	423	353	1875	1415	71.1158660839042	88.0525034388354	80.2361898856487	109.368755044087	101.099057499571
AT1G18070	0.227180775498656	7.24930715625762	0.357215895674721	0.520683796879364	593	702	614	2915	2387	132.615435810551	146.129686558067	139.560964843593	170.031957841874	170.546607951573
AT1G18075	-0.268539012633427	0.0397920374467533	0.837403894393687	0.908903307484222	4	3	5	19	6	0.894539196023952	0.62448583999174	1.13648994172307	1.10827005111341	0.42868858303705
AT1G18080	0.499784447218129	7.56879592125504	0.0508106118555748	0.122062808611089	690	704	779	3941	3357	154.308011314132	146.546010451395	177.065132920454	229.878540601998	239.851262209229
AT1G18090	1.29002508102371	4.32482490749235	5.9541918359885e-05	0.000437313642256646	53	66	46	608	371	11.8526443473174	13.7386884798183	10.4557074638522	35.4646416356293	26.5072440511243
AT1G18100	0.311631534426835	3.86324218370821	0.371262038090747	0.534447434842835	58	61	55	299	219	12.9708183423473	12.6978787464987	12.5013893589538	17.4406708043637	15.6471332808523
AT1G18140	1.07377526475341	2.5675651139354	0.0556182224634178	0.130918080948112	22	17	11	212	59	4.91996557813174	3.53875309328653	2.50027787179075	12.3659605703181	4.21543773319766
AT1G18150	-0.615625296465215	6.20864510541594	0.00976525855685187	0.0328526061567609	382	427	346	1168	672	85.4284932202874	88.885151225491	78.6451039672364	68.1294431421299	48.0131213001496
AT1G18160	-0.484478220000448	6.72024966596097	0.0562804292223457	0.132062608514701	492	618	491	1527	1194	110.028321110946	128.644083038298	111.603312277205	89.0699141079044	85.3090280243729
AT1G18170	-0.526351023937446	5.82169440354328	0.0363973012349873	0.0939808909868257	295	310	260	718	689	65.9722657067665	64.5302034658131	59.0974769695996	41.880941931549	49.2277389520879
AT1G18180	0.114952310429263	3.3698555856417	0.781943578745729	0.873154829180794	48	46	37	200	141	10.7344703522874	9.57544954654002	8.41002556875071	11.6660005380359	10.0741817013707
AT1G18190	0.0111801011551457	4.92359909327763	0.970449962585278	0.990194477216881	134	152	118	669	335	29.9670630668024	31.6406158929148	26.8211626246644	39.0227717997302	23.935112552902
AT1G18200	-1.01315036752968	3.70170095928826	0.031068925907937	0.0829755134854449	72	105	46	203	73	16.1017055284311	21.8570043997109	10.4557074638522	11.8409905461065	5.21571109361744
AT1G18210	-0.613162435862874	6.17049809734736	0.015964377636852	0.0489936420743641	338	353	426	1139	655	75.588562064024	73.4811671723614	96.8289430348055	66.4378730641147	46.7985036482113
AT1G18250	1.10978918287509	4.45799900702435	0.000753819818022668	0.00386719136623787	61	75	60	727	326	13.6417227393653	15.6121459997935	13.6378793006768	42.4059119557607	23.2920796783464
AT1G18260	-0.321015259643959	6.33719769603924	0.190963013068259	0.334671042001945	390	440	350	1206	1026	87.2175716123353	91.5912565321219	79.5542959206148	70.3459832443567	73.3057476993355
AT1G18265	-3.37336995890613	3.94609939039356	1.74922440799822e-13	7.8707607034832e-12	138	124	75	52	27	30.8616022628263	25.8120813863253	17.047349125846	3.03316013988935	1.92909862366672
AT1G18270	0.0291284489076523	7.39766869045328	0.905078892801779	0.950178320084191	712	953	592	2888	2515	159.227976892263	198.378335170709	134.560409100011	168.457047769239	179.691964389697
AT1G18290	0.658483029052694	1.08875706908999	0.394459155488079	0.557903360992866	8	3	8	65	14	1.7890783920479	0.62448583999174	1.81838390675691	3.79145017486168	1.00027336041978
AT1G18300	-1.11828412910286	4.28392659951683	0.00130051514986088	0.00614075660853285	91	146	101	218	154	20.3507667095449	30.3916442129314	22.957096822806	12.7159405864592	11.0030069646176
AT1G18320	0.918914795871241	0.755181776534654	0.193514400249075	0.337778280120321	5	3	5	36	24	1.11817399502994	0.62448583999174	1.13648994172307	2.09988009684647	1.7147543321482
AT1G18330	1.38889545904067	4.36520271096795	0.00264782842677943	0.0111769422924701	59	77	28	313	626	13.1944531413533	16.0284698931213	6.36434367364919	18.2572908420263	44.7265088301989
AT1G18335	0.396361149978816	3.74770725904171	0.275862082033814	0.435186931664905	50	59	47	271	217	11.1817399502994	12.2815548531709	10.6830054521968	15.8074307290387	15.5042370865066
AT1G18340	0.174818631060191	4.08430069929191	0.606894682527331	0.743202922532284	60	80	73	350	231	13.4180879403593	16.6529557331131	16.5927531491568	20.4155009415629	16.5045104469264
AT1G18350	-4.14004575019037	0.312792716231968	8.11916244494925e-05	0.000570403261971863	19	8	4	4	0	4.24906118111377	1.66529557331131	0.909191953378455	0.233320010760719	0
AT1G18360	-0.321580564373576	4.95289938843594	0.259064512581866	0.416409592509964	126	163	161	467	388	28.1779846747545	33.9303973062179	36.5949761234828	27.2401112563139	27.7218617030626
AT1G18370	1.77227751581299	4.88308740461682	4.56199028857649e-10	1.1791033448199e-08	55	81	60	940	665	12.2999139453293	16.861117679777	13.6378793006768	54.8302025287689	47.5129846199397
AT1G18382	-2.4896916647043	2.46321805775991	6.93186763177249e-06	6.83674726545834e-05	41	33	43	38	14	9.16902675924551	6.86934423990914	9.77381349881839	2.21654010222683	1.00027336041978
AT1G18390	-2.05487503051822	5.76256838219535	4.12116268869582e-11	1.30418662014405e-09	368	309	372	459	179	82.2976060342036	64.3220415191492	84.5548516641963	26.7734712347925	12.7892093939387
AT1G18400	1.26933710068626	3.08698953579845	0.00586488628160688	0.0215678780951007	21	17	29	190	191	4.69633077912575	3.53875309328653	6.5916416619938	11.0827005111341	13.6465865600128
AT1G18410	0.0745471359635579	0.288810457641429	1	1	2	4	7	19	14	0.447269598011976	0.832647786655654	1.5910859184123	1.10827005111341	1.00027336041978
AT1G18415	0.295534348713781	4.25630105906636	0.367498480923703	0.530519756777258	89	78	64	375	300	19.9034971115329	16.2366318397852	14.5470712540553	21.8737510088174	21.4344291518525
AT1G18420	0.328866091624726	4.16339040804996	0.333375885610609	0.497141968940155	82	73	59	349	289	18.338053518491	15.1958221064657	13.4105813123322	20.3571709388727	20.6485000829512
AT1G18440	0.772353776773954	4.66171401927942	0.00783660835320593	0.0274134942796473	77	103	80	581	472	17.2198795234611	21.4406805063831	18.1838390675691	33.8897315629944	33.7235018655813
AT1G18450	0.11134878284572	5.99829297740955	0.636505372964002	0.767348674818851	264	310	255	1067	1028	59.0395869375808	64.5302034658131	57.9609870278765	62.2381128704218	73.4486438936812
AT1G18460	0.663638823308946	6.27476510881398	0.00668878731028925	0.0240176841679952	240	359	243	1943	1267	53.6723517614371	74.7301388523449	55.2334111677411	113.335195227019	90.5247391179904
AT1G18470	-1.60601717928042	6.31043453993942	2.1589001435208e-10	6.02569347045531e-09	481	566	420	699	462	107.56833832188	117.819661811775	95.4651551047378	40.7726718804356	33.0090208938528
AT1G18480	0.0358501730397803	4.96488036451871	0.899804437152092	0.946941986171028	125	129	156	630	395	27.9543498757485	26.8528911196448	35.4584861817597	36.7479016948132	28.2219983832725
AT1G18485	-0.73770132220808	4.94484300888942	0.0108186521514802	0.0357609466193256	154	176	163	493	239	34.4397590469222	36.6365026128488	37.049572100172	28.7566913262586	17.0760952243092
AT1G18490	-0.0407644462568368	4.58101085990267	0.908226176426869	0.952085639573848	109	113	100	406	337	24.3761930916527	23.5222999730222	22.7297988344614	23.681981092213	24.0780087472476
AT1G18500	-0.389718239484894	7.045984404576	0.155014031918821	0.287240727752222	654	664	637	1672	1796	146.257158549916	138.219532584838	144.788818575519	97.5277644979805	128.320782522424
AT1G18540	0.642379315011523	7.00111872835196	0.0118916537591204	0.0386690375178578	422	441	529	3074	2175	94.373885180527	91.7994184787858	120.240635834301	179.306428269612	155.399611350931
AT1G18550	0.837335172327366	3.73678609713268	0.023387581656448	0.066689119532713	48	48	35	329	233	10.7344703522874	9.99177343986784	7.95542959206148	19.1905708850691	16.6474066412721
AT1G18560	0.306662079934293	3.50843386015304	0.441720649191202	0.601820398201045	35	57	44	236	167	7.82721796520958	11.8652309598431	10.001111487163	13.7658806348824	11.9318322278646
AT1G18570	-3.27986414593302	5.89145461321304	7.55055003625128e-20	7.8544409857301e-18	443	360	445	252	77	99.0702159596527	74.9383007990088	101.147604813353	14.6991606779253	5.50150348230881
AT1G18580	-0.432258738048459	4.96991344629989	0.18894082091622	0.332513690947449	159	181	130	643	235	35.5579330419521	37.6773123461683	29.5487384847998	37.5061917297856	16.7903028356178
AT1G18590	1.07939939639514	5.23209654481865	0.00023473526044757	0.00143053713102807	96	95	149	1086	675	21.4689407045749	19.7753849330718	33.8674002633474	63.3463829215352	48.2274655916681
AT1G18600	0.0765277303627888	4.79024226457565	0.786865538290316	0.876459345671583	113	128	119	506	399	25.2707322876766	26.6447291729809	27.048460613009	29.5149813612309	28.5077907719638
AT1G18610	1.32128554555717	4.25983060063787	6.51687990365493e-05	0.000473183128595373	46	60	49	615	335	10.2872007542754	12.4897167998348	11.1376014288861	35.8729516544605	23.935112552902
AT1G18620	-0.430532979902667	6.35486638609356	0.0858690120639662	0.184231728660417	390	486	353	1402	817	87.2175716123353	101.166706078662	80.2361898856487	81.778663771632	58.3730953902116
AT1G18630	0.309918631051887	3.88926929897859	0.400164092744433	0.563053976217944	51	72	55	260	255	11.4053747493054	14.9876601598018	12.5013893589538	15.1658006994467	18.2192647790746
AT1G18640	0.235164073662535	5.27682306357424	0.382578212830778	0.54617270101319	134	190	159	665	661	29.9670630668024	39.5507698661435	36.1403801467936	38.7894517889695	47.2271922312483
AT1G18650	-0.25636790245468	5.3392083983241	0.371715783522115	0.534822295133468	197	251	136	717	459	44.0560554041796	52.2486486126423	30.9125264148675	41.8226119288589	32.7946766023343
AT1G18660	0.111255330661549	6.85163935064848	0.64762828930412	0.776127138311137	502	536	461	2119	1726	112.264669101006	111.574803411858	104.784372626867	123.601275700491	123.319415720325
AT1G18670	0.525081465916428	4.52687445534492	0.115757234487996	0.230866246041787	72	125	64	548	353	16.1017055284311	26.0202433329892	14.5470712540553	31.9648414742185	25.2211783020131
AT1G18680	0.45925656504884	3.49837699271385	0.27382736517133	0.432952176399183	32	54	42	191	215	7.15631356819162	11.2407451198513	9.54651551047378	11.1410305138243	15.361340892161
AT1G18690	-0.262786200368875	3.8455028993173	0.516226975347851	0.6687166332201	59	88	59	293	132	13.1944531413533	18.3182513064244	13.4105813123322	17.0906907882227	9.4311488268151
AT1G18700	-0.29401559945465	5.87944446538175	0.209891365789377	0.357700508461653	265	322	266	1000	676	59.2632217365868	67.0281468257801	60.4612648996673	58.3300026901797	48.298913688841
AT1G18710	-1.00354559138623	3.16626312519711	0.135166371254659	0.259454732728066	78	57	18	164	34	17.4435143224671	11.8652309598431	4.09136379020305	9.56612044118947	2.42923530387662
AT1G18720	-1.27742335625159	6.54593033007202	6.08778479333455e-07	7.76229501591862e-06	535	562	544	970	664	119.644617468204	116.987014025119	123.65010565947	56.5801026094743	47.4415365227669
AT1G18730	-0.579531623169902	6.54763694920607	0.0208386639706239	0.0607327109590458	469	506	471	1294	1014	104.884720733808	105.32994501194	107.057352510313	75.4790234810926	72.4483705332614
AT1G18735	-0.299319111123551	3.79880070723057	0.424049492911043	0.585334821949664	62	69	69	232	160	13.8653575383713	14.36317431981	15.6835611957783	13.5325606241217	11.4316955476547
AT1G18740	0.503589593973326	5.5691438858	0.129603598500286	0.251061205793687	188	188	165	623	1090	42.0433422131258	39.1344459728157	37.5041680768613	36.339591675982	77.8784259183974
AT1G18745	-1.79188453071081	2.70594464234068	0.000730266690816066	0.00377121994940231	42	41	44	71	22	9.3926615582515	8.53463981322045	10.001111487163	4.14143019100276	1.57185813780252
AT1G18750	1.34547002669933	3.81084876742988	0.000196958107759654	0.00122773085682397	34	44	33	393	283	7.60358316620359	9.15912565321219	7.50083361537225	22.9236910572406	20.2198114999142
AT1G18773	0.220964571743104	2.97725476843236	0.63061986574794	0.762352734953484	32	41	23	166	104	7.15631356819162	8.53463981322045	5.22785373192612	9.68278044656983	7.43060210597553
AT1G18800	0.638928916320976	5.35324271511648	0.0090813525489432	0.0309682669767841	148	153	142	944	708	33.0979502528862	31.8487778395787	32.2763143449352	55.0635225395297	50.5852527983719
AT1G18810	2.49716525048059	4.99373638478679	9.89945378202264e-17	7.19782776199452e-15	55	58	32	1109	841	12.2999139453293	12.073392906507	7.27353562702764	64.6879729834093	60.0878497223598
AT1G18830	0.0678612412646798	-0.00799617098943581	1	1	0	6	4	23	4	0	1.24897167998348	0.909191953378455	1.34159006187413	0.285792388691367
AT1G18835	3.06499648031412	0.103922897682124	0.00181215086117351	0.0081464610045503	2	0	0	19	23	0.447269598011976	0	0	1.10827005111341	1.64330623497536
AT1G18840	1.04130426909193	5.45396165250909	1.66743947376331e-05	0.000146359573227131	133	142	132	1182	834	29.7434282677964	29.5589964262757	30.003334461489	68.9460631797924	59.5877130421499
AT1G18850	1.12417739366891	4.38750100157303	0.000256946249297843	0.00154660886178618	60	67	58	580	393	13.4180879403593	13.9468504264822	13.1832833239876	33.8314015603042	28.0791021889268
AT1G18860	-0.215691681536195	2.94723849576051	0.695838481783463	0.812489969193047	53	28	26	158	72	11.8526443473174	5.82853450658958	5.90974769695996	9.2161404250484	5.1442629964446
AT1G18870	-0.0442841691267457	4.22710478941957	0.927764065547123	0.964292739246263	107	86	59	366	227	23.9289234936407	17.9019274130966	13.4105813123322	21.3487809846058	16.2187180582351
AT1G18880	-0.0435650846041181	5.49128962654617	0.889827867637744	0.940659735405115	206	221	182	1056	427	46.0687685952335	46.0037902127249	41.3682338787197	61.5964828408298	30.5083374928034
AT1G18890	-0.285838944181526	6.25958725195054	0.281629821743426	0.441435733574116	319	361	422	1488	754	71.3395008829102	75.1464627456727	95.919751081427	86.7950440029874	53.8718652683226
AT1G18900	1.0696561602474	5.55786533276822	1.25991446930808e-05	0.000115710588914208	146	152	135	1400	820	32.6506806548743	31.6406158929148	30.6852284265229	81.6620037662516	58.5874396817302
AT1G18910	1.3896895288073	5.15668743693963	6.13964325024393e-08	9.80336805603158e-07	96	98	90	1102	704	21.4689407045749	20.3998707730635	20.4568189510152	64.2796629645781	50.2994604096805
AT1G18940	0.754034295233809	2.14192138129473	0.152833141805829	0.284000955851246	18	12	12	74	90	4.02542638210778	2.49794335996696	2.72757586013537	4.3164201990733	6.43032874555575
AT1G18950	0.164524578751518	5.76377547315778	0.484524259691853	0.640454693898529	221	269	204	1107	762	49.4232905803234	55.9955636525927	46.3687896223012	64.571312978029	54.4434500457053
AT1G18970	-1.08468305979962	3.49250387128204	0.136574700162199	0.26127496126259	146	25	21	137	85	32.6506806548743	5.20404866659783	4.77325775523689	7.99121036855462	6.07308825969154
AT1G18980	-1.27047989200951	4.91166196073113	0.00277015500440046	0.0116093472491956	253	141	135	440	126	56.579604148515	29.3508344796118	30.6852284265229	25.6652011836791	9.00246024377805
AT1G18990	0.136767284884129	1.47889078925347	0.850324488529187	0.916771086581006	10	15	8	40	44	2.23634799005988	3.1224291999587	1.81838390675691	2.33320010760719	3.14371627560503
AT1G19000	-0.366446163583479	7.54326372666169	0.148737505490396	0.278360854884598	919	932	894	3104	2052	205.520380286503	194.006934290767	203.204401580085	181.056328350318	146.611495398671
AT1G19010	0.169740295932289	3.99922353712474	0.639387899788634	0.769675638076225	65	74	62	386	176	14.5362619353892	15.4039840531296	14.0924752773661	22.5153810384094	12.5748651024201
AT1G19020	-1.18551778329926	4.94789025434269	0.000322194414704563	0.00188586942512172	197	131	204	287	268	44.0560554041796	27.2692150129727	46.3687896223012	16.7407107720816	19.1480900423216
AT1G19025	1.07947532115294	3.36258660677006	0.0322161056787771	0.0853773525826893	31	28	31	134	287	6.93267876918563	5.82853450658958	7.04623763868303	7.81622036048408	20.5056038886056
AT1G19050	1.37066483800638	4.25113899898959	0.000487450744530706	0.00269618386281225	31	56	63	692	284	6.93267876918563	11.6570690131792	14.3197732657107	40.3643618616044	20.291259597087
AT1G19070	-0.289880718488468	0.812820564528491	0.755076387752395	0.856117203682139	11	6	6	21	23	2.45998278906587	1.24897167998348	1.36378793006768	1.22493005649377	1.64330623497536
AT1G19080	0.39724265787076	3.31198359639846	0.329684248591979	0.49328219279858	40	39	35	196	161	8.94539196023952	8.11831591989262	7.95542959206148	11.4326805272752	11.5031436448275
AT1G19100	0.44082240528969	4.87302835596645	0.116676491229659	0.232124498367239	127	122	91	624	477	28.4016194737605	25.3957574929974	20.6841169393599	36.3979216786721	34.0807423514455
AT1G19110	0.274074595333142	6.44366104909976	0.254697062908307	0.411024451493147	350	404	322	1776	1331	78.2721796520958	84.097426452221	73.1899522469656	103.594084777759	95.0974173370522
AT1G19120	-0.195085612904086	4.84563355951999	0.495288327657103	0.650143280176081	135	139	130	468	373	30.1906978658084	28.934510586284	29.5487384847998	27.2984412590041	26.6501402454699
AT1G19130	-0.353171856414884	5.45744482424835	0.237770648710785	0.391159057493128	196	177	266	598	583	43.8324206051737	36.8446645595127	60.4612648996673	34.8813416087275	41.6542406517667
AT1G19140	1.0923202964403	5.51740162257388	7.88917585860211e-06	7.66185454146535e-05	133	150	134	1151	958	29.7434282677964	31.224291999587	30.4579304381782	67.1378330963969	68.4472770915823
AT1G19150	-0.393716605717081	6.80632666197483	0.119677990692974	0.236527137621338	543	603	515	1639	1358	121.433695860252	125.52165383834	117.058463997476	95.6028744092046	97.026515960719
AT1G19170	0.0782225889939485	4.77472929047726	0.786628432063533	0.876390443887904	110	149	99	565	349	24.5998278906587	31.0161300529231	22.5025008461168	32.9564515199515	24.9353859133217
AT1G19180	-1.06793564812178	6.41846018837359	0.000135236652240123	0.000890619165106751	611	423	415	932	723	136.640862192659	88.0525034388354	94.3286651630147	54.3635625072475	51.6569742559645
AT1G19190	0.484460283682089	1.86137212548246	0.346547196902366	0.510091044348918	11	13	14	82	48	2.45998278906587	2.70610530663087	3.18217183682459	4.78306022059474	3.4295086642964
AT1G19200	-0.970884504651592	3.32564116799268	0.0264424123195802	0.0733898309432492	71	45	52	125	83	15.8780707294252	9.3672875998761	11.8194953939199	7.29125033627247	5.93019206534586
AT1G19220	0.147723887313661	5.43689311484535	0.570783620972222	0.713836223514421	191	217	148	962	541	42.7142466101437	45.1711424260692	33.6401022750028	56.1134625879529	38.6534205705073
AT1G19230	1.53376791778484	4.54549258411906	1.12231280236365e-05	0.000104535278883277	76	42	53	590	577	16.9962447244551	8.74280175988436	12.0467933822645	34.414701587206	41.2255520687296
AT1G19240	-0.0172419386418835	3.60948179672481	0.998667082950281	1	49	62	51	228	157	10.9581051512934	12.9060406931626	11.5921974055753	13.299240613361	11.2173512561361
AT1G19250	-5.54208258893902	2.7794875225671	7.9651848989329e-14	3.88335105060967e-12	63	34	66	4	4	14.0889923373772	7.07750618657306	15.0016672307445	0.233320010760719	0.285792388691367
AT1G19270	-1.2204144179308	4.98356785374848	6.68865842925741e-05	0.00048365030823808	161	203	190	410	182	36.0052026399641	42.2568751727744	43.1866177854766	23.9153011029737	13.0035536854572
AT1G19290	0.683391933074288	3.34272215938216	0.0967389460972504	0.201404485716984	30	43	32	261	150	6.70904397017964	8.95096370654828	7.27353562702764	15.2241307021369	10.7172145759262
AT1G19300	-0.72904117021149	4.59461830972596	0.0158022382099448	0.0486025221758739	116	150	121	321	237	25.9416366846946	31.224291999587	27.5030565896983	18.7239308635477	16.9331990299635
AT1G19310	-2.30786119849217	4.59440736264933	8.29227799504963e-13	3.38341043708695e-11	157	172	156	145	92	35.1106634439401	35.8038548261931	35.4584861817597	8.45785039007606	6.57322493990143
AT1G19320	-2.55109897778033	-0.331626956976695	0.00612675199459642	0.022343186335032	4	7	5	2	4	0.894539196023952	1.45713362664739	1.13648994172307	0.116660005380359	0.285792388691367
AT1G19330	-1.08476713857944	4.85229515333822	0.000647654112528824	0.00340495218522983	144	186	165	407	175	32.2034110568623	38.7181220794879	37.5041680768613	23.7403110949031	12.5034170052473
AT1G19340	-0.598938103132466	3.26180567593269	0.274370952877687	0.433485476151792	43	61	45	212	44	9.61629635725749	12.6978787464987	10.2284094755076	12.3659605703181	3.14371627560503
AT1G19350	-0.364581701357107	7.17660195620347	0.147342155067333	0.276549451012704	723	722	683	2251	1705	161.687959681329	150.292925491345	155.244526039371	131.300836055595	121.819005679695
AT1G19360	-0.147154841502186	5.79282575217235	0.586343343668299	0.726121680840522	267	220	280	1127	590	59.7104913345988	45.7956282660609	63.6434367364919	65.7379130318325	42.1543773319766
AT1G19370	-1.90822201865357	5.32102223743871	3.44630836523511e-11	1.10560729280436e-09	252	284	232	344	162	56.355969349509	59.1179928525514	52.7331332959504	20.0655209254218	11.5745917420003
AT1G19380	-1.35720982783931	4.29313850209779	0.00950528931123672	0.0320949728698675	88	155	111	311	52	19.6798623125269	32.2651017329066	25.2300767062521	18.1406308366459	3.71530105298777
AT1G19394	-2.07906544508978	2.85178888788737	8.89459112580038e-05	0.000618266765883042	38	57	51	66	21	8.49812236222755	11.8652309598431	11.5921974055753	3.84978017755186	1.50041004062967
AT1G19396	-1.95908306793051	4.30016717493305	5.13397273549426e-07	6.64696051084048e-06	126	142	116	185	64	28.1779846747545	29.5589964262757	26.3665666479752	10.7910504976832	4.57267821906187
AT1G19397	-2.00513454544444	3.43092220500358	1.58245640953167e-05	0.000140186157392449	79	78	57	96	37	17.6671491214731	16.2366318397852	12.955985335643	5.59968025825725	2.64357959539514
AT1G19400	-0.651465379576313	6.65702957481095	0.0173941275235652	0.0526736996184861	534	539	510	1125	1216	119.420982669198	112.199289251849	115.921974055753	65.6212530264522	86.8808861621755
AT1G19430	-0.018726944127812	5.43393982989999	0.949320482253476	0.977798700729979	194	201	185	873	523	43.3851510071617	41.8405512794466	42.0501278437535	50.9220923485269	37.3673548213962
AT1G19440	1.0582438978823	4.83641084877723	0.000350907562253373	0.00202906455851132	67	103	92	844	488	14.9835315334012	21.4406805063831	20.9114149277045	49.2305222705117	34.8666714203467
AT1G19450	1.98424460879249	6.2088276801534	4.59568707333113e-16	2.98975766166895e-14	126	192	133	2437	1814	28.1779846747545	39.9670937594714	30.2306324498336	142.150216555968	129.606848271535
AT1G19480	0.419965045982257	3.66992845726968	0.27720646091334	0.436553950623699	40	65	42	275	195	8.94539196023952	13.5305265331544	9.54651551047378	16.0407507397994	13.9323789487041
AT1G19485	-0.107530868674684	5.55014943928553	0.694640195217726	0.811726972645428	208	271	170	915	545	46.5160381932455	56.4118875459205	38.6406580185843	53.3719524615144	38.9392129591987
AT1G19490	4.10195153870996	4.13656003461028	8.40960516068074e-24	1.31873905404018e-21	13	7	9	741	477	2.90725238707784	1.45713362664739	2.04568189510152	43.2225319934232	34.0807423514455
AT1G19510	-1.71440965723501	1.5666894774711	0.00257101680190861	0.0108898964036496	16	24	18	29	14	3.57815678409581	4.99588671993392	4.09136379020305	1.69157007801521	1.00027336041978
AT1G19520	0.931939905422155	5.64373594940529	0.000152865745633643	0.000990187396115827	154	193	141	1180	1015	34.4397590469222	40.1752557061353	32.0490163565905	68.8294031744121	72.5198186304343
AT1G19530	0.269916576157436	3.70675565975446	0.513806700575596	0.666458036987345	72	50	36	232	216	16.1017055284311	10.4080973331957	8.18272758040609	13.5325606241217	15.4327889893338
AT1G19540	-0.777770309380422	2.69059726609809	0.0980653463431209	0.203520703477333	36	34	34	78	66	8.05085276421557	7.07750618657306	7.72813160371687	4.54974020983402	4.71557441340755
AT1G19550	1.26828771818892	1.35694742267191	0.0343309054958872	0.0897927952682446	4	9	5	60	44	0.894539196023952	1.87345751997522	1.13648994172307	3.49980016141078	3.14371627560503
AT1G19570	-0.0970640142565187	6.83634399093251	0.706974492540351	0.82136882843111	509	540	521	1939	1557	113.830112694048	112.407451198513	118.422251927544	113.101875216258	111.244687298114
AT1G19580	0.235956947120635	5.51940643808001	0.328371324517015	0.491772977127506	189	205	177	893	708	42.2669770121317	42.6731990661022	40.2317439369966	52.0886924023305	50.5852527983719
AT1G19600	0.492971885790901	5.98172871809837	0.0351246545649284	0.0914475509690365	258	248	218	1278	1128	57.6977781435449	51.6241627726505	49.5509614591258	74.5457434380497	80.5934536109654
AT1G19610	-2.94152980265562	2.39584322786777	6.49211922247575e-05	0.00047171127670084	37	15	63	28	10	8.27448756322156	3.1224291999587	14.3197732657107	1.63324007532503	0.714480971728417
AT1G19620	-0.686834724888898	1.48456584059715	0.435835827064186	0.596254701178232	24	14	5	64	7	5.36723517614371	2.91426725329479	1.13648994172307	3.7331201721715	0.500136680209892
AT1G19640	6.62892352008463	2.18741413971587	1.87437575961081e-14	9.88296010992273e-13	0	0	1	173	111	0	0	0.227297988344614	10.0910904654011	7.93073878618542
AT1G19650	0.270120285410866	5.43332218612563	0.266124391240674	0.424381257732435	177	191	164	918	628	39.5833594240599	39.7589318128075	37.2768700885167	53.546942469585	44.8694050245446
AT1G19660	-1.52822656272137	7.52292037169837	9.15914365377604e-08	1.40277759181338e-06	1092	1202	1054	1295	1397	244.209200514539	250.210659890024	239.572079715223	75.5373534837827	99.8129917504598
AT1G19670	-0.0522575274928734	5.68932508694248	0.856527037309013	0.920953929026981	277	246	178	1074	584	61.9468393246587	51.2078388793227	40.4590419253412	62.646422889253	41.7256887489395
AT1G19680	-0.172555382077896	5.44608974921718	0.492203564413532	0.64750976641968	196	233	183	768	536	43.8324206051737	48.5017335726918	41.5955318670643	44.797442066058	38.2961800846431
AT1G19690	0.398667114748661	4.25349305554231	0.21095469742345	0.358669071685326	70	84	69	396	305	15.6544359304192	17.4856035197687	15.6835611957783	23.0986810653112	21.7916696377167
AT1G19700	1.44119490471992	6.27966480229424	1.11635755665048e-09	2.61225181936488e-08	203	229	181	2099	1827	45.3978641982156	47.6690857860362	41.1409358903751	122.434675646687	130.535673534782
AT1G19710	0.867072935901931	4.66922581732093	0.00283791532127219	0.0118527066740942	73	90	88	678	433	16.3253403274371	18.7345751997522	20.002222974326	39.5477418239419	30.9370260758404
AT1G19715	0.142650646217282	6.67324002634087	0.560496770054641	0.705561421484012	455	494	366	2053	1432	101.753833547725	102.832001651973	83.1910637341286	119.751495522939	102.313675151509
AT1G19720	0.18772859742781	6.60412274380919	0.510109968629944	0.663151526123082	379	583	285	2099	1313	84.7575888232695	121.358414905062	64.7799266782149	122.434675646687	93.8113515879411
AT1G19730	-0.330051521551186	4.0574074257404	0.345880865358856	0.509641303119391	87	85	70	258	201	19.456227513521	17.6937654664326	15.910859184123	15.0491406940664	14.3610675317412
AT1G19740	-1.38151400523267	6.70380835242383	2.77393764408178e-07	3.84236992189126e-06	635	633	591	861	815	142.008097368802	131.766512238257	134.333111111667	50.2221323162447	58.2301991958659
AT1G19750	0.261458334995861	1.8362579568298	0.646934114436229	0.775808408450925	15	17	9	74	45	3.35452198508982	3.53875309328653	2.04568189510152	4.3164201990733	3.21516437277787
AT1G19770	-2.28170567127978	7.25169037729611	1.36776080855828e-14	7.36942509493211e-13	1019	1064	925	1055	484	227.883860187102	221.484311250404	210.250639218768	61.5381528381396	34.5808790316554
AT1G19790	0.154158866797948	0.811297235319737	0.921042568440082	0.960496563417764	5	7	7	53	4	1.11817399502994	1.45713362664739	1.5910859184123	3.09149014257953	0.285792388691367
AT1G19800	0.173352651935631	5.5096331757903	0.479797446114432	0.636328183236718	171	221	187	931	640	38.241550630024	46.0037902127249	42.5047238204428	54.3052325045573	45.7267821906187
AT1G19830	1.93238423564794	0.0573724474889447	0.0394687159756747	0.100084846459879	2	2	0	23	15	0.447269598011976	0.416323893327827	0	1.34159006187413	1.07172145759262
AT1G19835	0.684949203996094	6.7004919098062	0.0145595640692193	0.0456286532120066	308	480	336	2000	2166	68.8795180938443	99.9177343986784	76.3721240837902	116.660005380359	154.756578476375
AT1G19840	1.4979045585438	1.1355176303156	0.0429475505545437	0.106951514553523	4	4	5	81	16	0.894539196023952	0.832647786655654	1.13648994172307	4.72473021790456	1.14316955476547
AT1G19850	0.951555267133436	5.11136227046306	0.000332070617237301	0.00193558942579956	103	132	98	1000	571	23.0343842976168	27.4773769596366	22.2752028577721	58.3300026901797	40.7968634856926
AT1G19860	0.237620736576517	5.08866087528603	0.410259621297785	0.572771604699379	147	155	121	870	375	32.8743154538802	32.2651017329066	27.5030565896983	50.7471023404564	26.7930364398156
AT1G19870	0.196451380529178	6.79824601567581	0.429637324972773	0.590642401678305	456	537	418	2054	1761	101.977468346731	111.782965358521	95.0105591280486	119.809825525629	125.820099121374
AT1G19880	0.262380255530965	6.39483679414815	0.285120602432995	0.4454410726947	359	378	306	1529	1409	80.2848928431497	78.6852158389593	69.5531844334518	89.1865741132848	100.670368916534
AT1G19900	1.56962044265517	3.13273779469176	0.0313788881943135	0.0835696549590759	36	17	7	436	46	8.05085276421557	3.53875309328653	1.5910859184123	25.4318811729184	3.28661246995072
AT1G19910	-0.14668024656065	6.8628300407061	0.57806158492766	0.719350151223642	520	555	545	1801	1647	116.290095483114	115.529880398472	123.877403647815	105.052334845014	117.67501604367
AT1G19920	0.946816523574321	6.58385303795265	0.000142712393570262	0.000932412138104887	305	292	332	2544	1783	68.2086136968263	60.7832884258627	75.4629321304118	148.391526843817	127.391957259177
AT1G19940	1.72389000025962	1.86228947061132	0.0105240569895575	0.0349245119269698	4	11	6	150	31	0.894539196023952	2.28978141330305	1.36378793006768	8.74950040352696	2.21489101235809
AT1G19950	1.19697550926959	3.84220331824271	0.00075309058387378	0.00386473164739866	39	42	40	384	282	8.72175716123353	8.74280175988436	9.09191953378455	22.398721033029	20.1483634027413
AT1G19960	-1.78476904877488	4.06529159722152	1.80444329004852e-05	0.000156422305502432	86	88	143	112	106	19.232592714515	18.3182513064244	32.5036123332798	6.53296030130013	7.57349830032122
AT1G19970	0.908704371369838	3.50743051361757	0.0285279344364462	0.0777405636510237	34	32	41	346	157	7.60358316620359	6.66118229324523	9.31921752212916	20.1821809308022	11.2173512561361
AT1G19980	0.0482477749528822	3.18983973657771	0.92282177915098	0.961605017584013	40	46	32	217	88	8.94539196023952	9.57544954654002	7.27353562702764	12.657610583769	6.28743255121007
AT1G19990	0.836368665297952	3.92677821034162	0.0203337725019718	0.0596334349733334	55	41	53	403	248	12.2999139453293	8.53463981322045	12.0467933822645	23.5069910841424	17.7191280988647
AT1G20010	-1.03575928262322	7.70061960899666	0.000103300057571707	0.000704068799790553	1155	1229	1128	2100	1930	258.298192851916	255.83103244995	256.392130852724	122.493005649377	137.894827543584
AT1G20020	-0.988399648134942	8.41556194533925	0.000251656096311663	0.00151999124800143	1835	1870	1996	3648	3163	410.369856175988	389.262840261518	453.686784735849	212.787849813776	225.990331357698
AT1G20030	-3.92686024294898	5.10437476408465	8.19131430979348e-21	9.50961809898842e-19	211	378	172	89	34	47.1869425902635	78.6852158389593	39.0952539952736	5.191370239426	2.42923530387662
AT1G20050	-0.314295664201664	5.88077745869696	0.184214951169348	0.32608110259637	286	276	292	998	666	63.9595525157126	57.4526972792401	66.3710125966272	58.2133426847994	47.5844327171125
AT1G20060	1.76087289358597	3.35508868573365	3.56211501494827e-05	0.000279920429353433	19	28	18	362	181	4.24906118111377	5.82853450658958	4.09136379020305	21.1154609738451	12.9321055882843
AT1G20070	3.07643766997519	3.73070807779189	1.26162778208438e-12	4.92761795259092e-11	15	16	10	598	266	3.35452198508982	3.33059114662261	2.27297988344614	34.8813416087275	19.0051938479759
AT1G20090	-0.243693868927039	6.09860233916988	0.310009994136403	0.472046377303496	279	382	320	1109	863	62.3941089226707	79.5178636256149	72.7353562702764	64.6879729834093	61.6597078601623
AT1G20100	-0.671043040542855	6.2418086997392	0.00880814989129095	0.0302006266520292	389	405	398	1261	600	86.9939368133293	84.3055883988849	90.4645993611563	73.5541333923166	42.868858303705
AT1G20110	-0.474601866334564	6.99531113398722	0.0728414133569626	0.162038600346163	655	689	585	1646	1601	146.480793348922	143.423581251436	132.969323181599	96.0111844280358	114.38840357372
AT1G20120	-0.279306467265645	1.30007676952699	0.725814257419445	0.835334373488597	6	12	15	56	14	1.34180879403593	2.49794335996696	3.40946982516921	3.26648015065006	1.00027336041978
AT1G20140	0.375152787170798	3.81266788874244	0.295440592193517	0.456544577420384	57	54	53	277	229	12.7471835433413	11.2407451198513	12.0467933822645	16.1574107451798	16.3616142525807
AT1G20160	0.542006641634682	4.42216568435629	0.123792771771904	0.242640792222729	111	70	57	521	323	24.8234626896647	14.5713362664739	12.955985335643	30.3899314015836	23.0777353868279
AT1G20190	-0.299238164634653	5.10319042188273	0.266266174792577	0.424575135143149	168	162	166	625	362	37.570646233006	33.722235359554	37.7314660652059	36.4562516813623	25.8642111765687
AT1G20200	0.144642854148135	6.434006416145	0.551867163266263	0.698914217798577	363	367	377	1545	1352	81.1794320391737	76.3954344256562	85.6913416059194	90.1198541563277	96.5978273776819
AT1G20220	0.792357530302812	6.30781522974554	0.00276453572475395	0.0115950477413682	284	299	235	1524	1742	63.5122829177006	62.2404220525101	53.4150272609842	88.8949240998339	124.46258527509
AT1G20225	-0.651416754447986	5.65271303131089	0.00803437942700965	0.0280116832420365	283	259	247	724	490	63.2886481186946	53.9139441859536	56.1426031211196	42.2309219476901	35.0095676146924
AT1G20230	-0.328252526922063	2.03215158146538	0.597237589087603	0.735333725846834	11	27	20	86	30	2.45998278906587	5.62037255992566	4.54595976689227	5.01638023135546	2.14344291518525
AT1G20260	-0.315407870576219	7.62227604343874	0.242067474341862	0.396234641207669	933	990	942	2688	2692	208.651267472587	206.080327197274	214.114705020626	156.791047231203	192.33827758929
AT1G20270	-0.530051978748766	4.03531942007623	0.15658525850543	0.289572530055467	68	99	84	299	133	15.2071663324072	20.6080327197274	19.0930310209476	17.4406708043637	9.50259692398794
AT1G20300	0.47483671977933	4.43461712170268	0.120544723192798	0.237930327677086	91	80	75	495	332	20.3507667095449	16.6529557331131	17.047349125846	28.873351331639	23.7207682613834
AT1G20330	-0.262712516926445	7.09973537541029	0.303711151637487	0.465639945061989	624	770	583	2372	1594	139.548114579737	160.284698931213	132.51472720491	138.358766381106	113.88826689351
AT1G20340	0.493586435427693	9.07314342695869	0.0609897510015599	0.140770830162102	1924	1984	2275	11070	9588	430.273353287521	412.993302181204	517.102923483996	645.71312978029	685.044355693206
AT1G20350	-4.04589709882858	2.39578529980777	4.46257556778584e-08	7.39429707571435e-07	19	52	53	7	10	4.24906118111377	10.8244212265235	12.0467933822645	0.408310018831258	0.714480971728417
AT1G20370	0.802732136655199	4.79140865473642	0.00488688090979158	0.0185357452269766	85	115	82	735	456	19.008957915509	23.93862386635	18.6384350442583	42.8725519772821	32.5803323108158
AT1G20380	1.12141565335704	3.45168034521456	0.00506380786968787	0.0190793965870093	34	29	31	319	183	7.60358316620359	6.03669645325349	7.04623763868303	18.6072708581673	13.07500178263
AT1G20400	0.569417584930391	1.06419001611176	0.402795611653799	0.565733853865469	7	9	4	33	36	1.56544359304192	1.87345751997522	0.909191953378455	1.92489008877593	2.5721314982223
AT1G20410	0.552261442786098	4.3376656369575	0.0798050016381791	0.17397473798351	74	70	79	483	312	16.5489751264431	14.5713362664739	17.9565410792245	28.1733912993568	22.2918063179266
AT1G20430	-0.0254527209176469	4.48801879128244	0.952976801571994	0.979548086456602	91	126	85	420	291	20.3507667095449	26.2284052796531	19.3203290092922	24.4986011298755	20.7913962772969
AT1G20440	0.445010226622415	8.37704395934333	0.182328211851619	0.323887286806837	1286	1374	1233	4331	7500	287.594351521701	286.014514716217	280.258419628909	252.627241651168	535.860728796312
AT1G20450	0.805729155196916	7.39531770766167	0.00480104792336646	0.0182596235318913	499	683	556	3146	3813	111.593764703988	142.174609571453	126.377681519605	183.506188463305	272.431594520045
AT1G20460	0.0842202177985631	3.22021976367711	0.845553986914146	0.91397252711044	39	31	48	166	134	8.72175716123353	6.45302034658132	10.9103034405415	9.68278044656983	9.57404502116078
AT1G20470	1.4086730197257	2.60390389848513	0.00284403754731374	0.0118692673250653	16	16	12	182	104	3.57815678409581	3.33059114662261	2.72757586013537	10.6160604896127	7.43060210597553
AT1G20480	0.298699575651988	3.06774951281844	0.553895555915636	0.700469867384164	43	43	14	175	119	9.61629635725749	8.95096370654828	3.18217183682459	10.2077504707815	8.50232356356816
AT1G20490	-0.926705895139656	4.00447911531461	0.0114844559062281	0.0375482918869723	101	86	80	231	116	22.5871146996048	17.9019274130966	18.1838390675691	13.4742306214315	8.28797927204963
AT1G20510	-1.80780060499899	6.47481766008466	2.52753152658297e-11	8.37713248708012e-10	569	606	505	763	414	127.248200634407	126.146139678332	114.78548411403	44.5057920526071	29.5795122295564
AT1G20515	-0.68950137410506	0.268207495004189	0.372112095783404	0.535304406702038	7	3	7	13	12	1.56544359304192	0.62448583999174	1.5910859184123	0.758290034972336	0.8573771660741
AT1G20520	-0.806014338994396	-0.185318015249219	0.368378265269672	0.531503606320986	5	1	6	7	9	1.11817399502994	0.208161946663913	1.36378793006768	0.408310018831258	0.643032874555575
AT1G20530	0.735242961733938	1.31041663992236	0.309510416649427	0.471559047640255	7	6	9	79	17	1.56544359304192	1.24897167998348	2.04568189510152	4.6080702125242	1.21461765193831
AT1G20540	-0.353429854007392	5.21125723372528	0.196680493843114	0.341347876803261	162	196	185	509	488	36.2288374389701	40.799741546127	42.0501278437535	29.6899713693015	34.8666714203467
AT1G20550	0.133373221690913	3.19515761123275	0.775147935961947	0.868888487056887	37	43	35	225	91	8.27448756322156	8.95096370654828	7.95542959206148	13.1242506052904	6.50177684272859
AT1G20560	-0.257713882260679	5.69015938922026	0.291581594455216	0.452411138173776	226	271	243	820	653	50.5414645753533	56.4118875459205	55.2334111677411	47.8306022059474	46.6556074538656
AT1G20570	0.695655880047614	1.78231117845179	0.200128021993316	0.345564418007777	9	15	9	67	59	2.01271319105389	3.1224291999587	2.04568189510152	3.90811018024204	4.21543773319766
AT1G20575	-0.482739015105342	4.86468960674834	0.0866873772669772	0.185669100072391	149	149	142	419	332	33.3215850518922	31.0161300529231	32.2763143449352	24.4402711271853	23.7207682613834
AT1G20580	0.159469552664963	5.39243542450742	0.528962500209252	0.679686717966822	174	171	188	763	651	38.9124550270419	35.5956928795292	42.7320218087874	44.5057920526071	46.5127112595199
AT1G20610	1.16640253764533	3.42715335967079	0.00422023047739532	0.0164404343755113	23	37	31	307	189	5.14360037713772	7.7019920265648	7.04623763868303	17.9073108258852	13.5036903656671
AT1G20620	-1.75268761686091	8.71199949005728	5.80964872617524e-10	1.46376677078082e-08	2649	2451	2705	2915	2572	592.408582566862	510.204931273252	614.84105847218	170.031957841874	183.764505928549
AT1G20630	-2.21665729974328	6.96335820341583	8.66836247612193e-12	3.03580501184584e-10	737	902	812	507	693	164.818846867413	187.76207589085	184.565966535826	29.5733113639211	49.5135313407793
AT1G20640	1.74229128387208	6.51708845896772	7.65615193033298e-05	0.00054369287094318	229	216	183	1088	3420	51.2123689723713	44.9629804794053	41.5955318670643	63.4630429269155	244.352492331118
AT1G20650	0.193681617745846	5.55844306616169	0.445012033384607	0.604814556465348	207	236	154	903	716	46.2924033942395	49.1262194126836	35.0038902050705	52.6719924292323	51.1568375757546
AT1G20670	0.156467371705555	5.39581254727178	0.557302711497179	0.703030128927832	152	243	146	862	582	33.9924894489102	50.583353039331	33.1855062983136	50.2804623189349	41.5827925545938
AT1G20690	0.0862834550041966	3.31018041648103	0.838016430132258	0.909286339273425	56	45	26	192	132	12.5235487443353	9.3672875998761	5.90974769695996	11.1993605165145	9.4311488268151
AT1G20691	0.101149093793259	3.25994918407564	0.827237060836054	0.902717717041338	53	44	25	185	129	11.8526443473174	9.15912565321219	5.68244970861534	10.7910504976832	9.21680453529657
AT1G20693	-1.41879652603919	7.03377662069849	1.62055664327928e-07	2.36313370889851e-06	825	734	783	1096	977	184.49870917994	152.790868851312	177.974324873833	63.929682948437	69.8047909378663
AT1G20696	-1.1525399436776	6.77872309719487	1.45150013833488e-05	0.00013079061924027	655	617	616	1046	957	146.480793348922	128.435921091635	140.015560820282	61.013182813928	68.3758289944095
AT1G20700	1.29052615966216	1.30618779445581	0.0403725558380561	0.101793678404736	8	6	3	61	40	1.7890783920479	1.24897167998348	0.681893965033841	3.55813016410096	2.85792388691367
AT1G20720	2.40692023962794	3.48183478979016	2.34549427112483e-07	3.30113001467824e-06	10	17	23	461	205	2.23634799005988	3.53875309328653	5.22785373192612	26.8901312401729	14.6468599204325
AT1G20760	0.12027684249594	6.67202036334744	0.641921330412517	0.771885145405335	418	513	392	1648	1692	93.479345984503	106.787078638588	89.1008114310886	96.1278444334162	120.890180416448
AT1G20770	0.412178192518629	4.84268744142696	0.150137626652715	0.280223853801637	124	98	112	602	464	27.7307150767425	20.3998707730635	25.4573746945967	35.1146616194882	33.1519170881985
AT1G20780	-0.393384964044586	5.6850553722634	0.104182223113135	0.213141958356178	227	274	261	809	584	50.7650993743593	57.0363733859123	59.3247749579442	47.1889721763554	41.7256887489395
AT1G20810	-0.0207794480172286	5.90115136630974	0.939664675329693	0.971806960463768	272	276	255	983	884	60.8286653296287	57.4526972792401	57.9609870278765	57.3383926444467	63.160117900792
AT1G20816	0.230790505446395	3.61100765870011	0.540768160452015	0.689564222193366	44	60	46	258	167	9.83993115626347	12.4897167998348	10.4557074638522	15.0491406940664	11.9318322278646
AT1G20823	1.88977951900387	3.84567578651735	1.11901240513053e-05	0.000104366656320496	28	42	18	327	414	6.26177437216766	8.74280175988436	4.09136379020305	19.0739108796888	29.5795122295564
AT1G20830	0.212984254561822	5.11844894958652	0.413047061244933	0.575330858124146	137	162	136	660	537	30.6379674638204	33.722235359554	30.9125264148675	38.4978017755186	38.367628181816
AT1G20840	-1.01493633562501	6.96871800909601	0.00017524482041495	0.00111117061296903	705	819	593	1684	887	157.662533299222	170.484634317745	134.787707088356	98.2277245302627	63.3744621923106
AT1G20850	0.222168551510794	6.01210120969518	0.331080102985345	0.494842179673593	260	308	242	1241	1001	58.1450477415569	64.1138795724853	55.0061131793965	72.387533338513	71.5195452700145
AT1G20860	-3.39351524428158	0.634357776766843	0.000293755382491863	0.00174320300827493	24	7	6	4	4	5.36723517614371	1.45713362664739	1.36378793006768	0.233320010760719	0.285792388691367
AT1G20870	1.71969799092378	2.68586004047637	0.000574148694422234	0.00306968537039368	7	16	17	187	131	1.56544359304192	3.33059114662261	3.86406580185843	10.9077105030636	9.35970072964226
AT1G20880	-0.632546726121395	4.70589693536705	0.032651326269439	0.0863238951811426	144	148	117	388	250	32.2034110568623	30.8079681062592	26.5938646363198	22.6320410437897	17.8620242932104
AT1G20890	0.161315604983858	3.82976903231825	0.682271674870816	0.801968206699183	52	46	79	233	234	11.6290095483114	9.57544954654002	17.9565410792245	13.5908906268119	16.7188547384449
AT1G20900	0.739432462719559	3.85580044164232	0.0655719052412263	0.149103175504154	65	48	35	425	191	14.5362619353892	9.99177343986784	7.95542959206148	24.7902511433264	13.6465865600128
AT1G20910	0.290887374170392	4.99445779480489	0.29391682137342	0.455026461911123	147	137	105	616	512	32.8743154538802	28.5181866929561	23.8662887761844	35.9312816571507	36.5814257524949
AT1G20920	0.121700006010933	6.72332026076175	0.667446162332427	0.79071244788039	426	568	380	1536	1877	95.2684243765509	118.235985705103	86.3732355709532	89.5948841321161	134.108078393424
AT1G20930	1.18240591546793	3.89257114400734	0.000935898510504063	0.00467348750029037	39	41	46	436	263	8.72175716123353	8.53463981322045	10.4557074638522	25.4318811729184	18.7908495564574
AT1G20950	1.45117687200624	6.44014329295212	5.80123359478629e-09	1.17325622259138e-07	205	232	243	2397	2018	45.8451337962276	48.2935716260279	55.2334111677411	139.817016448361	144.182260094794
AT1G20960	0.788293753614436	8.0873411692336	0.00432178439850808	0.0167707581839059	885	1131	818	5424	5875	197.916797120299	235.431161676886	185.929754465894	316.381934591535	419.757570890445
AT1G20970	0.474153787930225	7.02364958961836	0.0679361060545533	0.153267139230077	442	559	506	2472	2421	98.8465811606467	116.362528185128	115.012782102375	144.191766650124	172.97584325545
AT1G20980	-0.519213121405287	7.15834376697041	0.0402735847713342	0.101617295485116	739	791	653	2257	1434	165.266116465425	164.656099811155	148.425586389033	131.650816071736	102.456571345855
AT1G20990	1.63337159259763	1.0024530613181	0.0125310316471109	0.0404104616330173	4	3	4	44	38	0.894539196023952	0.62448583999174	0.909191953378455	2.56652011836791	2.71502769256798
AT1G21000	-0.770178237623995	5.99676530358239	0.00107165864492331	0.00523327053352861	336	346	344	785	646	75.141292466012	72.024033545714	78.1905079905471	45.7890521117911	46.1554707736557
AT1G21010	-1.29633697231287	4.49566289171435	0.000149065424137231	0.000968041165487499	162	136	103	259	141	36.2288374389701	28.3100247462922	23.4116927994952	15.1074706967565	10.0741817013707
AT1G21050	1.48226059433658	4.7741856919099	5.52376959653987e-07	7.10783652982806e-06	70	66	71	697	664	15.6544359304192	13.7386884798183	16.1381571724676	40.6560118750553	47.4415365227669
AT1G21060	0.100154680500976	4.92575728654668	0.75044683681324	0.852846910868395	123	150	121	769	294	27.5070802777365	31.224291999587	27.5030565896983	44.8557720687482	21.0057405688154
AT1G21065	-0.442297286919695	6.34737633332223	0.0669931524592095	0.151613043901494	399	444	379	1169	964	89.2302848033892	92.4239043187775	86.1459375826086	68.1877731448201	68.8759656746194
AT1G21070	0.535674273238221	3.97308568765088	0.129856950663056	0.251468445699271	44	67	63	340	262	9.83993115626347	13.9468504264822	14.3197732657107	19.8322009146611	18.7194014592845
AT1G21080	0.298428242888961	6.24402709314232	0.208293008279259	0.355856061296831	280	354	295	1407	1278	62.6177437216767	73.6893291190253	67.0529065616611	82.0703137850829	91.3106681868916
AT1G21090	0.392578091537253	3.46511808254517	0.385638689696033	0.549384799090355	32	56	40	314	110	7.15631356819162	11.6570690131792	9.09191953378455	18.3156208447164	7.85929068901258
AT1G21100	-2.61130750319925	6.44648290029962	9.77518928163601e-16	6.11327536830409e-14	739	521	503	322	350	165.266116465425	108.452374211899	114.330888137341	18.7822608662379	25.0068340104946
AT1G21110	-0.788655122340935	4.93315201495842	0.0268418837024992	0.074263133935565	213	107	169	333	335	47.6342121882755	22.2733282930387	38.4133600302397	19.4238908958298	23.935112552902
AT1G21120	-2.29133306831774	3.80239644612712	6.13901954739909e-05	0.000448849052712238	111	39	128	104	41	24.8234626896647	8.11831591989262	29.0941425081106	6.06632027977869	2.92937198408651
AT1G21130	-2.73743615762693	7.72774057170457	7.43756586605082e-21	8.68253175240699e-19	1449	1392	1467	1019	569	324.046823759677	289.761429756167	333.446148901548	59.4382727412931	40.6539672913469
AT1G21140	1.35144714175794	2.95207251393763	0.00400019798733134	0.0157260525156099	19	23	17	152	193	4.24906118111377	4.78772477327001	3.86406580185843	8.86616040890732	13.7894827543584
AT1G21150	0.206508662211165	2.60751858915205	0.693916275902064	0.811250128897368	17	22	34	127	79	3.8017915831018	4.57956282660609	7.72813160371687	7.40791034165283	5.64439967665449
AT1G21160	-0.0182872362119417	5.5563000229289	0.958276020086509	0.982748809778976	183	253	198	973	554	40.9251682180958	52.6649725059701	45.0050016922335	56.7550926175449	39.5822458337543
AT1G21170	0.419622247127513	5.51939118564596	0.0879172505127828	0.18774442937247	158	210	171	1004	723	35.3342982429461	43.7140087994218	38.867956006929	58.5633227009404	51.6569742559645
AT1G21190	-0.216946483222193	4.6715449821112	0.471155951805475	0.628951403613973	132	121	107	407	330	29.5197934687904	25.1875955463335	24.3208847528737	23.7403110949031	23.5778720670377
AT1G21200	-0.191195952437868	4.13095339052852	0.595620538387041	0.734063013086621	95	68	81	315	205	21.2453059055689	14.1550123731461	18.4111370559137	18.3739508474066	14.6468599204325
AT1G21210	-1.22790044437261	0.657656973700735	0.112528976315644	0.225799405970266	16	4	7	13	14	3.57815678409581	0.832647786655654	1.5910859184123	0.758290034972336	1.00027336041978
AT1G21240	-9.363174264335	2.25261889011481	3.11100548652602e-08	5.38480710777358e-07	22	10	85	0	0	4.91996557813174	2.08161946663913	19.3203290092922	0	0
AT1G21250	-2.71790965018075	5.78591335093863	2.6508952882527e-07	3.69630143941965e-06	274	224	613	361	86	61.2759349276407	46.6282760527166	139.333666855248	21.0571309711549	6.14453635686438
AT1G21270	-1.87614594611183	5.23114826875857	6.27811225659972e-07	7.9759354805278e-06	186	175	348	318	164	41.5960726151138	36.4283406661848	79.0996999439256	18.5489408554772	11.717487936346
AT1G21280	-0.158399535436108	3.53369063027897	0.71779660903688	0.829331948407762	51	47	61	233	120	11.4053747493054	9.78361149320393	13.8651772890214	13.5908906268119	8.573771660741
AT1G21310	-0.708802157783737	9.48081230752572	0.0304624416830814	0.0817088699370167	4031	2753	4444	7639	8436	901.471874793138	573.069839165754	1010.11226020346	445.582890550283	602.736147750092
AT1G21320	-2.32029139746546	1.73772098803518	0.00356624389959093	0.0143475939234356	21	10	39	32	5	4.69633077912575	2.08161946663913	8.86462154543994	1.86656008608575	0.357240485864208
AT1G21326	-2.96063699614485	2.83907926499623	0.000533845468353249	0.00289488898748563	64	55	38	55	0	14.3126271363832	11.4489070665152	8.63732355709532	3.20815014795989	0
AT1G21340	2.64227567156259	0.787339686331401	0.000569803456028991	0.00304896359091856	1	3	1	49	29	0.223634799005988	0.62448583999174	0.227297988344614	2.85817013181881	2.07199481801241
AT1G21350	-0.208769917046721	5.53765409780444	0.471817081702664	0.629460400779026	165	270	224	661	666	36.899741835988	56.2037255992566	50.9147493891935	38.5561317782088	47.5844327171125
AT1G21360	-0.757493900576621	2.66757132065114	0.202653508363868	0.348702765415162	43	47	13	101	48	9.61629635725749	9.78361149320393	2.95487384847998	5.89133027170815	3.4295086642964
AT1G21370	-0.258417770668983	4.40571713852005	0.431791345499508	0.592789203121727	98	100	104	402	219	21.9162103025868	20.8161946663913	23.6389907878398	23.4486610814523	15.6471332808523
AT1G21380	-0.260334878191346	6.49054962528857	0.307623035284079	0.469565823189003	413	438	437	1367	1180	92.3611719894731	91.1749326387941	99.3292209065962	79.7371136774757	84.3087546639532
AT1G21390	-0.782968674620559	3.73684317001861	0.0451384490010567	0.1110779047733	62	71	82	194	112	13.8653575383713	14.7794982131379	18.6384350442583	11.3160205218949	8.00218688335827
AT1G21400	-2.69351797397433	7.10073458783727	1.96555122388611e-15	1.18684275481376e-13	934	1078	792	805	289	208.874902271593	224.398578503699	180.020006768934	46.9556521655947	20.6485000829512
AT1G21410	0.363382562976231	5.2165638268934	0.237089724396616	0.39037504926705	163	191	93	665	667	36.4524722379761	39.7589318128075	21.1387129160491	38.7894517889695	47.6558808142854
AT1G21440	0.889357585534676	5.72907262151957	0.000210872404378483	0.00130133974543467	162	211	154	1318	1006	36.2288374389701	43.9221707460857	35.0038902050705	76.8789435456569	71.8767857558787
AT1G21450	-0.699423202962867	6.27637746919399	0.00466994050240335	0.0178579544635126	374	415	438	1176	676	83.6394148282395	86.387207865524	99.5565188949408	68.5960831636514	48.298913688841
AT1G21460	0.641346509131114	4.89332823285674	0.027990564514705	0.0766339716153089	103	96	120	801	429	23.0343842976168	19.9835468797357	27.2757586013537	46.722332154834	30.6512336871491
AT1G21480	-0.332090644943585	4.30464685821936	0.354951079338523	0.518641751626478	86	120	83	400	171	19.232592714515	24.9794335996696	18.8657330326029	23.3320010760719	12.2176246165559
AT1G21500	-0.173939426093982	6.68110969890004	0.489513936147391	0.645021404669538	451	542	450	1728	1322	100.859294351701	112.823775091841	102.284094755076	100.794244648631	94.4543844624967
AT1G21510	0.561802682977403	1.00572452183899	0.45752477338018	0.61599612182262	3	11	5	55	16	0.670904397017964	2.28978141330305	1.13648994172307	3.20815014795989	1.14316955476547
AT1G21520	-4.13791182997041	3.22961215597615	6.94461344588751e-13	2.86131690859675e-11	70	57	86	12	16	15.6544359304192	11.8652309598431	19.5476269976368	0.699960032282157	1.14316955476547
AT1G21525	-4.27122942966014	0.965053743658911	2.01536838717404e-07	2.87306213837775e-06	16	13	20	6	0	3.57815678409581	2.70610530663087	4.54595976689227	0.349980016141078	0
AT1G21540	-0.700068271594822	4.01894795448936	0.111996628032675	0.224989019584188	85	97	76	324	85	19.008957915509	20.1917088263996	17.2746471141906	18.8989208716182	6.07308825969154
AT1G21550	1.61655328756848	5.0850421850994	0.0434543942212577	0.10795781340403	92	75	76	56	1452	20.5744015085509	15.6121459997935	17.2746471141906	3.26648015065006	103.742637094966
AT1G21560	0.550208510463091	4.91595025583714	0.0731031611760026	0.16244889232142	92	128	117	523	614	20.5744015085509	26.6447291729809	26.5938646363198	30.506591406964	43.8691316641248
AT1G21580	0.097175156295227	7.33399154566596	0.697358000379653	0.813545617475997	715	816	580	2926	2413	159.898881289281	169.860148477753	131.832833239876	170.673587871466	172.404258478067
AT1G21590	-0.0695101866688663	6.3770357086023	0.806858821582985	0.889534334623466	414	387	333	1860	836	92.584806788479	80.5586733589345	75.6902301187564	108.493805003734	59.7306092364956
AT1G21600	-1.00415743634989	6.85834368290869	8.66339419513167e-05	0.000603593840259621	617	676	655	1325	1000	137.982670986695	140.717475944805	148.880182365722	77.2872535644881	71.4480971728417
AT1G21610	-0.886594660745842	6.05453444784306	0.000162684102302558	0.0010422198297816	338	411	347	794	618	75.588562064024	85.5545600788684	78.872401955581	46.3140221360027	44.1549240528161
AT1G21630	0.0739700016625848	7.38529938049865	0.767969800425972	0.864207648280992	708	879	617	2921	2536	158.33343769624	182.97435111758	140.242858808627	170.381937858015	181.192374430326
AT1G21640	-0.453244487865124	7.28195175355932	0.0829996940041999	0.179389394801138	750	901	696	2148	1887	167.726099254491	187.553913944186	158.199399887851	125.292845778506	134.822559365152
AT1G21650	0.589834701905416	5.85227751601705	0.0149726401772165	0.0465475899826097	179	228	232	1257	1030	40.0306290220719	47.4609238393722	52.7331332959504	73.3208133815559	73.5915400880269
AT1G21651	-0.129622649816856	4.25321636309794	0.708218923155215	0.822358283436008	86	86	90	323	250	19.232592714515	17.9019274130966	20.4568189510152	18.8405908689281	17.8620242932104
AT1G21660	0.452493496732533	6.16788906418681	0.0449035691292651	0.110655411998739	264	308	265	1610	1141	59.0395869375808	64.1138795724853	60.2339669113226	93.9113043311894	81.5222788742123
AT1G21670	-3.45448852464676	6.83533662226644	2.60527748357105e-21	3.23933111019399e-19	809	879	736	428	135	180.920552395844	182.97435111758	167.291319421636	24.9652411513969	9.64549311833362
AT1G21680	-2.80263131831068	8.07914287465574	9.02487392054836e-21	1.04197624006859e-18	1890	1947	1696	934	920	422.669770121317	405.291310154639	385.497388232465	54.4802225126279	65.7322493990143
AT1G21690	0.262400040718606	4.97090707359512	0.346713625149164	0.510172729774022	136	148	103	582	511	30.4143326648144	30.8079681062592	23.4116927994952	33.9480615656846	36.5099776553221
AT1G21695	0.153722903595612	0.907176117403888	0.84395805174682	0.912857906076899	8	9	4	33	23	1.7890783920479	1.87345751997522	0.909191953378455	1.92489008877593	1.64330623497536
AT1G21700	0.158470961994264	6.04418512701735	0.488826388168793	0.644409363240631	268	306	269	1194	1030	59.9341261336048	63.6975556791575	61.1431588647011	69.6460232120746	73.5915400880269
AT1G21710	0.457846779340146	4.4009576652348	0.143118106301714	0.270907194641736	67	89	86	463	335	14.9835315334012	18.5264132530883	19.5476269976368	27.0067912455532	23.935112552902
AT1G21720	-0.0909414478664238	5.94787641950783	0.718548929927181	0.829881755774423	290	271	283	986	887	64.8540917117365	56.4118875459205	64.3253307015257	57.5133826525172	63.3744621923106
AT1G21730	-0.046710935677057	5.53936367502827	0.868749557465978	0.927593213975233	198	253	181	790	656	44.2796902031856	52.6649725059701	41.1409358903751	46.080702125242	46.8699517453841
AT1G21740	1.73360456752694	3.80969546549763	2.85914438873542e-06	3.11291197101023e-05	26	37	29	417	314	5.81450477415569	7.7019920265648	6.5916416619938	24.3236111218049	22.4347025122723
AT1G21750	-0.498581691989253	7.17372047636726	0.064005457148846	0.146460489063345	637	699	847	2114	1598	142.455366966814	145.505200718075	192.521396127888	123.30962568704	114.174059282201
AT1G21760	-0.48575561539105	5.63431663526621	0.0703182238396976	0.157643960049458	285	235	230	632	624	63.7359177167066	48.9180574660196	52.2785373192612	36.8645617001936	44.5836126358532
AT1G21770	-0.7910180047976	5.77997901554911	0.00104556457211809	0.00512251069105094	282	315	291	665	553	63.0650133196886	65.5710131991327	66.1437146082826	38.7894517889695	39.5107977365814
AT1G21780	-0.707920707604521	6.66065637629124	0.00557724780869587	0.0206729067214899	528	583	498	1245	1081	118.079173875162	121.358414905062	113.194398195618	72.6208533492738	77.2353930438418
AT1G21790	0.23092210877098	3.78912934931859	0.518334017532373	0.670387235258499	49	66	55	281	198	10.9581051512934	13.7386884798183	12.5013893589538	16.3907307559405	14.1467232402226
AT1G21810	1.86783146073013	2.89158271183367	0.000159367796985463	0.00102315781181043	15	13	15	291	108	3.35452198508982	2.70610530663087	3.40946982516921	16.9740307828423	7.7163944946669
AT1G21830	-1.44939847664761	4.91821378380668	2.49627899682836e-06	2.76511916501604e-05	196	163	187	332	164	43.8324206051737	33.9303973062179	42.5047238204428	19.3655608931397	11.717487936346
AT1G21840	-0.561237963884369	2.69247520614872	0.273375291300214	0.432531043112387	33	38	28	125	44	7.37994836719761	7.91015397322871	6.36434367364919	7.29125033627247	3.14371627560503
AT1G21880	0.165124862807813	5.28099132733734	0.521611070721389	0.673339072924717	169	194	133	840	509	37.794281032012	40.3834176527992	30.2306324498336	48.997202259751	36.3670814609764
AT1G21900	0.0886260915328357	5.34014491697005	0.758828547792048	0.858749691660616	154	142	226	765	575	34.4397590469222	29.5589964262757	51.3693453658827	44.6224520579875	41.082655874384
AT1G21910	-1.08729465731402	4.96396568654527	0.0123497801383207	0.0398810404251625	107	250	181	195	364	23.9289234936407	52.0404866659783	41.1409358903751	11.374350524585	26.0071073709144
AT1G21920	-0.827659824039345	6.30947992261685	0.00241871818498429	0.0103660055519223	423	495	377	1259	557	94.5975199795329	103.040163598637	85.6913416059194	73.4374733869363	39.7965901252728
AT1G21930	-0.173724073303295	4.37514238320573	0.618918682929721	0.753321262998275	88	99	102	300	300	19.6798623125269	20.6080327197274	23.1843948111506	17.4990008070539	21.4344291518525
AT1G21980	0.953329944363981	5.63988948016968	4.87586923470778e-05	0.000368151779478673	155	173	153	1304	933	34.6633938459281	36.012016772857	34.7765922167259	76.0623235079944	66.6610746622613
AT1G22020	-0.120979507414923	5.67331564041374	0.617766465032247	0.752514591568184	231	247	227	983	596	51.6596385703832	51.4160008259866	51.5966433542273	57.3383926444467	42.5830659150136
AT1G22030	0.0913008911058727	3.04922694164377	0.835903044758699	0.908083335051781	29	40	36	202	79	6.48540917117365	8.32647786655654	8.18272758040609	11.7826605434163	5.64439967665449
AT1G22040	-0.718087378127033	4.7339431121151	0.0165631684979671	0.0505360620949299	146	145	133	414	220	32.6506806548743	30.1834822662674	30.2306324498336	24.1486211137344	15.7185813780252
AT1G22050	-0.57050405725712	3.46470025437567	0.196685662060716	0.341347876803261	61	59	50	212	77	13.6417227393653	12.2815548531709	11.3648994172307	12.3659605703181	5.50150348230881
AT1G22060	0.896450263049809	6.62886238801411	0.000387783341342948	0.00221727655826922	298	388	299	2267	2039	66.6431701037844	80.7668353055984	67.9620985150395	132.234116098637	145.682670135424
AT1G22065	-0.120764673690347	2.60918407226952	0.847537135872028	0.915151316458802	34	28	20	146	46	7.60358316620359	5.82853450658958	4.54595976689227	8.51618039276624	3.28661246995072
AT1G22070	-1.9682280122771	5.81271574186524	1.24283670321692e-12	4.88144441956956e-11	412	316	349	435	242	92.1375371904671	65.7791751457966	79.3269979322702	25.3735511702282	17.2904395158277
AT1G22110	2.32781915622714	2.19021389860715	0.0386802180983433	0.0985077472912965	3	9	8	6	197	0.670904397017964	1.87345751997522	1.81838390675691	0.349980016141078	14.0752751430498
AT1G22140	-0.344553442569778	4.53976095790398	0.270284622597455	0.429094195726831	119	121	100	336	296	26.6125410817126	25.1875955463335	22.7297988344614	19.5988809039004	21.1486367631611
AT1G22150	2.83708804733443	2.07846759117173	3.5679348758825e-06	3.79226178790688e-05	7	2	4	157	77	1.56544359304192	0.416323893327827	0.909191953378455	9.15781042235822	5.50150348230881
AT1G22160	-0.587142647688201	3.6132103707943	0.160004859811022	0.294463313996235	69	50	69	207	104	15.4308011314132	10.4080973331957	15.6835611957783	12.0743105568672	7.43060210597553
AT1G22170	1.01341502209305	3.97221570866507	0.00359104038380624	0.0144362983709433	51	50	43	362	324	11.4053747493054	10.4080973331957	9.77381349881839	21.1154609738451	23.1491834840007
AT1G22180	-0.51492589827787	4.31103926272665	0.136410504162714	0.261024987821817	97	83	120	307	204	21.6925755035808	17.2774415731048	27.2757586013537	17.9073108258852	14.5754118232597
AT1G22190	-0.114252337567552	6.24669088127792	0.705698607117712	0.820323962703314	333	380	336	922	1280	74.470388068994	79.1015397322871	76.3721240837902	53.7802624803457	91.4535643812373
AT1G22200	-0.0537298944752502	5.83575119771036	0.83176331631654	0.905400050028981	233	290	253	1060	738	52.1069081683952	60.3669645325349	57.5063910511873	61.8298028515905	52.7286957135571
AT1G22220	-0.0367824136397919	2.61270854476362	0.975020704029712	0.992819166509839	35	27	18	156	44	7.82721796520958	5.62037255992566	4.09136379020305	9.09948041966804	3.14371627560503
AT1G22230	1.23480113281002	3.39274746234917	0.00189450284475981	0.00844309401419677	29	32	25	276	208	6.48540917117365	6.66118229324523	5.68244970861534	16.0990807424896	14.8612042119511
AT1G22250	-1.12645406540978	2.59390575239808	0.0194922200670671	0.0576655339008602	30	36	39	77	41	6.70904397017964	7.49383007990088	8.86462154543994	4.49141020714384	2.92937198408651
AT1G22260	0.215718527945196	0.943348575827307	0.774431586786264	0.868536807890491	4	9	8	36	23	0.894539196023952	1.87345751997522	1.81838390675691	2.09988009684647	1.64330623497536
AT1G22270	0.0097002870274959	4.48033043951792	0.979796655520244	0.995381315144405	103	95	97	384	322	23.0343842976168	19.7753849330718	22.0479048694275	22.398721033029	23.006287289655
AT1G22275	-0.187579363020165	1.31283924775068	0.798020257208064	0.883684636631168	6	20	7	34	33	1.34180879403593	4.16323893327827	1.5910859184123	1.98322009146611	2.35778720670377
AT1G22280	-1.29688357826895	6.01146764889064	1.12532769907421e-06	1.33899906344903e-05	357	327	447	687	437	79.8376232451377	68.0689565590997	101.602200790042	40.0727118481535	31.2228184645318
AT1G22300	-0.227985845907099	7.07196731912122	0.399196607082764	0.562225832743647	595	603	709	2027	1826	133.062705408563	125.52165383834	161.154273736331	118.234915452994	130.464225437609
AT1G22310	0.0451654970743585	4.32692687271356	0.886705724832638	0.938893796719991	78	109	77	353	291	17.4435143224671	22.6896521863666	17.5019451025353	20.5904909496334	20.7913962772969
AT1G22330	-1.24813985170793	5.32575365318119	2.04212223413328e-05	0.000173588650913603	227	282	198	329	359	50.7650993743593	58.7016689592236	45.0050016922335	19.1905708850691	25.6498668850502
AT1G22340	1.22901943826188	0.21651041106061	0.14897622482332	0.27863261345905	1	4	2	24	16	0.223634799005988	0.832647786655654	0.454595976689228	1.39992006456431	1.14316955476547
AT1G22350	-1.61963016619839	3.86059941440409	0.00100670744584589	0.00496921389700723	107	89	76	188	42	23.9289234936407	18.5264132530883	17.2746471141906	10.9660405057538	3.00082008125935
AT1G22360	-1.42908736331656	6.60064389787648	2.70857057275865e-06	2.9736255718588e-05	635	501	599	1137	485	142.008097368802	104.289135278621	136.151495018424	66.3212130587343	34.6523271288282
AT1G22370	-4.35869872571853	5.46702315925408	2.4620431082626e-39	1.07781066320671e-36	326	382	269	78	38	72.9049444759521	79.5178636256149	61.1431588647011	4.54974020983402	2.71502769256798
AT1G22380	-1.74136007687862	2.19536002684905	0.00199514727454995	0.00882239681820668	21	44	25	34	29	4.69633077912575	9.15912565321219	5.68244970861534	1.98322009146611	2.07199481801241
AT1G22400	-1.16698713336415	6.16459229455973	5.18736442127917e-05	0.000388460757606341	319	402	513	658	636	71.3395008829102	83.6811025588932	116.603868020787	38.3811417701383	45.4409898019273
AT1G22403	-0.458370323075821	2.99071491162899	0.301777165096045	0.463473437374887	36	48	35	135	76	8.05085276421557	9.99177343986784	7.95542959206148	7.87455036317426	5.43005538513597
AT1G22410	0.140063523248368	7.4514948901681	0.6017879031667	0.738890335937938	695	644	897	3421	2527	155.426185309162	134.05629365156	203.886295545119	199.546939203105	180.549341555771
AT1G22430	-0.933741531959308	6.45126825705098	0.000199455866232555	0.00124072413177759	455	522	476	1097	739	101.753833547725	108.660536158563	108.193842452036	63.9880129511272	52.80014381073
AT1G22440	0.431173844378996	5.40044035113565	0.103509380088401	0.21215788175942	188	137	165	909	681	42.0433422131258	28.5181866929561	37.5041680768613	53.0219724453734	48.6561541747052
AT1G22450	0.194864934697838	6.19610284520286	0.407812460225376	0.570456676388238	284	322	319	1311	1186	63.5122829177006	67.0281468257801	72.5080582819318	76.4706335268256	84.7374432469902
AT1G22460	3.5187697996716	0.872925001710518	3.12686179068819e-05	0.000251068959907264	2	1	0	58	31	0.447269598011976	0.208161946663913	0	3.38314015603042	2.21489101235809
AT1G22470	-0.599164939403148	2.53375947240604	0.300571228856406	0.46212798946072	29	40	21	51	82	6.48540917117365	8.32647786655654	4.77325775523689	2.97483013719917	5.85874396817302
AT1G22490	-2.61667130868131	3.10818401981618	2.70135048880191e-07	3.75898309439091e-06	54	85	45	37	33	12.0762791463234	17.6937654664326	10.2284094755076	2.15821009953665	2.35778720670377
AT1G22500	-1.24805758906987	5.50560658682123	5.23884067718229e-05	0.000391617784239173	201	347	254	580	257	44.9505946002036	72.2321954923779	57.7336890395319	33.8314015603042	18.3621609734203
AT1G22510	-0.991144982890452	4.31451657192467	0.00285792989997315	0.0119154128944714	94	120	121	236	169	21.0216711065629	24.9794335996696	27.5030565896983	13.7658806348824	12.0747284222102
AT1G22520	0.10962006144621	4.72814326455528	0.702501831961957	0.817984366553742	113	117	111	456	412	25.2707322876766	24.3549477596779	25.2300767062521	26.598481226722	29.4366160352108
AT1G22530	-0.350151761902594	7.755961937034	0.236767613031754	0.389997480021654	1024	1283	882	2636	3097	229.002034182132	267.071777569801	200.476825719949	153.757887091314	221.274756944291
AT1G22540	-1.25461922950841	4.81455727867135	0.000194296657577094	0.00121474432182906	166	166	163	382	142	37.123376634994	34.5548831462096	37.049572100172	22.2820610276487	10.1456297985435
AT1G22550	-1.03141006096477	5.20062270680114	0.00975830907785271	0.032834483371164	241	222	161	639	153	53.8959865604431	46.2119521593888	36.5949761234828	37.2728717190248	10.9315588674448
AT1G22570	-3.45430578124895	5.89930170955621	6.64812063086813e-16	4.27207825126703e-14	390	529	360	250	52	87.2175716123353	110.11766978521	81.827275804061	14.5825006725449	3.71530105298777
AT1G22590	-0.393236156202787	5.211260448372	0.125846378301099	0.245512018126543	177	200	172	573	427	39.5833594240599	41.6323893327827	39.0952539952736	33.423091541473	30.5083374928034
AT1G22610	0.464429631078902	6.36540125607626	0.0574279802872796	0.134171019543763	319	381	260	1746	1393	71.3395008829102	79.309701678951	59.0974769695996	101.844184697054	99.5271993617684
AT1G22620	-0.159978341564645	5.96254115887215	0.518190757090345	0.670284317561133	303	312	257	940	890	67.7613440988144	64.946527359141	58.4155830045657	54.8302025287689	63.5888064838291
AT1G22630	-0.410912718017719	5.62375104130188	0.0890213036401735	0.189562692885181	248	252	233	743	574	55.461430153485	52.4568105593062	52.960431284295	43.3391919988035	41.0112077772111
AT1G22640	-1.09841985732301	5.28871659358899	0.000156539919177652	0.00100901022137423	268	215	186	513	259	59.9341261336048	44.7548185327414	42.2774258320982	29.9232913800622	18.505057167766
AT1G22650	-0.236512629558224	4.48177538877266	0.567453644561058	0.711403753985095	99	90	126	533	158	22.1398451015928	18.7345751997522	28.6395465314213	31.0898914338658	11.288799353309
AT1G22660	0.177178601012134	4.58018556479007	0.547973713355014	0.695534378660762	84	118	100	464	351	18.785323116503	24.5631097063418	22.7297988344614	27.0651212482434	25.0782821076674
AT1G22690	-1.35371884023606	6.29196469993407	4.32255100433813e-08	7.20299478621389e-07	492	459	441	798	522	110.028321110946	95.5463335187362	100.238412859975	46.5473421467634	37.2959067242233
AT1G22700	-0.521265180352753	6.75434610483348	0.04463993696281	0.110169110467495	495	564	586	1473	1247	110.699225507964	117.403337918447	133.196621169944	85.9200939626347	89.0957771745336
AT1G22710	-0.837769642726472	7.24599713039285	0.0182047384272806	0.0547105504251213	810	873	791	2803	773	181.14418719485	181.725379437596	179.792708780589	163.498997540574	55.2293791146066
AT1G22730	-0.103331731943344	5.70761328196618	0.684999170511462	0.804172723054771	215	262	242	1059	583	48.0814817862874	54.5384300259453	55.0061131793965	61.7714728489003	41.6542406517667
AT1G22740	-1.26730602840692	5.17847278521507	2.22607677901441e-05	0.000186881947093207	196	252	192	286	327	43.8324206051737	52.4568105593062	43.6412137621658	16.6823807693914	23.3635277755192
AT1G22750	-0.635697217403423	6.07252528100832	0.00554178709076382	0.0205595996006744	348	376	330	971	664	77.8249100540838	78.2688919456314	75.0083361537225	56.6384326121645	47.4415365227669
AT1G22770	-1.36337911745651	7.72771799758939	2.08624876870991e-06	2.34932183155956e-05	1309	1529	954	1825	1629	292.737951898838	318.279616449124	216.842280880762	106.452254909578	116.388950294559
AT1G22780	0.438056567517086	6.28472295314682	0.0665362198146209	0.150838880889484	303	287	318	1593	1334	67.7613440988144	59.7424786925431	72.2807602935872	92.9196942854563	95.3117616285708
AT1G22790	0.0623154736140357	4.62575201339513	0.82950105223892	0.903920842747312	94	136	94	437	362	21.0216711065629	28.3100247462922	21.3660109043937	25.4902111756085	25.8642111765687
AT1G22800	0.571204439912755	4.59120986193003	0.0660445341812771	0.149934506995589	79	87	99	461	462	17.6671491214731	18.1100893597605	22.5025008461168	26.8901312401729	33.0090208938528
AT1G22810	2.65596488838779	1.19365776897663	0.0002271600454806	0.00139001573549326	4	2	1	77	35	0.894539196023952	0.416323893327827	0.227297988344614	4.49141020714384	2.50068340104946
AT1G22830	0.427872011813166	3.05724308222635	0.310101671117088	0.472117549281508	27	36	31	186	120	6.03813957316168	7.49383007990088	7.04623763868303	10.8493805003734	8.573771660741
AT1G22840	0.0329562257320969	6.3054929310476	0.890939359126694	0.941242270152299	366	310	367	1322	1203	81.8503364361916	64.5302034658131	83.4183617224733	77.1122635564176	85.9520608989285
AT1G22850	0.237225511969354	7.13486525527383	0.338315964182802	0.502121299291793	555	647	556	2634	2262	124.117313448323	134.680779491552	126.377681519605	153.641227085933	161.615595804968
AT1G22860	0.301926378800521	5.42803754011803	0.223176957809216	0.373704471626827	170	194	161	828	703	38.017915831018	40.3834176527992	36.5949761234828	48.2972422274688	50.2280123125077
AT1G22870	-0.392654028191798	5.13920552868152	0.141613995846916	0.26876218341142	155	193	174	533	415	34.6633938459281	40.1752557061353	39.5498499719628	31.0898914338658	29.6509603267293
AT1G22880	-0.287324921225253	4.8122586360098	0.372983072282269	0.536043587844014	114	161	131	579	250	25.4943670866826	33.5140734128901	29.7760364731444	33.7730715576141	17.8620242932104
AT1G22882	-0.431293958777715	5.43600434533602	0.0970185486625522	0.201815582753092	180	237	230	712	452	40.2542638210778	49.3343813593475	52.2785373192612	41.530961915408	32.2945399221244
AT1G22885	-1.37009727023059	4.1818274217257	0.000165796849274694	0.00105989935923612	104	107	115	216	98	23.2580190966228	22.2733282930387	26.1392686596306	12.5992805810788	7.00191352293848
AT1G22890	-2.21940845410193	5.19591177373095	2.17446272521525e-13	9.63965933437722e-12	215	226	281	199	170	48.0814817862874	47.0445999460444	63.8707347248365	11.6076705353458	12.1461765193831
AT1G22900	0.0923130200353671	3.25188862673513	0.859564514625658	0.922591149359612	32	32	56	251	79	7.15631356819162	6.66118229324523	12.7286873472984	14.6408306752351	5.64439967665449
AT1G22910	-0.342802689964985	5.64800016080064	0.161801563692141	0.296874062340866	234	243	255	818	574	52.3305429674012	50.583353039331	57.9609870278765	47.713942200567	41.0112077772111
AT1G22920	0.167737330415073	5.54814879465121	0.488608855272841	0.644255545778212	191	205	198	866	719	42.7142466101437	42.6731990661022	45.0050016922335	50.5137823296956	51.3711818672732
AT1G22930	-0.228211482111123	7.96663004397566	0.390505113391259	0.55398892436474	1150	1340	1081	3792	3380	257.180018856886	278.937008529644	245.709125400527	221.187370201162	241.494568444205
AT1G22940	0.204074985394663	5.22686121259424	0.419793956658652	0.58144686647342	155	178	138	710	577	34.6633938459281	37.0528265061766	31.3671223915567	41.4143019100276	41.2255520687296
AT1G22950	0.552549024704127	4.6898852127242	0.0626909289155099	0.143985625675113	81	95	110	614	404	18.114418719485	19.7753849330718	25.0027787179075	35.8146216517704	28.865031257828
AT1G22960	0.68082605431191	3.502969541203	0.0881275915934981	0.188078923639465	32	49	37	300	163	7.15631356819162	10.1999353865318	8.41002556875071	17.4990008070539	11.6460398391732
AT1G22970	0.0327265011230221	4.51088167053792	0.907715651939028	0.951835370736803	99	105	96	457	288	22.1398451015928	21.8570043997109	21.8206068810829	26.6568112294121	20.5770519857784
AT1G22980	0.350707853569815	0.596016229514374	0.670622879800497	0.792742277975728	2	7	6	27	19	0.447269598011976	1.45713362664739	1.36378793006768	1.57491007263485	1.35751384628399
AT1G22985	-0.350024379378235	3.11366014518017	0.495091261966187	0.649965805803791	43	48	35	88	135	9.61629635725749	9.99177343986784	7.95542959206148	5.13304023673582	9.64549311833362
AT1G22990	-0.384716394906013	1.7242876592482	0.477460783494894	0.634390353688158	15	15	17	44	41	3.35452198508982	3.1224291999587	3.86406580185843	2.56652011836791	2.92937198408651
AT1G23000	0.407753190118401	3.49464189705811	0.310620255867427	0.472633123572935	48	51	31	267	153	10.7344703522874	10.6162592798596	7.04623763868303	15.574110718278	10.9315588674448
AT1G23010	0.586870900463787	3.90127933118406	0.201204484323957	0.346834276382224	53	59	50	519	116	11.8526443473174	12.2815548531709	11.3648994172307	30.2732713962033	8.28797927204963
AT1G23020	0.374749353971089	6.45929896027792	0.250562187953275	0.406443048900892	387	340	322	2690	810	86.5466672153174	70.7750618657305	73.1899522469656	156.907707236583	57.8729587100017
AT1G23030	0.0802538567458666	6.30588319083849	0.744080127213083	0.848265430450667	277	439	324	1536	1093	61.9468393246587	91.383094585458	73.6445482236549	89.5948841321161	78.0927702099159
AT1G23040	-1.03741392854752	4.62184928596863	0.00240708776095758	0.0103288003105987	185	122	110	310	186	41.3724378161078	25.3957574929974	25.0027787179075	18.0823008339557	13.2893460741485
AT1G23050	-3.0155030152929	4.44962575973263	8.56561452916856e-15	4.74905694198995e-13	164	149	149	104	39	36.676107036982	31.0161300529231	33.8674002633474	6.06632027977869	2.78647578974082
AT1G23052	-3.01550293769102	4.44962575973263	8.5642023208814e-15	4.74905694198995e-13	164	149	149	104	39	36.676107036982	31.0161300529231	33.8674002633474	6.06632027977869	2.78647578974082
AT1G23060	0.568078971514065	2.68166214942271	0.276480330065609	0.435835046936883	32	12	23	150	94	7.15631356819162	2.49794335996696	5.22785373192612	8.74950040352696	6.71612113424712
AT1G23080	-1.71569507003003	7.13693636399773	3.28318145080244e-08	5.62720161710536e-07	940	900	783	1448	565	210.216711065629	187.345751997522	177.974324873833	84.4618438953802	40.3681749026555
AT1G23090	0.289773197951308	5.74817986810709	0.33778585710147	0.501617965743688	175	172	304	1194	758	39.1360898260479	35.8038548261931	69.0985884567626	69.6460232120746	54.157657657014
AT1G23100	1.29135780314265	2.65093637371025	0.00794859074198901	0.0277632541990384	15	13	20	142	136	3.35452198508982	2.70610530663087	4.54595976689227	8.28286038200552	9.71694121550647
AT1G23110	-1.44266353422039	3.70759499356416	0.00165536833248209	0.00754501064076039	99	80	60	168	55	22.1398451015928	16.6529557331131	13.6378793006768	9.79944045195019	3.92964534450629
AT1G23120	0.307221066823915	2.68551456124134	0.525395570250464	0.676769270990805	34	24	17	130	93	7.60358316620359	4.99588671993392	3.86406580185843	7.58290034972336	6.64467303707427
AT1G23130	-0.350747307831179	7.29354325472923	0.188343019585575	0.331656068930838	757	709	826	2287	1981	169.291542847533	147.586820184715	187.748138372651	133.400716152441	141.538680499399
AT1G23140	-0.489694647863329	3.84450606784939	0.240125609430637	0.394046031313236	83	49	83	193	172	18.561688317497	10.1999353865318	18.8657330326029	11.2576905192047	12.2890727137288
AT1G23149	0.391917210079453	3.36754352646665	0.3598451847707	0.523133282321148	44	30	44	237	143	9.83993115626347	6.2448583999174	10.001111487163	13.8242106375726	10.2170778957164
AT1G23150	0.391916927461107	3.36754352646665	0.359861777523999	0.523133282321148	44	30	44	237	143	9.83993115626347	6.2448583999174	10.001111487163	13.8242106375726	10.2170778957164
AT1G23170	1.15132769232663	3.94787939081449	0.00190733463789707	0.00849201025259499	31	47	55	426	289	6.93267876918563	9.78361149320393	12.5013893589538	24.8485811460166	20.6485000829512
AT1G23180	1.6267156757754	6.28303189214057	1.50150979014701e-05	0.000134317689316131	168	193	201	1168	2642	37.570646233006	40.1752557061353	45.6868956572674	68.1294431421299	188.765872730648
AT1G23190	0.586494205262307	6.90403186231085	0.0232374630826399	0.0663345757037783	406	449	475	2429	2272	90.7957283964311	93.4647140520971	107.966544463692	141.683576534447	162.330076776696
AT1G23200	-0.447395271515196	3.03207257469576	0.524159524591507	0.675674135957386	28	42	51	214	25	6.26177437216766	8.74280175988436	11.5921974055753	12.4826205756985	1.78620242932104
AT1G23205	2.68765438513707	4.69721148392491	6.10704551597522e-13	2.54617752831721e-11	29	56	21	1125	549	6.48540917117365	11.6570690131792	4.77325775523689	65.6212530264522	39.2250053478901
AT1G23210	-0.355266231685757	0.26934825931079	0.774711687808538	0.868538478147618	6	6	3	29	2	1.34180879403593	1.24897167998348	0.681893965033841	1.69157007801521	0.142896194345683
AT1G23220	0.138431351766335	4.52296779101451	0.64748247661337	0.776060580803514	90	116	88	466	313	20.1271319105389	24.146785813014	20.002222974326	27.1817812536238	22.3632544150994
AT1G23230	0.476871255237877	6.2268456052148	0.041882719549107	0.104746677682145	282	327	257	1489	1344	63.0650133196886	68.0689565590997	58.4155830045657	86.8533740056776	96.0262426002992
AT1G23260	-0.19150369110046	5.49801305340569	0.457674169253761	0.616125781185808	204	205	225	727	596	45.6214989972216	42.6731990661022	51.1420473775381	42.4059119557607	42.5830659150136
AT1G23280	0.794050550104269	5.09535166725621	0.00242016829763021	0.0103701053095643	108	114	126	830	619	24.1525582926467	23.7304619196861	28.6395465314213	48.4139022328492	44.226372149989
AT1G23290	0.252627428481309	6.50278665129267	0.308862686774255	0.470879462902664	362	358	402	1805	1397	80.9557972401677	74.521976905681	91.3737913145347	105.285654855774	99.8129917504598
AT1G23310	0.242177173479329	9.59210815493191	0.361024296470908	0.524278381276276	3021	3466	3161	13216	13389	675.60072779709	721.489307137124	718.488941157324	770.889315553415	956.618573047177
AT1G23330	0.877869882148123	4.93861529331661	0.00107095894543953	0.00523106934461201	97	113	93	846	509	21.6925755035808	23.5222999730222	21.1387129160491	49.347182275892	36.3670814609764
AT1G23340	0.617329858006003	2.78757094376729	0.183997461946035	0.326025690856905	30	27	15	163	104	6.70904397017964	5.62037255992566	3.40946982516921	9.5077904384993	7.43060210597553
AT1G23360	-0.438226407364528	5.29607019124004	0.0926182259976452	0.195106444399851	173	202	212	602	439	38.6888202280359	42.0487132261105	48.1871735290581	35.1146616194882	31.3657146588775
AT1G23380	1.20855411197674	3.68608143772178	0.00188658903900047	0.00841853800732998	42	41	25	320	270	9.3926615582515	8.53463981322045	5.68244970861534	18.6656008608575	19.2909862366672
AT1G23390	-2.57028075994172	7.89919068601823	8.00997068570548e-15	4.46561780423759e-13	1660	1562	1577	1477	567	371.23376634994	325.148960689033	358.448927619456	86.1534139733955	40.5110710970012
AT1G23400	-1.27997286906459	6.95871295681071	1.16677901884301e-06	1.38126915622243e-05	694	871	631	1201	945	155.202550510156	181.309055544269	143.425030645451	70.0543332309059	67.5184518283354
AT1G23410	1.36378994577512	3.44711347716147	0.000620718438986975	0.00328484311817898	26	28	30	300	220	5.81450477415569	5.82853450658958	6.81893965033841	17.4990008070539	15.7185813780252
AT1G23440	-0.642020216748165	6.09411495298323	0.00819848257716975	0.0284939984111922	333	346	388	893	736	74.470388068994	72.024033545714	88.1916194777101	52.0886924023305	52.5857995192115
AT1G23450	0.296669249049174	0.996176866014561	0.693842341625183	0.811250128897368	9	5	7	43	21	2.01271319105389	1.04080973331957	1.5910859184123	2.50819011567773	1.50041004062967
AT1G23460	0.233558981677495	4.26323899194592	0.482731621816783	0.638929174177126	75	97	66	450	236	16.7726099254491	20.1917088263996	15.0016672307445	26.2485012105809	16.8617509327906
AT1G23465	-0.0730807010629959	0.387596405244824	1	1	6	3	6	18	16	1.34180879403593	0.62448583999174	1.36378793006768	1.04994004842324	1.14316955476547
AT1G23470	-0.671514349348452	0.849720681799843	0.317791358212915	0.481071234790576	9	12	6	22	18	2.01271319105389	2.49794335996696	1.36378793006768	1.28326005918395	1.28606574911115
AT1G23480	-1.00939624974389	5.8314307952866	0.000528396999314782	0.0028697870629624	271	348	340	856	342	60.6050305306228	72.4403574390419	77.2813160371687	49.9304823027938	24.4352492331118
AT1G23490	-0.17102553377923	6.96271334784404	0.500671382058043	0.655040642001473	558	585	603	2087	1621	124.788217845341	121.774738798389	137.060686971802	121.734715614405	115.817365517176
[truncated: 19,014 more rows]
