# Supplementary material for: Multiomics Reveals the Regulatory Mechanisms of Arabidopsis Tissues under Heat Stress
Source: Int J Mol Sci. 2023 Jul 4;24(13):11081. doi: 10.3390/ijms241311081 (PMC10341750; doi:10.3390/ijms241311081)
Supplement: Supplementary file 1 [file ijms-24-11081-s001.zip › group1(c2).edger]

	logFC	logCPM	PValue	FDR	reads.SRR12007740	reads.SRR12007741	reads.SRR12007742	reads.SRR12007743	reads.SRR12007744	reads.SRR12007745	reads.SRR12007740	reads.SRR12007741	reads.SRR12007742	reads.SRR12007743	reads.SRR12007744	reads.SRR12007745
AT1G01010	-0.130090246467057	3.64208733515845	0.682266867643721	0.730896187256584	49	47	83	85	31	27	10.9581051512934	9.78361149320393	18.8657330326029	14.9786677338527	7.93766424243573	9.24572042996024
AT1G01020	0.3119258009016	4.75544324039852	0.143039405756309	0.184075227521535	115	111	117	168	128	61	25.7180018856886	23.1059760796944	26.5938646363198	29.6048962269088	32.7748717107023	20.8884794899102
AT1G01030	-1.35097778450438	1.5539269709329	0.0046948655132461	0.00796648134591389	17	20	13	8	4	4	3.8017915831018	4.16323893327827	2.95487384847998	1.40975696318614	1.02421474095945	1.36973635999411
AT1G01040	0.982793772065187	6.52412436047581	2.3596464819088e-08	7.75468551537382e-08	313	374	212	733	460	291	69.9976920888743	77.8525680523036	48.1871735290581	129.16898175193	117.784695210337	99.6483201895715
AT1G01046	0.576644647325933	1.31990332104808	0.285287751961627	0.341006203343932	10	9	5	15	10	5	2.23634799005988	1.87345751997522	1.13648994172307	2.643294305974	2.56053685239862	1.71217044999264
AT1G01050	-0.336869876942586	5.91563166897083	0.0205409098820751	0.0313189893837405	299	333	331	301	188	142	66.8668049027904	69.3179282390832	75.2356341420672	53.0421057398783	48.1380928250941	48.6256407797909
AT1G01060	1.14574585119461	0.525772832022076	0.104275051493917	0.138147154693119	4	2	3	9	4	4	0.894539196023952	0.416323893327827	0.681893965033841	1.5859765835844	1.02421474095945	1.36973635999411
AT1G01070	0.22913361168018	2.70414927314887	0.614954188663263	0.668213845898568	36	20	24	51	16	15	8.05085276421557	4.16323893327827	5.45515172027073	8.98720064031161	4.09685896383779	5.13651134997791
AT1G01080	-2.43211376782281	5.67002662822992	2.60632540018897e-40	7.55320442736455e-39	419	383	404	75	63	44	93.702980783509	79.7260255722788	91.828387291224	13.21647152987	16.1313821701113	15.0670999599352
AT1G01090	-0.279680310808388	7.4394238879552	0.0502156746431101	0.0712135723658856	942	955	843	802	574	450	210.663980663641	198.794659064037	191.612204174509	141.32813555941	146.974815327681	154.095340499337
AT1G01100	0.696357469174628	6.90498601284016	7.33087006041909e-06	1.81145649529462e-05	454	438	426	700	581	428	101.530198748719	91.1749326387941	96.8289430348055	123.353734278787	148.76719112436	146.56179051937
AT1G01110	-0.215416742890628	2.46688377328831	0.648238152462431	0.699504312201961	23	35	21	27	9	19	5.14360037713772	7.28566813323697	4.77325775523689	4.75792975075321	2.30448316715876	6.50624770997202
AT1G01120	-2.38216556109937	5.32612773190981	6.86492798537277e-23	7.27357148439908e-22	254	421	277	96	33	28	56.803238947521	87.6361795455075	62.961542771458	16.9170835582336	8.44977161291545	9.58815451995877
AT1G01130	-3.47184577388122	0.759567393698255	1.06226287859839e-05	2.57566827598874e-05	8	15	8	1	1	0	1.7890783920479	3.1224291999587	1.81838390675691	0.176219620398267	0.256053685239862	0
AT1G01140	-2.10119292268891	6.23970911766648	3.02731500482224e-30	4.97921930769164e-29	527	668	551	139	134	60	117.855539076156	139.052180371494	125.241191577882	24.4945272353591	34.3111938221415	20.5460453999117
AT1G01160	0.592203512048146	6.21855900621482	1.74962647022215e-05	4.13559037924078e-05	292	304	260	485	329	244	65.3013613097485	63.2812317858297	59.0974769695996	85.4665158931595	84.2416624439146	83.5539179596407
AT1G01170	-0.0169629930595809	5.7910933714435	0.946308850518047	0.960357628027588	273	266	258	250	252	134	61.0523001286347	55.371077812601	58.6428809929103	44.0549050995667	64.5255286804452	45.8861680598027
AT1G01180	-1.7525986298178	4.83848473806092	1.08661070043591e-18	8.69965049500752e-18	205	226	186	78	38	36	45.8451337962276	47.0445999460444	42.2774258320982	13.7451303910648	9.73004003911476	12.327627239947
AT1G01190	-2.80398018215906	2.86222649888347	1.30320687506645e-05	3.12818299829297e-05	114	32	18	8	7	4	25.4943670866826	6.66118229324523	4.09136379020305	1.40975696318614	1.79237579667903	1.36973635999411
AT1G01200	0.677254344592455	1.37565248409865	0.222314607975251	0.273454410192418	9	10	5	21	6	6	2.01271319105389	2.08161946663913	1.13648994172307	3.70061202836361	1.53632211143917	2.05460453999116
AT1G01210	1.33295858122376	4.40055418829601	5.46124127354927e-09	1.9182400212453e-08	58	65	50	157	134	68	12.9708183423473	13.5305265331544	11.3648994172307	27.6664804025279	34.3111938221415	23.2855181198999
AT1G01220	-0.622524293219254	5.14077495463559	0.000381894637930112	0.000759874680403248	199	211	197	179	85	69	44.5033250021916	43.9221707460857	44.7777037038889	31.5433120512898	21.7645632453883	23.6279522098984
AT1G01225	0.147435313838821	2.06036404792861	0.811465416688218	0.845617240505281	18	19	14	29	9	10	4.02542638210778	3.95507698661435	3.18217183682459	5.11036899154974	2.30448316715876	3.42434089998528
AT1G01230	-1.74631039207519	4.5184045758297	8.28606967420178e-16	5.30803765928941e-15	154	164	171	61	31	29	34.4397590469222	34.1385592528818	38.867956006929	10.7493968442943	7.93766424243573	9.9305886099573
AT1G01240	0.0970568362161987	5.56616994535858	0.551800935071628	0.609832207542906	203	252	202	254	198	123	45.3978641982156	52.4568105593062	45.914193645612	44.7597835811598	50.6986296774927	42.1193930698189
AT1G01250	-0.215465175656787	1.82515588546909	0.732100854990438	0.775520345566477	20	17	11	11	12	10	4.47269598011976	3.53875309328653	2.50027787179075	1.93841582438094	3.07264422287835	3.42434089998528
AT1G01260	0.346598695179122	4.91191292393418	0.0768207304496695	0.104839381158878	119	152	109	161	140	89	26.6125410817126	31.6406158929148	24.7754807295629	28.371358884121	35.8475159335807	30.4766340098689
AT1G01290	-0.797289578166199	3.5972754562066	0.00167011561166297	0.00303383939485983	75	76	60	55	27	20	16.7726099254491	15.8203079464574	13.6378793006768	9.69207912190468	6.91344950147628	6.84868179997055
AT1G01300	-0.6400056963387	5.99956401848194	0.00356819598682536	0.00617902715240856	330	451	337	339	109	155	73.799483671976	93.8810379454249	76.5994220721348	59.7384513150125	27.909851691145	53.0772839497718
AT1G01310	-2.87294880699205	2.19104239766659	7.69747102960303e-05	0.000167548041791084	40	55	5	6	3	2	8.94539196023952	11.4489070665152	1.13648994172307	1.0573177223896	0.768161055719586	0.684868179997055
AT1G01320	-1.26823227725052	8.58696925347878	1.56531760325728e-18	1.23972190164056e-17	2528	2914	2401	1122	879	623	565.348771887138	606.583912578644	545.742470015418	197.718414086855	225.071189325839	213.336438069083
AT1G01340	1.24520047442011	5.20186038946411	5.59226732924832e-08	1.76859539545732e-07	116	72	125	256	215	136	25.9416366846946	14.9876601598018	28.4122485430767	45.1122228219563	55.0515423265704	46.5710362397997
AT1G01350	1.33866119098506	5.40817709625593	9.26712303778088e-16	5.91991069932876e-15	109	127	112	335	205	180	24.3761930916527	26.436567226317	25.4573746945967	59.0335728334194	52.4910054741717	61.638136199735
AT1G01360	1.26770333962059	4.79941747881823	5.36231696628222e-11	2.29912552403048e-10	89	85	62	222	141	106	19.9034971115329	17.6937654664326	14.0924752773661	39.1207557284153	36.1035696188206	36.2980135398439
AT1G01370	-0.678680687041906	1.84003128306101	0.169240554166143	0.214071042141916	14	20	20	23	2	5	3.13088718608383	4.16323893327827	4.54595976689227	4.05305126916014	0.512107370479724	1.71217044999264
AT1G01390	-3.60530210763364	2.6570498419393	1.5240605790879e-13	8.09893349052493e-13	69	44	35	6	4	0	15.4308011314132	9.15912565321219	7.95542959206148	1.0573177223896	1.02421474095945	0
AT1G01420	-1.91533591293829	2.57055457438501	3.50802439930377e-07	1.01649218476376e-06	40	48	33	18	4	5	8.94539196023952	9.99177343986784	7.50083361537225	3.1719531671688	1.02421474095945	1.71217044999264
AT1G01430	-0.85722425665106	6.14990799006758	2.24362939653776e-08	7.39940991555715e-08	442	490	378	301	154	144	98.8465811606467	101.999353865318	85.918639594264	53.0421057398783	39.4322675269388	49.310508959788
AT1G01440	-0.274434592446166	5.38307056521765	0.12196768544386	0.159451496009458	224	245	184	200	159	86	50.0941949773413	50.9996769326588	41.8228298554089	35.2439240796534	40.7125359531381	29.4493317398734
AT1G01448	0.524316249827968	5.27387361397703	0.00340329513941104	0.00590988275706992	145	180	132	259	186	102	32.4270458558683	37.4691503995044	30.003334461489	45.6408816831511	47.6259854546144	34.9282771798498
AT1G01450	0.587828122262278	4.42708460326849	0.00461774341228748	0.00784726531642115	78	100	68	143	97	65	17.4435143224671	20.8161946663913	15.4562632074337	25.1994057169522	24.8372074682666	22.2582158499043
AT1G01453	-1.09832097748673	1.62005825206323	0.0501486226179524	0.0711331903341368	26	16	8	14	1	5	5.81450477415569	3.33059114662261	1.81838390675691	2.46707468557574	0.256053685239862	1.71217044999264
AT1G01470	0.886316419402293	6.94735704562026	6.02033117155714e-07	1.69807175032159e-06	352	413	483	773	560	506	78.7194492501078	85.9708839721962	109.784928370448	136.21776656786	143.390063734323	173.271649539255
AT1G01480	-1.63391547422231	1.98280470726732	0.0288379198186512	0.0427776683864586	18	4	50	13	6	2	4.02542638210778	0.832647786655654	11.3648994172307	2.29085506517747	1.53632211143917	0.684868179997055
AT1G01490	-1.17627416815742	5.93796846142069	2.18202789240948e-11	9.697063912358e-11	435	351	420	248	123	86	97.2811375676048	73.0648432790336	95.4651551047378	43.7024658587702	31.494603284503	29.4493317398734
AT1G01500	-0.11597281919273	5.49355408468359	0.468113937180733	0.528587003151727	225	243	203	251	172	95	50.3178297763473	50.583353039331	46.1414916339566	44.231124719965	44.0412338612563	32.5312385498601
AT1G01510	0.761371659143135	6.21703687347607	5.70667454773702e-05	0.000126217924856753	258	294	246	495	257	328	57.6977781435449	61.1996123191905	55.915305132775	87.2287120971421	65.8057971066446	112.318381519517
AT1G01540	-0.257463133510342	6.59099638136487	0.10086618784917	0.134157897943408	437	620	457	462	330	238	97.7284071656168	129.060406931626	103.875180673488	81.4134646239993	84.4977161291545	81.4993134196496
AT1G01550	-0.304585837481809	7.13733957268081	0.030239437172314	0.0446891229805022	743	747	744	666	455	355	166.160655661449	155.496974157943	169.109703328393	117.362267185246	116.504426784137	121.564101949477
AT1G01560	-2.95783688255951	2.8918769071236	2.60015839617933e-07	7.656104630765e-07	47	23	98	8	7	3	10.5108355532814	4.78772477327001	22.2752028577721	1.40975696318614	1.79237579667903	1.02730226999558
AT1G01570	0.759168565284301	2.59616886497598	0.0256259350361043	0.0383559496110338	15	26	20	47	22	18	3.35452198508982	5.41221061326175	4.54595976689227	8.28232215871854	5.63318107527697	6.1638136199735
AT1G01600	-1.54420778072839	2.79799897531846	3.64004790223791e-06	9.35869369442049e-06	43	54	39	23	8	8	9.61629635725749	11.2407451198513	8.86462154543994	4.05305126916014	2.0484294819189	2.73947271998822
AT1G01610	0.467447284922376	7.24565794682107	0.00368049824970014	0.00636332509754055	633	621	582	802	666	540	141.56082777079	129.26856887829	132.287429216565	141.32813555941	170.531754369748	184.914408599205
AT1G01620	0.261498630068967	7.94909097454875	0.0928491008972133	0.124500690782735	1072	1179	996	1305	923	858	239.736504534419	245.422935116754	226.388796391235	229.966604619738	236.337551476393	293.808449218737
AT1G01630	-0.923463917431826	5.37203063168614	1.24514584999898e-06	3.38711277228702e-06	272	266	232	202	79	68	60.8286653296287	55.371077812601	52.7331332959504	35.5963633204499	20.2282411339491	23.2855181198999
AT1G01640	-0.212606411200769	2.82367262574204	0.491409712437488	0.551572722923072	35	38	29	47	17	12	7.82721796520958	7.91015397322871	6.5916416619938	8.28232215871854	4.35291264907766	4.10920907998233
AT1G01650	0.739231973381592	6.60470364295977	8.36921202319606e-07	2.31988288548137e-06	332	395	327	630	500	307	74.246753269988	82.2239689322458	74.3264421886887	111.018360850908	128.026842619931	105.127265629548
AT1G01660	-0.555914225914934	1.22635308458485	0.259239432442637	0.31345775177409	13	11	8	9	6	3	2.90725238707784	2.28978141330305	1.81838390675691	1.5859765835844	1.53632211143917	1.02730226999558
AT1G01670	0.280110892593971	1.18862443748531	0.609414291188241	0.663315089689443	7	8	9	10	8	6	1.56544359304192	1.66529557331131	2.04568189510152	1.76219620398267	2.0484294819189	2.05460453999116
AT1G01680	-5.19217706763227	1.41496945259165	1.09712484106228e-10	4.55038111866507e-10	14	17	27	1	0	0	3.13088718608383	3.53875309328653	6.13704568530457	0.176219620398267	0	0
AT1G01690	0.816560627014721	2.97897036586782	0.009638629609488	0.015500151844066	22	26	31	50	43	22	4.91996557813174	5.41221061326175	7.04623763868303	8.81098101991335	11.0103084653141	7.53354997996761
AT1G01695	2.12391138345461	0.63701328426415	0.0019055827154448	0.00343533827111703	3	1	2	11	9	3	0.670904397017964	0.208161946663913	0.454595976689228	1.93841582438094	2.30448316715876	1.02730226999558
AT1G01700	0.00818232176295344	0.706421353210268	1	1	5	6	6	6	3	5	1.11817399502994	1.24897167998348	1.36378793006768	1.0573177223896	0.768161055719586	1.71217044999264
AT1G01710	0.291191075316177	5.94281709104168	0.0679584317146465	0.0938527881710562	242	310	246	426	248	152	54.1196213594491	64.5302034658131	55.915305132775	75.0695582896617	63.5013139394858	52.0499816797762
AT1G01720	1.4860292751696	7.01209436340299	2.84558810449856e-20	2.5568044034132e-19	359	360	266	1033	625	578	80.2848928431497	74.9383007990088	60.4612648996673	182.03486787141	160.033553274914	197.926904019149
AT1G01725	-0.219021299053591	3.6193375927638	0.386286930817545	0.446655795925923	65	59	59	61	40	29	14.5362619353892	12.2815548531709	13.4105813123322	10.7493968442943	10.2421474095945	9.9305886099573
AT1G01730	0.95433649053691	5.14527877793252	3.95737873073132e-08	1.26892667544846e-07	126	105	115	265	166	125	28.1779846747545	21.8570043997109	26.1392686596306	46.6981994055407	42.5049117498171	42.8042612498159
AT1G01740	0.964661909238361	3.79963670904331	7.11507954637384e-05	0.00015546339253073	50	42	42	94	69	51	11.1817399502994	8.74280175988436	9.54651551047378	16.5646443174371	17.6677042815505	17.4641385899249
AT1G01750	-1.73563864074986	3.18042866375335	9.83493708134899e-06	2.39653796051441e-05	91	55	39	28	15	5	20.3507667095449	11.4489070665152	8.86462154543994	4.93414937115147	3.84080527859793	1.71217044999264
AT1G01760	0.298885213771111	3.05941129528199	0.343962261915788	0.402878550758767	32	43	28	54	32	20	7.15631356819162	8.95096370654828	6.36434367364919	9.51585950150641	8.19371792767559	6.84868179997055
AT1G01770	-0.0649027290745658	5.94353415638348	0.68481256986965	0.733127129949944	277	370	260	402	194	142	61.9468393246587	77.019920265648	59.0974769695996	70.8402874001033	49.6744149365332	48.6256407797909
AT1G01780	-0.113998741289097	4.9331384630678	0.595157719315504	0.649986080705967	156	155	140	153	91	94	34.8870286449341	32.2651017329066	31.8217183682459	26.9616019209348	23.3008853568275	32.1888044598616
AT1G01790	-3.32650559221923	7.04241629596431	9.69659647796634e-60	6.7632938688351e-58	1165	1196	1068	186	61	52	260.534540841976	248.96168821004	242.754251552047	32.7768493940776	15.6192747996316	17.8065726799234
AT1G01800	-0.219197181618887	6.10928888045255	0.123685115698217	0.161481277957266	370	365	329	344	242	166	82.7448756322156	75.9791105323284	74.7810381653779	60.6195494170038	61.9649918280466	56.8440589397556
AT1G01810	3.70995070596473	2.47795972743637	5.01748858213984e-16	3.27641526709328e-15	6	1	4	45	43	31	1.34180879403593	0.208161946663913	0.909191953378455	7.92988291792201	11.0103084653141	10.6154567899544
AT1G01820	0.444944518696481	6.97299719560088	0.00587885209253177	0.0098256242917662	515	533	486	672	626	379	115.171921488084	110.950317571866	110.466822335482	118.419584907635	160.289606960154	129.782520109442
AT1G01830	0.111890115383921	4.5218507369499	0.614851796431991	0.668137869732487	112	102	99	147	76	61	25.0470974886707	21.2325185597192	22.5025008461168	25.9042841985452	19.4600800782295	20.8884794899102
AT1G01840	0.36346076079005	2.23085912292592	0.359226340328841	0.418701321641157	20	18	16	28	20	10	4.47269598011976	3.74691503995044	3.63676781351382	4.93414937115147	5.12107370479724	3.42434089998528
AT1G01860	-0.227311035946312	4.58222987041634	0.278504003675893	0.333828403800254	132	134	100	146	76	45	29.5197934687904	27.8937008529644	22.7297988344614	25.728064578147	19.4600800782295	15.4095340499337
AT1G01880	1.33682007629059	2.30836885818503	0.000191561896580992	0.00039677648319413	13	16	9	38	26	16	2.90725238707784	3.33059114662261	2.04568189510152	6.69634557513414	6.65739581623641	5.47894543997644
AT1G01900	1.67814247758952	4.96723899337635	3.09299405304111e-13	1.60427137976743e-12	72	92	53	292	130	150	16.1017055284311	19.15089909308	12.0467933822645	51.4561291562939	33.2869790811821	51.3651134997791
AT1G01910	1.06485829805043	6.75346304940157	2.53909631998543e-11	1.12160682438858e-10	313	354	341	710	620	377	69.9976920888743	73.6893291190253	77.5086140255133	125.11593048277	158.753284848715	129.097651929445
AT1G01920	0.830264650883023	4.54619679242039	0.000363135359757731	0.000724852607701977	72	97	72	194	117	56	16.1017055284311	20.1917088263996	16.3654551608122	34.1866063572638	29.9582811730639	19.1763090399175
AT1G01930	1.19227020818453	5.68182540001873	9.94781366845414e-13	4.94889298941278e-12	123	186	144	387	258	200	27.5070802777365	38.7181220794879	32.7309103216244	68.1969930941293	66.0618507918844	68.4868179997055
AT1G01940	3.73309547812384	6.76175592139043	1.19489972998846e-65	1.09272252641078e-63	76	62	82	868	811	623	16.9962447244551	12.9060406931626	18.6384350442583	152.958630505696	207.659538729528	213.336438069083
AT1G01950	-0.285108408653163	5.16422472254496	0.180527740076909	0.226772819280981	142	242	179	159	137	79	31.7561414588503	50.375191092667	40.6863399136859	28.0189196433244	35.0793548778611	27.0522931098837
AT1G01960	0.468515683876418	7.46343811474024	0.000887307448703751	0.00168037165803299	672	844	629	1209	732	526	150.282584932024	175.688682984343	142.970434668762	213.049521061505	187.431297595579	180.120331339225
AT1G01970	-0.734363049196137	5.12330678775184	1.72185392563815e-05	4.07462522989426e-05	194	211	211	149	95	64	43.3851510071617	43.9221707460857	47.9598755407135	26.2567234393418	24.3251000977869	21.9157817599058
AT1G01980	5.51195445758202	0.038967619366516	7.50761798397934e-05	0.000163588634584728	0	0	0	6	5	4	0	0	0	1.0573177223896	1.28026842619931	1.36973635999411
AT1G01990	1.4939008910675	6.13137810532526	9.95732717797639e-21	9.21646261871535e-20	167	180	184	503	395	304	37.347011434	37.4691503995044	41.8228298554089	88.6384690603283	101.141205669746	104.099963359552
AT1G02000	1.81636983464557	6.14049317993503	1.01169461136783e-19	8.77968297068938e-19	172	170	112	666	302	347	38.4651854290299	35.3875309328653	25.4573746945967	117.362267185246	77.3282129424384	118.824629229489
AT1G02010	-1.46144781319768	3.74253157838129	2.32652259731198e-06	6.14197189662449e-06	96	113	60	52	18	14	21.4689407045749	23.5222999730222	13.6378793006768	9.16342026070988	4.60896633431752	4.79407725997939
AT1G02020	0.722646112100585	5.76167223373575	2.23070229301489e-05	5.20396036066604e-05	204	220	167	391	202	207	45.6214989972216	45.7956282660609	37.9587640535505	68.9018715757224	51.7228444184521	70.8838566296952
AT1G02050	0.543355917311731	4.02695036143248	0.0276556110838954	0.0411633285345944	70	68	50	127	62	44	15.6544359304192	14.1550123731461	11.3648994172307	22.3798917905799	15.8753284848715	15.0670999599352
AT1G02060	0.683379848728768	3.490313567889	0.0253602011407734	0.0379863333722086	34	61	27	77	54	31	7.60358316620359	12.6978787464987	6.13704568530457	13.5689107706666	13.8268990029526	10.6154567899544
AT1G02065	-1.53744010692855	3.52868878612509	5.4319133879889e-06	1.36651240825602e-05	98	74	60	23	18	22	21.9162103025868	15.4039840531296	13.6378793006768	4.05305126916014	4.60896633431752	7.53354997996761
AT1G02080	0.764902023003013	7.86393253007563	4.40075014348368e-08	1.40496252835252e-07	804	971	727	1756	1055	738	179.802378400814	202.12525021066	165.245637526534	309.441653419357	270.136637928055	252.716358418913
AT1G02090	2.18802192249457	7.00443815908235	1.03442241152575e-39	2.89581980129985e-38	222	235	213	987	857	595	49.6469253793293	48.9180574660196	48.4144715174027	173.928765333089	219.438008250562	203.748283549124
AT1G02100	0.767737347813103	6.25687785776028	7.19502724873361e-08	2.2512907644456e-07	268	306	244	533	378	239	59.9341261336048	63.6975556791575	55.4607091560858	93.9250576722763	96.7882930206679	81.8417475096481
AT1G02110	0.921624567402453	6.22838855013107	8.60690055525436e-07	2.3828792495279e-06	289	296	167	583	313	279	64.6304569127305	61.6159362125184	37.9587640535505	102.73603869219	80.1448034800768	95.5391111095892
AT1G02120	-0.459118182692157	6.67512629458838	0.00103597252308428	0.00194348747583717	577	606	518	513	315	208	129.037279026455	126.146139678332	117.74035796251	90.4006652643109	80.6569108505566	71.2262907196937
AT1G02130	-0.401994135547102	5.64979105359185	0.0113420343966684	0.018051802269945	296	281	240	270	147	104	66.1959005057725	58.4935070125597	54.5515172027073	47.5792975075321	37.6398917302597	35.6131453598469
AT1G02140	1.70759147243137	7.25430541178872	1.42612715571092e-24	1.67011908684735e-23	350	368	319	1053	951	678	78.2721796520958	76.6035963723201	72.5080582819318	185.559260279375	243.507054663109	232.170313019002
AT1G02145	-0.646696990857809	4.65869258965845	0.00110822817493088	0.00206847813201903	137	160	138	130	62	44	30.6379674638204	33.3059114662261	31.3671223915567	22.9085506517747	15.8753284848715	15.0670999599352
AT1G02150	0.101180776719121	7.11993833007444	0.481730072665728	0.542117587790966	628	715	593	714	572	391	140.44265377576	148.835791864698	134.787707088356	125.820808964363	146.462707957201	133.891729189424
AT1G02160	0.385754935295747	4.54321616565204	0.0635891410158272	0.0884120660545754	85	105	98	133	110	65	19.008957915509	21.8570043997109	22.2752028577721	23.4372095129695	28.1659053763848	22.2582158499043
AT1G02170	1.11778118601325	7.47385011431564	1.63493208506662e-06	4.39628366209236e-06	555	413	641	1231	660	883	124.117313448323	85.9708839721962	145.698010528897	216.926352710267	168.995432258309	302.3693014687
AT1G02180	-0.582028118443376	2.40937510644654	0.0839100769469028	0.113587746267071	30	27	26	23	13	10	6.70904397017964	5.62037255992566	5.90974769695996	4.05305126916014	3.32869790811821	3.42434089998528
AT1G02205	-2.15386857783696	4.97536905768652	8.36714980794319e-14	4.54374437709789e-13	154	308	258	71	51	16	34.4397590469222	64.1138795724853	58.6428809929103	12.5115930482769	13.058737947233	5.47894543997644
AT1G02220	2.29005900990188	5.26052593259354	5.13880539996802e-12	2.41241295710112e-11	58	29	98	446	194	156	12.9708183423473	6.03669645325349	22.2752028577721	78.593950697627	49.6744149365332	53.4197180397703
AT1G02230	2.43934100011614	3.52446383755233	1.38701522029963e-06	3.75466717180438e-06	9	5	36	128	58	51	2.01271319105389	1.04080973331957	8.18272758040609	22.5561114109782	14.851113743912	17.4641385899249
AT1G02260	-1.89233793861912	4.70578069676794	2.34720257388255e-12	1.12893969518951e-11	185	204	183	74	18	37	41.3724378161078	42.4650371194383	41.5955318670643	13.0402519094718	4.60896633431752	12.6700613299455
AT1G02270	0.574938937400477	5.68629369081632	0.00132818644867721	0.00244859460334936	161	218	216	315	261	150	36.0052026399641	45.3793043727331	49.0963654824366	55.5091804254541	66.830011847604	51.3651134997791
AT1G02280	0.588641706170905	6.54718076861022	0.000125371549611954	0.000266107386508724	342	393	343	573	473	278	76.4831012600479	81.807645038918	77.9632100022025	100.973842488207	121.113393118455	95.1966770195907
AT1G02290	1.76769840988039	4.74058123243159	4.85607568311821e-18	3.70480583076901e-17	59	67	50	233	168	97	13.1944531413533	13.9468504264822	11.3648994172307	41.0591715527962	43.0170191202968	33.2161067298572
AT1G02300	-1.11186912369036	5.29086715966152	7.01963091218498e-09	2.44309752451147e-08	257	274	226	114	111	59	57.4741433445389	57.0363733859123	51.3693453658827	20.0890367254024	28.4219590616247	20.2036113099131
AT1G02305	0.286513193541227	7.04999014674715	0.0593239036533379	0.0829470400632699	588	570	560	706	601	387	131.497261815521	118.652309598431	127.286873472984	124.411052001176	153.888264829157	132.52199282943
AT1G02310	-0.168113582412719	1.49049794907523	0.844464136675859	0.875129391903423	19	10	7	11	7	8	4.24906118111377	2.08161946663913	1.5910859184123	1.93841582438094	1.79237579667903	2.73947271998822
AT1G02330	0.618240271099705	5.17003254728382	0.000280431510344532	0.000568320570949384	133	148	127	229	175	110	29.7434282677964	30.8079681062592	28.8668445197659	40.3542930712031	44.8093949169759	37.667749899838
AT1G02335	-1.30638948648017	3.52279750879183	2.18868543517402e-06	5.79593198380188e-06	69	75	78	44	17	15	15.4308011314132	15.6121459997935	17.7292430908799	7.75366329752374	4.35291264907766	5.13651134997791
AT1G02340	1.05245640998712	3.66879833685769	0.0181612377646322	0.0279579252016364	62	37	19	65	104	28	13.8653575383713	7.7019920265648	4.31866177854766	11.4542753258873	26.6295832649457	9.58815451995877
AT1G02350	-0.332109030142049	1.59507501703492	0.542428790626325	0.600732805636862	13	15	13	12	12	3	2.90725238707784	3.1224291999587	2.95487384847998	2.1146354447792	3.07264422287835	1.02730226999558
AT1G02360	-2.98763955060355	4.26823987472393	2.90171288179599e-17	2.08907082770589e-16	197	93	173	26	11	12	44.0560554041796	19.3590610397439	39.3225519836182	4.58171013035494	2.81659053763848	4.10920907998233
AT1G02370	0.628329076101672	3.20200389332973	0.0270178946852536	0.0402957524676558	38	36	27	52	40	34	8.49812236222755	7.49383007990088	6.13704568530457	9.16342026070988	10.2421474095945	11.6427590599499
AT1G02380	0.502917844982963	2.75262344154261	0.155215287569907	0.197998125048879	15	32	29	47	22	21	3.35452198508982	6.66118229324523	6.5916416619938	8.28232215871854	5.63318107527697	7.19111588996908
AT1G02390	-0.590453675105951	2.55067643828975	0.137250587086453	0.177424645340884	35	34	24	16	19	14	7.82721796520958	7.07750618657306	5.45515172027073	2.81951392637227	4.86502001955738	4.79407725997939
AT1G02400	-0.698172539865397	4.02832121900813	0.0214931262276712	0.0326450553820449	77	70	131	67	51	26	17.2198795234611	14.5713362664739	29.7760364731444	11.8067145666839	13.058737947233	8.90328633996172
AT1G02405	3.8091804537366	1.34104283553935	2.40680983226047e-10	9.68750373798735e-10	1	2	1	21	16	13	0.223634799005988	0.416323893327827	0.227297988344614	3.70061202836361	4.09685896383779	4.45164316998086
AT1G02410	-0.383780616640903	4.60119749458967	0.0729908858128388	0.100097338475405	130	111	145	138	67	48	29.0725238707784	23.1059760796944	32.958208309969	24.3183076149608	17.1555969110708	16.4368363199293
AT1G02420	0.312621104267953	3.08294999767997	0.268341312256471	0.32309619293049	35	31	38	44	33	28	7.82721796520958	6.45302034658132	8.63732355709532	7.75366329752374	8.44977161291545	9.58815451995877
AT1G02430	0.145590287572544	1.83801695337761	0.712746276391622	0.758454043392326	14	14	15	17	11	11	3.13088718608383	2.91426725329479	3.40946982516921	2.99573354677054	2.81659053763848	3.7667749899838
AT1G02450	-0.471671072715322	0.856292196070269	0.537990176654544	0.596523461488597	5	2	15	9	4	1	1.11817399502994	0.416323893327827	3.40946982516921	1.5859765835844	1.02421474095945	0.342434089998528
AT1G02460	-2.02869736136845	0.484439840608154	0.0139268780318559	0.0218630840301721	8	5	8	2	0	2	1.7890783920479	1.04080973331957	1.81838390675691	0.352439240796534	0	0.684868179997055
AT1G02470	-1.7170189807543	1.92092437659341	0.00351223696500101	0.00608929792651337	18	13	39	12	7	0	4.02542638210778	2.70610530663087	8.86462154543994	2.1146354447792	1.79237579667903	0
AT1G02475	-1.83055065892287	5.70848038408798	9.91095228661716e-28	1.39294914104805e-26	348	403	403	136	72	62	77.8249100540838	83.8892645055571	91.6010893028793	23.9658683741643	18.4358653372701	21.2309135799087
AT1G02500	0.0499847723006194	7.81963512404933	0.741769063897149	0.784388953579389	1006	1057	1130	1156	780	716	224.976607800024	220.027177623756	256.846726829414	203.709881180397	199.721874487092	245.182808438946
AT1G02510	6.56863867258014	0.74296165444813	1.22987351180418e-08	4.17002929168498e-08	0	0	0	17	6	9	0	0	0	2.99573354677054	1.53632211143917	3.08190680998675
AT1G02520	0.864926208920862	4.38539558706982	0.0314379440824406	0.0463073331978164	104	70	36	225	44	72	23.2580190966228	14.5713362664739	8.18272758040609	39.6494145896101	11.2663621505539	24.655254479894
AT1G02530	3.3054019776505	0.70370586166954	4.80724486625943e-06	1.21860133507643e-05	1	1	1	16	6	6	0.223634799005988	0.208161946663913	0.227297988344614	2.81951392637227	1.53632211143917	2.05460453999116
AT1G02560	-0.395240619507172	7.41367384783944	0.0111052737732514	0.0176941391635761	911	966	909	693	617	393	203.731301894455	201.08444047734	206.613871405254	122.120196935999	157.985123792995	134.576597369421
AT1G02570	-0.835687539540159	1.34642346498361	0.226381792782723	0.277991869676374	24	6	8	6	6	5	5.36723517614371	1.24897167998348	1.81838390675691	1.0573177223896	1.53632211143917	1.71217044999264
AT1G02610	-3.49599646473869	4.81461406970933	5.55956811406278e-40	1.58659741352227e-38	229	239	244	16	26	9	51.2123689723713	49.7507052526753	55.4607091560858	2.81951392637227	6.65739581623641	3.08190680998675
AT1G02620	-2.67610232923282	2.5817704194118	1.58949662956375e-08	5.32662583874654e-08	31	60	41	3	8	5	6.93267876918563	12.4897167998348	9.31921752212916	0.528658861194801	2.0484294819189	1.71217044999264
AT1G02640	-1.02674034112753	5.88856902228822	3.65168314276554e-08	1.17419959908648e-07	298	496	345	246	121	101	66.6431701037844	103.248325545301	78.4178059788917	43.3500266179737	30.9824959140233	34.5858430898513
AT1G02650	-0.458875537820635	2.62335286601214	0.262972993508959	0.317487080586771	35	36	24	18	24	13	7.82721796520958	7.49383007990088	5.45515172027073	3.1719531671688	6.14528844575669	4.45164316998086
AT1G02660	-1.1155522826851	7.44476351109032	3.14757257297398e-08	1.02007329125079e-07	978	1474	995	478	514	271	218.714833427856	306.830709382608	226.161498402891	84.2329785503716	131.611594213289	92.799638389601
AT1G02670	1.55794416252976	2.61302423476219	0.000489172947585488	0.000959780925862401	9	23	12	30	49	22	2.01271319105389	4.78772477327001	2.72757586013537	5.28658861194801	12.5466305767532	7.53354997996761
AT1G02680	0.325774205975197	4.42486655473583	0.135470659291044	0.175388176277136	83	98	90	118	104	56	18.561688317497	20.3998707730635	20.4568189510152	20.7939152069955	26.6295832649457	19.1763090399175
AT1G02681	2.71084967029974	0.96770221744204	5.03391230397239e-05	0.000111939673150909	1	4	1	10	16	7	0.223634799005988	0.832647786655654	0.227297988344614	1.76219620398267	4.09685896383779	2.39703862998969
AT1G02690	0.549323065566272	3.99974180221351	0.0150404881260513	0.0234894181162529	52	67	65	105	64	53	11.6290095483114	13.9468504264822	14.7743692423999	18.503060141818	16.3874358553512	18.149006769922
AT1G02700	3.41739259882368	3.28703070967556	6.13263507638578e-24	6.9370587867902e-23	4	13	7	105	60	50	0.894539196023952	2.70610530663087	1.5910859184123	18.503060141818	15.3632211143917	17.1217044999264
AT1G02710	-1.09466081633992	2.23960016779289	0.0051729583617108	0.00872377602250319	19	33	30	18	7	7	4.24906118111377	6.86934423990914	6.81893965033841	3.1719531671688	1.79237579667903	2.39703862998969
AT1G02720	-0.909921730611377	3.88022268527102	0.000185969436964413	0.000386008991725992	84	102	80	68	30	22	18.785323116503	21.2325185597192	18.1838390675691	11.9829341870822	7.68161055719586	7.53354997996761
AT1G02730	-3.49797123204567	4.04393949337501	6.91801873308956e-29	1.03901571862811e-27	124	177	111	17	6	7	27.7307150767425	36.8446645595127	25.2300767062521	2.99573354677054	1.53632211143917	2.39703862998969
AT1G02740	0.102387156640306	3.90753920989681	0.680150190129628	0.72897022148699	63	69	71	90	55	37	14.0889923373772	14.36317431981	16.1381571724676	15.859765835844	14.0829526881924	12.6700613299455
AT1G02750	0.799333622473372	4.87414220140411	4.38065804468677e-05	9.81878212717592e-05	100	103	104	175	153	103	22.3634799005988	21.4406805063831	23.6389907878398	30.8384335696967	39.1762138416989	35.2707112698483
AT1G02770	0.396549298270992	1.17299229312021	0.41261455670386	0.473109897951442	6	10	7	6	11	7	1.34180879403593	2.08161946663913	1.5910859184123	1.0573177223896	2.81659053763848	2.39703862998969
AT1G02780	0.632907075578562	7.84233351680659	0.00019205783511606	0.000397723632784626	842	835	914	1237	1072	858	188.300500763042	173.815225464368	207.750361346977	217.983670432656	274.489550577132	293.808449218737
AT1G02810	-0.271216356796468	3.82705864794445	0.424629653823235	0.485425843495021	67	102	48	95	23	36	14.9835315334012	21.2325185597192	10.9103034405415	16.7408639378354	5.88923476051683	12.327627239947
AT1G02816	0.42301337436776	5.04661412784812	0.0185015275217716	0.0284201142432231	122	152	131	223	143	88	27.2834454787305	31.6406158929148	29.7760364731444	39.2969753488135	36.6156769893003	30.1341999198704
AT1G02820	-0.842499798022275	1.76883092843309	0.102409651488604	0.135982252776815	10	25	19	9	7	8	2.23634799005988	5.20404866659783	4.31866177854766	1.5859765835844	1.79237579667903	2.73947271998822
AT1G02840	0.926614905503807	7.71551915351982	5.21810342011382e-09	1.83691524332356e-08	736	756	605	1306	1017	839	164.595212068407	157.370431677919	137.515282948491	230.142824240137	260.40659788894	287.302201508765
AT1G02850	-0.534707881462181	6.51925346089007	0.0151298816420397	0.0236177178367509	500	377	663	519	232	177	111.817399502994	78.4770538922953	150.698566272479	91.4579829867005	59.404454975648	60.6108339297394
AT1G02860	1.11027627900594	5.76331644791651	2.47919973309669e-08	8.13588735377949e-08	153	216	131	363	335	176	34.2161242479162	44.9629804794053	29.7760364731444	63.9677222045709	85.7779845553538	60.2683998397408
AT1G02870	1.69959403063556	5.27827178621603	4.24898739552614e-17	3.01576973612783e-16	71	85	108	303	246	153	15.8780707294252	17.6937654664326	24.5481827412183	53.3945449806749	62.9892065690061	52.3924157697747
AT1G02880	-0.258463464451154	4.598696998747	0.188478375281636	0.23568101183804	124	129	120	132	69	59	27.7307150767425	26.8528911196448	27.2757586013537	23.2609898925712	17.6677042815505	20.2036113099131
AT1G02890	1.30040897283139	8.08006799754096	1.66415988644269e-17	1.22248317827364e-16	730	920	621	2144	1517	950	163.253403274371	191.5089909308	141.152050762005	377.814866133884	388.433440508871	325.312385498601
AT1G02900	-1.89731781912591	3.49743692090109	4.29240979222081e-10	1.68652716094414e-09	95	75	69	27	12	14	21.2453059055689	15.6121459997935	15.6835611957783	4.75792975075321	3.07264422287835	4.79407725997939
AT1G02910	0.103050862081615	6.53789057484695	0.461280173900569	0.521872813447963	402	470	418	543	354	249	89.9011892004072	97.8361149320393	95.0105591280486	95.6872538762589	90.6430045749112	85.2660884096334
AT1G02920	-2.39315952661476	6.6184384185042	6.90888472007397e-12	3.21404503731047e-11	810	334	1164	198	106	76	181.14418719485	69.5260901857471	264.57485843313	34.8914848388568	27.1416906354254	26.0249908398881
AT1G02930	-3.22785329577689	6.4505994001434	1.13229436740834e-15	7.20188219591775e-15	726	322	1154	118	35	51	162.358864078347	67.0281468257801	262.301878549684	20.7939152069955	8.96187898339517	17.4641385899249
AT1G02950	-1.00307448241236	2.25625672368508	0.011744441625143	0.0186358830411746	32	23	26	24	5	6	7.15631356819162	4.78772477327001	5.90974769695996	4.22927088955841	1.28026842619931	2.05460453999116
AT1G02952	-1.09770766639212	1.87330916867003	0.0170222838121937	0.0263292620515071	28	14	19	18	4	3	6.26177437216766	2.91426725329479	4.31866177854766	3.1719531671688	1.02421474095945	1.02730226999558
AT1G02960	-0.217059459173457	4.88732109034423	0.232849024074653	0.284913268277834	155	153	143	147	97	75	34.6633938459281	31.8487778395787	32.5036123332798	25.9042841985452	24.8372074682666	25.6825567498896
AT1G02970	3.60907397700346	3.35378297594481	3.21393026639969e-24	3.72143101640068e-23	6	9	7	130	56	47	1.34180879403593	1.87345751997522	1.5910859184123	22.9085506517747	14.3390063734323	16.0944022299308
AT1G02980	8.64423121948857	6.21306574932261	3.44030099532725e-201	7.07876332798535e-197	3	2	0	852	543	395	0.670904397017964	0.416323893327827	0	150.139116579323	139.037151085245	135.261465549418
AT1G02990	0.674306982379355	5.46452010379648	3.81491247972262e-05	8.62684242035088e-05	162	177	151	311	216	125	36.2288374389701	36.8446645595127	34.3219962400367	54.804301943861	55.3075960118102	42.8042612498159
AT1G03000	-0.404459110972347	5.75063049462677	0.0151999657010903	0.0237222765674784	251	364	265	269	154	126	56.132334550503	75.7709485856645	60.2339669113226	47.4030778871338	39.4322675269388	43.1466953398145
AT1G03010	0.631016845117974	1.07842199489433	0.300874324569365	0.357559784124942	8	8	3	15	5	5	1.7890783920479	1.66529557331131	0.681893965033841	2.643294305974	1.28026842619931	1.71217044999264
AT1G03020	-1.73082710658976	0.317570609948257	0.0571985441477026	0.0802644236774963	5	7	5	2	1	1	1.11817399502994	1.45713362664739	1.13648994172307	0.352439240796534	0.256053685239862	0.342434089998528
AT1G03030	-0.0586496605336388	4.75400137267908	0.788654551233584	0.826113936067924	117	131	142	142	93	73	26.1652714837006	27.2692150129727	32.2763143449352	25.0231860965539	23.8129927273072	24.9976885698925
AT1G03040	0.436482117040798	6.25142213584789	0.00456082220067618	0.00775822400802853	293	339	301	462	373	205	65.5249961087545	70.5668999190666	68.4166944917287	81.4134646239993	95.5080245944686	70.1989884496981
AT1G03055	-4.56236283425354	2.3417808111155	1.33777492984707e-14	7.78451837006035e-14	28	60	33	4	0	0	6.26177437216766	12.4897167998348	7.50083361537225	0.704878481593068	0	0
AT1G03060	-0.853890782746916	5.96890996579309	4.68495105357439e-06	1.18891900441967e-05	342	472	343	318	147	90	76.4831012600479	98.2524388253671	77.9632100022025	56.0378392866489	37.6398917302597	30.8190680998675
AT1G03070	6.0761938424303	6.15168437766608	3.21280675671091e-134	2.54256583946476e-131	7	12	11	675	577	393	1.56544359304192	2.49794335996696	2.50027787179075	118.94824376883	147.7429763834	134.576597369421
AT1G03080	0.194902246576563	7.0063178417962	0.220920903117499	0.271999374964449	599	651	483	911	435	342	133.957244604587	135.513427278208	109.784928370448	160.536074182821	111.38335307934	117.112458779496
AT1G03090	-1.17072389610324	7.58546949927361	2.77091255611008e-12	1.3246816160437e-11	1195	1595	1055	588	491	301	267.243584812156	332.018304928942	239.799377703568	103.617136794181	125.722359452772	103.072661089557
AT1G03100	-0.992774255625239	3.52489836733919	0.0148666935698493	0.0232391618091027	53	123	36	43	20	23	11.8526443473174	25.6039194396613	8.18272758040609	7.57744367712548	5.12107370479724	7.87598406996613
AT1G03110	0.122983297782419	3.55468720460361	0.718093479524579	0.763146001729615	48	49	59	80	31	33	10.7344703522874	10.1999353865318	13.4105813123322	14.0975696318614	7.93766424243573	11.3003249699514
AT1G03130	-0.660448927665093	8.09924617964377	0.000466665182903637	0.000918158615741561	1706	1599	1528	1120	578	742	381.520967104216	332.850952715597	347.31132619057	197.365974846059	147.99903006864	254.086094778907
AT1G03140	1.63218084771002	7.2420316303707	1.38179761515679e-28	2.02506180409303e-27	336	384	349	1152	878	645	75.141292466012	79.9341875189427	79.3269979322702	203.005002698803	224.815135640599	220.86998804905
AT1G03150	0.0771520782720072	4.56935513685783	0.761956794566703	0.802848964274054	110	116	102	139	102	49	24.5998278906587	24.146785813014	23.1843948111506	24.4945272353591	26.1174758944659	16.7792704099279
AT1G03160	-1.47585956809624	6.2319132811108	1.35190355283824e-22	1.40346960157415e-21	513	587	479	243	121	109	114.724651890072	122.191062691717	108.87573641707	42.8213677567789	30.9824959140233	37.3253158098395
AT1G03180	3.4873751651084	4.1873423993783	2.64368995271625e-34	5.51689294798069e-33	16	7	20	203	126	81	3.57815678409581	1.45713362664739	4.54595976689227	35.7725829408482	32.2627643402226	27.7371612898807
AT1G03190	1.3498845701813	5.18119281672022	8.41677924584668e-13	4.2167920565508e-12	94	115	87	350	172	122	21.0216711065629	23.93862386635	19.7749249859814	61.6768671393934	44.0412338612563	41.7769589798204
AT1G03200	0.182718252799998	0.85126053126874	1	1	6	5	7	12	6	0	1.34180879403593	1.04080973331957	1.5910859184123	2.1146354447792	1.53632211143917	0
AT1G03210	0.02333929389544	4.66973316548694	0.948585728522774	0.96238350919997	110	109	138	158	78	69	24.5998278906587	22.6896521863666	31.3671223915567	27.8427000229262	19.9721874487092	23.6279522098984
AT1G03220	1.26559941302117	8.56148080829286	2.8950209523792e-11	1.27200408106245e-10	1141	1071	995	2484	1643	1886	255.167305665832	222.941444877051	226.161498402891	437.729537069295	420.696204849093	645.830693737223
AT1G03230	1.02246398105184	7.12983843958357	2.48111821937437e-07	7.31816061953084e-07	428	471	437	1078	470	649	95.7156939745629	98.0442768787032	99.3292209065962	189.964750789332	120.345232062735	222.239724409044
AT1G03250	-0.606414512909733	5.13727881036131	0.00260103116667534	0.00459744156734918	198	204	200	161	123	50	44.2796902031856	42.4650371194383	45.4595976689228	28.371358884121	31.494603284503	17.1217044999264
AT1G03260	0.586584666460513	4.52544332318821	0.00694009696913095	0.0114569508373587	79	110	75	161	82	83	17.6671491214731	22.8978141330305	17.047349125846	28.371358884121	20.9964021896687	28.4220294698778
AT1G03270	-0.923751098385877	1.66202916389813	0.0374279274944847	0.0543752761509932	21	12	17	12	6	4	4.69633077912575	2.49794335996696	3.86406580185843	2.1146354447792	1.53632211143917	1.36973635999411
AT1G03280	0.376949104895361	6.09200750652892	0.00961935412342179	0.015473991903958	277	315	264	475	280	181	61.9468393246587	65.5710131991327	60.006668922978	83.7043196891768	71.6950318671614	61.9805702897335
AT1G03290	-0.400051138052592	5.83198458470916	0.0071974454496041	0.0118494669203916	298	314	314	282	190	114	66.6431701037844	65.3628512524688	71.3715683402087	49.6939329523113	48.6502001955738	39.0374862598321
AT1G03300	-2.07024474696629	2.53332257100099	1.00952601018555e-06	2.77351133284673e-06	38	54	28	11	4	8	8.49812236222755	11.2407451198513	6.36434367364919	1.93841582438094	1.02421474095945	2.73947271998822
AT1G03310	-2.01885301356598	5.21471513470527	1.35090453389163e-28	1.98119826723837e-27	263	317	258	88	47	37	58.8159521385749	65.9873370924605	58.6428809929103	15.5073265950475	12.0345232062735	12.6700613299455
AT1G03330	1.01887649993723	5.25211197016565	1.45673534043981e-09	5.4153182231056e-09	115	129	119	272	204	129	25.7180018856886	26.8528911196448	27.048460613009	47.9317367483286	52.2349517889319	44.1739976098101
AT1G03340	-0.778755151472758	2.39170073907837	0.033512363668759	0.0491132759863523	29	31	26	19	10	12	6.48540917117365	6.45302034658132	5.90974769695996	3.34817278756707	2.56053685239862	4.10920907998233
AT1G03350	-0.0819333224216927	5.84709111639747	0.577646827684004	0.634104840291617	280	307	262	324	192	149	62.6177437216767	63.9057176258214	59.5520729462888	57.0951570090385	49.1623075660535	51.0226794097806
AT1G03360	2.21787711619553	5.14162066366641	2.86368868437248e-23	3.09959276010774e-22	46	78	58	319	258	126	10.2872007542754	16.2366318397852	13.1832833239876	56.2140589070471	66.0618507918844	43.1466953398145
AT1G03365	-0.448909160690136	5.06256559429914	0.0117953121175709	0.0187109970034029	170	209	170	171	106	61	38.017915831018	43.5058468527579	38.6406580185843	30.1335550881036	27.1416906354254	20.8884794899102
AT1G03370	0.00334116862063545	6.37569474335959	1	1	312	348	523	548	270	202	69.7740572898683	72.4403574390419	118.876847904233	96.5683519782503	69.1344950147628	69.1716861797026
AT1G03380	-0.538324107250485	6.25521999827544	0.00120209125473343	0.00223092176940516	436	527	340	401	194	160	97.5047723666108	109.701345891882	77.2813160371687	70.664067779705	49.6744149365332	54.7894543997644
AT1G03400	-2.2530913649014	5.10903262429239	2.75288543147356e-29	4.24612973298351e-28	259	275	261	56	40	39	57.9214129425509	57.2445353325762	59.3247749579442	9.86829874230295	10.2421474095945	13.3549295099426
AT1G03410	-2.25954059893316	5.19710495287832	7.4383247648973e-26	9.37812318397836e-25	315	328	211	79	39	31	70.4449616868862	68.2771185057636	47.9598755407135	13.9213500114631	9.98609372435462	10.6154567899544
AT1G03430	-1.6296730870357	4.64834069555363	4.62500731316683e-16	3.02974054363963e-15	176	182	170	70	44	28	39.3597246250539	37.8854742928322	38.6406580185843	12.3353734278787	11.2663621505539	9.58815451995877
AT1G03440	0.00499559449586123	5.74385246360743	0.97524785511213	0.985545890024419	292	297	181	257	240	128	65.3013613097485	61.8240981591823	41.1409358903751	45.2884424423546	61.4528844575669	43.8315635198115
AT1G03445	2.9547419215029	1.34869410053139	1.08852708101795e-06	2.97720765904895e-06	0	3	4	23	19	6	0	0.62448583999174	0.909191953378455	4.05305126916014	4.86502001955738	2.05460453999116
AT1G03457	0.154113714555963	4.31091771380936	0.543708229407591	0.602020154350245	74	116	77	133	72	46	16.5489751264431	24.146785813014	17.5019451025353	23.4372095129695	18.4358653372701	15.7519681399323
AT1G03470	1.61777908154989	5.0399855090735	4.55644608996499e-10	1.78442015125846e-09	67	106	63	222	251	109	14.9835315334012	22.0651663463748	14.3197732657107	39.1207557284153	64.2694749952054	37.3253158098395
AT1G03475	-0.198169967652763	7.43430216172182	0.215112708275719	0.265468667035398	840	889	927	762	674	429	187.85323116503	185.055970584219	210.705235195457	134.279350743479	172.580183851667	146.904224609368
AT1G03495	0.811566286786564	3.212909364242	0.00373956989541279	0.00645623344252504	30	30	34	60	40	35	6.70904397017964	6.2448583999174	7.72813160371687	10.573177223896	10.2421474095945	11.9851931499485
AT1G03510	-0.6345968131388	1.5242321117933	0.234921153275439	0.28695385276316	14	17	11	9	7	6	3.13088718608383	3.53875309328653	2.50027787179075	1.5859765835844	1.79237579667903	2.05460453999116
AT1G03520	-1.18660625192344	4.79155777105822	1.11124701230869e-08	3.78497244252006e-08	155	227	160	91	65	40	34.6633938459281	47.2527618927083	36.3676781351382	16.0359854562423	16.643489540591	13.6973635999411
AT1G03530	1.23762108588455	5.89717831764607	6.03580754985456e-14	3.32778071130245e-13	173	179	161	414	291	264	38.6888202280359	37.2609884528405	36.5949761234828	72.9549228448825	74.5116224047999	90.4025997596113
AT1G03540	1.24474300139371	2.40854666179825	0.000513660183722946	0.00100485567030646	14	19	10	41	20	23	3.13088718608383	3.95507698661435	2.27297988344614	7.22500443632894	5.12107370479724	7.87598406996613
AT1G03545	-0.495026499748122	4.0431223617171	0.0314887518646971	0.0463755320569757	99	92	78	76	54	29	22.1398451015928	19.15089909308	17.7292430908799	13.3926911502683	13.8268990029526	9.9305886099573
AT1G03550	-0.522244147119209	4.37730072112086	0.0151882544619931	0.0237057971485982	128	118	98	94	67	38	28.6252542727665	24.5631097063418	22.2752028577721	16.5646443174371	17.1555969110708	13.012495419944
AT1G03560	0.0780851612650032	4.2576402826822	0.763996392481784	0.804580859173903	77	112	75	114	73	45	17.2198795234611	23.3141380263583	17.047349125846	20.0890367254024	18.6919190225099	15.4095340499337
AT1G03580	-1.12822245557582	3.03821685202423	0.000925377817994028	0.0017481246771066	49	45	56	19	21	15	10.9581051512934	9.3672875998761	12.7286873472984	3.34817278756707	5.3771273900371	5.13651134997791
AT1G03590	-1.62244183682202	5.14917123334139	1.40661794695701e-18	1.11876965120168e-17	239	263	249	89	57	53	53.4487169624311	54.7465919726092	56.5971990978088	15.6835462154458	14.5950600586721	18.149006769922
AT1G03600	0.175499010834455	7.6302850676012	0.3690778124446	0.428684452094839	924	846	907	940	651	757	206.638554281533	176.105006877671	206.159275428565	165.646443174371	166.69094909115	259.222606128885
AT1G03610	-0.0660379560771747	6.55585739400345	0.71441302405232	0.759903360162683	439	544	405	431	407	229	98.1756767636287	113.240098985169	92.0556852795686	75.950656391653	104.213849892624	78.4174066096628
AT1G03620	0.0240886409378949	2.07468020643143	1	1	18	21	15	19	16	10	4.02542638210778	4.37140087994218	3.40946982516921	3.34817278756707	4.09685896383779	3.42434089998528
AT1G03630	-0.69448696988117	6.95499119077415	2.00864587010899e-06	5.34392260452063e-06	731	774	697	489	389	236	163.477038073377	161.117346717869	158.426697876196	86.1713943747525	99.6048835583064	80.8144452396525
AT1G03650	0.234185068970413	2.37309260282748	0.611869475636637	0.665482069569255	9	33	21	36	15	12	2.01271319105389	6.86934423990914	4.77325775523689	6.34390633433761	3.84080527859793	4.10920907998233
AT1G03680	-0.876719034117513	7.42327156971368	7.26481595137712e-09	2.52245786391386e-08	1035	1067	1085	599	430	366	231.462016971198	222.108797090396	246.618317353906	105.555552618562	110.103084653141	125.330876939461
AT1G03687	0.117310837477823	4.33734306400427	0.633850239537203	0.685957109804738	91	92	91	140	55	57	20.3507667095449	19.15089909308	20.6841169393599	24.6707468557574	14.0829526881924	19.5187431299161
AT1G03730	-0.0580205933832522	4.73051453694372	0.810496615477286	0.845046596344738	132	132	120	134	82	83	29.5197934687904	27.4773769596366	27.2757586013537	23.6134291333678	20.9964021896687	28.4220294698778
AT1G03740	-0.37240447224973	6.99313869437843	0.00781019410879128	0.0127673436070938	690	680	692	605	395	308	154.308011314132	141.550123731461	157.290207934473	106.612870340951	101.141205669746	105.469699719546
AT1G03750	1.93559551508916	4.80927328414335	1.605025382007e-19	1.37261023525254e-18	43	75	51	278	159	107	9.61629635725749	15.6121459997935	11.5921974055753	48.9890544707182	40.7125359531381	36.6404476298424
AT1G03760	1.49612325428036	4.6356084636835	2.64731606487434e-11	1.16765649197973e-10	52	59	76	211	150	82	11.6290095483114	12.2815548531709	17.2746471141906	37.1823399040343	38.4080527859793	28.0795953798793
AT1G03770	1.33820173537641	4.07250290434031	5.5084754555788e-07	1.560974947996e-06	31	57	49	151	67	71	6.93267876918563	11.8652309598431	11.1376014288861	26.6091626801383	17.1555969110708	24.3128203898955
AT1G03780	0.0277356365707874	3.10374893478896	0.92353982865635	0.941242433083709	32	48	37	43	28	26	7.15631356819162	9.99177343986784	8.41002556875071	7.57744367712548	7.16950318671614	8.90328633996172
AT1G03790	0.753817029737196	1.68213257989858	0.12441583972631	0.162301421302768	15	10	5	25	8	10	3.35452198508982	2.08161946663913	1.13648994172307	4.40549050995667	2.0484294819189	3.42434089998528
AT1G03800	1.8710081653903	2.0249968392095	0.000385246183706339	0.000766172963071877	5	13	5	46	9	18	1.11817399502994	2.70610530663087	1.13648994172307	8.10610253832028	2.30448316715876	6.1638136199735
AT1G03820	-5.71355101107996	1.87247015538132	1.23559512902563e-14	7.21237031910107e-14	22	36	27	0	1	0	4.91996557813174	7.49383007990088	6.13704568530457	0	0.256053685239862	0
AT1G03830	0.976541457359087	4.29161675473205	3.54512743114119e-05	8.05325599833255e-05	56	85	49	155	80	74	12.5235487443353	17.6937654664326	11.1376014288861	27.3140411617314	20.484294819189	25.340122659891
AT1G03840	-0.59130393242421	1.72892206201164	0.269337140076377	0.324143475124966	9	21	19	16	2	9	2.01271319105389	4.37140087994218	4.31866177854766	2.81951392637227	0.512107370479724	3.08190680998675
AT1G03850	-1.95542636745543	4.91991992905239	9.70099653314885e-13	4.83428686524753e-12	230	155	281	84	34	30	51.4360037713773	32.2651017329066	63.8707347248365	14.8024481134544	8.70582529815531	10.2730226999558
AT1G03860	2.43132852974195	7.37810886160183	5.00074591850315e-39	1.35388615814633e-37	200	261	292	1327	1080	832	44.7269598011976	54.3302680792814	66.3710125966272	233.8434362685	276.537980059051	284.905162878775
AT1G03870	-1.12241934707421	6.06080331578435	2.17735265351733e-08	7.19351448278301e-08	416	466	422	182	209	92	93.032076386491	97.0034671453836	95.919751081427	32.0719709124846	53.5152202151312	31.5039362798645
AT1G03900	0.481161919611266	6.7979276133266	0.000904198530946741	0.00171031338230926	464	445	428	660	486	367	103.766546738778	92.6320662654415	97.2835390114947	116.304949462856	124.442091026573	125.67331102946
AT1G03905	1.92238667104437	4.27101862420336	9.23013437653205e-17	6.38384016576549e-16	39	33	44	182	115	73	8.72175716123353	6.86934423990914	10.001111487163	32.0719709124846	29.4461738025841	24.9976885698925
AT1G03910	1.53495919792705	7.21117988489397	7.0543815826799e-26	8.90496659173139e-25	358	410	334	1136	872	587	80.0612580441437	85.3463981322045	75.917528107101	200.185488772431	223.27881352916	201.008810829136
AT1G03920	1.90386663249741	3.14516570194493	1.01363894933587e-10	4.21686919157598e-10	14	22	17	75	53	36	3.13088718608383	4.57956282660609	3.86406580185843	13.21647152987	13.5708453177127	12.327627239947
AT1G03930	0.0953174322073723	5.59649046248129	0.5349005987835	0.593577538591808	221	235	214	268	193	128	49.4232905803234	48.9180574660196	48.6417695057473	47.2268582667355	49.4183612512934	43.8315635198115
AT1G03940	2.10888773163102	3.45435643535587	5.09460440988719e-10	1.98572798518353e-09	20	18	22	66	79	57	4.47269598011976	3.74691503995044	5.0005557435815	11.6304949462856	20.2282411339491	19.5187431299161
AT1G03950	-0.959388102118086	4.43496832657897	7.07600960413716e-06	1.75247922020614e-05	116	139	144	92	47	34	25.9416366846946	28.934510586284	32.7309103216244	16.2122050766406	12.0345232062735	11.6427590599499
AT1G03960	1.4349205445705	5.56501605613005	2.77685455124999e-18	2.1528469949706e-17	116	147	108	392	269	170	25.9416366846946	30.5998061595953	24.5481827412183	69.0780911961206	68.8784413295229	58.2137952997497
AT1G03970	1.37853706320828	6.28422710219389	2.01225595657395e-18	1.57910673388503e-17	191	245	192	557	461	301	42.7142466101437	50.9996769326588	43.6412137621658	98.1543285618347	118.040748895576	103.072661089557
AT1G03980	1.42446198806416	5.56377633326221	1.89281871101942e-16	1.27526646358663e-15	116	139	117	340	287	182	25.9416366846946	28.934510586284	26.5938646363198	59.9146709354107	73.4874076638404	62.323004379732
AT1G03990	0.752620034944831	3.70096037420095	0.025106300166587	0.0376411565307268	50	65	25	67	54	60	11.1817399502994	13.5305265331544	5.68244970861534	11.8067145666839	13.8268990029526	20.5460453999117
AT1G04000	-0.568970936002291	3.93241213225582	0.0912457775078407	0.12255846452127	92	108	56	59	27	49	20.5744015085509	22.4814902397026	12.7286873472984	10.3969576034977	6.91344950147628	16.7792704099279
AT1G04010	1.32346899006232	4.6758674600748	3.7251374279245e-10	1.47259227121949e-09	67	73	70	247	112	90	14.9835315334012	15.1958221064657	15.910859184123	43.5262462383719	28.6780127468646	30.8190680998675
AT1G04020	-5.3042123085937	1.53166553111877	3.11854712409267e-11	1.36555066238201e-10	15	24	25	0	0	1	3.35452198508982	4.99588671993392	5.68244970861534	0	0	0.342434089998528
AT1G04030	-0.439562616996646	4.605473987787	0.0328239236736014	0.0481970351465084	122	150	124	131	59	55	27.2834454787305	31.224291999587	28.1849505547321	23.084770272173	15.1071674291519	18.833874949919
AT1G04040	-1.29949211514425	5.39347642086394	2.94351893473519e-14	1.66298313017878e-13	270	311	265	144	72	69	60.3813957316168	64.7383654124771	60.2339669113226	25.3756253373504	18.4358653372701	23.6279522098984
AT1G04050	1.43229409450728	3.15977567597691	3.5318396840496e-06	9.09981634598104e-06	25	28	15	79	49	27	5.5908699751497	5.82853450658958	3.40946982516921	13.9213500114631	12.5466305767532	9.24572042996024
AT1G04070	1.10233679699989	3.65341234342695	0.000122658873450713	0.00026076928335206	31	38	45	87	50	60	6.93267876918563	7.91015397322871	10.2284094755076	15.3311069746492	12.8026842619931	20.5460453999117
AT1G04080	0.382528303355483	7.35330980228238	0.00481854589626276	0.008159525994692	671	763	618	1080	647	491	150.058950133018	158.827565304566	140.470156796971	190.317190030128	165.666734350191	168.135138189277
AT1G04090	1.61137274256992	1.54268331925127	0.000720340715496494	0.00138146430814203	5	8	5	27	9	11	1.11817399502994	1.66529557331131	1.13648994172307	4.75792975075321	2.30448316715876	3.7667749899838
AT1G04100	1.34205958856283	4.06172012308074	7.88178694738146e-09	2.72885156031164e-08	42	42	51	147	80	61	9.3926615582515	8.74280175988436	11.5921974055753	25.9042841985452	20.484294819189	20.8884794899102
AT1G04110	-1.90957671926423	3.19544821908435	1.70436236643341e-08	5.69393733588796e-08	72	64	56	17	20	5	16.1017055284311	13.3223645864905	12.7286873472984	2.99573354677054	5.12107370479724	1.71217044999264
AT1G04120	1.35768283596924	7.24225696298264	1.34895878313612e-17	9.96273364027596e-17	392	444	394	1483	665	552	87.6648412103473	92.4239043187775	89.5554074077778	261.33369705063	170.275700684508	189.023617679187
AT1G04130	3.0597731662181	5.05666677629821	4.27764702612277e-45	1.55506828992053e-43	40	36	28	311	251	150	8.94539196023952	7.49383007990088	6.36434367364919	54.804301943861	64.2694749952054	51.3651134997791
AT1G04140	0.264289608421006	7.32964890486567	0.0599549626326033	0.0837326621277708	696	786	630	955	691	441	155.649820108168	163.615290077836	143.197732657107	168.289737480345	176.933096500745	151.013433689351
AT1G04160	1.51201204259172	4.68521496827212	3.48501994054093e-11	1.51955436102077e-10	64	73	56	212	171	77	14.3126271363832	15.1958221064657	12.7286873472984	37.3585595244326	43.7851801760164	26.3674249298866
AT1G04170	0.588652236242488	6.82740068679794	2.42298672982876e-05	5.61940655466147e-05	423	447	437	731	517	364	94.5975199795329	93.0483901587693	99.3292209065962	128.816542511133	132.379755269009	124.646008759464
AT1G04180	2.3153592394381	2.08820169611827	5.5861996458182e-08	1.76724544760694e-07	5	9	5	45	18	18	1.11817399502994	1.87345751997522	1.13648994172307	7.92988291792201	4.60896633431752	6.1638136199735
AT1G04190	0.135046893072089	4.94652071898763	0.471512660542525	0.531870210148731	134	142	143	194	115	77	29.9670630668024	29.5589964262757	32.5036123332798	34.1866063572638	29.4461738025841	26.3674249298866
AT1G04200	-0.899545261241423	5.04105464104928	1.68879136678206e-05	3.99868482887316e-05	173	238	195	122	65	76	38.6888202280359	49.5425433060114	44.3231077271997	21.4987936885886	16.643489540591	26.0249908398881
AT1G04210	0.775329630430277	6.74449001453888	1.09071397633524e-06	2.98279250094019e-06	310	469	367	761	529	332	69.3267876918563	97.6279529853754	83.4183617224733	134.103131123081	135.452399491887	113.688117879511
AT1G04220	0.70407518071417	4.49272102646162	0.00788634978474359	0.0128816014266003	96	94	55	196	70	75	21.4689407045749	19.5672229864079	12.5013893589538	34.5390455980603	17.9237579667903	25.6825567498896
AT1G04230	-0.0428159890572527	4.23970037547147	0.873943078714091	0.900102752408707	77	111	83	122	52	48	17.2198795234611	23.1059760796944	18.8657330326029	21.4987936885886	13.3147916324728	16.4368363199293
AT1G04240	-2.43543062052669	4.75013843641307	2.02546114022783e-29	3.14535006953418e-28	201	233	198	52	31	15	44.9505946002036	48.5017335726918	45.0050016922335	9.16342026070988	7.93766424243573	5.13651134997791
AT1G04250	-0.233786652026878	4.88740266014947	0.273823509653574	0.328907912120954	165	169	121	186	71	72	36.899741835988	35.1793689862014	27.5030565896983	32.7768493940776	18.1798116520302	24.655254479894
AT1G04260	0.172157690541142	4.55375483970806	0.405271892641099	0.465546810126354	106	99	108	148	77	69	23.7052886946347	20.6080327197274	24.5481827412183	26.0805038189435	19.7161337634694	23.6279522098984
AT1G04270	0.323151395130882	7.05981118190497	0.0383260951531233	0.0556016169971561	556	543	604	712	589	415	124.340948247329	113.031937038505	137.287984960147	125.468369723566	150.815620606279	142.110147349389
AT1G04280	-3.52105243074756	5.55609618974152	3.15437213282944e-74	3.77350936076154e-72	392	427	396	45	27	16	87.6648412103473	88.885151225491	90.0100033844671	7.92988291792201	6.91344950147628	5.47894543997644
AT1G04290	-1.82063411668055	4.1796146207917	1.08683797363088e-13	5.84647794651736e-13	131	133	125	57	20	17	29.2961586697844	27.6855389063005	28.4122485430767	10.0445183627012	5.12107370479724	5.82137952997497
AT1G04295	-1.84839184040115	3.90257369008333	2.02289166662161e-12	9.79134766699747e-12	104	113	103	47	17	12	23.2580190966228	23.5222999730222	23.4116927994952	8.28232215871854	4.35291264907766	4.10920907998233
AT1G04300	0.62455618194906	7.51565863996142	1.03520427738424e-05	2.51420717793415e-05	672	800	613	1220	867	559	150.282584932024	166.529557331131	139.333666855248	214.987936885886	221.99854510296	191.420656309177
AT1G04310	0.0257761439521528	5.10002056397669	0.947636909703737	0.961563125262062	162	160	162	214	144	63	36.2288374389701	33.3059114662261	36.8222741118274	37.7109987652291	36.8717306745401	21.5733476699072
AT1G04340	-0.0115217759199699	4.16591822918224	0.977167960083488	0.987340794867308	78	79	96	98	70	41	17.4435143224671	16.4447937864492	21.8206068810829	17.2695227990302	17.9237579667903	14.0397976899396
AT1G04350	-2.85637753597423	5.54196473447857	1.13008883083545e-54	6.15150999557414e-53	396	402	351	58	40	32	88.5593804063713	83.6811025588932	79.7815939089594	10.2207379830995	10.2421474095945	10.9578908799529
AT1G04360	-1.80507166564437	2.41228173637496	0.000112145033369573	0.000239590510498632	42	47	17	9	8	7	9.3926615582515	9.78361149320393	3.86406580185843	1.5859765835844	2.0484294819189	2.39703862998969
AT1G04390	1.10305093803623	5.06380085316493	2.92993387072828e-10	1.1703808837916e-09	108	102	96	257	156	129	24.1525582926467	21.2325185597192	21.8206068810829	45.2884424423546	39.9443748974185	44.1739976098101
AT1G04400	-0.109676377192962	7.87817032313919	0.432739304838228	0.49340817557084	1128	1268	1127	1202	910	568	252.260053278754	263.949348369842	256.16483286438	211.815983718717	233.008853568275	194.502563119164
AT1G04410	0.04385137105564	8.41931328680468	0.764031172599091	0.804580859173903	1549	1575	1726	1778	1234	1028	346.410303660275	327.855065995664	392.316327882803	313.318485068119	315.97024758599	352.022244518486
AT1G04420	-0.0774345603809639	6.88575492480295	0.603194190440367	0.657518736093505	519	635	593	602	435	313	116.066460684108	132.182836131585	134.787707088356	106.084211479757	111.38335307934	107.181870169539
AT1G04425	-2.97268787480599	1.35699347907453	2.56902490761544e-06	6.74151976777136e-06	13	21	17	1	2	2	2.90725238707784	4.37140087994218	3.86406580185843	0.176219620398267	0.512107370479724	0.684868179997055
AT1G04430	-0.41189121559514	6.85245691787382	0.0178963881658018	0.0275873601213318	592	750	561	514	448	215	132.391801011545	156.121459997935	127.514171461328	90.5768848847092	114.712050987458	73.6233293496834
AT1G04440	-0.0105537931176958	6.74170068395761	0.943931588073044	0.958181369323678	506	559	482	590	422	259	113.15920829703	116.362528185128	109.557630382104	103.969576034977	108.054655171222	88.6904293096186
AT1G04445	1.76804836075777	1.29518025341002	0.00546259738710131	0.00917013982516084	8	4	2	17	4	17	1.7890783920479	0.832647786655654	0.454595976689228	2.99573354677054	1.02421474095945	5.82137952997497
AT1G04480	1.08121475884224	6.64439698330184	7.17858704465211e-10	2.74956453891962e-09	306	298	322	606	510	429	68.4322484958323	62.0322601058462	73.1899522469656	106.78908996135	130.58737947233	146.904224609368
AT1G04510	0.63448664310412	6.3415337889868	8.92163284997226e-06	2.18537520858368e-05	278	349	291	552	383	244	62.1704741236647	72.6485193857058	66.1437146082826	97.2732304598433	98.0685614468672	83.5539179596407
AT1G04520	-2.02144436418986	2.7513822920071	3.8995567464072e-07	1.12440133988333e-06	30	52	58	17	7	5	6.70904397017964	10.8244212265235	13.1832833239876	2.99573354677054	1.79237579667903	1.71217044999264
AT1G04530	-1.05031621826979	5.11643275707616	1.14542180785988e-08	3.89492631276233e-08	210	221	227	109	84	65	46.9633077912575	46.0037902127249	51.5966433542273	19.2079386234111	21.5085095601484	22.2582158499043
AT1G04540	0.888620899241445	1.3682194866569	0.0622390866217749	0.0866814299668093	6	8	8	17	8	9	1.34180879403593	1.66529557331131	1.81838390675691	2.99573354677054	2.0484294819189	3.08190680998675
AT1G04550	-0.658374837263081	4.05126605315992	0.0105427107383827	0.0168505236058387	109	105	69	83	35	33	24.3761930916527	21.8570043997109	15.6835611957783	14.6262284930562	8.96187898339517	11.3003249699514
AT1G04555	-0.0492609353286642	3.20392043587007	0.934599904273715	0.950443712268865	28	51	50	41	37	23	6.26177437216766	10.6162592798596	11.3648994172307	7.22500443632894	9.4739863538749	7.87598406996613
AT1G04570	4.54542414877006	3.13224724017032	2.34080332174691e-29	3.62410603071967e-28	3	3	4	107	63	36	0.670904397017964	0.62448583999174	0.909191953378455	18.8554993826146	16.1313821701113	12.327627239947
AT1G04580	4.86522592505967	0.835355279108523	1.99755352187998e-09	7.31216176235588e-09	0	1	0	18	9	7	0	0.208161946663913	0	3.1719531671688	2.30448316715876	2.39703862998969
AT1G04590	0.813791085192472	4.8914302269398	4.41617441077426e-06	1.12389863544949e-05	104	106	99	214	143	94	23.2580190966228	22.0651663463748	22.5025008461168	37.7109987652291	36.6156769893003	32.1888044598616
AT1G04600	4.69347030676153	3.26746243647242	7.19069275879129e-33	1.3788974296821e-31	2	2	6	117	65	45	0.447269598011976	0.416323893327827	1.36378793006768	20.6176955865972	16.643489540591	15.4095340499337
AT1G04610	-4.77773681518557	1.1021813566068	7.53528603741755e-08	2.35310434824561e-07	20	11	13	0	1	0	4.47269598011976	2.28978141330305	2.95487384847998	0	0.256053685239862	0
AT1G04620	-1.17898759062084	6.09926901009995	3.77755478286753e-14	2.11732408641466e-13	441	455	458	224	175	96	98.6229463616407	94.7136857320806	104.102478661833	39.4731949692118	44.8093949169759	32.8736726398586
AT1G04625	0.667527132121762	1.20708936425464	0.259070860261981	0.313272333142368	1	10	10	15	6	7	0.223634799005988	2.08161946663913	2.27297988344614	2.643294305974	1.53632211143917	2.39703862998969
AT1G04630	1.02475578069337	5.97778988927766	1.38178659213681e-08	4.66551377089054e-08	195	187	216	459	251	277	43.6087858061677	38.9262840261518	49.0963654824366	80.8848057628045	64.2694749952054	94.8542429295921
AT1G04635	2.01492386169942	2.30655014696863	2.61226751157878e-07	7.68955454094839e-07	5	12	10	35	33	21	1.11817399502994	2.49794335996696	2.27297988344614	6.16768671393934	8.44977161291545	7.19111588996908
AT1G04640	-2.11690775164632	5.11687729599676	2.05074742350881e-28	2.97365602439164e-27	244	275	269	65	51	33	54.5668909574611	57.2445353325762	61.1431588647011	11.4542753258873	13.058737947233	11.3003249699514
AT1G04650	0.352369188815599	3.1548323746131	0.234541096143762	0.286618733763082	35	39	34	63	27	26	7.82721796520958	8.11831591989262	7.72813160371687	11.1018360850908	6.91344950147628	8.90328633996172
AT1G04660	1.95685887676951	1.31063865816983	0.000656422504773419	0.00126596208250238	4	4	4	26	13	3	0.894539196023952	0.832647786655654	0.909191953378455	4.58171013035494	3.32869790811821	1.02730226999558
AT1G04680	-0.987378590327771	5.42856160611125	9.50203696621811e-07	2.61802239711976e-06	222	327	266	204	81	68	49.6469253793293	68.0689565590997	60.4612648996673	35.9488025612465	20.7403485044288	23.2855181198999
AT1G04690	-0.628485787451756	6.50299832622278	2.03540547996353e-05	4.77270691233386e-05	494	534	547	386	241	207	110.475590708958	111.15847951853	124.331999624504	68.020773473731	61.7089381428068	70.8838566296952
AT1G04700	-0.0962777060569027	2.30968778696818	0.86009039910458	0.8882808840022	28	26	13	32	7	14	6.26177437216766	5.41221061326175	2.95487384847998	5.63902785274454	1.79237579667903	4.79407725997939
AT1G04710	-0.903905539668224	4.5272934738552	3.14926672220121e-05	7.20873423918257e-05	144	154	124	107	57	29	32.2034110568623	32.0569397862427	28.1849505547321	18.8554993826146	14.5950600586721	9.9305886099573
AT1G04730	1.46297041185611	3.20442032970401	4.56707881531207e-06	1.16043731419932e-05	13	26	30	79	50	31	2.90725238707784	5.41221061326175	6.81893965033841	13.9213500114631	12.8026842619931	10.6154567899544
AT1G04750	1.40736527470878	7.0324203021904	1.15134371485066e-20	1.05948337552626e-19	346	341	348	943	756	522	77.3776404560719	70.9832238123945	79.0996999439256	166.175102035566	193.576586041336	178.750594979231
AT1G04760	-1.17902934955177	1.26604799341426	0.0196358952605941	0.0300437374242998	17	12	9	9	3	2	3.8017915831018	2.49794335996696	2.04568189510152	1.5859765835844	0.768161055719586	0.684868179997055
AT1G04770	0.923410338489743	5.94856252688602	1.4708702078894e-08	4.95491574943225e-08	245	186	183	481	284	209	54.7905257564671	38.7181220794879	41.5955318670643	84.7616374115664	72.7192466081208	71.5687248096923
AT1G04780	0.62301284821366	6.93481759501895	5.50344007468652e-06	1.38332253819631e-05	467	485	438	822	567	379	104.437451135796	100.958544131998	99.5565188949408	144.852527967375	145.182439531002	129.782520109442
AT1G04790	-1.08971055204125	5.13154424659489	1.06036838109466e-08	3.62247049799166e-08	200	263	213	146	79	45	44.7269598011976	54.7465919726092	48.4144715174027	25.728064578147	20.2282411339491	15.4095340499337
AT1G04800	-1.36255549046429	6.17644515382246	1.19910287146194e-17	8.9071266004335e-17	481	552	456	244	162	82	107.56833832188	114.90539455848	103.647882685144	42.9975873771771	41.4806970088577	28.0795953798793
AT1G04810	2.39920094251804	8.07990505920655	9.03029975290696e-58	5.78839400983843e-56	411	422	414	2283	1743	1284	91.9139023914611	87.8443414921715	94.1013671746701	402.309393369243	446.30157337308	439.685371558109
AT1G04820	-0.269729191221165	7.30579382011513	0.0648508395637435	0.0899596086336942	784	840	861	799	470	421	175.329682420695	174.856035197687	195.703567964712	140.799476698215	120.345232062735	144.16475188938
AT1G04830	0.976372470070032	5.51714166675994	2.8965858926422e-09	1.04524993558411e-08	160	164	122	338	235	152	35.7815678409581	34.1385592528818	27.7303545780429	59.5622316946142	60.1726160313676	52.0499816797762
AT1G04840	-0.352036474373583	1.55615752642227	0.523157777352121	0.582179255099905	11	17	12	14	6	6	2.45998278906587	3.53875309328653	2.72757586013537	2.46707468557574	1.53632211143917	2.05460453999116
AT1G04850	0.653425754896369	6.81069943027179	2.02346462662349e-06	5.38056450728933e-06	419	425	414	802	494	353	93.702980783509	88.4688273321632	94.1013671746701	141.32813555941	126.490520508492	120.87923376948
AT1G04860	0.588093797360793	6.27325950692603	1.53978733489651e-05	3.66485415880053e-05	285	330	277	542	327	244	63.7359177167066	68.6934423990914	62.961542771458	95.5110342558607	83.7295550734349	83.5539179596407
AT1G04870	1.18820352626008	5.41809727813741	4.17231567070143e-09	1.48425946127857e-08	123	96	155	316	224	162	27.5070802777365	19.9835468797357	35.2311881934151	55.6854000458523	57.3560254937291	55.4743225797615
AT1G04900	0.737187577593968	3.34697748632276	0.0349637132773393	0.0510656845822354	16	47	44	70	48	30	3.57815678409581	9.78361149320393	10.001111487163	12.3353734278787	12.2905768915134	10.2730226999558
AT1G04910	-0.0344795434278643	5.57511218871787	0.828427225252983	0.860839870933083	241	243	207	283	157	123	53.8959865604431	50.583353039331	47.0506835873351	49.8701525727095	40.2004285826584	42.1193930698189
AT1G04920	0.819729448913109	2.51986501250511	0.0186521481829435	0.0286301082441063	17	21	18	48	18	18	3.8017915831018	4.37140087994218	4.09136379020305	8.45854177911681	4.60896633431752	6.1638136199735
AT1G04930	2.0915672144192	4.39566873255728	5.59968716674068e-21	5.25634868352446e-20	43	38	35	177	132	95	9.61629635725749	7.91015397322871	7.95542959206148	31.1908728104932	33.7990864516618	32.5312385498601
AT1G04940	0.0820121938113383	6.36359918590541	0.602223761377404	0.656626513778232	351	416	383	400	363	219	78.4958144511018	86.595369812188	87.0551295359871	70.4878481593068	92.9474877420699	74.9930657096775
AT1G04945	0.138621189279018	6.54231038119794	0.379197495523799	0.43922357959343	395	453	428	468	413	254	88.3357456073653	94.2973618387528	97.2835390114947	82.4707823463889	105.750172004063	86.978258859626
AT1G04950	0.620904574505707	5.89522507039932	2.73807328924584e-05	6.31386260221028e-05	229	258	190	397	260	197	51.2123689723713	53.7057822392897	43.1866177854766	69.959189298112	66.5739581623641	67.4595157297099
AT1G04960	0.961149509863668	5.90616330765112	1.89167762728283e-11	8.45053383824825e-11	188	214	186	451	297	201	42.0433422131258	44.5466565860775	42.2774258320982	79.4750487996184	76.047944516239	68.829252089704
AT1G04970	1.3228863059567	6.83710735557397	6.89650963014268e-21	6.4413337335368e-20	311	340	294	876	605	450	69.5504224908623	70.7750618657305	66.8256085733164	154.368387468882	154.912479570117	154.095340499337
AT1G04980	2.70402220663873	6.35425130338537	5.89724778521986e-19	4.8343334832145e-18	95	53	163	756	595	346	21.2453059055689	11.0325831731874	37.049572100172	133.22203302109	152.351942717718	118.482195139491
AT1G04985	1.28792352195396	6.35219275305128	1.35320035587343e-17	9.99047381501677e-17	219	250	218	588	476	301	48.9760209823114	52.0404866659783	49.5509614591258	103.617136794181	121.881554174174	103.072661089557
AT1G04990	-0.999271158598806	5.06213294901289	1.22634810287752e-05	2.95437753949277e-05	177	197	252	154	79	40	39.5833594240599	41.0079034927909	57.2790930628427	27.1378215413331	20.2282411339491	13.6973635999411
AT1G05000	1.00799904708464	5.9357479681393	7.6462435316461e-08	2.38449692190285e-07	230	157	197	403	340	214	51.4360037713773	32.6814256262344	44.7777037038889	71.0165070205016	87.0582529815531	73.2808952596849
AT1G05010	-0.493337601504489	8.01082287830563	0.0019152799581939	0.00345206731077414	1527	1383	1424	1003	885	584	341.490338082144	287.887972236192	323.67233540273	176.748279259462	226.607511437278	199.98150855914
AT1G05020	-0.456707731796781	3.67883078545406	0.0849208442291048	0.114842674390934	76	72	57	51	46	25	16.9962447244551	14.9876601598018	12.955985335643	8.98720064031161	11.7784695210337	8.56085224996319
AT1G05030	-0.175656652697039	5.27781279807293	0.273221677429407	0.328280831228466	183	213	191	206	128	96	40.9251682180958	44.3384946394136	43.4139157738212	36.301241802043	32.7748717107023	32.8736726398586
AT1G05055	1.13019735698109	4.57501523466988	2.71639557239178e-08	8.87042617005764e-08	59	81	75	200	109	85	13.1944531413533	16.861117679777	17.047349125846	35.2439240796534	27.909851691145	29.1068976498748
AT1G05060	0.332855643988866	5.15175749811388	0.100711574917526	0.133960913149073	188	129	132	241	126	107	42.0433422131258	26.8528911196448	30.003334461489	42.4689285159823	32.2627643402226	36.6404476298424
AT1G05070	0.0429898599530914	5.38321911241861	0.800541303951284	0.836266328380039	189	232	169	249	148	108	42.2669770121317	48.2935716260279	38.4133600302397	43.8786854791685	37.8959454154996	36.982881719841
AT1G05090	0.0814921329554974	1.15881387363757	1	1	9	8	8	10	9	3	2.01271319105389	1.66529557331131	1.81838390675691	1.76219620398267	2.30448316715876	1.02730226999558
AT1G05100	1.76945619325297	1.84358909608001	8.24198208135193e-05	0.000178832672472738	9	7	5	34	20	8	2.01271319105389	1.45713362664739	1.13648994172307	5.99146709354108	5.12107370479724	2.73947271998822
AT1G05120	-0.0769730855898015	5.4084775129246	0.63655022211239	0.688553115875541	198	226	200	265	129	105	44.2796902031856	47.0445999460444	45.4595976689228	46.6981994055407	33.0309253959422	35.9555794498454
AT1G05135	-0.275080295593744	7.05399199898325	0.0567222179641764	0.0796720838849678	763	732	600	700	406	328	170.633351641569	152.374544957985	136.378793006768	123.353734278787	103.957796207384	112.318381519517
AT1G05140	-0.581996399800554	6.03551993333835	6.40834266088768e-05	0.000140813817375507	361	406	357	270	203	140	80.7321624411617	84.5137503455488	81.1453818390271	47.5792975075321	51.978898103692	47.9407725997939
AT1G05150	-0.822064901899246	5.3623199373835	9.90791311552277e-06	2.41289170629656e-05	232	279	236	195	79	82	51.8832733693892	58.0771831192318	53.6423252493288	34.362825977662	20.2282411339491	28.0795953798793
AT1G05160	-0.867419093590379	4.04632813969991	0.000506320981155578	0.000991252189177658	102	116	79	78	40	21	22.8107494986108	24.146785813014	17.9565410792245	13.7451303910648	10.2421474095945	7.19111588996908
AT1G05170	2.22406552959634	5.57134062468317	9.70958129176499e-32	1.72525340811189e-30	94	75	74	464	319	174	21.0216711065629	15.6121459997935	16.8200511375014	81.7659038647958	81.681125591516	59.5835316597438
AT1G05180	0.300439997421426	5.85795946928163	0.0650821009207813	0.090256069862236	209	259	278	380	234	156	46.7396729922515	53.9139441859536	63.1888407598026	66.9634557513414	59.9165623461277	53.4197180397703
AT1G05190	-0.344094725944553	7.58294474646052	0.0221407511017229	0.0335371094426568	984	1074	1028	814	680	463	220.056642221892	223.565930717043	233.662332018263	143.442771004189	174.116505963106	158.546983669318
AT1G05200	-1.11094981543778	5.72955582828525	1.92580438325635e-09	7.06460170973126e-09	343	433	262	209	120	75	76.7067360590539	90.1341229054745	59.5520729462888	36.8299006632378	30.7264422287835	25.6825567498896
AT1G05205	-0.132285302572815	4.01261811043532	0.582924063925911	0.639079579035569	75	76	85	99	43	40	16.7726099254491	15.8203079464574	19.3203290092922	17.4457424194284	11.0103084653141	13.6973635999411
AT1G05210	1.05395936458424	3.2382585962856	0.00025019678669204	0.000510465947741737	34	25	27	72	39	37	7.60358316620359	5.20404866659783	6.13704568530457	12.6878126686752	9.98609372435462	12.6700613299455
AT1G05220	-0.0859988563363473	3.07226505654705	0.763283325216661	0.803957906304479	40	39	39	51	26	17	8.94539196023952	8.11831591989262	8.86462154543994	8.98720064031161	6.65739581623641	5.82137952997497
AT1G05230	-1.99167439957974	4.78117972465078	1.03331389966886e-23	1.14989003783594e-22	202	213	197	64	38	26	45.1742293992096	44.3384946394136	44.7777037038889	11.2780557054891	9.73004003911476	8.90328633996172
AT1G05260	1.19177433928286	5.957229422658	2.91451132319884e-05	6.6944613737597e-05	247	185	115	636	182	256	55.237795354479	38.509960132824	26.1392686596306	112.075678573298	46.6017707136549	87.663127039623
AT1G05270	0.819007044213779	6.08935801272619	8.40265611234923e-09	2.90040349216067e-08	238	238	234	490	334	216	53.2250821634252	49.5425433060114	53.1877292726396	86.3476139951508	85.5219308701139	73.965763439682
AT1G05280	2.22519320096369	1.45634615105089	7.69159629744577e-05	0.000167473317900787	5	1	6	26	7	15	1.11817399502994	0.208161946663913	1.36378793006768	4.58171013035494	1.79237579667903	5.13651134997791
AT1G05300	-0.625193520349537	4.26845305698921	0.0371474432947179	0.0539982898786377	96	85	142	120	38	30	21.4689407045749	17.6937654664326	32.2763143449352	21.146354447792	9.73004003911476	10.2730226999558
AT1G05310	-1.97971807603875	2.8484017552572	2.33031723885085e-08	7.66932301768955e-08	59	50	41	18	11	3	13.1944531413533	10.4080973331957	9.31921752212916	3.1719531671688	2.81659053763848	1.02730226999558
AT1G05320	-2.11459524407945	4.37110071355264	1.8303683465228e-19	1.55884350571412e-18	161	169	134	47	21	21	36.0052026399641	35.1793689862014	30.4579304381782	8.28232215871854	5.3771273900371	7.19111588996908
AT1G05340	0.778528872435646	5.37588912556133	2.30174691509053e-05	5.3539164057091e-05	172	144	124	256	208	146	38.4651854290299	29.9753203196035	28.1849505547321	45.1122228219563	53.2591665298913	49.995377139785
AT1G05350	-0.813909164383929	5.04296096260969	2.31051496087449e-05	5.37309627429402e-05	180	214	201	163	76	51	40.2542638210778	44.5466565860775	45.6868956572674	28.7237981249175	19.4600800782295	17.4641385899249
AT1G05360	-0.110389582076025	4.27413246825335	0.58730645702328	0.642959173168981	88	98	97	115	64	42	19.6798623125269	20.3998707730635	22.0479048694275	20.2652563458007	16.3874358553512	14.3822317799382
AT1G05370	-6.06329023230718	0.556203456471938	4.29309411913684e-07	1.23217609980973e-06	8	9	10	0	0	0	1.7890783920479	1.87345751997522	2.27297988344614	0	0	0
AT1G05380	0.733736204756218	6.47971943668335	2.23098045306733e-06	5.90261717915821e-06	293	402	277	687	372	291	65.5249961087545	83.6811025588932	62.961542771458	121.062879213609	95.2519709092287	99.6483201895715
AT1G05385	1.01980094258927	5.29718124325494	6.27407798066829e-08	1.97363443709266e-07	125	123	126	246	227	139	27.9543498757485	25.6039194396613	28.6395465314213	43.3500266179737	58.1241865494487	47.5983385097953
AT1G05400	2.63791561562658	2.2628074377419	5.73151521142121e-10	2.22135349388214e-09	7	7	4	53	20	23	1.56544359304192	1.45713362664739	0.909191953378455	9.33963988110815	5.12107370479724	7.87598406996613
AT1G05410	0.551770302613462	4.64861573231905	0.00312070182692647	0.00544673515911774	95	108	88	163	108	80	21.2453059055689	22.4814902397026	20.002222974326	28.7237981249175	27.6537980059051	27.3947271998822
AT1G05420	1.02674491066559	1.02453216844661	0.129206899837356	0.167944483326181	5	3	8	9	2	14	1.11817399502994	0.62448583999174	1.81838390675691	1.5859765835844	0.512107370479724	4.79407725997939
AT1G05430	0.508670904852697	5.57823108142275	0.00174014277128209	0.00315269680918378	172	202	193	321	222	130	38.4651854290299	42.0487132261105	43.8685117505105	56.5664981478437	56.8439181232494	44.5164316998086
AT1G05440	-2.40128058103799	0.443630859548031	0.00520195605526374	0.0087647762686789	6	8	7	1	1	1	1.34180879403593	1.66529557331131	1.5910859184123	0.176219620398267	0.256053685239862	0.342434089998528
AT1G05460	0.0314451488860996	4.54213846419772	0.898365680854175	0.921106849175578	97	137	94	151	60	69	21.6925755035808	28.5181866929561	21.3660109043937	26.6091626801383	15.3632211143917	23.6279522098984
AT1G05470	-2.15536685494685	4.01799430294337	3.92476151951232e-11	1.70299226118696e-10	114	175	75	35	15	17	25.4943670866826	36.4283406661848	17.047349125846	6.16768671393934	3.84080527859793	5.82137952997497
AT1G05490	1.79294139666457	1.33588373476883	0.00133139124157751	0.00245406308220898	7	3	4	19	6	15	1.56544359304192	0.62448583999174	0.909191953378455	3.34817278756707	1.53632211143917	5.13651134997791
AT1G05500	0.591872514559972	6.11803660572787	4.10537893941546e-05	9.24204344173004e-05	239	290	270	507	296	207	53.4487169624311	60.3669645325349	61.3704568530457	89.3433475419213	75.7918908309992	70.8838566296952
AT1G05520	0.0181886948287263	6.176786507622	0.933802315503912	0.949679539531855	327	385	323	481	227	182	73.1285792749581	80.1423494656067	73.4172502353102	84.7616374115664	58.1241865494487	62.323004379732
AT1G05540	-2.21253734453517	1.28211457794384	0.000110411130122696	0.000236135062998918	13	20	12	7	0	1	2.90725238707784	4.16323893327827	2.72757586013537	1.23353734278787	0	0.342434089998528
AT1G05560	-2.15589713615371	6.61358341035226	8.66576868950046e-38	2.16129523097165e-36	786	703	783	207	109	106	175.776952018707	146.337848504731	177.974324873833	36.4774614224413	27.909851691145	36.2980135398439
AT1G05562	-2.0609442835693	6.30704524914782	1.9519992193893e-36	4.57452573327497e-35	614	559	636	168	99	90	137.311766589677	116.362528185128	144.561520587174	29.6048962269088	25.3493148387463	30.8190680998675
AT1G05570	0.167672052693747	6.86419157331689	0.33792635088069	0.396666814748193	441	603	539	839	357	322	98.6229463616407	125.52165383834	122.513615717747	147.848261514146	91.4111656306308	110.263776979526
AT1G05575	-1.86465604537765	3.03138119161302	1.94700855978393e-08	6.46468422238408e-08	57	59	53	19	7	12	12.7471835433413	12.2815548531709	12.0467933822645	3.34817278756707	1.79237579667903	4.10920907998233
AT1G05590	-1.51923133902947	3.98625110644413	1.99726686373325e-10	8.09130990119617e-10	108	112	102	40	31	21	24.1525582926467	23.3141380263583	23.1843948111506	7.04878481593068	7.93766424243573	7.19111588996908
AT1G05600	0.809642208457184	4.12647595611811	0.000208392759712392	0.000429519124896543	63	66	52	133	76	56	14.0889923373772	13.7386884798183	11.8194953939199	23.4372095129695	19.4600800782295	19.1763090399175
AT1G05620	0.867032215189238	5.00578587293154	6.2811585275349e-05	0.000138240579594136	116	116	95	290	108	112	25.9416366846946	24.146785813014	21.5933088927383	51.1036899154974	27.6537980059051	38.3526180798351
AT1G05630	-1.15273916610116	4.79646424280527	1.33779195902419e-07	4.0665397176661e-07	151	218	171	117	46	43	33.7688546499042	45.3793043727331	38.867956006929	20.6176955865972	11.7784695210337	14.7246658699367
AT1G05640	0.508815882573702	1.86705201327077	0.322793658310298	0.380722827081807	9	11	18	28	13	6	2.01271319105389	2.28978141330305	4.09136379020305	4.93414937115147	3.32869790811821	2.05460453999116
AT1G05670	0.664864142287007	3.97817752618367	0.00491822046862196	0.00831325920992077	56	64	53	124	56	51	12.5235487443353	13.3223645864905	12.0467933822645	21.8512329293851	14.3390063734323	17.4641385899249
AT1G05675	-4.67288005453124	3.67523496596971	2.93025019222917e-23	3.16830414899145e-22	86	89	149	3	2	5	19.232592714515	18.5264132530883	33.8674002633474	0.528658861194801	0.512107370479724	1.71217044999264
AT1G05680	-3.88803552039039	5.10787223936825	4.82747712174766e-41	1.45645409467859e-39	284	260	348	16	26	7	63.5122829177006	54.1221061326175	79.0996999439256	2.81951392637227	6.65739581623641	2.39703862998969
AT1G05690	-1.53740394481418	2.22816277412407	0.000305987484837527	0.000617315274832528	29	34	25	8	6	10	6.48540917117365	7.07750618657306	5.68244970861534	1.40975696318614	1.53632211143917	3.42434089998528
AT1G05700	-1.2973742106962	2.73229842227269	0.000479998159622125	0.000942858437459174	41	29	53	22	11	9	9.16902675924551	6.03669645325349	12.0467933822645	3.87683164876187	2.81659053763848	3.08190680998675
AT1G05710	0.719286732663321	4.06107181849969	0.00386051715905933	0.00665164972909101	50	68	61	141	68	44	11.1817399502994	14.1550123731461	13.8651772890214	24.8469664761556	17.4116505963106	15.0670999599352
AT1G05720	0.41504555655169	4.90008809837253	0.0351240253378469	0.051288903935245	112	118	135	190	139	77	25.0470974886707	24.5631097063418	30.6852284265229	33.4817278756707	35.5914622483408	26.3674249298866
AT1G05730	1.51870239167859	4.06667853934957	1.69799280072179e-09	6.26801217575379e-09	36	39	49	143	103	53	8.05085276421557	8.11831591989262	11.1376014288861	25.1994057169522	26.3735295797058	18.149006769922
AT1G05740	7.21272026409835	1.244692678306	5.37182187743167e-13	2.73590611262461e-12	0	0	0	23	17	10	0	0	0	4.05305126916014	4.35291264907766	3.42434089998528
AT1G05750	0.465820548611708	4.28315332623994	0.0407448772896386	0.058844026452881	61	91	81	108	84	67	13.6417227393653	18.9427371464161	18.4111370559137	19.0317190030128	21.5085095601484	22.9430840299013
AT1G05760	0.807729369533635	2.42320903081946	0.031217272042902	0.0460152295690773	13	24	16	28	32	15	2.90725238707784	4.99588671993392	3.63676781351382	4.93414937115147	8.19371792767559	5.13651134997791
AT1G05770	0.912081239757204	0.867026053860441	0.0986858350983223	0.131572587506193	5	4	5	10	6	6	1.11817399502994	0.832647786655654	1.13648994172307	1.76219620398267	1.53632211143917	2.05460453999116
AT1G05780	1.06221888570192	4.18014968108622	2.09075900018634e-05	4.89357947762873e-05	58	55	55	115	115	56	12.9708183423473	11.4489070665152	12.5013893589538	20.2652563458007	29.4461738025841	19.1763090399175
AT1G05785	-0.112439682392081	3.55811502338641	0.651206129799731	0.702375495453125	64	49	56	72	37	24	14.3126271363832	10.1999353865318	12.7286873472984	12.6878126686752	9.4739863538749	8.21841815996466
AT1G05790	0.610587916309123	6.06749891202922	0.000114488702753759	0.00024436924770346	262	287	218	495	315	178	58.5923173395689	59.7424786925431	49.5509614591258	87.2287120971421	80.6569108505566	60.9532680197379
AT1G05805	-2.56358944955563	5.59241261021137	2.06055889907372e-43	6.92778756655896e-42	404	425	333	67	56	37	90.3484587984192	88.4688273321632	75.6902301187564	11.8067145666839	14.3390063734323	12.6700613299455
AT1G05810	1.64369668284338	5.14298611591469	2.78649744795485e-18	2.15869621570478e-17	78	101	70	276	219	139	17.4435143224671	21.0243566130553	15.910859184123	48.6366152299217	56.0757570675298	47.5983385097953
AT1G05820	3.7273126033537	5.17130349740489	1.02665758133138e-58	6.90343346191979e-57	24	32	18	357	289	162	5.36723517614371	6.66118229324523	4.09136379020305	62.9104044821813	73.9995150343202	55.4743225797615
AT1G05830	-0.411320138928446	5.88587105700073	0.00960701032119878	0.015457766287387	298	388	284	327	167	122	66.6431701037844	80.7668353055984	64.5526286898703	57.6238158702333	42.760965435057	41.7769589798204
AT1G05835	-3.81615338933938	3.563882265418	3.55324567490163e-27	4.86114248715265e-26	99	117	78	9	5	3	22.1398451015928	24.3549477596779	17.7292430908799	1.5859765835844	1.28026842619931	1.02730226999558
AT1G05840	-0.439566762350809	5.47102419390897	0.00666121507603251	0.0110284165919251	228	264	237	230	141	82	50.9887341733653	54.9547539192731	53.8696232376735	40.5305126916014	36.1035696188206	28.0795953798793
AT1G05850	0.537244780230697	8.28578222282868	0.000220940991856225	0.000453519737473433	1232	1301	1145	1796	1401	1074	275.518072375377	270.818692609751	260.256196654583	316.490438235287	358.731213021047	367.774212658419
AT1G05860	1.28068893218314	4.48594023010508	8.21963180639555e-09	2.84104055179564e-08	48	85	56	181	115	83	10.7344703522874	17.6937654664326	12.7286873472984	31.8957512920863	29.4461738025841	28.4220294698778
AT1G05870	-0.202481501373719	4.15155708707164	0.432104742990172	0.492786629500389	85	109	74	95	44	52	19.008957915509	22.6896521863666	16.8200511375014	16.7408639378354	11.2663621505539	17.8065726799234
AT1G05890	1.17472662842119	7.47424274263716	3.4495349532549e-16	2.28223894527887e-15	522	587	472	1257	942	686	116.737365081126	122.191062691717	107.284650498658	221.508062840622	241.20257149595	234.90978573899
AT1G05894	1.06709983420883	1.611042683961	0.0149501241806642	0.0233607043697863	9	10	6	17	16	10	2.01271319105389	2.08161946663913	1.36378793006768	2.99573354677054	4.09685896383779	3.42434089998528
AT1G05900	0.0173811025826231	4.69907552457334	0.94330718018721	0.957652856040958	126	130	111	157	85	68	28.1779846747545	27.0610530663087	25.2300767062521	27.6664804025279	21.7645632453883	23.2855181198999
AT1G05910	0.645737705811688	5.41107490866202	0.000145049787875971	0.000305449230921705	156	163	158	335	162	134	34.8870286449341	33.9303973062179	35.913082158449	59.0335728334194	41.4806970088577	45.8861680598027
AT1G05940	0.291103364484218	6.44428997818336	0.040229242648744	0.0581821112490726	371	400	357	578	305	266	82.9685104312216	83.2647786655654	81.1453818390271	101.854940590198	78.0963739981579	91.0874679396083
AT1G05950	-0.392539504300497	1.77848267285947	0.403059872953308	0.463471551687005	19	12	17	15	14	2	4.24906118111377	2.49794335996696	3.86406580185843	2.643294305974	3.58475159335807	0.684868179997055
AT1G05960	0.251228052081051	6.91107498269966	0.0890423835293921	0.119868022790174	486	572	527	823	474	303	108.68651231691	119.068633491758	119.786039857611	145.028747587774	121.369446803695	103.757529269554
AT1G05970	0.717563508575989	3.94005623529796	0.0048342763211632	0.00818145003983007	48	76	42	95	75	51	10.7344703522874	15.8203079464574	9.54651551047378	16.7408639378354	19.2040263929897	17.4641385899249
AT1G06000	0.250124087149213	5.92838900641908	0.328861997524182	0.387175399728648	284	285	232	423	125	236	63.5122829177006	59.3261547992153	52.7331332959504	74.5408994284669	32.0067106549828	80.8144452396525
AT1G06002	0.267327842135619	5.14750360136683	0.295513325894887	0.351777968968077	161	166	134	252	78	131	36.0052026399641	34.5548831462096	30.4579304381782	44.4073443403633	19.9721874487092	44.8588657898071
AT1G06010	0.398231660966167	4.13785045214354	0.109621782386613	0.144449426473708	68	65	81	130	72	40	15.2071663324072	13.5305265331544	18.4111370559137	22.9085506517747	18.4358653372701	13.6973635999411
AT1G06030	3.69928296090712	1.91317616435756	6.88199331993034e-14	3.77007173990646e-13	5	1	1	37	23	19	1.11817399502994	0.208161946663913	0.227297988344614	6.52012595473588	5.88923476051683	6.50624770997202
AT1G06040	-0.987352859968335	6.6818864288227	6.17678518923047e-11	2.62644207591664e-10	658	740	563	380	275	163	147.15169774594	154.039840531296	127.968767438018	66.9634557513414	70.4147634409621	55.81675666976
AT1G06050	-0.178137207347595	3.3429446232992	0.553977872626327	0.611843730926425	33	57	58	56	34	20	7.37994836719761	11.8652309598431	13.1832833239876	9.86829874230295	8.70582529815531	6.84868179997055
AT1G06060	-0.375070966764057	4.7833296429498	0.0520624728365568	0.0736650695286063	124	170	147	145	84	56	27.7307150767425	35.3875309328653	33.4128042866582	25.5518449577487	21.5085095601484	19.1763090399175
AT1G06070	1.47120350873774	6.28694683669498	2.98254473767837e-22	3.03056002580099e-21	215	218	167	594	440	317	48.0814817862874	45.3793043727331	37.9587640535505	104.674454516571	112.663621505539	108.551606529533
AT1G06080	-2.47750427368534	3.71955772456431	3.91838527331166e-16	2.57999025227714e-15	122	99	80	23	15	7	27.2834454787305	20.6080327197274	18.1838390675691	4.05305126916014	3.84080527859793	2.39703862998969
AT1G06090	-0.147359401044993	2.83300375621164	0.728827865274922	0.772657740427866	50	24	26	47	14	17	11.1817399502994	4.99588671993392	5.90974769695996	8.28232215871854	3.58475159335807	5.82137952997497
AT1G06100	-1.31181100870048	0.965581428554769	0.0208989258740824	0.0318294817753604	7	14	9	7	2	1	1.56544359304192	2.91426725329479	2.04568189510152	1.23353734278787	0.512107370479724	0.342434089998528
AT1G06110	-0.0187785230490571	5.83643882538545	0.905225342213498	0.926616419152526	263	319	245	324	219	135	58.8159521385749	66.4036609857884	55.6880071444304	57.0951570090385	56.0757570675298	46.2286021498012
AT1G06130	-0.0208125907253912	5.56600573276333	0.894103764436241	0.917377034857888	202	256	226	272	184	107	45.1742293992096	53.2894583459618	51.3693453658827	47.9317367483286	47.1138780841346	36.6404476298424
AT1G06140	0.409338677369338	1.32833964569496	0.435261938048908	0.495899758432688	7	12	7	12	6	10	1.56544359304192	2.49794335996696	1.5910859184123	2.1146354447792	1.53632211143917	3.42434089998528
AT1G06149	-0.884413743977453	5.27633099727476	8.52665113870365e-07	2.36129709057828e-06	204	257	252	173	93	61	45.6214989972216	53.4976202926257	57.2790930628427	30.4859943289002	23.8129927273072	20.8884794899102
AT1G06150	-0.112305672778007	5.72191137360755	0.491112109586964	0.55131882627865	228	275	281	297	164	141	50.9887341733653	57.2445353325762	63.8707347248365	52.3372272582853	41.9928043793374	48.2832066897924
AT1G06160	-3.21475451056336	3.7184187993866	1.16356976411678e-18	9.28689350910276e-18	123	74	119	13	8	7	27.5070802777365	15.4039840531296	27.048460613009	2.29085506517747	2.0484294819189	2.39703862998969
AT1G06180	-2.40088434605711	3.27831222303796	5.67168501858899e-11	2.42217913952858e-10	66	58	91	19	6	9	14.7598967343952	12.073392906507	20.6841169393599	3.34817278756707	1.53632211143917	3.08190680998675
AT1G06190	0.612022938666814	6.8918147946242	7.31725001793745e-05	0.000159643448594084	424	494	438	683	589	392	94.8211547785389	102.832001651973	99.5565188949408	120.358000732016	150.815620606279	134.234163279423
AT1G06200	0.970241173339978	6.53865261729367	3.11759729640796e-10	1.24269046824661e-09	278	333	297	600	485	346	62.1704741236647	69.3179282390832	67.5075025383503	105.73177223896	124.186037341333	118.482195139491
AT1G06210	0.542681712094832	5.67430275155414	0.00056750899332525	0.00110254603405347	217	203	178	343	234	147	48.5287513842994	42.2568751727744	40.4590419253412	60.4433297966056	59.9165623461277	50.3378112297835
AT1G06220	0.508339091209465	6.60828109631436	0.000259066502894333	0.000527829722106525	383	411	368	690	401	292	85.6521280192934	85.5545600788684	83.6456597108179	121.591538074804	102.677527781185	99.99075427957
AT1G06230	0.606531505776355	6.82352147047674	9.67740266241302e-06	2.3609466111194e-05	426	475	396	763	489	372	95.2684243765509	98.8769246653589	90.0100033844671	134.455570363878	125.210252082293	127.385481479452
AT1G06240	0.443239856868603	5.04719767016866	0.0146799353804952	0.0229664195855437	134	149	119	234	117	105	29.9670630668024	31.0161300529231	27.048460613009	41.2353911731945	29.9582811730639	35.9555794498454
AT1G06250	2.90320810768229	4.17893965471221	3.77374128175509e-25	4.57293878759675e-24	29	23	10	197	120	75	6.48540917117365	4.78772477327001	2.27297988344614	34.7152652184586	30.7264422287835	25.6825567498896
AT1G06260	-0.892933962249201	2.17483066720402	0.0235847946431805	0.0355647295403504	25	33	17	16	8	9	5.5908699751497	6.86934423990914	3.86406580185843	2.81951392637227	2.0484294819189	3.08190680998675
AT1G06265	-0.703889389974598	3.16340720551283	0.0371071163312345	0.0539472921381673	46	70	35	42	16	19	10.2872007542754	14.5713362664739	7.95542959206148	7.40122405672721	4.09685896383779	6.50624770997202
AT1G06270	-0.335984860870816	2.53339456623192	0.298172377996185	0.3545535627398	27	30	28	34	18	6	6.03813957316168	6.2448583999174	6.36434367364919	5.99146709354108	4.60896633431752	2.05460453999116
AT1G06290	0.234783781228272	6.6655701043981	0.0948999874042076	0.127002415663673	412	480	451	634	373	301	92.1375371904671	99.9177343986784	102.511392743421	111.723239332501	95.5080245944686	103.072661089557
AT1G06320	5.04055119206671	1.60000295474143	3.96197172454696e-15	2.41045328812177e-14	1	0	1	31	17	17	0.223634799005988	0	0.227297988344614	5.46280823234627	4.35291264907766	5.82137952997497
AT1G06360	-9.0773496278791	4.9912437399123	8.90866099832352e-74	1.04316618209649e-71	290	383	209	0	1	0	64.8540917117365	79.7260255722788	47.5052795640243	0	0.256053685239862	0
AT1G06370	-0.918620183697187	2.7914914375407	0.0131191602160241	0.0206755392620184	29	54	37	29	20	5	6.48540917117365	11.2407451198513	8.41002556875071	5.11036899154974	5.12107370479724	1.71217044999264
AT1G06380	0.269520416600318	3.72506068845718	0.340827799032358	0.399593891332753	49	55	64	65	68	32	10.9581051512934	11.4489070665152	14.5470712540553	11.4542753258873	17.4116505963106	10.9578908799529
AT1G06390	-0.593505828241833	6.07117292252173	8.93546322117424e-05	0.000192984246078389	350	392	413	303	209	126	78.2721796520958	81.599483092254	93.8740691863255	53.3945449806749	53.5152202151312	43.1466953398145
AT1G06400	1.11296666408909	6.67997807033086	2.74670923891976e-12	1.31372127615093e-11	290	357	292	680	587	370	64.8540917117365	74.3138149590171	66.3710125966272	119.829341870821	150.303513235799	126.700613299455
AT1G06410	0.217693950953373	7.47908574954678	0.174624912644634	0.220177841937373	763	935	690	979	829	458	170.633351641569	194.631420130759	156.835611957783	172.519008369903	212.268505063846	156.834813219326
AT1G06420	-1.1164465664114	0.765202340160033	0.079777449001384	0.108493112402675	8	8	8	5	1	3	1.7890783920479	1.66529557331131	1.81838390675691	0.881098101991335	0.256053685239862	1.02730226999558
AT1G06430	-0.527719498569174	7.44432358481303	0.000227717360387666	0.000466545096817347	962	1153	856	833	536	347	215.13667664376	240.010724503492	194.567078022989	146.790943791756	137.244775288566	118.824629229489
AT1G06440	0.748911772254105	2.10139171925876	0.0505515823761648	0.0716751212081014	16	12	14	30	15	14	3.57815678409581	2.49794335996696	3.18217183682459	5.28658861194801	3.84080527859793	4.79407725997939
AT1G06450	-0.0404122603198874	4.96198513183707	0.855608491630003	0.884806771059905	147	177	127	168	103	88	32.8743154538802	36.8446645595127	28.8668445197659	29.6048962269088	26.3735295797058	30.1341999198704
AT1G06460	-0.266595782435701	7.83993132023937	0.0999554628187076	0.133075613261581	1181	1295	1132	936	880	570	264.112697626072	269.569720929768	257.301322806103	164.941564692778	225.327243011079	195.187431299161
AT1G06470	0.00418534078093368	5.69001678150855	0.988312646015235	0.996839264922033	224	274	241	283	196	132	50.0941949773413	57.0363733859123	54.7788151910519	49.8701525727095	50.186522307013	45.2012998798056
AT1G06475	1.48410060330156	1.51465365420467	0.00221505075259557	0.00395564001782732	9	9	1	20	13	11	2.01271319105389	1.87345751997522	0.227297988344614	3.52439240796534	3.32869790811821	3.7667749899838
AT1G06490	1.51108787537716	3.57260526486669	9.02873950778148e-09	3.10557245255954e-08	27	31	30	108	53	49	6.03813957316168	6.45302034658132	6.81893965033841	19.0317190030128	13.5708453177127	16.7792704099279
AT1G06500	-1.17903209424909	3.56110096218493	5.69848470869064e-06	1.42763936887883e-05	69	84	70	38	24	19	15.4308011314132	17.4856035197687	15.910859184123	6.69634557513414	6.14528844575669	6.50624770997202
AT1G06510	-1.13212847058575	4.26228182054939	1.58873458873338e-06	4.27541235911299e-06	109	142	115	52	47	35	24.3761930916527	29.5589964262757	26.1392686596306	9.16342026070988	12.0345232062735	11.9851931499485
AT1G06515	-0.896428822876912	4.16820243185088	6.65535560221563e-05	0.000145883239449439	110	108	107	80	35	32	24.5998278906587	22.4814902397026	24.3208847528737	14.0975696318614	8.96187898339517	10.9578908799529
AT1G06520	0.144704558739348	2.2452086165071	0.762052290512245	0.802866765467483	17	23	19	30	16	9	3.8017915831018	4.78772477327001	4.31866177854766	5.28658861194801	4.09685896383779	3.08190680998675
AT1G06530	0.243312935666491	6.19656948191548	0.100185540220624	0.133347414165183	313	329	322	387	309	225	69.9976920888743	68.4852804524275	73.1899522469656	68.1969930941293	79.1205887391174	77.0476702496687
AT1G06540	3.92720078619283	1.1259126901945	1.46231173971851e-08	4.92850554569172e-08	2	1	0	16	19	7	0.447269598011976	0.208161946663913	0	2.81951392637227	4.86502001955738	2.39703862998969
AT1G06550	-1.42113699914222	4.92501138031595	2.53110076777149e-12	1.21455059229632e-11	237	201	181	86	54	49	53.0014473644192	41.8405512794466	41.1409358903751	15.154887354251	13.8268990029526	16.7792704099279
AT1G06560	0.59591792363052	5.19636534072417	0.001315352499497	0.00242710905117481	132	172	117	282	155	101	29.5197934687904	35.8038548261931	26.5938646363198	49.6939329523113	39.6883212121786	34.5858430898513
AT1G06570	0.501959684387133	7.43830279413363	0.00104182431775017	0.00195321887581116	671	811	597	991	795	572	150.058950133018	168.819338744434	135.696899041734	174.633643814683	203.56267976569	195.872299479158
AT1G06580	-0.411333137038375	2.04401660061974	0.351493283131094	0.410391295108971	18	23	19	17	10	10	4.02542638210778	4.78772477327001	4.31866177854766	2.99573354677054	2.56053685239862	3.42434089998528
AT1G06590	0.363477802878684	4.0514241065357	0.164095027762781	0.20810903041509	63	60	81	118	49	54	14.0889923373772	12.4897167998348	18.4111370559137	20.7939152069955	12.5466305767532	18.4914408599205
AT1G06620	0.73792382807972	5.09986472229759	0.000324789630321644	0.000653389854663487	138	109	121	281	120	119	30.8616022628263	22.6896521863666	27.5030565896983	49.517713331913	30.7264422287835	40.7496567098248
AT1G06630	0.953249579455912	6.30350499932247	1.60935264163665e-11	7.22698383987683e-11	235	306	238	588	378	277	52.5541777664072	63.6975556791575	54.0969212260181	103.617136794181	96.7882930206679	94.8542429295921
AT1G06640	0.769692822765963	6.92038535464744	6.34946157245392e-08	1.99612714002768e-07	436	487	373	823	584	402	97.5047723666108	101.374868025326	84.7821496525409	145.028747587774	149.535352180079	137.658504179408
AT1G06645	-0.152084789023915	5.02522242831971	0.480062838255005	0.540418697884615	178	172	138	136	135	81	39.8069942230659	35.8038548261931	31.3671223915567	23.9658683741643	34.5672475073814	27.7371612898807
AT1G06650	-0.805011451845936	6.1534163222273	2.83308346995113e-08	9.23043524656231e-08	408	457	428	272	206	130	91.2429979944431	95.1300096254084	97.2835390114947	47.9317367483286	52.7470591594116	44.5164316998086
AT1G06660	-0.442240700949817	1.2377073539705	0.354596512574628	0.413779722267087	8	11	12	15	4	1	1.7890783920479	2.28978141330305	2.72757586013537	2.643294305974	1.02421474095945	0.342434089998528
AT1G06670	0.353385835123002	6.37178765003135	0.0118424592651019	0.0187814430274962	357	379	313	568	324	232	79.8376232451377	78.8933777856232	71.1442703518641	100.092744386216	82.9613940177153	79.4447088796584
AT1G06680	0.05466835750182	8.71238169806433	0.770888333217729	0.810598852426819	1899	2011	2022	1751	1518	1468	424.682483312371	418.61367474113	459.596532432809	308.560555317365	388.689494194111	502.693244117838
AT1G06690	-1.73249439776656	5.80931629788636	9.00812786378516e-22	8.86848033135136e-21	433	450	344	171	94	50	96.8338679695928	93.672875998761	78.1905079905471	30.1335550881036	24.069046412547	17.1217044999264
AT1G06700	0.324913188028486	6.9095330649383	0.0224673818513576	0.0339968266637399	473	579	489	725	527	336	105.779259929832	120.525767118406	111.148716300516	127.759224788744	134.940292121407	115.057854239505
AT1G06710	0.385409962979271	3.50123851930525	0.150623436516401	0.192833986421196	48	45	44	79	36	35	10.7344703522874	9.3672875998761	10.001111487163	13.9213500114631	9.21793266863504	11.9851931499485
AT1G06720	2.25358857524014	6.77790740354305	1.88070545845136e-48	8.09568943788601e-47	177	199	176	976	733	456	39.5833594240599	41.4242273861188	40.004445948652	171.990349508709	187.687351280819	156.149945039329
AT1G06730	0.38796453724727	4.6897370797793	0.0366012924893494	0.0532759050835351	101	113	105	169	103	75	22.5871146996048	23.5222999730222	23.8662887761844	29.7811158473071	26.3735295797058	25.6825567498896
AT1G06750	0.956126699063432	1.82445447766923	0.0193815233162515	0.0296699816795768	11	9	11	24	13	13	2.45998278906587	1.87345751997522	2.50027787179075	4.22927088955841	3.32869790811821	4.45164316998086
AT1G06760	-1.23359250018559	6.68606461786036	4.22279038177594e-11	1.82538098519794e-10	726	738	605	349	160	206	162.358864078347	153.623516637968	137.515282948491	61.5006475189952	40.9685896383779	70.5414225396967
AT1G06770	-0.34525554591653	3.71705001666648	0.179088828459434	0.225199030396707	62	72	70	70	32	32	13.8653575383713	14.9876601598018	15.910859184123	12.3353734278787	8.19371792767559	10.9578908799529
AT1G06780	0.640784930552995	5.16911917073698	0.00016231530097392	0.000339401352580483	133	141	130	274	146	110	29.7434282677964	29.3508344796118	29.5487384847998	48.2841759891251	37.3838380450199	37.667749899838
AT1G06790	-0.453368954231137	3.87233298346856	0.061188727853217	0.0853167489535673	69	83	83	64	44	33	15.4308011314132	17.2774415731048	18.8657330326029	11.2780557054891	11.2663621505539	11.3003249699514
AT1G06800	-1.23621835093731	4.83598768057969	1.05283272658238e-08	3.59792163796032e-08	223	189	151	108	49	44	49.8705601783353	39.3426079194796	34.3219962400367	19.0317190030128	12.5466305767532	15.0670999599352
AT1G06820	-2.18863519487079	5.1680633459644	4.23267767307414e-30	6.85220895367219e-29	269	300	259	76	52	24	60.1577609326108	62.448583999174	58.870178981255	13.3926911502683	13.3147916324728	8.21841815996466
AT1G06830	-3.17462806376856	1.49856521912521	1.44760040713207e-06	3.91095404111731e-06	14	16	28	2	1	2	3.13088718608383	3.33059114662261	6.36434367364919	0.352439240796534	0.256053685239862	0.684868179997055
AT1G06840	1.07260919650805	6.64721601346185	4.09750215271925e-14	2.28917198735681e-13	327	316	290	755	515	351	73.1285792749581	65.7791751457966	65.916416619938	133.045813400692	131.867647898529	120.194365589483
AT1G06850	1.24829434359454	5.75892775468695	4.26269340503435e-09	1.51457743916399e-08	167	144	152	462	190	254	37.347011434	29.9753203196035	34.5492942283813	81.4134646239993	48.6502001955738	86.978258859626
AT1G06870	0.747725204374483	5.55166020652626	2.4180880427229e-05	5.6099424475213e-05	167	162	174	369	170	169	37.347011434	33.722235359554	39.5498499719628	65.0250399269605	43.5291264907766	57.8713612097512
AT1G06890	-0.28042574807165	6.25868056884265	0.0520914295101818	0.0737009732243348	352	426	426	410	237	180	78.7194492501078	88.6769892788271	96.8289430348055	72.2500443632894	60.6847234018473	61.638136199735
AT1G06900	0.877045120578377	6.45553681203402	1.81209099240475e-09	6.66766528249643e-09	282	330	283	703	422	263	63.0650133196886	68.6934423990914	64.3253307015257	123.882393139982	108.054655171222	90.0601656696127
AT1G06910	-0.564266533801856	2.97523184988882	0.0536910604720739	0.0757714170283533	43	39	44	35	22	14	9.61629635725749	8.11831591989262	10.001111487163	6.16768671393934	5.63318107527697	4.79407725997939
AT1G06923	2.05377341387687	0.892877753065209	0.000942622014544671	0.00177857776902991	4	1	3	16	7	6	0.894539196023952	0.208161946663913	0.681893965033841	2.81951392637227	1.79237579667903	2.05460453999116
AT1G06950	-0.331164710714812	7.49234347553428	0.0169481938188386	0.0262278907954591	924	1099	874	913	607	392	206.638554281533	228.769979383641	198.658441813192	160.888513423618	155.424586940596	134.234163279423
AT1G06960	-0.82098648606934	3.8971352878146	0.000869612808831203	0.00164853078630098	90	78	94	55	38	29	20.1271319105389	16.2366318397852	21.3660109043937	9.69207912190468	9.73004003911476	9.9305886099573
AT1G06970	3.01123211817581	1.01031396043415	2.33437154656372e-06	6.1611119730753e-06	4	1	0	19	8	9	0.894539196023952	0.208161946663913	0	3.34817278756707	2.0484294819189	3.08190680998675
AT1G06980	-3.32695761872347	1.6228026563421	1.23827439155226e-08	4.19679358928995e-08	20	26	19	1	3	1	4.47269598011976	5.41221061326175	4.31866177854766	0.176219620398267	0.768161055719586	0.342434089998528
AT1G07000	-0.0878681316584175	5.74554123567637	0.696123523909207	0.743379573798829	239	211	335	338	139	150	53.4487169624311	43.9221707460857	76.1448260954456	59.5622316946142	35.5914622483408	51.3651134997791
AT1G07010	0.177383016477598	5.07703590561979	0.350269526695211	0.40927345078224	175	159	119	185	137	96	39.1360898260479	33.0977495195622	27.048460613009	32.6006297736794	35.0793548778611	32.8736726398586
AT1G07020	-0.0200736203315631	4.18352506022709	0.909724004692834	0.929972233732102	78	82	97	105	69	39	17.4435143224671	17.0692796264409	22.0479048694275	18.503060141818	17.6677042815505	13.3549295099426
AT1G07030	1.78086455661959	6.44546858905666	2.0037378144841e-32	3.72102069231272e-31	197	178	193	827	487	332	44.0560554041796	37.0528265061766	43.8685117505105	145.733626069367	124.698144711813	113.688117879511
AT1G07040	-0.582538261011728	6.77006034406596	0.000226165230503872	0.000463503564028653	652	698	533	450	369	210	145.809888951904	145.297038771412	121.149827787679	79.2988291792201	94.4838098535091	71.9111588996908
AT1G07050	-3.05547712311033	5.46744274602143	7.18537231800152e-46	2.76348076290092e-44	361	367	378	47	47	16	80.7321624411617	76.3954344256562	85.918639594264	8.28232215871854	12.0345232062735	5.47894543997644
AT1G07070	-0.728213955621292	3.64581924148156	0.00558643541919884	0.00936351378180477	72	65	77	56	27	25	16.1017055284311	13.5305265331544	17.5019451025353	9.86829874230295	6.91344950147628	8.56085224996319
AT1G07080	0.602274464994831	6.95147327783623	4.70940917150118e-05	0.000105109885142432	479	487	451	738	547	443	107.121068723868	101.374868025326	102.511392743421	130.050079853921	140.061365826205	151.698301869348
AT1G07090	-0.1918421160886	3.70602169289463	0.516138989227389	0.575489099509199	67	57	69	60	37	40	14.9835315334012	11.8652309598431	15.6835611957783	10.573177223896	9.4739863538749	13.6973635999411
AT1G07110	-1.24953912004146	7.63176748603321	7.60245725290031e-16	4.8883800136149e-15	1296	1606	1130	635	475	284	289.83069951176	334.308086342245	256.846726829414	111.899458952899	121.625500488935	97.2512815595818
AT1G07119	0.491234683352689	2.54104226240474	0.20466637323081	0.253687668409466	17	36	13	32	26	17	3.8017915831018	7.49383007990088	2.95487384847998	5.63902785274454	6.65739581623641	5.82137952997497
AT1G07120	0.491781133166502	2.49041374060129	0.245314538378024	0.298311979155226	16	36	12	27	25	19	3.57815678409581	7.49383007990088	2.72757586013537	4.75792975075321	6.40134213099655	6.50624770997202
AT1G07128	-0.67025441963919	3.96867886936325	0.00726055385950555	0.0119453660035942	95	93	79	78	29	34	21.2453059055689	19.3590610397439	17.9565410792245	13.7451303910648	7.425556871956	11.6427590599499
AT1G07130	-0.645479563530476	4.11334145172269	0.0062616782368031	0.0104189140708766	106	97	91	86	35	37	23.7052886946347	20.1917088263996	20.6841169393599	15.154887354251	8.96187898339517	12.6700613299455
AT1G07135	-2.20697598381685	5.81369782872124	2.41078280607703e-18	1.88037403403491e-17	382	586	347	73	70	74	85.4284932202874	121.982900745053	78.872401955581	12.8640322890735	17.9237579667903	25.340122659891
AT1G07140	1.22815084747108	7.69679617718521	4.55993083151764e-15	2.75956284674432e-14	584	592	615	1378	1120	853	130.602722619497	123.231872425037	139.788262831937	242.830636908812	286.780127468646	292.096278768744
AT1G07150	1.07395262211384	4.42401376092906	1.35049797425932e-05	3.23716755805682e-05	82	65	51	195	80	79	18.338053518491	13.5305265331544	11.5921974055753	34.362825977662	20.484294819189	27.0522931098837
AT1G07160	1.20669745719056	2.27037743334127	0.00913431093025075	0.0147560321661961	15	7	18	25	20	27	3.35452198508982	1.45713362664739	4.09136379020305	4.40549050995667	5.12107370479724	9.24572042996024
AT1G07170	1.70767386712559	5.67825234319904	3.42351030705055e-19	2.85306391566918e-18	124	130	95	363	340	210	27.7307150767425	27.0610530663087	21.5933088927383	63.9677222045709	87.0582529815531	71.9111588996908
AT1G07180	-1.49795271577699	4.63795331970451	2.51785672470723e-09	9.13549990611463e-09	173	219	124	90	33	32	38.6888202280359	45.587466319397	28.1849505547321	15.859765835844	8.44977161291545	10.9578908799529
AT1G07200	0.786081167095055	5.64107231538786	4.05069238822831e-07	1.16650869951275e-06	168	199	162	388	215	161	37.570646233006	41.4242273861188	36.8222741118274	68.3732127145276	55.0515423265704	55.1318884897629
AT1G07210	1.3043652734162	5.54133983860737	6.98069296559199e-15	4.14649937817612e-14	114	141	133	342	240	195	25.4943670866826	29.3508344796118	30.2306324498336	60.2671101762073	61.4528844575669	66.7746475497129
AT1G07220	0.182315029081966	4.44698013685375	0.430121444716473	0.49083128204127	87	105	98	147	82	50	19.456227513521	21.8570043997109	22.2752028577721	25.9042841985452	20.9964021896687	17.1217044999264
AT1G07230	-0.309979434573842	5.94312229572851	0.0529238844562518	0.0747707941892226	337	351	289	365	164	140	75.364927265018	73.0648432790336	65.6891186315934	64.3201614453674	41.9928043793374	47.9407725997939
AT1G07240	-1.2205188127782	6.01927976284457	7.45313181915307e-13	3.75227894080973e-12	448	442	400	204	116	128	100.188389954683	92.0075804254497	90.9191953378455	35.9488025612465	29.702227487824	43.8315635198115
AT1G07250	-0.335703103932701	6.20256888380241	0.0423170080348439	0.0608976610242654	399	453	329	374	192	200	89.2302848033892	94.2973618387528	74.7810381653779	65.9061380289518	49.1623075660535	68.4868179997055
AT1G07260	0.658663363268675	3.93697851472572	0.0454762794945669	0.0651116781629816	57	54	57	127	32	64	12.7471835433413	11.2407451198513	12.955985335643	22.3798917905799	8.19371792767559	21.9157817599058
AT1G07280	-1.51860278634791	6.79232425148593	9.29441053030724e-23	9.77718768259722e-22	755	910	696	366	199	132	168.844273249521	189.427371464161	158.199399887851	64.4963810657657	50.9546833627326	45.2012998798056
AT1G07290	0.635553338827233	1.9049371538785	0.101128560653197	0.13445472111658	16	13	9	19	16	13	3.57815678409581	2.70610530663087	2.04568189510152	3.34817278756707	4.09685896383779	4.45164316998086
AT1G07300	0.484041127757261	2.95004060546706	0.110543862492101	0.14559918798089	25	40	24	46	33	23	5.5908699751497	8.32647786655654	5.45515172027073	8.10610253832028	8.44977161291545	7.87598406996613
AT1G07310	0.9409669595041	7.42227645979446	2.0773177908455e-09	7.58794441051608e-09	585	595	518	1088	798	705	130.826357418503	123.856358265028	117.74035796251	191.726946993314	204.33084082141	241.416033448962
AT1G07320	-0.0615521087382519	7.50954833577821	0.72147133899485	0.766035103522268	885	919	875	790	696	539	197.916797120299	191.300828984136	198.885739801537	139.213500114631	178.213364926944	184.571974509206
AT1G07330	5.56436860046519	3.54943844021612	1.93258641301283e-28	2.80429464274697e-27	2	5	0	82	103	80	0.447269598011976	1.04080973331957	0	14.4500088726579	26.3735295797058	27.3947271998822
AT1G07350	3.09723400112666	8.06215355465903	2.32172141751495e-69	2.38858699433938e-67	289	274	247	2199	1874	1420	64.6304569127305	57.0363733859123	56.1426031211196	387.506945255789	479.844606139502	486.256407797909
AT1G07360	1.33892728301029	6.95932291417205	1.49970283335534e-18	1.19050484178701e-17	352	356	312	966	583	545	78.7194492501078	74.1056530123532	70.9169723635195	170.228153304726	149.27929849484	186.626579049198
AT1G07370	1.91147077919455	4.14463313330309	1.21136421597163e-15	7.68579405113546e-15	28	37	42	167	103	68	6.26177437216766	7.7019920265648	9.54651551047378	29.4286766065106	26.3735295797058	23.2855181198999
AT1G07380	0.677913271642002	4.72093433252118	0.00749785187780513	0.0123036765481871	110	97	82	251	84	73	24.5998278906587	20.1917088263996	18.6384350442583	44.231124719965	21.5085095601484	24.9976885698925
AT1G07390	-2.0711256641848	2.60953166642748	1.51754041466779e-06	4.09185055329635e-06	38	33	55	9	6	9	8.49812236222755	6.86934423990914	12.5013893589538	1.5859765835844	1.53632211143917	3.08190680998675
AT1G07400	5.48089239887103	7.48932716449548	4.77238156799846e-127	2.88813303362166e-124	49	35	30	1650	1266	1118	10.9581051512934	7.28566813323697	6.81893965033841	290.76237365714	324.163965513665	382.841312618354
AT1G07410	2.55842164188068	3.05336831471887	1.62878348673688e-14	9.41664766032541e-14	15	9	10	84	55	31	3.35452198508982	1.87345751997522	2.27297988344614	14.8024481134544	14.0829526881924	10.6154567899544
AT1G07420	0.220862494930031	6.01235352004902	0.131042207112775	0.170082915129783	280	314	264	388	275	166	62.6177437216767	65.3628512524688	60.006668922978	68.3732127145276	70.4147634409621	56.8440589397556
AT1G07430	2.11493847782315	1.36068367696711	0.000132319947188523	0.000280133268170702	9	2	1	18	12	13	2.01271319105389	0.416323893327827	0.227297988344614	3.1719531671688	3.07264422287835	4.45164316998086
AT1G07440	-1.14613648175349	5.83515637434268	3.90230531005681e-12	1.84541103331944e-11	378	391	349	175	154	84	84.5339540242635	81.3913211455901	79.3269979322702	30.8384335696967	39.4322675269388	28.7644635598763
AT1G07450	-2.66235343189491	1.09664338594949	1.7859848363069e-05	4.21765453825902e-05	12	18	10	4	0	1	2.68361758807186	3.74691503995044	2.27297988344614	0.704878481593068	0	0.342434089998528
AT1G07470	0.757767869621596	5.12478746532276	4.12470132571261e-05	9.28351066264085e-05	135	131	107	246	180	99	30.1906978658084	27.2692150129727	24.3208847528737	43.3500266179737	46.0896633431752	33.9009749098542
AT1G07476	1.957134556687	0.369738459756766	0.00960098822306037	0.0154516960248487	4	0	1	7	7	3	0.894539196023952	0	0.227297988344614	1.23353734278787	1.79237579667903	1.02730226999558
AT1G07480	0.925421169281024	5.29838199675706	8.88401388841001e-09	3.05834816409444e-08	126	138	127	285	194	134	28.1779846747545	28.72634863962	28.8668445197659	50.2225918135061	49.6744149365332	45.8861680598027
AT1G07500	7.76441209126359	3.38880019274362	1.72618795124981e-46	6.91012515270742e-45	1	0	0	127	71	57	0.223634799005988	0	0	22.3798917905799	18.1798116520302	19.5187431299161
AT1G07510	1.06372572368676	6.45711285167548	1.2608621717165e-12	6.22594193550247e-12	260	330	235	736	402	306	58.1450477415569	68.6934423990914	53.4150272609842	129.697640613124	102.933581466425	104.784831539549
AT1G07520	0.151047709894159	5.53947814534684	0.356218962201274	0.415437361347471	223	218	191	300	162	126	49.8705601783353	45.3793043727331	43.4139157738212	52.8658861194801	41.4806970088577	43.1466953398145
AT1G07530	0.680251922381523	6.756470591153	4.09921621880297e-06	1.04659973840538e-05	416	439	346	704	534	338	93.032076386491	91.383094585458	78.6451039672364	124.05861276038	136.732667918086	115.742722419502
AT1G07550	-2.90863608277102	1.05230734649885	1.95674077258151e-05	4.59873194022127e-05	12	12	15	2	0	2	2.68361758807186	2.49794335996696	3.40946982516921	0.352439240796534	0	0.684868179997055
AT1G07560	-2.42882083412338	2.58961811342019	7.02078261160433e-10	2.69212864361481e-09	40	51	39	13	2	5	8.94539196023952	10.6162592798596	8.86462154543994	2.29085506517747	0.512107370479724	1.71217044999264
AT1G07570	-1.05964022607795	4.1134715849417	2.06034871029343e-06	5.47086528106821e-06	115	110	99	62	41	26	25.7180018856886	22.8978141330305	22.5025008461168	10.9256164646925	10.4982010948343	8.90328633996172
AT1G07590	0.630116797204391	7.55026231318458	1.654739877379e-05	3.92166870731979e-05	728	718	676	1191	773	690	162.806133676359	149.46027770469	153.653440120959	209.877567894336	197.929498690413	236.279522098984
AT1G07600	0.514608110373923	5.69334908883127	0.00181122587705514	0.00327328352741961	212	220	181	319	198	191	47.4105773892695	45.7956282660609	41.1409358903751	56.2140589070471	50.6986296774927	65.4049111897188
AT1G07610	0.0499795171903349	5.92825004373396	0.753830248170773	0.795711854838241	298	309	252	341	185	197	66.6431701037844	64.3220415191492	57.2790930628427	60.090890555809	47.3699317693745	67.4595157297099
AT1G07615	1.38693288396125	4.5015753359758	2.2187565981973e-11	9.85390368325223e-11	53	71	57	178	113	96	11.8526443473174	14.7794982131379	12.955985335643	31.3670924308915	28.9340664321044	32.8736726398586
AT1G07620	-1.22756819285102	2.71910027110762	0.00820585571055022	0.0133610577748106	40	20	59	26	15	4	8.94539196023952	4.16323893327827	13.4105813123322	4.58171013035494	3.84080527859793	1.36973635999411
AT1G07630	-0.681830437533585	5.25097162066522	0.000504097336646717	0.00098718062233205	201	209	253	177	83	85	44.9505946002036	43.5058468527579	57.5063910511873	31.1908728104932	21.2524558749086	29.1068976498748
AT1G07640	-0.498817028385057	5.25626722308828	0.00872937701788131	0.0141563415447609	199	214	222	193	86	95	44.5033250021916	44.5466565860775	50.4601534125043	34.0103867368655	22.0206169306281	32.5312385498601
AT1G07650	-2.23216526464028	5.67990060449248	1.21452672608401e-21	1.18380397517312e-20	356	441	398	95	92	26	79.6139884461317	91.7994184787858	90.4645993611563	16.7408639378354	23.5569390420673	8.90328633996172
AT1G07660	-0.939558162816937	3.79602823379043	0.000171617762431827	0.000357684688062644	80	89	82	49	29	29	17.890783920479	18.5264132530883	18.6384350442583	8.63476139951508	7.425556871956	9.9305886099573
AT1G07670	2.40858585446934	7.64609359774088	4.71978805836336e-56	2.72793143508103e-54	281	345	295	1733	1326	909	62.8413785206826	71.8158715990501	67.0529065616611	305.388602150197	339.527186628057	311.272587808662
AT1G07700	-1.13366811103255	4.9639931390402	1.99828238860102e-10	8.09383039918398e-10	193	208	202	110	69	49	43.1615162081557	43.297684906094	45.914193645612	19.3841582438094	17.6677042815505	16.7792704099279
AT1G07705	-0.515876920976105	4.9338763333609	0.00760569091999651	0.0124577850955141	157	199	155	168	73	62	35.1106634439401	41.4242273861188	35.2311881934151	29.6048962269088	18.6919190225099	21.2309135799087
AT1G07710	2.56737701771364	2.13304337226837	3.19977479391817e-10	1.27311653692698e-09	5	6	6	45	22	19	1.11817399502994	1.24897167998348	1.36378793006768	7.92988291792201	5.63318107527697	6.50624770997202
AT1G07720	-2.06194032716739	4.86907384081079	1.18230751970269e-21	1.15623381774727e-20	202	225	228	49	48	30	45.1742293992096	46.8364379993805	51.8239413425719	8.63476139951508	12.2905768915134	10.2730226999558
AT1G07725	1.04535265457005	5.17852350574173	1.59115017507278e-09	5.88945961545197e-09	123	121	97	278	163	139	27.5070802777365	25.1875955463335	22.0479048694275	48.9890544707182	41.7367506940975	47.5983385097953
AT1G07728	1.00498401717075	5.17709131214484	7.08220800029436e-09	2.46404314869896e-08	126	123	98	275	162	137	28.1779846747545	25.6039194396613	22.2752028577721	48.4603956095234	41.4806970088577	46.9134703297983
AT1G07730	0.820868878751118	3.10201140890724	0.0084220354828408	0.0136913804294013	28	26	32	69	28	31	6.26177437216766	5.41221061326175	7.27353562702764	12.1591538074804	7.16950318671614	10.6154567899544
AT1G07740	0.93957933807036	3.83617483384999	0.000208380594983518	0.000429519124896543	42	48	49	114	52	56	9.3926615582515	9.99177343986784	11.1376014288861	20.0890367254024	13.3147916324728	19.1763090399175
AT1G07745	-0.569246244525851	3.36429519737587	0.0322877901159031	0.0474775651700723	61	56	51	52	29	15	13.6417227393653	11.6570690131792	11.5921974055753	9.16342026070988	7.425556871956	5.13651134997791
AT1G07750	-1.16032828005238	4.92236421450704	8.56529764125806e-08	2.6598183559693e-07	229	177	182	128	51	46	51.2123689723713	36.8446645595127	41.3682338787197	22.5561114109782	13.058737947233	15.7519681399323
AT1G07770	0.308761394925029	6.74773680417832	0.0570878699007078	0.0801145826679146	438	438	502	569	439	359	97.9520419646228	91.1749326387941	114.103590148996	100.268964006614	112.407567820299	122.933838309471
AT1G07780	-0.137384957730636	3.08306166925926	0.6991361714602	0.746183547189289	42	38	41	35	31	23	9.3926615582515	7.91015397322871	9.31921752212916	6.16768671393934	7.93766424243573	7.87598406996613
AT1G07790	0.16749295051224	4.81977379248085	0.349293363472224	0.408332495131212	129	134	116	161	109	80	28.8488890717725	27.8937008529644	26.3665666479752	28.371358884121	27.909851691145	27.3947271998822
AT1G07810	0.875368012468518	6.60338370295137	9.39995054997287e-10	3.56785431684637e-09	310	377	306	741	467	311	69.3267876918563	78.4770538922953	69.5531844334518	130.578738715116	119.577071007016	106.497001989542
AT1G07820	-0.682400917483291	4.99188103463495	0.000597629768386554	0.00115789360775158	193	185	175	109	99	69	43.1615162081557	38.509960132824	39.7771479603074	19.2079386234111	25.3493148387463	23.6279522098984
AT1G07830	1.57607575434931	5.05637992306077	6.84813018619757e-19	5.58269123261495e-18	73	89	80	278	188	130	16.3253403274371	18.5264132530883	18.1838390675691	48.9890544707182	48.1380928250941	44.5164316998086
AT1G07840	0.162222863398737	4.84265266724588	0.452307846408426	0.512708585704043	116	140	130	178	126	60	25.9416366846946	29.1426725329479	29.5487384847998	31.3670924308915	32.2627643402226	20.5460453999117
AT1G07850	2.74055018514441	1.34400429649253	7.49208671438996e-06	1.8506263653696e-05	4	4	0	28	6	13	0.894539196023952	0.832647786655654	0	4.93414937115147	1.53632211143917	4.45164316998086
AT1G07860	2.24484398991782	0.323996916630399	0.00326881076395506	0.00568786894538175	3	1	0	8	6	3	0.670904397017964	0.208161946663913	0	1.40975696318614	1.53632211143917	1.02730226999558
AT1G07870	1.68980978764407	5.56589840782946	3.27800295979382e-18	2.52709587488638e-17	99	148	80	426	281	171	22.1398451015928	30.8079681062592	18.1838390675691	75.0695582896617	71.9510855524013	58.5562293897482
AT1G07880	-0.931036910241849	2.31924218020788	0.0132663227725953	0.0208898643429188	25	26	33	15	12	9	5.5908699751497	5.41221061326175	7.50083361537225	2.643294305974	3.07264422287835	3.08190680998675
AT1G07890	0.293419905210017	8.42278620225771	0.148405450221962	0.190409087969513	1458	1252	1713	1551	1471	1203	326.059536950731	260.61875722322	389.361454034323	273.316631237712	376.654970987837	411.948210268229
AT1G07901	0.828132209996033	1.10767771423444	0.147119288439441	0.188947411455585	7	7	4	14	9	4	1.56544359304192	1.45713362664739	0.909191953378455	2.46707468557574	2.30448316715876	1.36973635999411
AT1G07910	1.54622816132992	5.9993928354345	3.55824963925411e-17	2.539526346767e-16	130	205	140	515	409	219	29.0725238707784	42.6731990661022	31.8217183682459	90.7531045051075	104.725957263104	74.9930657096775
AT1G07920	0.829100729511823	7.12252247579001	4.22393386974158e-07	1.21418920513834e-06	503	484	461	807	682	545	112.488303900012	100.750382185334	104.784372626867	142.209233661401	174.628613333586	186.626579049198
AT1G07930	1.15370099300302	7.76022608037831	1.04994256476108e-10	4.36172384666344e-10	646	633	661	1276	1143	951	144.468080157868	131.766512238257	150.24397029579	224.856235628189	292.669362229162	325.6548195886
AT1G07940	0.757429519647339	6.58992169721114	6.22077984893824e-06	1.55150019602125e-05	333	315	381	576	469	352	74.470388068994	65.5710131991327	86.6005335592978	101.502501349402	120.089178377495	120.536799679482
AT1G07950	1.16899000574953	4.83909476821064	2.15285483591861e-10	8.70277821293936e-10	82	92	80	209	143	114	18.338053518491	19.15089909308	18.1838390675691	36.8299006632378	36.6156769893003	39.0374862598321
AT1G07960	0.68127559115349	5.07473924032413	0.000277505573008995	0.000562723432564609	110	125	136	207	169	109	24.5998278906587	26.0202433329892	30.9125264148675	36.4774614224413	43.2730728055367	37.3253158098395
AT1G07970	0.137950385777599	4.66938594454752	0.525535050378252	0.58441383540955	118	111	115	173	82	66	26.3889062827066	23.1059760796944	26.1392686596306	30.4859943289002	20.9964021896687	22.6006499399028
AT1G07980	0.847194820985196	4.73314732489194	6.44430794821548e-06	1.604720807727e-05	96	98	79	203	122	85	21.4689407045749	20.3998707730635	17.9565410792245	35.7725829408482	31.2385495992632	29.1068976498748
AT1G07985	-0.629031844715064	0.975029305683123	0.345521707907421	0.404451852423661	13	4	9	7	5	2	2.90725238707784	0.832647786655654	2.04568189510152	1.23353734278787	1.28026842619931	0.684868179997055
AT1G07990	-0.185496989560638	6.30476765796484	0.176670609494838	0.222457282967124	404	437	369	453	263	178	90.3484587984192	90.9667706921302	83.8729576991625	79.8274880404149	67.3421192180837	60.9532680197379
AT1G08000	-0.42685431986355	4.11124463753737	0.0537985257681151	0.0759074584245173	89	98	90	78	56	36	19.9034971115329	20.3998707730635	20.4568189510152	13.7451303910648	14.3390063734323	12.327627239947
AT1G08010	0.0149005572053233	4.93881120897918	0.935635975978609	0.951078614262303	152	161	122	153	121	83	33.9924894489102	33.5140734128901	27.7303545780429	26.9616019209348	30.9824959140233	28.4220294698778
AT1G08030	0.0831499585481804	5.14666325385713	0.696252590460401	0.743478815782511	170	174	148	240	127	78	38.017915831018	36.2201787195209	33.6401022750028	42.2927088955841	32.5188180254625	26.7098590198851
AT1G08040	-0.653827149427688	4.82534941079024	0.000465736468812042	0.000916681995626228	149	184	157	131	69	59	33.3215850518922	38.3017981861601	35.6857841701044	23.084770272173	17.6677042815505	20.2036113099131
AT1G08050	0.234183842804439	4.29067714100758	0.425454520933998	0.486152730756814	92	63	98	135	47	68	20.5744015085509	13.1142026398265	22.2752028577721	23.789648753766	12.0345232062735	23.2855181198999
AT1G08060	0.427583614597297	5.63703876169172	0.0204429142221829	0.031178815731646	184	270	160	357	189	145	41.1488030171018	56.2037255992566	36.3676781351382	62.9104044821813	48.3941465103339	49.6529430497865
AT1G08070	1.55504306511283	2.64005630433426	2.87250104874544e-06	7.48822774344181e-06	13	19	12	48	30	28	2.90725238707784	3.95507698661435	2.72757586013537	8.45854177911681	7.68161055719586	9.58815451995877
AT1G08110	0.568510418317416	6.86837074807603	0.000818482278952382	0.00155863872019659	439	505	416	607	575	407	98.1756767636287	105.121783065276	94.5559631513593	106.965309581748	147.230869012921	139.370674629401
AT1G08120	3.91873432839333	1.89517149826948	1.88740462312037e-14	1.08599657509297e-13	3	1	2	31	27	20	0.670904397017964	0.208161946663913	0.454595976689228	5.46280823234627	6.91344950147628	6.84868179997055
AT1G08125	0.00620313829197059	4.91843842061057	1	1	151	166	114	179	104	77	33.7688546499042	34.5548831462096	25.911970671286	31.5433120512898	26.6295832649457	26.3674249298866
AT1G08130	0.0776981731780364	5.08389249389714	0.656857213535182	0.707728649824575	176	161	134	195	125	91	39.3597246250539	33.5140734128901	30.4579304381782	34.362825977662	32.0067106549828	31.161502189866
AT1G08160	-0.953575317598198	2.9403247244306	0.00790965422700916	0.0129145409756341	51	45	39	29	9	19	11.4053747493054	9.3672875998761	8.86462154543994	5.11036899154974	2.30448316715876	6.50624770997202
AT1G08165	-3.0754291283716	1.1783831224181	4.24937271490469e-06	1.08292163713003e-05	19	11	14	1	2	1	4.24906118111377	2.28978141330305	3.18217183682459	0.176219620398267	0.512107370479724	0.342434089998528
AT1G08180	-1.41166621312723	1.70563157472166	0.00846588517893016	0.0137568973442207	20	15	22	6	3	8	4.47269598011976	3.1224291999587	5.0005557435815	1.0573177223896	0.768161055719586	2.73947271998822
AT1G08190	-0.142764193310728	6.61304938228745	0.328634237020058	0.386929392362367	474	564	443	583	301	242	106.002894728838	117.403337918447	100.693008836664	102.73603869219	77.0721592571985	82.8690497796437
AT1G08200	0.500138690339698	7.56937344719758	0.000523990217992233	0.00102389579538539	720	822	730	1117	892	594	161.017055284311	171.109120157737	165.927531491568	196.837315984864	228.399887233957	203.405849459125
AT1G08210	2.10783275083706	6.40489654117983	1.38778987441788e-44	4.92330421655558e-43	159	176	129	778	522	353	35.5579330419521	36.6365026128488	29.3214404964552	137.098864669852	133.660023695208	120.87923376948
AT1G08220	1.07524406600182	3.64152355439374	5.1202812346103e-05	0.000113774197282226	27	42	45	91	62	45	6.03813957316168	8.74280175988436	10.2284094755076	16.0359854562423	15.8753284848715	15.4095340499337
AT1G08230	-1.21513904157442	5.0138969448452	2.33953479564375e-05	5.43750908789854e-05	278	189	167	99	101	29	62.1704741236647	39.3426079194796	37.9587640535505	17.4457424194284	25.8614222092261	9.9305886099573
AT1G08250	0.317480035135504	4.39816080470061	0.17388819961859	0.219369932271741	82	82	102	129	65	77	18.338053518491	17.0692796264409	23.1843948111506	22.7323310313764	16.643489540591	26.3674249298866
AT1G08260	-0.929777519585445	4.00305433865163	3.40058400932452e-05	7.75123701959249e-05	95	101	95	63	37	27	21.2453059055689	21.0243566130553	21.5933088927383	11.1018360850908	9.4739863538749	9.24572042996024
AT1G08270	0.791297000916882	2.81615362124135	0.00965741578142033	0.0155257121575483	27	26	18	49	31	22	6.03813957316168	5.41221061326175	4.09136379020305	8.63476139951508	7.93766424243573	7.53354997996761
AT1G08280	0.0363184851387769	3.74834522371586	0.885359037139982	0.910082690021403	57	76	53	70	50	36	12.7471835433413	15.8203079464574	12.0467933822645	12.3353734278787	12.8026842619931	12.327627239947
AT1G08290	1.27807889307637	2.2024051826654	0.000417908945342796	0.000827532909188083	14	9	13	32	21	19	3.13088718608383	1.87345751997522	2.95487384847998	5.63902785274454	5.3771273900371	6.50624770997202
AT1G08300	1.790132617997	4.98422688079306	4.64894899611854e-19	3.83855435570365e-18	50	83	73	295	179	122	11.1817399502994	17.2774415731048	16.5927531491568	51.9847880174887	45.8336096579353	41.7769589798204
AT1G08310	-1.25750778337169	4.09722205966829	7.5057835215878e-08	2.34495903037034e-07	112	110	111	55	41	20	25.0470974886707	22.8978141330305	25.2300767062521	9.69207912190468	10.4982010948343	6.84868179997055
AT1G08315	0.581262759503659	5.321216597107	0.00157884719200413	0.00288050716640157	160	158	142	271	140	152	35.7815678409581	32.8895875728983	32.2763143449352	47.7555171279303	35.8475159335807	52.0499816797762
AT1G08320	-1.95688184978567	3.84943132955692	6.41859180015707e-07	1.8039741139193e-06	136	106	69	54	15	5	30.4143326648144	22.0651663463748	15.6835611957783	9.51585950150641	3.84080527859793	1.71217044999264
AT1G08340	0.0593857613120819	3.30390998787867	0.928047931519297	0.944948250145539	61	43	28	81	16	25	13.6417227393653	8.95096370654828	6.36434367364919	14.2737892522596	4.09685896383779	8.56085224996319
AT1G08350	0.0450264350331706	4.11024710350182	0.912701247888152	0.932320949041682	77	85	77	126	47	40	17.2198795234611	17.6937654664326	17.5019451025353	22.2036721701816	12.0345232062735	13.6973635999411
AT1G08360	0.54824867710828	7.0486566915682	0.000539022556154499	0.00105047623749147	511	488	547	751	631	438	114.27738229206	101.58302997199	124.331999624504	132.340934919098	161.569875386353	149.986131419355
AT1G08370	0.521806663930919	6.36823155501432	0.000770432972514162	0.00147135964752658	354	345	279	537	310	297	79.1667188481198	71.8158715990501	63.4161387481472	94.6299361538693	79.3766424243573	101.702924729563
AT1G08380	-1.20440174251853	7.97799063061692	1.18290744142955e-15	7.50987458033154e-15	1663	1754	1638	772	515	474	371.904670746958	365.116054448504	372.314104908477	136.041546947462	131.867647898529	162.313758659302
AT1G08390	-0.514059148771389	2.75833505448546	0.148854613020881	0.190894114835882	38	32	36	25	16	19	8.49812236222755	6.66118229324523	8.18272758040609	4.40549050995667	4.09685896383779	6.50624770997202
AT1G08400	1.43013463327481	3.95994498962243	8.29848487615182e-09	2.86685065164036e-08	40	49	32	143	67	63	8.94539196023952	10.1999353865318	7.27353562702764	25.1994057169522	17.1555969110708	21.5733476699072
AT1G08410	2.14389108546831	5.79392007799276	1.27212069589659e-35	2.86693925944887e-34	104	97	96	446	352	261	23.2580190966228	20.1917088263996	21.8206068810829	78.593950697627	90.1308972044315	89.3752974896157
AT1G08420	0.897812538017591	7.29938260662084	5.86930938857871e-10	2.27090842383219e-09	515	631	450	1190	764	514	115.171921488084	131.350188344929	102.284094755076	209.701348273938	195.625015523255	176.011122259243
AT1G08430	0.788474060466439	4.87733748601617	0.0149859588125173	0.0234113650084547	117	69	119	287	70	107	26.1652714837006	14.36317431981	27.048460613009	50.5750310543026	17.9237579667903	36.6404476298424
AT1G08450	-0.939844624812599	6.08122050664936	1.34791344000014e-06	3.65266257624693e-06	352	371	539	280	153	121	78.7194492501078	77.2280822123119	122.513615717747	49.3414937115147	39.1762138416989	41.4345248898218
AT1G08460	1.26813475476651	6.24506140192748	7.85954984491157e-19	6.37941213447339e-18	214	241	190	649	364	283	47.8578469872814	50.1670291460031	43.1866177854766	114.366533638475	93.2035414273098	96.9088474695833
AT1G08465	-1.25061439599744	3.95299510643933	1.91851492332358e-07	5.73769811952121e-07	99	110	91	44	36	23	22.1398451015928	22.8978141330305	20.6841169393599	7.75366329752374	9.21793266863504	7.87598406996613
AT1G08470	-1.21158237191939	4.36453912275571	1.63707715713636e-06	4.4003265297502e-06	119	129	151	83	28	35	26.6125410817126	26.8528911196448	34.3219962400367	14.6262284930562	7.16950318671614	11.9851931499485
AT1G08480	-0.0776338707048798	5.6673834835216	0.609615546911108	0.663499047513512	241	245	260	298	172	123	53.8959865604431	50.9996769326588	59.0974769695996	52.5134468786835	44.0412338612563	42.1193930698189
AT1G08490	0.588445492477793	6.69079210142691	4.72245396427661e-05	0.000105389601701687	370	440	381	634	462	353	82.7448756322156	91.5912565321219	86.6005335592978	111.723239332501	118.296802580816	120.87923376948
AT1G08500	-1.5955913776327	2.83123439696758	3.32515650572671e-06	8.59635887194783e-06	55	45	40	18	10	10	12.2999139453293	9.3672875998761	9.09191953378455	3.1719531671688	2.56053685239862	3.42434089998528
AT1G08510	-0.238828491229352	7.09728955120115	0.0887163112916486	0.119465106095351	722	757	656	711	495	299	161.464324882323	157.578593624582	149.107480354067	125.292150103168	126.746574193732	102.38779290956
AT1G08520	-0.923869708436818	7.55284731752921	9.16504840107398e-12	4.22257133677784e-11	1125	1254	1157	710	479	344	251.589148881737	261.035081116547	262.983772514718	125.11593048277	122.649715229894	117.797326959493
AT1G08530	-1.54777649555771	3.37963246835797	3.17380106933225e-06	8.22366588623351e-06	53	71	84	40	13	9	11.8526443473174	14.7794982131379	19.0930310209476	7.04878481593068	3.32869790811821	3.08190680998675
AT1G08540	-1.97682125544938	6.48584243890295	2.57885451749696e-38	6.67452962918458e-37	649	756	637	208	142	82	145.138984554886	157.370431677919	144.788818575519	36.6536810428395	36.3596233040604	28.0795953798793
AT1G08550	-0.704857038729527	7.27380006912783	1.06748852328478e-05	2.58681472795992e-05	855	1020	885	554	506	303	191.20775315012	212.325185597192	201.158719684983	97.6256697006399	129.56316473137	103.757529269554
AT1G08560	0.000621716426380441	4.52660990085437	0.984265664989074	0.993292967914816	102	141	86	92	105	62	22.8107494986108	29.3508344796118	19.5476269976368	16.2122050766406	26.8856369501855	21.2309135799087
AT1G08570	0.616371581481025	6.80828798717268	1.15511686567315e-05	2.78963434602004e-05	427	416	431	759	510	349	95.4920591755569	86.595369812188	97.9654329765285	133.750691882285	130.58737947233	119.509497409486
AT1G08580	0.236321104393403	4.36751547312481	0.301213484010492	0.357838836431864	89	82	97	109	98	52	19.9034971115329	17.0692796264409	22.0479048694275	19.2079386234111	25.0932611535065	17.8065726799234
AT1G08590	0.284630000007835	4.06656024674027	0.285516162801295	0.341259399697905	61	90	63	121	45	53	13.6417227393653	18.7345751997522	14.3197732657107	21.3225740681903	11.5224158357938	18.149006769922
AT1G08592	0.187299826331156	3.79189341381132	0.522984354951314	0.58201774500937	50	75	57	95	38	41	11.1817399502994	15.6121459997935	12.955985335643	16.7408639378354	9.73004003911476	14.0397976899396
AT1G08600	0.850556240611075	6.35258858005127	2.19921287729861e-08	7.25874304833113e-08	253	339	253	661	373	251	56.579604148515	70.5668999190666	57.5063910511873	116.481169083254	95.5080245944686	85.9509565896304
AT1G08610	0.485328463451419	3.75974134238323	0.0706686155007705	0.0971976893411667	46	62	52	74	48	56	10.2872007542754	12.9060406931626	11.8194953939199	13.0402519094718	12.2905768915134	19.1763090399175
AT1G08620	-2.22370151942118	4.97917543245586	4.56444716792052e-26	5.83704567601818e-25	237	280	211	74	29	28	53.0014473644192	58.2853450658957	47.9598755407135	13.0402519094718	7.425556871956	9.58815451995877
AT1G08630	-4.00195077416236	5.62560105570652	1.37356042726484e-63	1.12152299013498e-61	415	563	334	32	20	15	92.808441587485	117.195175971783	75.917528107101	5.63902785274454	5.12107370479724	5.13651134997791
AT1G08640	-0.352232068918145	6.05267521116285	0.0243484530965881	0.0366089712031711	348	338	376	294	234	152	77.8249100540838	70.3587379724027	85.4640436175748	51.8085683970905	59.9165623461277	52.0499816797762
AT1G08650	-0.205646558302709	5.34200422272631	0.398002428011749	0.458424650625266	298	171	149	204	144	95	66.6431701037844	35.5956928795292	33.8674002633474	35.9488025612465	36.8717306745401	32.5312385498601
AT1G08660	-0.187789363468396	5.71406733588299	0.226714091307481	0.27835008907111	275	280	246	304	185	106	61.4995697266467	58.2853450658957	55.915305132775	53.5707646010731	47.3699317693745	36.2980135398439
AT1G08670	-1.38737094861744	1.15649313629398	0.0242446219591283	0.0364661799291685	14	14	8	5	1	5	3.13088718608383	2.91426725329479	1.81838390675691	0.881098101991335	0.256053685239862	1.71217044999264
AT1G08680	0.013123572030818	6.32003318922734	0.937628271497134	0.952665310935812	400	404	340	472	282	207	89.4539196023952	84.097426452221	77.2813160371687	83.175660827982	72.2071392376411	70.8838566296952
AT1G08700	1.77424662042464	6.366618513005	3.34016903016582e-30	5.46322082390238e-29	170	194	177	688	423	391	38.017915831018	40.3834176527992	40.2317439369966	121.239098834008	108.310708856462	133.891729189424
AT1G08710	1.27920017789846	4.99959714550995	2.64027994683707e-10	1.05899415567485e-09	98	103	69	271	182	98	21.9162103025868	21.4406805063831	15.6835611957783	47.7555171279303	46.6017707136549	33.5585408198557
AT1G08720	0.707591701373588	6.33475231156077	8.43866499357196e-07	2.33818975097949e-06	270	331	285	603	373	238	60.3813957316168	68.9016043457553	64.7799266782149	106.260431100155	95.5080245944686	81.4993134196496
AT1G08730	1.30907726748548	1.59245319671017	0.00415056551167275	0.00711091057187165	8	9	5	18	18	9	1.7890783920479	1.87345751997522	1.13648994172307	3.1719531671688	4.60896633431752	3.08190680998675
AT1G08750	-0.161423878199645	4.10782082860313	0.465065418340531	0.525461866332149	74	99	83	100	53	39	16.5489751264431	20.6080327197274	18.8657330326029	17.6219620398267	13.5708453177127	13.3549295099426
AT1G08760	0.210126112920262	5.06973930872271	0.306921323716796	0.363926304200818	164	165	117	231	102	100	36.676107036982	34.3467211995457	26.5938646363198	40.7067323119997	26.1174758944659	34.2434089998528
AT1G08770	0.272631085529231	4.60691181166584	0.200707009382731	0.249245423686347	123	103	88	164	84	70	27.5070802777365	21.4406805063831	20.002222974326	28.9000177453158	21.5085095601484	23.9703862998969
AT1G08780	-0.733092988025134	4.3077563633855	0.000487517942829213	0.000956716184230224	118	113	114	83	50	39	26.3889062827066	23.5222999730222	25.911970671286	14.6262284930562	12.8026842619931	13.3549295099426
AT1G08800	-0.94109768737987	5.09423935444268	2.91003237849585e-07	8.51611807992187e-07	236	203	195	143	75	59	52.7778125654132	42.2568751727744	44.3231077271997	25.1994057169522	19.2040263929897	20.2036113099131
AT1G08810	-0.151315060914616	4.13146104845891	0.559570672132068	0.61722558967457	95	88	76	81	78	33	21.2453059055689	18.3182513064244	17.2746471141906	14.2737892522596	19.9721874487092	11.3003249699514
AT1G08820	-0.652578609541972	5.54487875266511	8.95491072181188e-05	0.000193343381964324	274	286	254	235	130	76	61.2759349276407	59.5343167458792	57.7336890395319	41.4116107935927	33.2869790811821	26.0249908398881
AT1G08830	0.0206906204748783	6.17308160117354	0.922825888747196	0.940656169946602	334	286	402	457	210	207	74.694022868	59.5343167458792	91.3737913145347	80.532366522008	53.771273900371	70.8838566296952
AT1G08840	0.587125276275708	4.37411436224198	0.0102838255243268	0.01646564422913	74	69	92	152	91	56	16.5489751264431	14.36317431981	20.9114149277045	26.7853823005366	23.3008853568275	19.1763090399175
AT1G08845	0.853970047335479	3.84656643630662	0.00035739632743706	0.000714060285238835	43	59	44	97	63	55	9.61629635725749	12.2815548531709	10.001111487163	17.0933031786319	16.1313821701113	18.833874949919
AT1G08880	0.212354650957204	5.94397413983616	0.137172348322847	0.177356933460531	266	293	260	363	226	189	59.4868565355928	60.9914503725266	59.0974769695996	63.9677222045709	57.8681328642088	64.7200430097217
AT1G08890	0.0968087607581229	5.89038751251273	0.560476692537646	0.618059297157114	294	318	214	363	227	147	65.7486309077605	66.1954990391245	48.6417695057473	63.9677222045709	58.1241865494487	50.3378112297835
AT1G08900	-4.16971377169517	5.05154145591504	1.69078018140142e-61	1.26968952600422e-59	292	277	298	13	15	11	65.3013613097485	57.660859225904	67.7348005266949	2.29085506517747	3.84080527859793	3.7667749899838
AT1G08910	2.05140681241015	7.2343601134095	2.72355585230736e-38	7.01375284318851e-37	291	319	240	1210	973	659	65.0777265107425	66.4036609857884	54.5515172027073	213.225740681903	249.140235738386	225.66406530903
AT1G08920	1.04089897469354	6.65943460405059	9.78920108838652e-11	4.0773805990818e-10	373	336	248	813	484	347	83.4157800292335	69.9424140790749	56.3699011094642	143.266551383791	123.929983656093	118.824629229489
AT1G08930	-0.776925432985304	7.92278898609172	4.86575682006557e-08	1.54789443923422e-07	1439	1446	1516	926	659	504	321.810475769617	301.002174876019	344.583750330434	163.179368488795	168.739378573069	172.586781359258
AT1G08940	0.933601269593389	4.97669741273093	1.20326235369168e-05	2.90045995660262e-05	99	81	129	243	149	104	22.1398451015928	16.861117679777	29.3214404964552	42.8213677567789	38.1519991007395	35.6131453598469
AT1G08960	0.865880441451339	4.78818314611068	5.60950787641561e-06	1.40757602518448e-05	90	98	93	204	112	106	20.1271319105389	20.3998707730635	21.1387129160491	35.9488025612465	28.6780127468646	36.2980135398439
AT1G08970	-0.795918521899066	5.37398209755677	6.51887804114271e-07	1.82991043075788e-06	239	260	248	180	102	77	53.4487169624311	54.1221061326175	56.3699011094642	31.719531671688	26.1174758944659	26.3674249298866
AT1G08980	0.292191140907403	7.63030176575709	0.0563512518118891	0.0791888647234961	808	943	821	1021	865	624	180.696917596838	196.29671570407	186.611648430928	179.920232426631	221.486437732481	213.678872159081
AT1G08990	-0.411495718253007	3.06313857953273	0.270616719741163	0.325550141802746	54	44	30	59	13	14	12.0762791463234	9.15912565321219	6.81893965033841	10.3969576034977	3.32869790811821	4.79407725997939
AT1G09000	1.29293275860555	3.60188662424016	1.1047780894972e-05	2.67245638014277e-05	28	40	32	115	42	50	6.26177437216766	8.32647786655654	7.27353562702764	20.2652563458007	10.7542547800742	17.1217044999264
AT1G09010	-0.949237525933001	6.68684063161006	2.32584473941382e-10	9.36894701608826e-10	621	744	587	436	258	159	138.877210182719	154.872488317952	133.423919158288	76.8317544936444	66.0618507918844	54.4470203097659
AT1G09020	-0.141607560262078	6.14742939055235	0.319910672561672	0.377804166827123	368	385	316	419	225	170	82.2976060342036	80.1423494656067	71.8261643168979	73.8360209468738	57.612079178969	58.2137952997497
AT1G09040	-0.238541912064296	3.08333340883301	0.461674469520765	0.522204050621695	41	46	38	42	21	24	9.16902675924551	9.57544954654002	8.63732355709532	7.40122405672721	5.3771273900371	8.21841815996466
AT1G09050	-0.326195679201727	2.9104456777147	0.329583695270783	0.387936280183721	44	43	26	39	19	17	9.83993115626347	8.95096370654828	5.90974769695996	6.87256519553241	4.86502001955738	5.82137952997497
AT1G09060	0.385342232697574	6.72728694324137	0.0165436245362965	0.0256635719585975	370	495	460	597	496	311	82.7448756322156	103.040163598637	104.557074638522	105.203113377765	127.002627878972	106.497001989542
AT1G09070	1.00118644387196	8.54681134796923	2.24833526810428e-08	7.41136598470261e-08	1160	1221	1216	2267	1650	1703	259.416366846946	254.165736876638	276.39435382705	399.489879442871	422.488580645772	583.165255267492
AT1G09080	0.823816863424269	2.73136853194366	0.0260985256939828	0.0390065565976168	17	16	32	52	26	20	3.8017915831018	3.33059114662261	7.27353562702764	9.16342026070988	6.65739581623641	6.84868179997055
AT1G09090	0.612147683456563	3.46598013573988	0.138220519009963	0.178481617629112	55	42	23	114	32	22	12.2999139453293	8.74280175988436	5.22785373192612	20.0890367254024	8.19371792767559	7.53354997996761
AT1G09100	1.52164841392313	5.75823327786502	3.94940692728134e-17	2.80701198396342e-16	138	156	112	421	351	186	30.8616022628263	32.4732636795705	25.4573746945967	74.1884601876704	89.8748435191916	63.6927407397261
AT1G09130	-0.204977137655182	7.62947377228968	0.16616030901479	0.21052429299805	1021	1037	993	912	670	545	228.331129785114	215.863938690478	225.706902426201	160.712293803219	171.555969110708	186.626579049198
AT1G09140	1.80079581055196	7.92202475168382	9.96142558107163e-27	1.32836223432359e-25	561	585	424	1771	1538	1050	125.459122242359	121.774738798389	96.3743470581162	312.084947725331	393.810567898908	359.555794498454
AT1G09150	0.537048493325433	5.68293532358605	0.000278006682716454	0.000563684026761308	198	218	187	331	220	167	44.2796902031856	45.3793043727331	42.5047238204428	58.3286943518263	56.3318107527697	57.1864930297541
AT1G09155	0.709504390674008	0.920626649615786	0.246331071207834	0.299393533395427	8	5	3	11	7	4	1.7890783920479	1.04080973331957	0.681893965033841	1.93841582438094	1.79237579667903	1.36973635999411
AT1G09157	7.75622553047635	1.70548819476398	2.78589982097289e-18	2.15869621570478e-17	0	0	0	35	21	17	0	0	0	6.16768671393934	5.3771273900371	5.82137952997497
AT1G09160	1.26954855431446	6.28629619843875	9.39261748277945e-16	5.99449433392276e-15	189	256	218	564	456	282	42.2669770121317	53.2894583459618	49.5509614591258	99.3878659046225	116.760480469377	96.5664133795848
AT1G09170	-2.33167773910439	1.76896650778608	1.36817157525851e-06	3.7056072571435e-06	26	25	17	6	4	1	5.81450477415569	5.20404866659783	3.86406580185843	1.0573177223896	1.02421474095945	0.342434089998528
AT1G09176	1.84515850441346	0.456354361283568	0.0261881792647712	0.0391320244409537	6	0	0	8	2	8	1.34180879403593	0	0	1.40975696318614	0.512107370479724	2.73947271998822
AT1G09190	0.968277290228222	3.10619324958701	0.00217625442966336	0.00389434539897298	19	39	24	54	47	29	4.24906118111377	8.11831591989262	5.45515172027073	9.51585950150641	12.0345232062735	9.9305886099573
AT1G09195	-2.41792375899389	3.4991285667626	1.2222662458399e-15	7.74549372438723e-15	94	86	75	23	11	6	21.0216711065629	17.9019274130966	17.047349125846	4.05305126916014	2.81659053763848	2.05460453999116
AT1G09200	-1.86216364699365	4.33944477318883	3.14993729996221e-15	1.93529739874656e-14	134	153	150	44	26	28	29.9670630668024	31.8487778395787	34.0946982516921	7.75366329752374	6.65739581623641	9.58815451995877
AT1G09210	1.34923027552268	7.74194139474094	1.90655458857036e-17	1.39556268994748e-16	546	544	648	1543	1212	840	122.104600257269	113.240098985169	147.28909644731	271.906874274526	310.337066510713	287.644635598763
AT1G09220	-0.0794712229616334	1.10096197832245	0.894646564206593	0.917842426461651	8	10	7	13	3	4	1.7890783920479	2.08161946663913	1.5910859184123	2.29085506517747	0.768161055719586	1.36973635999411
AT1G09230	-0.510598906293194	4.86099129749676	0.0102739388987241	0.0164510946910621	163	193	129	136	94	53	36.4524722379761	40.1752557061353	29.3214404964552	23.9658683741643	24.069046412547	18.149006769922
AT1G09240	-2.02513898478238	3.9328031367312	5.98236520149076e-14	3.30096933188184e-13	98	111	124	28	25	14	21.9162103025868	23.1059760796944	28.1849505547321	4.93414937115147	6.40134213099655	4.79407725997939
AT1G09250	0.18894999712317	4.71618210999987	0.364984475315001	0.42472121728772	131	136	84	159	96	75	29.2961586697844	28.3100247462922	19.0930310209476	28.0189196433244	24.5811537830268	25.6825567498896
AT1G09270	0.662510519045146	6.69385874379831	1.20279497303538e-06	3.27667276117782e-06	382	409	366	732	458	330	85.4284932202874	85.1382361855406	83.1910637341286	128.992762131531	117.272587839857	113.003249699514
AT1G09280	0.307871630118394	5.31259079586178	0.0595813229765425	0.0832730132838839	156	199	155	240	164	115	34.8870286449341	41.4242273861188	35.2311881934151	42.2927088955841	41.9928043793374	39.3799203498307
AT1G09290	-0.540940340888799	3.81069282780921	0.0323944307388853	0.0476105576345217	70	76	84	59	48	24	15.6544359304192	15.8203079464574	19.0930310209476	10.3969576034977	12.2905768915134	8.21841815996466
AT1G09300	-0.0874888644455462	3.93736477423483	0.708212155696809	0.754097149431667	73	77	71	87	46	40	16.3253403274371	16.0284698931213	16.1381571724676	15.3311069746492	11.7784695210337	13.6973635999411
AT1G09310	-1.22467434504095	6.52467916132622	2.05738663947213e-16	1.38206945784455e-15	549	693	603	299	191	156	122.775504654287	144.256229038092	137.060686971802	52.6896664990818	48.9062538808137	53.4197180397703
AT1G09320	1.24452904697039	4.96357857102965	6.68652797558367e-12	3.12189697357862e-11	82	108	78	255	155	116	18.338053518491	22.4814902397026	17.7292430908799	44.9360032015581	39.6883212121786	39.7223544398292
AT1G09330	0.347835444130601	5.50268304717964	0.0333238307438599	0.0488822372129223	176	191	204	272	172	150	39.3597246250539	39.7589318128075	46.3687896223012	47.9317367483286	44.0412338612563	51.3651134997791
AT1G09340	-0.61998448025994	7.92009392155028	1.85869360188095e-05	4.38231689610432e-05	1379	1443	1400	1108	596	561	308.392387829258	300.377689036027	318.217183682459	195.25133940128	152.607996402958	192.105524489174
AT1G09380	1.23734645995007	1.31171133547591	0.0169313007117466	0.0262056900439972	10	4	4	14	12	9	2.23634799005988	0.832647786655654	0.909191953378455	2.46707468557574	3.07264422287835	3.08190680998675
AT1G09390	-3.15397368961024	3.51145887049931	7.31679224557475e-22	7.24496233132561e-21	83	109	81	12	7	6	18.561688317497	22.6896521863666	18.4111370559137	2.1146354447792	1.79237579667903	2.05460453999116
AT1G09410	-0.34990688475599	1.55752883235361	0.454884317660039	0.515373587367048	11	16	13	13	8	5	2.45998278906587	3.33059114662261	2.95487384847998	2.29085506517747	2.0484294819189	1.71217044999264
AT1G09415	-0.390220416794691	4.47139195645261	0.109017348315263	0.143745014991019	121	93	138	101	82	41	27.0598106797246	19.3590610397439	31.3671223915567	17.798181660225	20.9964021896687	14.0397976899396
AT1G09420	-1.07368461169421	4.66224564305329	1.21830999769795e-06	3.31718228300028e-06	175	182	125	92	47	49	39.1360898260479	37.8854742928322	28.4122485430767	16.2122050766406	12.0345232062735	16.7792704099279
AT1G09421	-0.912508303221308	3.52053979989697	0.00152213820997484	0.00278272019621878	78	76	51	42	23	24	17.4435143224671	15.8203079464574	11.5921974055753	7.40122405672721	5.88923476051683	8.21841815996466
AT1G09430	0.0557659745102012	6.96491600290796	0.709368614515701	0.755188090242954	536	604	621	640	514	335	119.86825226721	125.729815785004	141.152050762005	112.780557054891	131.611594213289	114.715420149507
AT1G09440	-2.37761846319276	3.2816377706826	1.2232217623683e-13	6.54931329234716e-13	62	87	68	21	9	5	13.8653575383713	18.1100893597605	15.4562632074337	3.70061202836361	2.30448316715876	1.71217044999264
AT1G09450	-0.896385259167663	1.09702408334741	0.086938905572956	0.117271202377681	11	13	7	10	2	2	2.45998278906587	2.70610530663087	1.5910859184123	1.76219620398267	0.512107370479724	0.684868179997055
AT1G09460	-0.264912893208386	4.47522462715739	0.227875148503367	0.279538391744595	105	131	107	119	57	60	23.4816538956287	27.2692150129727	24.3208847528737	20.9701348273938	14.5950600586721	20.5460453999117
AT1G09470	0.00294819906539117	1.98844832996514	1	1	18	18	15	13	19	9	4.02542638210778	3.74691503995044	3.40946982516921	2.29085506517747	4.86502001955738	3.08190680998675
AT1G09480	-2.87412814519012	2.38285200794682	3.66316542124128e-11	1.59486440345875e-10	45	33	37	9	2	2	10.0635659552695	6.86934423990914	8.41002556875071	1.5859765835844	0.512107370479724	0.684868179997055
AT1G09486	1.3887306662371	1.99247378496173	0.000743999757939252	0.00142431513019706	6	9	14	27	23	13	1.34180879403593	1.87345751997522	3.18217183682459	4.75792975075321	5.88923476051683	4.45164316998086
AT1G09490	-1.39045397108896	5.41690244106266	2.81974972946364e-14	1.59612573406998e-13	289	287	296	116	103	54	64.6304569127305	59.7424786925431	67.2802045500057	20.441475966199	26.3735295797058	18.4914408599205
AT1G09500	-2.5310081013713	4.6804955999245	3.60493220932419e-20	3.21521825483548e-19	190	186	225	24	35	23	42.4906118111377	38.7181220794879	51.1420473775381	4.22927088955841	8.96187898339517	7.87598406996613
AT1G09520	0.84075518889788	5.71743946015009	3.5559182265438e-06	9.15612231627647e-06	208	174	161	351	215	218	46.5160381932455	36.2201787195209	36.5949761234828	61.8530867597917	55.0515423265704	74.650631619679
AT1G09530	0.226951464956369	6.2337225737427	0.159366552465431	0.20276565567207	351	331	315	496	323	171	78.4958144511018	68.9016043457553	71.5988663285533	87.4049317175404	82.7053403324755	58.5562293897482
AT1G09540	1.34384424113597	1.23851871033225	0.00836835792259604	0.0136116468470621	6	5	5	16	9	9	1.34180879403593	1.04080973331957	1.13648994172307	2.81951392637227	2.30448316715876	3.08190680998675
AT1G09560	0.493172124660523	6.9538285504873	0.0160867910964616	0.0250020253494066	474	396	604	789	422	476	106.002894728838	82.4321308789097	137.287984960147	139.037280494233	108.054655171222	162.998626839299
AT1G09570	0.798168548534291	7.89391032388427	1.95551423237176e-08	6.48978400730345e-08	770	1004	745	1725	1132	766	172.198795234611	208.994594450569	169.337001316737	303.97884518701	289.852771691524	262.304512938872
AT1G09575	-1.05982501432402	2.89142545423352	0.000800899152344413	0.00152685082540894	36	47	50	26	17	10	8.05085276421557	9.78361149320393	11.3648994172307	4.58171013035494	4.35291264907766	3.42434089998528
AT1G09580	0.419533380956821	3.74161867953437	0.0951205435210049	0.127272747007946	54	59	48	98	48	36	12.0762791463234	12.2815548531709	10.9103034405415	17.2695227990302	12.2905768915134	12.327627239947
AT1G09590	0.394931444493611	5.98840054432349	0.0121147348128142	0.0191866366616737	264	247	275	354	280	203	59.0395869375808	51.4160008259866	62.5069467947688	62.3817456209865	71.6950318671614	69.5141202697011
AT1G09600	-0.721087438525995	0.942982035318496	0.242676815024693	0.295480096215639	9	11	6	7	4	2	2.01271319105389	2.28978141330305	1.36378793006768	1.23353734278787	1.02421474095945	0.684868179997055
AT1G09610	1.23458591176751	1.92943985825973	0.00475282511453232	0.00805752076762107	9	17	4	26	19	13	2.01271319105389	3.53875309328653	0.909191953378455	4.58171013035494	4.86502001955738	4.45164316998086
AT1G09620	0.162411929671725	7.43557713153713	0.237775022761731	0.290164217326693	738	891	732	1063	678	457	165.042481666419	185.472294477547	166.382127468257	187.321456483358	173.604398592626	156.492379129327
AT1G09630	-1.11231697374819	3.79592099039702	0.00012995269184952	0.000275490066710872	96	64	99	41	34	23	21.4689407045749	13.3223645864905	22.5025008461168	7.22500443632894	8.70582529815531	7.87598406996613
AT1G09640	0.725264909242887	7.80822499488722	4.10588446583933e-06	1.04817219316514e-05	785	820	831	1289	1115	804	175.553317219701	170.692796264409	188.884628314374	227.147090693366	285.499859042446	275.317008358816
AT1G09645	-0.344382170978937	4.55440099444802	0.096856969158701	0.12943618869971	115	123	132	104	83	52	25.7180018856886	25.6039194396613	30.003334461489	18.3268405214198	21.2524558749086	17.8065726799234
AT1G09660	0.193282495372466	5.80647886819756	0.208864443045861	0.258408681384862	243	285	224	367	212	143	54.3432561584551	59.3261547992153	50.9147493891935	64.672600686164	54.2833812708508	48.9680748697894
AT1G09680	0.136162946561279	2.07370049515595	0.718156883334493	0.763146001729615	15	13	24	16	18	12	3.35452198508982	2.70610530663087	5.45515172027073	2.81951392637227	4.60896633431752	4.10920907998233
AT1G09690	0.810152617909408	6.99276597854164	1.59630063473141e-06	4.29521143719544e-06	440	414	477	743	625	488	98.3993115626347	86.1790459188601	108.421140440381	130.931177955912	160.033553274914	167.107835919281
AT1G09700	1.69809804608322	4.46983860080292	5.78928209697257e-15	3.46884881850051e-14	49	52	50	167	139	92	10.9581051512934	10.8244212265235	11.3648994172307	29.4286766065106	35.5914622483408	31.5039362798645
AT1G09710	2.15030093207635	5.09516087773904	4.42238544296563e-24	5.06653690837755e-23	57	86	41	307	207	153	12.7471835433413	17.9019274130966	9.31921752212916	54.0994234622679	53.0031128446515	52.3924157697747
AT1G09730	0.126751428943312	5.93166297532261	0.452144697769748	0.512608369679339	266	311	263	418	226	139	59.4868565355928	64.7383654124771	59.7793709346334	73.6598013264756	57.8681328642088	47.5983385097953
AT1G09740	1.62614289131077	6.45024405497545	5.15523622124998e-19	4.23957396036929e-18	250	191	178	716	410	422	55.908699751497	39.7589318128075	40.4590419253412	126.173248205159	104.982010948343	144.507185979379
AT1G09750	-1.28192283266938	7.40524250534104	6.69607592217121e-17	4.68156500763149e-16	1165	1234	1051	466	385	284	260.534540841976	256.871842183269	238.890185750189	82.1183431055924	98.5806688173469	97.2512815595818
AT1G09760	0.330708937570602	5.67507883049624	0.0341816659815532	0.0500086717318287	216	224	209	282	223	157	48.3051165852934	46.6282760527166	47.5052795640243	49.6939329523113	57.0999718084893	53.7621521297688
AT1G09770	0.634502768684346	7.71515332541109	6.80919651145294e-06	1.69026453636935e-05	748	918	718	1348	984	682	167.278829656479	191.092667037472	163.199955631433	237.544048296864	251.956826276024	233.540049378996
AT1G09780	0.211640990960796	7.43822814051426	0.188066713222153	0.235209135136094	742	674	888	1068	636	513	165.937020862443	140.301152051478	201.840613650017	188.202554585349	162.850143812552	175.668688169245
AT1G09794	1.35983942638589	3.15828418871513	1.86060194608169e-05	4.38530877921844e-05	25	15	30	70	48	32	5.5908699751497	3.1224291999587	6.81893965033841	12.3353734278787	12.2905768915134	10.9578908799529
AT1G09795	0.505011250576826	7.0120433500705	0.00159924853729421	0.00291545812101183	482	548	509	692	629	421	107.791973120886	114.072746771825	115.694676067408	121.943977315601	161.057768015873	144.16475188938
AT1G09800	1.30539047091857	3.5688855663987	1.39398280583942e-06	3.77203974394423e-06	24	37	36	105	55	42	5.36723517614371	7.7019920265648	8.18272758040609	18.503060141818	14.0829526881924	14.3822317799382
AT1G09810	0.8145273498956	4.79562145860655	9.15506563021823e-05	0.000197457683865168	90	113	87	159	148	100	20.1271319105389	23.5222999730222	19.7749249859814	28.0189196433244	37.8959454154996	34.2434089998528
AT1G09815	0.592155298930584	5.14554592151809	0.000338058475018577	0.00067855732923444	139	139	127	239	154	112	31.0852370618323	28.934510586284	28.8668445197659	42.1164892751858	39.4322675269388	38.3526180798351
AT1G09820	-1.03047055582535	2.47652032906722	0.00448981951975456	0.00764756013563493	32	36	29	20	7	12	7.15631356819162	7.49383007990088	6.5916416619938	3.52439240796534	1.79237579667903	4.10920907998233
AT1G09830	1.60922388868645	6.36448959660124	4.06207058293641e-28	5.82447138080136e-27	182	211	196	652	480	335	40.7015334190898	43.9221707460857	44.5504057155443	114.89519249967	122.905768915134	114.715420149507
AT1G09840	-1.37598176676889	5.18918956735768	8.7376702838012e-15	5.15147002176199e-14	234	290	220	110	75	51	52.3305429674012	60.3669645325349	50.005557435815	19.3841582438094	19.2040263929897	17.4641385899249
AT1G09850	1.70286478703008	6.52858797275748	5.88804158509138e-31	1.00125903846975e-29	209	216	203	747	525	395	46.7396729922515	44.9629804794053	46.1414916339566	131.636056437505	134.428184750928	135.261465549418
AT1G09860	2.25232417769928	2.53941308158316	2.6047234124859e-10	1.04512828525408e-09	10	11	7	49	40	22	2.23634799005988	2.28978141330305	1.5910859184123	8.63476139951508	10.2421474095945	7.53354997996761
AT1G09870	0.734732746990319	5.75578982943344	1.45197937050692e-06	3.92226959794543e-06	172	216	197	399	243	170	38.4651854290299	44.9629804794053	44.7777037038889	70.3116285389085	62.2210455132865	58.2137952997497
AT1G09890	-1.03548266127366	1.2109483820592	0.0658963149506252	0.0912867822274331	10	16	9	13	1	1	2.23634799005988	3.33059114662261	2.04568189510152	2.29085506517747	0.256053685239862	0.342434089998528
AT1G09900	-0.5373485051891	4.65413575496727	0.00476033718089277	0.00806892642178512	136	159	126	116	71	53	30.4143326648144	33.0977495195622	28.6395465314213	20.441475966199	18.1798116520302	18.149006769922
AT1G09910	-1.98852990081388	4.81952452360495	1.1830423816022e-21	1.15640285243928e-20	178	237	214	62	42	27	39.8069942230659	49.3343813593475	48.6417695057473	10.9256164646925	10.7542547800742	9.24572042996024
AT1G09920	-0.11973432162066	5.38352363332083	0.466408079878966	0.526834247452218	204	212	205	244	154	85	45.6214989972216	44.1303326927496	46.5960876106458	42.9975873771771	39.4322675269388	29.1068976498748
AT1G09932	-3.07413196435189	3.22625927481125	2.47833362792519e-13	1.29624282481415e-12	76	49	93	9	5	7	16.9962447244551	10.1999353865318	21.1387129160491	1.5859765835844	1.28026842619931	2.39703862998969
AT1G09940	1.28384257798885	7.03525100136581	3.33577902439747e-17	2.38903547532204e-16	331	415	360	970	772	462	74.023118470982	86.387207865524	81.827275804061	170.933031786319	197.673445005174	158.20454957932
AT1G09950	4.87638617175625	4.86349724641855	1.01787307154384e-64	8.87447301698559e-63	7	12	9	265	222	175	1.56544359304192	2.49794335996696	2.04568189510152	46.6981994055407	56.8439181232494	59.9259657497423
AT1G09960	1.97101833135112	4.63918922851781	9.92358780318804e-21	9.18936735546341e-20	48	57	42	251	127	106	10.7344703522874	11.8652309598431	9.54651551047378	44.231124719965	32.5188180254625	36.2980135398439
AT1G09970	0.262609254843868	8.58982084427291	0.075728232178438	0.103485694713657	1671	1577	1790	2169	1511	1221	373.693749139006	328.271389888991	406.863399136859	382.220356643841	386.897118397432	418.112023888202
AT1G09980	-0.54802002382812	5.36229085519423	0.00138993461430301	0.00255670432897361	225	246	225	224	105	77	50.3178297763473	51.2078388793227	51.1420473775381	39.4731949692118	26.8856369501855	26.3674249298866
AT1G09995	-0.0484830860540125	2.80899418022704	0.956946065065926	0.969622407780396	24	32	40	36	25	16	5.36723517614371	6.66118229324523	9.09191953378455	6.34390633433761	6.40134213099655	5.47894543997644
AT1G10000	1.27383168388902	1.64364147951906	0.00745140716052586	0.0122323403330924	8	10	5	29	11	8	1.7890783920479	2.08161946663913	1.13648994172307	5.11036899154974	2.81659053763848	2.73947271998822
AT1G10020	-0.868197303153874	5.62212894100173	1.56063802792004e-06	4.20365074780504e-06	273	391	247	213	115	88	61.0523001286347	81.3913211455901	56.1426031211196	37.5347791448308	29.4461738025841	30.1341999198704
AT1G10030	0.591002875771589	3.96102668215087	0.00866695843028135	0.0140606588868146	58	60	58	94	68	54	12.9708183423473	12.4897167998348	13.1832833239876	16.5646443174371	17.4116505963106	18.4914408599205
AT1G10040	3.1798665944872	5.02058493268429	1.71448538611911e-52	8.62524481779631e-51	32	30	32	312	230	158	7.15631356819162	6.2448583999174	7.27353562702764	54.9805215642593	58.8923476051683	54.1045862197673
AT1G10050	2.44507892611851	6.67883456048313	1.11711446670503e-52	5.73210655035477e-51	154	144	162	965	689	427	34.4397590469222	29.9753203196035	36.8222741118274	170.051933684328	176.420989130265	146.219356429371
AT1G10060	-2.73325273169249	5.19152121525235	9.76171629813052e-38	2.42288389083635e-36	329	307	250	45	33	30	73.5758488729701	63.9057176258214	56.8244970861534	7.92988291792201	8.44977161291545	10.2730226999558
AT1G10070	-2.82580290015327	6.34341568880339	1.21510277364511e-37	2.99424606832595e-36	664	848	519	79	94	53	148.493506539976	176.521330770999	117.967655950855	13.9213500114631	24.069046412547	18.149006769922
AT1G10090	-0.116265640865158	6.13287284709609	0.495066060626963	0.55535205840742	332	416	303	337	293	160	74.246753269988	86.595369812188	68.871290468418	59.3860120742159	75.0237297752796	54.7894543997644
AT1G10095	0.119818882193982	3.19083856739417	0.780200791574479	0.819135191725506	37	33	49	64	35	14	8.27448756322156	6.86934423990914	11.1376014288861	11.2780557054891	8.96187898339517	4.79407725997939
AT1G10110	0.291557391311291	1.6815121753802	0.557433524454814	0.615033095564494	15	13	8	20	10	7	3.35452198508982	2.70610530663087	1.81838390675691	3.52439240796534	2.56053685239862	2.39703862998969
AT1G10120	-1.05927401386766	4.74497820893516	5.80054750795678e-08	1.83167688035173e-07	165	166	176	90	64	46	36.899741835988	34.5548831462096	40.004445948652	15.859765835844	16.3874358553512	15.7519681399323
AT1G10130	0.0463268450415319	6.26235855913568	0.763870653644903	0.804494168469956	316	433	340	469	261	206	70.6685964858922	90.1341229054745	77.2813160371687	82.6470019667872	66.830011847604	70.5414225396967
AT1G10140	-0.18846347130248	5.46658266088672	0.340030464736366	0.398727237842108	256	196	218	207	183	94	57.2505085455329	40.799741546127	49.5509614591258	36.4774614224413	46.8578243988948	32.1888044598616
AT1G10150	-0.114956725043827	5.76856696472602	0.534874463314454	0.593577538591808	283	309	222	263	234	118	63.2886481186946	64.3220415191492	50.4601534125043	46.3457601647442	59.9165623461277	40.4072226198262
AT1G10170	2.25251273583861	8.70665766049853	1.42867794591318e-45	5.36432069618788e-44	655	866	587	3658	2423	2018	146.480793348922	180.268245810949	133.423919158288	644.61137141686	620.418079336186	691.031993617029
AT1G10180	-0.00509703432438266	5.04396230550223	0.960593699197429	0.972647800535717	145	184	143	238	89	79	32.4270458558683	38.3017981861601	32.5036123332798	41.9402696547875	22.7887779863477	27.0522931098837
AT1G10200	-1.31298928473981	6.25067156432912	1.5900636237693e-20	1.44958569440306e-19	487	553	509	252	149	116	108.910147115916	115.113556505144	115.694676067408	44.4073443403633	38.1519991007395	39.7223544398292
AT1G10210	-1.0553626543216	3.98451621292702	2.23551009543135e-05	5.21458516308757e-05	105	112	79	62	40	18	23.4816538956287	23.3141380263583	17.9565410792245	10.9256164646925	10.2421474095945	6.1638136199735
AT1G10220	2.57760862094945	2.54907910841508	2.2596890203283e-11	1.00291978607151e-10	10	6	7	64	36	19	2.23634799005988	1.24897167998348	1.5910859184123	11.2780557054891	9.21793266863504	6.50624770997202
AT1G10230	1.98762945206283	4.76035178240073	1.2934254475263e-21	1.25772788319004e-20	54	47	57	223	169	120	12.0762791463234	9.78361149320393	12.955985335643	39.2969753488135	43.2730728055367	41.0920907998233
AT1G10240	-0.473836738920909	4.16352086511758	0.0298942210025868	0.0442361374576933	101	97	93	83	48	42	22.5871146996048	20.1917088263996	21.1387129160491	14.6262284930562	12.2905768915134	14.3822317799382
AT1G10270	1.4973047650646	5.42864716912043	4.77696367414005e-17	3.37537103568358e-16	115	125	87	373	202	186	25.7180018856886	26.0202433329892	19.7749249859814	65.7299184085536	51.7228444184521	63.6927407397261
AT1G10280	0.354859540010561	3.49316823007652	0.223675393577689	0.274980277125801	45	53	40	83	32	34	10.0635659552695	11.0325831731874	9.09191953378455	14.6262284930562	8.19371792767559	11.6427590599499
AT1G10290	-0.414393806906321	6.75752175635514	0.0037425702946047	0.00646087141385908	559	651	569	587	310	230	125.011852644347	135.513427278208	129.332555368085	103.440917173783	79.3766424243573	78.7598406996613
AT1G10300	3.70638885690254	1.70474511325461	6.29666841005782e-11	2.67575896747934e-10	0	3	3	23	25	18	0	0.62448583999174	0.681893965033841	4.05305126916014	6.40134213099655	6.1638136199735
AT1G10310	-0.38900960042626	4.60528468691993	0.0538104159209239	0.0759190289350611	115	160	116	122	75	51	25.7180018856886	33.3059114662261	26.3665666479752	21.4987936885886	19.2040263929897	17.4641385899249
AT1G10320	1.51434787860728	5.85050386006056	5.82137123944378e-22	5.80166026545035e-21	154	161	119	456	330	228	34.4397590469222	33.5140734128901	27.048460613009	80.3561469016097	84.4977161291545	78.0749725196643
AT1G10330	0.451338046177299	1.446389426299	0.37525451677772	0.435121833599232	8	10	10	17	7	8	1.7890783920479	2.08161946663913	2.27297988344614	2.99573354677054	1.79237579667903	2.73947271998822
AT1G10340	-1.91947947449839	3.18786723215127	0.000155896438292554	0.000326918580748838	46	48	95	33	2	10	10.2872007542754	9.99177343986784	21.5933088927383	5.81524747314281	0.512107370479724	3.42434089998528
AT1G10350	-0.718372276150968	3.99296464337513	0.016260383119241	0.0252527468534609	91	98	86	77	21	41	20.3507667095449	20.3998707730635	19.5476269976368	13.5689107706666	5.3771273900371	14.0397976899396
AT1G10360	-0.0757961259125461	5.55490257982068	0.663764480739569	0.713937164437918	232	269	191	236	184	116	51.8832733693892	55.9955636525927	43.4139157738212	41.587830413991	47.1138780841346	39.7223544398292
AT1G10370	0.620681503682907	3.51052887641655	0.0788793918325113	0.107428009421879	31	31	62	90	50	26	6.93267876918563	6.45302034658132	14.0924752773661	15.859765835844	12.8026842619931	8.90328633996172
AT1G10380	-0.939163915468921	3.57952045203058	0.00110341615999927	0.00206044921867556	74	78	63	53	17	24	16.5489751264431	16.2366318397852	14.3197732657107	9.33963988110815	4.35291264907766	8.21841815996466
AT1G10390	1.37226842249222	8.12311203679325	8.27474926702445e-23	8.72687036997925e-22	711	878	665	2240	1506	1052	159.004342093257	182.766189170916	151.153162249168	394.731949692118	385.616849971232	360.240662678451
AT1G10400	2.58695026274306	1.23321375623571	2.03584668628943e-06	5.40999372557036e-06	2	4	2	23	10	9	0.447269598011976	0.832647786655654	0.454595976689228	4.05305126916014	2.56053685239862	3.08190680998675
AT1G10410	0.805537823453791	6.21509804254935	2.57813300987683e-07	7.59342467953416e-07	254	234	289	572	346	228	56.803238947521	48.7098955193557	65.6891186315934	100.797622867809	88.5945750929923	78.0749725196643
AT1G10417	0.60530732179979	1.35864354073405	0.321154637128144	0.379033945941763	4	5	15	20	6	6	0.894539196023952	1.04080973331957	3.40946982516921	3.52439240796534	1.53632211143917	2.05460453999116
AT1G10430	-0.750059273562875	5.18154184068076	3.14645316238608e-05	7.20309526805251e-05	231	240	176	166	95	62	51.6596385703832	49.9588671993392	40.004445948652	29.2524569861123	24.3251000977869	21.2309135799087
AT1G10450	1.27063557033177	6.09910606943362	3.3659742725215e-15	2.06187218313196e-14	213	223	147	563	367	239	47.6342121882755	46.4201141060527	33.4128042866582	99.2116462842243	93.9717024830294	81.8417475096481
AT1G10460	1.24915728083891	0.865538764434545	0.0248545219043858	0.0373017244861154	4	5	3	12	5	7	0.894539196023952	1.04080973331957	0.681893965033841	2.1146354447792	1.28026842619931	2.39703862998969
AT1G10470	-1.20963982446154	5.34919003711205	1.06872823788657e-09	4.0282381796582e-09	242	308	257	168	62	66	54.1196213594491	64.1138795724853	58.4155830045657	29.6048962269088	15.8753284848715	22.6006499399028
AT1G10480	0.307115779167996	2.17201707189353	0.529182265037325	0.587812164073271	21	12	19	35	11	10	4.69633077912575	2.49794335996696	4.31866177854766	6.16768671393934	2.81659053763848	3.42434089998528
AT1G10490	0.294658575264786	5.98948064309399	0.0460249301115789	0.0657964956559333	273	271	275	378	280	172	61.0523001286347	56.4118875459205	62.5069467947688	66.6110165105449	71.6950318671614	58.8986634797467
AT1G10500	0.479901449266301	6.64689582056263	0.00222349710158343	0.00396900115920714	396	410	399	568	497	298	88.5593804063713	85.3463981322045	90.6918973495009	100.092744386216	127.258681564211	102.045358819561
AT1G10510	-0.549166443019181	5.59798022812764	0.000532625051187085	0.00103968248299264	267	309	247	246	138	90	59.7104913345988	64.3220415191492	56.1426031211196	43.3500266179737	35.335408563101	30.8190680998675
AT1G10520	1.73080140455988	3.15484801039511	2.46747183891011e-07	7.27999721213283e-07	25	23	10	91	44	30	5.5908699751497	4.78772477327001	2.27297988344614	16.0359854562423	11.2663621505539	10.2730226999558
AT1G10522	1.23361288931706	5.25510359677633	2.8797987616579e-12	1.37481993781608e-11	108	115	106	267	220	142	24.1525582926467	23.93862386635	24.0935867645291	47.0506386463373	56.3318107527697	48.6256407797909
AT1G10530	1.86952597801892	2.02579042338057	1.02115868748292e-05	2.48243869962767e-05	7	9	7	43	18	12	1.56544359304192	1.87345751997522	1.5910859184123	7.57744367712548	4.60896633431752	4.10920907998233
AT1G10550	0.686560992937548	1.41537567866353	0.162108433693107	0.205846897782607	10	8	7	12	15	6	2.23634799005988	1.66529557331131	1.5910859184123	2.1146354447792	3.84080527859793	2.05460453999116
AT1G10560	0.33490690241004	2.06902474838952	0.499678545442824	0.559957831873621	15	23	10	31	14	7	3.35452198508982	4.78772477327001	2.27297988344614	5.46280823234627	3.58475159335807	2.39703862998969
AT1G10570	-2.30020913815045	4.48762252216965	2.08877430046216e-23	2.28245459406847e-22	154	197	164	42	22	22	34.4397590469222	41.0079034927909	37.2768700885167	7.40122405672721	5.63318107527697	7.53354997996761
AT1G10580	1.40587927832772	6.6259269375315	5.36030331743656e-22	5.35926147033891e-21	260	299	226	786	538	382	58.1450477415569	62.2404220525101	51.3693453658827	138.508621633038	137.756882659046	130.809822379438
AT1G10585	-2.90906201548637	1.81053409947557	0.00013798486362575	0.0002913470039983	15	9	49	3	5	0	3.35452198508982	1.87345751997522	11.1376014288861	0.528658861194801	1.28026842619931	0
AT1G10590	1.29406362935665	7.11602145419939	3.38332212636772e-15	2.07188202595662e-14	350	413	399	905	803	561	78.2721796520958	85.9708839721962	90.6918973495009	159.478756460432	205.611109247609	192.105524489174
AT1G10600	-0.213504540919184	5.16161743841511	0.25372897416663	0.307409019163433	184	199	164	158	125	97	41.1488030171018	41.4242273861188	37.2768700885167	27.8427000229262	32.0067106549828	33.2161067298572
AT1G10610	0.288218002061867	4.41612212458488	0.181995996534593	0.228435894875605	78	114	82	127	94	55	17.4435143224671	23.7304619196861	18.6384350442583	22.3798917905799	24.069046412547	18.833874949919
AT1G10630	0.193259390552461	5.78133644588626	0.221478240405707	0.272596962657662	223	251	262	361	201	146	49.8705601783353	52.2486486126423	59.5520729462888	63.6152829637744	51.4667907332123	49.995377139785
AT1G10640	-5.59530849280867	3.32026218281415	1.34161797992861e-25	1.66295973222958e-24	106	95	55	1	2	1	23.7052886946347	19.7753849330718	12.5013893589538	0.176219620398267	0.512107370479724	0.342434089998528
AT1G10650	0.366593434989252	4.60568393905579	0.086136528867762	0.116326149775733	115	113	76	134	108	75	25.7180018856886	23.5222999730222	17.2746471141906	23.6134291333678	27.6537980059051	25.6825567498896
AT1G10657	-3.06680587453006	2.67795484005123	6.88753737962091e-14	3.77210458139686e-13	51	57	38	6	4	4	11.4053747493054	11.8652309598431	8.63732355709532	1.0573177223896	1.02421474095945	1.36973635999411
AT1G10660	-0.452655263425813	5.46348644572578	0.00332502531576373	0.0057820014210338	237	262	228	209	138	93	53.0014473644192	54.5384300259453	51.8239413425719	36.8299006632378	35.335408563101	31.8463703698631
AT1G10670	-0.147149895561021	7.05813163743001	0.279695569884735	0.335159049906721	674	689	651	720	437	346	150.729854530036	143.423581251436	147.970990412344	126.878126686752	111.89546044982	118.482195139491
AT1G10682	-2.56720872257553	4.3753337967241	1.04578597581921e-22	1.09786184890082e-21	195	146	146	38	17	14	43.6087858061677	30.3916442129314	33.1855062983136	6.69634557513414	4.35291264907766	4.79407725997939
AT1G10690	-2.0922415334418	2.20221133957455	5.13595690918117e-07	1.46044015151067e-06	34	30	29	11	2	5	7.60358316620359	6.2448583999174	6.5916416619938	1.93841582438094	0.512107370479724	1.71217044999264
AT1G10700	-0.286872334655889	5.59880300898904	0.134809131641282	0.174608629777855	218	231	308	286	140	105	48.7523861833054	48.085409679364	70.007780410141	50.3988114339043	35.8475159335807	35.9555794498454
AT1G10710	1.87065136465563	0.13800417714785	0.0189955054597202	0.0291245544216991	1	1	2	6	4	3	0.223634799005988	0.208161946663913	0.454595976689228	1.0573177223896	1.02421474095945	1.02730226999558
AT1G10720	0.400043956860443	5.36418949546675	0.0135952392881252	0.0213750778323882	177	169	163	279	156	125	39.5833594240599	35.1793689862014	37.049572100172	49.1652740911165	39.9443748974185	42.8042612498159
AT1G10730	0.533261180605957	3.99578649666123	0.0205454459722168	0.031321263712257	64	68	53	99	61	58	14.3126271363832	14.1550123731461	12.0467933822645	17.4457424194284	15.6192747996316	19.8611772199146
AT1G10740	0.112994026582252	5.54630501799275	0.511269339900644	0.570801841443063	204	242	199	316	158	117	45.6214989972216	50.375191092667	45.2322996805781	55.6854000458523	40.4564822678982	40.0647885298277
AT1G10750	1.17563093144228	2.17257644088262	0.00116719371189592	0.00217065960014194	10	15	12	32	19	18	2.23634799005988	3.1224291999587	2.72757586013537	5.63902785274454	4.86502001955738	6.1638136199735
AT1G10760	-3.02150586656367	8.71163377566277	2.04680292094527e-70	2.18212522805025e-68	3427	4093	3259	639	278	223	766.396456193521	852.006847695397	740.764144015096	112.604337434493	71.1829244966817	76.3628020696716
AT1G10770	-1.23457049200166	1.60370942636755	0.00565106688040624	0.00946336389120524	15	20	16	11	4	3	3.35452198508982	4.16323893327827	3.63676781351382	1.93841582438094	1.02421474095945	1.02730226999558
AT1G10780	-1.19007113651565	1.99435644087201	0.00231460300636058	0.00412125921243295	24	23	22	13	7	5	5.36723517614371	4.78772477327001	5.0005557435815	2.29085506517747	1.79237579667903	1.71217044999264
AT1G10790	1.78406841264103	0.59817686577777	0.00892183303350491	0.0144377220996773	3	3	1	12	4	5	0.670904397017964	0.62448583999174	0.227297988344614	2.1146354447792	1.02421474095945	1.71217044999264
AT1G10810	2.19699548235209	2.18332327071302	7.57303388039386e-08	2.3627406387109e-07	10	9	3	44	20	21	2.23634799005988	1.87345751997522	0.681893965033841	7.75366329752374	5.12107370479724	7.19111588996908
AT1G10820	-1.00355557256839	4.80458981631748	6.90686985584666e-07	1.93381077907063e-06	179	202	145	118	54	48	40.0306290220719	42.0487132261105	32.958208309969	20.7939152069955	13.8268990029526	16.4368363199293
AT1G10830	0.781323635718168	6.26159307456215	1.31473075352643e-06	3.56744032501119e-06	250	292	272	448	369	295	55.908699751497	60.7832884258627	61.8250528297349	78.9463899384236	94.4838098535091	101.018056549566
AT1G10840	0.773660079435058	6.989268926561	4.91212728138144e-08	1.56216276571413e-07	437	490	428	862	641	402	97.7284071656168	101.999353865318	97.2835390114947	151.901312783306	164.130412238752	137.658504179408
AT1G10850	-1.35243880730685	4.06270132794128	6.48738412660181e-09	2.26513517374782e-08	108	126	98	58	31	20	24.1525582926467	26.2284052796531	22.2752028577721	10.2207379830995	7.93766424243573	6.84868179997055
AT1G10865	0.840962000733256	5.02349656245661	3.6047446291584e-06	9.2760412067988e-06	103	119	113	231	169	98	23.0343842976168	24.7712716530057	25.6846726829414	40.7067323119997	43.2730728055367	33.5585408198557
AT1G10870	0.0882515155870313	4.9630722851883	0.695937168395821	0.743257717061789	152	160	120	217	95	79	33.9924894489102	33.3059114662261	27.2757586013537	38.2396576264239	24.3251000977869	27.0522931098837
AT1G10890	0.166546508337895	6.86100653553855	0.232247237107686	0.284312181742489	516	567	496	688	476	304	115.39555628709	118.027823758439	112.739802218928	121.239098834008	121.881554174174	104.099963359552
AT1G10900	-1.00469155211325	5.26907923425658	3.1276057291656e-07	9.12299624090039e-07	216	274	240	179	68	64	48.3051165852934	57.0363733859123	54.5515172027073	31.5433120512898	17.4116505963106	21.9157817599058
AT1G10910	-1.1600499388477	5.69731189010575	2.63358777186712e-13	1.37360461328106e-12	345	386	290	181	117	80	77.1540056570659	80.3505114122706	65.916416619938	31.8957512920863	29.9582811730639	27.3947271998822
AT1G10920	-2.87156380333954	3.32201903872261	3.39736314019631e-17	2.43060305885533e-16	70	93	70	11	12	3	15.6544359304192	19.3590610397439	15.910859184123	1.93841582438094	3.07264422287835	1.02730226999558
AT1G10930	1.81044141510622	5.7327533017613	9.66723628397962e-27	1.28996792334089e-25	105	135	103	528	298	193	23.4816538956287	28.1018627996283	23.4116927994952	93.0439595702849	76.3039982014789	66.0897793697158
AT1G10940	-0.481185249534995	6.64470257718649	0.000545508361169094	0.0010623191265737	525	609	541	473	313	209	117.408269478144	126.770625518323	122.968211694436	83.3518804483803	80.1448034800768	71.5687248096923
AT1G10950	0.383467062903103	7.32526031728706	0.00628993368688753	0.0104625445061761	638	733	638	930	700	496	142.67900176582	152.582706904649	145.016116563864	163.884246970388	179.237579667903	169.84730863927
AT1G10960	0.898217934881792	7.15611236297042	9.06334094689104e-06	2.21771082558247e-05	451	513	477	732	668	651	100.859294351701	106.787078638588	108.421140440381	128.992762131531	171.043861740228	222.924592589041
AT1G10970	3.9071466453456	5.93027510876596	5.13586060988478e-94	1.25804128463082e-91	44	39	28	671	445	278	9.83993115626347	8.11831591989262	6.36434367364919	118.243365287237	113.943889931739	95.1966770195907
AT1G10990	-2.84773193383617	3.11307946783775	8.92746519443736e-13	4.46286501070805e-12	84	56	58	8	6	8	18.785323116503	11.6570690131792	13.1832833239876	1.40975696318614	1.53632211143917	2.73947271998822
AT1G11000	-0.461537301735148	3.89014165377402	0.0496763649612506	0.0705265221446693	80	88	71	68	41	34	17.890783920479	18.3182513064244	16.1381571724676	11.9829341870822	10.4982010948343	11.6427590599499
AT1G11020	-0.518086044613684	4.67742605233465	0.0238716941785587	0.0359499362817847	127	167	132	128	52	66	28.4016194737605	34.7630450928735	30.003334461489	22.5561114109782	13.3147916324728	22.6006499399028
AT1G11050	-2.19241305263771	5.05513801030649	5.43344605780344e-23	5.78667629841426e-22	265	288	211	72	28	38	59.2632217365868	59.9506406392071	47.9598755407135	12.6878126686752	7.16950318671614	13.012495419944
AT1G11055	-2.27005064149706	0.98937579064044	0.000272804133381253	0.000553571779926299	15	13	7	6	0	0	3.35452198508982	2.70610530663087	1.5910859184123	1.0573177223896	0	0
AT1G11060	0.613142914364484	5.27400779163022	0.000536795658475711	0.00104653282819748	142	174	125	298	148	121	31.7561414588503	36.2201787195209	28.4122485430767	52.5134468786835	37.8959454154996	41.4345248898218
AT1G11070	-3.62368604278516	1.3096531557995	4.18186128259792e-06	1.06690610974253e-05	12	28	11	0	2	1	2.68361758807186	5.82853450658958	2.50027787179075	0	0.512107370479724	0.342434089998528
AT1G11080	-2.36997992763546	1.38850313469426	3.43184820038759e-05	7.81816968237101e-05	11	22	17	7	0	1	2.45998278906587	4.57956282660609	3.86406580185843	1.23353734278787	0	0.342434089998528
AT1G11090	0.864963758632429	4.26367710759884	8.8074041455007e-05	0.000190404967986117	50	79	66	135	91	66	11.1817399502994	16.4447937864492	15.0016672307445	23.789648753766	23.3008853568275	22.6006499399028
AT1G11100	4.29149653353499	6.07058461229934	3.03992404950166e-83	5.39219631401259e-81	44	34	17	835	462	295	9.83993115626347	7.07750618657306	3.86406580185843	147.143383032553	118.296802580816	101.018056549566
AT1G11120	0.762771696402638	1.54987108108375	0.108354183819348	0.142980548083557	14	7	6	18	10	10	3.13088718608383	1.45713362664739	1.36378793006768	3.1719531671688	2.56053685239862	3.42434089998528
AT1G11125	0.903283689203257	1.02298946178544	0.138302193081768	0.178570903918828	5	6	5	16	8	2	1.11817399502994	1.24897167998348	1.13648994172307	2.81951392637227	2.0484294819189	0.684868179997055
AT1G11130	-1.04546058771456	4.59305699375306	6.11293573434196e-06	1.52571282957084e-05	149	196	113	95	59	32	33.3215850518922	40.799741546127	25.6846726829414	16.7408639378354	15.1071674291519	10.9578908799529
AT1G11160	1.11998296573797	2.86548664313446	0.00405978810903545	0.00696582722911219	18	30	15	76	22	22	4.02542638210778	6.2448583999174	3.40946982516921	13.3926911502683	5.63318107527697	7.53354997996761
AT1G11170	-0.727444276278017	3.24479681761831	0.0189738115487204	0.0290956287394896	48	71	42	44	18	19	10.7344703522874	14.7794982131379	9.54651551047378	7.75366329752374	4.60896633431752	6.50624770997202
AT1G11175	-0.165763362360904	4.23328459981971	0.499990232446447	0.560185081558295	84	106	90	83	71	48	18.785323116503	22.0651663463748	20.4568189510152	14.6262284930562	18.1798116520302	16.4368363199293
AT1G11180	-0.785414925474181	5.00085701908925	4.57074851101116e-05	0.000102192460461334	214	212	148	135	81	60	47.8578469872814	44.1303326927496	33.6401022750028	23.789648753766	20.7403485044288	20.5460453999117
AT1G11185	0.537632008440882	3.10862668054389	0.13255884891927	0.171899595094403	37	24	35	75	23	24	8.27448756322156	4.99588671993392	7.95542959206148	13.21647152987	5.88923476051683	8.21841815996466
AT1G11190	-0.0433794849315153	2.87140827218288	0.932436033798148	0.948618236411901	45	23	31	55	14	16	10.0635659552695	4.78772477327001	7.04623763868303	9.69207912190468	3.58475159335807	5.47894543997644
AT1G11200	-1.79522111396949	4.42647988182466	7.51642046324031e-12	3.4848550574951e-11	131	138	191	64	26	23	29.2961586697844	28.72634863962	43.4139157738212	11.2780557054891	6.65739581623641	7.87598406996613
AT1G11210	-2.17682055136604	4.84825081701089	5.09634523146896e-21	4.79699906142293e-20	181	279	199	57	30	32	40.4778986200838	58.0771831192318	45.2322996805781	10.0445183627012	7.68161055719586	10.9578908799529
AT1G11220	-3.84895963526224	1.01759253228725	5.73603429737624e-07	1.62166311765339e-06	12	20	8	2	0	0	2.68361758807186	4.16323893327827	1.81838390675691	0.352439240796534	0	0
AT1G11230	3.59005886497145	0.526891456943739	6.95234729820552e-06	1.72371970126373e-05	2	0	0	12	9	3	0.447269598011976	0	0	2.1146354447792	2.30448316715876	1.02730226999558
AT1G11240	1.22441170961153	5.9516923365402	2.33192767258232e-16	1.56190572236503e-15	164	191	181	457	333	234	36.676107036982	39.7589318128075	41.1409358903751	80.532366522008	85.2658771848741	80.1295770596554
AT1G11260	-0.370841561621651	8.99282352329872	0.018977980822427	0.0290998534467738	2683	2861	2740	2012	1732	1322	600.012165733066	595.551329405456	622.796488064242	354.553876241313	443.484982835441	452.697866978053
AT1G11270	3.82651300250056	5.58171867068021	2.7909134722445e-85	5.37216704083032e-83	26	36	30	490	327	254	5.81450477415569	7.49383007990088	6.81893965033841	86.3476139951508	83.7295550734349	86.978258859626
AT1G11280	-0.510440259067187	4.60575266524431	0.0120406149614099	0.0190765914719312	144	146	114	131	61	48	32.2034110568623	30.3916442129314	25.911970671286	23.084770272173	15.6192747996316	16.4368363199293
AT1G11290	-0.754378220797865	3.78339146371388	0.0138609793955746	0.0217679371121465	83	89	67	63	19	35	18.561688317497	18.5264132530883	15.2289652190891	11.1018360850908	4.86502001955738	11.9851931499485
AT1G11300	-2.43765942830904	3.78923696070632	4.43359350517013e-16	2.91176571855667e-15	128	94	93	27	15	7	28.6252542727665	19.5672229864079	21.1387129160491	4.75792975075321	3.84080527859793	2.39703862998969
AT1G11310	-1.34726827814742	7.40559837132411	5.31164718540978e-17	3.74417445998601e-16	1101	1063	1316	597	331	233	246.221913705593	221.27614930374	299.124152661512	105.203113377765	84.7537698143944	79.7871429696569
AT1G11320	0.772658885191956	3.11788676314133	0.00567831546905005	0.00950590017827466	29	27	33	60	36	30	6.48540917117365	5.62037255992566	7.50083361537225	10.573177223896	9.21793266863504	10.2730226999558
AT1G11330	-4.00916752481064	4.51787555661967	3.23604939555394e-34	6.74619578145064e-33	157	174	256	14	9	7	35.1106634439401	36.2201787195209	58.1882850162211	2.46707468557574	2.30448316715876	2.39703862998969
AT1G11340	-1.05593656665605	3.84720802197556	0.000424832057698292	0.000840271500451799	109	97	62	40	43	21	24.3761930916527	20.1917088263996	14.0924752773661	7.04878481593068	11.0103084653141	7.19111588996908
AT1G11350	-1.89436120950212	5.68655250624453	1.90449677351755e-26	2.51198241101905e-25	391	429	331	120	92	45	87.4412064113413	89.3014751188188	75.2356341420672	21.146354447792	23.5569390420673	15.4095340499337
AT1G11360	-0.663763941734018	5.38358252611313	0.000116194400938097	0.000247778629257154	261	270	198	177	125	78	58.3686825405629	56.2037255992566	45.0050016922335	31.1908728104932	32.0067106549828	26.7098590198851
AT1G11362	-4.57604141861573	0.938707300331994	1.02688578250624e-07	3.16305417078569e-07	8	16	14	1	0	0	1.7890783920479	3.33059114662261	3.18217183682459	0.176219620398267	0	0
AT1G11380	-0.233724110654741	5.17903488278109	0.263502899272883	0.317996226125446	179	229	152	170	150	71	40.0306290220719	47.6690857860362	34.5492942283813	29.9573354677054	38.4080527859793	24.3128203898955
AT1G11390	0.544407876653776	5.10065312489451	0.00158284061122035	0.00288728088798492	129	149	123	235	155	97	28.8488890717725	31.0161300529231	27.9576525663875	41.4116107935927	39.6883212121786	33.2161067298572
AT1G11400	1.77937588804787	5.91104729668877	1.33807475474606e-23	1.47705075931625e-22	147	125	121	477	406	224	32.8743154538802	26.0202433329892	27.5030565896983	84.0567589299733	103.957796207384	76.7052361596702
AT1G11410	-0.588064191764533	4.92811139635196	0.0216020422205976	0.0328007985190035	186	214	120	117	120	46	41.5960726151138	44.5466565860775	27.2757586013537	20.6176955865972	30.7264422287835	15.7519681399323
AT1G11420	2.5005658637354	2.58931109278034	3.52361453946924e-10	1.39695361780576e-09	6	11	8	68	24	29	1.34180879403593	2.28978141330305	1.81838390675691	11.9829341870822	6.14528844575669	9.9305886099573
AT1G11430	0.308660803080237	6.83692215827256	0.0335224574772484	0.0491245698349023	494	478	496	649	491	342	110.475590708958	99.5014105053506	112.739802218928	114.366533638475	125.722359452772	117.112458779496
AT1G11440	-2.77003876645967	3.35864008267947	2.81778938933527e-13	1.46596294500537e-12	90	78	68	7	8	12	20.1271319105389	16.2366318397852	15.4562632074337	1.23353734278787	2.0484294819189	4.10920907998233
AT1G11450	-1.23505569515916	2.56185247256169	0.000700461554461087	0.00134610039643143	28	48	32	19	13	6	6.26177437216766	9.99177343986784	7.27353562702764	3.34817278756707	3.32869790811821	2.05460453999116
AT1G11460	-5.48498189415685	0.178496634146003	7.71157699836333e-05	0.000167819575164806	5	8	5	0	0	0	1.11817399502994	1.66529557331131	1.13648994172307	0	0	0
AT1G11475	0.744385471459075	4.66045437714628	0.000803436310559296	0.0015314039394227	83	86	101	163	141	70	18.561688317497	17.9019274130966	22.957096822806	28.7237981249175	36.1035696188206	23.9703862998969
AT1G11480	1.68947204201852	7.75460835583577	1.4908454182537e-28	2.18176638164922e-27	473	568	442	1668	1359	852	105.779259929832	118.235985705103	100.465710848319	293.934326824309	347.976958240973	291.753844678745
AT1G11530	-1.0242952624937	5.34277439273092	4.61937864912606e-09	1.63622542751623e-08	271	264	234	129	105	73	60.6050305306228	54.9547539192731	53.1877292726396	22.7323310313764	26.8856369501855	24.9976885698925
AT1G11540	1.76576932539836	2.53224717341513	3.46070166217392e-05	7.879539382637e-05	7	13	16	59	17	28	1.56544359304192	2.70610530663087	3.63676781351382	10.3969576034977	4.35291264907766	9.58815451995877
AT1G11545	0.331318903186948	3.94854613209938	0.183720129463967	0.230262860684083	73	70	50	108	58	39	16.3253403274371	14.5713362664739	11.3648994172307	19.0317190030128	14.851113743912	13.3549295099426
AT1G11580	0.845076271502611	6.36693706945457	2.54034804343879e-05	5.87900138812243e-05	312	268	270	704	258	325	69.7740572898683	55.7874017059288	61.3704568530457	124.05861276038	66.0618507918844	111.291079249521
AT1G11592	0.182968329548606	4.1578236120867	0.424994037600717	0.485762904540584	84	79	73	112	53	57	18.785323116503	16.4447937864492	16.5927531491568	19.7365974846059	13.5708453177127	19.5187431299161
AT1G11600	-5.68456183311205	3.02251605626772	6.47050488364415e-20	5.6847612504638e-19	90	81	35	2	1	0	20.1271319105389	16.861117679777	7.95542959206148	0.352439240796534	0.256053685239862	0
AT1G11630	0.460466378076151	4.08218674021514	0.0435935733885812	0.0625946522012176	59	74	69	108	79	44	13.1944531413533	15.4039840531296	15.6835611957783	19.0317190030128	20.2282411339491	15.0670999599352
AT1G11650	0.421715542984948	8.02391115133243	0.00475823329829783	0.00806602474425574	1077	1087	1044	1420	1143	870	240.854678529449	226.272036023674	237.299099831777	250.231860965539	292.669362229162	297.917658298719
AT1G11660	2.02085320716192	7.03568732764429	6.83545777920813e-43	2.23603146685193e-41	242	259	250	1104	786	590	54.1196213594491	53.9139441859536	56.8244970861534	194.546460919687	201.258196598532	202.036113099131
AT1G11670	-0.931319178321565	4.92989798228504	6.97698001001491e-05	0.000152624219313275	197	237	133	143	55	54	44.0560554041796	49.3343813593475	30.2306324498336	25.1994057169522	14.0829526881924	18.4914408599205
AT1G11680	-0.121938462599386	6.64208756619397	0.378810261339861	0.43882445317695	491	519	486	537	360	242	109.80468631194	108.036050318571	110.466822335482	94.6299361538693	92.1793266863504	82.8690497796437
AT1G11700	-1.15124077818471	2.53767443455993	0.00323935120615232	0.00564042400082848	37	34	33	12	11	14	8.27448756322156	7.07750618657306	7.50083361537225	2.1146354447792	2.81659053763848	4.79407725997939
AT1G11710	2.94104890727734	3.31055240939124	4.4993852242053e-19	3.71804619972884e-18	14	12	7	96	55	57	3.13088718608383	2.49794335996696	1.5910859184123	16.9170835582336	14.0829526881924	19.5187431299161
AT1G11720	-2.897177432855	5.87765632938669	1.13536531640953e-52	5.81126287324439e-51	471	601	399	82	43	38	105.33199033182	125.105329945012	90.6918973495009	14.4500088726579	11.0103084653141	13.012495419944
AT1G11730	-1.65372296341214	0.669759686561849	0.019471891074729	0.0297994518968853	10	6	8	1	4	1	2.23634799005988	1.24897167998348	1.81838390675691	0.176219620398267	1.02421474095945	0.342434089998528
AT1G11750	-0.277970971005992	6.67532435369215	0.0447603863244586	0.0641581127838426	516	565	528	511	348	237	115.39555628709	117.611499865111	120.013337845956	90.0482260235144	89.106682463472	81.156879329651
AT1G11755	0.196316299686052	3.91919246962619	0.41709943546918	0.477666721445642	68	64	66	84	63	40	15.2071663324072	13.3223645864905	15.0016672307445	14.8024481134544	16.1313821701113	13.6973635999411
AT1G11760	0.764971749133292	3.95132306146764	0.000725049055970773	0.0013897167559995	47	63	53	108	71	50	10.5108355532814	13.1142026398265	12.0467933822645	19.0317190030128	18.1798116520302	17.1217044999264
AT1G11780	-0.367271803696631	3.83406757449393	0.145085800806098	0.186533706410039	69	79	75	90	36	24	15.4308011314132	16.4447937864492	17.047349125846	15.859765835844	9.21793266863504	8.21841815996466
AT1G11790	0.0195318165665605	5.00179210603991	0.974114922014063	0.984546057341653	114	156	182	204	123	65	25.4943670866826	32.4732636795705	41.3682338787197	35.9488025612465	31.494603284503	22.2582158499043
AT1G11800	0.794167589287894	4.16432341370199	0.000335454513712436	0.000673724946232024	55	69	63	128	90	52	12.2999139453293	14.36317431981	14.3197732657107	22.5561114109782	23.0448316715876	17.8065726799234
AT1G11820	0.5334207090173	6.52723676452568	0.00189074602141074	0.00340993865689784	326	463	304	522	445	298	72.9049444759521	96.3789813053919	69.0985884567626	91.9866418478953	113.943889931739	102.045358819561
AT1G11840	0.135324093366952	7.14878312203312	0.348536778544164	0.407563807417863	625	640	679	842	489	428	139.771749378743	133.223645864905	154.335334085993	148.376920375341	125.210252082293	146.56179051937
AT1G11850	-1.93802724039512	3.53477702177073	1.26873316986715e-11	5.76279331196171e-11	87	93	68	30	13	11	19.456227513521	19.3590610397439	15.4562632074337	5.28658861194801	3.32869790811821	3.7667749899838
AT1G11860	-0.496964193993904	8.21930820667168	0.000961765304964791	0.00181270339057942	1601	1678	1738	1202	915	732	358.039313208587	349.295746502047	395.043903742939	211.815983718717	234.289121994474	250.661753878922
AT1G11870	-1.18084385359986	4.92035739167355	2.45922936296076e-07	7.25984266460268e-07	179	233	181	142	51	36	40.0306290220719	48.5017335726918	41.1409358903751	25.0231860965539	13.058737947233	12.327627239947
AT1G11880	1.42669484939219	4.4378955309008	1.3178242485132e-11	5.97522074425023e-11	60	51	58	168	117	88	13.4180879403593	10.6162592798596	13.1832833239876	29.6048962269088	29.9582811730639	30.1341999198704
AT1G11890	0.281937265737676	5.62334795758874	0.143458500994622	0.184579922240204	192	224	222	264	251	120	42.9378814091497	46.6282760527166	50.4601534125043	46.5219797851425	64.2694749952054	41.0920907998233
AT1G11900	-0.906176588654634	1.97440976840118	0.0391837994206334	0.056757892071732	29	17	18	12	10	6	6.48540917117365	3.53875309328653	4.09136379020305	2.1146354447792	2.56053685239862	2.05460453999116
AT1G11905	-0.344799406587694	3.80269709271416	0.192455656061464	0.240129014560711	57	80	80	70	34	37	12.7471835433413	16.6529557331131	18.1838390675691	12.3353734278787	8.70582529815531	12.6700613299455
AT1G11910	0.567641107228787	8.81031670636053	9.73842017532991e-05	0.000209446779060926	1821	1731	1665	2684	1933	1594	407.238968989904	360.328329675234	378.451150593782	472.973461148948	494.951773568653	545.839939457653
AT1G11930	0.549600067332301	6.94531586572095	0.00353807963025403	0.00613255214153037	476	461	503	621	520	497	106.45016432685	95.9626574120641	114.330888137341	109.432384267324	133.147916324728	170.189742729268
AT1G11940	0.61886355265959	3.35465676654006	0.0406909271749267	0.05879283020755	30	32	50	72	45	28	6.70904397017964	6.66118229324523	11.3648994172307	12.6878126686752	11.5224158357938	9.58815451995877
AT1G11950	-0.657122647160291	3.96738478143597	0.0281989795329246	0.0419084292430087	81	77	107	45	53	35	18.114418719485	16.0284698931213	24.3208847528737	7.92988291792201	13.5708453177127	11.9851931499485
AT1G11960	1.90493229522313	6.38069930702043	8.37003404886215e-18	6.27401896500501e-17	119	233	161	608	608	322	26.6125410817126	48.5017335726918	36.5949761234828	107.141529202146	155.680640625836	110.263776979526
AT1G12000	0.481418132310422	6.23596210226344	0.00133867041640915	0.00246703828822523	306	310	290	561	269	236	68.4322484958323	64.5302034658131	65.916416619938	98.8592070434277	68.8784413295229	80.8144452396525
AT1G12010	0.917548612555757	3.61098754531638	0.00729572488538693	0.0119959113985713	24	57	38	120	39	37	5.36723517614371	11.8652309598431	8.63732355709532	21.146354447792	9.98609372435462	12.6700613299455
AT1G12020	-0.414254101564293	3.55492624942303	0.193143820167461	0.24089999659124	77	72	37	54	31	29	17.2198795234611	14.9876601598018	8.41002556875071	9.51585950150641	7.93766424243573	9.9305886099573
AT1G12030	1.12030498220953	2.08911234096623	0.0593120169096784	0.0829360557209339	22	9	3	45	16	7	4.91996557813174	1.87345751997522	0.681893965033841	7.92988291792201	4.09685896383779	2.39703862998969
AT1G12040	0.517841065105564	8.14884823113288	0.104697020592313	0.138643705477374	1727	829	800	2013	672	1227	386.217297883341	172.566253784384	181.838390675691	354.730095861711	172.068076481187	420.166628428193
AT1G12050	-0.707630081217812	5.96589679429391	2.41371214106056e-06	6.35828204000283e-06	359	402	349	307	158	111	80.2848928431497	83.6811025588932	79.3269979322702	54.0994234622679	40.4564822678982	38.0101839898366
AT1G12060	2.63130504216479	4.03785226652252	1.79037710179508e-19	1.52668044950417e-18	27	20	19	150	132	59	6.03813957316168	4.16323893327827	4.31866177854766	26.43294305974	33.7990864516618	20.2036113099131
AT1G12080	-2.32415693421906	3.64934842409652	1.96743800958402e-13	1.0364056447824e-12	112	91	78	23	9	14	25.0470974886707	18.9427371464161	17.7292430908799	4.05305126916014	2.30448316715876	4.79407725997939
AT1G12090	-3.95722908499056	6.92018855382616	1.09970197650089e-119	5.65686696712059e-117	1053	1142	1049	85	49	39	235.487443353305	237.720943090189	238.4355897735	14.9786677338527	12.5466305767532	13.3549295099426
AT1G12110	-0.761391824327648	7.17254544785435	2.90952858266944e-05	6.68376243351641e-05	906	943	763	748	277	293	202.613127899425	196.29671570407	173.42836510694	131.812276057904	70.9268708114418	100.333188369569
AT1G12120	-2.01239708839324	5.85487938028002	3.46634268455348e-32	6.33423331060145e-31	384	530	403	123	80	64	85.8757628182994	110.325831731874	91.6010893028793	21.6750133089868	20.484294819189	21.9157817599058
AT1G12140	-0.720479537667415	5.75081940315985	4.48078776835724e-06	1.13949683749498e-05	339	315	300	239	129	113	75.8121968630299	65.5710131991327	68.1893965033841	42.1164892751858	33.0309253959422	38.6950521698336
AT1G12150	-0.17095304307651	1.87208703313895	0.717970765091279	0.763066449510236	17	21	11	18	10	8	3.8017915831018	4.37140087994218	2.50027787179075	3.1719531671688	2.56053685239862	2.73947271998822
AT1G12160	2.05850223416843	3.73685186982484	2.72942846182931e-09	9.8700738190861e-09	23	29	21	176	47	49	5.14360037713772	6.03669645325349	4.77325775523689	31.014653190095	12.0345232062735	16.7792704099279
AT1G12200	-0.445115017456226	5.22865990183893	0.0595636260609652	0.0832595903417405	207	172	232	199	74	102	46.2924033942395	35.8038548261931	52.7331332959504	35.0677044592551	18.9479727077498	34.9282771798498
AT1G12210	-0.400580500348234	2.61353624075215	0.289437597775455	0.345204498714801	30	22	40	25	16	16	6.70904397017964	4.57956282660609	9.09191953378455	4.40549050995667	4.09685896383779	5.47894543997644
AT1G12220	-1.9007215182845	4.12152159369384	7.43329052319458e-14	4.05588400438217e-13	129	118	128	37	21	24	28.8488890717725	24.5631097063418	29.0941425081106	6.52012595473588	5.3771273900371	8.21841815996466
AT1G12230	-0.709461386217028	6.77960614860736	1.05640038455654e-06	2.89472557099951e-06	635	734	591	487	267	236	142.008097368802	152.790868851312	134.333111111667	85.818955133956	68.3663339590432	80.8144452396525
AT1G12240	-2.3092917895336	7.09830187301398	1.69668575209352e-35	3.78644317083257e-34	1104	1287	887	308	123	127	246.892818102611	267.904425356456	201.613315661672	54.2756430826662	31.494603284503	43.489129429813
AT1G12244	-0.910879471653647	3.17722351191525	0.00495741402042965	0.00837537982464574	52	69	39	26	24	18	11.6290095483114	14.36317431981	8.86462154543994	4.58171013035494	6.14528844575669	6.1638136199735
AT1G12250	-0.68933142634391	6.45295067950608	1.00535336511073e-06	2.76331162710639e-06	502	582	468	363	256	172	112.264669101006	121.150252958398	106.375458545279	63.9677222045709	65.5497434214047	58.8986634797467
AT1G12260	-1.42117625787775	1.8676563942842	0.00146035461973452	0.00267690482455746	16	22	27	10	6	4	3.57815678409581	4.57956282660609	6.13704568530457	1.76219620398267	1.53632211143917	1.36973635999411
AT1G12270	1.1554207977819	6.78410077871009	4.25934604339212e-15	2.582212851763e-14	317	370	302	811	613	383	70.8922312848982	77.019920265648	68.6439924800734	142.914112142994	156.960909052035	131.152256469436
AT1G12280	1.26295955483064	4.28716393515248	1.12485969834583e-08	3.83007002369086e-08	46	62	57	154	110	65	10.2872007542754	12.9060406931626	12.955985335643	27.1378215413331	28.1659053763848	22.2582158499043
AT1G12290	1.83740756006003	4.69840485023978	5.91755504237029e-17	4.14995271137734e-16	46	74	45	257	143	97	10.2872007542754	15.4039840531296	10.2284094755076	45.2884424423546	36.6156769893003	33.2161067298572
AT1G12294	1.79866767299152	0.601120187456255	0.00818288369542482	0.0133289277166768	2	4	1	10	7	4	0.447269598011976	0.832647786655654	0.227297988344614	1.76219620398267	1.79237579667903	1.36973635999411
AT1G12300	0.165777192464375	2.84274940692594	0.616962574387767	0.669848990144983	22	35	36	28	24	29	4.91996557813174	7.28566813323697	8.18272758040609	4.93414937115147	6.14528844575669	9.9305886099573
AT1G12310	-0.426021108291367	5.61540631419822	0.00505942771470823	0.00854001514830489	278	270	254	248	148	103	62.1704741236647	56.2037255992566	57.7336890395319	43.7024658587702	37.8959454154996	35.2707112698483
AT1G12320	-0.829375904052465	2.82076144623724	0.0320248197695869	0.0471178184897404	50	33	37	27	9	19	11.1817399502994	6.86934423990914	8.41002556875071	4.75792975075321	2.30448316715876	6.50624770997202
AT1G12330	0.132554502387738	4.99292260680815	0.576164200659855	0.632882478794425	170	167	98	186	141	70	38.017915831018	34.7630450928735	22.2752028577721	32.7768493940776	36.1035696188206	23.9703862998969
AT1G12350	-0.343211034890842	4.97506698324378	0.0487926369992003	0.0694011681802534	171	179	150	167	97	66	38.241550630024	37.2609884528405	34.0946982516921	29.4286766065106	24.8372074682666	22.6006499399028
AT1G12360	-0.255723418550515	6.54738239197318	0.100335976633728	0.133530370300471	467	493	501	525	334	181	104.437451135796	102.623839705309	113.876292160651	92.5153007090901	85.5219308701139	61.9805702897335
AT1G12370	0.113881907145951	2.63643616684836	0.872993707514751	0.899350048857133	31	23	25	50	16	10	6.93267876918563	4.78772477327001	5.68244970861534	8.81098101991335	4.09685896383779	3.42434089998528
AT1G12380	0.2335387712037	2.65358630445251	0.539149015629506	0.597743959566395	28	30	20	41	21	15	6.26177437216766	6.2448583999174	4.54595976689227	7.22500443632894	5.3771273900371	5.13651134997791
AT1G12390	0.242481130277549	3.79101474082122	0.389267184027701	0.44972271637024	61	52	64	89	62	27	13.6417227393653	10.8244212265235	14.5470712540553	15.6835462154458	15.8753284848715	9.24572042996024
AT1G12400	-1.79456799469204	2.42562256465335	7.19199042449634e-06	1.77949007905768e-05	33	30	43	17	5	4	7.37994836719761	6.2448583999174	9.77381349881839	2.99573354677054	1.28026842619931	1.36973635999411
AT1G12410	-0.0609713978569786	6.86857368431084	0.6819567876105	0.730640086533384	534	609	573	592	442	307	119.420982669198	126.770625518323	130.241747321464	104.322015275774	113.175728876019	105.127265629548
AT1G12420	-0.598913010369564	3.48593292764284	0.0205428933961237	0.0313196928362953	56	65	64	50	34	18	12.5235487443353	13.5305265331544	14.5470712540553	8.81098101991335	8.70582529815531	6.1638136199735
AT1G12430	-0.270285764061317	5.24984633507217	0.165225424457336	0.209455876633242	176	242	177	209	142	66	39.3597246250539	50.375191092667	40.2317439369966	36.8299006632378	36.3596233040604	22.6006499399028
AT1G12440	-0.119663418938642	6.79806049349033	0.460179975091285	0.52077126649864	561	605	502	499	430	299	125.459122242359	125.937977731668	114.103590148996	87.9335905787352	110.103084653141	102.38779290956
AT1G12450	-0.696228540506818	3.978513094303	0.0044234089801095	0.00754005991009304	85	103	83	61	53	24	19.008957915509	21.4406805063831	18.8657330326029	10.7493968442943	13.5708453177127	8.21841815996466
AT1G12460	-0.332632429941587	3.98757917949427	0.186539480438003	0.233469364324352	70	107	71	72	54	35	15.6544359304192	22.2733282930387	16.1381571724676	12.6878126686752	13.8268990029526	11.9851931499485
AT1G12470	1.22838787102668	6.72672009706805	1.77782808984134e-16	1.19975699496804e-15	299	367	254	853	545	384	66.8668049027904	76.3954344256562	57.7336890395319	150.315336199722	139.549258455725	131.494690559435
AT1G12480	0.359538535613642	4.06949401081598	0.190877626809089	0.238290137678911	92	57	58	109	76	39	20.5744015085509	11.8652309598431	13.1832833239876	19.2079386234111	19.4600800782295	13.3549295099426
AT1G12500	-0.239953243321258	5.95224924028199	0.273339572200604	0.328403307111972	321	361	281	254	165	213	71.7867704809222	75.1464627456727	63.8707347248365	44.7597835811598	42.2488580645772	72.9384611696864
AT1G12520	0.335773403610666	5.66028485346342	0.0613719363296447	0.085560604506997	187	243	213	372	161	153	41.8197074141198	50.583353039331	48.4144715174027	65.5536987881553	41.2246433236178	52.3924157697747
AT1G12530	-1.43186876455459	3.546217538898	6.85250382196891e-08	2.14770934715662e-07	81	79	71	34	24	13	18.114418719485	16.4447937864492	16.1381571724676	5.99146709354108	6.14528844575669	4.45164316998086
AT1G12550	-1.57449882778056	2.86842295729078	5.73975440958246e-05	0.000126908646820942	31	66	47	26	6	9	6.93267876918563	13.7386884798183	10.6830054521968	4.58171013035494	1.53632211143917	3.08190680998675
AT1G12560	0.266454278907764	4.22596178174257	0.519004343724613	0.578120039869945	113	87	40	159	32	60	25.2707322876766	18.1100893597605	9.09191953378455	28.0189196433244	8.19371792767559	20.5460453999117
AT1G12570	-1.53151963221288	2.03777465788547	0.000193012966995307	0.000399580924529171	22	32	22	14	5	3	4.91996557813174	6.66118229324523	5.0005557435815	2.46707468557574	1.28026842619931	1.02730226999558
AT1G12580	0.271912661723717	6.42246188027131	0.102311454845083	0.135886941317611	322	464	338	550	380	206	72.0104052799282	96.5871432520558	76.8267200604794	96.9207912190468	97.3004003911476	70.5414225396967
AT1G12610	3.19909906802692	0.901598121044013	1.20786204008445e-06	3.29004095006323e-06	3	1	0	15	10	8	0.670904397017964	0.208161946663913	0	2.643294305974	2.56053685239862	2.73947271998822
AT1G12620	-0.650536705704782	2.57588294866858	0.0595737547613042	0.0832680917035931	27	39	30	22	16	12	6.03813957316168	8.11831591989262	6.81893965033841	3.87683164876187	4.09685896383779	4.10920907998233
AT1G12640	0.813847606747334	6.22560198440259	1.013009448318e-08	3.46816679011501e-08	275	259	248	518	370	245	61.4995697266467	53.9139441859536	56.3699011094642	91.2817633663023	94.739863538749	83.8963520496392
AT1G12650	1.24552774193753	5.4974800618729	7.98923972184156e-13	4.009429183332e-12	132	131	124	306	261	174	29.5197934687904	27.2692150129727	28.1849505547321	53.9232038418697	66.830011847604	59.5835316597438
AT1G12680	0.862271992811394	5.82921808212268	5.29369552205907e-09	1.86193297541688e-08	204	202	176	403	283	187	45.6214989972216	42.0487132261105	40.004445948652	71.0165070205016	72.463192922881	64.0351748297247
AT1G12700	-0.863695493762422	2.84113454056907	0.00678446037941468	0.0112180212766664	37	47	39	22	21	12	8.27448756322156	9.78361149320393	8.86462154543994	3.87683164876187	5.3771273900371	4.10920907998233
AT1G12710	0.131556698436167	5.90365977978044	0.445706262812182	0.506145596535319	228	311	282	323	267	148	50.9887341733653	64.7383654124771	64.0980327131811	56.9189373886402	68.3663339590432	50.6802453197821
AT1G12730	-0.22032702740617	5.37221670656049	0.186124440841619	0.23303495769485	187	253	198	232	127	98	41.8197074141198	52.6649725059701	45.0050016922335	40.8829519323979	32.5188180254625	33.5585408198557
AT1G12740	0.962003646324397	3.69432262427051	0.000990485240250344	0.00186410173816803	41	47	36	123	41	44	9.16902675924551	9.78361149320393	8.18272758040609	21.6750133089868	10.4982010948343	15.0670999599352
AT1G12750	-1.23134411045865	4.72883976992192	3.00383582430966e-08	9.75950196131304e-08	175	179	167	110	37	42	39.1360898260479	37.2609884528405	37.9587640535505	19.3841582438094	9.4739863538749	14.3822317799382
AT1G12760	0.399653955752406	6.91048095375488	0.00421704704385874	0.00721579708727131	497	498	498	730	524	362	111.146495105976	103.664649438629	113.194398195618	128.640322890735	134.172131065688	123.961140579467
AT1G12770	0.197476549372095	6.2140198001213	0.160882692248071	0.204517624842229	305	349	339	415	293	221	68.2086136968263	72.6485193857058	77.0540180488241	73.1311424652808	75.0237297752796	75.6779338896746
AT1G12775	-0.660404821615913	1.98164671014401	0.0994308078102317	0.13244567239615	22	24	15	17	8	7	4.91996557813174	4.99588671993392	3.40946982516921	2.99573354677054	2.0484294819189	2.39703862998969
AT1G12780	0.337503917058572	7.43224431928444	0.0340574241308494	0.0498446232958501	682	828	695	900	818	513	152.518932922084	172.35809183772	157.972101899507	158.59765835844	209.451914526207	175.668688169245
AT1G12790	0.138152416154201	3.44917335935437	0.620960432268249	0.673601953519163	47	43	54	60	42	29	10.5108355532814	8.95096370654828	12.2740913706091	10.573177223896	10.7542547800742	9.9305886099573
AT1G12800	-1.16415375434944	6.97460424304954	3.48768555666394e-15	2.13325261634712e-14	784	920	794	438	313	177	175.329682420695	191.5089909308	180.474602745623	77.1841937344409	80.1448034800768	60.6108339297394
AT1G12810	1.48010224694772	6.70254319133881	1.12293250296773e-16	7.71467752289281e-16	299	256	240	747	509	505	66.8668049027904	53.2894583459618	54.5515172027073	131.636056437505	130.33132578709	172.929215449256
AT1G12820	-0.249168063181001	5.84136352677026	0.0827316035321812	0.112117860388471	301	325	267	313	182	132	67.3140745008024	67.6526326657718	60.6885628880119	55.1567411846575	46.6017707136549	45.2012998798056
AT1G12830	2.01521960887818	5.57021346637564	1.7114907797293e-30	2.84685806658934e-29	96	85	92	386	298	213	21.4689407045749	17.6937654664326	20.9114149277045	68.020773473731	76.3039982014789	72.9384611696864
AT1G12840	0.555953968994733	7.38456485885573	0.000160884092028087	0.000336760028237021	615	636	696	1020	766	544	137.535401388683	132.390998078249	158.199399887851	179.744012806232	196.137122893734	186.284144959199
AT1G12845	-3.33122940185003	3.88342144895954	9.3015019975633e-29	1.38186068665605e-27	112	128	122	19	5	6	25.0470974886707	26.6447291729809	27.7303545780429	3.34817278756707	1.28026842619931	2.05460453999116
AT1G12850	0.165049152666559	5.76225196302255	0.284501088911365	0.340184472654594	246	283	207	321	193	163	55.0141605554731	58.9098309058875	47.0506835873351	56.5664981478437	49.4183612512934	55.81675666976
AT1G12860	-3.63848451846941	5.21502073482096	2.11453168876e-58	1.40350335573954e-56	343	349	267	27	23	13	76.7067360590539	72.6485193857058	60.6885628880119	4.75792975075321	5.88923476051683	4.45164316998086
AT1G12880	-3.78323092163774	2.56707856034883	8.04453440841124e-15	4.75234969817599e-14	38	49	52	4	0	4	8.49812236222755	10.1999353865318	11.8194953939199	0.704878481593068	0	1.36973635999411
AT1G12900	-1.45816342739568	8.09721156711691	3.63205216077982e-18	2.79063126438407e-17	1757	1988	2022	650	585	428	392.926341853521	413.82594996786	459.596532432809	114.542753258873	149.791405865319	146.56179051937
AT1G12910	0.788050304862706	6.03494855284096	1.45880939376991e-07	4.41678370897728e-07	195	272	228	460	311	217	43.6087858061677	56.6200494925844	51.8239413425719	81.0610253832028	79.6326961095971	74.3081975296805
AT1G12920	1.0157130913883	6.87633935526986	1.96481021914788e-12	9.52814873183755e-12	378	377	367	818	623	413	84.5339540242635	78.4770538922953	83.4183617224733	144.147649485782	159.521445904434	141.425279169392
AT1G12930	-0.990801494109718	4.93235002194535	6.27715318019607e-08	1.97399822460208e-07	174	225	175	119	71	50	38.9124550270419	46.8364379993805	39.7771479603074	20.9701348273938	18.1798116520302	17.1217044999264
AT1G12950	0.893719138926689	4.45727662688807	0.00028522627686803	0.000577468845108393	93	64	62	196	85	69	20.7980363075569	13.3223645864905	14.0924752773661	34.5390455980603	21.7645632453883	23.6279522098984
AT1G12970	1.39298787558484	5.5589862291667	2.07663869540647e-17	1.51467273295582e-16	133	128	115	369	274	171	29.7434282677964	26.6447291729809	26.1392686596306	65.0250399269605	70.1587097557222	58.5562293897482
AT1G12990	0.762331011322986	5.82873801716149	2.26066681117735e-05	5.2678913144717e-05	163	265	183	372	295	178	36.4524722379761	55.162915865937	41.5955318670643	65.5536987881553	75.5358371457593	60.9532680197379
AT1G13000	-1.68949967305155	5.12000275829136	5.2462240421774e-17	3.69932508196855e-16	245	237	263	114	48	36	54.7905257564671	49.3343813593475	59.7793709346334	20.0890367254024	12.2905768915134	12.327627239947
AT1G13020	-0.099824892357018	5.71271066314606	0.591611342180492	0.646846005457559	229	319	232	364	143	121	51.2123689723713	66.4036609857884	52.7331332959504	64.1439418249692	36.6156769893003	41.4345248898218
AT1G13030	-0.0687110103934965	3.7560676425192	0.797196782866773	0.833449570868692	56	71	66	71	48	33	12.5235487443353	14.7794982131379	15.0016672307445	12.5115930482769	12.2905768915134	11.3003249699514
AT1G13040	1.20933472411388	2.70428138889879	0.00127887994840109	0.00236404939522962	11	27	16	62	24	21	2.45998278906587	5.62037255992566	3.63676781351382	10.9256164646925	6.14528844575669	7.19111588996908
AT1G13050	1.81700623921153	3.74269869775205	1.0140888995316e-12	5.03763717932454e-12	27	28	30	113	71	62	6.03813957316168	5.82853450658958	6.81893965033841	19.9128171050042	18.1798116520302	21.2309135799087
AT1G13060	0.254389087830892	6.64295258704144	0.0914599183756818	0.122819608136327	423	445	442	548	377	333	94.5975199795329	92.6320662654415	100.465710848319	96.5683519782503	96.532239335428	114.03055196951
AT1G13080	2.68145388476412	6.25211440768571	1.22347157132947e-53	6.45491052607057e-52	111	121	68	768	474	350	24.8234626896647	25.1875955463335	15.4562632074337	135.336668465869	121.369446803695	119.851931499485
AT1G13090	0.430856755260386	6.47075211023981	0.00300304800672777	0.00525386580957661	378	365	344	524	408	265	84.5339540242635	75.9791105323284	78.1905079905471	92.3390810886919	104.469903577864	90.7450338496098
AT1G13100	-1.86072545148188	3.97770677016119	1.42112164196615e-11	6.42235864377236e-11	100	126	112	45	13	20	22.3634799005988	26.2284052796531	25.4573746945967	7.92988291792201	3.32869790811821	6.84868179997055
AT1G13110	-2.21864251114459	6.70500120222647	2.51214698874111e-30	4.14847001928869e-29	868	733	842	262	97	94	194.115005537198	152.582706904649	191.384906186165	46.1695405443459	24.8372074682666	32.1888044598616
AT1G13120	1.25075434820789	5.69370468764287	2.49619876098789e-13	1.30525503700348e-12	122	179	143	450	271	169	27.2834454787305	37.2609884528405	32.5036123332798	79.2988291792201	69.3905487000026	57.8713612097512
AT1G13140	-1.80226732096405	1.05669235204699	0.00429535013309845	0.00733879634132972	10	10	15	3	2	3	2.23634799005988	2.08161946663913	3.40946982516921	0.528658861194801	0.512107370479724	1.02730226999558
AT1G13145	-0.144682507024613	2.18582603614471	0.756196270417189	0.79792279282585	19	23	20	19	18	9	4.24906118111377	4.78772477327001	4.54595976689227	3.34817278756707	4.60896633431752	3.08190680998675
AT1G13150	0.0838444818318716	2.09454352183694	0.820550588000041	0.853787554927375	18	21	15	19	11	16	4.02542638210778	4.37140087994218	3.40946982516921	3.34817278756707	2.81659053763848	5.47894543997644
AT1G13160	0.945442240440985	5.76202262899002	2.3366500932206e-09	8.49751013045369e-09	150	195	190	388	260	197	33.5452198508982	40.5915795994631	43.1866177854766	68.3732127145276	66.5739581623641	67.4595157297099
AT1G13170	-1.38175245643556	4.52411625539185	5.20583535318182e-10	2.02754624696326e-09	156	166	142	87	32	32	34.8870286449341	34.5548831462096	32.2763143449352	15.3311069746492	8.19371792767559	10.9578908799529
AT1G13180	-0.50494767195903	4.19442476084436	0.0254540112583532	0.0381097093539894	103	96	101	101	43	36	23.0343842976168	19.9835468797357	22.957096822806	17.798181660225	11.0103084653141	12.327627239947
AT1G13190	0.455470091474679	6.78854233610415	0.00237228015428747	0.00421884498311313	467	498	382	659	513	332	104.437451135796	103.664649438629	86.8278315476425	116.128729842458	131.355540528049	113.688117879511
AT1G13195	0.310036325600072	4.42635364455808	0.13764669252685	0.17788081556541	84	86	102	136	85	60	18.785323116503	17.9019274130966	23.1843948111506	23.9658683741643	21.7645632453883	20.5460453999117
AT1G13210	-2.81448160572316	6.71218114652243	1.32995337211023e-46	5.35520950773779e-45	863	800	945	183	67	68	192.996831542168	166.529557331131	214.79659898566	32.2481905328828	17.1555969110708	23.2855181198999
AT1G13220	0.881140701782564	5.69694296470587	1.03304060890723e-07	3.1805841042758e-07	163	221	145	379	256	169	36.4524722379761	46.0037902127249	32.958208309969	66.7872361309432	65.5497434214047	57.8713612097512
AT1G13245	-2.83063133054013	5.41205944116409	1.45021287847831e-31	2.54821350875915e-30	361	357	327	39	58	21	80.7321624411617	74.3138149590171	74.3264421886887	6.87256519553241	14.851113743912	7.19111588996908
AT1G13250	-1.85420426881864	4.38417502692506	2.72242209204464e-14	1.54315583928128e-13	143	184	126	48	25	29	31.9797762578563	38.3017981861601	28.6395465314213	8.45854177911681	6.40134213099655	9.9305886099573
AT1G13260	-2.39240305975547	6.15925907010383	1.40682494402318e-46	5.65367774379316e-45	561	633	512	114	99	53	125.459122242359	131.766512238257	116.376570032442	20.0890367254024	25.3493148387463	18.149006769922
AT1G13270	-1.36079716134401	6.04445885315037	9.20029560315748e-12	4.236913212412e-11	423	495	435	161	183	81	94.5975199795329	103.040163598637	98.874624929907	28.371358884121	46.8578243988948	27.7371612898807
AT1G13280	0.274749924011134	5.09393442446823	0.136314853587152	0.176392329250314	165	147	130	219	144	85	36.899741835988	30.5998061595953	29.5487384847998	38.5920968672205	36.8717306745401	29.1068976498748
AT1G13300	-0.369412367053517	5.54484422191765	0.257812073840036	0.311933507663917	248	177	320	235	72	160	55.461430153485	36.8446645595127	72.7353562702764	41.4116107935927	18.4358653372701	54.7894543997644
AT1G13310	2.606638703575	1.38935748913359	1.12949191890683e-06	3.08473927839486e-06	6	1	2	25	15	8	1.34180879403593	0.208161946663913	0.454595976689228	4.40549050995667	3.84080527859793	2.73947271998822
AT1G13320	-0.550262307898548	6.28644064207304	9.95016397954947e-05	0.000213755036587189	399	482	449	384	219	158	89.2302848033892	100.334058292006	102.056796766732	67.6683342329345	56.0757570675298	54.1045862197673
AT1G13330	1.85810478112909	4.76484477296408	1.81182082207991e-11	8.10611551100592e-11	47	40	82	211	188	105	10.5108355532814	8.32647786655654	18.6384350442583	37.1823399040343	48.1380928250941	35.9555794498454
AT1G13340	2.24572943395938	5.2434492570941	1.39638372232266e-21	1.35400525308723e-20	51	54	86	299	270	166	11.4053747493054	11.2407451198513	19.5476269976368	52.6896664990818	69.1344950147628	56.8440589397556
AT1G13350	0.410039182572813	6.38220061188857	0.006958749125517	0.0114858994069178	334	409	293	546	377	222	74.694022868	85.1382361855406	66.5983105849718	96.2159127374537	96.532239335428	76.0203679796731
AT1G13360	0.400046282466085	5.79743094112873	0.0147724058299204	0.0230987934004439	263	204	220	367	211	175	58.8159521385749	42.4650371194383	50.005557435815	64.672600686164	54.0273275856109	59.9259657497423
AT1G13370	2.99156078243516	1.15706712681889	5.83010345797424e-06	1.45954749666964e-05	1	4	1	12	20	8	0.223634799005988	0.832647786655654	0.227297988344614	2.1146354447792	5.12107370479724	2.73947271998822
AT1G13380	0.757522436878158	5.21826328015155	9.69768090616121e-05	0.00020865782947315	130	155	114	248	207	102	29.0725238707784	32.2651017329066	25.911970671286	43.7024658587702	53.0031128446515	34.9282771798498
AT1G13390	0.532726801152695	5.79701988891754	0.000499934238807307	0.000979587362889167	219	226	208	330	241	193	48.9760209823114	47.0445999460444	47.2779815756797	58.1524747314281	61.7089381428068	66.0897793697158
AT1G13410	-1.92206054286846	1.37733375855065	0.000221095068150128	0.00045376376481365	14	18	15	5	2	3	3.13088718608383	3.74691503995044	3.40946982516921	0.881098101991335	0.512107370479724	1.02730226999558
AT1G13420	-1.31075981710144	2.65441592346701	0.0340439153850999	0.0498283968533089	79	19	19	19	5	14	17.6671491214731	3.95507698661435	4.31866177854766	3.34817278756707	1.28026842619931	4.79407725997939
AT1G13430	-0.997492442124897	1.31461550646671	0.076691629567146	0.104690968617634	19	7	12	9	5	2	4.24906118111377	1.45713362664739	2.72757586013537	1.5859765835844	1.28026842619931	0.684868179997055
AT1G13440	-0.0693742837828484	8.27272293981272	0.644815792288002	0.696322543409149	1465	1526	1568	1486	1119	885	327.624980543772	317.655130609132	356.403245724354	261.862355911825	286.524073783406	303.054169648697
AT1G13448	1.44643731179682	2.98385011775361	1.38437578934712e-05	3.31489773555292e-05	17	25	18	50	54	28	3.8017915831018	5.20404866659783	4.09136379020305	8.81098101991335	13.8268990029526	9.58815451995877
AT1G13450	1.74840330406937	6.9557011394655	3.4571982399384e-28	4.96408311130303e-27	256	299	270	944	801	499	57.2505085455329	62.2404220525101	61.3704568530457	166.351321655964	205.09900187713	170.874610909265
AT1G13460	-0.3359930094199	4.54991064022964	0.166763905770801	0.211198013488029	145	111	112	104	61	70	32.4270458558683	23.1059760796944	25.4573746945967	18.3268405214198	15.6192747996316	23.9703862998969
AT1G13470	-7.85997031137656	1.98055150121925	1.17249177139427e-11	5.34097646407094e-11	25	13	55	0	0	0	5.5908699751497	2.70610530663087	12.5013893589538	0	0	0
AT1G13480	-4.82883632872277	2.21856622685061	2.5031615762929e-09	9.08378352624388e-09	38	11	60	2	1	0	8.49812236222755	2.28978141330305	13.6378793006768	0.352439240796534	0.256053685239862	0
AT1G13500	-6.00969178410608	0.518948471053757	7.63140350507139e-07	2.12366457290166e-06	10	8	8	0	0	0	2.23634799005988	1.66529557331131	1.81838390675691	0	0	0
AT1G13510	-2.54509260313472	1.02388706015658	0.000105598196816154	0.000226308561367482	14	11	12	3	1	1	3.13088718608383	2.28978141330305	2.72757586013537	0.528658861194801	0.256053685239862	0.342434089998528
AT1G13520	-1.98605813376088	3.51600302477841	0.000560578391883031	0.00108980168096988	131	19	91	36	9	10	29.2961586697844	3.95507698661435	20.6841169393599	6.34390633433761	2.30448316715876	3.42434089998528
AT1G13530	-2.3747189875456	1.8074878612906	4.39084783699502e-05	9.84054951465085e-05	38	12	20	5	4	2	8.49812236222755	2.49794335996696	4.54595976689227	0.881098101991335	1.02421474095945	0.684868179997055
AT1G13540	-3.47455618862823	1.18028326375289	7.64853129211039e-06	1.88791002718886e-05	20	9	16	0	2	1	4.47269598011976	1.87345751997522	3.63676781351382	0	0.512107370479724	0.342434089998528
AT1G13550	-3.01030841598982	0.440498461813903	0.000421774180206349	0.000834586097051932	8	5	9	2	0	0	1.7890783920479	1.04080973331957	2.04568189510152	0.352439240796534	0	0
AT1G13560	-0.662148573323771	6.21570649925397	1.31720858432149e-05	3.15958076836081e-05	397	463	442	290	237	145	88.7830152053773	96.3789813053919	100.465710848319	51.1036899154974	60.6847234018473	49.6529430497865
AT1G13570	-0.725542396971971	4.55604999185972	0.000192750941484323	0.000399078624671104	133	145	134	109	57	43	29.7434282677964	30.1834822662674	30.4579304381782	19.2079386234111	14.5950600586721	14.7246658699367
AT1G13580	-0.822232876330898	3.47917632029309	0.00242402714244157	0.0043045466887786	59	61	74	51	25	17	13.1944531413533	12.6978787464987	16.8200511375014	8.98720064031161	6.40134213099655	5.82137952997497
AT1G13590	-1.43778399285089	1.04968769853459	0.0223756717910831	0.0338680169761164	4	15	14	6	2	2	0.894539196023952	3.1224291999587	3.18217183682459	1.0573177223896	0.512107370479724	0.684868179997055
AT1G13630	1.62983389235834	2.84764050943011	4.84511992512045e-07	1.38194049874242e-06	12	20	17	68	32	28	2.68361758807186	4.16323893327827	3.86406580185843	11.9829341870822	8.19371792767559	9.58815451995877
AT1G13635	-0.199516821729797	0.762303945883103	0.754158987566761	0.796018022374765	4	6	9	9	3	2	0.894539196023952	1.24897167998348	2.04568189510152	1.5859765835844	0.768161055719586	0.684868179997055
AT1G13640	1.22775084086	7.06600827940043	5.19807251727061e-15	3.12912330514114e-14	388	389	381	1001	807	435	86.7703020143234	80.9749972522623	86.6005335592978	176.395840018665	206.635323988569	148.958829149359
AT1G13650	-6.74836289225742	2.79776860614906	3.32523340624861e-26	4.30044013620185e-25	51	71	53	0	0	1	11.4053747493054	14.7794982131379	12.0467933822645	0	0	0.342434089998528
AT1G13670	-6.31376246675489	3.14704472930526	7.11662496724256e-29	1.06728626330891e-27	90	73	63	0	1	1	20.1271319105389	15.1958221064657	14.3197732657107	0	0.256053685239862	0.342434089998528
AT1G13690	1.70729273518059	5.83912425402766	6.82293750920896e-23	7.23280588302337e-22	128	149	113	420	366	238	28.6252542727665	31.0161300529231	25.6846726829414	74.0122405672721	93.7156487977895	81.4993134196496
AT1G13700	-1.26316835672601	4.50854165914743	2.04888135616335e-05	4.80102297966257e-05	103	192	154	84	60	17	23.0343842976168	39.9670937594714	35.0038902050705	14.8024481134544	15.3632211143917	5.82137952997497
AT1G13710	-0.830906015904184	1.64890117019696	0.18198051795165	0.228430401255072	19	22	8	6	15	1	4.24906118111377	4.57956282660609	1.81838390675691	1.0573177223896	3.84080527859793	0.342434089998528
AT1G13730	-1.33696548269736	4.39757683916033	2.61897453625425e-09	9.49066925994494e-09	128	159	134	82	35	25	28.6252542727665	33.0977495195622	30.4579304381782	14.4500088726579	8.96187898339517	8.56085224996319
AT1G13740	0.454749121544296	4.09225437783186	0.0567916484517679	0.0797532731738723	66	85	54	92	80	54	14.7598967343952	17.6937654664326	12.2740913706091	16.2122050766406	20.484294819189	18.4914408599205
AT1G13750	-3.73739307265365	3.97398433633263	2.47142820097691e-19	2.08154345735984e-18	160	73	157	10	9	5	35.7815678409581	15.1958221064657	35.6857841701044	1.76219620398267	2.30448316715876	1.71217044999264
AT1G13770	-0.326837821815103	4.36096619504444	0.159305209715411	0.202700141927172	103	120	99	99	50	60	23.0343842976168	24.9794335996696	22.5025008461168	17.4457424194284	12.8026842619931	20.5460453999117
AT1G13780	0.0425557717084693	3.80830960910305	0.849464097948396	0.879469320689655	51	81	62	75	41	46	11.4053747493054	16.861117679777	14.0924752773661	13.21647152987	10.4982010948343	15.7519681399323
AT1G13790	0.177512661909317	3.11141767754346	0.648898517994299	0.700121592675544	28	52	32	42	48	14	6.26177437216766	10.8244212265235	7.27353562702764	7.40122405672721	12.2905768915134	4.79407725997939
AT1G13800	2.06527762602422	1.34632934435098	4.79710925626256e-05	0.000106951262386887	5	5	2	23	10	10	1.11817399502994	1.04080973331957	0.454595976689228	4.05305126916014	2.56053685239862	3.42434089998528
AT1G13810	1.235735138205	3.77199725365547	6.04862815863742e-07	1.70535178120202e-06	32	40	44	105	71	50	7.15631356819162	8.32647786655654	10.001111487163	18.503060141818	18.1798116520302	17.1217044999264
AT1G13820	-1.53847943581565	5.18334909574315	5.03384000373987e-13	2.56821948715476e-12	207	321	237	128	52	44	46.2924033942395	66.8199848791162	53.8696232376735	22.5561114109782	13.3147916324728	15.0670999599352
AT1G13830	-0.597664854697853	2.11149015677621	0.226555530706274	0.278175655245034	32	10	24	17	9	10	7.15631356819162	2.08161946663913	5.45515172027073	2.99573354677054	2.30448316715876	3.42434089998528
AT1G13860	-0.358079904559413	3.97864526835718	0.1024369954536	0.136009783729319	83	84	80	78	47	35	18.561688317497	17.4856035197687	18.1838390675691	13.7451303910648	12.0345232062735	11.9851931499485
AT1G13870	-1.6246553834722	3.80066282082865	2.05926458229425e-10	8.33590951117186e-10	91	99	97	40	26	12	20.3507667095449	20.6080327197274	22.0479048694275	7.04878481593068	6.65739581623641	4.10920907998233
AT1G13880	0.844102443416288	5.82571287428567	2.88621962874426e-08	9.39516770780602e-08	208	206	172	443	268	173	46.5160381932455	42.8813610127662	39.0952539952736	78.0652918364322	68.622387644283	59.2410975697453
AT1G13900	1.17538079127582	5.76810052670737	2.54431564787943e-15	1.57449139160202e-14	160	179	145	428	280	196	35.7815678409581	37.2609884528405	32.958208309969	75.4219975304582	71.6950318671614	67.1170816397114
AT1G13910	-0.418710026482429	3.09202608908419	0.255240995029997	0.309131715447479	52	41	39	48	11	24	11.6290095483114	8.53463981322045	8.86462154543994	8.45854177911681	2.81659053763848	8.21841815996466
AT1G13920	-1.86908786715748	3.24914580043521	4.62056405639243e-09	1.6363636148766e-08	74	59	65	17	16	11	16.5489751264431	12.2815548531709	14.7743692423999	2.99573354677054	4.09685896383779	3.7667749899838
AT1G13930	-0.645001586867374	7.40794930292275	2.33720552940161e-05	5.43270910223312e-05	986	978	1008	635	517	376	220.503911819904	203.582383837307	229.116372251371	111.899458952899	132.379755269009	128.755217839446
AT1G13940	-0.0919286162929325	4.71645478317895	0.642170550300462	0.693866577901712	141	132	112	149	88	64	31.5325066598443	27.4773769596366	25.4573746945967	26.2567234393418	22.5327243011079	21.9157817599058
AT1G13950	-0.290802936356407	3.57719292267986	0.278237514023883	0.333567271954519	69	56	56	74	29	24	15.4308011314132	11.6570690131792	12.7286873472984	13.0402519094718	7.425556871956	8.21841815996466
AT1G13960	0.0156876744479012	5.72225172742362	0.931807058494769	0.948072097887967	250	268	235	324	170	142	55.908699751497	55.7874017059288	53.4150272609842	57.0951570090385	43.5291264907766	48.6256407797909
AT1G13970	-0.161588704484999	3.09623942672534	0.579415553147824	0.635639497844403	46	45	32	55	22	17	10.2872007542754	9.3672875998761	7.27353562702764	9.69207912190468	5.63318107527697	5.82137952997497
AT1G13980	-0.417145486227999	5.87205898422772	0.0205941054367613	0.0313931184965773	316	373	272	331	134	141	70.6685964858922	77.6444061056397	61.8250528297349	58.3286943518263	34.3111938221415	48.2832066897924
AT1G13990	0.549584308300486	7.28291505794679	0.000438346485095056	0.000865753242207322	590	643	591	853	747	527	131.944531413533	133.848131704896	134.333111111667	150.315336199722	191.272102874177	180.462765429224
AT1G14000	-0.289847714377794	6.36367903502587	0.0391028131648461	0.0566525477876266	429	425	444	438	273	179	95.9393287735689	88.4688273321632	100.920306825009	77.1841937344409	69.9026560704824	61.2957021097364
AT1G14010	0.763017555265654	5.42372330363505	1.41139243822187e-05	3.37566091001431e-05	133	150	174	322	202	128	29.7434282677964	31.224291999587	39.5498499719628	56.7427177682419	51.7228444184521	43.8315635198115
AT1G14020	-0.452092597578837	4.31583996421533	0.0394161045412132	0.0570742974693879	92	118	113	107	50	42	20.5744015085509	24.5631097063418	25.6846726829414	18.8554993826146	12.8026842619931	14.3822317799382
AT1G14030	-1.12084041852553	5.6179319241746	1.69797507909558e-12	8.27903678376081e-12	289	356	311	178	103	83	64.6304569127305	74.1056530123532	70.6896743751749	31.3670924308915	26.3735295797058	28.4220294698778
AT1G14040	1.07141264215717	4.51336561848499	6.54993888187515e-08	2.05632502950051e-07	65	84	63	175	111	82	14.5362619353892	17.4856035197687	14.3197732657107	30.8384335696967	28.4219590616247	28.0795953798793
AT1G14060	1.51674454347422	4.33822220015368	1.79695676337507e-08	5.98287740504943e-08	40	44	67	133	127	86	8.94539196023952	9.15912565321219	15.2289652190891	23.4372095129695	32.5188180254625	29.4493317398734
AT1G14070	-1.06275711749521	3.45949744345894	0.000153466004096022	0.000322150224472531	77	64	61	47	19	16	17.2198795234611	13.3223645864905	13.8651772890214	8.28232215871854	4.86502001955738	5.47894543997644
AT1G14080	-1.01816895455922	2.34075736509825	0.0126051177215538	0.01991117013962	42	25	20	20	8	8	9.3926615582515	5.20404866659783	4.54595976689227	3.52439240796534	2.0484294819189	2.73947271998822
AT1G14090	2.05541920244312	3.97098365093362	2.71681355819244e-17	1.95800895878696e-16	30	35	23	147	85	71	6.70904397017964	7.28566813323697	5.22785373192612	25.9042841985452	21.7645632453883	24.3128203898955
AT1G14120	-2.02948168390836	4.32096256562683	2.31761129776821e-15	1.43722634306446e-14	173	155	114	39	25	24	38.6888202280359	32.2651017329066	25.911970671286	6.87256519553241	6.40134213099655	8.21841815996466
AT1G14130	-0.893413009178961	4.21609518253205	0.000420455883109188	0.000832175860990251	106	103	126	95	35	27	23.7052886946347	21.4406805063831	28.6395465314213	16.7408639378354	8.96187898339517	9.24572042996024
AT1G14140	0.111628218496981	4.44313767276939	0.602148681770473	0.656593049893896	82	118	97	134	68	64	18.338053518491	24.5631097063418	22.0479048694275	23.6134291333678	17.4116505963106	21.9157817599058
AT1G14150	-1.72588129017231	6.0105561030083	1.97403045274388e-30	3.27561698352081e-29	463	509	434	156	111	81	103.542911939772	105.954430851932	98.6473269415624	27.4902607821296	28.4219590616247	27.7371612898807
AT1G14160	-1.2102554296666	2.51496022476313	0.00652851278378969	0.0108243899306412	36	49	19	21	5	11	8.05085276421557	10.1999353865318	4.31866177854766	3.70061202836361	1.28026842619931	3.7667749899838
AT1G14170	-1.18637731631268	4.49563265861231	3.34057095868947e-05	7.62035344190626e-05	137	108	188	102	38	28	30.6379674638204	22.4814902397026	42.7320218087874	17.9744012806232	9.73004003911476	9.58815451995877
AT1G14180	-0.802785639688259	2.89295360743697	0.0159563673970313	0.0248161916524049	39	46	41	28	13	18	8.72175716123353	9.57544954654002	9.31921752212916	4.93414937115147	3.32869790811821	6.1638136199735
AT1G14185	-2.6699943869097	1.9365968914312	2.67800868012968e-08	8.75062833132417e-08	23	32	25	3	5	2	5.14360037713772	6.66118229324523	5.68244970861534	0.528658861194801	1.28026842619931	0.684868179997055
AT1G14190	-0.244342338139873	1.17347167856845	0.608676898458602	0.662622526183593	8	11	9	13	4	3	1.7890783920479	2.28978141330305	2.04568189510152	2.29085506517747	1.02421474095945	1.02730226999558
AT1G14200	0.585072525361355	5.15432708428925	0.0245265458444362	0.0368598446868464	179	85	140	271	162	90	40.0306290220719	17.6937654664326	31.8217183682459	47.7555171279303	41.4806970088577	30.8190680998675
AT1G14205	0.783711031888213	3.82677341885752	0.00175856550173904	0.00318551314057421	40	55	53	88	75	45	8.94539196023952	11.4489070665152	12.0467933822645	15.5073265950475	19.2040263929897	15.4095340499337
AT1G14210	-0.00466815883361466	4.78119398909243	0.982124168622932	0.991374945721421	122	132	137	156	105	64	27.2834454787305	27.4773769596366	31.1398244032121	27.4902607821296	26.8856369501855	21.9157817599058
AT1G14230	0.608792248871427	5.08902424085706	0.000662747429241029	0.00127756146749704	138	122	126	239	132	117	30.8616022628263	25.3957574929974	28.6395465314213	42.1164892751858	33.7990864516618	40.0647885298277
AT1G14240	-1.10185338880319	3.08780246457938	0.00876836074130748	0.01421619971737	85	34	35	36	15	11	19.008957915509	7.07750618657306	7.95542959206148	6.34390633433761	3.84080527859793	3.7667749899838
AT1G14250	-5.94494947715142	4.13954709540052	5.67195329835254e-42	1.77634872247948e-40	179	188	103	4	1	1	40.0306290220719	39.1344459728157	23.4116927994952	0.704878481593068	0.256053685239862	0.342434089998528
AT1G14260	-1.69104597122342	0.664485135827064	0.0120086952175793	0.019028949772577	12	5	7	3	3	0	2.68361758807186	1.04080973331957	1.5910859184123	0.528658861194801	0.768161055719586	0
AT1G14270	-1.15873930487288	5.89924134314432	5.26175826367459e-13	2.68117726679961e-12	383	400	387	174	149	101	85.6521280192934	83.2647786655654	87.9643214893655	30.6622139492984	38.1519991007395	34.5858430898513
AT1G14280	-2.6041779907039	4.79377118970541	2.08252309470445e-21	2.00327233270869e-20	197	257	208	34	44	11	44.0560554041796	53.4976202926257	47.2779815756797	5.99146709354108	11.2663621505539	3.7667749899838
AT1G14290	-0.851707376785505	4.7442935402029	8.43373056233041e-06	2.07227657093994e-05	161	181	144	105	74	44	36.0052026399641	37.6773123461683	32.7309103216244	18.503060141818	18.9479727077498	15.0670999599352
AT1G14300	1.49752611911984	5.27608924273464	3.16186520650435e-12	1.50424366448632e-11	77	117	100	281	265	131	17.2198795234611	24.3549477596779	22.7297988344614	49.517713331913	67.8542265885635	44.8588657898071
AT1G14310	-1.51420388248378	3.81619545659763	2.07696735220547e-09	7.58794441051608e-09	89	100	96	40	29	14	19.9034971115329	20.8161946663913	21.8206068810829	7.04878481593068	7.425556871956	4.79407725997939
AT1G14320	0.559993179390566	7.44852250048312	0.00197360868350723	0.00355408474285357	662	648	722	881	807	655	148.046236941964	134.888941438216	164.109147584811	155.249485570873	206.635323988569	224.294328949036
AT1G14330	-0.505653401919934	4.69011698760837	0.00930008409296936	0.0150026287963103	131	145	151	130	67	55	29.2961586697844	30.1834822662674	34.3219962400367	22.9085506517747	17.1555969110708	18.833874949919
AT1G14340	-0.212152799775127	4.16531353524118	0.357748076498642	0.417031580195799	82	93	95	88	54	49	18.338053518491	19.3590610397439	21.5933088927383	15.5073265950475	13.8268990029526	16.7792704099279
AT1G14345	-4.00534769518068	5.50802565064845	1.4382848002214e-74	1.7721046736141e-72	400	412	383	21	19	20	89.4539196023952	85.7627220255323	87.0551295359871	3.70061202836361	4.86502001955738	6.84868179997055
AT1G14350	-1.69445116791367	2.95718838499631	4.66580027097424e-06	1.18449730259798e-05	56	69	32	25	9	7	12.5235487443353	14.36317431981	7.27353562702764	4.40549050995667	2.30448316715876	2.39703862998969
AT1G14360	2.41456222206647	6.52616712673568	1.40427171794537e-44	4.97320049370807e-43	122	132	167	827	613	406	27.2834454787305	27.4773769596366	37.9587640535505	145.733626069367	156.960909052035	139.028240539402
AT1G14370	-0.635002877288423	4.88786055955305	0.00107690264851038	0.0020147616744635	181	157	169	124	76	68	40.4778986200838	32.6814256262344	38.4133600302397	21.8512329293851	19.4600800782295	23.2855181198999
AT1G14380	-1.75568935483338	5.09511485297492	1.16560052884785e-18	9.29949456439451e-18	265	240	235	105	43	38	59.2632217365868	49.9588671993392	53.4150272609842	18.503060141818	11.0103084653141	13.012495419944
AT1G14390	0.66760771150677	0.955341128789918	0.305662933954243	0.36266408309552	3	9	5	7	12	3	0.670904397017964	1.87345751997522	1.13648994172307	1.23353734278787	3.07264422287835	1.02730226999558
AT1G14400	0.960011511190775	7.36405897801339	8.28232219990318e-10	3.1541192223803e-09	541	530	542	1026	875	613	120.98642626224	110.325831731874	123.195509682781	180.801330528622	224.046974584879	209.912097169097
AT1G14410	-0.623822820703849	4.24389143351462	0.00563054033840979	0.00943282836696954	95	124	103	98	51	29	21.2453059055689	25.8120813863253	23.4116927994952	17.2695227990302	13.058737947233	9.9305886099573
AT1G14430	-2.90478834682398	2.60756603737997	7.60313157116293e-13	3.82311913998652e-12	52	48	37	9	3	3	11.6290095483114	9.99177343986784	8.41002556875071	1.5859765835844	0.768161055719586	1.02730226999558
AT1G14440	-3.96024981282012	3.68538155838889	1.40151574142253e-29	2.20302428537128e-28	119	119	85	10	4	3	26.6125410817126	24.7712716530057	19.3203290092922	1.76219620398267	1.02421474095945	1.02730226999558
AT1G14450	0.76426531045446	5.22934171953782	6.23859642779625e-06	1.55556665170063e-05	125	132	142	267	161	132	27.9543498757485	27.4773769596366	32.2763143449352	47.0506386463373	41.2246433236178	45.2012998798056
AT1G14460	-0.626819780884512	4.11474743762857	0.0134303888368662	0.0211320395126832	95	119	80	98	37	29	21.2453059055689	24.7712716530057	18.1838390675691	17.2695227990302	9.4739863538749	9.9305886099573
AT1G14470	0.801263171985936	2.13324994119044	0.0631384393276702	0.087815095823046	8	16	18	35	12	15	1.7890783920479	3.33059114662261	4.09136379020305	6.16768671393934	3.07264422287835	5.13651134997791
AT1G14480	0.776891444946167	2.96070537751452	0.0179583325400595	0.0276766272447205	19	33	27	65	32	19	4.24906118111377	6.86934423990914	6.13704568530457	11.4542753258873	8.19371792767559	6.50624770997202
AT1G14490	0.661056196814898	2.16097448878832	0.154228624429348	0.196898192979975	15	13	18	29	8	22	3.35452198508982	2.70610530663087	4.09136379020305	5.11036899154974	2.0484294819189	7.53354997996761
AT1G14510	-0.0193432833575207	6.01089085472427	0.901073970060273	0.923147680141415	299	313	318	356	242	162	66.8668049027904	65.1546893058049	72.2807602935872	62.734184861783	61.9649918280466	55.4743225797615
AT1G14520	0.759582736572671	4.14670344088253	0.0281536086826528	0.0418500687945574	67	90	32	108	115	39	14.9835315334012	18.7345751997522	7.27353562702764	19.0317190030128	29.4461738025841	13.3549295099426
AT1G14530	0.892283619450205	3.90198201467488	0.000496289127419026	0.000973000961007517	54	37	57	112	63	54	12.0762791463234	7.7019920265648	12.955985335643	19.7365974846059	16.1313821701113	18.4914408599205
AT1G14540	-5.79059387483195	4.01626124162116	3.4542090626063e-13	1.7862228115654e-12	171	23	225	2	3	1	38.241550630024	4.78772477327001	51.1420473775381	0.352439240796534	0.768161055719586	0.342434089998528
AT1G14550	-3.10282716918045	2.10733698006115	8.83236897470191e-05	0.000190857828212	28	8	57	9	0	1	6.26177437216766	1.66529557331131	12.955985335643	1.5859765835844	0	0.342434089998528
AT1G14560	0.509399215636434	4.71436616908466	0.0087540534770885	0.0141941216977599	109	111	90	194	104	74	24.3761930916527	23.1059760796944	20.4568189510152	34.1866063572638	26.6295832649457	25.340122659891
AT1G14570	0.493402826363153	6.61115811158893	0.000369101332809824	0.000736127655703688	370	419	382	651	424	292	82.7448756322156	87.2198556521797	86.8278315476425	114.718972879272	108.566762541702	99.99075427957
AT1G14580	-2.15679475452367	4.94205667936159	8.45811817099611e-21	7.86773234567884e-20	271	249	183	73	42	19	60.6050305306228	51.8323247193144	41.5955318670643	12.8640322890735	10.7542547800742	6.50624770997202
AT1G14590	1.1085529086986	4.3419514178969	8.02224776046692e-06	1.97517972860318e-05	57	62	65	140	131	57	12.7471835433413	12.9060406931626	14.7743692423999	24.6707468557574	33.5430327664219	19.5187431299161
AT1G14600	-3.98914754373379	1.90901643566641	1.49879207132186e-11	6.75471816556865e-11	29	28	27	0	2	2	6.48540917117365	5.82853450658958	6.13704568530457	0	0.512107370479724	0.684868179997055
AT1G14610	-0.0544379526812117	7.02453771682901	0.687979802808986	0.735866945084873	632	693	588	788	452	311	141.337192971784	144.256229038092	133.651217146633	138.861060873834	115.736265728418	106.497001989542
AT1G14620	1.81527157474864	5.1242651502383	2.20892170359591e-21	2.12089467910357e-20	66	69	88	312	208	135	14.7598967343952	14.36317431981	20.002222974326	54.9805215642593	53.2591665298913	46.2286021498012
AT1G14630	-4.18657557118122	0.659273279344092	4.90338352995928e-06	1.24098424984554e-05	9	14	6	1	0	0	2.01271319105389	2.91426725329479	1.36378793006768	0.176219620398267	0	0
AT1G14640	1.40838497043673	4.13417619144615	3.09199298896397e-09	1.11205816711978e-08	45	48	45	156	73	76	10.0635659552695	9.99177343986784	10.2284094755076	27.4902607821296	18.6919190225099	26.0249908398881
AT1G14642	1.43274230319737	0.535291465422489	0.0439459041607746	0.0630609473472417	0	2	6	6	7	5	0	0.416323893327827	1.36378793006768	1.0573177223896	1.79237579667903	1.71217044999264
AT1G14650	1.06202855450164	7.5795279720807	6.30309933603049e-13	3.19203967359496e-12	577	652	563	1329	893	786	129.037279026455	135.721589224872	127.968767438018	234.195875509297	228.655940919197	269.153194738843
AT1G14660	-2.02462786677644	3.49253608878672	2.06738038210157e-12	9.9996282891683e-12	74	81	87	23	15	11	16.5489751264431	16.861117679777	19.7749249859814	4.05305126916014	3.84080527859793	3.7667749899838
AT1G14670	1.00658568057948	7.53926515744463	1.19718141622593e-11	5.45103005538056e-11	560	611	613	1237	925	723	125.235487443353	127.186949411651	139.333666855248	217.983670432656	236.849658846872	247.579847068935
AT1G14680	1.84140877504454	2.70066609687032	2.48787299554347e-07	7.33492975444941e-07	10	21	9	48	39	29	2.23634799005988	4.37140087994218	2.04568189510152	8.45854177911681	9.98609372435462	9.9305886099573
AT1G14685	-0.622541190086844	5.91690594194982	3.15621220064236e-05	7.22382894776608e-05	348	360	337	247	190	120	77.8249100540838	74.9383007990088	76.5994220721348	43.5262462383719	48.6502001955738	41.0920907998233
AT1G14687	-0.567182413998805	2.40870148075387	0.198692437061043	0.247101576607315	33	24	26	14	14	16	7.37994836719761	4.99588671993392	5.90974769695996	2.46707468557574	3.58475159335807	5.47894543997644
AT1G14690	-0.67571835461123	5.71731234788765	5.78547045578838e-05	0.000127850757274516	294	347	284	268	117	105	65.7486309077605	72.2321954923779	64.5526286898703	47.2268582667355	29.9582811730639	35.9555794498454
AT1G14700	-5.44821084609653	3.8771527174857	3.12128815735329e-45	1.14890205949376e-43	132	143	110	4	3	0	29.5197934687904	29.7671583729396	25.0027787179075	0.704878481593068	0.768161055719586	0
AT1G14710	0.118371142738641	6.92193120685201	0.510763090724939	0.570453311336717	563	532	575	621	378	438	125.906391840371	110.742155625202	130.696343298153	109.432384267324	96.7882930206679	149.986131419355
AT1G14720	-1.1824609700675	5.93464237119705	2.2163678693545e-10	8.94722096916583e-10	366	442	401	176	176	82	81.8503364361916	92.0075804254497	91.1464933261901	31.014653190095	45.0654486022157	28.0795953798793
AT1G14730	1.42192945759724	4.38254351506978	8.55540731722785e-11	3.58891051904751e-10	55	57	51	200	101	71	12.2999139453293	11.8652309598431	11.5921974055753	35.2439240796534	25.8614222092261	24.3128203898955
AT1G14740	0.384077515747376	7.49329696361316	0.0150607335748797	0.0235192512171163	644	870	746	1001	846	534	144.020810559856	181.100893597605	169.564299305082	176.395840018665	216.621417712923	182.859804059214
AT1G14750	2.50086097335104	2.70224187840122	3.69533562968041e-11	1.6085125096587e-10	8	11	8	77	32	24	1.7890783920479	2.28978141330305	1.81838390675691	13.5689107706666	8.19371792767559	8.21841815996466
AT1G14770	1.30823179129903	3.7956624899955	8.94530122470318e-08	2.77154823068051e-07	43	40	31	120	69	48	9.61629635725749	8.32647786655654	7.04623763868303	21.146354447792	17.6677042815505	16.4368363199293
AT1G14780	2.00462281843623	5.31977835537104	9.14718162208093e-19	7.37509439874362e-18	103	60	67	423	190	173	23.0343842976168	12.4897167998348	15.2289652190891	74.5408994284669	48.6502001955738	59.2410975697453
AT1G14790	-0.131234427764004	3.80698615467072	0.578128933131125	0.634566356988479	77	67	60	83	43	31	17.2198795234611	13.9468504264822	13.6378793006768	14.6262284930562	11.0103084653141	10.6154567899544
AT1G14800	1.60852911421144	0.636327030607947	0.0167211298830805	0.0259076783489656	1	3	4	11	5	5	0.223634799005988	0.62448583999174	0.909191953378455	1.93841582438094	1.28026842619931	1.71217044999264
AT1G14810	1.43135040151528	6.96893341707711	3.13563746977548e-18	2.4191554772441e-17	304	308	365	895	697	530	67.9849788978204	64.1138795724853	82.963765745784	157.716560256449	178.469418612184	181.49006769922
AT1G14820	-1.44723209589129	4.24965983271428	1.02447785473735e-09	3.86924675827382e-09	109	127	148	56	37	24	24.3761930916527	26.436567226317	33.6401022750028	9.86829874230295	9.4739863538749	8.21841815996466
AT1G14830	0.56241578098821	6.8725577123401	4.7317370681834e-05	0.000105577874073549	443	473	448	754	535	366	99.0702159596527	98.460600772031	101.829498778387	132.869593780293	136.988721603326	125.330876939461
AT1G14840	-2.37978617616814	4.32915013860535	9.56394608032283e-20	8.33140366421348e-19	141	185	137	25	26	20	31.5325066598443	38.509960132824	31.1398244032121	4.40549050995667	6.65739581623641	6.84868179997055
AT1G14850	1.27162960253163	6.45985840997866	1.59350385710706e-18	1.26107443707057e-17	225	296	227	724	441	330	50.3178297763473	61.6159362125184	51.5966433542273	127.583005168345	112.919675190779	113.003249699514
AT1G14860	-1.00041832966829	3.60286907877098	0.000823285688723224	0.00156735069681431	72	78	71	64	17	16	16.1017055284311	16.2366318397852	16.1381571724676	11.2780557054891	4.35291264907766	5.47894543997644
AT1G14870	-1.5220995999153	6.3224830939958	1.53278112297683e-06	4.13186222800619e-06	665	347	661	278	74	141	148.717141338982	72.2321954923779	150.24397029579	48.9890544707182	18.9479727077498	48.2832066897924
AT1G14880	-7.28232147400868	4.05524288633042	2.9133940386619e-21	2.77784966355456e-20	91	72	274	0	2	0	20.3507667095449	14.9876601598018	62.2796488064242	0	0.512107370479724	0
AT1G14890	0.329065531777606	5.30594492778912	0.0729984519509244	0.100101042808545	194	164	144	218	155	135	43.3851510071617	34.1385592528818	32.7309103216244	38.4158772468222	39.6883212121786	46.2286021498012
AT1G14900	-0.275698708546956	5.25827466305361	0.173788930989562	0.219258142377903	217	211	169	153	134	105	48.5287513842994	43.9221707460857	38.4133600302397	26.9616019209348	34.3111938221415	35.9555794498454
AT1G14910	1.13724481676889	6.81449091049531	5.69806998951286e-15	3.41817749574975e-14	332	369	317	850	621	379	74.246753269988	76.811758318984	72.0534623052426	149.786677338527	159.009338533954	129.782520109442
AT1G14920	-1.5203564282527	5.54951371923839	5.77245668365866e-17	4.0564914181339e-16	334	374	277	124	104	54	74.694022868	77.8525680523036	62.961542771458	21.8512329293851	26.6295832649457	18.4914408599205
AT1G14960	-0.757746403617882	3.83373123971018	0.137710824596896	0.177930168094551	167	49	30	70	24	30	37.347011434	10.1999353865318	6.81893965033841	12.3353734278787	6.14528844575669	10.2730226999558
AT1G14970	0.988241926514315	3.80189426470124	0.000341791412165519	0.000685247987597945	38	59	36	112	76	35	8.49812236222755	12.2815548531709	8.18272758040609	19.7365974846059	19.4600800782295	11.9851931499485
AT1G14980	1.94723641876479	6.70686333376067	9.99758420602361e-28	1.4032079987936e-26	182	203	237	777	664	478	40.7015334190898	42.2568751727744	53.8696232376735	136.922645049453	170.019646999268	163.683495019296
AT1G14990	-0.210743125402569	3.59443662604559	0.447108918719325	0.507542376231315	62	62	55	82	27	25	13.8653575383713	12.9060406931626	12.5013893589538	14.4500088726579	6.91344950147628	8.56085224996319
AT1G15000	-0.0158450408639855	4.14230785218135	0.950121187934968	0.963656211512293	78	90	82	99	61	45	17.4435143224671	18.7345751997522	18.6384350442583	17.4457424194284	15.6192747996316	15.4095340499337
AT1G15010	-1.71388148068814	3.06772386294366	3.9502480146239e-06	1.00994412461358e-05	58	58	54	14	23	5	12.9708183423473	12.073392906507	12.2740913706091	2.46707468557574	5.88923476051683	1.71217044999264
AT1G15020	-0.0778551238238805	4.88908766397674	0.693379434620673	0.741026086675062	133	172	129	199	81	71	29.7434282677964	35.8038548261931	29.3214404964552	35.0677044592551	20.7403485044288	24.3128203898955
AT1G15030	-2.2771996528572	5.53827545509549	4.84326625943328e-37	1.16283601580046e-35	342	353	387	89	54	42	76.4831012600479	73.4811671723614	87.9643214893655	15.6835462154458	13.8268990029526	14.3822317799382
AT1G15040	-4.52096712551236	5.41010503283692	1.15237675760262e-79	1.75639290106899e-77	410	412	318	23	8	10	91.6902675924551	85.7627220255323	72.2807602935872	4.05305126916014	2.0484294819189	3.42434089998528
AT1G15060	-0.258207147040163	5.33075258669182	0.152833440609189	0.19528664683442	204	259	165	212	126	96	45.6214989972216	53.9139441859536	37.5041680768613	37.3585595244326	32.2627643402226	32.8736726398586
AT1G15080	-0.752613524501185	3.00755326554989	0.0139067661963891	0.0218365095586769	46	39	50	38	18	12	10.2872007542754	8.11831591989262	11.3648994172307	6.69634557513414	4.60896633431752	4.10920907998233
AT1G15100	0.994818662483031	4.77622741715533	4.73887835019251e-05	0.00010571027854896	95	92	77	214	88	127	21.2453059055689	19.15089909308	17.5019451025353	37.7109987652291	22.5327243011079	43.489129429813
AT1G15110	0.34374248719758	5.15936995884145	0.111179740539484	0.146389859943714	177	152	122	262	104	116	39.5833594240599	31.6406158929148	27.7303545780429	46.1695405443459	26.6295832649457	39.7223544398292
AT1G15120	0.335545338142618	5.84645130234806	0.0360654134424828	0.0525516568934584	235	227	266	327	234	186	52.5541777664072	47.2527618927083	60.4612648996673	57.6238158702333	59.9165623461277	63.6927407397261
AT1G15125	-2.5579516973629	6.76254054596346	1.10126414380271e-40	3.26978514038739e-39	900	711	1017	174	115	82	201.271319105389	148.003144078042	231.162054146472	30.6622139492984	29.4461738025841	28.0795953798793
AT1G15130	1.17145926231161	8.15024024576826	1.51365032898434e-12	7.42605368840765e-12	858	778	880	1883	1386	1239	191.878657547138	161.949994504525	200.02222974326	331.821545209937	354.890407742449	424.275837508176
AT1G15140	-0.575025313921833	6.56835059330091	3.76814558442787e-05	8.52952294226488e-05	515	575	539	440	279	191	115.171921488084	119.69311933175	122.513615717747	77.5366329752374	71.4389781819215	65.4049111897188
AT1G15160	0.394537352660743	3.1677866129277	0.206236940414737	0.255372888365748	36	36	35	69	26	25	8.05085276421557	7.49383007990088	7.95542959206148	12.1591538074804	6.65739581623641	8.56085224996319
AT1G15165	-0.2584810033487	3.31278322000453	0.434080835956247	0.49474587495905	47	58	44	47	23	31	10.5108355532814	12.073392906507	10.001111487163	8.28232215871854	5.88923476051683	10.6154567899544
AT1G15170	-0.0993708494321605	5.19512635894739	0.588779597288156	0.644263401074298	161	191	188	210	110	99	36.0052026399641	39.7589318128075	42.7320218087874	37.0061202836361	28.1659053763848	33.9009749098542
AT1G15175	-2.01059265286706	2.34749636396247	1.03224078045149e-07	3.1785971712915e-07	34	35	34	10	8	3	7.60358316620359	7.28566813323697	7.72813160371687	1.76219620398267	2.0484294819189	1.02730226999558
AT1G15180	-1.67012350131334	5.36889138612252	1.6331342132848e-11	7.3321775196483e-11	232	369	288	72	96	51	51.8832733693892	76.811758318984	65.4618206432488	12.6878126686752	24.5811537830268	17.4641385899249
AT1G15190	1.89527874458744	2.77237044863043	8.23385479087558e-07	2.28390126957476e-06	20	11	9	73	27	28	4.47269598011976	2.28978141330305	2.04568189510152	12.8640322890735	6.91344950147628	9.58815451995877
AT1G15200	1.1543356868148	6.88535691042332	1.08941356829331e-14	6.38262345706243e-14	353	366	340	815	665	432	78.9430840491138	76.1872724789923	77.2813160371687	143.618990624588	170.275700684508	147.931526879364
AT1G15210	0.955588195100022	5.18425991734097	2.71729351870169e-05	6.2701616508698e-05	131	139	87	342	126	126	29.2961586697844	28.934510586284	19.7749249859814	60.2671101762073	32.2627643402226	43.1466953398145
AT1G15215	-0.595163590262663	3.18962877099558	0.0305978647983916	0.0451863680536643	46	53	50	44	25	14	10.2872007542754	11.0325831731874	11.3648994172307	7.75366329752374	6.40134213099655	4.79407725997939
AT1G15220	-0.533994393497357	3.34939469752389	0.0445053693271776	0.0638237022076949	53	62	50	47	31	17	11.8526443473174	12.9060406931626	11.3648994172307	8.28232215871854	7.93766424243573	5.82137952997497
AT1G15230	2.63522583936934	6.73394523063862	6.02800539177372e-52	2.98154420531577e-50	146	154	129	865	701	553	32.6506806548743	32.0569397862427	29.3214404964552	152.429971644501	179.493633353143	189.366051769186
AT1G15240	0.317653865275345	6.54056397857447	0.0286985206074273	0.0425954526450569	385	453	359	639	352	261	86.0993976173054	94.2973618387528	81.5999778157163	112.604337434493	90.1308972044315	89.3752974896157
AT1G15250	0.045420561801878	4.19167609489422	0.849934844750728	0.879912420910238	81	79	93	85	80	47	18.114418719485	16.4447937864492	21.1387129160491	14.9786677338527	20.484294819189	16.0944022299308
AT1G15260	-3.41263225629236	4.16701347353942	5.74599096522671e-32	1.03257214061576e-30	167	145	133	13	14	7	37.347011434	30.1834822662674	30.2306324498336	2.29085506517747	3.58475159335807	2.39703862998969
AT1G15270	0.675982093018456	6.09528430494444	5.02023783504749e-05	0.00011167179858804	229	255	273	392	322	252	51.2123689723713	53.0812963992979	62.0523508180796	69.0780911961206	82.4492866472356	86.2933906796289
AT1G15280	0.222580421641192	6.88539406324131	0.128877507570679	0.167569263556038	517	615	446	718	491	314	115.619191086096	128.019597198307	101.374902801698	126.525687445956	125.722359452772	107.524304259538
AT1G15290	-1.45693693862918	6.90434517260938	1.34746234188255e-17	9.95525498979366e-17	810	1012	707	438	209	143	181.14418719485	210.65989002388	160.699677759642	77.1841937344409	53.5152202151312	48.9680748697894
AT1G15310	0.924797496158404	4.42519937874963	3.5685125813476e-05	8.10348911530828e-05	67	89	57	183	86	72	14.9835315334012	18.5264132530883	12.955985335643	32.2481905328828	22.0206169306281	24.655254479894
AT1G15330	0.809458090158305	1.15861890537417	0.135819102421786	0.175806105399513	6	9	4	13	12	3	1.34180879403593	1.87345751997522	0.909191953378455	2.29085506517747	3.07264422287835	1.02730226999558
AT1G15340	0.33308474880517	7.61403971092902	0.0373757569809603	0.0543033170202118	871	922	714	1062	938	552	194.785909934216	191.925314824128	162.290763678054	187.145236862959	240.178356754991	189.023617679187
AT1G15350	0.139625293233423	5.39241420790277	0.464817540519227	0.52523948123036	198	185	188	217	200	99	44.2796902031856	38.509960132824	42.7320218087874	38.2396576264239	51.2107370479724	33.9009749098542
AT1G15370	-0.23135585482008	5.17730609507989	0.184270237141933	0.230867953445316	208	185	163	189	113	90	46.5160381932455	38.509960132824	37.049572100172	33.3055082552724	28.9340664321044	30.8190680998675
AT1G15380	-0.197324993692616	5.30044835495015	0.36660961617871	0.426298924130723	234	236	133	243	108	94	52.3305429674012	49.1262194126836	30.2306324498336	42.8213677567789	27.6537980059051	32.1888044598616
AT1G15390	0.307732521086955	5.05360865240531	0.0720945661187029	0.0990067271212996	140	145	139	207	122	104	31.3088718608383	30.1834822662674	31.5944203799013	36.4774614224413	31.2385495992632	35.6131453598469
AT1G15400	0.462365359562174	6.03186082068873	0.00136572521093206	0.00251509549271799	262	266	263	410	298	191	58.5923173395689	55.371077812601	59.7793709346334	72.2500443632894	76.3039982014789	65.4049111897188
AT1G15405	1.00409742994539	3.13438673229981	0.0114298064426499	0.0181704162376546	35	26	19	96	22	26	7.82721796520958	5.41221061326175	4.31866177854766	16.9170835582336	5.63318107527697	8.90328633996172
AT1G15410	-0.165885292025692	4.58128589908641	0.444337834285696	0.504786620928803	120	111	126	114	95	53	26.8361758807186	23.1059760796944	28.6395465314213	20.0890367254024	24.3251000977869	18.149006769922
AT1G15415	-0.723609233844952	1.38587301291428	0.206056131244042	0.255179714503605	12	7	19	9	5	5	2.68361758807186	1.45713362664739	4.31866177854766	1.5859765835844	1.28026842619931	1.71217044999264
AT1G15420	2.21984093703539	6.23339664135754	8.95995550515632e-34	1.81994120902366e-32	111	125	149	608	536	315	24.8234626896647	26.0202433329892	33.8674002633474	107.141529202146	137.244775288566	107.866738349536
AT1G15430	1.13336333967028	5.51767083988487	1.1982997955617e-09	4.49111413360245e-09	125	142	147	323	200	207	27.9543498757485	29.5589964262757	33.4128042866582	56.9189373886402	51.2107370479724	70.8838566296952
AT1G15440	1.98561301984842	6.29385821555448	4.22760209630169e-40	1.2149042001886e-38	145	152	161	690	489	320	32.4270458558683	31.6406158929148	36.5949761234828	121.591538074804	125.210252082293	109.578908799529
AT1G15460	2.1047140833403	2.36413990109581	2.10721145557156e-05	4.93096587169798e-05	8	11	7	65	11	23	1.7890783920479	2.28978141330305	1.5910859184123	11.4542753258873	2.81659053763848	7.87598406996613
AT1G15470	-0.686287274133442	4.15189376232137	0.00519195582437658	0.00875007642250573	102	99	104	92	32	37	22.8107494986108	20.6080327197274	23.6389907878398	16.2122050766406	8.19371792767559	12.6700613299455
AT1G15480	0.688609564014292	4.14677450212417	0.00207255575516284	0.00372054678225708	68	67	58	134	66	60	15.2071663324072	13.9468504264822	13.1832833239876	23.6134291333678	16.8995432258309	20.5460453999117
AT1G15490	0.250855722339131	4.49825603174568	0.216974067597058	0.267573174400783	97	112	85	150	83	60	21.6925755035808	23.3141380263583	19.3203290092922	26.43294305974	21.2524558749086	20.5460453999117
AT1G15500	0.248581535925222	7.84023934819771	0.0825258301084453	0.111889774002948	1008	1084	932	1225	972	694	225.423877398036	225.647550183682	211.84172513718	215.869034987877	248.884182053146	237.649258458978
AT1G15510	-0.831793158097695	4.22396912429219	0.000779569942250509	0.00148784260567169	119	124	91	88	52	21	26.6125410817126	25.8120813863253	20.6841169393599	15.5073265950475	13.3147916324728	7.19111588996908
AT1G15520	-2.50483453373165	4.4686725285009	2.66929563504325e-05	6.16562943271776e-05	105	39	362	36	24	16	23.4816538956287	8.11831591989262	82.2818717807502	6.34390633433761	6.14528844575669	5.47894543997644
AT1G15530	0.551664975658222	5.90537031139643	0.000112066986865214	0.000239473498986255	237	243	220	423	245	187	53.0014473644192	50.583353039331	50.005557435815	74.5408994284669	62.7331528837662	64.0351748297247
AT1G15550	3.11888955429984	4.62510192770474	1.52620758047624e-29	2.3880796331467e-28	21	21	32	279	119	140	4.69633077912575	4.37140087994218	7.27353562702764	49.1652740911165	30.4703885435436	47.9407725997939
AT1G15570	-1.55462188366292	3.51879637326203	2.279466845638e-07	6.75242007138604e-07	69	95	68	42	18	8	15.4308011314132	19.7753849330718	15.4562632074337	7.40122405672721	4.60896633431752	2.73947271998822
AT1G15640	-0.503999131788375	0.914450646193309	0.468787021898271	0.529190902509878	5	12	7	8	3	3	1.11817399502994	2.49794335996696	1.5910859184123	1.40975696318614	0.768161055719586	1.02730226999558
AT1G15660	-0.234622252692598	4.08269990793198	0.297501621783458	0.353878677871224	82	95	80	93	48	41	18.338053518491	19.7753849330718	18.1838390675691	16.3884246970388	12.2905768915134	14.0397976899396
AT1G15670	-0.064496525830914	6.2797669588038	0.711181216571194	0.756866903494822	333	367	436	407	253	227	74.470388068994	76.3954344256562	99.1019229182516	71.7213855020946	64.7815823656851	77.7325384296658
AT1G15690	0.109720273249725	9.14942600559011	0.530898790827545	0.58951826875702	2607	2704	2571	2444	2344	1826	583.015921008611	562.869903779222	584.383128034002	430.680752253364	600.189838202237	625.284648337311
AT1G15700	-0.350558818687467	3.65328184335959	0.300449091492116	0.357095685451812	74	90	32	73	36	22	16.5489751264431	18.7345751997522	7.27353562702764	12.8640322890735	9.21793266863504	7.53354997996761
AT1G15710	-0.73168147906839	4.81822337673934	0.000615769238177029	0.00119169185898519	180	174	143	141	54	58	40.2542638210778	36.2201787195209	32.5036123332798	24.8469664761556	13.8268990029526	19.8611772199146
AT1G15720	0.900983502602545	3.03977854581958	0.00196866987152422	0.00354581156131673	24	30	26	55	34	33	5.36723517614371	6.2448583999174	5.90974769695996	9.69207912190468	8.70582529815531	11.3003249699514
AT1G15730	-0.71962664534005	6.09054492010398	3.21895222806726e-06	8.33540914229953e-06	356	436	418	257	194	145	79.6139884461317	90.7586087454662	95.0105591280486	45.2884424423546	49.6744149365332	49.6529430497865
AT1G15740	-0.342818234957167	6.89207783989127	0.0194433110758267	0.0297579268592837	584	714	614	557	425	257	130.602722619497	148.627629918034	139.560964843593	98.1543285618347	108.822816226941	88.0055611296216
AT1G15750	0.266163280635921	7.61084354008742	0.0483270737194585	0.0688055541690824	827	930	806	1194	812	542	184.945978777952	193.590610397439	183.202178605759	210.406226755531	207.915592414768	185.599276779202
AT1G15780	0.485545406643406	6.75277485237213	0.000662447523825631	0.00127710299355722	430	477	391	769	412	337	96.1629635725749	99.2932485586867	88.873513442744	135.512888086267	105.494118318823	115.400288329504
AT1G15790	-0.111654308682621	2.65680240835695	0.85959182319238	0.887855095326861	18	20	49	33	16	18	4.02542638210778	4.16323893327827	11.1376014288861	5.81524747314281	4.09685896383779	6.1638136199735
AT1G15800	1.20634734744264	5.78472160826912	1.42619132633425e-09	5.30464799903355e-09	160	171	152	356	243	274	35.7815678409581	35.5956928795292	34.5492942283813	62.734184861783	62.2210455132865	93.8269406595965
AT1G15810	-0.4688903894137	5.32451763906148	0.00321378521342385	0.00559969892043434	210	246	207	195	118	85	46.9633077912575	51.2078388793227	47.0506835873351	34.362825977662	30.2143348583037	29.1068976498748
AT1G15820	-0.485233294776998	8.77803921326435	0.000770276264616356	0.00147119692014723	2349	2598	2437	1854	1282	1102	525.318142865066	540.804737432847	553.925197595824	326.711176218387	328.260824477503	377.362367178377
AT1G15825	4.02878078333474	5.55111788511043	3.5686149447107e-87	7.19880599042817e-85	29	30	20	482	317	257	6.48540917117365	6.2448583999174	4.54595976689227	84.9378570319647	81.1690182210363	88.0055611296216
AT1G15830	4.69524585429078	8.64781958740079	2.56780024509981e-57	1.59141740491487e-55	168	190	78	3803	2227	2756	37.570646233006	39.5507698661435	17.7292430908799	670.163216374609	570.231557029173	943.748352035942
AT1G15840	4.76568659440885	6.40992051354226	6.80257427263957e-71	7.40580784305989e-69	40	28	20	657	658	537	8.94539196023952	5.82853450658958	4.54595976689227	115.776290601661	168.483324887829	183.887106329209
AT1G15860	1.44661195172503	6.05042350303139	5.76346990108449e-18	4.3727565149231e-17	151	174	189	490	408	246	33.7688546499042	36.2201787195209	42.959319797132	86.3476139951508	104.469903577864	84.2387861396378
AT1G15870	3.09361780570615	1.73504330004514	2.45061760700175e-09	8.89938367131449e-09	5	4	0	29	26	11	1.11817399502994	0.832647786655654	0	5.11036899154974	6.65739581623641	3.7667749899838
AT1G15880	0.297353870927885	5.94160025875743	0.0814969462091265	0.110612214063258	259	272	261	339	304	155	57.9214129425509	56.6200494925844	59.3247749579442	59.7384513150125	77.8403203129181	53.0772839497718
AT1G15885	-0.968866276049305	3.30854371435357	0.00103918219752085	0.00194844294661827	59	55	63	46	22	10	13.1944531413533	11.4489070665152	14.3197732657107	8.10610253832028	5.63318107527697	3.42434089998528
AT1G15890	-2.58001718544142	3.52643206653761	2.31967369758436e-14	1.32141766338582e-13	102	83	79	24	12	2	22.8107494986108	17.2774415731048	17.9565410792245	4.22927088955841	3.07264422287835	0.684868179997055
AT1G15900	0.765068166386001	1.24027536818794	0.145274943793229	0.18675430457966	10	7	4	13	5	11	2.23634799005988	1.45713362664739	0.909191953378455	2.29085506517747	1.28026842619931	3.7667749899838
AT1G15910	-0.546882461564088	4.85160718917506	0.0146847417135002	0.022972192313311	135	222	131	154	77	52	30.1906978658084	46.2119521593888	29.7760364731444	27.1378215413331	19.7161337634694	17.8065726799234
AT1G15920	2.17032201003173	6.22936167486196	2.86146152283695e-45	1.05704546308605e-43	121	145	130	643	484	328	27.0598106797246	30.1834822662674	29.5487384847998	113.309215916086	123.929983656093	112.318381519517
AT1G15930	0.778284148774424	6.77397375088653	1.41207203874146e-05	3.37689380162069e-05	395	358	407	606	523	437	88.3357456073653	74.521976905681	92.5102812562578	106.78908996135	133.916077380448	149.643697329357
AT1G15940	1.92797397727441	6.94760129967867	3.73479212905621e-31	6.44149898134624e-30	254	278	214	953	831	507	56.803238947521	57.8690211725679	48.6417695057473	167.937298239548	212.780612434325	173.614083629253
AT1G15950	0.931467484042515	7.17163629107949	9.19689775826517e-09	3.16182737300024e-08	484	490	458	1010	579	612	108.239242718898	101.999353865318	104.102478661833	177.98181660225	148.25508375388	209.569663079099
AT1G15960	0.300854096728629	5.34275058024077	0.0789009183680581	0.107450214861418	150	178	192	247	153	127	33.5452198508982	37.0528265061766	43.6412137621658	43.5262462383719	39.1762138416989	43.489129429813
AT1G15970	1.01259749310507	5.04696757738404	2.16220663918494e-06	5.73023748169362e-06	101	119	96	227	207	92	22.5871146996048	24.7712716530057	21.8206068810829	40.0018538304066	53.0031128446515	31.5039362798645
AT1G15980	-2.06665734575636	6.95546341609036	2.84836516453479e-38	7.32599520318348e-37	923	1017	930	324	151	111	206.414919482527	211.7006997572	211.387129160491	57.0951570090385	38.6641064712192	38.0101839898366
AT1G15990	-0.662301374851128	1.53535381273808	0.246822930163072	0.299924916496509	11	26	6	11	5	6	2.45998278906587	5.41221061326175	1.36378793006768	1.93841582438094	1.28026842619931	2.05460453999116
AT1G16000	1.14049540507459	4.35607208460335	4.92300629605235e-07	1.40318295536187e-06	49	59	75	151	104	77	10.9581051512934	12.2815548531709	17.047349125846	26.6091626801383	26.6295832649457	26.3674249298866
AT1G16010	1.04728509949326	6.75282678166414	1.46410689750743e-11	6.60936014109539e-11	332	379	307	699	573	413	74.246753269988	78.8933777856232	69.7804824217964	123.177514658389	146.718761642441	141.425279169392
AT1G16020	-0.72834708465896	4.42607719653501	0.000702772553860331	0.00135021979743155	122	152	103	96	51	42	27.2834454787305	31.6406158929148	23.4116927994952	16.9170835582336	13.058737947233	14.3822317799382
AT1G16022	1.44515447540643	1.2910158153517	0.00552694681846891	0.00927211233076366	9	3	4	14	13	9	2.01271319105389	0.62448583999174	0.909191953378455	2.46707468557574	3.32869790811821	3.08190680998675
AT1G16025	1.66874696637204	1.09518252153505	0.00238430955109054	0.00423913879920841	7	2	3	13	12	7	1.56544359304192	0.416323893327827	0.681893965033841	2.29085506517747	3.07264422287835	2.39703862998969
AT1G16030	6.23657112996341	9.25177648660809	5.17762845705816e-175	2.13069766264857e-171	70	104	58	5704	4649	3516	15.6544359304192	21.648842453047	13.1832833239876	1005.15671475171	1190.39358268012	1203.99826043482
AT1G16040	2.31938299504035	5.30168067067719	1.12171499820659e-30	1.87951203608297e-29	61	59	71	331	284	165	13.6417227393653	12.2815548531709	16.1381571724676	58.3286943518263	72.7192466081208	56.501624849757
AT1G16060	-0.872084376969044	2.5201233849022	0.0144378864111542	0.0226135305469978	31	39	27	17	16	10	6.93267876918563	8.11831591989262	6.13704568530457	2.99573354677054	4.09685896383779	3.42434089998528
AT1G16070	-0.0643759182598052	1.27496236468605	1	1	8	11	10	12	5	6	1.7890783920479	2.28978141330305	2.27297988344614	2.1146354447792	1.28026842619931	2.05460453999116
AT1G16080	-0.189694454433088	6.49536034257089	0.210539397050164	0.260308775009264	421	497	462	420	328	232	94.150250381521	103.456487491965	105.011670615212	74.0122405672721	83.9856087586748	79.4447088796584
AT1G16090	-1.39621836206649	2.9593874999394	1.96421547324583e-05	4.61524467026449e-05	53	51	45	20	12	14	11.8526443473174	10.6162592798596	10.2284094755076	3.52439240796534	3.07264422287835	4.79407725997939
AT1G16110	-5.19996301208185	4.25719050217326	1.76086196002355e-50	8.12365374202792e-49	143	197	165	5	3	3	31.9797762578563	41.0079034927909	37.5041680768613	0.881098101991335	0.768161055719586	1.02730226999558
AT1G16120	0.921645421179056	1.71129282266308	0.0590657780929066	0.0826366662160635	13	10	6	23	6	16	2.90725238707784	2.08161946663913	1.36378793006768	4.05305126916014	1.53632211143917	5.47894543997644
AT1G16130	-0.307091896957953	4.72975723187644	0.258811318716075	0.312995279998939	98	185	133	186	57	53	21.9162103025868	38.509960132824	30.2306324498336	32.7768493940776	14.5950600586721	18.149006769922
AT1G16140	1.85378591782555	2.50035248309624	0.000137908917354603	0.000291216531556683	20	10	3	59	32	14	4.47269598011976	2.08161946663913	0.681893965033841	10.3969576034977	8.19371792767559	4.79407725997939
AT1G16150	0.826559865344217	2.75577445047042	0.150504806034025	0.192709946191998	15	7	42	68	16	20	3.35452198508982	1.45713362664739	9.54651551047378	11.9829341870822	4.09685896383779	6.84868179997055
AT1G16160	1.42572123516075	0.912930470233142	0.0567709739035805	0.079735123483964	4	0	7	19	3	5	0.894539196023952	0	1.5910859184123	3.34817278756707	0.768161055719586	1.71217044999264
AT1G16170	-0.438465346384802	4.20712271059786	0.067505629451394	0.0932900686138682	82	118	98	109	53	28	18.338053518491	24.5631097063418	22.2752028577721	19.2079386234111	13.5708453177127	9.58815451995877
AT1G16180	0.632186384790429	7.77146005030488	1.47582781646274e-05	3.52158566062129e-05	834	821	815	1344	942	796	186.511422370994	170.900958211073	185.24786050086	236.839169815271	241.20257149595	272.577535638828
AT1G16190	0.0484093753628427	4.7446843361504	0.822912364180625	0.855942008157949	106	140	129	153	104	65	23.7052886946347	29.1426725329479	29.3214404964552	26.9616019209348	26.6295832649457	22.2582158499043
AT1G16210	1.82613298435349	7.35315923836254	1.22634524928039e-31	2.16594676817111e-30	349	370	323	1231	1043	696	78.0485448530898	77.019920265648	73.4172502353102	216.926352710267	267.063993705176	238.334126638975
AT1G16220	-0.473214077175894	2.5140842410825	0.212081136268717	0.262088976568476	31	30	26	35	8	11	6.93267876918563	6.2448583999174	5.90974769695996	6.16768671393934	2.0484294819189	3.7667749899838
AT1G16240	0.85550532181846	6.83375870129479	1.11847609641729e-07	3.42619683785652e-07	386	394	391	692	626	388	86.3230324163114	82.0158069855819	88.873513442744	121.943977315601	160.289606960154	132.864426919429
AT1G16250	-0.0511719959956609	4.7015441723976	0.811249928064833	0.845435500398197	125	135	116	131	112	56	27.9543498757485	28.1018627996283	26.3665666479752	23.084770272173	28.6780127468646	19.1763090399175
AT1G16260	-2.53067674653829	4.29874129821695	2.33973257990467e-23	2.54856207327255e-22	145	145	168	28	22	15	32.4270458558683	30.1834822662674	38.1860620418951	4.93414937115147	5.63318107527697	5.13651134997791
AT1G16270	-0.192978056961707	5.67551439067326	0.247511273344997	0.300672568210335	254	282	245	318	139	123	56.803238947521	58.7016689592236	55.6880071444304	56.0378392866489	35.5914622483408	42.1193930698189
AT1G16280	2.7008294534932	5.91238301854807	1.21596155411797e-46	4.9251230191991e-45	77	71	85	504	442	280	17.2198795234611	14.7794982131379	19.3203290092922	88.8146886807265	113.175728876019	95.8815451995877
AT1G16300	0.93096276465597	4.04064133905842	0.000440088502382145	0.000869026969771116	50	45	65	148	63	52	11.1817399502994	9.3672875998761	14.7743692423999	26.0805038189435	16.1313821701113	17.8065726799234
AT1G16310	-0.613621987223811	2.12256038220676	0.133772551761667	0.17333148772343	23	18	26	16	11	9	5.14360037713772	3.74691503995044	5.90974769695996	2.81951392637227	2.81659053763848	3.08190680998675
AT1G16320	0.190295013452478	6.26433664062264	0.298998033060912	0.355432637833573	352	341	338	356	382	204	78.7194492501078	70.9832238123945	76.8267200604794	62.734184861783	97.8125077616273	69.8565543596996
AT1G16330	1.03089169342538	2.08049145194136	0.0204261439743502	0.0311578573961176	14	13	9	43	11	11	3.13088718608383	2.70610530663087	2.04568189510152	7.57744367712548	2.81659053763848	3.7667749899838
AT1G16340	-0.0667609081673135	4.4150060954879	0.744015668650088	0.786522112522822	109	114	86	127	80	42	24.3761930916527	23.7304619196861	19.5476269976368	22.3798917905799	20.484294819189	14.3822317799382
AT1G16350	0.993000716520491	6.37845295126797	2.05418091216635e-12	9.93812049112034e-12	242	306	257	610	418	290	54.1196213594491	63.6975556791575	58.4155830045657	107.493968442943	107.030440430262	99.305886099573
AT1G16370	-2.85179843014745	2.40063137460525	3.53682202408681e-09	1.26717133845743e-08	54	28	34	5	6	2	12.0762791463234	5.82853450658958	7.72813160371687	0.881098101991335	1.53632211143917	0.684868179997055
AT1G16390	-2.50221298756421	3.87867748904206	5.33576159481986e-13	2.71821318581365e-12	114	150	76	14	21	12	25.4943670866826	31.224291999587	17.2746471141906	2.46707468557574	5.3771273900371	4.10920907998233
AT1G16400	-1.61015746658801	3.41775448103951	2.62813345477484e-08	8.59584707764219e-08	68	66	82	30	17	12	15.2071663324072	13.7386884798183	18.6384350442583	5.28658861194801	4.35291264907766	4.10920907998233
AT1G16410	-3.94097263877103	4.46335115374572	3.29375182740605e-34	6.85953821869504e-33	157	265	148	14	8	8	35.1106634439401	55.162915865937	33.6401022750028	2.46707468557574	2.0484294819189	2.73947271998822
AT1G16430	1.32533955220923	3.27680025218257	4.97432897514012e-06	1.25788196485449e-05	31	20	27	69	52	39	6.93267876918563	4.16323893327827	6.13704568530457	12.1591538074804	13.3147916324728	13.3549295099426
AT1G16440	-0.437871361002845	1.47589629115176	0.349742374264462	0.408790422611275	18	9	11	15	6	3	4.02542638210778	1.87345751997522	2.50027787179075	2.643294305974	1.53632211143917	1.02730226999558
AT1G16445	0.857228535286886	2.36270641418161	0.0213375008575648	0.0324422092400247	15	19	15	38	26	11	3.35452198508982	3.95507698661435	3.40946982516921	6.69634557513414	6.65739581623641	3.7667749899838
AT1G16460	-2.62166226561669	5.48844546896069	1.71637405440705e-44	6.0576522373035e-43	357	390	342	85	41	24	79.8376232451377	81.1831591989262	77.7359120138579	14.9786677338527	10.4982010948343	8.21841815996466
AT1G16470	-0.177067091493926	5.76850037298538	0.244641060882607	0.297625168138149	252	280	295	298	188	125	56.355969349509	58.2853450658957	67.0529065616611	52.5134468786835	48.1380928250941	42.8042612498159
AT1G16480	1.35009086496253	2.88307026849733	5.50075962540388e-05	0.00012191257006927	11	22	25	57	35	30	2.45998278906587	4.57956282660609	5.68244970861534	10.0445183627012	8.96187898339517	10.2730226999558
AT1G16490	-0.527597795178807	1.1574235846809	0.372792040950256	0.432559016217925	10	13	7	8	4	5	2.23634799005988	2.70610530663087	1.5910859184123	1.40975696318614	1.02421474095945	1.71217044999264
AT1G16500	0.405235391081639	2.45020500615965	0.338252870107496	0.396959508089422	28	12	22	42	14	15	6.26177437216766	2.49794335996696	5.0005557435815	7.40122405672721	3.58475159335807	5.13651134997791
AT1G16510	0.57262120293068	2.41762256295715	0.222179650682295	0.273321086478471	15	13	30	31	12	26	3.35452198508982	2.70610530663087	6.81893965033841	5.46280823234627	3.07264422287835	8.90328633996172
AT1G16520	0.724551615124127	4.100351577081	0.00219171880733258	0.00391975716468276	55	71	58	143	66	50	12.2999139453293	14.7794982131379	13.1832833239876	25.1994057169522	16.8995432258309	17.1217044999264
AT1G16540	1.43251290101306	5.5825583326295	1.89047608636779e-14	1.08745976944656e-13	121	126	127	492	225	158	27.0598106797246	26.2284052796531	28.8668445197659	86.7000532359473	57.612079178969	54.1045862197673
AT1G16550	0.716718520242781	2.95036437172814	0.0744960740604105	0.101964426253376	13	49	20	50	33	26	2.90725238707784	10.1999353865318	4.54595976689227	8.81098101991335	8.44977161291545	8.90328633996172
AT1G16560	-0.234881989330746	5.6695970284506	0.119417894388455	0.156356512563592	254	281	253	293	157	114	56.803238947521	58.4935070125597	57.5063910511873	51.6323487766922	40.2004285826584	39.0374862598321
AT1G16570	0.269066304571132	4.68611970535882	0.158869435249715	0.202258229160879	99	125	109	160	103	70	22.1398451015928	26.0202433329892	24.7754807295629	28.1951392637227	26.3735295797058	23.9703862998969
AT1G16590	-0.865338326378605	2.04847504982252	0.0501041836141618	0.0710750556390895	13	30	24	22	6	4	2.90725238707784	6.2448583999174	5.45515172027073	3.87683164876187	1.53632211143917	1.36973635999411
AT1G16610	1.08165568240888	6.72755504285327	2.04937080403286e-14	1.17426493076525e-13	316	351	316	772	556	378	70.6685964858922	73.0648432790336	71.8261643168979	136.041546947462	142.365848993363	129.440086019443
AT1G16630	1.96240998539096	3.4662658084708	4.69653831232994e-11	2.02463801203647e-10	22	29	14	100	54	54	4.91996557813174	6.03669645325349	3.18217183682459	17.6219620398267	13.8268990029526	18.4914408599205
AT1G16635	2.31963148166174	0.764700567389623	0.00071000063683396	0.00136315882275782	3	1	2	17	5	5	0.670904397017964	0.208161946663913	0.454595976689228	2.99573354677054	1.28026842619931	1.71217044999264
AT1G16640	0.895591057999439	0.412007113528992	0.257664687662476	0.311773514457107	2	2	5	6	3	5	0.447269598011976	0.416323893327827	1.13648994172307	1.0573177223896	0.768161055719586	1.71217044999264
AT1G16650	1.1164001458644	4.66655634769872	1.66005697097887e-08	5.55494100420575e-08	76	72	82	213	122	85	16.9962447244551	14.9876601598018	18.6384350442583	37.5347791448308	31.2385495992632	29.1068976498748
AT1G16670	0.178182019903262	4.97446553661827	0.391093396383374	0.451427001233272	148	120	151	207	96	95	33.0979502528862	24.9794335996696	34.3219962400367	36.4774614224413	24.5811537830268	32.5312385498601
AT1G16680	0.707681798173031	5.54865153227058	3.77776422553059e-05	8.54847428841057e-05	167	197	149	300	246	140	37.347011434	41.0079034927909	33.8674002633474	52.8658861194801	62.9892065690061	47.9407725997939
AT1G16690	-1.56292636087698	3.0107707565379	2.42512139151053e-06	6.38424996823447e-06	45	70	45	25	10	10	10.0635659552695	14.5713362664739	10.2284094755076	4.40549050995667	2.56053685239862	3.42434089998528
AT1G16700	-0.145860626097267	5.62712523275736	0.36048356455464	0.420053790025839	235	238	268	295	154	117	52.5541777664072	49.5425433060114	60.9158608763565	51.9847880174887	39.4322675269388	40.0647885298277
AT1G16710	-0.0802993969423779	6.08203400731742	0.598425507711368	0.653081746402308	323	375	304	454	208	152	72.2340400789341	78.0607299989675	69.0985884567626	80.0037076608132	53.2591665298913	52.0499816797762
AT1G16720	-1.76999990919741	7.4298674331999	4.63214579135982e-32	8.39005561646299e-31	1291	1427	1118	486	245	210	288.712525516731	297.047097889404	254.119150969278	85.6427355135577	62.7331528837662	71.9111588996908
AT1G16730	-0.615652461592433	3.07038372726806	0.0660055804744478	0.0914258380237118	46	59	33	29	22	21	10.2872007542754	12.2815548531709	7.50083361537225	5.11036899154974	5.63318107527697	7.19111588996908
AT1G16740	0.672720292451832	4.96923549461355	0.000144792718187401	0.000304970311129487	109	118	119	204	147	102	24.3761930916527	24.5631097063418	27.048460613009	35.9488025612465	37.6398917302597	34.9282771798498
AT1G16750	-0.961888559584782	3.89417544893086	0.00273314736465833	0.00481565680554973	103	103	66	39	54	19	23.0343842976168	21.4406805063831	15.0016672307445	6.87256519553241	13.8268990029526	6.50624770997202
AT1G16780	0.0134028752488681	4.4120853892547	0.980767006811187	0.990345091630121	84	128	89	121	87	45	18.785323116503	26.6447291729809	20.2295209626706	21.3225740681903	22.276670615868	15.4095340499337
AT1G16790	0.34247541515033	3.90762744598484	0.149397528034202	0.1914670530571	68	70	49	90	55	49	15.2071663324072	14.5713362664739	11.1376014288861	15.859765835844	14.0829526881924	16.7792704099279
AT1G16800	0.617576371804345	4.10818192929955	0.0202415734229364	0.0309015146720834	56	82	56	136	50	63	12.5235487443353	17.0692796264409	12.7286873472984	23.9658683741643	12.8026842619931	21.5733476699072
AT1G16810	0.261937097541046	5.91975316875916	0.0848496019656534	0.114768959377155	267	278	246	343	272	163	59.7104913345988	57.8690211725679	55.915305132775	60.4433297966056	69.6466023852425	55.81675666976
AT1G16820	0.0657630494226469	2.67171405153144	0.816732176558496	0.850330479424562	21	33	30	29	22	20	4.69633077912575	6.86934423990914	6.81893965033841	5.11036899154974	5.63318107527697	6.84868179997055
AT1G16825	-0.594128420163444	2.63924116112691	0.0750335327654907	0.102624964782155	35	33	31	31	11	13	7.82721796520958	6.86934423990914	7.04623763868303	5.46280823234627	2.81659053763848	4.45164316998086
AT1G16830	1.54300666959216	1.73639546388159	0.000264141050180556	0.000537211253189199	8	7	7	22	18	13	1.7890783920479	1.45713362664739	1.5910859184123	3.87683164876187	4.60896633431752	4.45164316998086
AT1G16840	0.450936806165692	6.14902708414934	0.00143488474361786	0.00263350178259577	296	291	275	430	314	220	66.1959005057725	60.5751264791988	62.5069467947688	75.7744367712548	80.4008571653167	75.3354997996761
AT1G16850	4.44988853995342	5.20191953509974	1.66803177711333e-56	9.86247754192068e-55	10	18	19	326	335	173	2.23634799005988	3.74691503995044	4.31866177854766	57.447596249835	85.7779845553538	59.2410975697453
AT1G16858	0.39047937827448	6.02883583569678	0.00895959491526738	0.0144931308943822	265	326	225	407	272	198	59.2632217365868	67.8607946124358	51.1420473775381	71.7213855020946	69.6466023852425	67.8019498197085
AT1G16860	0.390479281026378	6.02883583569678	0.00895873823797816	0.014492884502291	265	326	225	407	272	198	59.2632217365868	67.8607946124358	51.1420473775381	71.7213855020946	69.6466023852425	67.8019498197085
AT1G16870	2.14425522830142	6.45602443781833	8.25898347995011e-45	2.96573898924002e-43	132	174	164	799	517	393	29.5197934687904	36.2201787195209	37.2768700885167	140.799476698215	132.379755269009	134.576597369421
AT1G16880	-1.52075528159872	7.33871934991452	7.28179020849001e-23	7.70731045935651e-22	1127	1173	1139	400	345	223	252.036418479749	244.17396343677	258.892408724515	70.4878481593068	88.3385214077524	76.3628020696716
AT1G16890	0.937551972065322	7.06509755580633	2.5346207302054e-08	8.30848433084375e-08	395	453	477	807	738	484	88.3357456073653	94.2973618387528	108.421140440381	142.209233661401	188.967619707018	165.738099559287
AT1G16900	1.65556258515858	5.72169440832144	9.42201218332593e-26	1.17852475795814e-24	114	139	116	457	310	198	25.4943670866826	28.934510586284	26.3665666479752	80.532366522008	79.3766424243573	67.8019498197085
AT1G16916	-0.630700865720487	3.25053293041492	0.0528424157824794	0.0746864642904448	54	47	55	50	30	8	12.0762791463234	9.78361149320393	12.5013893589538	8.81098101991335	7.68161055719586	2.73947271998822
AT1G16920	-0.189895467809531	5.18183210798128	0.263162331678385	0.317678388771748	180	200	171	186	116	95	40.2542638210778	41.6323893327827	38.867956006929	32.7768493940776	29.702227487824	32.5312385498601
AT1G16930	-1.5659496938635	3.07876027434764	6.39812638422117e-07	1.79846787543354e-06	48	64	56	29	11	8	10.7344703522874	13.3223645864905	12.7286873472984	5.11036899154974	2.81659053763848	2.73947271998822
AT1G16960	-1.22012621843601	4.11716765198618	3.19481524043206e-07	9.30453197270064e-07	113	120	103	56	45	19	25.2707322876766	24.9794335996696	23.4116927994952	9.86829874230295	11.5224158357938	6.50624770997202
AT1G16970	-0.365451699528317	4.49751793111411	0.0804565961548478	0.109301130495322	100	124	134	122	64	48	22.3634799005988	25.8120813863253	30.4579304381782	21.4987936885886	16.3874358553512	16.4368363199293
AT1G17020	1.33376213089479	4.2988955976539	3.6111126995891e-07	1.04503874693031e-06	55	36	68	179	93	70	12.2999139453293	7.49383007990088	15.4562632074337	31.5433120512898	23.8129927273072	23.9703862998969
AT1G17030	0.337580577297415	0.949785883155787	0.668886431849385	0.718544806397251	8	6	5	9	8	3	1.7890783920479	1.24897167998348	1.13648994172307	1.5859765835844	2.0484294819189	1.02730226999558
AT1G17040	-0.0191828040745621	3.33335018021684	1	1	48	45	47	50	28	34	10.7344703522874	9.3672875998761	10.6830054521968	8.81098101991335	7.16950318671614	11.6427590599499
AT1G17050	-1.96583288872157	4.59278815755128	2.65853284688199e-17	1.91734917130893e-16	179	190	165	69	22	25	40.0306290220719	39.5507698661435	37.5041680768613	12.1591538074804	5.63318107527697	8.56085224996319
AT1G17060	-1.52465326872499	3.87303750491425	5.6038916128351e-07	1.58735784451673e-06	79	105	113	56	14	19	17.6671491214731	21.8570043997109	25.6846726829414	9.86829874230295	3.58475159335807	6.50624770997202
AT1G17070	0.952606595091228	4.98449582011355	1.01362887482276e-07	3.12315479609958e-07	103	119	89	235	142	118	23.0343842976168	24.7712716530057	20.2295209626706	41.4116107935927	36.3596233040604	40.4072226198262
AT1G17080	1.22050296857691	6.46251216999161	5.24768709949881e-14	2.90304521994802e-13	252	248	264	602	525	318	56.355969349509	51.6241627726505	60.006668922978	106.084211479757	134.428184750928	108.894040619532
AT1G17090	-0.335641182675325	1.92008912196029	0.39859112845563	0.458948576334809	22	17	14	22	10	4	4.91996557813174	3.53875309328653	3.18217183682459	3.87683164876187	2.56053685239862	1.36973635999411
AT1G17100	0.509959827860667	6.59132688437975	0.00199833145342261	0.00359577332624606	385	394	367	510	430	350	86.0993976173054	82.0158069855819	83.4183617224733	89.8720064031161	110.103084653141	119.851931499485
AT1G17110	-0.158167888558959	6.2479001012333	0.24405380871734	0.29703366663717	380	413	359	424	262	176	84.9812236222755	85.9708839721962	81.5999778157163	74.7171190488652	67.0860655328439	60.2683998397408
AT1G17120	-0.438294057688361	5.14011974729624	0.0113978176090411	0.0181265647799992	181	222	175	172	114	69	40.4778986200838	46.2119521593888	39.7771479603074	30.3097747085019	29.1901201173443	23.6279522098984
AT1G17130	0.984913485326068	6.1493421427224	9.57447216640327e-11	3.99522083341946e-10	236	231	220	463	365	269	52.7778125654132	48.085409679364	50.005557435815	81.5896842443976	93.4595951125497	92.1147702096039
AT1G17140	-1.51026352180484	4.90135247608297	5.03003101558345e-16	3.28356339392909e-15	212	207	200	86	55	39	47.4105773892695	43.0895229594301	45.4595976689228	15.154887354251	14.0829526881924	13.3549295099426
AT1G17145	0.544055667895211	5.83053978511324	0.00290324227634147	0.0050918098429937	215	255	198	326	311	155	48.0814817862874	53.0812963992979	45.0050016922335	57.447596249835	79.6326961095971	53.0772839497718
AT1G17147	-3.96622290538832	3.5379358706407	5.97277989438445e-28	8.48728723113635e-27	109	96	84	7	5	3	24.3761930916527	19.9835468797357	19.0930310209476	1.23353734278787	1.28026842619931	1.02730226999558
AT1G17160	-1.45006550154917	4.82063924911273	2.86236624814821e-12	1.36681475799252e-11	181	200	196	68	55	47	40.4778986200838	41.6323893327827	44.5504057155443	11.9829341870822	14.0829526881924	16.0944022299308
AT1G17170	-2.71638540143173	5.14199449551275	6.78861175498553e-16	4.38839068396426e-15	314	149	381	55	37	18	70.2213268878802	31.0161300529231	86.6005335592978	9.69207912190468	9.4739863538749	6.1638136199735
AT1G17180	-2.38713392414688	3.85899974997036	2.48928946833137e-06	6.54480195507107e-06	166	49	111	37	4	14	37.123376634994	10.1999353865318	25.2300767062521	6.52012595473588	1.02421474095945	4.79407725997939
AT1G17190	-0.767304503475176	4.65848071430775	0.0221608908122477	0.0335651445971888	220	105	117	152	59	27	49.1996557813174	21.8570043997109	26.5938646363198	26.7853823005366	15.1071674291519	9.24572042996024
AT1G17200	-2.39591476599244	5.38916477225505	1.20673668124256e-31	2.13314552862947e-30	353	344	293	70	62	24	78.9430840491138	71.6077096523862	66.5983105849718	12.3353734278787	15.8753284848715	8.21841815996466
AT1G17210	0.194500726191706	6.81914234773482	0.234743182519392	0.286804567633692	489	620	416	721	473	270	109.357416713928	129.060406931626	94.5559631513593	127.05434630715	121.113393118455	92.4572042996024
AT1G17220	-0.934584032984643	8.16219466706846	2.7497276822633e-11	1.21126946671483e-10	1768	1977	1678	1004	777	523	395.386324642587	411.536168554557	381.406024442262	176.92449887986	198.953713431373	179.09302906923
AT1G17230	-0.339086987110205	4.53085399085068	0.0928068456110868	0.124452141246984	116	137	112	123	79	41	25.9416366846946	28.5181866929561	25.4573746945967	21.6750133089868	20.2282411339491	14.0397976899396
AT1G17232	-0.609583977327172	2.8792450111168	0.0647079556360764	0.0897836393778639	29	47	43	31	24	10	6.48540917117365	9.78361149320393	9.77381349881839	5.46280823234627	6.14528844575669	3.42434089998528
AT1G17240	0.563661302755771	1.99993978206157	0.149423795564661	0.191488790329999	11	16	15	23	14	14	2.45998278906587	3.33059114662261	3.40946982516921	4.05305126916014	3.58475159335807	4.79407725997939
AT1G17250	0.628671911448611	3.05814033708972	0.052841405563331	0.0746864642904448	30	23	37	61	28	28	6.70904397017964	4.78772477327001	8.41002556875071	10.7493968442943	7.16950318671614	9.58815451995877
AT1G17255	0.520513604167837	3.35823369299797	0.0916973702998716	0.123116808567058	40	31	46	72	31	37	8.94539196023952	6.45302034658132	10.4557074638522	12.6878126686752	7.93766424243573	12.6700613299455
AT1G17260	0.96473865422329	2.83202830412417	0.00819838841119912	0.0133510122634613	26	26	14	67	27	18	5.81450477415569	5.41221061326175	3.18217183682459	11.8067145666839	6.91344950147628	6.1638136199735
AT1G17270	0.241823028219517	3.66199904864633	0.368595563572594	0.428269372413445	49	54	59	81	50	30	10.9581051512934	11.2407451198513	13.4105813123322	14.2737892522596	12.8026842619931	10.2730226999558
AT1G17280	0.201171185954962	6.03088712152802	0.191767646463289	0.239328628230038	289	312	274	394	286	158	64.6304569127305	64.946527359141	62.2796488064242	69.4305304369172	73.2313539786006	54.1045862197673
AT1G17290	-0.0379989075575766	7.79460361787012	0.790361977212536	0.827607534001279	1033	1107	1099	1150	859	573	231.014747373186	230.435274956952	249.800489190731	202.652563458007	219.950115621042	196.214733569156
AT1G17310	2.24038002558363	0.32299737515166	0.003055206008747	0.00533740183698236	2	1	1	9	4	4	0.447269598011976	0.208161946663913	0.227297988344614	1.5859765835844	1.02421474095945	1.36973635999411
AT1G17330	-0.909600388607219	4.39275677836281	0.000260418531513626	0.000530321823478263	122	111	148	93	36	42	27.2834454787305	23.1059760796944	33.6401022750028	16.3884246970388	9.21793266863504	14.3822317799382
AT1G17340	0.450196748341083	5.9782155406312	0.00447506031171882	0.00762431406590432	278	284	207	457	250	178	62.1704741236647	59.1179928525514	47.0506835873351	80.532366522008	64.0134213099655	60.9532680197379
AT1G17345	-0.605143050661536	0.887630837520758	0.362211954552053	0.421781164508378	7	9	8	7	3	3	1.56544359304192	1.87345751997522	1.81838390675691	1.23353734278787	0.768161055719586	1.02730226999558
AT1G17350	-0.316713205373782	3.4526708735671	0.264253022823365	0.318807985787955	59	51	56	70	33	14	13.1944531413533	10.6162592798596	12.7286873472984	12.3353734278787	8.44977161291545	4.79407725997939
AT1G17360	-0.339262226367312	4.92499631112564	0.0767617854059537	0.104779786155825	156	186	141	180	89	57	34.8870286449341	38.7181220794879	32.0490163565905	31.719531671688	22.7887779863477	19.5187431299161
AT1G17370	1.32250455925765	7.28849983286313	9.95091570983693e-19	8.0011739603597e-18	447	476	371	1126	838	641	99.9647551556767	99.0850866120228	84.3275536758517	198.423292568449	214.572988231004	219.500251689056
AT1G17380	0.771345808987528	3.42074055068296	0.00461923342904205	0.0078491491482343	41	40	30	86	41	33	9.16902675924551	8.32647786655654	6.81893965033841	15.154887354251	10.4982010948343	11.3003249699514
AT1G17410	0.460005367657688	3.79724525031344	0.0747307003764605	0.102264808644562	48	76	42	85	62	40	10.7344703522874	15.8203079464574	9.54651551047378	14.9786677338527	15.8753284848715	13.6973635999411
AT1G17420	0.133827806999998	5.52622604741415	0.436257171192954	0.49681356843404	183	248	200	251	197	119	40.9251682180958	51.6241627726505	45.4595976689228	44.231124719965	50.4425759922528	40.7496567098248
AT1G17430	-0.7804709150406	2.73379971605446	0.0454861303605196	0.065121250925275	30	39	41	42	10	6	6.70904397017964	8.11831591989262	9.31921752212916	7.40122405672721	2.56053685239862	2.05460453999116
AT1G17440	0.0611959069986844	6.31254183938548	0.672122680858568	0.721531605433604	380	420	320	447	264	242	84.9812236222755	87.4280175988436	72.7353562702764	78.7701703180253	67.5981729033236	82.8690497796437
AT1G17450	0.998138702235815	5.75147065680349	4.89092088250699e-09	1.72764958074616e-08	166	211	144	469	240	173	37.123376634994	43.9221707460857	32.7309103216244	82.6470019667872	61.4528844575669	59.2410975697453
AT1G17455	0.175724975699547	3.91357362206366	0.43744787341634	0.497980241177369	58	73	68	83	56	45	12.9708183423473	15.1958221064657	15.4562632074337	14.6262284930562	14.3390063734323	15.4095340499337
AT1G17460	0.838062127290788	4.20727355640037	0.000872996888832271	0.00165418399342599	63	64	62	116	113	49	14.0889923373772	13.3223645864905	14.0924752773661	20.441475966199	28.9340664321044	16.7792704099279
AT1G17470	0.956210892603885	6.92151992248595	1.31442968829227e-11	5.96192428367899e-11	367	426	398	846	612	430	82.0739712351976	88.6769892788271	90.4645993611563	149.081798856934	156.704855366796	147.246658699367
AT1G17480	-1.95562742457567	1.58335865486287	9.63740016779396e-05	0.000207447584321088	25	18	13	8	3	1	5.5908699751497	3.74691503995044	2.95487384847998	1.40975696318614	0.768161055719586	0.342434089998528
AT1G17490	-0.355186439628956	3.84728533033389	0.175451461842855	0.221070990745779	73	69	82	66	56	24	16.3253403274371	14.36317431981	18.6384350442583	11.6304949462856	14.3390063734323	8.21841815996466
AT1G17500	-0.631604225304032	5.45983778144176	0.000859572688340064	0.00163190326954098	252	245	263	248	106	73	56.355969349509	50.9996769326588	59.7793709346334	43.7024658587702	27.1416906354254	24.9976885698925
AT1G17510	-0.147134499639991	3.72743508974309	0.588379762805533	0.643894372911746	71	70	53	72	38	35	15.8780707294252	14.5713362664739	12.0467933822645	12.6878126686752	9.73004003911476	11.9851931499485
AT1G17520	0.11456026336236	4.97487191831426	0.57662839128391	0.633290940969187	126	186	121	201	105	85	28.1779846747545	38.7181220794879	27.5030565896983	35.4201437000516	26.8856369501855	29.1068976498748
AT1G17530	1.04660168648654	6.06218841636912	7.29359643413184e-12	3.38459720858585e-11	203	233	194	447	334	266	45.3978641982156	48.5017335726918	44.0958097388551	78.7701703180253	85.5219308701139	91.0874679396083
AT1G17540	2.94454289121396	0.955897718675656	4.60290659436069e-06	1.16910759271159e-05	1	4	0	17	8	9	0.223634799005988	0.832647786655654	0	2.99573354677054	2.0484294819189	3.08190680998675
AT1G17550	0.153381356248958	5.8398757120292	0.307276765394895	0.364281463044459	266	283	231	366	209	151	59.4868565355928	58.9098309058875	52.5058353076058	64.4963810657657	53.5152202151312	51.7075475897777
AT1G17560	-0.852798081283848	2.37137885152836	0.0317427738054929	0.0467262350709559	19	39	28	26	10	5	4.24906118111377	8.11831591989262	6.36434367364919	4.58171013035494	2.56053685239862	1.71217044999264
AT1G17580	-0.31898743836297	5.97623443802722	0.0611223886206804	0.0852473577075252	311	410	285	382	176	131	69.5504224908623	85.3463981322045	64.7799266782149	67.315894992138	45.0654486022157	44.8588657898071
AT1G17590	0.75296657993547	3.51100664637067	0.00912044673480563	0.014737347804192	33	43	44	73	40	50	7.37994836719761	8.95096370654828	10.001111487163	12.8640322890735	10.2421474095945	17.1217044999264
AT1G17600	-0.0945868397733515	3.18093767457457	0.858353297290554	0.8870211162197	26	43	60	34	32	29	5.81450477415569	8.95096370654828	13.6378793006768	5.99146709354108	8.19371792767559	9.9305886099573
AT1G17610	-0.786547561067231	2.04805821745865	0.046466486343874	0.0663770079846953	18	22	26	17	10	5	4.02542638210778	4.57956282660609	5.90974769695996	2.99573354677054	2.56053685239862	1.71217044999264
AT1G17620	1.67730149168555	7.14657613330266	1.29484387126472e-17	9.58026159480146e-17	329	368	284	968	699	763	73.5758488729701	76.6035963723201	64.5526286898703	170.580592545522	178.981525982664	261.277210668877
AT1G17630	1.07917252004649	2.25494437656508	0.00289458391669803	0.0050779229832022	13	12	16	32	26	14	2.90725238707784	2.49794335996696	3.63676781351382	5.63902785274454	6.65739581623641	4.79407725997939
AT1G17640	-0.254659948167106	3.17376335714748	0.486312674035562	0.546557219846828	27	66	42	39	35	18	6.03813957316168	13.7386884798183	9.54651551047378	6.87256519553241	8.96187898339517	6.1638136199735
AT1G17650	-0.470858028900132	5.56581790227738	0.00246069649186233	0.00436740196813244	241	275	268	220	147	101	53.8959865604431	57.2445353325762	60.9158608763565	38.7683164876187	37.6398917302597	34.5858430898513
AT1G17665	0.162199527149063	5.25726535477515	0.314875040236125	0.372391586843229	167	181	168	229	136	112	37.347011434	37.6773123461683	38.1860620418951	40.3542930712031	34.8233011926212	38.3526180798351
AT1G17680	0.762908868375404	5.90143534492478	2.31061736514302e-07	6.83977311252809e-07	207	249	185	438	274	191	46.2924033942395	51.8323247193144	42.0501278437535	77.1841937344409	70.1587097557222	65.4049111897188
AT1G17690	1.61530772264715	6.14443455806088	8.96837800118781e-24	1.00180969463866e-22	154	177	173	576	449	252	34.4397590469222	36.8446645595127	39.3225519836182	101.502501349402	114.968104672698	86.2933906796289
AT1G17700	-3.96333920524957	1.55104848414708	7.44027690888029e-08	2.3259060722747e-07	34	17	12	1	1	1	7.60358316620359	3.53875309328653	2.72757586013537	0.176219620398267	0.256053685239862	0.342434089998528
AT1G17710	-1.90330619502118	4.49765625460206	0.000251295196478659	0.00051260532990432	262	82	146	18	64	18	58.5923173395689	17.0692796264409	33.1855062983136	3.1719531671688	16.3874358553512	6.1638136199735
AT1G17720	0.046321982491258	6.64203397311438	0.762729511492101	0.803456838604489	475	505	435	548	419	240	106.226529527844	105.121783065276	98.874624929907	96.5683519782503	107.286494115502	82.1841815996466
AT1G17730	-0.141743899505072	5.21491765569745	0.390014019219313	0.45040851206469	188	192	175	196	123	96	42.0433422131258	39.9670937594714	39.7771479603074	34.5390455980603	31.494603284503	32.8736726398586
AT1G17744	-0.532649139282955	4.59987233106797	0.104853139817536	0.138805777834757	140	80	179	129	42	63	31.3088718608383	16.6529557331131	40.6863399136859	22.7323310313764	10.7542547800742	21.5733476699072
AT1G17745	-0.447417595470517	6.583535360369	0.136683458129376	0.176813707687039	570	276	716	568	204	226	127.471835433413	57.4526972792401	162.745359654743	100.092744386216	52.2349517889319	77.3901043396672
AT1G17750	0.392137949182726	2.85177707181453	0.24902830204304	0.302301259164459	24	32	29	55	20	20	5.36723517614371	6.66118229324523	6.5916416619938	9.69207912190468	5.12107370479724	6.84868179997055
AT1G17760	0.21353781557716	5.23641631094951	0.246341977079344	0.299393533395427	150	209	143	253	139	97	33.5452198508982	43.5058468527579	32.5036123332798	44.5835639607615	35.5914622483408	33.2161067298572
AT1G17780	1.19917345608936	5.25231082180669	8.14439244491169e-10	3.1044649675158e-09	118	116	100	266	239	123	26.3889062827066	24.146785813014	22.7297988344614	46.874419025939	61.196830772327	42.1193930698189
AT1G17790	0.132060919983332	4.23267905411704	0.554961899902844	0.612733207362144	81	96	77	118	69	46	18.114418719485	19.9835468797357	17.5019451025353	20.7939152069955	17.6677042815505	15.7519681399323
AT1G17810	0.374139001509776	1.13179282097098	0.50726791728108	0.567165123534166	7	7	8	13	7	4	1.56544359304192	1.45713362664739	1.81838390675691	2.29085506517747	1.79237579667903	1.36973635999411
AT1G17820	0.69892655005589	5.25326767256964	1.62184961798653e-05	3.84637825492057e-05	136	145	137	278	169	119	30.4143326648144	30.1834822662674	31.1398244032121	48.9890544707182	43.2730728055367	40.7496567098248
AT1G17830	-1.78423454372651	2.92972319422752	4.36646403151884e-05	9.79016714749173e-05	60	45	50	7	21	7	13.4180879403593	9.3672875998761	11.3648994172307	1.23353734278787	5.3771273900371	2.39703862998969
AT1G17840	-1.77421435242714	6.32569601025497	4.17259495460917e-19	3.45772508199913e-18	562	690	522	176	178	71	125.682757041365	143.6317431981	118.649549915888	31.014653190095	45.5775559726955	24.3128203898955
AT1G17850	-1.73871506153629	5.1587612832332	1.28946601715772e-16	8.78253981100205e-16	253	311	212	93	71	30	56.579604148515	64.7383654124771	48.1871735290581	16.3884246970388	18.1798116520302	10.2730226999558
AT1G17860	-1.11301232612655	5.98628032792543	7.31007116347455e-09	2.53645909375468e-08	401	395	436	271	98	115	89.6775544014012	82.2239689322458	99.1019229182516	47.7555171279303	25.0932611535065	39.3799203498307
AT1G17870	4.5704131947453	7.27678611919337	4.04067358463037e-113	1.69675305463989e-110	68	66	48	1415	1249	807	15.2071663324072	13.7386884798183	10.9103034405415	249.350762863548	319.811052864588	276.344310628812
AT1G17880	0.710242722869371	6.57057685741094	5.68615889038738e-06	1.42524552720929e-05	350	338	350	572	483	318	78.2721796520958	70.3587379724027	79.5542959206148	100.797622867809	123.673929970853	108.894040619532
AT1G17890	-0.409604752799477	5.30805362776926	0.0225799012892136	0.0341520177100015	194	221	228	224	101	86	43.3851510071617	46.0037902127249	51.8239413425719	39.4731949692118	25.8614222092261	29.4493317398734
AT1G17920	-1.23226160447829	2.81273524630597	9.27339320929886e-05	0.000199925962567617	37	49	44	24	13	9	8.27448756322156	10.1999353865318	10.001111487163	4.22927088955841	3.32869790811821	3.08190680998675
AT1G17930	0.0510697964450905	4.11014916239841	0.886649828982225	0.911137535890639	68	92	79	119	56	37	15.2071663324072	19.15089909308	17.9565410792245	20.9701348273938	14.3390063734323	12.6700613299455
AT1G17940	0.20760973597997	4.61548341022937	0.365854240911743	0.425574167485149	113	132	80	141	112	57	25.2707322876766	27.4773769596366	18.1838390675691	24.8469664761556	28.6780127468646	19.5187431299161
AT1G17950	0.722225549723538	1.38633733292536	0.147428934313467	0.189286019745033	8	11	5	15	13	5	1.7890783920479	2.28978141330305	1.13648994172307	2.643294305974	3.32869790811821	1.71217044999264
AT1G17960	1.80720093640689	2.94265069158198	1.71707962646535e-08	5.73549194710243e-08	16	20	12	68	48	25	3.57815678409581	4.16323893327827	2.72757586013537	11.9829341870822	12.2905768915134	8.56085224996319
AT1G17970	-0.662119446815733	4.90420141574909	0.00110662072695244	0.00206585266537593	150	198	171	137	64	70	33.5452198508982	41.2160654394549	38.867956006929	24.1420879945626	16.3874358553512	23.9703862998969
AT1G17980	-0.619195546312806	5.70576751673343	0.000116147207778674	0.000247703663687189	263	339	300	234	133	117	58.8159521385749	70.5668999190666	68.1893965033841	41.2353911731945	34.0551401369017	40.0647885298277
AT1G18030	0.562936147400727	4.92023305736964	0.00289392235858447	0.00507719529759841	100	125	125	199	145	85	22.3634799005988	26.0202433329892	28.4122485430767	35.0677044592551	37.12778435978	29.1068976498748
AT1G18040	0.73636980551267	3.89525774326035	0.00201060450870689	0.00361645562467103	50	54	54	117	65	41	11.1817399502994	11.2407451198513	12.2740913706091	20.6176955865972	16.643489540591	14.0397976899396
AT1G18060	-0.603794204095356	5.98336448578801	6.47632886536417e-05	0.000142171068743981	318	423	353	304	179	120	71.1158660839042	88.0525034388354	80.2361898856487	53.5707646010731	45.8336096579353	41.0920907998233
AT1G18070	1.10371550003343	7.69870208269267	3.61935227739278e-13	1.87021075991044e-12	593	702	614	1375	1158	767	132.615435810551	146.129686558067	139.560964843593	242.301978047617	296.51016750776	262.646947028871
AT1G18080	0.584524057007366	7.55976618197901	0.000546430575851822	0.00106380504576848	690	704	779	1032	832	711	154.308011314132	146.546010451395	177.065132920454	181.858648251011	213.036666119565	243.470637988953
AT1G18090	-1.08571228310564	3.17099156300466	0.000191273421496151	0.000396218858421908	53	66	46	35	18	12	11.8526443473174	13.7386884798183	10.4557074638522	6.16768671393934	4.60896633431752	4.10920907998233
AT1G18100	0.0485673075906528	3.67090093796894	0.921276874989051	0.939495117201503	58	61	55	95	31	30	12.9708183423473	12.6978787464987	12.5013893589538	16.7408639378354	7.93766424243573	10.2730226999558
AT1G18140	-1.03013751090918	1.63457683364381	0.0301393706068906	0.0445604433144629	22	17	11	15	3	3	4.91996557813174	3.53875309328653	2.50027787179075	2.643294305974	0.768161055719586	1.02730226999558
AT1G18150	-0.597945778036959	6.06408478041438	4.22669617350039e-05	9.49748831123119e-05	382	427	346	330	170	139	85.4284932202874	88.885151225491	78.6451039672364	58.1524747314281	43.5291264907766	47.5983385097953
AT1G18160	0.120894185306008	6.85394712361698	0.405109269759591	0.465411967312862	492	618	491	730	431	297	110.028321110946	128.644083038298	111.603312277205	128.640322890735	110.359138338381	101.702924729563
AT1G18170	-1.65056679489734	5.3380051287178	9.78849910807793e-22	9.60916782670856e-21	295	310	260	104	75	48	65.9722657067665	64.5302034658131	59.0974769695996	18.3268405214198	19.2040263929897	16.4368363199293
AT1G18180	-0.907244905362636	2.91299731324513	0.00289107069026255	0.00507262475678709	48	46	37	33	17	9	10.7344703522874	9.57544954654002	8.41002556875071	5.81524747314281	4.35291264907766	3.08190680998675
AT1G18190	0.482742423143541	5.07568847615351	0.00480480850384079	0.00813693331481713	134	152	118	228	142	99	29.9670630668024	31.6406158929148	26.8211626246644	40.1780734508049	36.3596233040604	33.9009749098542
AT1G18200	-3.08443099526763	3.23777000727701	6.44157480722476e-14	3.539168043617e-13	72	105	46	9	6	6	16.1017055284311	21.8570043997109	10.4557074638522	1.5859765835844	1.53632211143917	2.05460453999116
AT1G18210	-0.966916606200432	5.89552733661068	2.20061918401535e-08	7.26221978032075e-08	338	353	426	225	127	119	75.588562064024	73.4811671723614	96.8289430348055	39.6494145896101	32.5188180254625	40.7496567098248
AT1G18250	-1.27287386504866	3.35825357961911	3.42652669956258e-06	8.84398060338682e-06	61	75	60	33	19	15	13.6417227393653	15.6121459997935	13.6378793006768	5.81524747314281	4.86502001955738	5.13651134997791
AT1G18260	1.942585295204	7.62239099680997	4.86199477142912e-42	1.52966979230773e-40	390	440	350	1668	1180	850	87.2175716123353	91.5912565321219	79.5542959206148	293.934326824309	302.143348583037	291.068976498748
AT1G18265	-4.77386772824082	3.70985405167374	5.69736194277033e-29	8.60711595700752e-28	138	124	75	7	1	2	30.8616022628263	25.8120813863253	17.047349125846	1.23353734278787	0.256053685239862	0.684868179997055
AT1G18270	-2.0279887154528	6.61191883472996	7.7872525549859e-31	1.31660237117001e-29	712	953	592	232	136	93	159.227976892263	198.378335170709	134.560409100011	40.8829519323979	34.8233011926212	31.8463703698631
AT1G18290	1.60402523148545	1.61565010403283	0.00111413537293097	0.00207818415677886	8	3	8	29	11	10	1.7890783920479	0.62448583999174	1.81838390675691	5.11036899154974	2.81659053763848	3.42434089998528
AT1G18300	-0.122906968753875	4.51185162397715	0.619470290492993	0.672233568756069	91	146	101	107	97	49	20.3507667095449	30.3916442129314	22.957096822806	18.8554993826146	24.8372074682666	16.7792704099279
AT1G18320	2.41970217240939	1.67485752980375	2.44370867998667e-07	7.21713073050174e-07	5	3	5	23	21	14	1.11817399502994	0.62448583999174	1.13648994172307	4.05305126916014	5.3771273900371	4.79407725997939
AT1G18330	0.996991614809854	4.09431709942305	0.0011463779826619	0.00213445601042903	59	77	28	125	99	47	13.1944531413533	16.0284698931213	6.36434367364919	22.0274525497834	25.3493148387463	16.0944022299308
AT1G18335	-0.160763666865344	3.41950534874713	0.555905843497284	0.613577869102034	50	59	47	63	28	26	11.1817399502994	12.2815548531709	10.6830054521968	11.1018360850908	7.16950318671614	8.90328633996172
AT1G18340	-0.911600043581202	3.57497718431678	0.000708289621906824	0.00136012760245962	60	80	73	52	22	21	13.4180879403593	16.6529557331131	16.5927531491568	9.16342026070988	5.63318107527697	7.19111588996908
AT1G18350	-1.15897150693537	1.0310238504768	0.117330047431152	0.153828409324799	19	8	4	5	1	5	4.24906118111377	1.66529557331131	0.909191953378455	0.881098101991335	0.256053685239862	1.71217044999264
AT1G18360	-0.632141362962046	4.7143300754659	0.00172431418347801	0.00312704817902729	126	163	161	127	73	45	28.1779846747545	33.9303973062179	36.5949761234828	22.3798917905799	18.6919190225099	15.4095340499337
AT1G18370	-3.55897568911046	3.02722898616237	2.95559223553158e-18	2.28453290151382e-17	55	81	60	12	1	1	12.2999139453293	16.861117679777	13.6378793006768	2.1146354447792	0.256053685239862	0.342434089998528
AT1G18382	-0.637230014268321	2.8519714445573	0.0412681191353112	0.0594839102856857	41	33	43	32	19	12	9.16902675924551	6.86934423990914	9.77381349881839	5.63902785274454	4.86502001955738	4.10920907998233
AT1G18390	-0.639527403578441	5.92071810736583	0.000141634017255041	0.000298653570305361	368	309	372	255	192	112	82.2976060342036	64.3220415191492	84.5548516641963	44.9360032015581	49.1623075660535	38.3526180798351
AT1G18400	0.689437054725854	2.68611990387928	0.0479212438418858	0.0682939128196871	21	17	29	37	34	18	4.69633077912575	3.53875309328653	6.5916416619938	6.52012595473588	8.70582529815531	6.1638136199735
AT1G18410	-0.137500053973782	0.402064296788195	0.855249472074734	0.884524410023107	2	4	7	7	0	3	0.447269598011976	0.832647786655654	1.5910859184123	1.23353734278787	0	1.02730226999558
AT1G18415	-0.038176982873399	4.02337852089374	0.86375782266369	0.891352673610917	89	78	64	111	45	37	19.9034971115329	16.2366318397852	14.5470712540553	19.5603778642076	11.5224158357938	12.6700613299455
AT1G18420	-0.0122489363790896	3.92928599744982	0.930354344516769	0.946781294464467	82	73	59	108	40	35	18.338053518491	15.1958221064657	13.4105813123322	19.0317190030128	10.2421474095945	11.9851931499485
AT1G18440	-0.0608147814327787	4.17347577681932	0.790198201704069	0.82747815147147	77	103	80	103	65	40	17.2198795234611	21.4406805063831	18.1838390675691	18.1506209010215	16.643489540591	13.6973635999411
AT1G18450	-0.207069591277167	5.75463246405315	0.161902819998145	0.205623876568226	264	310	255	282	179	132	59.0395869375808	64.5302034658131	57.9609870278765	49.6939329523113	45.8336096579353	45.2012998798056
AT1G18460	0.406458409618329	6.07973909684773	0.0178615876312389	0.0275357778602211	240	359	243	487	282	174	53.6723517614371	74.7301388523449	55.2334111677411	85.818955133956	72.2071392376411	59.5835316597438
AT1G18470	0.75735843148216	7.09009089011583	1.29054383685323e-07	3.92930304632909e-07	481	566	420	930	663	441	107.56833832188	117.819661811775	95.4651551047378	163.884246970388	169.763593314029	151.013433689351
AT1G18480	1.80507498052336	5.99437851754383	2.60495659879629e-26	3.3945273576208e-25	125	129	156	495	381	284	27.9543498757485	26.8528911196448	35.4584861817597	87.2287120971421	97.5564540763875	97.2512815595818
AT1G18485	-1.37389705634931	4.61572607581675	6.1043166948528e-11	2.5993878376095e-10	154	176	163	74	40	42	34.4397590469222	36.6365026128488	37.049572100172	13.0402519094718	10.2421474095945	14.3822317799382
AT1G18490	-0.760154034075168	4.19764676976958	0.000403619846159707	0.000800702078150996	109	113	100	83	49	28	24.3761930916527	23.5222999730222	22.7297988344614	14.6262284930562	12.5466305767532	9.58815451995877
AT1G18500	0.460864887182466	7.33249557136201	0.000677811171763857	0.00130464384192826	654	664	637	1013	698	499	146.257158549916	138.219532584838	144.788818575519	178.510475463444	178.725472297424	170.874610909265
AT1G18540	0.363076695643316	6.7925714321629	0.0269476690562831	0.0401968419966711	422	441	529	621	506	330	94.373885180527	91.7994184787858	120.240635834301	109.432384267324	129.56316473137	113.003249699514
AT1G18550	-1.97323140886365	2.6702451374255	1.78811909947582e-07	5.36722663615091e-07	48	48	35	12	6	9	10.7344703522874	9.99177343986784	7.95542959206148	2.1146354447792	1.53632211143917	3.08190680998675
AT1G18560	-1.01887325779516	2.92826212166138	0.00284115854998001	0.00499015606695593	35	57	44	23	14	17	7.82721796520958	11.8652309598431	10.001111487163	4.05305126916014	3.58475159335807	5.82137952997497
AT1G18570	-3.92623797762268	5.57725659536898	8.39996771721406e-64	6.96926353828212e-62	443	360	445	26	25	16	99.0702159596527	74.9383007990088	101.147604813353	4.58171013035494	6.40134213099655	5.47894543997644
AT1G18580	-1.25237659347556	4.57760576098863	3.3655116993514e-08	1.08574425722569e-07	159	181	130	70	42	47	35.5579330419521	37.6773123461683	29.5487384847998	12.3353734278787	10.7542547800742	16.0944022299308
AT1G18590	-1.52653883148734	4.0674850444779	1.84771465876003e-07	5.53399953692088e-07	96	95	149	40	31	25	21.4689407045749	19.7753849330718	33.8674002633474	7.04878481593068	7.93766424243573	8.56085224996319
AT1G18600	-0.330089220501107	4.5190579144212	0.092298115372381	0.123834508470404	113	128	119	110	72	54	25.2707322876766	26.6447291729809	27.048460613009	19.3841582438094	18.4358653372701	18.4914408599205
AT1G18610	-0.494300596419519	3.27816657357858	0.0784524163080094	0.106903107149245	46	60	49	46	22	23	10.2872007542754	12.4897167998348	11.1376014288861	8.10610253832028	5.63318107527697	7.87598406996613
AT1G18620	-2.53128340063289	5.67038218575019	3.02587717747351e-44	1.0570534601646e-42	390	486	353	85	57	34	87.2175716123353	101.166706078662	80.2361898856487	14.9786677338527	14.5950600586721	11.6427590599499
AT1G18630	1.65373957897315	4.67226575375242	6.62036480425322e-13	3.34941298776283e-12	51	72	55	220	170	79	11.4053747493054	14.9876601598018	12.5013893589538	38.7683164876187	43.5291264907766	27.0522931098837
AT1G18640	-0.326566466526267	4.93133176728677	0.0898716534262629	0.120910104674957	134	190	159	175	88	63	29.9670630668024	39.5507698661435	36.1403801467936	30.8384335696967	22.5327243011079	21.5733476699072
AT1G18650	-1.75482616341703	4.75438581208761	4.29540008041704e-13	2.20239601431999e-12	197	251	136	62	50	29	44.0560554041796	52.2486486126423	30.9125264148675	10.9256164646925	12.8026842619931	9.9305886099573
AT1G18660	-0.525064644329766	6.46791440601025	0.000123052792823174	0.000261509426268294	502	536	461	423	251	191	112.264669101006	111.574803411858	104.784372626867	74.5408994284669	64.2694749952054	65.4049111897188
AT1G18670	-2.01145533015918	3.58552315775831	8.03040160488462e-10	3.06385209386438e-09	72	125	64	30	14	10	16.1017055284311	26.0202433329892	14.5470712540553	5.28658861194801	3.58475159335807	3.42434089998528
AT1G18680	1.53039380905755	4.11233483922512	8.95647590295849e-10	3.405181969314e-09	32	54	42	167	77	68	7.15631356819162	11.2407451198513	9.54651551047378	29.4286766065106	19.7161337634694	23.2855181198999
AT1G18690	-0.432987503088351	3.69075126915232	0.124494758622638	0.162392176794172	59	88	59	71	27	30	13.1944531413533	18.3182513064244	13.4105813123322	12.5115930482769	6.91344950147628	10.2730226999558
AT1G18700	0.335341851656831	6.06417202747742	0.0251332171481531	0.0376722409664918	265	322	266	426	297	173	59.2632217365868	67.0281468257801	60.4612648996673	75.0695582896617	76.047944516239	59.2410975697453
AT1G18710	-1.620488332048	2.93708644196213	0.000984536549334131	0.00185341482516917	78	57	18	16	16	8	17.4435143224671	11.8652309598431	4.09136379020305	2.81951392637227	4.09685896383779	2.73947271998822
AT1G18720	0.258469699112194	6.96836240038349	0.0887021248191116	0.119453820294394	535	562	544	645	532	394	119.644617468204	116.987014025119	123.65010565947	113.661655156882	136.220560547607	134.91903145942
AT1G18730	-0.742952291058982	6.33676796853026	2.91801722665478e-06	7.59821848337747e-06	469	506	471	278	251	165	104.884720733808	105.32994501194	107.057352510313	48.9890544707182	64.2694749952054	56.501624849757
AT1G18735	-0.792387524053549	3.52793312087299	0.00225779267602629	0.00402533074273607	62	69	69	46	32	18	13.8653575383713	14.36317431981	15.6835611957783	8.10610253832028	8.19371792767559	6.1638136199735
AT1G18740	0.793483477647217	5.68076868316851	1.90045168100799e-05	4.47308325193554e-05	188	188	165	309	297	155	42.0433422131258	39.1344459728157	37.5041680768613	54.4518627030645	76.047944516239	53.0772839497718
AT1G18745	-1.04128751591998	2.83289003191899	0.00739730206301875	0.0121541872753073	42	41	44	14	25	10	9.3926615582515	8.53463981322045	10.001111487163	2.46707468557574	6.40134213099655	3.42434089998528
AT1G18750	1.77109145010323	4.08864853533351	1.46459669706027e-11	6.61012099993685e-11	34	44	33	152	116	51	7.60358316620359	9.15912565321219	7.50083361537225	26.7853823005366	29.702227487824	17.4641385899249
AT1G18773	-1.67423275426176	2.31061023311716	3.82025975730924e-05	8.63703601432754e-05	32	41	23	13	10	2	7.15631356819162	8.53463981322045	5.22785373192612	2.29085506517747	2.56053685239862	0.684868179997055
AT1G18800	1.82825272150738	6.12025591851174	2.20553294602444e-31	3.8458513472372e-30	148	153	142	566	449	274	33.0979502528862	31.8487778395787	32.2763143449352	99.7403051454191	114.968104672698	93.8269406595965
AT1G18810	-2.08277424245626	2.78360072609562	3.82725395151677e-08	1.22835091727358e-07	55	58	32	13	10	5	12.2999139453293	12.073392906507	7.27353562702764	2.29085506517747	2.56053685239862	1.71217044999264
AT1G18830	2.59849161506621	1.48057970049765	2.06912164410326e-06	5.49274247826973e-06	0	6	4	25	10	16	0	1.24897167998348	0.909191953378455	4.40549050995667	2.56053685239862	5.47894543997644
AT1G18840	-1.9497784801442	4.21868114743506	3.42285688273435e-17	2.4479910747008e-16	133	142	132	45	28	15	29.7434282677964	29.5589964262757	30.003334461489	7.92988291792201	7.16950318671614	5.13651134997791
AT1G18850	1.33700401312096	4.50053478375251	1.56875133346553e-11	7.05081420650651e-11	60	67	58	178	120	87	13.4180879403593	13.9468504264822	13.1832833239876	31.3670924308915	30.7264422287835	29.7917658298719
AT1G18860	-2.34444763841784	2.35215433661251	2.73945490545702e-06	7.15953564520305e-06	53	28	26	13	1	4	11.8526443473174	5.82853450658958	5.90974769695996	2.29085506517747	0.256053685239862	1.36973635999411
AT1G18870	-2.15420546871158	3.52141063319254	8.28795685896641e-11	3.48239739289551e-10	107	86	59	28	13	7	23.9289234936407	17.9019274130966	13.4105813123322	4.93414937115147	3.32869790811821	2.39703862998969
AT1G18880	-1.39402839785345	4.90327527172811	5.51609202108007e-12	2.58540112587115e-11	206	221	182	105	43	46	46.0687685952335	46.0037902127249	41.3682338787197	18.503060141818	11.0103084653141	15.7519681399323
AT1G18890	-0.62897436619503	5.99323083689979	0.000131823145199772	0.00027922514264263	319	361	422	274	194	123	71.3395008829102	75.1464627456727	95.919751081427	48.2841759891251	49.6744149365332	42.1193930698189
AT1G18900	-0.0580804335757091	4.89766243033215	0.729813700980615	0.773455921265883	146	152	135	181	100	69	32.6506806548743	31.6406158929148	30.6852284265229	31.8957512920863	25.6053685239862	23.6279522098984
AT1G18910	1.29903149815914	5.09127731433217	7.34605771233429e-11	3.09992788123442e-10	96	98	90	340	150	113	21.4689407045749	20.3998707730635	20.4568189510152	59.9146709354107	38.4080527859793	38.6950521698336
AT1G18940	-0.119340627766186	1.71046831854796	0.859066857594277	0.88758019893848	18	12	12	21	4	8	4.02542638210778	2.49794335996696	2.72757586013537	3.70061202836361	1.02421474095945	2.73947271998822
AT1G18950	0.523421675856739	5.87228920855809	0.000536379193977673	0.0010458199843916	221	269	204	425	229	180	49.4232905803234	55.9955636525927	46.3687896223012	74.8933386692634	58.6362939199284	61.638136199735
AT1G18970	-2.05050531494842	3.17914429016796	0.00346664601795198	0.00601481646558563	146	25	21	23	4	12	32.6506806548743	5.20404866659783	4.77325775523689	4.05305126916014	1.02421474095945	4.10920907998233
AT1G18980	-0.322444378292286	5.07515473658428	0.284595629317285	0.340257970298226	253	141	135	226	63	81	56.579604148515	29.3508344796118	30.6852284265229	39.8256342100083	16.1313821701113	27.7371612898807
AT1G18990	-0.241709714799297	1.36109074668304	0.649162416442514	0.700354754651907	10	15	8	10	10	3	2.23634799005988	3.1224291999587	1.81838390675691	1.76219620398267	2.56053685239862	1.02730226999558
AT1G19000	0.0329681449475847	7.59159439223345	0.815563251276949	0.849301819961666	919	932	894	950	729	573	205.520380286503	194.006934290767	203.204401580085	167.408639378354	186.663136539859	196.214733569156
AT1G19010	-0.577953135917017	3.60612631983054	0.0411447515167271	0.0593351841328972	65	74	62	44	47	19	14.5362619353892	15.4039840531296	14.0924752773661	7.75366329752374	12.0345232062735	6.50624770997202
AT1G19020	-1.47063170285693	4.7064821111405	3.38124874033934e-09	1.21206575054394e-08	197	131	204	89	43	32	44.0560554041796	27.2692150129727	46.3687896223012	15.6835462154458	11.0103084653141	10.9578908799529
AT1G19025	-0.133084932535819	2.68511738621728	0.761727696629191	0.802698536012294	31	28	31	28	22	17	6.93267876918563	5.82853450658958	7.04623763868303	4.93414937115147	5.63318107527697	5.82137952997497
AT1G19050	-1.88466632537652	2.86747794392057	1.00960341577673e-06	2.77351133284673e-06	31	56	63	19	8	7	6.93267876918563	11.6570690131792	14.3197732657107	3.34817278756707	2.0484294819189	2.39703862998969
AT1G19070	-1.82435445938579	0.60037105597399	0.0308225582242332	0.0455018623921526	11	6	6	0	4	1	2.45998278906587	1.24897167998348	1.36378793006768	0	1.02421474095945	0.342434089998528
AT1G19080	-0.836247244986835	2.74872163892423	0.0138136270957251	0.0216968848184458	40	39	35	20	22	10	8.94539196023952	8.11831591989262	7.95542959206148	3.52439240796534	5.63318107527697	3.42434089998528
AT1G19100	0.395975266944046	4.78277657166522	0.0471509484165181	0.0672753563981884	127	122	91	188	97	87	28.4016194737605	25.3957574929974	20.6841169393599	33.1292886348742	24.8372074682666	29.7917658298719
AT1G19110	-0.846531836856505	5.87304033516187	1.07995065377043e-08	3.6844743246527e-08	350	404	322	231	159	104	78.2721796520958	84.097426452221	73.1899522469656	40.7067323119997	40.7125359531381	35.6131453598469
AT1G19120	-1.05802059405382	4.42590823851392	1.21629270921538e-06	3.3121279492874e-06	135	139	130	65	50	42	30.1906978658084	28.934510586284	29.5487384847998	11.4542753258873	12.8026842619931	14.3822317799382
AT1G19130	-1.16844118721979	5.04501630549625	2.63451690197118e-07	7.75061764011425e-07	196	177	266	101	83	50	43.8324206051737	36.8446645595127	60.4612648996673	17.798181660225	21.2524558749086	17.1217044999264
AT1G19140	0.72933548481297	5.26876336294373	1.58426086020321e-05	3.76330540978311e-05	133	150	134	253	164	145	29.7434282677964	31.224291999587	30.4579304381782	44.5835639607615	41.9928043793374	49.6529430497865
AT1G19150	-0.875852513694558	6.48526614893942	3.65430521475567e-10	1.44570244373799e-09	543	603	515	345	225	173	121.433695860252	125.52165383834	117.058463997476	60.7957690374021	57.612079178969	59.2410975697453
AT1G19170	-0.577943485253194	4.40702297736583	0.0131403974353671	0.0207044624087962	110	149	99	117	57	32	24.5998278906587	31.0161300529231	22.5025008461168	20.6176955865972	14.5950600586721	10.9578908799529
AT1G19180	0.80254521591357	7.10858364911303	3.60424133708398e-05	8.17740321444922e-05	611	423	415	829	609	565	136.640862192659	88.0525034388354	94.3286651630147	146.086065310163	155.936694311076	193.475260849168
AT1G19190	1.70845941392561	2.56145713046012	5.72475040390769e-07	1.61869540072564e-06	11	13	14	55	28	22	2.45998278906587	2.70610530663087	3.18217183682459	9.69207912190468	7.16950318671614	7.53354997996761
AT1G19200	-1.53790218536591	3.0923087319733	9.62098446476771e-06	2.34746088399218e-05	71	45	52	25	10	13	15.8780707294252	9.3672875998761	11.8194953939199	4.40549050995667	2.56053685239862	4.45164316998086
AT1G19220	-1.48871538309396	4.74838277002497	1.7394894591812e-11	7.79097412105187e-11	191	217	148	91	37	38	42.7142466101437	45.1711424260692	33.6401022750028	16.0359854562423	9.4739863538749	13.012495419944
AT1G19230	0.287686160494281	3.76719938411671	0.350126095417985	0.409143260979126	76	42	53	96	40	41	16.9962447244551	8.74280175988436	12.0467933822645	16.9170835582336	10.2421474095945	14.0397976899396
AT1G19240	0.380637039400957	3.72825791007611	0.118370657787113	0.155084027674476	49	62	51	83	57	35	10.9581051512934	12.9060406931626	11.5921974055753	14.6262284930562	14.5950600586721	11.9851931499485
AT1G19250	-4.97829632036345	2.73784395175192	5.73103209747952e-17	4.0287569674663e-16	63	34	66	2	1	1	14.0889923373772	7.07750618657306	15.0016672307445	0.352439240796534	0.256053685239862	0.342434089998528
AT1G19270	-0.572544056895345	5.02957752470365	0.00171500546550548	0.00311153800002123	161	203	190	158	97	58	36.0052026399641	42.2568751727744	43.1866177854766	27.8427000229262	24.8372074682666	19.8611772199146
AT1G19290	1.78151196751135	4.01837949705547	3.70157234617194e-12	1.75411222005605e-11	30	43	32	158	98	51	6.70904397017964	8.95096370654828	7.27353562702764	27.8427000229262	25.0932611535065	17.4641385899249
AT1G19300	-0.69025157470175	4.4794625662888	0.00316436058299646	0.00551965779550145	116	150	121	96	44	56	25.9416366846946	31.224291999587	27.5030565896983	16.9170835582336	11.2663621505539	19.1763090399175
AT1G19310	0.231878879760623	5.20363683677119	0.151150591141079	0.193376519512457	157	172	156	226	143	103	35.1106634439401	35.8038548261931	35.4584861817597	39.8256342100083	36.6156769893003	35.2707112698483
AT1G19330	-3.23629332901051	4.32458927410833	1.10051034144175e-32	2.08317394530869e-31	144	186	165	18	18	7	32.2034110568623	38.7181220794879	37.5041680768613	3.1719531671688	4.60896633431752	2.39703862998969
AT1G19340	-2.31287925263602	2.78447785794175	1.15002546034892e-10	4.76306841226636e-10	43	61	45	15	7	3	9.61629635725749	12.6978787464987	10.2284094755076	2.643294305974	1.79237579667903	1.02730226999558
AT1G19350	-1.29619551447652	6.71138677738943	2.42367752636471e-18	1.88756959812567e-17	723	722	683	308	239	160	161.687959681329	150.292925491345	155.244526039371	54.2756430826662	61.196830772327	54.7894543997644
AT1G19360	-0.568262963138348	5.50203986049568	0.00268895980907379	0.00474310107412527	267	220	280	236	106	97	59.7104913345988	45.7956282660609	63.6434367364919	41.587830413991	27.1416906354254	33.2161067298572
AT1G19370	-0.653129443717333	5.46356029901908	3.46613304064198e-05	7.88928688542582e-05	252	284	232	187	125	90	56.355969349509	59.1179928525514	52.7331332959504	32.9530690144759	32.0067106549828	30.8190680998675
AT1G19380	-3.15942915927261	3.86540403348418	1.05145776180372e-21	1.03022832889873e-20	88	155	111	14	9	9	19.6798623125269	32.2651017329066	25.2300767062521	2.46707468557574	2.30448316715876	3.08190680998675
AT1G19394	1.20544662583197	4.06911792654278	2.10840765781098e-06	5.59198194987351e-06	38	57	51	107	102	62	8.49812236222755	11.8652309598431	11.5921974055753	18.8554993826146	26.1174758944659	21.2309135799087
AT1G19396	1.24878486738639	5.48564537905903	5.71019577793952e-13	2.90034530552662e-12	126	142	116	304	251	179	28.1779846747545	29.5589964262757	26.3665666479752	53.5707646010731	64.2694749952054	61.2957021097364
AT1G19397	1.28674323249937	4.67073643142763	5.73518154439093e-10	2.22235584665514e-09	79	78	57	182	133	107	17.6671491214731	16.2366318397852	12.955985335643	32.0719709124846	34.0551401369017	36.6404476298424
AT1G19400	0.99933386080495	7.36130634555229	2.67930299248201e-11	1.18125858952882e-10	534	539	510	1065	882	602	119.420982669198	112.199289251849	115.921974055753	187.673895724154	225.839350381558	206.145322179114
AT1G19430	0.303379846223466	5.4965249512621	0.0925730218116862	0.124162864011294	194	201	185	342	159	114	43.3851510071617	41.8405512794466	42.0501278437535	60.2671101762073	40.7125359531381	39.0374862598321
AT1G19440	0.942229395212615	4.73356292979248	5.00585175328946e-06	1.26505042588656e-05	67	103	92	189	140	86	14.9835315334012	21.4406805063831	20.9114149277045	33.3055082552724	35.8475159335807	29.4493317398734
AT1G19450	2.65853136477215	6.82184534212219	2.75357734665581e-57	1.69633555343683e-55	126	192	133	1059	725	537	28.1779846747545	39.9670937594714	30.2306324498336	186.616578001765	185.6389217989	183.887106329209
AT1G19480	-0.40531409656872	3.22617008838061	0.307668093256872	0.36470668780121	40	65	42	42	13	33	8.94539196023952	13.5305265331544	9.54651551047378	7.40122405672721	3.32869790811821	11.3003249699514
AT1G19485	0.310839469140237	5.65426232134358	0.0680143761830013	0.0939174420737826	208	271	170	328	199	141	46.5160381932455	56.4118875459205	38.6406580185843	57.8000354906316	50.9546833627326	48.2832066897924
AT1G19490	3.06109391061619	3.26081621699306	1.13361147490269e-18	9.05832610003796e-18	13	7	9	108	67	34	2.90725238707784	1.45713362664739	2.04568189510152	19.0317190030128	17.1555969110708	11.6427590599499
AT1G19510	-5.16661471587665	1.41339574720302	1.2237754552765e-10	5.0583374382823e-10	16	24	18	0	1	0	3.57815678409581	4.99588671993392	4.09136379020305	0	0.256053685239862	0
AT1G19520	0.0969839863834222	5.13936124045913	0.593758702099848	0.648849065505681	154	193	141	220	115	99	34.4397590469222	40.1752557061353	32.0490163565905	38.7683164876187	29.4461738025841	33.9009749098542
AT1G19530	-0.128863822829131	3.45351803742772	0.709276796245143	0.755152610966577	72	50	36	65	26	30	16.1017055284311	10.4080973331957	8.18272758040609	11.4542753258873	6.65739581623641	10.2730226999558
AT1G19540	-0.731592550775908	2.65881117479467	0.0428176506635334	0.0615449514532213	36	34	34	24	10	17	8.05085276421557	7.07750618657306	7.72813160371687	4.22927088955841	2.56053685239862	5.82137952997497
AT1G19550	-1.21202293158553	0.448900138412514	0.214795610254645	0.265093238759571	4	9	5	0	5	1	0.894539196023952	1.87345751997522	1.13648994172307	0	1.28026842619931	0.342434089998528
AT1G19570	-0.220197126843712	6.66777267621222	0.129698321509658	0.16853000716026	509	540	521	481	359	257	113.830112694048	112.407451198513	118.422251927544	84.7616374115664	91.9232730011105	88.0055611296216
AT1G19580	0.387814927707285	5.51833388422713	0.0141982789702394	0.022258574330792	189	205	177	319	185	124	42.2669770121317	42.6731990661022	40.2317439369966	56.2140589070471	47.3699317693745	42.4618271598174
AT1G19600	1.34645081439504	6.47072566179324	1.29571339727037e-19	1.11457353102989e-18	258	248	218	654	483	357	57.6977781435449	51.6241627726505	49.5509614591258	115.247631740467	123.673929970853	122.248970129474
AT1G19610	-1.35888450402707	2.63328488989892	0.00749222244035888	0.0122954194395298	37	15	63	16	12	9	8.27448756322156	3.1224291999587	14.3197732657107	2.81951392637227	3.07264422287835	3.08190680998675
AT1G19620	-1.05363485617797	1.42921095426758	0.105979052139697	0.140179029109437	24	14	5	4	7	5	5.36723517614371	2.91426725329479	1.13648994172307	0.704878481593068	1.79237579667903	1.71217044999264
AT1G19650	-2.55266876565191	4.49672562291423	1.79396809151165e-26	2.36923539479741e-25	177	191	164	34	30	11	39.5833594240599	39.7589318128075	37.2768700885167	5.99146709354108	7.68161055719586	3.7667749899838
AT1G19660	-1.00539074098463	7.44673602464374	2.76597406803337e-12	1.32262799032895e-11	1092	1202	1054	582	458	312	244.209200514539	250.210659890024	239.572079715223	102.559819071791	117.272587839857	106.839436079541
AT1G19670	-2.4896323751996	4.88718282394776	8.71495202354794e-19	7.03487064874549e-18	277	246	178	74	19	17	61.9468393246587	51.2078388793227	40.4590419253412	13.0402519094718	4.86502001955738	5.82137952997497
AT1G19680	-2.11863506753123	4.75234012028028	1.03535088044119e-21	1.01492995311853e-20	196	233	183	71	29	20	43.8324206051737	48.5017335726918	41.5955318670643	12.5115930482769	7.425556871956	6.84868179997055
AT1G19690	0.175367483655542	4.07334515424803	0.503842503302566	0.563795048289841	70	84	69	115	67	33	15.6544359304192	17.4856035197687	15.6835611957783	20.2652563458007	17.1555969110708	11.3003249699514
AT1G19700	-0.913485787878472	5.0504324961688	5.65462828957345e-07	1.60040758853182e-06	203	229	181	145	69	59	45.3978641982156	47.6690857860362	41.1409358903751	25.5518449577487	17.6677042815505	20.2036113099131
AT1G19710	-0.14777500884629	4.08915228915125	0.510963339025678	0.570542529137546	73	90	88	91	56	41	16.3253403274371	18.7345751997522	20.002222974326	16.0359854562423	14.3390063734323	14.0397976899396
AT1G19715	-0.840043141472279	6.16021700122393	3.87728776610018e-08	1.24382714492169e-07	455	494	366	282	203	122	101.753833547725	102.832001651973	83.1910637341286	49.6939329523113	51.978898103692	41.7769589798204
AT1G19720	-1.77497785067842	5.81457196141298	4.62277479648408e-15	2.79512824603163e-14	379	583	285	142	105	54	84.7575888232695	121.358414905062	64.7799266782149	25.0231860965539	26.8856369501855	18.4914408599205
AT1G19730	-2.1520228830405	3.46804440934498	1.31459149026418e-13	7.02025292075675e-13	87	85	70	23	12	10	19.456227513521	17.6937654664326	15.910859184123	4.05305126916014	3.07264422287835	3.42434089998528
AT1G19740	-1.24958870284738	6.53228553745177	9.52341961713312e-12	4.37787940219238e-11	635	633	591	223	221	169	142.008097368802	131.766512238257	134.333111111667	39.2969753488135	56.5878644380095	57.8713612097512
AT1G19750	0.448720147901588	1.91049723228692	0.265948313679855	0.320552545385548	15	17	9	22	11	13	3.35452198508982	3.53875309328653	2.04568189510152	3.87683164876187	2.81659053763848	4.45164316998086
AT1G19770	-0.337346198892724	7.54756422814796	0.0335614587529	0.0491652296717817	1019	1064	925	756	646	487	227.883860187102	221.484311250404	210.250639218768	133.22203302109	165.410680664951	166.765401829283
AT1G19790	0.761677066906969	1.12390139799996	0.169422635832796	0.214261841112207	5	7	7	8	10	8	1.11817399502994	1.45713362664739	1.5910859184123	1.40975696318614	2.56053685239862	2.73947271998822
AT1G19800	-0.88109739902086	4.98365590637037	3.58843672303595e-06	9.23754210098682e-06	171	221	187	109	90	57	38.241550630024	46.0037902127249	42.5047238204428	19.2079386234111	23.0448316715876	19.5187431299161
AT1G19835	-0.218900152849214	6.17935450317279	0.179468286191205	0.225634819544802	308	480	336	373	244	176	68.8795180938443	99.9177343986784	76.3721240837902	65.7299184085536	62.4770991985264	60.2683998397408
AT1G19850	-0.664960249533805	4.27441708678394	0.00276416120470461	0.00486571827769715	103	132	98	98	48	32	23.0343842976168	27.4773769596366	22.2752028577721	17.2695227990302	12.2905768915134	10.9578908799529
AT1G19860	0.846071656914472	5.35875735916098	1.67242656610579e-06	4.49182208904747e-06	147	155	121	277	173	165	32.8743154538802	32.2651017329066	27.5030565896983	48.8128348503199	44.2972875464961	56.501624849757
AT1G19870	0.201259057517302	6.71488864854873	0.1696191156422	0.214483955472831	456	537	418	611	449	276	101.977468346731	111.782965358521	95.0105591280486	107.670188063341	114.968104672698	94.5118088395936
AT1G19880	-1.45342374360397	5.64712821511915	1.64964975387965e-17	1.21225690485099e-16	359	378	306	174	79	68	80.2848928431497	78.6852158389593	69.5531844334518	30.6622139492984	20.2282411339491	23.2855181198999
AT1G19900	-1.09733642319214	1.8386497745147	0.0863629795138464	0.116586056060681	36	17	7	13	2	8	8.05085276421557	3.53875309328653	1.5910859184123	2.29085506517747	0.512107370479724	2.73947271998822
AT1G19910	0.618919467354314	7.15442862957982	0.000204749083184059	0.000422432280717457	520	555	545	803	597	563	116.290095483114	115.529880398472	123.877403647815	141.504355179808	152.864050088198	192.790392669171
AT1G19920	-0.825488987095159	5.67923011832671	1.87535544977176e-05	4.41704598609247e-05	305	292	332	223	96	116	68.2086136968263	60.7832884258627	75.4629321304118	39.2969753488135	24.5811537830268	39.7223544398292
AT1G19940	-0.706087651312667	0.724085188157883	0.298792923364451	0.355247792827783	4	11	6	9	0	2	0.894539196023952	2.28978141330305	1.36378793006768	1.5859765835844	0	0.684868179997055
AT1G19950	0.636424900046875	3.4730683535679	0.0385596513718373	0.0559145725835118	39	42	40	100	34	30	8.72175716123353	8.74280175988436	9.09191953378455	17.6219620398267	8.70582529815531	10.2730226999558
AT1G19960	-2.06778532488935	3.86195965965011	3.395903741762e-10	1.3476203546865e-09	86	88	143	36	13	15	19.232592714515	18.3182513064244	32.5036123332798	6.34390633433761	3.32869790811821	5.13651134997791
AT1G19970	-0.92921802132688	2.64014471619923	0.00728092009598926	0.0119744394448945	34	32	41	26	9	12	7.60358316620359	6.66118229324523	9.31921752212916	4.58171013035494	2.30448316715876	4.10920907998233
AT1G19980	2.25617165356418	4.54657233887743	4.74162318638671e-23	5.07087519142895e-22	40	46	32	188	159	108	8.94539196023952	9.57544954654002	7.27353562702764	33.1292886348742	40.7125359531381	36.982881719841
AT1G19990	-0.309218296726742	3.30222864050125	0.285805670273229	0.341545909602855	55	41	53	46	35	19	12.2999139453293	8.53463981322045	12.0467933822645	8.10610253832028	8.96187898339517	6.50624770997202
AT1G20010	-0.70297648864881	7.6225308381475	5.45754615951098e-07	1.54803514995999e-06	1155	1229	1128	772	589	397	258.298192851916	255.83103244995	256.392130852724	136.041546947462	150.815620606279	135.946333729415
AT1G20020	-0.76971921962912	8.29798260873964	6.31262714212745e-07	1.77516217133271e-06	1835	1870	1996	1105	906	668	410.369856175988	389.262840261518	453.686784735849	194.722680540085	231.984638827315	228.745972119016
AT1G20030	0.947557638635172	6.25066840506108	1.93466517682748e-05	4.54788880137122e-05	211	378	172	477	397	286	47.1869425902635	78.6852158389593	39.0952539952736	84.0567589299733	101.653313040225	97.9361497395789
AT1G20050	0.0298694633856367	5.91305014697663	0.869070328415473	0.896070909875565	286	276	292	373	201	158	63.9595525157126	57.4526972792401	66.3710125966272	65.7299184085536	51.4667907332123	54.1045862197673
AT1G20060	0.159375086066242	2.37035073345907	0.639647428934488	0.691394489270646	19	28	18	27	14	18	4.24906118111377	5.82853450658958	4.09136379020305	4.75792975075321	3.58475159335807	6.1638136199735
AT1G20070	0.596823867598953	2.00261244033265	0.18761104659536	0.234710579117537	15	16	10	35	10	9	3.35452198508982	3.33059114662261	2.27297988344614	6.16768671393934	2.56053685239862	3.08190680998675
AT1G20090	0.218510897044598	6.20243194816145	0.188685705678541	0.235868595385277	279	382	320	400	343	189	62.3941089226707	79.5178636256149	72.7353562702764	70.4878481593068	87.8264140372727	64.7200430097217
AT1G20100	1.08541064062876	7.00998301911817	1.17073531458262e-11	5.33415629602569e-11	389	405	398	814	724	486	86.9939368133293	84.3055883988849	90.4645993611563	143.442771004189	185.38286811366	166.422967739284
AT1G20110	0.358166192689406	7.25255595634397	0.00794091126630983	0.0129604339030373	655	689	585	959	606	469	146.480793348922	143.423581251436	132.969323181599	168.994615961938	155.168533255356	160.601588209309
AT1G20120	-0.379773822729515	1.30842444163996	0.673179872766627	0.722553420033705	6	12	15	5	9	6	1.34180879403593	2.49794335996696	3.40946982516921	0.881098101991335	2.30448316715876	2.05460453999116
AT1G20140	2.78923428743345	5.47565796313965	1.52516234506465e-41	4.69786533114526e-40	57	54	53	356	310	236	12.7471835433413	11.2407451198513	12.0467933822645	62.734184861783	79.3766424243573	80.8144452396525
AT1G20160	-0.549552436242356	3.85690736604029	0.0636824161264501	0.0885297881371419	111	70	57	77	36	26	24.8234626896647	14.5713362664739	12.955985335643	13.5689107706666	9.21793266863504	8.90328633996172
AT1G20180	3.88560348040079	0.688591363206956	4.98198392657877e-07	1.41881385845377e-06	1	1	0	9	10	9	0.223634799005988	0.208161946663913	0	1.5859765835844	2.56053685239862	3.08190680998675
AT1G20190	-1.66058495357199	4.55616102046919	1.27704503036502e-14	7.44480872316793e-14	168	162	166	69	31	31	37.570646233006	33.722235359554	37.7314660652059	12.1591538074804	7.93766424243573	10.6154567899544
AT1G20200	0.50204703784318	6.53870361730262	0.000376402783393582	0.000749672216736652	363	367	377	598	404	290	81.1794320391737	76.3954344256562	85.6913416059194	105.379332998164	103.445688836904	99.305886099573
AT1G20220	2.35457080903157	7.42878504249169	2.4078269552937e-50	1.10588052303846e-48	284	299	235	1445	1087	831	63.5122829177006	62.2404220525101	53.4150272609842	254.637351475496	278.33035585573	284.562728788776
AT1G20225	0.769724979239074	6.2107737273237	4.40504783241024e-08	1.40611641637718e-07	283	259	247	527	343	244	63.2886481186946	53.9139441859536	56.1426031211196	92.8677399498867	87.8264140372727	83.5539179596407
AT1G20230	0.719719106600554	2.49518990022089	0.0790892386804189	0.107656799092902	11	27	20	39	15	24	2.45998278906587	5.62037255992566	4.54595976689227	6.87256519553241	3.84080527859793	8.21841815996466
AT1G20260	-0.0352321593389081	7.61863736521914	0.801336992472863	0.836885085631998	933	990	942	1066	690	538	208.651267472587	206.080327197274	214.114705020626	187.850115344553	176.677042815505	184.229540419208
AT1G20270	0.767247428590342	4.5638822972248	0.000215137399937406	0.000442455128715235	68	99	84	179	109	70	15.2071663324072	20.6080327197274	19.0930310209476	31.5433120512898	27.909851691145	23.9703862998969
AT1G20300	-0.165063986666242	4.05341395753928	0.545860650212624	0.604110840080408	91	80	75	68	57	50	20.3507667095449	16.6529557331131	17.047349125846	11.9829341870822	14.5950600586721	17.1217044999264
AT1G20330	-1.3559782324078	6.58319669395489	1.11332483911351e-19	9.64131813535337e-19	624	770	583	296	194	144	139.548114579737	160.284698931213	132.51472720491	52.161007637887	49.6744149365332	49.310508959788
AT1G20340	0.153668514221122	8.82620882443417	0.42676730189048	0.48743624777677	1924	1984	2275	1942	1795	1578	430.273353287521	412.993302181204	517.102923483996	342.218502813434	459.616365005552	540.360994017676
AT1G20350	1.98684536189858	4.38425172175896	1.77047969844551e-08	5.90045193962014e-08	19	52	53	121	146	109	4.24906118111377	10.8244212265235	12.0467933822645	21.3225740681903	37.3838380450199	37.3253158098395
AT1G20370	0.521452429417736	4.58407052465948	0.0168636426304042	0.0261107916896078	85	115	82	185	80	76	19.008957915509	23.93862386635	18.6384350442583	32.6006297736794	20.484294819189	26.0249908398881
AT1G20380	0.504495084372309	3.04963853457871	0.10505065178317	0.139040409821851	34	29	31	63	32	19	7.60358316620359	6.03669645325349	7.04623763868303	11.1018360850908	8.19371792767559	6.50624770997202
AT1G20400	-0.853444615204959	0.630456768626499	0.237702214610314	0.290106271488558	7	9	4	5	1	3	1.56544359304192	1.87345751997522	0.909191953378455	0.881098101991335	0.256053685239862	1.02730226999558
AT1G20410	0.156436108126147	4.06986594409466	0.564951714034014	0.622160483192243	74	70	79	122	53	39	16.5489751264431	14.5713362664739	17.9565410792245	21.4987936885886	13.5708453177127	13.3549295099426
AT1G20430	0.0946691559634389	4.45561935749717	0.666825661446161	0.716742663632462	91	126	85	129	82	56	20.3507667095449	26.2284052796531	19.3203290092922	22.7323310313764	20.9964021896687	19.1763090399175
AT1G20440	0.871972971849346	8.57452976226038	3.92194492331754e-09	1.39906273824864e-08	1286	1374	1233	2361	1900	1428	287.594351521701	286.014514716217	280.258419628909	416.054523760308	486.502001955738	488.995880517897
AT1G20450	1.54093673950323	7.87111048265166	3.73667621812077e-17	2.66225241911541e-16	499	683	556	1502	1506	972	111.593764703988	142.174609571453	126.377681519605	264.681869838197	385.616849971232	332.845935478569
AT1G20460	0.822171521040375	3.53997762855716	0.00369745937421776	0.0063888918444663	39	31	48	75	60	37	8.72175716123353	6.45302034658132	10.9103034405415	13.21647152987	15.3632211143917	12.6700613299455
AT1G20470	0.470867938800058	2.01366534701692	0.233197339194361	0.285254649025811	16	16	12	21	17	12	3.57815678409581	3.33059114662261	2.72757586013537	3.70061202836361	4.35291264907766	4.10920907998233
AT1G20480	0.270788319686907	3.00284637714241	0.535669259156393	0.594302311894852	43	43	14	57	18	26	9.61629635725749	8.95096370654828	3.18217183682459	10.0445183627012	4.60896633431752	8.90328633996172
AT1G20490	-0.936927894347908	3.88349538625371	0.000666943671625458	0.00128489486009885	101	86	80	75	24	22	22.5871146996048	17.9019274130966	18.1838390675691	13.21647152987	6.14528844575669	7.53354997996761
AT1G20510	-0.901883738400096	6.49158071470472	9.27207718321871e-07	2.55774581206473e-06	569	606	505	405	156	191	127.248200634407	126.146139678332	114.78548411403	71.3689462612981	39.9443748974185	65.4049111897188
AT1G20515	0.0137247699344834	0.72658257310512	1	1	7	3	7	11	3	1	1.56544359304192	0.62448583999174	1.5910859184123	1.93841582438094	0.768161055719586	0.342434089998528
AT1G20520	-0.194619788084038	0.316103566425339	0.687721974937687	0.735705903936667	5	1	6	6	3	0	1.11817399502994	0.208161946663913	1.36378793006768	1.0573177223896	0.768161055719586	0
AT1G20530	0.406860006688732	1.14174320219509	0.441822707757332	0.50228985219155	7	6	9	9	10	5	1.56544359304192	1.24897167998348	2.04568189510152	1.5859765835844	2.56053685239862	1.71217044999264
AT1G20540	-0.863066511733205	4.90042563692329	2.542247300496e-06	6.67550797026617e-06	162	196	185	114	77	55	36.2288374389701	40.799741546127	42.0501278437535	20.0890367254024	19.7161337634694	18.833874949919
AT1G20550	1.64650718207186	4.04451665706094	4.52390117238823e-13	2.31551717719055e-12	37	43	35	151	85	65	8.27448756322156	8.95096370654828	7.95542959206148	26.6091626801383	21.7645632453883	22.2582158499043
AT1G20560	-0.948277005869312	5.30783863708733	4.26606419553165e-08	1.36429183847154e-07	226	271	243	168	81	72	50.5414645753533	56.4118875459205	55.2334111677411	29.6048962269088	20.7403485044288	24.655254479894
AT1G20570	-0.136489669579289	1.40006295851046	0.818993283440775	0.852425808087277	9	15	9	13	8	4	2.01271319105389	3.1224291999587	2.04568189510152	2.29085506517747	2.0484294819189	1.36973635999411
AT1G20575	0.758912707133264	5.36372542328566	1.63889780359544e-06	4.40464488071835e-06	149	149	142	305	184	132	33.3215850518922	31.0161300529231	32.2763143449352	53.7469842214714	47.1138780841346	45.2012998798056
AT1G20580	1.20733938106857	5.93476186534896	5.0928211254541e-14	2.82224313162789e-13	174	171	188	441	351	217	38.9124550270419	35.5956928795292	42.7320218087874	77.7128525956357	89.8748435191916	74.3081975296805
AT1G20610	-1.75751973368051	2.22812569556818	1.0938920431382e-05	2.64767941178822e-05	23	37	31	10	8	4	5.14360037713772	7.7019920265648	7.04623763868303	1.76219620398267	2.0484294819189	1.36973635999411
AT1G20620	-0.486637505716283	8.86177324135127	0.0051554649563026	0.0086957002164835	2649	2451	2705	1693	1466	1214	592.408582566862	510.204931273252	614.84105847218	298.339817334266	375.374702561638	415.714985258212
AT1G20630	-0.32657148482886	7.25677355918731	0.0193582361001658	0.0296387429121968	737	902	812	746	518	347	164.818846867413	187.76207589085	184.565966535826	131.459836817107	132.635808954249	118.824629229489
AT1G20640	1.58111949881222	6.43533515291787	2.6744585919118e-23	2.90547307218464e-22	229	216	183	752	528	294	51.2123689723713	44.9629804794053	41.5955318670643	132.517154539497	135.196345806647	100.675622459567
AT1G20650	-1.78608610928328	4.78355648640202	7.41882881246707e-16	4.77478328574671e-15	207	236	154	65	39	37	46.2924033942395	49.1262194126836	35.0038902050705	11.4542753258873	9.98609372435462	12.6700613299455
AT1G20670	-0.39031646838559	5.06042417084985	0.0951844659908525	0.127341714709218	152	243	146	195	73	80	33.9924894489102	50.583353039331	33.1855062983136	34.362825977662	18.6919190225099	27.3947271998822
AT1G20690	1.3961913234038	3.99710053466613	1.0185495550945e-06	2.79696725552173e-06	56	45	26	106	99	63	12.5235487443353	9.3672875998761	5.90974769695996	18.6792797622163	25.3493148387463	21.5733476699072
AT1G20691	1.40428939651559	3.94666705883329	7.45311585532246e-07	2.07685958612019e-06	53	44	25	105	95	60	11.8526443473174	9.15912565321219	5.68244970861534	18.503060141818	24.3251000977869	20.5460453999117
AT1G20693	-2.3290735323796	6.62673217991848	3.32662396851455e-45	1.22229669243134e-43	825	734	783	189	102	95	184.49870917994	152.790868851312	177.974324873833	33.3055082552724	26.1174758944659	32.5312385498601
AT1G20696	-1.15675955735399	6.58157252978042	1.00022925848984e-13	5.40318120837148e-13	655	617	616	306	246	144	146.480793348922	128.435921091635	140.015560820282	53.9232038418697	62.9892065690061	49.310508959788
AT1G20700	-0.646008827787731	0.518874434364633	0.361071091171063	0.420643119235409	8	6	3	6	1	2	1.7890783920479	1.24897167998348	0.681893965033841	1.0573177223896	0.256053685239862	0.684868179997055
AT1G20720	-0.150944014993874	1.91471916324656	0.745519464555803	0.787990368454318	10	17	23	20	12	6	2.23634799005988	3.53875309328653	5.22785373192612	3.52439240796534	3.07264422287835	2.05460453999116
AT1G20740	7.36593176549341	1.3776181008918	5.43232089927492e-13	2.76261578901337e-12	0	0	0	25	23	8	0	0	0	4.40549050995667	5.88923476051683	2.73947271998822
AT1G20760	-0.105584991029042	6.46752159646702	0.459353776136463	0.519893470725185	418	513	392	518	309	204	93.479345984503	106.787078638588	89.1008114310886	91.2817633663023	79.1205887391174	69.8565543596996
AT1G20770	0.242050095154421	4.68424379852404	0.292759660824506	0.348822907008224	124	98	112	176	107	55	27.7307150767425	20.3998707730635	25.4573746945967	31.014653190095	27.3977443206652	18.833874949919
AT1G20780	0.0816939715869567	5.77322309789851	0.594216039888765	0.64924539277566	227	274	261	332	184	154	50.7650993743593	57.0363733859123	59.3247749579442	58.5049139722246	47.1138780841346	52.7348498597732
AT1G20810	-0.667841209982349	5.52319842887997	1.85930713612019e-05	4.38291519533042e-05	272	276	255	197	136	86	60.8286653296287	57.4526972792401	57.9609870278765	34.7152652184586	34.8233011926212	29.4493317398734
AT1G20816	0.115263188820126	3.48944086430979	0.729702930747988	0.773415944803499	44	60	46	59	57	19	9.83993115626347	12.4897167998348	10.4557074638522	10.3969576034977	14.5950600586721	6.50624770997202
AT1G20823	1.7907774135962	3.75022817705877	4.41379524811086e-09	1.56664224642279e-08	28	42	18	92	88	61	6.26177437216766	8.74280175988436	4.09136379020305	16.2122050766406	22.5327243011079	20.8884794899102
AT1G20830	-1.0542358341654	4.52626604000576	2.48557200550252e-07	7.32919598527083e-07	137	162	136	77	58	37	30.6379674638204	33.722235359554	30.9125264148675	13.5689107706666	14.851113743912	12.6700613299455
AT1G20840	-1.39207565547966	6.66907643568377	5.75649283770961e-15	3.45221791398173e-14	705	819	593	390	155	144	157.662533299222	170.484634317745	134.787707088356	68.7256519553241	39.6883212121786	49.310508959788
AT1G20850	0.701628131115403	6.20201806831313	1.20075594824283e-05	2.89509660077859e-05	260	308	242	510	276	286	58.1450477415569	64.1138795724853	55.0061131793965	89.8720064031161	70.6708171262019	97.9361497395789
AT1G20860	-4.52399313641999	0.914565054377911	3.4281962960033e-05	7.81071498024183e-05	24	7	6	0	1	0	5.36723517614371	1.45713362664739	1.36378793006768	0	0.256053685239862	0
AT1G20870	-0.692917999369186	1.44768665968365	0.213857651656387	0.264078199632829	7	16	17	8	6	6	1.56544359304192	3.33059114662261	3.86406580185843	1.40975696318614	1.53632211143917	2.05460453999116
AT1G20880	0.749734062691091	5.25171069866755	7.2539135676497e-06	1.79366741504444e-05	144	148	117	254	180	129	32.2034110568623	30.8079681062592	26.5938646363198	44.7597835811598	46.0896633431752	44.1739976098101
AT1G20890	0.440737072970424	3.9010523336736	0.136748618076547	0.176884154135499	52	46	79	106	66	34	11.6290095483114	9.57544954654002	17.9565410792245	18.6792797622163	16.8995432258309	11.6427590599499
AT1G20900	1.74238443012311	4.47536143685409	7.07433756155559e-11	2.99078630915488e-10	65	48	35	219	90	105	14.5362619353892	9.99177343986784	7.95542959206148	38.5920968672205	23.0448316715876	35.9555794498454
AT1G20910	1.06460707590406	5.37972605951408	1.96756455860902e-09	7.20623146278734e-09	147	137	105	303	228	139	32.8743154538802	28.5181866929561	23.8662887761844	53.3945449806749	58.3802402346886	47.5983385097953
AT1G20920	1.88681357531807	7.79337613381608	2.38546232535342e-34	5.00339172339163e-33	426	568	380	1884	1338	923	95.2684243765509	118.235985705103	86.3732355709532	331.997764830335	342.599830850936	316.066665068641
AT1G20925	2.64905597657105	0.560160400824343	0.000386406895585706	0.000768184375224299	1	2	1	14	4	5	0.223634799005988	0.416323893327827	0.227297988344614	2.46707468557574	1.02421474095945	1.71217044999264
AT1G20930	-1.68436122912763	2.6714938323465	9.54461927620672e-07	2.62940268077694e-06	39	41	46	19	10	4	8.72175716123353	8.53463981322045	10.4557074638522	3.34817278756707	2.56053685239862	1.36973635999411
AT1G20950	-0.278128475290731	5.44312052482525	0.0954605916290207	0.127677920785149	205	232	243	250	132	93	45.8451337962276	48.2935716260279	55.2334111677411	44.0549050995667	33.7990864516618	31.8463703698631
AT1G20960	1.80574134080655	8.77708601637882	4.02520504921877e-35	8.78288643613207e-34	885	1131	818	3741	2609	1772	197.916797120299	235.431161676886	185.929754465894	659.237599909917	668.0440647908	606.793207477391
AT1G20970	1.35665453607191	7.53418302693173	9.87897306859184e-21	9.15217243851173e-20	442	559	506	1552	1024	646	98.8465811606467	116.362528185128	115.012782102375	273.49285085811	262.198973685619	221.212422139049
AT1G20980	0.118001436270028	7.30102848163514	0.383815786292962	0.443948148786553	739	791	653	932	599	428	165.266116465425	164.656099811155	148.425586389033	164.236686211185	153.376157458677	146.56179051937
AT1G21000	1.20718531758549	6.87719332313681	4.05811647378228e-14	2.26840001533671e-13	336	346	344	773	680	449	75.141292466012	72.024033545714	78.1905079905471	136.21776656786	174.116505963106	153.752906409339
AT1G21010	0.561175767843797	5.11175233390544	0.00337664843925449	0.00586559039983964	162	136	103	225	154	108	36.2288374389701	28.3100247462922	23.4116927994952	39.6494145896101	39.4322675269388	36.982881719841
AT1G21050	-0.291966248347691	3.76082120286418	0.224189987253427	0.275563511214249	70	66	71	70	41	30	15.6544359304192	13.7386884798183	16.1381571724676	12.3353734278787	10.4982010948343	10.2730226999558
AT1G21060	-2.20151747418159	4.13164822052083	4.19282329866301e-19	3.47308905770089e-18	123	150	121	31	22	17	27.5070802777365	31.224291999587	27.5030565896983	5.46280823234627	5.63318107527697	5.82137952997497
AT1G21065	-0.268936320399547	6.28423889821389	0.0809821451762274	0.109964272364948	399	444	379	341	293	186	89.2302848033892	92.4239043187775	86.1459375826086	60.090890555809	75.0237297752796	63.6927407397261
AT1G21070	-1.96469144351894	3.05057631638016	4.21122208728107e-09	1.49706471437276e-08	44	67	63	20	9	8	9.83993115626347	13.9468504264822	14.3197732657107	3.52439240796534	2.30448316715876	2.73947271998822
AT1G21080	0.258083183347626	6.14502068237654	0.0785684829916038	0.107047086878244	280	354	295	472	251	205	62.6177437216767	73.6893291190253	67.0529065616611	83.175660827982	64.2694749952054	70.1989884496981
AT1G21090	-0.985123712555891	2.8555506003842	0.00356170995951391	0.0061683144623313	32	56	40	26	13	14	7.15631356819162	11.6570690131792	9.09191953378455	4.58171013035494	3.32869790811821	4.79407725997939
AT1G21100	-2.62832853272943	6.17797541028232	1.04347646241613e-29	1.64904544475225e-28	739	521	503	133	45	62	165.266116465425	108.452374211899	114.330888137341	23.4372095129695	11.5224158357938	21.2309135799087
AT1G21110	-3.64260592492487	4.28969820900433	6.32936309324652e-24	7.13996573501318e-23	213	107	169	14	9	9	47.6342121882755	22.2733282930387	38.4133600302397	2.46707468557574	2.30448316715876	3.08190680998675
AT1G21120	-4.7704558651603	3.4694458734851	4.57205424697806e-15	2.76608609778949e-14	111	39	128	3	1	4	24.8234626896647	8.11831591989262	29.0941425081106	0.528658861194801	0.256053685239862	1.36973635999411
AT1G21130	-2.87942031753126	7.41918446939085	7.27758095102963e-72	8.13823400262966e-70	1449	1392	1467	246	155	92	324.046823759677	289.761429756167	333.446148901548	43.3500266179737	39.6883212121786	31.5039362798645
AT1G21140	0.763974876880045	2.57221210254565	0.0772170731428817	0.105345345245189	19	23	17	58	11	19	4.24906118111377	4.78772477327001	3.86406580185843	10.2207379830995	2.81659053763848	6.50624770997202
AT1G21150	-2.26320779185242	1.87281103016263	5.59125728772612e-06	1.40333874057395e-05	17	22	34	10	2	1	3.8017915831018	4.57956282660609	7.72813160371687	1.76219620398267	0.512107370479724	0.342434089998528
AT1G21160	-0.0248010432982166	5.45367453195247	0.898670810140693	0.921327881886144	183	253	198	254	150	113	40.9251682180958	52.6649725059701	45.0050016922335	44.7597835811598	38.4080527859793	38.6950521698336
AT1G21170	-0.653765047977758	4.95718654627942	0.000519800560710375	0.00101599851212849	158	210	171	156	80	54	35.3342982429461	43.7140087994218	38.867956006929	27.4902607821296	20.484294819189	18.4914408599205
AT1G21190	1.18235441159136	5.3498125456615	1.87405649192474e-12	9.09876979184601e-12	132	121	107	303	219	149	29.5197934687904	25.1875955463335	24.3208847528737	53.3945449806749	56.0757570675298	51.0226794097806
AT1G21200	0.107312701941809	4.17172845603101	0.643424774697113	0.695075768581288	95	68	81	101	59	56	21.2453059055689	14.1550123731461	18.4111370559137	17.798181660225	15.1071674291519	19.1763090399175
AT1G21210	1.85735361807165	2.20696132838659	2.04211888731295e-05	4.78626702646671e-05	16	4	7	35	27	19	3.57815678409581	0.832647786655654	1.5910859184123	6.16768671393934	6.91344950147628	6.50624770997202
AT1G21240	-6.19923508421586	2.29043941232288	5.13466404376883e-08	1.63091768083648e-07	22	10	85	0	1	0	4.91996557813174	2.08161946663913	19.3203290092922	0	0.256053685239862	0
AT1G21250	-5.81735509433296	5.36477688074521	8.70509006300206e-34	1.77167095090337e-32	274	224	613	5	9	2	61.2759349276407	46.6282760527166	139.333666855248	0.881098101991335	2.30448316715876	0.684868179997055
AT1G21270	-5.44529126840049	4.73889783464386	1.7758371130251e-35	3.95450480926455e-34	186	175	348	5	2	6	41.5960726151138	36.4283406661848	79.0996999439256	0.881098101991335	0.512107370479724	2.05460453999116
AT1G21280	0.704440562424793	3.88884741440263	0.00414348521136724	0.00710173691870824	51	47	61	112	59	47	11.4053747493054	9.78361149320393	13.8651772890214	19.7365974846059	15.1071674291519	16.0944022299308
AT1G21310	0.111721205929387	9.67376572814837	0.615598105746249	0.668736952844877	4031	2753	4444	4454	2408	2900	901.471874793138	573.069839165754	1010.11226020346	784.882189253881	616.577274057588	993.05886099573
AT1G21320	-4.65687902167023	1.6618270977033	5.29903783074226e-08	1.68001544538294e-07	21	10	39	1	0	1	4.69633077912575	2.08161946663913	8.86462154543994	0.176219620398267	0	0.342434089998528
AT1G21326	-3.10259740099632	2.77010104317816	1.14937678299944e-13	6.17160143188844e-13	64	55	38	9	3	3	14.3126271363832	11.4489070665152	8.63732355709532	1.5859765835844	0.768161055719586	1.02730226999558
AT1G21340	3.55691316887108	1.40035306293162	8.06083122478274e-10	3.07432184024337e-09	1	3	1	23	18	11	0.223634799005988	0.62448583999174	0.227297988344614	4.05305126916014	4.60896633431752	3.7667749899838
AT1G21350	0.255669392383237	5.65032868982667	0.17460314413134	0.220169467357814	165	270	224	291	226	130	36.899741835988	56.2037255992566	50.9147493891935	51.2799095358957	57.8681328642088	44.5164316998086
AT1G21360	-2.08219702925231	2.32965008522219	4.07754932006164e-05	9.18242695881081e-05	43	47	13	11	5	4	9.61629635725749	9.78361149320393	2.95487384847998	1.93841582438094	1.28026842619931	1.36973635999411
AT1G21370	0.404118247446365	4.62276009673859	0.0407095043410268	0.0588146862323386	98	100	104	172	89	74	21.9162103025868	20.8161946663913	23.6389907878398	30.3097747085019	22.7887779863477	25.340122659891
AT1G21380	-0.125408537613559	6.42804033230425	0.440080744252749	0.500530727640516	413	438	437	388	344	220	92.3611719894731	91.1749326387941	99.3292209065962	68.3732127145276	88.0824677225126	75.3354997996761
AT1G21390	-1.61336282531494	3.40868068468925	1.40008000896034e-07	4.24709512964294e-07	62	71	82	34	19	7	13.8653575383713	14.7794982131379	18.6384350442583	5.99146709354108	4.86502001955738	2.39703862998969
AT1G21400	-3.8870848694779	6.71529765837961	3.91567995561271e-61	2.88777888052642e-59	934	1078	792	42	57	47	208.874902271593	224.398578503699	180.020006768934	7.40122405672721	14.5950600586721	16.0944022299308
AT1G21410	1.54241366678538	5.90589538240537	2.99571892513272e-15	1.84495398394286e-14	163	191	93	507	328	235	36.4524722379761	39.7589318128075	21.1387129160491	89.3433475419213	83.9856087586748	80.472011149654
AT1G21440	-1.02732451095549	4.79968636484672	1.07846923489826e-05	2.61219340521091e-05	162	211	154	131	42	48	36.2288374389701	43.9221707460857	35.0038902050705	23.084770272173	10.7542547800742	16.4368363199293
AT1G21450	-0.924388855453184	6.04013594134524	1.62602344865571e-09	6.01096990289972e-09	374	415	438	239	178	115	83.6394148282395	86.387207865524	99.5565188949408	42.1164892751858	45.5775559726955	39.3799203498307
AT1G21460	1.92185923394963	5.72304038470207	7.89126137586995e-24	8.8437142739597e-23	103	96	120	405	361	216	23.0343842976168	19.9835468797357	27.2757586013537	71.3689462612981	92.4353803715902	73.965763439682
AT1G21480	1.49382815750242	5.24693647559017	1.13111496101267e-16	7.76570618545099e-16	86	120	83	347	189	145	19.232592714515	24.9794335996696	18.8657330326029	61.1482082781986	48.3941465103339	49.6529430497865
AT1G21500	-1.84841004136774	6.01590168793836	2.10095260241969e-32	3.89101716898178e-31	451	542	450	178	93	66	100.859294351701	112.823775091841	102.284094755076	31.3670924308915	23.8129927273072	22.6006499399028
AT1G21520	2.30083068226962	5.44679282275851	7.61313688614404e-28	1.07514004508785e-26	70	57	86	353	306	194	15.6544359304192	11.8652309598431	19.5476269976368	62.2055260005882	78.3524276833978	66.4322134597143
AT1G21525	-1.31299100704288	1.54261884483481	0.00769717990881128	0.012597611661128	16	13	20	6	6	4	3.57815678409581	2.70610530663087	4.54595976689227	1.0573177223896	1.53632211143917	1.36973635999411
AT1G21528	1.08553940252225	0.521634829261952	0.248001150050178	0.301196533079475	9	0	0	11	2	4	2.01271319105389	0	0	1.93841582438094	0.512107370479724	1.36973635999411
AT1G21529	2.79501154982676	1.32790999607186	1.55654729418459e-05	3.70217513872871e-05	4	4	0	12	23	10	0.894539196023952	0.832647786655654	0	2.1146354447792	5.88923476051683	3.42434089998528
AT1G21540	-1.06723459360237	3.79426544702229	2.23956419565409e-05	5.22285763229951e-05	85	97	76	42	33	25	19.008957915509	20.1917088263996	17.2746471141906	7.40122405672721	8.44977161291545	8.56085224996319
AT1G21550	2.88126105855641	6.12954508831395	1.663083641017e-54	8.9815246712771e-53	92	75	76	601	526	324	20.5744015085509	15.6121459997935	17.2746471141906	105.907991859358	134.684238436167	110.948645159523
AT1G21560	-1.49795928047929	4.05330479690837	1.96669908528158e-09	7.20434402327821e-09	92	128	117	41	32	24	20.5744015085509	26.6447291729809	26.5938646363198	7.22500443632894	8.19371792767559	8.21841815996466
AT1G21580	1.46076617718921	8.09220698310044	5.1446332926447e-24	5.86134964725678e-23	715	816	580	2214	1480	1069	159.898881289281	169.860148477753	131.832833239876	390.150239561763	378.959454154996	366.062042208426
AT1G21590	-1.96905332392715	5.65391406317159	6.38426519060692e-30	1.02068873785492e-28	414	387	333	116	79	46	92.584806788479	80.5586733589345	75.6902301187564	20.441475966199	20.2282411339491	15.7519681399323
AT1G21600	0.654929680503145	7.44151490148343	4.56039686421786e-05	0.000101994267258855	617	676	655	981	900	574	137.982670986695	140.717475944805	148.880182365722	172.8714476107	230.448316715876	196.557167659155
AT1G21610	0.476944612368991	6.50450507430373	0.000629752577509815	0.0012170366333091	338	411	347	621	367	279	75.588562064024	85.5545600788684	78.872401955581	109.432384267324	93.9717024830294	95.5391111095892
AT1G21630	0.365025231665586	7.44271628502782	0.0123962458594351	0.0196113451333029	708	879	617	1177	685	503	158.33343769624	182.97435111758	140.242858808627	207.41049320876	175.396774389306	172.244347269259
AT1G21640	-0.574596759769789	7.08770525696144	4.43520743232262e-05	9.93563724849975e-05	750	901	696	661	375	280	167.726099254491	187.553913944186	158.199399887851	116.481169083254	96.0201319649483	95.8815451995877
AT1G21650	-0.763244108897849	5.16343236470279	4.1825732814795e-05	9.40656113670588e-05	179	228	232	169	90	60	40.0306290220719	47.4609238393722	52.7331332959504	29.7811158473071	23.0448316715876	20.5460453999117
AT1G21651	-0.860629225509505	3.88012260812609	0.000545709948696807	0.00106260318958886	86	86	90	71	28	24	19.232592714515	17.9019274130966	20.4568189510152	12.5115930482769	7.16950318671614	8.21841815996466
AT1G21660	0.61937413519573	6.2003474540851	6.88984803784662e-06	1.70904777850189e-05	264	308	265	526	317	228	59.0395869375808	64.1138795724853	60.2339669113226	92.6915203294884	81.1690182210363	78.0749725196643
AT1G21670	-0.989891233197091	6.98589722382362	1.39681178564292e-11	6.31804776904564e-11	809	879	736	546	272	214	180.920552395844	182.97435111758	167.291319421636	96.2159127374537	69.6466023852425	73.2808952596849
AT1G21680	0.749168838254602	9.00312865033287	3.4842842916692e-06	8.98291361801596e-06	1890	1947	1696	2916	2395	2001	422.669770121317	405.291310154639	385.497388232465	513.856413081346	613.24857614947	685.210614087054
AT1G21690	0.248911022163569	4.88684205883601	0.18610540692511	0.233025305963066	136	148	103	191	105	86	30.4143326648144	30.8079681062592	23.4116927994952	33.657947496069	26.8856369501855	29.4493317398734
AT1G21695	0.363957777276246	1.06466680788654	0.505472794417627	0.565465569397983	8	9	4	8	8	6	1.7890783920479	1.87345751997522	0.909191953378455	1.40975696318614	2.0484294819189	2.05460453999116
AT1G21700	-0.00112010416520566	5.87514884696225	0.989109201954426	0.997447115242808	268	306	269	340	216	145	59.9341261336048	63.6975556791575	61.1431588647011	59.9146709354107	55.3075960118102	49.6529430497865
AT1G21710	0.241403944147759	4.22335624166868	0.334494140427294	0.393086494570335	67	89	86	137	63	45	14.9835315334012	18.5264132530883	19.5476269976368	24.1420879945626	16.1313821701113	15.4095340499337
AT1G21720	0.762838697442133	6.30549627537217	8.69941050460644e-08	2.70024242785914e-07	290	271	283	529	380	266	64.8540917117365	56.4118875459205	64.3253307015257	93.2201791906832	97.3004003911476	91.0874679396083
AT1G21730	1.03192270765723	6.05200053708962	1.29454338724591e-10	5.3369113876922e-10	198	253	181	584	295	217	44.2796902031856	52.6649725059701	41.1409358903751	102.912258312588	75.5358371457593	74.3081975296805
AT1G21740	0.897368378308763	3.23269984607188	0.00116321176246092	0.0021638409930744	26	37	29	70	45	28	5.81450477415569	7.7019920265648	6.5916416619938	12.3353734278787	11.5224158357938	9.58815451995877
AT1G21750	0.899492794967046	7.76387895286635	8.23781948497215e-08	2.56199174308928e-07	637	699	847	1379	1071	824	142.455366966814	145.505200718075	192.521396127888	243.00685652921	274.233496891892	282.165690158787
AT1G21760	1.76668711748035	6.83560435396866	3.35827657472533e-28	4.83216075535303e-27	285	235	230	899	689	485	63.7359177167066	48.9180574660196	52.2785373192612	158.421438738042	176.420989130265	166.080533649286
AT1G21770	0.0154174141470963	5.96121793441532	0.899668645629173	0.922121148317104	282	315	291	322	235	174	63.0650133196886	65.5710131991327	66.1437146082826	56.7427177682419	60.1726160313676	59.5835316597438
AT1G21780	0.744887253009133	7.21894468154103	4.79988645225985e-07	1.36979838615394e-06	528	583	498	911	741	517	118.079173875162	121.358414905062	113.194398195618	160.536074182821	189.735780762738	177.038424529239
AT1G21790	1.45670922461346	4.46283036491071	1.47238818563893e-12	7.23224141983923e-12	49	66	55	190	113	85	10.9581051512934	13.7386884798183	12.5013893589538	33.4817278756707	28.9340664321044	29.1068976498748
AT1G21810	-3.01810295598074	1.15794034959588	1.4484988239449e-05	3.45958349407897e-05	15	13	15	0	1	3	3.35452198508982	2.70610530663087	3.40946982516921	0	0.256053685239862	1.02730226999558
AT1G21830	-1.76390992194951	4.67425880058128	5.08746347153479e-15	3.06439251728044e-14	196	163	187	57	38	36	43.8324206051737	33.9303973062179	42.5047238204428	10.0445183627012	9.73004003911476	12.327627239947
AT1G21840	-0.655209328729314	2.61553240387638	0.0598874350836271	0.0836610675728639	33	38	28	20	19	12	7.37994836719761	7.91015397322871	6.36434367364919	3.52439240796534	4.86502001955738	4.10920907998233
AT1G21880	0.512900830694568	5.384371898577	0.00217318573969258	0.00388931632425106	169	194	133	280	178	127	37.794281032012	40.3834176527992	30.2306324498336	49.3414937115147	45.5775559726955	43.489129429813
AT1G21900	1.46334878905522	6.09356466588104	2.53376833281499e-13	1.32422700574044e-12	154	142	226	546	415	239	34.4397590469222	29.5589964262757	51.3693453658827	96.2159127374537	106.262279374543	81.8417475096481
AT1G21910	-0.302731387172027	5.08705438967269	0.296499616293722	0.352788764520883	107	250	181	123	147	74	23.9289234936407	52.0404866659783	41.1409358903751	21.6750133089868	37.6398917302597	25.340122659891
AT1G21920	-1.08857049784224	6.05994298506613	4.89639310180769e-12	2.3017634101621e-11	423	495	377	211	153	127	94.5975199795329	103.040163598637	85.6913416059194	37.1823399040343	39.1762138416989	43.489129429813
AT1G21930	-0.76817284571421	4.04647391460279	0.000638392831188298	0.00123246114604339	88	99	102	72	42	28	19.6798623125269	20.6080327197274	23.1843948111506	12.6878126686752	10.7542547800742	9.58815451995877
AT1G21940	8.25158501174989	5.5196498596961	1.72236472639071e-140	1.77196883051076e-137	3	1	0	487	362	248	0.670904397017964	0.208161946663913	0	85.818955133956	92.6914340568301	84.9236543196348
AT1G21950	5.89831166096631	0.280453716287352	3.756703864954e-06	9.63814697322863e-06	0	0	0	10	6	4	0	0	0	1.76219620398267	1.53632211143917	1.36973635999411
AT1G21980	0.95913238767492	5.61662131657868	1.67674536592938e-09	6.19402381496643e-09	155	173	153	389	205	183	34.6633938459281	36.012016772857	34.7765922167259	68.5494323349258	52.4910054741717	62.6654384697305
AT1G22020	1.30211167242795	6.40070295069392	1.30010896975729e-20	1.19211417833004e-19	231	247	227	657	460	314	51.6596385703832	51.4160008259866	51.5966433542273	115.776290601661	117.784695210337	107.524304259538
AT1G22030	-0.466995758603119	2.76025218687898	0.158642967863734	0.202007408055213	29	40	36	27	19	16	6.48540917117365	8.32647786655654	8.18272758040609	4.75792975075321	4.86502001955738	5.47894543997644
AT1G22040	0.517453993403197	5.16893098691181	0.0017625904294003	0.00319252294677294	146	145	133	226	157	115	32.6506806548743	30.1834822662674	30.2306324498336	39.8256342100083	40.2004285826584	39.3799203498307
AT1G22050	-1.71615441811608	3.06787455711877	1.11141410107455e-07	3.40659266255174e-07	61	59	50	16	17	9	13.6417227393653	12.2815548531709	11.3648994172307	2.81951392637227	4.35291264907766	3.08190680998675
AT1G22060	-2.23037328562934	5.40192795406595	6.25737185582137e-32	1.1234876379178e-30	298	388	299	96	51	30	66.6431701037844	80.7668353055984	67.9620985150395	16.9170835582336	13.058737947233	10.2730226999558
AT1G22065	-2.12902070848466	2.03563245292905	3.88879774686458e-06	9.95346466469531e-06	34	28	20	5	6	4	7.60358316620359	5.82853450658958	4.54595976689227	0.881098101991335	1.53632211143917	1.36973635999411
AT1G22070	-1.82577722057862	5.61731798197557	5.92919500261067e-19	4.85858687270877e-18	412	316	349	98	97	52	92.1375371904671	65.7791751457966	79.3269979322702	17.2695227990302	24.8372074682666	17.8065726799234
AT1G22110	2.8262786978295	2.55805583426163	1.04644315970268e-12	5.19459938577617e-12	3	9	8	69	30	24	0.670904397017964	1.87345751997522	1.81838390675691	12.1591538074804	7.68161055719586	8.21841815996466
AT1G22140	-2.09197684497428	3.94682182674966	2.58314305259879e-15	1.59803822760892e-14	119	121	100	26	26	13	26.6125410817126	25.1875955463335	22.7297988344614	4.58171013035494	6.65739581623641	4.45164316998086
AT1G22160	-2.24299333794614	3.11735438887398	4.16291368218127e-10	1.63809737855348e-09	69	50	69	15	14	4	15.4308011314132	10.4080973331957	15.6835611957783	2.643294305974	3.58475159335807	1.36973635999411
AT1G22170	0.151017501350884	3.45131093335342	0.585497406014232	0.641354058036033	51	50	43	63	45	25	11.4053747493054	10.4080973331957	9.77381349881839	11.1018360850908	11.5224158357938	8.56085224996319
AT1G22180	0.72416068401536	4.807200605434	0.00262334566316381	0.00463330131890631	97	83	120	222	141	65	21.6925755035808	17.2774415731048	27.2757586013537	39.1207557284153	36.1035696188206	22.2582158499043
AT1G22190	-0.54558391639467	5.94905869267799	0.000149758622485197	0.000314753157942329	333	380	336	282	192	122	74.470388068994	79.1015397322871	76.3721240837902	49.6939329523113	49.1623075660535	41.7769589798204
AT1G22200	1.15410454921795	6.43443365089315	4.54187255191702e-15	2.74944306055441e-14	233	290	253	630	478	306	52.1069081683952	60.3669645325349	57.5063910511873	111.018360850908	122.393661544654	104.784831539549
AT1G22220	0.498053547496634	2.82476443319633	0.264469084544947	0.319049946270921	35	27	18	58	11	27	7.82721796520958	5.62037255992566	4.09136379020305	10.2207379830995	2.81659053763848	9.24572042996024
AT1G22230	0.418238307573309	2.87331238528787	0.226314928602397	0.277926348607754	29	32	25	50	17	28	6.48540917117365	6.66118229324523	5.68244970861534	8.81098101991335	4.35291264907766	9.58815451995877
AT1G22250	-5.22569092286372	2.1508976069216	2.50231620087598e-17	1.80975951315375e-16	30	36	39	1	1	0	6.70904397017964	7.49383007990088	8.86462154543994	0.176219620398267	0.256053685239862	0
AT1G22260	1.43601029452766	1.61137920644702	0.00110091386496334	0.0020563184173462	4	9	8	21	13	13	0.894539196023952	1.87345751997522	1.81838390675691	3.70061202836361	3.32869790811821	4.45164316998086
AT1G22270	1.2230631949262	5.09314725332638	8.75659890874861e-11	3.67031532178471e-10	103	95	97	245	202	118	23.0343842976168	19.7753849330718	22.0479048694275	43.1738069975754	51.7228444184521	40.4072226198262
AT1G22275	2.42509754277983	2.89923222382741	2.80370869716521e-10	1.12126550345717e-09	6	20	7	82	39	30	1.34180879403593	4.16323893327827	1.5910859184123	14.4500088726579	9.98609372435462	10.2730226999558
AT1G22280	-1.2165535432039	5.83820746575187	1.89449901167207e-11	8.45946433684124e-11	357	327	447	204	119	86	79.8376232451377	68.0689565590997	101.602200790042	35.9488025612465	30.4703885435436	29.4493317398734
AT1G22300	0.0135222051935582	7.06137868402223	0.93175396096418	0.948064954049994	595	603	709	747	494	353	133.062705408563	125.52165383834	161.154273736331	131.636056437505	126.490520508492	120.87923376948
AT1G22310	0.0371991543613668	4.24059263732868	0.937586830447806	0.952665310935812	78	109	77	130	63	39	17.4435143224671	22.6896521863666	17.5019451025353	22.9085506517747	16.1313821701113	13.3549295099426
AT1G22330	-3.48712292531877	4.79824155772166	9.71810123624736e-43	3.15892023755175e-41	227	282	198	19	21	11	50.7650993743593	58.7016689592236	45.0050016922335	3.34817278756707	5.3771273900371	3.7667749899838
AT1G22340	1.32961313635353	0.366952517359517	0.0736249228462436	0.100886246256868	1	4	2	7	4	4	0.223634799005988	0.832647786655654	0.454595976689228	1.23353734278787	1.02421474095945	1.36973635999411
AT1G22350	0.0230350203330422	4.27990490340112	0.894861513261742	0.918017175892387	107	89	76	95	73	56	23.9289234936407	18.5264132530883	17.2746471141906	16.7408639378354	18.6919190225099	19.1763090399175
AT1G22360	-1.58195816688865	6.35093463099515	1.34444673434197e-20	1.23112309772231e-19	635	501	599	224	133	120	142.008097368802	104.289135278621	136.151495018424	39.4731949692118	34.0551401369017	41.0920907998233
AT1G22370	-0.942609850364156	5.70098815572074	1.61082971168865e-05	3.82288721426823e-05	326	382	269	172	178	67	72.9049444759521	79.5178636256149	61.1431588647011	30.3097747085019	45.5775559726955	22.9430840299013
AT1G22380	1.35252125273696	3.4828923575842	8.03228772980856e-06	1.97670556546515e-05	21	44	25	82	68	38	4.69633077912575	9.15912565321219	5.68244970861534	14.4500088726579	17.4116505963106	13.012495419944
AT1G22400	-0.539316044080989	6.19149007987491	0.0113331232818059	0.0180390148252833	319	402	513	324	271	118	71.3395008829102	83.6811025588932	116.603868020787	57.0951570090385	69.3905487000026	40.4072226198262
AT1G22403	0.810045218740562	3.53076992119423	0.00376375854804879	0.00649635902060665	36	48	35	65	66	37	8.05085276421557	9.99177343986784	7.95542959206148	11.4542753258873	16.8995432258309	12.6700613299455
AT1G22410	-1.03539771162658	6.86789498268043	3.13435657834634e-07	9.14009650737732e-07	695	644	897	505	201	221	155.426185309162	134.05629365156	203.886295545119	88.9909083011248	51.4667907332123	75.6779338896746
AT1G22430	-5.1393423007338	5.73295429350179	7.36693442685946e-115	3.22514984610766e-112	455	522	476	18	11	5	101.753833547725	108.660536158563	108.193842452036	3.1719531671688	2.81659053763848	1.71217044999264
AT1G22440	-2.66194065168495	4.37357175250205	3.09372490956602e-19	2.58629979783816e-18	188	137	165	44	10	13	42.0433422131258	28.5181866929561	37.5041680768613	7.75366329752374	2.56053685239862	4.45164316998086
AT1G22450	-0.285759908637793	5.88141593474958	0.0599113789030611	0.0836831533710804	284	322	319	279	191	150	63.5122829177006	67.0281468257801	72.5080582819318	49.1652740911165	48.9062538808137	51.3651134997791
AT1G22460	4.08964558179981	1.277203018534	5.08254387810752e-10	1.98177795785371e-09	2	1	0	27	15	7	0.447269598011976	0.208161946663913	0	4.75792975075321	3.84080527859793	2.39703862998969
AT1G22470	-0.296323619616714	2.61704369956875	0.437809956917972	0.498250977519038	29	40	21	37	11	14	6.48540917117365	8.32647786655654	4.77325775523689	6.52012595473588	2.81659053763848	4.79407725997939
AT1G22480	2.67672205515286	0.978967144319283	7.79697119607899e-05	0.000169606173306397	2	3	1	20	4	10	0.447269598011976	0.62448583999174	0.227297988344614	3.52439240796534	1.02421474095945	3.42434089998528
AT1G22490	-1.77735087689788	3.15397386179022	4.5840359429872e-07	1.31147279703705e-06	54	85	45	24	16	5	12.0762791463234	17.6937654664326	10.2284094755076	4.22927088955841	4.09685896383779	1.71217044999264
AT1G22500	0.320484920959738	5.96345213196038	0.0825306716583759	0.111889774002948	201	347	254	447	225	173	44.9505946002036	72.2321954923779	57.7336890395319	78.7701703180253	57.612079178969	59.2410975697453
AT1G22510	1.0040012323123	5.12757169964307	2.37568682207761e-07	7.02329483492371e-07	94	120	121	234	200	115	21.0216711065629	24.9794335996696	27.5030565896983	41.2353911731945	51.2107370479724	39.3799203498307
AT1G22520	-1.13512724953797	4.16320678053152	2.16871958199114e-07	6.44011749445082e-07	113	117	111	64	37	28	25.2707322876766	24.3549477596779	25.2300767062521	11.2780557054891	9.4739863538749	9.58815451995877
AT1G22530	0.29885387999683	7.93784889763572	0.0719010666682471	0.0987739583232643	1024	1283	882	1320	1169	676	229.002034182132	267.071777569801	200.476825719949	232.609898925712	299.326758045399	231.485444839005
AT1G22540	-1.58096559734934	4.57064392453001	3.29141720360838e-13	1.70418219379582e-12	166	166	163	73	31	34	37.123376634994	34.5548831462096	37.049572100172	12.8640322890735	7.93766424243573	11.6427590599499
AT1G22550	-2.35413912195962	4.74296155448449	1.3665674303703e-20	1.25026640494884e-19	241	222	161	62	30	13	53.8959865604431	46.2119521593888	36.5949761234828	10.9256164646925	7.68161055719586	4.45164316998086
AT1G22570	-2.70941984191146	5.70277731433363	5.23683271131924e-30	8.45122116612586e-29	390	529	360	59	73	26	87.2175716123353	110.11766978521	81.827275804061	10.3969576034977	18.6919190225099	8.90328633996172
AT1G22590	-5.32486428022448	4.37059304580579	7.2527256995509e-59	4.95787654464981e-57	177	200	172	5	4	2	39.5833594240599	41.6323893327827	39.0952539952736	0.881098101991335	1.02421474095945	0.684868179997055
AT1G22610	0.290512004908873	6.20642887884037	0.088668888610863	0.119424694119075	319	381	260	537	239	216	71.3395008829102	79.309701678951	59.0974769695996	94.6299361538693	61.196830772327	73.965763439682
AT1G22620	-0.0826226206941283	5.88359524244798	0.597793395865829	0.652461113586638	303	312	257	378	173	147	67.7613440988144	64.946527359141	58.4155830045657	66.6110165105449	44.2972875464961	50.3378112297835
AT1G22630	-2.34067889880248	4.98088523817653	3.29810984080792e-29	5.0380035697449e-28	248	252	233	45	42	30	55.461430153485	52.4568105593062	52.960431284295	7.92988291792201	10.7542547800742	10.2730226999558
AT1G22640	-1.63897664702634	4.97848005679009	9.53596648867083e-15	5.6076606593567e-14	268	215	186	94	54	33	59.9341261336048	44.7548185327414	42.2774258320982	16.5646443174371	13.8268990029526	11.3003249699514
AT1G22650	-2.35983579653939	3.80777752983713	1.05358852329387e-14	6.18153334910027e-14	99	90	126	21	15	14	22.1398451015928	18.7345751997522	28.6395465314213	3.70061202836361	3.84080527859793	4.79407725997939
AT1G22660	0.34473175182822	4.58681145394332	0.115196645059897	0.151281986772558	84	118	100	165	103	56	18.785323116503	24.5631097063418	22.7297988344614	29.076237365714	26.3735295797058	19.1763090399175
AT1G22690	-1.58950353299251	6.03237048472192	2.37872474191184e-17	1.72340282709782e-16	492	459	441	132	138	96	110.028321110946	95.5463335187362	100.238412859975	23.2609898925712	35.335408563101	32.8736726398586
AT1G22700	-1.49776711068364	6.28823214666825	1.40839062683477e-22	1.45843208544299e-21	495	564	586	253	141	97	110.699225507964	117.403337918447	133.196621169944	44.5835639607615	36.1035696188206	33.2161067298572
AT1G22710	-1.55446500246508	6.8580184469928	7.14249634759958e-25	8.4901215972391e-24	810	873	791	290	219	171	181.14418719485	181.725379437596	179.792708780589	51.1036899154974	56.0757570675298	58.5562293897482
AT1G22730	-0.221607138290461	5.54464205014129	0.162363445682212	0.206137394797662	215	262	242	268	152	100	48.0814817862874	54.5384300259453	55.0061131793965	47.2268582667355	38.920160156459	34.2434089998528
AT1G22740	-1.69694359969151	4.89784644082705	1.27026339676078e-16	8.66609404898864e-16	196	252	192	82	56	27	43.8324206051737	52.4568105593062	43.6412137621658	14.4500088726579	14.3390063734323	9.24572042996024
AT1G22750	-0.232175651455696	6.0892306563161	0.0996526520734104	0.132715402528317	348	376	330	347	217	174	77.8249100540838	78.2688919456314	75.0083361537225	61.1482082781986	55.5636496970501	59.5835316597438
AT1G22770	-0.610513036933935	7.7591789664764	0.000145505129773191	0.000306314052610312	1309	1529	954	1040	585	444	292.737951898838	318.279616449124	216.842280880762	183.268405214198	149.791405865319	152.040735959346
AT1G22780	0.620481179328388	6.32518978184334	7.24516178179548e-05	0.000158137741404714	303	287	318	474	394	263	67.7613440988144	59.7424786925431	72.2807602935872	83.5281000687785	100.885151984506	90.0601656696127
AT1G22790	-0.821838503670868	4.18208604532553	0.000338245291632129	0.000678866086677984	94	136	94	72	46	33	21.0216711065629	28.3100247462922	21.3660109043937	12.6878126686752	11.7784695210337	11.3003249699514
AT1G22800	1.15320926755749	4.89311698402994	1.37058689142469e-09	5.10891229673087e-09	79	87	99	249	148	99	17.6671491214731	18.1100893597605	22.5025008461168	43.8786854791685	37.8959454154996	33.9009749098542
AT1G22830	0.525494349562626	3.05138635451975	0.0848715126690414	0.114791050067587	27	36	31	57	25	30	6.03813957316168	7.49383007990088	7.04623763868303	10.0445183627012	6.40134213099655	10.2730226999558
AT1G22840	0.751672271473076	6.60601153935045	5.62307850674351e-06	1.41063720256955e-05	366	310	367	624	416	378	81.8503364361916	64.5302034658131	83.4183617224733	109.961043128519	106.518333059783	129.440086019443
AT1G22850	-0.0335997446146864	6.91479147807448	0.843098695831491	0.873978475763452	555	647	556	573	477	330	124.117313448323	134.680779491552	126.377681519605	100.973842488207	122.137607859414	113.003249699514
AT1G22860	0.774219233279203	5.62316642992846	7.50217274324629e-07	2.08939775805408e-06	170	194	161	389	210	156	38.017915831018	40.3834176527992	36.5949761234828	68.5494323349258	53.771273900371	53.4197180397703
AT1G22870	-0.203005576260929	5.09701013348528	0.262887513003998	0.317402503671533	155	193	174	206	96	81	34.6633938459281	40.1752557061353	39.5498499719628	36.301241802043	24.5811537830268	27.7371612898807
AT1G22880	1.2120829029607	5.53895098357182	1.51137990160301e-11	6.80335875199816e-11	114	161	131	357	273	149	25.4943670866826	33.5140734128901	29.7760364731444	62.9104044821813	69.9026560704824	51.0226794097806
AT1G22882	0.626612659215309	5.83685515931387	0.000325064629661299	0.000653751326352349	180	237	230	337	296	177	40.2542638210778	49.3343813593475	52.2785373192612	59.3860120742159	75.7918908309992	60.6108339297394
AT1G22885	-3.25692550266152	3.7561448912476	1.71121870855416e-21	1.65150263354645e-20	104	107	115	8	7	12	23.2580190966228	22.2733282930387	26.1392686596306	1.40975696318614	1.79237579667903	4.10920907998233
AT1G22890	-1.28972078569784	5.17939884163353	3.55991575402944e-07	1.03080251273445e-06	215	226	281	91	110	40	48.0814817862874	47.0445999460444	63.8707347248365	16.0359854562423	28.1659053763848	13.6973635999411
AT1G22900	-4.53402361138012	2.34586843710812	2.29955244193487e-14	1.31140773407017e-13	32	32	56	2	1	1	7.15631356819162	6.66118229324523	12.7286873472984	0.352439240796534	0.256053685239862	0.342434089998528
AT1G22910	-2.19026537383149	4.99746312691837	7.94929718186016e-27	1.06526266595866e-25	234	243	255	77	34	25	52.3305429674012	50.583353039331	57.9609870278765	13.5689107706666	8.70582529815531	8.56085224996319
AT1G22920	0.302727075072339	5.53145448525893	0.0494921958954077	0.0702893030607336	191	205	198	303	175	133	42.7142466101437	42.6731990661022	45.0050016922335	53.3945449806749	44.8093949169759	45.5437339698042
AT1G22930	0.0755672593708113	7.986852959961	0.571728530153734	0.628782203027593	1150	1340	1081	1424	959	700	257.180018856886	278.937008529644	245.709125400527	250.936739447132	245.555484145028	239.703862998969
AT1G22940	-0.0969718408652544	4.99793403647251	0.591262803560527	0.646567997771121	155	178	138	171	117	76	34.6633938459281	37.0528265061766	31.3671223915567	30.1335550881036	29.9582811730639	26.0249908398881
AT1G22950	1.39082476367498	5.16585839810468	9.49872839292334e-13	4.74267982074231e-12	81	95	110	258	213	139	18.114418719485	19.7753849330718	25.0027787179075	45.4646620627529	54.5394349560906	47.5983385097953
AT1G22960	1.90832607342854	4.27385160333031	2.24076181352357e-17	1.62688479446228e-16	32	49	37	172	108	85	7.15631356819162	10.1999353865318	8.41002556875071	30.3097747085019	27.6537980059051	29.1068976498748
AT1G22970	-0.421327696206839	4.22487425123886	0.0562610726508597	0.0790783407926832	99	105	96	98	44	45	22.1398451015928	21.8570043997109	21.8206068810829	17.2695227990302	11.2663621505539	15.4095340499337
AT1G22980	1.35442656472554	1.16659698122082	0.0115275594502057	0.0183159122198789	2	7	6	15	8	9	0.447269598011976	1.45713362664739	1.36378793006768	2.643294305974	2.0484294819189	3.08190680998675
AT1G22985	3.12210789687541	5.38620905728864	2.1076035798106e-52	1.05770856727276e-50	43	48	35	368	284	228	9.61629635725749	9.99177343986784	7.95542959206148	64.8488203065622	72.7192466081208	78.0749725196643
AT1G22990	3.01288787916869	3.88993854607792	4.16691755690675e-26	5.33531397952167e-25	15	15	17	179	86	62	3.35452198508982	3.1224291999587	3.86406580185843	31.5433120512898	22.0206169306281	21.2309135799087
AT1G23000	-2.21268037031886	2.61924547565785	1.07127197556319e-08	3.65729088587824e-08	48	51	31	12	6	5	10.7344703522874	10.6162592798596	7.04623763868303	2.1146354447792	1.53632211143917	1.71217044999264
AT1G23010	-1.75044768227032	2.99760349547569	9.69131245477319e-06	2.36405981113708e-05	53	59	50	33	4	6	11.8526443473174	12.2815548531709	11.3648994172307	5.81524747314281	1.02421474095945	2.05460453999116
AT1G23020	-2.65724907389154	5.43560046120862	7.00343025339772e-38	1.75520804986494e-36	387	340	322	82	29	30	86.5466672153174	70.7750618657305	73.1899522469656	14.4500088726579	7.425556871956	10.2730226999558
AT1G23030	-0.315364738473069	6.02638158017497	0.0574602772531695	0.0806207067685792	277	439	324	338	199	154	61.9468393246587	91.383094585458	73.6445482236549	59.5622316946142	50.9546833627326	52.7348498597732
AT1G23040	1.8741464592533	6.06853029086509	1.3892880091902e-14	8.07970324395072e-14	185	122	110	630	261	360	41.3724378161078	25.3957574929974	25.0027787179075	111.018360850908	66.830011847604	123.27627239947
AT1G23050	-2.27188003451309	4.34257287374059	3.05813857793901e-20	2.7394105084751e-19	164	149	149	39	30	11	36.676107036982	31.0161300529231	33.8674002633474	6.87256519553241	7.68161055719586	3.7667749899838
AT1G23052	-2.27187961994659	4.34257287374059	3.0553404276763e-20	2.73928909106176e-19	164	149	149	39	30	11	36.676107036982	31.0161300529231	33.8674002633474	6.87256519553241	7.68161055719586	3.7667749899838
[truncated: 18,651 more rows]
