# Supplementary material for: Multiomics Reveals the Regulatory Mechanisms of Arabidopsis Tissues under Heat Stress
Source: Int J Mol Sci. 2023 Jul 4;24(13):11081. doi: 10.3390/ijms241311081 (PMC10341750; doi:10.3390/ijms241311081)
Supplement: Supplementary file 1 [file ijms-24-11081-s001.zip › group2.edger]

	logFC	logCPM	PValue	FDR	reads.SRR5311358	reads.SRR5311359x	reads.SRR5311361	reads.SRR5311352	reads.SRR5311353	reads.SRR5311354	reads.SRR5311358	reads.SRR5311359x	reads.SRR5311361	reads.SRR5311352	reads.SRR5311353	reads.SRR5311354
AT1G01010	-0.830288345631494	4.26172121575673	5.54256106200427e-09	1.29905558262534e-08	298	257	347	146	96	124	27.1827596357182	25.0465187921497	26.6432349524844	13.7956749047319	11.0667761201566	11.5262985049182
AT1G01020	0.795768037198678	5.10508859818075	8.58901819732946e-12	2.45005869964757e-11	287	256	422	434	356	405	26.1793691793662	24.9490615205849	32.4018592217534	41.0090610181756	41.0392947789141	37.6463781813862
AT1G01030	-1.32662744283061	2.68034254787965	2.25978362651762e-08	5.04975863399504e-08	113	81	128	27	26	39	10.3075565061616	7.89403899674756	9.82805208621904	2.55125494813535	2.99725186587575	3.62520678783719
AT1G01040	-0.927070242195911	5.62872894987742	8.0608700673749e-21	3.9198444118279e-20	705	765	942	323	246	348	64.3082065207427	74.5548127470603	72.3283208220183	30.5205684536192	28.3586138079013	32.3479990299318
AT1G01046	-2.68328052406445	-0.273982773124697	3.87256286544145e-05	6.67484396973742e-05	11	12	15	0	1	3	1.00339045635201	1.16948725877742	1.15172485385379	0	0.115278917918298	0.278862060602861
AT1G01050	0.365170427337329	6.15090580356651	6.01518133772722e-07	1.20485940619884e-06	731	708	907	745	635	797	66.679856690302	68.9997482678675	69.6409628296928	70.3957383837346	73.2021128781192	74.08435410016
AT1G01060	0.550026213216156	5.06221718957712	9.99830138585179e-07	1.96711034756502e-06	364	280	383	403	302	380	33.2031023738303	27.2880360381397	29.4073746017335	38.0798423740202	34.814233211326	35.3225276763624
AT1G01070	-0.887169213565208	4.47503965710204	1.16991369517678e-11	3.31095757329557e-11	338	317	406	134	133	145	30.831452204271	30.8939550860367	31.173352710976	12.6617838166717	15.3320960831336	13.4783329291383
AT1G01080	0.302522199841376	6.39271321466717	3.34988556494197e-05	5.81110123361272e-05	916	880	1034	888	734	901	83.5550598198586	85.7623989770105	79.3922332589882	83.9079405164515	84.6147257520307	83.7515722010592
AT1G01090	0.352126238252224	7.65897698464052	2.10819600475592e-07	4.3679825596111e-07	2126	2069	2488	2153	1873	2122	193.92801001858	201.639094867539	191.032762425883	203.438959382793	215.917413260972	197.248430866423
AT1G01100	0.657242502553807	6.73465827616022	1.68069891913684e-21	8.43726507139339e-21	1021	949	1148	1219	1036	1297	93.1328778123096	92.4869507149807	88.1453421482771	115.184436362111	119.428958963357	120.561364200637
AT1G01110	-3.51551759039898	2.89098006619318	6.48314064627428e-35	5.65432534781699e-34	138	161	161	10	7	12	12.5879893615071	15.6906207219303	12.3618467646974	0.944909240050129	0.806952425428085	1.11544824241144
AT1G01120	-0.530917788268467	6.53429038579383	2.30238789185627e-08	5.13935723909996e-08	1364	1291	1426	700	672	664	124.42041658765	125.817337590137	109.490642773034	66.1436468035091	77.4674328410962	61.7214694134332
AT1G01130	-1.78235782398144	1.68286272931079	2.72423514015156e-06	5.16246464862502e-06	61	38	67	17	13	4	5.56425616704298	3.70337631946182	5.14437101388028	1.60634570808522	1.49862593293787	0.371816080803814
AT1G01140	1.29407606161564	7.32628010895599	1.86805691583308e-52	2.69134191523715e-51	1006	1116	1404	2169	1672	2415	91.7646180991023	108.7623150663	107.801446320715	204.950814166873	192.746350759394	224.483958785303
AT1G01160	0.351247568806814	5.78767058260293	3.38046341573138e-05	5.86166347846709e-05	545	547	747	604	486	596	49.7134362465316	53.3091275459372	57.355897721919	57.0725180990278	56.0255541082928	55.4005960397683
AT1G01170	0.220052806383782	5.73676649352563	0.0100919937800662	0.0138131130793838	610	560	683	563	462	532	55.6425616704298	54.5760720762794	52.4418716788094	53.1983902148223	53.2588600782536	49.4515387469073
AT1G01180	-0.715619705051773	5.25392063883936	8.19062098702209e-07	1.62079834020208e-06	647	435	690	306	241	223	59.0176022963412	42.3939131306813	52.9793432772745	28.914222745534	27.7822192183098	20.7287465048126
AT1G01190	0.440965469036813	2.05172284470423	0.264354455563205	0.299564673440089	57	21	53	23	48	54	5.19938691018771	2.04660270286048	4.06942781695007	2.1732912521153	5.5333880600783	5.01951709085149
AT1G01200	-0.968494873790225	0.92329066584708	0.00936649008484907	0.0128665202070741	24	24	34	8	8	14	2.18921554113167	2.33897451755483	2.61057633540193	0.755927392040104	0.922231343346383	1.30135628281335
AT1G01210	0.836345920084674	3.66959055401926	2.14819604500205e-06	4.10618514405272e-06	122	84	144	142	129	177	11.128512334086	8.18641081144191	11.0565585969964	13.4177112087118	14.8709804114604	16.4528615755688
AT1G01220	-0.775487750238946	5.22506730695362	1.01130609516812e-14	3.48446484556161e-14	558	505	695	251	209	279	50.8992613313112	49.2159221402163	53.3632515618925	23.7172219252582	24.0932938449243	25.934171636066
AT1G01225	-0.879616721007836	2.75094497603781	6.89155952788058e-05	0.000116146248805273	96	89	126	45	27	50	8.75686216452666	8.67369716926584	9.67448877237187	4.25209158022558	3.11253078379404	4.64770101004768
AT1G01230	-0.427280980514871	5.26701987887706	2.28371863077325e-05	4.01394505736545e-05	555	491	598	312	266	304	50.6256093886698	47.8515203383093	45.9154308403046	29.481168289564	30.6641921662672	28.2580221410899
AT1G01240	0.53660094026289	6.45757960816469	3.62358421662442e-15	1.28592360724033e-14	885	790	1038	997	823	1015	80.7273230792302	76.9912445361799	79.6993598866826	94.2074512329979	94.8745494467592	94.3483305039679
AT1G01250	0.129441685714468	2.05201770283477	0.766063442304957	0.791278939815713	49	40	57	35	60	15	4.46964839647715	3.89829086259139	4.37655444464442	3.30718234017545	6.91673507509787	1.3943103030143
AT1G01260	-1.268032590961	4.97555364952425	3.87339828632645e-28	2.61895414824984e-27	507	493	637	182	126	183	46.2471783064064	48.0464348814388	48.9099154603245	17.1973481689124	14.5251436577055	17.0105856967745
AT1G01290	-0.789658612744828	4.21436443294205	1.02264308838943e-07	2.17220206861941e-07	245	254	369	125	109	125	22.3482419823858	24.7541469774553	28.3324314048033	11.8113655006266	12.5654020530945	11.6192525251192
AT1G01300	-2.30268940097683	5.57714355058788	1.82381805632582e-104	6.76894212317883e-103	885	922	1103	160	119	147	80.7273230792302	89.8556043827315	84.6901675867157	15.1185478408021	13.7181912322775	13.6642409695402
AT1G01320	0.657572670001753	8.06509581811705	1.22493074854611e-18	5.34508120244179e-18	2380	2463	2995	3154	2396	3417	217.09720782889	240.037259864065	229.961062486141	298.024374311811	276.208287332242	317.623887026658
AT1G01340	1.75305263183578	4.59206306537632	9.89236157644799e-43	1.11599565868221e-41	143	120	164	386	298	353	13.0440759325762	11.6948725877742	12.5921917354682	36.473496665935	34.3531175396528	32.8127691309366
AT1G01350	0.559816478829074	5.46018335259257	1.18002108892168e-06	2.30568355257401e-06	389	394	572	541	356	544	35.4835352291758	38.3981649965252	43.9191077602914	51.119589886712	41.0392947789141	50.5669869893187
AT1G01360	1.67479865665266	5.3643220723603	2.60034542102775e-60	4.46174846236143e-59	262	215	276	593	492	652	23.8989363240207	20.9533133864287	21.1917373109098	56.0331179349727	56.7172276158026	60.6060211710217
AT1G01370	-0.649983165699918	2.48438832029853	0.00792924182289546	0.0109810311786667	88	63	93	35	40	36	8.02712365081611	6.13980810858143	7.14069409389352	3.30718234017545	4.61115671673192	3.34634472723433
AT1G01380	-1.40458715764004	0.626483213291441	0.00161845567523101	0.00240671419165695	17	24	29	12	2	5	1.55069434163493	2.33897451755483	2.226668050784	1.13389108806016	0.230557835836596	0.464770101004768
AT1G01390	-3.51494437744774	2.39987611944867	4.00725670796021e-29	2.81442126074668e-28	110	95	117	8	8	4	10.0339045635201	9.25844079865454	8.98345386005959	0.755927392040104	0.922231343346383	0.371816080803814
AT1G01420	-2.67612769806218	4.04648033775431	7.09274863824623e-44	8.21419679772473e-43	320	307	386	39	21	55	29.1895405484222	29.9193823703889	29.6377195725043	3.6851460361955	2.42085727628426	5.11247111105245
AT1G01430	-0.346505036944515	6.86473285559679	4.21717412257001e-05	7.24626740326191e-05	1596	1515	1773	1042	849	880	145.582833485256	147.647766420649	136.133877725518	98.4595428132235	97.8718013126349	81.7995377768391
AT1G01440	-0.362997869256669	5.3736987154437	0.00015421416051757	0.000251864278262393	559	489	703	340	273	366	50.990478645525	47.6566057951797	53.9775048172812	32.1269141617044	31.4711445916953	34.021171393549
AT1G01448	-0.655314781908815	5.1590649961323	1.21372191582046e-07	2.5645132930501e-07	444	496	694	263	198	285	40.5004875109358	48.3388066961332	53.2864699049689	24.8511130133184	22.825225747823	26.4918957572718
AT1G01450	-0.593084717695557	4.34057874355493	2.35102364323834e-05	4.12766333783967e-05	260	279	362	148	114	169	23.716501695593	27.1905787665749	27.7949598063382	13.9846567527419	13.141796642686	15.7092294139612
AT1G01470	0.970221785121866	6.14434398829276	2.16692465450362e-32	1.71869087869979e-31	567	565	679	839	743	981	51.7202171592356	55.0633584341033	52.1347450511151	79.2778852402059	85.6522360132953	91.1878938171355
AT1G01480	0.100744229179925	2.05432001477324	0.733010964337905	0.760942266348653	55	27	65	39	40	32	5.01695228176007	2.63134633224919	4.99080770003311	3.6851460361955	4.61115671673192	2.97452864643051
AT1G01490	-0.083954372244629	6.5512687137904	0.286683200057342	0.322991570588141	1080	1169	1375	867	688	920	98.514699350925	113.927550459233	105.574778269931	81.9236311123462	79.311895527789	85.5176985848773
AT1G01500	-0.669630880714864	5.4414074501799	5.29330048780244e-11	1.42914927640496e-10	658	572	758	307	293	296	60.0209927526932	55.7455593350568	58.2004959480784	29.008713669539	33.7767229500613	27.5143899794823
AT1G01510	-0.277827290723448	6.26482097858187	0.000432981614203989	0.000680931475412384	959	1011	1187	675	528	681	87.4774043310528	98.5293015519973	91.1398267682969	63.7813737033837	60.8672686608613	63.3016877568494
AT1G01540	-0.698346422183891	6.63506676125938	4.74879098475582e-20	2.21866547103062e-19	1437	1468	1686	711	610	724	131.079280525258	143.067274657104	129.453873573166	67.1830469675642	70.3201399301617	67.2987106254904
AT1G01550	0.338656610268159	7.0235432005287	2.34899519002944e-06	4.47663855424494e-06	1390	1342	1590	1369	1212	1359	126.792066757209	130.787658439941	122.082834508502	129.358074962863	139.718048516977	126.324513453096
AT1G01570	-2.14355954863463	2.38628713933169	1.29001022049083e-11	3.63777555226369e-11	120	62	108	14	12	21	10.9460777056583	6.04235083701665	8.29241894774732	1.32287293607018	1.38334701501957	1.95203442422002
AT1G01580	-0.0719719123094059	4.83858741993209	0.623096912405938	0.65807745357565	360	331	405	307	227	217	32.838233116975	32.2583568879437	31.0965710540524	29.008713669539	26.1683143674536	20.1710223836069
AT1G01600	0.705998934390564	4.6236763311162	0.00277959362103589	0.00403640023491369	261	200	252	301	343	176	23.8077190098069	19.4914543129569	19.3489775447437	28.4417681255089	39.5406688459762	16.3599075553678
AT1G01610	0.29425048765827	6.83843699649982	0.00126399512005222	0.0019009514417554	1306	1091	1488	1306	1060	1048	119.129812363248	106.32588327718	114.251105502296	123.405146750547	122.195652993396	97.4158131705993
AT1G01620	0.350890078293514	8.07667070915095	1.9009125856077e-06	3.65054332033605e-06	3086	2597	3249	2731	2540	2932	281.496631663847	253.096534253746	249.463603344732	258.05471345769	292.808451512477	272.541187229196
AT1G01630	-0.160731226867856	5.80477847147974	0.0634036939543139	0.0787720726526397	726	677	806	535	393	503	66.2237701192329	65.9785728493592	61.8860154804105	50.5526443426819	45.3046147418911	46.7558721610796
AT1G01640	-0.619490159215742	3.6727628221428	0.000421846531007417	0.00066413354958495	189	150	228	80	75	110	17.2400723864119	14.6185907347177	17.5062177785777	7.55927392040103	8.64591884387234	10.2249422221049
AT1G01650	-0.209635392306157	5.56321441630796	0.0389712189606294	0.0497854614926375	559	606	734	383	371	427	50.990478645525	59.0591065682595	56.3577361819123	36.19002389392	42.7684785476885	39.6913666258072
AT1G01670	-1.34418685787153	0.57114256970819	0.00326395252110948	0.00470408690115864	26	21	19	8	1	10	2.3716501695593	2.04660270286048	1.45885148154814	0.755927392040104	0.115278917918298	0.929540202009536
AT1G01690	-2.46375982712535	2.2757094932448	3.57958942581312e-15	1.27119168948923e-14	76	102	96	17	8	11	6.93251588025027	9.94064169960804	7.37103906466428	1.60634570808522	0.922231343346383	1.02249422221049
AT1G01700	-2.65158291935076	0.985753664010703	4.61594439704931e-09	1.08847188550022e-08	28	42	36	4	4	4	2.55408479798694	4.09320540572096	2.76413964924911	0.377963696020052	0.461115671673192	0.371816080803814
AT1G01710	0.641291384160717	6.31369097590038	3.15150313426822e-14	1.0544642285114e-13	659	749	947	934	767	943	60.112210066907	72.9954964020237	72.7122291066362	88.2545230206821	88.4189300433345	87.6556410494992
AT1G01720	1.89316226690244	7.39327628332315	1.10466816355076e-181	9.1255389784937e-180	862	783	1068	2561	2027	2676	78.6293248523123	76.3090436352264	82.0028095943901	241.991256376838	233.67036662039	248.744958057752
AT1G01725	0.224499722159315	3.74499284788134	0.154933752148278	0.181856753767719	134	143	187	141	113	136	12.2231201046518	13.9363898337642	14.3581698447106	13.3232202847068	13.0265177247677	12.6417467473297
AT1G01730	-0.238443689589193	5.07463923430139	0.0308033125764855	0.0398200066099482	446	384	537	290	264	276	40.6829221393635	37.4235922808773	41.2317497679658	27.4023679614538	30.4336343304306	25.6553095754632
AT1G01740	-1.09347486215232	2.82808086385373	1.78743091770778e-05	3.16993570040506e-05	101	106	136	52	37	26	9.21294873559576	10.3304707858672	10.4423053416077	4.91352804826067	4.26531996297702	2.41680452522479
AT1G01750	-1.33995948735173	3.06007857952687	1.23410535086015e-10	3.25435916116256e-10	149	111	164	43	37	40	13.5913798178591	10.8177571436911	12.5921917354682	4.06310973221556	4.26531996297702	3.71816080803814
AT1G01760	-1.00529362514882	3.33844425313843	2.34653909851176e-06	4.47237384977303e-06	149	135	204	43	60	70	13.5913798178591	13.1567316612459	15.6634580124116	4.06310973221556	6.91673507509787	6.50678141406675
AT1G01770	-0.351575164492867	6.00443647833695	3.23171750214314e-05	5.61324259994967e-05	799	834	1070	544	415	570	72.8826340568417	81.2793644850304	82.1563729082373	51.403062658727	47.8407509360936	52.9837915145435
AT1G01780	-0.591786138007652	4.47228723731895	0.00028063730831111	0.000448402475071729	266	305	420	200	116	158	24.263805580876	29.7244678272593	32.2482959079062	18.8981848010026	13.3723544785226	14.6867351917507
AT1G01790	0.336139603865783	7.73807403003792	1.30028384380681e-05	2.33490359436148e-05	2321	2191	2581	2138	2061	2246	211.715386290275	213.528881998443	198.173456519776	202.021595522718	237.589849829612	208.774729371342
AT1G01800	0.306786992000568	6.15754916814148	8.41746415875427e-05	0.000140831840114658	774	756	869	759	614	775	70.6022012014962	73.6776973029772	66.7232598665965	71.7186113198048	70.7812556018349	72.039365655739
AT1G01820	0.192461793504867	6.00828677180326	0.0110654531162581	0.0150790167615258	707	659	905	660	546	659	64.4906411491703	64.2243419611931	69.4873995158456	62.3640098433085	62.9422891833907	61.2566993124284
AT1G01830	1.70269320273032	6.39318715212928	4.98494842734279e-97	1.65521294053439e-95	496	392	627	1244	1065	1217	45.2437878500544	38.2032504533956	48.1420988910886	117.546709462236	122.772047582987	113.125042584561
AT1G01840	-0.420723498148026	2.24548563630855	0.0893810260872913	0.108847951105649	69	50	75	40	31	33	6.29399468075354	4.87286357823923	5.75862426926897	3.77963696020052	3.57364645546724	3.06748266663147
AT1G01860	0.142449388900621	4.66978584553162	0.219432378441759	0.252032916809796	285	260	367	251	212	260	25.9969345509385	25.338890606844	28.1788680909562	23.7172219252582	24.4391305986792	24.1680452522479
AT1G01880	-0.773666486495996	1.54574363328988	0.0438673804369347	0.0556684231300471	27	29	72	18	18	16	2.46286748377312	2.82626087537876	5.52827929849821	1.70083663209023	2.07502052252936	1.48726432321526
AT1G01900	0.276174233134053	4.10210736783701	0.098605408732321	0.119400024156219	193	174	217	170	183	152	17.6049416432671	16.9575652522725	16.6616195524182	16.0634570808522	21.0960419790485	14.1290110705449
AT1G01910	0.273551548199722	6.26436526645983	0.000151999654236183	0.000248524893562385	861	756	1012	833	662	793	78.5381075380985	73.6776973029772	77.7030368066693	78.7109396961758	76.3146436619132	73.7125380193562
AT1G01920	0.145805981670317	4.90431621550779	0.22284304957561	0.255620691862011	348	324	395	264	261	326	31.7436253464092	31.5761559869902	30.3287544848166	24.9456039373234	30.0877975766758	30.3030105855109
AT1G01930	1.13677603149201	6.09000331900706	2.05096901938724e-40	2.16031888432835e-39	491	447	693	914	708	952	44.7877012789853	43.5634003894587	53.2096882480453	86.3647045405818	81.6174738861549	88.4922272313078
AT1G01940	2.89297594846799	5.98546040718095	2.7385128027554e-216	3.03264388054323e-214	197	173	207	1081	862	1159	17.9698109001224	16.8601079807077	15.8938029831824	102.144688849419	99.3704272455728	107.733709412905
AT1G01950	-1.13584098171127	5.18832993288899	1.7548401532975e-24	1.00987107361252e-23	556	577	718	231	175	201	50.7168267028836	56.2328456928808	55.129229671135	21.827403445158	20.1738106357021	18.6837580603917
AT1G01960	-0.900263534407021	7.43904268349087	3.22413677068221e-26	2.00951901493661e-25	2767	2661	3011	1101	880	1312	252.398308429638	259.333799633892	231.189568996918	104.034507329519	101.445447768102	121.955674503651
AT1G01970	0.726410820584307	5.36383280292154	5.29830731415405e-14	1.74680434414345e-13	397	318	466	487	415	501	36.2132737428863	30.9914123576015	35.7802521263912	46.0170799904413	47.8407509360936	46.5699641206777
AT1G01990	-0.069113235701507	5.59601657097244	0.518908198108079	0.557745360429972	649	514	698	486	385	404	59.2000369247688	50.0930375842993	53.5935965326632	45.9225890664363	44.3823833985447	37.5534241611852
AT1G02000	1.17329112850742	5.64987559051576	2.34598972436761e-32	1.85640368803087e-31	417	342	412	696	575	635	38.0376200271627	33.3303868751564	31.6340426525175	65.765683107489	66.2853778030213	59.0258028276055
AT1G02010	-1.62366914920472	3.6932206552792	1.30254830705301e-19	5.93270501702867e-19	201	214	284	52	46	65	18.3346801569777	20.8558561148639	21.8059905662985	4.91352804826067	5.3028302242417	6.04201131306198
AT1G02020	0.493390354920425	5.67235758753127	9.51073255227572e-08	2.02732679012041e-07	473	489	643	597	484	542	43.1457896231366	47.6566057951797	49.370605401866	56.4110816309927	55.7949962724562	50.3810789489168
AT1G02050	-1.47034607598325	3.48099638464442	2.593821866062e-13	8.19423725058015e-13	167	164	258	44	51	56	15.2332914737078	15.9829925366247	19.8096674862853	4.15760065622057	5.87922481383319	5.2054251312534
AT1G02060	-1.55366141870816	3.84033821728142	3.3954201960249e-11	9.31093207816385e-11	226	238	303	41	50	98	20.6151130123232	23.1948306324188	23.2648420478466	3.87412788420553	5.76394589591489	9.10949397969345
AT1G02065	-0.116893641965892	2.6901095634342	0.649922332577198	0.682818401410721	66	67	114	50	42	71	6.02034273811208	6.52963719484057	8.75310888928884	4.72454620025065	4.84171455256851	6.5997354342677
AT1G02080	-0.1305852531808	7.47279992267204	0.12221097633593	0.145930889560774	2133	2334	2474	1544	1339	1723	194.566531218077	227.465271832207	189.957819228952	145.89398666374	154.358471092601	160.159776806243
AT1G02090	1.74401868985314	6.50514080631452	9.14214338566777e-127	4.45940694148037e-125	497	459	639	1331	1162	1340	45.3350051642682	44.7328876482362	49.0634787741716	125.767419850672	133.954102621062	124.558387069278
AT1G02100	0.673035094299843	6.29913770584721	3.07625982477036e-17	1.23793626065744e-16	753	663	883	876	840	912	68.686637603006	64.6141710474522	67.7982030635267	82.7740494283913	96.8342910513702	84.7740664232697
AT1G02110	0.0358214075214445	6.45846930017406	0.640989273815196	0.674644092096168	1065	927	1289	898	654	873	97.1464396377177	90.3428907405554	98.9715557745027	84.8528497565016	75.3924123185668	81.1488596354325
AT1G02120	-0.304015868779619	6.58747064863129	4.32513125231314e-05	7.42491737608004e-05	1268	1221	1496	792	725	806	115.663554423123	118.995328580602	114.865358757685	74.8368118119703	83.577215490766	74.9209402819686
AT1G02130	0.170639347988486	5.84136974152346	0.0327811090101752	0.0422328373972745	674	575	787	582	487	579	61.4804697801143	56.0379311497512	60.4271639988624	54.9937177709175	56.1408330262111	53.8203776963521
AT1G02140	0.839755006334497	6.4542029740701	3.31646833654769e-27	2.15218520148408e-26	819	709	844	1069	925	1071	74.7069803411181	69.0972055394323	64.8037184435068	101.010797761359	106.632999074426	99.5537556352213
AT1G02145	-0.645336215399673	5.19462038626727	2.79090886117907e-09	6.66869020748491e-09	515	490	660	289	231	244	46.976916820117	47.7540630667445	50.6758935695669	27.3078770374487	26.6294300391268	22.6807809290327
AT1G02150	0.0210752059639206	6.885839235206	0.775972623216473	0.80051116027171	1395	1382	1632	1169	948	1115	127.248153328278	134.685949302532	125.307664099293	110.45989016186	109.284414186546	103.643732524063
AT1G02160	0.0619642747569548	4.41473174893022	0.640040024239805	0.673714225792575	258	227	297	212	164	213	23.5340670671654	22.1228006452061	22.8041521063051	20.0320758890627	18.9057425386009	19.7992063028031
AT1G02170	0.204842000632695	6.09092174539295	0.0116500756636244	0.0158409172443534	782	662	953	746	560	680	71.3319397152068	64.5167137758875	73.1729190481777	70.4902293077397	64.5561940342468	63.2087337366484
AT1G02180	0.0865697535989845	3.01412474704038	0.67013615799641	0.701859795965056	93	78	120	79	61	82	8.48321022188521	7.6016671820532	9.21379883083035	7.46478299639602	7.03201399301617	7.62222965647819
AT1G02205	0.256656104704189	6.28089851726727	0.0156228431827001	0.0208960754902381	848	834	982	833	767	682	77.3522824533188	81.2793644850304	75.3995870989617	78.7109396961758	88.4189300433345	63.3946417770503
AT1G02220	1.05429815123793	4.41210889222527	8.710611606533e-12	2.48301516603648e-11	201	130	199	281	205	310	18.3346801569777	12.669445303422	15.2795497277937	26.5519496454086	23.6321781732511	28.8157462622956
AT1G02230	1.21612297535262	2.1688913978343	8.20182623337979e-05	0.000137358631605699	26	31	46	85	39	49	2.3716501695593	3.02117541850832	3.53195621848497	8.0317285404261	4.49587779881362	4.55474698984673
AT1G02260	-2.49584590630784	4.74452746418237	6.15209212309275e-68	1.23083897779103e-66	518	508	615	75	72	62	47.2505687627584	49.5082939549106	47.2207190080056	7.08681930037597	8.30008209011745	5.76314925245912
AT1G02270	0.785984033720103	5.59042418788224	6.20476334370297e-18	2.59740471235069e-17	400	402	544	611	485	572	36.4869256855278	39.1778231690434	41.7692213664309	57.7339545670629	55.9102751903745	53.1696995549454
AT1G02280	0.412071931704437	6.72945225606081	1.0190056990166e-09	2.51977908940894e-09	1098	1031	1309	1138	937	1227	100.156611006774	100.478446983293	100.507188912974	107.530671517705	108.016346089445	114.05458278657
AT1G02290	1.46472269184216	5.54854498860121	3.79026392795394e-58	6.2120909673594e-57	308	275	370	646	539	711	28.0949327778564	26.8007496803158	28.4092130617269	61.0411369072384	62.1353367579626	66.090308362878
AT1G02300	-0.165875505989985	4.96462944350483	0.181077040998114	0.210552547756873	350	416	465	265	229	300	31.9260599748368	40.5422249709504	35.7034704694676	25.0400948613284	26.3988722032902	27.8862060602861
AT1G02305	0.173116549543818	6.75651890320706	0.0148715312456254	0.0199432519885532	1237	1182	1401	1057	918	1137	112.835817682495	115.194494989575	107.571101349944	99.8769066732987	105.826046648997	105.688720968484
AT1G02310	3.00645253711764	3.32807439682417	6.58432531163398e-32	5.12901416956066e-31	39	19	31	150	186	175	3.55747525433896	1.85168815973091	2.38023136463117	14.1736386007519	21.4418787328034	16.2669535351669
AT1G02330	-0.0221564900752478	4.98981983534167	0.890307598584259	0.904838365522161	298	416	485	327	195	339	27.1827596357182	40.5422249709504	37.2391036079393	30.8985321496392	22.4793889940681	31.5114128481233
AT1G02335	-0.108427683001848	4.68180928203212	0.372900586069084	0.411351190329384	337	273	388	228	191	247	30.7402348900571	26.6058351371862	29.7912828863515	21.5439306731429	22.0182733223949	22.9596429896355
AT1G02340	0.6077726733773	5.44119353557568	2.69208628420616e-11	7.42298407867182e-11	433	373	499	485	420	527	39.4970970545838	36.3515622936647	38.3140468048696	45.8280981424313	48.4171455256851	48.9867686459025
AT1G02350	-1.70984299209202	3.0841901364354	1.73469901335912e-11	4.84311511129576e-11	160	127	169	36	41	22	14.5947702742111	12.3770734887277	12.9761000200861	3.40167326418047	4.72643563465021	2.04498844442098
AT1G02360	-0.162265523590854	5.45332151107743	0.149972086579755	0.176447374821079	628	464	644	408	344	362	57.2844733262786	45.2201740060601	49.4473870587896	38.5522969940453	39.6559477638945	33.6493553127452
AT1G02370	0.0156564722788942	2.9212555293233	0.931303471753231	0.941598688536171	77	84	118	61	70	70	7.02373319446409	8.18641081144191	9.06023551698318	5.76394636430579	8.06952425428085	6.50678141406675
AT1G02380	0.259211769207882	3.63144023026741	0.172711487220788	0.201350949678045	136	138	146	110	99	157	12.4055547330794	13.4491034759403	11.2101219108436	10.3940016405514	11.4126128739115	14.5937811715497
AT1G02390	3.00158720579138	2.04829799394897	4.56007257785488e-24	2.57361451522074e-23	10	16	10	76	57	79	0.912173142138194	1.55931634503655	0.767816569235863	7.18131022438098	6.57089832134298	7.34336759587533
AT1G02400	-1.07985455121554	5.0806855388422	1.52499959989561e-19	6.92281560005789e-19	595	505	588	204	178	195	54.2743019572225	49.2159221402163	45.1476142710687	19.2761484970226	20.519647389457	18.1260339391859
AT1G02410	0.62065900978495	5.37277816963168	1.47814529891907e-09	3.6158522673379e-09	357	382	501	468	383	523	32.5645811743335	37.2286777377477	38.4676101187167	44.2217524343461	44.1518255627081	48.6149525650987
AT1G02420	-1.27667254022456	3.11846487175014	8.28588857518834e-08	1.77361821376955e-07	175	104	158	47	43	39	15.9630299874184	10.1355562427376	12.1315017939266	4.44107342823561	4.95699347048681	3.62520678783719
AT1G02430	-1.15552069050674	2.06140223203773	4.4731784719697e-05	7.66814554056089e-05	56	51	93	24	15	25	5.10816959597389	4.97032084980402	7.14069409389352	2.26778217612031	1.72918376877447	2.32385050502384
AT1G02460	0.289051274757332	1.54100173133896	0.477311659923535	0.516685653075572	40	32	20	28	17	39	3.64869256855278	3.11863269007311	1.53563313847173	2.64574587214036	1.95974160461106	3.62520678783719
AT1G02470	2.77186004054007	0.515497389805985	3.48814078911873e-07	7.11343224633441e-07	4	3	6	18	9	40	0.364869256855278	0.292371814694354	0.460689941541518	1.70083663209023	1.03751026126468	3.71816080803814
AT1G02475	0.513368081509287	5.77290370882628	2.83769361401937e-09	6.77258027381347e-09	528	539	632	606	530	613	48.1627419048966	52.5294693734189	48.5260071757065	57.2614999470378	61.0978264966979	56.9808143831845
AT1G02500	0.20521888274112	7.72426815320732	0.00290626917140439	0.00421139740518898	2363	2304	2717	2256	1780	2121	215.546513487255	224.541553685264	208.615761861384	213.171524555309	205.19647389457	197.155476846223
AT1G02520	0.109656464994101	5.05043628890047	0.411897560982415	0.450897426227451	425	346	423	344	226	369	38.7673585408732	33.7202159614155	32.478640878677	32.5048778577245	26.0530354495353	34.3000334541519
AT1G02560	0.44739800202757	7.15139900463044	3.18641770840262e-10	8.13155699950728e-10	1415	1445	1665	1572	1270	1627	129.072499612554	140.825757411114	127.841458777771	148.53973253588	146.404225756238	151.236190866951
AT1G02570	-1.40728188863509	1.00047502968369	0.00104261871308952	0.00157930717745398	34	24	36	12	11	2	3.10138868326986	2.33897451755483	2.76413964924911	1.13389108806016	1.26806809710128	0.185908040401907
AT1G02610	-1.49321552525868	4.96581243837581	2.01288481815677e-37	1.91893770449408e-36	520	511	662	163	113	158	47.4330033911861	49.800665769605	50.8294568834141	15.4020206128171	13.0265177247677	14.6867351917507
AT1G02620	-0.68251502305746	3.4614588999197	0.000101318151309227	0.000168209478595796	153	136	207	73	68	80	13.9562490747144	13.2541889328107	15.8938029831824	6.89783745236594	7.83896641844426	7.43632161607629
AT1G02640	0.0870947366784333	7.68853305801331	0.19071289184626	0.221030881098272	2424	2243	2875	1895	1724	2150	221.110769654298	218.596660119812	220.747263655311	179.0603009895	198.740854491146	199.85114343205
AT1G02650	-1.21887654210689	2.46509871805348	3.9381685601986e-05	6.78563997416222e-05	102	59	110	19	25	39	9.30416604980958	5.7499790223223	8.44598226159449	1.79532755609525	2.88197294795745	3.62520678783719
AT1G02660	-0.852133742557883	6.95272764044362	4.78804952302568e-32	3.7454284298674e-31	1853	1861	2252	795	726	861	169.025683238207	181.367982382064	172.912291391916	75.1202845839853	83.6924944086843	80.033411393021
AT1G02670	-1.31414753442366	2.49558342921743	3.81897360972302e-06	7.15887202327711e-06	76	69	138	29	17	35	6.93251588025027	6.72455173797014	10.5958686554549	2.74023679614538	1.95974160461106	3.25339070703337
AT1G02680	0.169261816306761	4.75858406997616	0.14194246007252	0.167664620589583	294	280	387	284	214	280	26.8178903788629	27.2880360381397	29.7145012294279	26.8354224174237	24.6696884345158	26.027125656267
AT1G02690	-0.171732035187575	4.67273372653587	0.1730994924758	0.201757370561057	316	272	428	228	191	226	28.8246712915669	26.5083778656214	32.8625491632949	21.5439306731429	22.0182733223949	21.0076085654155
AT1G02700	4.65518187691514	4.82724125930624	1.64636601588314e-162	1.0915566526666e-160	26	28	31	557	492	495	2.3716501695593	2.72880360381397	2.38023136463117	52.6314446707922	56.7172276158026	46.012239999472
AT1G02710	-0.398930708868092	1.10512920881336	0.266557492320608	0.301910843939202	24	27	32	13	18	14	2.18921554113167	2.63134633224919	2.45701302155476	1.22838201206517	2.07502052252936	1.30135628281335
AT1G02720	-0.783789002083062	4.44285046651047	2.50673606819825e-09	6.01282072698484e-09	338	273	406	156	121	147	30.831452204271	26.6058351371862	31.173352710976	14.740584144782	13.948749068114	13.6642409695402
AT1G02730	-2.91464313441747	4.96248714088212	2.18465861718626e-69	4.50726093557853e-68	592	674	713	48	60	82	54.0006500145811	65.6862010346649	54.745321386517	4.53556435224062	6.91673507509787	7.62222965647819
AT1G02740	-1.09820810250812	3.92072136594829	6.09934315240197e-13	1.87736242733262e-12	245	209	297	91	72	89	22.3482419823858	20.36856975704	22.8041521063051	8.59867408445618	8.30008209011745	8.27290779788487
AT1G02750	0.19077087319592	5.18587445439909	0.0675110605148335	0.0835759923117647	442	346	495	372	313	367	40.3180528825082	33.7202159614155	38.0069201771752	35.1506237298648	36.0823013084272	34.11412541375
AT1G02770	0.204254400175486	0.770156714126838	0.650169647872158	0.683043206807697	21	4	30	16	15	13	1.91556359849021	0.389829086259139	2.30344970770759	1.51185478408021	1.72918376877447	1.2084022626124
AT1G02780	0.689803981603462	7.50956388660277	2.37512727622506e-19	1.07037467021607e-18	1613	1690	1948	2248	1655	2249	147.133527826891	164.702788944486	149.570667687146	212.415597163269	190.786609154783	209.053591431945
AT1G02800	-0.589496388361061	0.348460345111392	0.20209388241536	0.233256189805267	11	16	21	10	3	10	1.00339045635201	1.55931634503655	1.61241479539531	0.944909240050129	0.345836753754894	0.929540202009536
AT1G02810	-2.80401934101776	4.1938866759095	7.68246272861444e-59	1.27235742862671e-57	353	350	434	49	36	32	32.1997119174782	34.1100450476746	33.3232391048364	4.63005527624563	4.15004104505872	2.97452864643051
AT1G02816	0.668567627583649	5.87614996836658	6.87261779754796e-16	2.55719798071858e-15	585	506	623	688	589	688	53.3621288150843	49.313379411781	47.8349722633943	65.0097557154489	67.8992826538775	63.9523658982561
AT1G02820	0.292894993632616	3.52291258695951	0.118563202061573	0.141930835610345	132	90	169	120	110	110	12.0406854762242	8.77115444083062	12.9761000200861	11.3389108806016	12.6806809710128	10.2249422221049
AT1G02840	0.433701070657852	7.07658086617102	1.68945182051203e-10	4.40746204594803e-10	1330	1354	1646	1463	1235	1522	121.31902790438	131.957145698718	126.382607296223	138.240221819334	142.369463629098	141.476018745851
AT1G02850	0.627812805710331	5.96936374539635	4.03980516691883e-15	1.42892763215929e-14	573	562	731	704	587	788	52.2675210445185	54.770986619409	56.1273912111416	66.5216104995291	67.6687248180409	73.2477679183514
AT1G02860	0.919213328838332	6.17745221844009	9.63291062458105e-34	8.01256353900901e-33	618	523	766	883	771	933	56.3723001841404	50.9701530283824	58.8147492034671	83.4354858964264	88.8800457150077	86.7261008474897
AT1G02870	0.774384375990112	4.70925418014799	3.34378229332926e-09	7.94858799051258e-09	219	212	306	307	236	366	19.9765918128264	20.6609415717344	23.4951870186174	29.008713669539	27.2058246287183	34.021171393549
AT1G02880	0.178549399337246	4.79381527656703	0.190308225456157	0.220597748948755	355	263	361	241	251	304	32.3821465459059	25.6312624215384	27.7181781494146	22.7723126852081	28.9350083974928	28.2580221410899
AT1G02890	0.946624180582999	7.91325942343109	1.19106522854791e-47	1.51655396751156e-46	1940	1946	2324	2992	2528	3126	176.96158957481	189.651850465071	178.440570690415	282.716844622999	291.425104497457	290.574267148181
AT1G02900	-0.0805150081595319	4.58053011107309	0.62950213167022	0.664054897869718	354	260	300	237	200	187	32.2909292316921	25.338890606844	23.0344970770759	22.3943489891881	23.0557835836596	17.3824017775783
AT1G02910	0.69623947661738	6.59388949888207	5.26367831890586e-23	2.83036686927623e-22	918	833	1034	1172	956	1127	83.7374944482862	81.1819072134656	79.3922332589882	110.743362933875	110.206645529893	104.759180766475
AT1G02920	0.670027352889216	5.42832975923011	7.74373860582871e-11	2.07163714831043e-10	442	380	431	492	430	521	40.3180528825082	37.0337631946182	33.0928941340657	46.4895346104664	49.5699347048681	48.4290445246968
AT1G02930	0.768661290239034	5.3694461465909	1.18330758668511e-07	2.50334805126164e-07	330	404	419	403	428	594	30.1017136905604	39.372737712173	32.1715142509827	38.0798423740202	49.3393768690315	55.2146879993664
AT1G02950	-0.00705213976907369	4.02289201327991	0.98518328678762	0.989634605132163	193	165	253	143	118	176	17.6049416432671	16.0804498081895	19.4257592016673	13.5122021327168	13.6029123143592	16.3599075553678
AT1G02952	-0.0508432895529	3.66161518698215	0.791247349638213	0.814587158393872	153	132	195	105	94	134	13.9562490747144	12.8643598465516	14.9724231000993	9.92154702052636	10.83621828432	12.4558387069278
AT1G02960	-0.599598119418538	5.00858257928317	9.63335934503409e-06	1.74684575059049e-05	393	466	584	229	177	283	35.848404486031	45.4150885491897	44.8404876433744	21.638421597148	20.4043684715387	26.3059877168699
AT1G02970	1.715191880772	2.93777159912727	1.73965955950881e-13	5.56620418485976e-13	44	39	57	89	110	130	4.01356182540805	3.8008335910266	4.37655444464442	8.40969223644615	12.6806809710128	12.084022626124
AT1G02980	6.10033055370054	3.73442728984672	4.49872601036601e-113	1.83231411082243e-111	3	6	6	280	196	291	0.273651942641458	0.584743629388708	0.460689941541518	26.4574587214036	22.5946679119864	27.0496198784775
AT1G02990	-0.345650320745774	5.4746472936449	0.00656433637456891	0.00915975747893975	532	598	731	375	249	442	48.5276111617519	58.2794483957412	56.1273912111416	35.4340965018798	28.7044505616562	41.0856769288215
AT1G03000	-0.0162482980749743	5.98640396931607	0.84038774168335	0.859518928853616	764	734	896	625	499	584	69.690028059358	71.5336373285519	68.7963646035333	59.0568275031331	57.5241800412307	54.2851477973569
AT1G03010	-0.157338308608906	1.34096430945088	0.665072864102177	0.697234048043255	35	21	37	19	15	26	3.19260599748368	2.04660270286048	2.84092130617269	1.79532755609525	1.72918376877447	2.41680452522479
AT1G03030	-0.0257481583056545	5.20640260278222	0.830877521356729	0.850641536156879	460	403	536	313	316	357	41.9599645383569	39.2752804406082	41.1549681110422	29.5756592135691	36.4281380621821	33.1845852117404
AT1G03040	0.473494718528499	5.83141945494138	2.310664376041e-08	5.15502352956028e-08	560	503	750	644	503	661	51.0816959597389	49.0210075970867	57.5862426926897	60.8521550592283	57.9852957129038	61.4426073528303
AT1G03055	1.51916005276923	2.73214794451239	3.08095868311906e-08	6.80975299828031e-08	52	27	54	110	56	111	4.74330033911861	2.63134633224919	4.14620947387366	10.3940016405514	6.45561940342468	10.3178962423058
AT1G03060	-0.0863483418563441	7.22510114495116	0.281411559048803	0.317576215172019	1842	1852	2078	1287	1130	1528	168.022292781855	180.490866937981	159.552283087212	121.609819194452	130.265177247677	142.033742867057
AT1G03070	7.37347046258802	7.79624262521946	0	0	41	26	34	4430	3504	4185	3.7399098827666	2.5338890606844	2.61057633540193	418.594793342207	403.937328385716	389.012574540991
AT1G03080	-0.730051798852752	6.69530371543533	0.00057478636980317	0.000892094572587693	1091	1627	2159	840	377	938	99.518089807277	158.562980835905	165.771597298023	79.3723761642109	43.4601520551983	87.1908709484944
AT1G03090	-1.71453144491287	7.62888767944103	5.2074356811459e-102	1.86186273646834e-100	3321	3522	4555	905	669	934	302.932700504094	343.244510451172	349.740447286936	85.5142862245367	77.1215960873413	86.8190548676906
AT1G03100	-2.61135680232877	3.38142928642725	1.30765356506472e-26	8.27870784532786e-26	158	178	293	27	20	26	14.4123356457835	17.3473943385317	22.4970254786108	2.55125494813535	2.30557835836596	2.41680452522479
AT1G03110	0.0118581328438482	4.09304853327391	0.92781867062835	0.938538542693082	197	177	264	159	150	150	17.9698109001224	17.2499370669669	20.2703574278268	15.0240569167971	17.2918376877447	13.943103030143
AT1G03120	0.920468064420133	1.00775292700735	0.00806381545972806	0.0111573707084816	14	12	24	23	19	26	1.27704239899347	1.16948725877742	1.84275976616607	2.1732912521153	2.19029944044766	2.41680452522479
AT1G03130	-0.0147169768759707	8.01997183878944	0.843708094187002	0.862613420780971	3136	3017	3659	2721	1932	2382	286.057497374538	294.028588310955	280.944082683402	257.10980421764	222.718869418152	221.416476118671
AT1G03140	0.774680491622353	7.1484666904693	1.46349908104901e-31	1.12759329347315e-30	1226	1213	1518	1664	1425	1792	111.832427226143	118.215670408084	116.554555210004	157.232897544342	164.272458033575	166.573604200109
AT1G03150	0.381197807247178	5.03439476819137	0.000210451370862686	0.000339783847022133	340	312	425	340	302	366	31.0138868326986	30.4066687282128	32.6322041925242	32.1269141617044	34.814233211326	34.021171393549
AT1G03160	-0.216923442139569	6.03554464456749	0.013743888942689	0.018523192735272	822	813	1012	586	423	642	74.9806322837595	79.2327617821699	77.7030368066693	55.3716814669376	48.76298227944	59.6764809690122
AT1G03180	2.38823416899443	4.52606178608934	2.44977032469481e-65	4.58341960201119e-64	95	71	124	390	321	377	8.66564485031284	6.91946628109971	9.5209254585247	36.851460361955	37.0045326517736	35.0436656157595
AT1G03190	0.57426998158766	4.93815914073163	2.85332664885462e-06	5.39711042886941e-06	293	249	398	329	277	398	26.7266730646491	24.2668606196314	30.5590994555873	31.0875139976493	31.9322602633685	36.9957000399795
AT1G03200	0.439951057254801	1.33674341259546	0.205805737203814	0.237286405430499	27	14	36	26	16	33	2.46286748377312	1.36440180190699	2.76413964924911	2.45676402413034	1.84446268669277	3.06748266663147
AT1G03210	-0.0436465617838576	4.88372160891224	0.707913786337584	0.737504690602496	373	320	431	274	237	273	34.0240582017546	31.1863269007311	33.0928941340657	25.8905131773735	27.3211035466366	25.3764475148603
AT1G03220	0.886901870481381	7.94314841268538	4.00455501379694e-34	3.37340948057804e-33	2266	1893	2352	3206	2461	3047	206.698434008515	184.486615072137	180.590457084275	302.937902360071	283.701416996931	283.230899552306
AT1G03230	0.981816435280304	6.03200615566142	2.20099304508609e-22	1.15088679210513e-21	543	465	669	842	781	738	49.5310016181039	45.3176312776249	51.3669284818792	79.5613580122209	90.0328348941907	68.6000669083037
AT1G03250	0.0685940691663377	5.23992007534843	0.506051317200906	0.545168708812902	436	425	524	383	316	347	39.7707489972253	41.4193404150335	40.2335882279592	36.19002389392	36.4281380621821	32.2550450097309
AT1G03260	-0.905358658385891	4.40597184841561	2.96431905693643e-10	7.59219958988081e-10	317	263	444	136	113	141	28.9158886057808	25.6312624215384	34.0910556740723	12.8507656646818	13.0265177247677	13.1065168483345
AT1G03270	-1.65306515303812	2.54027030863839	5.32824920627284e-10	1.33889171457024e-09	107	92	105	17	19	34	9.76025262087868	8.96606898396019	8.06207397697656	1.60634570808522	2.19029944044766	3.16043668683242
AT1G03280	-0.0144689876675703	5.95150834005928	0.860115403107167	0.877243205230076	735	693	915	626	465	581	67.0447259471573	67.5378891943958	70.2552160850814	59.1513184271381	53.6046968320085	54.006285736754
AT1G03290	-1.13789142839865	5.6327654901882	6.47238890327938e-38	6.26653267776392e-37	798	723	1021	298	235	297	72.7914167426279	70.4616073413393	78.3940717189816	28.1582953534939	27.0905457108	27.6073439996832
AT1G03300	-3.75682358046675	3.11354179914978	9.71846732704936e-40	1.00152032258179e-38	177	149	225	4	7	18	16.145464615846	14.5211334631529	17.2758728078069	0.377963696020052	0.806952425428085	1.67317236361716
AT1G03310	-1.22623471364066	5.10034974095781	1.85651682168108e-25	1.11833167085505e-24	612	528	624	187	172	185	55.8249962988575	51.4574393862063	47.9117539203178	17.6698027889374	19.8279738819472	17.1964937371764
AT1G03330	0.379115147356789	5.12393593592948	0.000247339931079544	0.000397120154234061	375	347	420	359	325	387	34.2064928301823	33.8176732329803	32.2482959079062	33.9222417177996	37.4656483234468	35.973205817769
AT1G03340	-0.741896175482206	2.19776343331915	0.00353173824895125	0.00507218517394071	70	56	76	38	23	26	6.38521199496736	5.45760720762794	5.83540592619256	3.59065511219049	2.65141511212085	2.41680452522479
AT1G03350	-0.107415686270367	6.18392712917487	0.168242984066389	0.196465687104885	970	815	1047	679	560	656	88.4807947874048	79.4276763252995	80.3903947989948	64.1593373994038	64.5561940342468	60.9778372518255
AT1G03360	1.32132665291846	4.08855388826955	3.20067504924111e-12	9.37952077439602e-12	91	106	182	214	185	277	8.30077559345757	10.3304707858672	13.9742615600927	20.2210577370728	21.3265998148851	25.7482635956641
AT1G03365	-0.731774257915887	5.27929624258579	1.68433792763048e-05	2.99306367623955e-05	475	550	789	278	163	352	43.3282242515642	53.6014993606316	60.5807273127096	26.2684768733936	18.7904636206826	32.7198151107357
AT1G03370	-0.388723464770156	5.88278527591803	6.57683758723202e-06	1.20972949945791e-05	820	754	927	501	422	453	74.7981976553319	73.4827827598477	71.1765959681645	47.3399529265115	48.6477033615217	42.108171151032
AT1G03380	-0.290182426447166	6.81429127746074	7.89075764544811e-06	1.44195836127282e-05	1489	1381	1788	974	787	985	135.822580864377	134.588492030968	137.285602579372	92.0341599808826	90.7245084017004	91.5597098979393
AT1G03400	-0.71259353563131	5.55516264422311	1.63521362342451e-12	4.8891741831725e-12	717	614	849	334	311	307	65.4028142913085	59.8387647407778	65.1876267281248	31.5599686176743	35.8517434725906	28.5368842016927
AT1G03410	-1.77909117161152	5.15574295072769	6.03560487351748e-59	1.00366426171877e-57	642	587	799	161	119	145	58.5615157252721	57.2074184085286	61.3485438819454	15.2130387648071	13.7181912322775	13.4783329291383
AT1G03430	-1.4855440975247	4.43969143449019	3.354883156485e-20	1.5785827107696e-19	361	351	451	88	113	95	32.9294504311888	34.2075023192394	34.6285272725374	8.31520131244114	13.0265177247677	8.83063191909059
AT1G03440	0.930043981866681	5.90333662475491	1.70109250221118e-23	9.33573053651233e-23	522	405	648	751	665	726	47.6154380196137	39.4701949837378	49.7545136864839	70.9626839277647	76.6604804156681	67.4846186658923
AT1G03445	0.979415353940994	0.108547112018126	0.105782452719896	0.127683091314	10	0	14	16	4	14	0.912173142138194	0	1.07494319693021	1.51185478408021	0.461115671673192	1.30135628281335
AT1G03457	-0.664382969599992	4.97509891259107	5.17474320164344e-07	1.04222339728735e-06	478	375	587	226	219	201	43.6018761942057	36.5464768367943	45.0708326141451	21.3549488251329	25.2460830241072	18.6837580603917
AT1G03470	-0.1640965292916	4.33003873056319	0.3079963222956	0.345162773090638	240	226	329	187	113	214	21.8921554113167	22.0253433736413	25.2611651278599	17.6698027889374	13.0265177247677	19.8921603230041
AT1G03475	0.40089014053094	7.30715138456706	2.4823370446961e-09	5.95708551419573e-09	1702	1568	1865	1733	1415	1757	155.251868791921	152.813001813582	143.197790162488	163.752771300687	163.119668854392	163.320213493075
AT1G03495	1.17362425073785	3.45801224024461	4.0966627097026e-10	1.03781784263234e-09	70	75	116	165	118	139	6.38521199496736	7.30929536735885	8.90667220313601	15.5910024608271	13.6029123143592	12.9206088079325
AT1G03510	-1.99758056337649	1.13583362477714	5.23638344081958e-06	9.71015455757338e-06	26	30	57	12	2	6	2.3716501695593	2.92371814694354	4.37655444464442	1.13389108806016	0.230557835836596	0.557724121205721
AT1G03520	-1.83799318820611	4.92266139899804	2.26543025163194e-37	2.15668538871671e-36	526	484	731	100	97	152	47.980307276469	47.1693194373558	56.1273912111416	9.44909240050129	11.1820550380749	14.1290110705449
AT1G03530	0.372852811079018	4.18457551994363	0.0667839580321977	0.0827258569566257	136	191	274	207	127	228	12.4055547330794	18.6143388688739	21.0381739970626	19.5596212690377	14.6404225756238	21.1935166058174
AT1G03540	-0.931773495321851	1.67102085243507	0.00336353461791432	0.00484079618666741	54	34	55	25	11	18	4.92573496754625	3.31354723320268	4.22299113079725	2.36227310012532	1.26806809710128	1.67317236361716
AT1G03545	-0.584901108892217	3.90613204305453	0.000487466626793959	0.000761996702512425	187	204	271	123	76	120	17.0576377579842	19.8812833992161	20.8078290262919	11.6223836526166	8.76119776179064	11.1544824241144
AT1G03550	-0.58770432489666	4.29102919933762	3.83376138617578e-05	6.61018932154377e-05	256	250	366	158	109	150	23.3516324387378	24.3643178911962	28.1020864340326	14.929565992792	12.5654020530945	13.943103030143
AT1G03560	-1.0325152919789	4.3110420628532	4.82815913398703e-12	1.39907349615265e-11	294	274	413	125	84	136	26.8178903788629	26.703292408751	31.7108243094411	11.8113655006266	9.68342910513702	12.6417467473297
AT1G03580	-3.20971600673627	3.38191602985792	7.48861833610288e-25	4.39093657274584e-24	140	195	322	24	14	12	12.7704239899347	19.004167955133	24.7236935293948	2.26778217612031	1.61390485085617	1.11544824241144
AT1G03590	-0.113480244424157	6.16589354735832	0.135395354179474	0.160476981259756	890	807	1118	668	509	698	81.1834096502993	78.6480181527812	85.8418924405695	63.1199372353486	58.6769692204136	64.8819061002656
AT1G03600	0.341157410739121	7.60138162365644	3.82682726176938e-07	7.78088627549318e-07	2122	1886	2461	2182	1611	2131	193.563140761725	183.804414171184	188.959657688946	206.179196178938	185.714336766378	198.085017048232
AT1G03610	0.112743833426227	7.05743145813322	0.109648612160734	0.132030746287585	1585	1428	1806	1314	1162	1271	144.579443028904	139.168983794513	138.667672403997	124.161074142587	133.954102621062	118.144559675412
AT1G03620	1.01199313707265	2.9997112908277	1.19853602954723e-06	2.3405211740858e-06	52	58	94	98	87	109	4.74330033911861	5.65252175075751	7.21747575081711	9.26011055249127	10.0292658588919	10.1319882019039
AT1G03630	1.04056399278741	7.29217078986607	8.87434071165643e-36	7.97406219998707e-35	1262	1262	1325	2078	1584	2109	115.11625053784	122.991076714758	101.735695423752	196.352140082417	182.601805982584	196.040028603811
AT1G03650	0.00480658613699632	2.5597810610796	1	1	83	51	82	59	50	46	7.57103707974701	4.97032084980402	6.29609586773408	5.57496451629576	5.76394589591489	4.27588492924386
AT1G03660	-0.566302255906373	1.63028955333862	0.174231228525605	0.2030418190446	51	17	62	24	22	15	4.65208302490479	1.65677361660134	4.76046272926235	2.26778217612031	2.53613619420255	1.3943103030143
AT1G03680	0.379697886631466	7.13815699586488	3.03540490559052e-08	6.71268785630754e-08	1502	1410	1696	1481	1311	1532	137.008405949157	137.414752906346	130.221690142402	139.941058451424	151.130661390889	142.405558947861
AT1G03687	-0.819902679833306	4.27696846715163	2.20442635696022e-05	3.88057078321396e-05	281	269	359	168	69	139	25.6320652940833	26.2160060509271	27.5646148355675	15.8744752328422	7.95424533636256	12.9206088079325
AT1G03700	0.649086050633395	2.94892578511173	0.0914033087221886	0.111138915412872	122	27	80	90	87	77	11.128512334086	2.63134633224919	6.1425325538869	8.50418316045116	10.0292658588919	7.15745955547342
AT1G03730	-0.211325037259541	4.18740189025898	0.133938850568847	0.158890760143183	244	207	276	159	118	177	22.2570246681719	20.1736552139104	21.1917373109098	15.0240569167971	13.6029123143592	16.4528615755688
AT1G03740	-1.07146493528792	6.27845554334725	8.13156568035762e-47	1.01209833592641e-45	1239	1142	1556	500	379	469	113.018252310922	111.296204126984	119.4722581731	47.2454620025065	43.6907098910349	43.5954354742472
AT1G03750	-1.34607035363902	4.22869837420118	1.77106496856489e-14	6.01721525887045e-14	259	288	438	84	92	99	23.6252843813792	28.067694210658	33.6303657325308	7.93723761642109	10.6056604484834	9.2024479998944
AT1G03760	0.678992260899767	4.33672464336816	0.00107093302754394	0.00162075828730832	132	196	264	234	155	298	12.0406854762242	19.1016252266978	20.2703574278268	22.110876217173	17.8682322773362	27.7002980198842
AT1G03770	-0.623004543020972	3.38217307656021	0.00102964011622041	0.00156045547129809	150	127	184	91	51	74	13.6825971320729	12.3770734887277	14.1278248739399	8.59867408445618	5.87922481383319	6.87859749487056
AT1G03780	-2.4447210964052	3.32683909152206	6.07283200353433e-12	1.74861713642176e-11	103	242	244	21	17	41	9.3953833640234	23.5846597186779	18.7347242893551	1.98430940410527	1.95974160461106	3.8111148282391
AT1G03790	-1.20822724811139	2.05564288390545	0.000142394442463964	0.000233378795420738	64	52	85	15	29	17	5.83790810968444	5.0677781213688	6.52644083850483	1.41736386007519	3.34308861963064	1.58021834341621
AT1G03800	-2.82168706252747	2.79998999676539	5.40683838524243e-28	3.63060957058216e-27	135	109	173	17	11	14	12.3143374188656	10.6228426005615	13.2832266477804	1.60634570808522	1.26806809710128	1.30135628281335
AT1G03820	-4.23546461267095	2.65049298050018	1.24750435447087e-37	1.19539858325747e-36	124	137	135	6	4	5	11.3109469625136	13.3516462043755	10.3655236846841	0.566945544030078	0.461115671673192	0.464770101004768
AT1G03830	-0.858024484155555	3.59185495790277	0.00260189178680927	0.00378828491481498	116	205	242	87	38	103	10.5812084488031	19.9787406707809	18.5811609755079	8.22071038843613	4.38059888089532	9.57426408069822
AT1G03840	-1.59793171700687	1.85320431793205	1.62141618077007e-07	3.38924123002106e-07	53	48	83	16	15	12	4.83451765333243	4.67794903510966	6.37287752465766	1.51185478408021	1.72918376877447	1.11544824241144
AT1G03850	-0.137954306319024	5.63220327743054	0.142657676650612	0.168422049302201	641	565	745	469	391	414	58.4702984110582	55.0633584341033	57.2023344080718	44.3162433583511	45.0740569060545	38.4829643631948
AT1G03860	1.53019631896286	7.0773595640391	7.60244432800261e-113	3.09030311404344e-111	864	800	966	1895	1578	2018	78.81175948074	77.9658172518277	74.1710805881844	179.0603009895	181.910132475074	187.581212765524
AT1G03870	-0.551110443382142	6.41940230064284	2.06305662921152e-09	4.98359169468887e-09	1229	1242	1313	703	553	618	112.106079168784	121.041931283463	100.814315540669	66.4271195755241	63.7492416088187	57.4455844841893
AT1G03900	0.393691259095801	6.56462108261641	4.91479762042844e-07	9.91721253321358e-07	1006	971	1096	995	893	1029	91.7646180991023	94.6310106894059	84.1526959882506	94.0184693849879	102.94407370104	95.6496867867812
AT1G03905	1.66356424847743	3.75201783431366	6.5601616008628e-23	3.51000341386462e-22	83	61	109	198	174	201	7.57103707974701	5.94489356545187	8.3692006046709	18.7092029529926	20.0585317177838	18.6837580603917
AT1G03910	0.46338252263039	6.6655293396961	1.58872485952923e-09	3.8789424618252e-09	953	981	1299	1173	872	1170	86.9301004457699	95.6055834050538	99.7393723437386	110.83785385788	100.523216424756	108.756203635116
AT1G03920	-1.4202019613045	2.4480868577055	7.68242532293453e-08	1.64788867753073e-07	96	63	118	28	17	29	8.75686216452666	6.13980810858143	9.06023551698318	2.64574587214036	1.95974160461106	2.69566658582765
AT1G03930	-0.65880259388782	5.6703947889405	2.79409396454454e-13	8.80249162719113e-13	699	709	923	376	289	400	63.7609026354598	69.0972055394323	70.8694693404701	35.5285874258849	33.3156072783881	37.1816080803814
AT1G03940	1.50255064584816	2.89376144622615	6.51491575240899e-13	2.00046581264393e-12	45	49	56	98	100	108	4.10477913962187	4.77540630667445	4.29977278772083	9.26011055249127	11.5278917918298	10.039034181703
AT1G03950	-0.327689594196256	4.55762413506046	0.0134669906305029	0.0181727201322035	289	296	392	220	144	198	26.3618038077938	28.8473523831763	30.0984095140458	20.7880032811028	16.6001641802349	18.4048959997888
AT1G03960	-0.348938733754758	4.16766081311254	0.0248106242477897	0.0324369818949583	226	228	292	165	98	162	20.6151130123232	22.2202579167709	22.4202438216872	15.5910024608271	11.2973339559932	15.0585512725545
AT1G03970	1.24598070304355	6.18630122001401	5.32115660139446e-61	9.19642685175265e-60	553	466	625	977	791	1045	50.4431747602421	45.4150885491897	47.9885355772414	92.3176327528976	91.1856240733736	97.1369511099965
AT1G03980	1.21075834438774	5.42918187020858	8.32729214059115e-37	7.77226578971713e-36	333	275	386	576	465	617	30.3753656332019	26.8007496803158	29.6377195725043	54.4267722268875	53.6046968320085	57.3526304639884
AT1G03990	0.726175973091248	3.5457894735242	0.000127365166524986	0.00020958475233714	103	111	119	142	136	118	9.3953833640234	10.8177571436911	9.13701717390677	13.4177112087118	15.6779328368885	10.9685743837125
AT1G04000	-1.24869878485241	4.11422494239703	1.85167199900427e-11	5.16265708268923e-11	293	225	373	122	65	82	26.7266730646491	21.9278861020766	28.6395580324977	11.5278927286116	7.49312966468936	7.62222965647819
AT1G04010	0.425645755982428	4.04847515525705	0.0129072338053954	0.0174622267035023	146	145	248	194	157	163	13.3177278752176	14.1313043768938	19.0418509170494	18.3312392569725	18.0987901131728	15.1515052927554
AT1G04020	-0.939001859101784	3.54395180800745	9.06739769550252e-08	1.93483779385231e-07	165	170	220	72	53	84	15.0508568452802	16.5677361660134	16.891964523189	6.80334652836093	6.10978264966979	7.8081376968801
AT1G04030	-0.333742156201203	5.45306693661341	0.00372777946607621	0.00533988378698806	577	568	678	431	262	358	52.6323903013738	55.3557302487977	52.0579633941915	40.7255882461606	30.2030764945941	33.2775392319414
AT1G04040	-0.0854451674420448	6.66328638564729	0.391971608776188	0.430580286809531	1260	1275	1363	1079	693	910	114.933815909412	124.2580212451	104.653398386848	101.955707001409	79.8882901173804	84.5881583828677
AT1G04050	-1.58538191923412	2.29766329679195	6.22407647949386e-09	1.45016097845321e-08	94	76	82	26	14	21	8.57442753609902	7.40675263892363	6.29609586773408	2.45676402413034	1.61390485085617	1.95203442422002
AT1G04070	-0.0568260669769126	3.17396674652941	0.771826249012585	0.796594678263014	110	98	132	81	71	83	10.0339045635201	9.5508126133489	10.1351787139134	7.65376484440605	8.18480317219915	7.71518367667915
AT1G04080	0.595507237092503	7.26242493583581	4.95060718749208e-21	2.43337546665428e-20	1456	1401	1761	1762	1473	1795	132.812409495321	136.537637462263	135.212497842435	166.493008096833	169.805846093653	166.852466260712
AT1G04090	-0.44543589134207	1.27627601474741	0.30546938259706	0.342705834360986	49	16	30	24	8	19	4.46964839647715	1.55931634503655	2.30344970770759	2.26778217612031	0.922231343346383	1.76612638381812
AT1G04100	0.585487359222656	3.88727293599027	0.0001076961662395	0.000178188019821607	145	121	184	177	144	163	13.2265105610038	11.7923298593389	14.1278248739399	16.7248935488873	16.6001641802349	15.1515052927554
AT1G04110	-4.86076316866852	2.9295995488885	8.42078363543313e-52	1.19141294433093e-50	154	160	180	2	4	6	14.0474663889282	15.5931634503655	13.8206982462455	0.188981848010026	0.461115671673192	0.557724121205721
AT1G04120	0.683626271007742	7.20188351925817	2.28941755576472e-22	1.19559769219862e-21	1333	1321	1609	1731	1510	1688	121.592679847021	128.741055737081	123.54168599005	163.563789452677	174.07116605663	156.90638609921
AT1G04130	2.86510802508121	5.89281889738509	4.94905947295439e-206	4.92191171953479e-204	177	156	220	1071	836	993	16.145464615846	15.2033343641064	16.891964523189	101.199779609369	96.373175379697	92.3033420595469
AT1G04140	-0.0890011399432429	7.28367976231076	0.206687587662012	0.238249513781108	1950	1849	2234	1385	1265	1436	177.873762716948	180.198495123287	171.530221567292	130.869929746943	145.827831166647	133.481973008569
AT1G04160	1.33546005653821	4.47475510369588	1.17078245520732e-23	6.47915185300712e-23	147	155	182	334	242	308	13.4089451894315	15.1058770925416	13.9742615600927	31.5599686176743	27.8974981362281	28.6298382218937
AT1G04170	0.217151475731649	6.47503228193253	0.0029251317912698	0.00423783148346965	1002	953	1139	878	764	956	91.399748842247	92.8767798012398	87.4543072359648	82.9630312764014	88.0730932895796	88.8640433121116
AT1G04180	-1.06906968700464	3.4841776502032	8.14713039403904e-08	1.74501056333171e-07	211	142	192	70	57	60	19.2468532991159	13.8389325621994	14.7420781293286	6.61436468035091	6.57089832134298	5.57724121205721
AT1G04190	-0.279070994017913	4.96860884859356	0.0371512836742929	0.0475847670293991	375	394	515	293	176	299	34.2064928301823	38.3981649965252	39.5425533156469	27.6858407334688	20.2890895536204	27.7932520400851
AT1G04200	-1.45782177458896	5.01642577939064	2.09642977381149e-35	1.8592881721245e-34	563	550	621	155	133	169	51.3553479023803	53.6014993606316	47.6814089495471	14.646093220777	15.3320960831336	15.7092294139612
AT1G04210	0.336451564266144	6.65742173865348	5.89076774834779e-06	1.08812693950411e-05	1042	1047	1274	1024	878	1166	95.0484414107998	102.03776332833	97.8198309206489	96.7587061811332	101.214889932266	108.384387554312
AT1G04220	2.06392640967009	6.52123287890914	5.14653324142811e-116	2.20579553383133e-114	461	353	545	1503	1242	1319	42.0511818525707	34.402416862369	41.8460030233545	142.019858779534	143.176416054526	122.606352645058
AT1G04230	-0.304309824617099	4.45102197280545	0.0232800399956276	0.0305318596370541	263	263	377	179	163	181	23.9901536382345	25.6312624215384	28.946684660192	16.9138753968973	18.7904636206826	16.8246776563726
AT1G04240	-1.74128675479708	5.50012272048894	4.22636259295821e-60	7.22147543302208e-59	854	775	931	185	147	223	77.8995863386018	75.5293854627081	71.4837225958588	17.4808209409274	16.9460009339898	20.7287465048126
AT1G04250	0.675817860104218	6.49632107264099	3.70903346902094e-14	1.23676706835664e-13	946	756	917	1073	935	1009	86.2915792462732	73.6776973029772	70.4087793989286	101.388761457379	107.785788253609	93.7906063827621
AT1G04260	-0.149739486704114	4.76778651571074	0.214174549920093	0.246366872780065	344	295	437	260	199	237	31.3787560895539	28.7498951116115	33.5535840756072	24.5676402413034	22.9405046657413	22.030102787626
AT1G04270	0.59884108752384	6.88056484462752	8.71731772654134e-17	3.41606136694056e-16	1176	1089	1262	1348	1104	1418	107.271561515452	106.130968734051	96.8984510375659	127.373765558757	127.267925381801	131.808800644952
AT1G04280	-1.31026979606611	6.18163098213908	2.91196096351982e-53	4.26428479339747e-52	1251	1166	1427	437	316	367	114.112860081488	113.635178644539	109.567424429958	41.2925337901907	36.4281380621821	34.11412541375
AT1G04290	-0.0404601900415881	4.65325824798394	0.786068210009899	0.809662112542625	350	256	349	252	208	207	31.9260599748368	24.9490615205849	26.7967982663316	23.8117128492633	23.978014927006	19.2414821815974
AT1G04295	-0.0610479736617171	4.37190520098972	0.676591510599907	0.707860804701271	286	217	286	201	169	174	26.0881518651523	21.1482279295583	21.9595538801457	18.9926757250076	19.4821371281923	16.1739995149659
AT1G04300	0.0291204579556718	7.44435513689507	0.754499105165047	0.780756802076791	1858	2057	2591	1837	1232	1741	169.481769809276	200.469607608762	198.941273089012	173.579827397209	142.023626875343	161.83294916986
AT1G04310	-1.53830405845294	5.00290515372731	1.407196026262e-32	1.12482344869409e-31	555	519	677	152	101	184	50.6256093886698	50.5803239421232	51.9811817372679	14.362620448762	11.6431707097481	17.1035397169755
AT1G04330	-0.637869215928362	0.85176240435412	0.113545421845788	0.136362334096644	23	13	37	10	11	12	2.09799822691785	1.2669445303422	2.84092130617269	0.944909240050129	1.26806809710128	1.11544824241144
AT1G04340	-0.0250354258677025	4.58968795904215	0.868539692876627	0.885130213797117	327	266	312	236	200	206	29.8280617479189	25.9236342362327	23.9558769601589	22.2998580651831	23.0557835836596	19.1485281613964
AT1G04350	0.665819962609369	5.80560362634106	7.51158632075943e-16	2.78634562653265e-15	538	480	620	689	542	642	49.0749150470348	46.7794903510966	47.6046272926235	65.1042466394539	62.4811735117175	59.6764809690122
AT1G04360	-0.904279434888139	3.85973354207051	2.01111987149732e-06	3.85459938323189e-06	255	168	269	80	93	90	23.2604151245239	16.3728216228838	20.6542657124447	7.55927392040103	10.7209393664017	8.36586181808582
AT1G04390	0.189573942373893	5.02009200543328	0.106191732396374	0.128146905908259	357	337	449	296	263	381	32.5645811743335	32.8431005173324	34.4749639586902	27.9693135054838	30.3183554125124	35.4154816965633
AT1G04400	0.699066902160392	7.88031733181427	1.14487129238426e-25	6.94756462294917e-25	2230	2076	2453	2762	2363	2803	203.414610696817	202.321295768493	188.345404433557	260.983932101846	272.404083040938	260.550118623273
AT1G04410	0.0135288923757155	8.24876841708885	0.826880004858042	0.847056885820626	3670	3466	4256	2894	2445	2960	334.767543164717	337.786903243544	326.782731866783	273.456734070507	281.856954310238	275.143899794823
AT1G04420	0.507990182019181	7.09903927384018	1.70494490118589e-13	5.46024795851109e-13	1351	1334	1579	1536	1235	1619	123.23459150287	130.008000267423	121.238236282343	145.1380592717	142.369463629098	150.492558705344
AT1G04425	-2.20198789931462	1.48415727708631	2.30930959313149e-07	4.77164151633735e-07	25	53	72	8	7	8	2.28043285534548	5.16523539293359	5.52827929849821	0.755927392040104	0.806952425428085	0.743632161607629
AT1G04430	-1.06502218722222	7.11333546604084	5.39697533243012e-40	5.6097328074833e-39	2175	2284	2523	880	708	830	198.397658415057	222.592408253968	193.720120418208	83.1520131244114	81.6174738861549	77.1518367667915
AT1G04440	0.370559214479959	7.0101621729957	4.61645541714815e-09	1.08847188550022e-08	1371	1248	1628	1387	1136	1435	125.058937787146	121.626674912851	125.000537471598	131.058911594953	130.956850755186	133.389018988368
AT1G04480	0.686202841097563	5.98672016982852	1.13978361331813e-17	4.69361746453237e-17	573	574	691	728	609	800	52.2675210445185	55.9404738781864	53.0561249341981	68.7893926756494	70.2048610122434	74.3632161607629
AT1G04490	-0.286169149811312	0.714929502801383	0.502715309036965	0.541973821830253	18	13	29	14	10	11	1.64191165584875	1.2669445303422	2.226668050784	1.32287293607018	1.15278917918298	1.02249422221049
AT1G04510	-0.0105677379245429	6.15249854523853	0.891454211819443	0.905868877414063	839	840	1001	672	569	679	76.5313266253945	81.8641081144191	76.8584385805099	63.4979009313687	65.5937042955115	63.1157797164475
AT1G04520	-0.395424884872312	3.32447807526025	0.0642010712085548	0.0797047234183531	111	150	153	86	53	91	10.125121877734	14.6185907347177	11.7475935093087	8.12621946443111	6.10978264966979	8.45881583828677
AT1G04530	0.145685005963028	5.56245161088101	0.0998676384152892	0.120842732751405	546	472	678	491	387	470	49.8046535607454	45.9998321785784	52.0579633941915	46.3950436864613	44.6129412343813	43.6883894944482
AT1G04540	-2.47132441102528	1.57262412136841	4.71738550732956e-12	1.36832899460089e-11	55	42	67	12	4	5	5.01695228176007	4.09320540572096	5.14437101388028	1.13389108806016	0.461115671673192	0.464770101004768
AT1G04550	0.0470359254893397	4.68776679556403	0.702939970234168	0.732844698498163	320	276	354	249	212	246	29.1895405484222	26.8982069518806	27.1807065509495	23.5282400772482	24.4391305986792	22.8666889694346
AT1G04555	-0.265044848655808	3.54340690066075	0.190439242235387	0.220737129034024	141	141	187	120	57	107	12.8616413041485	13.7414752906346	14.3581698447106	11.3389108806016	6.57089832134298	9.94608016150203
AT1G04560	1.34467361787879	1.31967710387681	0.0714813144052389	0.0882244525706445	27	20	5	4	58	33	2.46286748377312	1.94914543129569	0.383908284617931	0.377963696020052	6.68617723926128	3.06748266663147
AT1G04570	4.08485817355909	2.31285815183311	6.75298687632327e-38	6.53203220657388e-37	6	9	7	83	80	112	0.547303885282916	0.877115444083062	0.537471598465104	7.84274669241607	9.22231343346383	10.4108502625068
AT1G04590	0.559081712126094	4.88342001215939	0.000131467450467074	0.000216126918449603	288	242	379	356	219	394	26.27058649358	23.5846597186779	29.1002479740392	33.6387689457846	25.2460830241072	36.6238839591757
AT1G04610	-2.1437633397415	2.4975715522738	1.85726161372536e-16	7.14682920367985e-16	98	86	131	16	12	23	8.9392967929543	8.38132535457148	10.0583970569898	1.51185478408021	1.38334701501957	2.13794246462193
AT1G04620	0.355372203481486	5.91955791774427	9.58657936819099e-06	1.73851687630458e-05	608	622	775	656	523	672	55.4601270420022	60.6184229132961	59.5057841157794	61.9860461472885	60.2908740712698	62.4651015750408
AT1G04625	0.328077903143398	1.24214497047555	0.380924666186214	0.419322101776205	34	18	22	26	23	18	3.10138868326986	1.75423088816612	1.6891964523189	2.45676402413034	2.65141511212085	1.67317236361716
AT1G04630	0.621416346514595	5.69297722042906	1.81143047727815e-13	5.78680433307306e-13	508	461	572	606	509	594	46.3383956206203	44.9278021913657	43.9191077602914	57.2614999470378	58.6769692204136	55.2146879993664
AT1G04635	-0.556697856651537	1.16110138314304	0.115434682500728	0.138460792763022	27	26	37	21	10	13	2.46286748377312	2.5338890606844	2.84092130617269	1.98430940410527	1.15278917918298	1.2084022626124
AT1G04640	0.239784101002277	5.5524673466686	0.0150716059819282	0.0202001241699731	579	441	603	500	405	475	52.8148249298014	42.97865676007	46.2993391249225	47.2454620025065	46.6879617569107	44.1531595954529
AT1G04650	-1.24393718541734	2.03460828662626	3.55889246112573e-06	6.68724478135218e-06	57	62	79	25	17	18	5.19938691018771	6.04235083701665	6.06575089696332	2.36227310012532	1.95974160461106	1.67317236361716
AT1G04660	0.109141330939696	0.408751428791819	0.902273868550302	0.915546545071325	17	13	12	0	18	14	1.55069434163493	1.2669445303422	0.921379883083035	0	2.07502052252936	1.30135628281335
AT1G04680	-0.244408658770212	6.52303778880313	0.0184496658437098	0.0244820457374236	1329	1113	1284	889	685	701	121.227810590166	108.469943251605	98.5876474898848	84.0024314404565	78.9660587740341	65.1607681608685
AT1G04690	-0.324992555812141	6.2817848444939	2.905624784114e-05	5.06272622488039e-05	1070	992	1174	636	572	656	97.6025262087868	96.6776133922664	90.1416652282903	60.0962276671882	65.9395410492664	60.9778372518255
AT1G04700	-1.98206573194887	2.60984165647127	1.91875950119735e-12	5.71277807019765e-12	135	94	104	25	18	18	12.3143374188656	9.16098352708976	7.98529232005297	2.36227310012532	2.07502052252936	1.67317236361716
AT1G04710	0.898575816317785	5.17074822859763	8.16977280727959e-17	3.20701543404363e-16	292	280	388	427	408	446	26.6354557504353	27.2880360381397	29.7912828863515	40.3476245501405	47.0337985106655	41.4574930096253
AT1G04730	-0.66093393568188	3.36585490892207	0.000884695229042818	0.00134826684202932	134	130	197	71	49	90	12.2231201046518	12.669445303422	15.1259864139465	6.70885560435592	5.6486669779966	8.36586181808582
AT1G04750	0.679693447016181	6.52275957962547	7.75245604072137e-21	3.77345134013444e-20	881	816	969	1073	880	1137	80.3624538223749	79.5251335968643	74.4014255589551	101.388761457379	101.445447768102	105.688720968484
AT1G04760	-2.98755547722831	0.891315564212256	3.51762405910382e-10	8.9533562055982e-10	25	37	39	4	0	5	2.28043285534548	3.60591904789703	2.99448462001987	0.377963696020052	0	0.464770101004768
AT1G04770	3.61991842960025	5.54872036917918	2.79395121050881e-189	2.43573099785932e-187	76	87	110	801	669	957	6.93251588025027	8.47878262613627	8.44598226159449	75.6872301280154	77.1215960873413	88.9569973323126
AT1G04778	0.698172370597896	0.283780824808503	0.13610026637022	0.161247175406356	14	2	15	12	9	15	1.27704239899347	0.194914543129569	1.15172485385379	1.13389108806016	1.03751026126468	1.3943103030143
AT1G04780	0.432903903922409	7.01807204532874	2.14714253797873e-07	4.44732677945307e-07	1210	1340	1611	1494	1078	1500	110.372950198721	130.592743896811	123.695249303897	141.169440463489	124.270673515925	139.43103030143
AT1G04790	-0.44910365802015	5.74292678467472	2.81470899731869e-07	5.7797878348269e-07	762	691	857	450	326	449	69.5075934309304	67.3429746512662	65.8018799835134	42.5209158022558	37.5809272413651	41.7363550702282
AT1G04800	0.119137721954029	6.57114525255956	0.0935423884054686	0.113605009856117	1126	1009	1301	972	742	982	102.710695804761	98.3343870088677	99.8929356575858	91.8451781328726	85.536957095377	91.2808478373364
AT1G04810	0.930709382466309	7.52894121347398	5.70737761555649e-42	6.29655601561151e-41	1531	1452	1819	2320	2025	2237	139.653708061357	141.507958312067	139.665833944003	219.21894369163	233.439808784553	207.938143189533
AT1G04820	0.525448002254529	7.51532720869931	1.42891883411716e-11	4.01512277527886e-11	1891	1771	1964	2053	1785	2022	172.491941178332	172.596827941234	150.799174197923	193.989866982292	205.772868484162	187.953028846328
AT1G04830	0.542390235693167	5.82213146747984	5.82025548017708e-12	1.67902582498799e-11	564	503	678	634	541	653	51.4465652165941	49.0210075970867	52.0579633941915	59.9072458191782	62.3658945937992	60.6989751912227
AT1G04840	-1.53833987423875	0.49496357174037	0.000922582741438002	0.00140329294111221	21	24	19	4	2	10	1.91556359849021	2.33897451755483	1.45885148154814	0.377963696020052	0.230557835836596	0.929540202009536
AT1G04850	0.11171266762811	6.62398027630639	0.226026709314634	0.258953651366117	1016	1155	1401	1027	727	1044	92.6767912412405	112.563148657326	107.571101349944	97.0421789531483	83.8077733266026	97.0439970897955
AT1G04860	0.0390216414649577	6.39794527768514	0.589273723711068	0.625515584335163	1003	936	1194	826	648	850	91.4909661564609	91.2200061846385	91.677298366762	78.0495032281407	74.700738811057	79.0109171708105
AT1G04870	0.410354623876835	5.3839401621473	3.68620744053445e-05	6.36810286147477e-05	442	365	555	435	373	491	40.3180528825082	35.5719041211464	42.6138195925904	41.1035519421806	42.9990363835251	45.6404239186682
AT1G04900	0.546935157790378	4.2517896346895	0.000149304274077541	0.000244351866354576	173	162	255	227	163	229	15.7805953589908	15.7880779934951	19.5793225155145	21.4494397491379	18.7904636206826	21.2864706260184
AT1G04910	-0.416761995086387	5.55892747911208	6.43194451169294e-06	1.1842477506161e-05	638	566	821	405	310	374	58.1966464684168	55.1608157056681	63.0377403342643	38.2688242220302	35.7364645546724	34.7648035551566
AT1G04920	0.135137871127262	1.36916092887947	0.74058560936093	0.767949454824992	33	18	36	33	13	23	3.01017136905604	1.75423088816612	2.76413964924911	3.11820049216543	1.49862593293787	2.13794246462193
AT1G04930	0.510676251922117	3.0806320644096	0.0221055431871721	0.02906406515695	81	62	122	112	73	84	7.38860245131937	6.04235083701665	9.36736214467753	10.5829834885614	8.41536100803575	7.8081376968801
AT1G04940	0.79575877729631	6.15006550797305	5.07812667627051e-25	2.9981435509151e-24	662	573	730	862	745	849	60.3858620095484	55.8430166066216	56.050609554218	81.4511764923212	85.8827938491319	78.9179631506096
AT1G04945	0.658236735486698	6.2744959252351	2.26017709705927e-19	1.01946825599853e-18	755	664	852	904	779	897	68.8690722314336	64.711628319017	65.4179716988955	85.4197953005317	89.8022770583541	83.3797561202554
AT1G04950	0.159266535372537	6.10929571078181	0.0418980116949498	0.0533013267259338	767	734	959	675	616	681	69.9636800019995	71.5336373285519	73.6336089897192	63.7813737033837	71.0118134376715	63.3016877568494
AT1G04960	1.1483380370101	6.13251773381449	3.16237873962045e-49	4.22895908868173e-48	565	456	640	907	791	948	51.537782530808	44.4405158335418	49.1402604310952	85.7032680725467	91.1856240733736	88.120411150504
AT1G04970	0.895501563240528	6.51015518184936	1.03464457997375e-30	7.7388694815342e-30	759	723	934	1037	994	1199	69.2339414882889	70.4616073413393	71.7140675666296	97.9870881931984	114.587244410788	111.451870220943
AT1G04980	2.35476047177067	5.82427705569662	5.58510357773142e-144	3.19614572617273e-142	212	228	271	887	784	950	19.3380706133297	22.2202579167709	20.8078290262919	83.8134495924465	90.3786716479456	88.3063191909059
AT1G04985	0.586244548591907	5.99770284425526	5.89786634912278e-12	1.70062755657253e-11	554	607	775	727	603	763	50.534392074456	59.1565638398243	59.5057841157794	68.6949017516444	69.5131875047336	70.9239174133276
AT1G04990	-0.801644315231102	4.9361894528162	1.20492122030145e-10	3.18108518560771e-10	428	433	583	221	188	184	39.0410104835147	42.1989985875518	44.7637059864508	20.8824942051079	21.67243656864	17.1035397169755
AT1G05000	0.0956059860244059	4.64591400812091	0.456718156728674	0.4960653629997	322	261	323	257	192	252	29.3719751768498	25.4363478784088	24.8004751863184	24.2841674692883	22.1335522403132	23.4244130906403
AT1G05010	-0.19600046431646	7.80068568718414	0.00506199919751968	0.00714912295323215	3045	2682	3205	1969	1681	1985	277.75672178108	261.380402336753	246.085210440094	186.05262936587	193.783861020659	184.513730098893
AT1G05020	-3.12368771932084	4.6277646082026	3.30437583628246e-95	1.06441427292325e-93	537	460	591	48	41	42	48.983697732821	44.830344919801	45.3779592418395	4.53556435224062	4.72643563465021	3.90406884844005
AT1G05030	0.547004702350215	5.24010404051968	4.5541849060688e-07	9.21401347559936e-07	332	362	471	451	331	446	30.284148318988	35.2795323064521	36.1641604110091	42.6154067262608	38.1573218309566	41.4574930096253
AT1G05055	-0.391646574731847	4.19590941789055	0.00446193904654378	0.00633484028042566	239	229	303	138	123	162	21.8009380971028	22.3177151883357	23.2648420478466	13.0397475126918	14.1793069039506	15.0585512725545
AT1G05060	-0.158749407047979	4.6371185912394	0.177700421803345	0.206884613370752	304	290	388	227	182	224	27.7300635210011	28.2626087537876	29.7912828863515	21.4494397491379	20.9807630611302	20.8217005250136
AT1G05070	0.0821060565759985	4.94772563261884	0.513527770670751	0.552409736819726	339	319	475	316	217	331	30.9226695184848	31.0888696291663	36.4712870387035	29.8591319855841	25.0155251882706	30.7677806865156
AT1G05090	0.165849941492454	1.75003150543127	0.557584249100701	0.595207821557214	41	31	42	33	29	30	3.7399098827666	3.02117541850832	3.22482959079062	3.11820049216543	3.34308861963064	2.78862060602861
AT1G05100	2.00928546594073	1.70934924291165	6.7068982095315e-12	1.92793915558681e-11	21	13	16	53	45	48	1.91556359849021	1.2669445303422	1.22850651077738	5.00801897226569	5.18755130632341	4.46179296964577
AT1G05120	-0.596635121314345	5.3773764288783	3.77874266302387e-09	8.95697106761195e-09	578	575	710	283	266	339	52.7236076155876	56.0379311497512	54.5149764157463	26.7409314934187	30.6641921662672	31.5114128481233
AT1G05135	-0.260060153782094	5.63528874658747	0.0079295834069017	0.0109810311786667	653	579	804	481	343	399	59.5649061816241	56.4277602360103	61.7324521665634	45.4501344464112	39.5406688459762	37.0886540601805
AT1G05140	0.610747319529106	6.3952440961496	2.73079722211032e-13	8.61500503378106e-13	901	685	934	963	846	957	82.1868001066513	66.7582310218775	71.7140675666296	90.9947598168275	97.52596455888	88.9569973323126
AT1G05150	-0.911999268573547	6.04219981039438	1.36580205504281e-31	1.05390533716241e-30	1003	965	1246	427	343	462	91.4909661564609	94.0462670600172	95.6699445267885	40.3476245501405	39.5406688459762	42.9447573328406
AT1G05160	-0.421980565683583	4.46849333651668	0.00139381270446017	0.00208604472767074	273	277	395	177	145	184	24.9023267803727	26.9956642234454	30.3287544848166	16.7248935488873	16.7154430981532	17.1035397169755
AT1G05170	2.9781010843685	5.99592334550535	4.71936384379806e-213	5.03570870145265e-211	185	143	227	1164	895	1085	16.8752031295566	13.9363898337642	17.4294361216541	109.987435541835	103.174631536877	100.855111918035
AT1G05180	0.378442786116753	5.90928354802044	1.41047140113701e-06	2.73613555488059e-06	605	600	770	638	533	679	55.1864750993607	58.4743629388708	59.1218758311614	60.2852095151983	61.4436632504528	63.1157797164475
AT1G05190	0.38222987566055	7.49634777388074	1.124356529456e-08	2.57198439247042e-08	1933	1813	2151	1998	1594	1970	176.323068375313	176.690033346955	165.157344042634	188.792866162016	183.754595161767	183.119419795879
AT1G05200	-0.311848141847967	5.5471713289634	0.00285644921525653	0.00414418773974651	599	594	746	436	279	418	54.6391712140778	57.8896193094821	57.2791160649954	41.1980428661856	32.1628180992051	38.8547804439986
AT1G05205	0.348830735455334	4.41709813352039	0.0081335824733068	0.0112483261867582	211	218	280	247	174	231	19.2468532991159	21.2456852011231	21.4988639386042	23.3392582292382	20.0585317177838	21.4723786664203
AT1G05210	1.92788006911468	4.24824427140968	1.36163373790731e-38	1.34567247411998e-37	106	78	125	298	261	283	9.66903530666486	7.6016671820532	9.59770711544829	28.1582953534939	30.0877975766758	26.3059877168699
AT1G05220	-0.471161660723219	3.01626309942958	0.0378412164673907	0.0483988638885899	119	79	146	53	60	63	10.8548603914445	7.69912445361799	11.2101219108436	5.00801897226569	6.91673507509787	5.85610327266008
AT1G05230	-0.313259296098164	5.19855064671665	0.0103663564720301	0.0141744340280639	541	390	596	332	266	282	49.3485669896763	38.008335910266	45.7618675264574	31.3709867696643	30.6641921662672	26.2130336966689
AT1G05260	0.992169127430746	6.05511168529463	4.86449832914553e-13	1.50610514234856e-12	695	444	539	893	741	780	63.3960333786045	43.2710285747644	41.385313081813	84.3803951364766	85.4216781774587	72.5041357567438
AT1G05270	0.294848671287175	6.37328168679021	5.60303999928597e-05	9.5158319211947e-05	888	800	1132	900	736	846	81.0009750218716	77.9658172518277	86.9168356374997	85.0418316045116	84.8452835878673	78.6391010900067
AT1G05280	1.20174032422754	1.15141758259992	0.000272289825558134	0.000435657771735439	14	17	18	34	21	27	1.27704239899347	1.65677361660134	1.38206982462455	3.21269141617044	2.42085727628426	2.50975854542575
AT1G05300	1.21192135191788	3.30679111841974	6.08365724612864e-11	1.63693047020538e-10	79	66	84	151	103	130	7.20616782289173	6.43217992327579	6.44965918158125	14.268129524757	11.8737285455847	12.084022626124
AT1G05310	-0.795626985248967	3.43544988572651	0.000461298302289704	0.000723298509031774	148	147	204	47	64	95	13.5001625036453	14.3262189200233	15.6634580124116	4.44107342823561	7.37785074677107	8.83063191909059
AT1G05320	-0.961394465580747	4.73628000433857	0.000721287400252566	0.00110896922844085	256	468	575	186	73	233	23.3516324387378	45.6100030923192	44.1494527310621	17.5753118649324	8.41536100803575	21.6582867068222
AT1G05330	1.23892391722387	1.16318899531016	0.00259927388800765	0.00378474229876422	13	12	25	22	40	20	1.18582508477965	1.16948725877742	1.91954142308966	2.07880032811028	4.61115671673192	1.85908040401907
AT1G05340	1.78122725419698	5.47501435426037	6.8615673411747e-47	8.55586914903506e-46	273	181	322	642	611	644	24.9023267803727	17.639766153226	24.7236935293948	60.6631732112183	70.43541884808	59.8623890094141
AT1G05350	-0.407206201591831	5.27778425402178	0.000108689288610771	0.000179733429313816	541	471	643	334	229	339	49.3485669896763	45.9023749070136	49.370605401866	31.5599686176743	26.3988722032902	31.5114128481233
AT1G05360	-0.222051974053389	4.12206660431789	0.149151632805248	0.175512320579042	249	186	262	138	120	173	22.713111239241	18.1270525110499	20.1167941139796	13.0397475126918	13.8334701501957	16.081045494765
AT1G05370	-5.3141710084315	1.10077253416982	5.15307311518629e-19	2.28360391327756e-18	45	30	53	0	0	2	4.10477913962187	2.92371814694354	4.06942781695007	0	0	0.185908040401907
AT1G05380	-0.21189254242957	6.57330662250455	0.00333599269333575	0.00480284485652632	1243	1143	1456	801	679	915	113.383121567778	111.393661398549	111.794092480742	75.6872301280154	78.2743852665243	85.0529284838725
AT1G05385	1.51353029727606	5.54445179736127	8.11453945998358e-58	1.31417051317536e-56	288	261	381	697	556	653	26.27058649358	25.4363478784088	29.2538112878864	65.860174031494	64.0950783625736	60.6989751912227
AT1G05400	0.192916232132784	0.5479463857555	0.715344551328875	0.744488891189975	6	15	25	18	13	6	0.547303885282916	1.46185907347177	1.91954142308966	1.70083663209023	1.49862593293787	0.557724121205721
AT1G05410	-0.813577886953077	5.2139741098751	2.10662017462779e-11	5.8464274610674e-11	559	469	741	217	217	285	50.990478645525	45.707460363884	56.8952077803774	20.5045305090878	25.0155251882706	26.4918957572718
AT1G05430	0.918461183426274	5.71376024671231	1.55705408266364e-27	1.02537341663549e-26	436	427	514	642	560	675	39.7707489972253	41.6142549581631	39.4657716587233	60.6631732112183	64.5561940342468	62.7439636356437
AT1G05440	-4.21542687529475	0.915765699094054	5.52014132123631e-12	1.59350620329954e-11	24	49	35	0	0	4	2.18921554113167	4.77540630667445	2.68735799232552	0	0	0.371816080803814
AT1G05450	-3.97971777178703	-0.011380031846312	4.20737804565991e-08	9.20608288170828e-08	12	14	25	0	2	0	1.09460777056583	1.36440180190699	1.91954142308966	0	0.230557835836596	0
AT1G05460	-1.7266729955118	4.4865372312234	1.53742476100623e-24	8.87996083415129e-24	423	338	491	71	77	124	38.5849239124456	32.9405577888972	37.6997935494809	6.70885560435592	8.87647667970894	11.5262985049182
AT1G05470	-2.86714291026125	4.32551932308776	2.96429321721157e-58	4.87395466621296e-57	421	317	528	40	32	52	38.402489284018	30.8939550860367	40.5407148556536	3.77963696020052	3.68892537338553	4.83360905044959
AT1G05490	-3.53278723321344	0.632856588525208	1.71910219223508e-10	4.48139033112611e-10	32	19	34	1	0	4	2.91895405484222	1.85168815973091	2.61057633540193	0.0944909240050129	0	0.371816080803814
AT1G05500	0.561711696278356	6.65090674023032	2.37405860435349e-16	9.08599638098075e-16	998	906	1163	1136	982	1140	91.0348795853918	88.2962880376949	89.2970670021308	107.341689669695	113.203897395769	105.967583029087
AT1G05520	-1.19048725520059	5.69049511497358	2.96468052387919e-31	2.26378717453272e-30	805	845	1011	335	224	285	73.4299379421246	82.351394472243	77.6262551497457	31.6544595416793	25.8224776136987	26.4918957572718
AT1G05530	-3.31886606906002	0.469629928757162	3.11857336195242e-09	7.4282307250691e-09	23	17	34	1	2	2	2.09799822691785	1.65677361660134	2.61057633540193	0.0944909240050129	0.230557835836596	0.185908040401907
AT1G05560	1.18504915105943	7.32593343513958	2.65515552845464e-67	5.1904743617796e-66	1145	1117	1455	2077	1712	2308	104.443824774823	108.859772337864	111.717310823818	196.257649158412	197.357507476126	214.537878623801
AT1G05562	1.15463925165312	7.04202651316096	1.69868536809918e-62	2.99491971912633e-61	953	931	1216	1682	1415	1878	86.9301004457699	90.7327198268145	93.3664948190809	158.933734176432	163.119668854392	174.567649937391
AT1G05570	-0.743073748685997	7.34079546687226	4.43164119592239e-27	2.86497422470375e-26	2554	2291	2752	1139	955	1189	232.969020502095	223.274609154922	211.303119853709	107.62516244171	110.091366611974	110.522330018934
AT1G05575	-0.447179365871094	2.74949542863246	0.0327470688770619	0.0421995974389462	99	79	102	51	44	53	9.03051410716812	7.69912445361799	7.8317290062058	4.81903712425566	5.07227238840511	4.92656307065054
AT1G05590	-1.05585498861722	4.71982385608937	3.7923124586749e-14	1.26186625533332e-13	483	349	476	155	121	179	44.0579627652748	34.0125877761099	36.5480686956271	14.646093220777	13.948749068114	16.6387696159707
AT1G05600	-0.600866931225306	4.50823714074102	4.63374888508501e-06	8.62544188703767e-06	345	284	386	164	155	161	31.4699734037677	27.6778651243988	29.6377195725043	15.4965115368221	17.8682322773362	14.9655972523535
AT1G05620	-0.0415693047636323	4.66736515085272	0.773147550270248	0.797837800956357	361	252	352	252	199	224	32.9294504311888	24.5592324343257	27.0271432371024	23.8117128492633	22.9405046657413	20.8217005250136
AT1G05630	-1.41142812622138	4.30030039190717	2.70658971485005e-23	1.46926082374491e-22	343	296	402	105	86	90	31.2875387753401	28.8473523831763	30.8662260832817	9.92154702052636	9.91398694097362	8.36586181808582
AT1G05640	-1.21701261002541	1.34369916525582	0.00492882323435465	0.00696968536735393	19	37	63	8	11	17	1.73312897006257	3.60591904789703	4.83724438618594	0.755927392040104	1.26806809710128	1.58021834341621
AT1G05650	-5.56320425291241	1.31622865105624	2.3247983326157e-15	8.3528838022269e-15	78	25	48	2	0	0	7.11495050867791	2.43643178911962	3.68551953233214	0.188981848010026	0	0
AT1G05660	-2.87908780383647	2.29827642341492	1.14350513625187e-14	3.92543393538739e-14	124	53	113	11	6	11	11.3109469625136	5.16523539293359	8.67632723236525	1.03940016405514	0.691673507509787	1.02249422221049
AT1G05670	-0.793249311407801	3.0544819970565	0.000849704465960494	0.00129754736092223	87	122	172	54	46	57	7.93590633660229	11.8897871309037	13.2064449908568	5.1025098962707	5.3028302242417	5.29837915145435
AT1G05680	0.052315737903148	4.38614213607706	0.768613095392448	0.79359825044376	209	263	294	200	139	240	19.0644186706883	25.6312624215384	22.5738071355344	18.8981848010026	16.0237695906434	22.3089648482289
AT1G05690	0.596207839388783	3.1407154029726	0.00410211534043315	0.00585074053045488	103	70	91	115	79	95	9.3953833640234	6.82200900953493	6.98713078004635	10.8664562605765	9.10703451554553	8.83063191909059
AT1G05700	-0.751518388898156	3.78473562002087	0.00344943422053109	0.00495815329236093	124	242	264	115	65	92	11.3109469625136	23.5846597186779	20.2703574278268	10.8664562605765	7.49312966468936	8.55176985848773
AT1G05710	-0.340647899999812	3.87316644246601	0.0584473712599522	0.0729949271292969	232	174	195	130	103	111	21.1624168976061	16.9575652522725	14.9724231000993	12.2838201206517	11.8737285455847	10.3178962423058
AT1G05720	-0.239627599891093	4.89406805488321	0.0282994701210693	0.0367408900107951	394	359	448	263	212	259	35.9396218002448	34.9871604917577	34.3981823017667	24.8511130133184	24.4391305986792	24.075091232047
AT1G05730	0.184849154689167	3.44755642668549	0.308343899782757	0.345514492963372	128	121	130	110	85	118	11.6758162193689	11.7923298593389	9.98161540006622	10.3940016405514	9.79870802305532	10.9685743837125
AT1G05750	0.0867028779189432	4.37537047599946	0.499887804657759	0.539124102654428	232	213	313	193	179	204	21.1624168976061	20.7583988432991	24.0326586170825	18.2367483329675	20.6349263073753	18.9626201209945
AT1G05760	0.980123407216721	3.50074041969197	4.78103909703578e-08	1.0401311243599e-07	81	84	128	131	129	153	7.38860245131937	8.18641081144191	9.82805208621904	12.3783110446567	14.8709804114604	14.2219650907459
AT1G05770	0.508763305866891	1.0326600568856	0.226180244915212	0.25911506333266	14	12	34	20	11	30	1.27704239899347	1.16948725877742	2.61057633540193	1.88981848010026	1.26806809710128	2.78862060602861
AT1G05780	-0.0449299734541621	3.96271009939855	0.765869941364828	0.791124766235125	176	172	244	152	110	151	16.0542473016322	16.762650709143	18.7347242893551	14.362620448762	12.6806809710128	14.036057050344
AT1G05785	0.168274187417298	3.87808198172561	0.277427014784722	0.313424906357924	183	139	197	147	120	153	16.6927685011289	13.5465607475051	15.1259864139465	13.8901658287369	13.8334701501957	14.2219650907459
AT1G05790	0.293401924071526	5.93301543668769	0.000443218044487699	0.000696281579435587	629	640	803	629	508	697	57.3756906404924	62.3726538014622	61.6556705096398	59.4347911991531	58.5616903024953	64.7889520800646
AT1G05805	-1.14986448690001	5.92115458926633	3.21714025962593e-37	3.04854544398503e-36	953	977	1172	388	285	337	86.9301004457699	95.2157543187946	89.9881019144431	36.662478513945	32.8544916067149	31.3255048077214
AT1G05810	-0.0311254408280453	4.98652230819806	0.800988849088772	0.823498697811094	404	338	461	319	254	273	36.851794942383	32.9405577888972	35.3963438417733	30.1426047575991	29.2808451512477	25.3764475148603
AT1G05820	2.60612478078519	4.45933110501156	1.16792288074777e-71	2.52397004829954e-70	73	81	88	399	301	367	6.65886393760882	7.89403899674756	6.75678580927559	37.7018786780002	34.6989542934077	34.11412541375
AT1G05830	-1.03733091392601	5.84492764301045	2.03940033295587e-30	1.50454427876366e-29	847	901	1129	341	309	358	77.261065139105	87.809001679871	86.6864906667289	32.2214050857094	35.621185636754	33.2775392319414
AT1G05835	-2.57558734887247	3.39896571084395	3.96179396678042e-36	3.60254207711631e-35	195	183	253	29	18	29	17.7873762716948	17.8346806963556	19.4257592016673	2.74023679614538	2.07502052252936	2.69566658582765
AT1G05840	-0.679941470091327	6.09240478555974	2.75806321255849e-17	1.11338800070317e-16	975	977	1186	498	387	532	88.9368813584739	95.2157543187946	91.0630451113733	47.0564801544964	44.6129412343813	49.4515387469073
AT1G05850	0.299059648665424	8.01225207049568	1.13675754887296e-05	2.05024666817153e-05	2861	2688	3149	2810	2243	2693	260.972735965737	261.965145966141	241.785437652373	265.519496454086	258.570612890742	250.325176401168
AT1G05860	0.259330291445219	4.98278715876003	0.0179663996029551	0.0238716926302446	324	318	447	343	269	324	29.5544098052775	30.9914123576015	34.3214006448431	32.4103869337194	31.0100289200221	30.117102545109
AT1G05870	-1.39678846209866	4.7498370701993	1.88618081894042e-18	8.14548617993937e-18	462	448	511	123	148	115	42.1423991667846	43.6608576610235	39.2354266879526	11.6223836526166	17.0612798519081	10.6897123231097
AT1G05890	-0.120629719431847	6.96057224119789	0.0646621357809576	0.0802333702225473	1525	1448	1920	1115	959	1162	139.106404176075	141.118129225808	147.420781293286	105.357380265589	110.552482283648	108.012571473508
AT1G05900	0.391109466960952	4.80832566843596	0.00125446503072394	0.00188764047627186	300	264	352	299	226	344	27.3651942641458	25.7287196931032	27.0271432371024	28.2527862774989	26.0530354495353	31.976182949128
AT1G05910	-0.396399719072969	4.96813645894254	0.00210772227767301	0.00309429640291559	418	397	511	283	168	281	38.1288373413765	38.6905368112195	39.2354266879526	26.7409314934187	19.366858210274	26.120079676468
AT1G05940	0.314443669027056	6.03516840514576	3.94818838310186e-05	6.80176046120147e-05	693	642	877	722	565	692	63.2135987501768	62.5675683445918	67.3375131219852	68.2224471316193	65.1325886238383	64.3241819790599
AT1G05950	-1.54933006092282	2.59197590559188	2.30939721147848e-08	5.15331888373376e-08	90	81	143	29	13	35	8.20955827924375	7.89403899674756	10.9797769400728	2.74023679614538	1.49862593293787	3.25339070703337
AT1G05960	-0.20330129878902	6.63372271014871	0.00435386641428758	0.0061904130216885	1242	1201	1559	927	691	890	113.291904253564	117.046183149306	119.702603143871	87.593086552647	79.6577322815439	82.7290779788487
AT1G05970	0.310289418531794	4.7166161261141	0.0259404333205799	0.0338239344092872	270	252	368	235	271	279	24.6286748377312	24.5592324343257	28.2556497478798	22.205367141178	31.2405867558587	25.934171636066
AT1G06000	0.285358834485925	4.70010950224721	0.0450792872514066	0.0571214348045254	310	228	349	274	259	237	28.277367406284	22.2202579167709	26.7967982663316	25.8905131773735	29.8572397408392	22.030102787626
AT1G06002	0.376460468446925	4.08077863926221	0.0150108293576534	0.020122152787427	201	145	210	178	167	172	18.3346801569777	14.1313043768938	16.1241479539531	16.8193844728923	19.2515792923557	15.988091474564
AT1G06010	0.239635418678278	4.2669399077576	0.0884197583646507	0.107754184142323	209	193	263	218	167	179	19.0644186706883	18.8092534120034	20.1935757709032	20.5990214330928	19.2515792923557	16.6387696159707
AT1G06030	5.89867313392517	3.21096739540771	1.91334077026305e-88	5.44425171671933e-87	2	6	4	201	147	188	0.182434628427639	0.584743629388708	0.307126627694345	18.9926757250076	16.9460009339898	17.4753557977793
AT1G06040	0.776863965371619	7.40158831617956	5.69673384706897e-34	4.77142217190932e-33	1484	1446	1775	2025	1680	2116	135.366494293308	140.923214682679	136.287441039366	191.344121110151	193.66858210274	196.690706745218
AT1G06050	0.244186400183111	3.84330264700538	0.178742599004065	0.20797975951589	187	115	193	138	119	164	17.0576377579842	11.2075862299502	14.8188597862522	13.0397475126918	13.7181912322775	15.2444593129564
AT1G06060	-0.0739372060263097	5.41147850227814	0.442686184999147	0.482076854944854	495	493	654	387	313	424	45.1525705358406	48.0464348814388	50.2152036280254	36.56798758994	36.0823013084272	39.4125045652043
AT1G06070	0.904207478894487	6.06875258531341	1.73771730707163e-33	1.43262030060268e-32	579	502	697	846	685	864	52.8148249298014	48.9235503255219	53.5168148757396	79.9393217082409	78.9660587740341	80.3122734536239
AT1G06080	-2.65640492735638	6.028724293387	3.60429011217413e-43	4.10913141503124e-42	1426	1359	1321	123	202	140	130.075890068906	132.444432056542	101.428568796057	11.6223836526166	23.2863414194962	13.0135628281335
AT1G06090	-1.18011866199559	3.30505866981996	6.44905094368546e-09	1.50070089372199e-08	176	148	164	46	47	63	16.0542473016322	14.4236761915881	12.5921917354682	4.34658250423059	5.41810914216	5.85610327266008
AT1G06100	1.03958608778963	3.78491165584762	4.75540621357895e-10	1.19980304307379e-09	109	114	121	170	166	174	9.94268724930632	11.1101289583855	9.29058048775394	16.0634570808522	19.1363003744375	16.1739995149659
AT1G06110	0.168842736427808	6.24976134332748	0.0314986347441057	0.0406931851433026	869	771	1067	730	694	755	79.2678460518091	75.139556376449	81.9260279374666	68.9783745236594	80.0035690352987	70.18028525172
AT1G06120	-0.0596879475960816	2.71205228238101	0.85501156677954	0.87268941653111	120	44	81	63	50	56	10.9460777056583	4.28811994885053	6.21931421081049	5.95292821231581	5.76394589591489	5.2054251312534
AT1G06130	0.385245327057262	5.89007112537768	1.02337570438833e-05	1.85145691061494e-05	633	570	739	588	580	653	57.7405598973477	55.5506447919273	56.7416444665303	55.5606633149476	66.8617723926128	60.6989751912227
AT1G06140	-3.16275585416093	0.0948139448423136	1.13694439882274e-06	2.22618559673913e-06	14	13	27	0	2	2	1.27704239899347	1.2669445303422	2.07310473693683	0	0.230557835836596	0.185908040401907
AT1G06149	-1.73760026632198	5.22474315591441	4.02247297984944e-39	4.04160882482469e-38	600	701	806	159	113	187	54.7303885282916	68.3175473669141	61.8860154804105	15.0240569167971	13.0265177247677	17.3824017775783
AT1G06150	-0.722890734788325	5.69065142956662	1.70980886671654e-13	5.47496940487991e-13	695	785	913	363	307	377	63.3960333786045	76.503958178356	70.1016527712343	34.3002054138197	35.3906278009175	35.0436656157595
AT1G06160	-1.82451175313367	2.10306238120327	4.028503467962e-11	1.09998601290334e-10	76	62	89	20	10	16	6.93251588025027	6.04235083701665	6.83356746619918	1.88981848010026	1.15278917918298	1.48726432321526
AT1G06180	-0.793189228240031	2.65525136913102	0.00499582420864868	0.00706053052997968	63	84	140	38	30	50	5.74669079547062	8.18641081144191	10.7494319693021	3.59065511219049	3.45836753754894	4.64770101004768
AT1G06190	0.427452136084934	6.59232469206385	5.04179799279428e-10	1.26971500280733e-09	1022	921	1162	1071	883	1057	93.2240951265234	89.7581471111667	89.2202853452073	101.199779609369	101.791284521857	98.2523993524079
AT1G06200	0.571960531464258	5.93109726663506	1.6868710883174e-13	5.40574503149673e-13	619	541	696	695	574	721	56.4635174983542	52.7243839165485	53.4400332188161	65.671192183484	66.170098885103	67.0198485648875
AT1G06210	0.540383553869791	5.51416487520184	5.1620136634125e-09	1.21222115912806e-08	436	423	552	537	398	547	39.7707489972253	41.2244258719039	42.3834746218196	50.7416261906919	45.8810093314826	50.8458490499216
AT1G06220	-0.117781192738432	6.45795083523625	0.12778749413176	0.152110998331147	1038	1082	1318	760	669	857	94.6835721539445	105.448767833097	101.198223825287	71.8131022438098	77.1215960873413	79.6615953122172
AT1G06230	0.255712304243518	7.00864069219502	0.000529742329062275	0.000824996662523666	1371	1410	1632	1341	1058	1421	125.058937787146	137.414752906346	125.307664099293	126.712329090722	121.965095157559	132.087662705555
AT1G06240	0.33042488397842	4.72771673553106	0.00432897962387814	0.00615802010515146	289	251	347	288	220	296	26.3618038077938	24.461775162761	26.6432349524844	27.2133861134437	25.3613619420255	27.5143899794823
AT1G06250	1.8076030909922	2.51710529454678	1.02686982094701e-09	2.53861252826612e-09	16	38	45	98	64	89	1.45947702742111	3.70337631946182	3.45517456156138	9.26011055249127	7.37785074677107	8.27290779788487
AT1G06260	-1.55605408573672	2.39836771123344	4.84111098833023e-09	1.1388200805824e-08	101	65	106	25	21	20	9.21294873559576	6.334722651711	8.13885563390015	2.36227310012532	2.42085727628426	1.85908040401907
AT1G06265	-1.47557064745473	3.41162908556516	5.48548310537188e-15	1.92466333926621e-14	167	155	238	50	41	53	15.2332914737078	15.1058770925416	18.2740343478135	4.72454620025065	4.72643563465021	4.92656307065054
AT1G06270	-0.188243322304686	2.11752741681701	0.467889714130998	0.507348671798625	49	49	68	41	26	38	4.46964839647715	4.77540630667445	5.22115267080387	3.87412788420553	2.99725186587575	3.53225276763624
AT1G06290	0.303122785976031	6.93078359782202	1.83775128023151e-05	3.25466895557597e-05	1409	1214	1487	1282	1066	1317	128.525195727272	118.313127679649	114.174323845373	121.137364574427	122.887326500906	122.420444604656
AT1G06350	-4.92593155253557	2.461074673221	2.40731480470776e-40	2.53045964104914e-39	104	105	143	0	4	4	9.48660067823722	10.2330135143024	10.9797769400728	0	0.461115671673192	0.371816080803814
AT1G06360	-0.930959886228136	4.30332109403521	4.22241459754181e-11	1.15093943400531e-10	311	282	355	119	119	119	28.3685847204978	27.4829505812693	27.2574882078731	11.2444199565965	13.7181912322775	11.0615284039135
AT1G06370	-0.352533644067254	3.80527838994627	0.0587584346487854	0.0733612073038983	165	159	259	108	79	141	15.0508568452802	15.4957061788008	19.8864491432088	10.2050197925414	9.10703451554553	13.1065168483345
AT1G06380	-0.161773057222736	3.3014149834142	0.525841320539803	0.564677174436469	111	139	129	80	49	122	10.125121877734	13.5465607475051	9.90483374314263	7.55927392040103	5.6486669779966	11.3403904645163
AT1G06390	-0.852540345957851	6.26158649432418	2.08635127731335e-24	1.19694983529316e-23	1102	1177	1407	526	398	554	100.521480263629	114.707208631752	108.031791291486	49.7022260266368	45.8810093314826	51.4965271913283
AT1G06400	0.233141998232381	6.33131331764947	0.00208630731539739	0.00306615336947965	877	859	1053	828	648	896	79.9975845655196	83.71579627415	80.8510847405364	78.2384850761507	74.700738811057	83.2868021000544
AT1G06410	-0.27686619772986	7.64376745624904	0.000158635916276526	0.000258797102783659	2648	2584	2981	1632	1413	1868	241.543448038194	251.829589723404	228.886119289211	154.209187976181	162.889111018555	173.638109735381
AT1G06420	-1.36876502350206	0.675791612496023	0.0287667807599856	0.0373097643346307	10	18	45	4	1	15	0.912173142138194	1.75423088816612	3.45517456156138	0.377963696020052	0.115278917918298	1.3943103030143
AT1G06430	0.75557515886513	7.99383419622933	2.54613699524712e-35	2.25130378168441e-34	2315	2157	2682	3018	2548	3150	211.168082404992	210.215334765241	205.928403869058	285.173608647129	293.730682855823	292.805163633004
AT1G06440	-1.31681094908762	1.19152659247537	0.000955229842029062	0.00145111921797786	30	31	46	7	4	20	2.73651942641458	3.02117541850832	3.53195621848497	0.661436468035091	0.461115671673192	1.85908040401907
AT1G06450	-1.10750336215881	3.52882840864475	1.38043413160967e-09	3.38491371086624e-09	175	153	243	64	49	77	15.9630299874184	14.9109625494121	18.6579426324315	6.04741913632083	5.6486669779966	7.15745955547342
AT1G06460	0.0779997617753887	6.35974831057636	0.324287002603358	0.361855545878812	885	932	1197	839	668	782	80.7273230792302	90.8301770983793	91.9076433375328	79.2778852402059	77.006317169423	72.6900437971457
AT1G06470	-0.113810116013395	5.10344498799591	0.361852182497684	0.400111488710603	462	374	503	329	212	358	42.1423991667846	36.4490195652295	38.6211734325639	31.0875139976493	24.4391305986792	33.2775392319414
AT1G06475	0.648809991700723	0.926844433441051	0.0655622330734887	0.081291137745964	13	18	21	21	16	22	1.18582508477965	1.75423088816612	1.61241479539531	1.98430940410527	1.84446268669277	2.04498844442098
AT1G06490	-0.537419193034565	3.04732838793375	0.0184821773291403	0.0245220106820865	98	97	163	48	57	70	8.9392967929543	9.45335534178411	12.5154100785446	4.53556435224062	6.57089832134298	6.50678141406675
AT1G06500	-0.614826645515347	3.99338209775637	0.000336666750995619	0.000534425207473055	199	232	276	110	83	142	18.1522455285501	22.61008700303	21.1917373109098	10.3940016405514	9.56815018721873	13.1994708685354
AT1G06510	-0.26827652599096	4.99222886106026	0.015982143154788	0.0213571304423809	446	357	498	274	235	267	40.6829221393635	34.7922459486281	38.237265147946	25.8905131773735	27.0905457108	24.8187233936546
AT1G06515	-0.605984164647553	4.90244243971263	6.88434981236723e-08	1.48010992345438e-07	445	401	491	213	188	233	40.5917048251496	39.0803658974787	37.6997935494809	20.1265668130678	21.67243656864	21.6582867068222
AT1G06520	-0.785728429057329	0.596945244373439	0.119771007305566	0.143242768632174	19	8	35	12	7	6	1.73312897006257	0.779658172518277	2.68735799232552	1.13389108806016	0.806952425428085	0.557724121205721
AT1G06530	0.322825144087491	6.08248174926502	5.48843864738929e-05	9.32893408853101e-05	695	712	863	739	567	747	63.3960333786045	69.3895773541267	66.262569925055	69.8287928397046	65.3631464596749	69.4366530901123
AT1G06540	2.46291119607739	-0.0581147049560065	6.07782373001533e-06	1.12136504644114e-05	2	0	8	12	16	12	0.182434628427639	0	0.61425325538869	1.13389108806016	1.84446268669277	1.11544824241144
AT1G06550	0.479906122494948	5.87433136442052	8.91231936920199e-08	1.90293576776281e-07	551	564	741	710	506	651	50.2607401318145	54.9659011625386	56.8952077803774	67.0885560435592	58.3311324666587	60.5130671508208
AT1G06560	0.467714695711842	5.03338109392503	0.000144673314993546	0.000237000016333982	304	276	471	356	295	386	27.7300635210011	26.8982069518806	36.1641604110091	33.6387689457846	34.0072807858979	35.8802517975681
AT1G06570	0.171339568956218	7.60703393091627	0.0205420076216452	0.0271057651774214	2026	2098	2818	1960	1557	2114	184.806278597198	204.465355742918	216.370709210666	185.202211049825	179.48927519879	196.504798704816
AT1G06580	-0.65849967941968	3.1368397812785	0.00449975339780352	0.0063871993252131	133	93	166	50	46	82	12.131902790438	9.06352625552497	12.7457550493153	4.72454620025065	5.3028302242417	7.62222965647819
AT1G06590	-1.130693090531	4.00842610167456	2.86092024260575e-13	9.00748009993299e-13	248	236	320	82	86	95	22.6218939250272	22.9999160892892	24.5701302155476	7.74825576841106	9.91398694097362	8.83063191909059
AT1G06620	-0.293865895359589	4.63082163581295	0.0413183062567976	0.0525997725895118	364	283	368	235	181	180	33.2031023738303	27.5804078528341	28.2556497478798	22.205367141178	20.8654841432119	16.7317236361716
AT1G06630	0.3132781367044	6.45851565967303	8.21957719933916e-06	1.49910511958392e-05	936	858	1173	934	795	918	85.379406104135	83.6183390025852	90.0648835713667	88.2545230206821	91.6467397450468	85.3317905444754
AT1G06640	0.368729715330549	6.60776885475023	1.85878118835154e-06	3.57197731974092e-06	1019	999	1186	1043	931	1005	92.950443183882	97.3598142932199	91.0630451113733	98.5540337372285	107.324672581935	93.4187903019583
AT1G06645	1.38384317426486	5.22032306220522	5.99730975057063e-42	6.60219692960454e-41	239	227	328	523	432	533	21.8009380971028	22.1228006452061	25.1843834709363	49.4187532546218	49.8004925407047	49.5444927671083
AT1G06650	0.493020349472427	6.35034665663678	8.77936359024445e-12	2.50191712162106e-11	786	798	975	916	750	933	71.696808972062	77.7709027086982	74.8621155004966	86.5536863885919	86.4591884387234	86.7261008474897
AT1G06660	-0.470576443457818	2.58858456861733	0.0368209063112641	0.0471822559168668	79	76	96	42	33	56	7.20616782289173	7.40675263892363	7.37103906466428	3.96861880821054	3.80420429130383	5.2054251312534
AT1G06670	-0.202698092119053	6.08193120911739	0.145685593394425	0.171739498928108	727	888	1111	569	398	758	66.3149874334467	86.5420571495288	85.3044208421044	53.7653357588524	45.8810093314826	70.4591473123228
AT1G06680	0.321321374134018	9.2168683309743	1.35224280426615e-06	2.62740879467001e-06	6462	5878	7627	6812	4963	6252	589.446284449701	572.853842257804	585.613697356193	643.672174322148	572.129269628512	581.148534296362
AT1G06690	0.569000516328505	6.67250374429101	2.24185851766248e-13	7.11304869929554e-13	964	970	1164	1182	1024	1102	87.9334909021219	94.5335534178411	89.3738486590544	111.688272173925	118.045611948337	102.435330261451
AT1G06700	-0.0596708972176796	6.74839600829512	0.406023603163873	0.444823826631992	1303	1264	1558	981	876	992	118.856160420607	123.185991257888	119.625821486947	92.6955964489177	100.984332096429	92.2103880393459
AT1G06710	0.0335670570940686	2.5372576456163	0.88751367344882	0.902267399163655	62	57	92	49	41	65	5.6554734812568	5.55506447919273	7.06391243696994	4.63005527624563	4.72643563465021	6.04201131306198
AT1G06720	-0.123957603142613	4.74370907007593	0.614740607663714	0.650459189608848	241	350	455	246	115	345	21.9833727255305	34.1100450476746	34.9356539002318	23.2447673052332	13.2570755606043	32.069136969329
AT1G06730	0.0967023922792331	5.14329288421249	0.383593441055672	0.422040779068752	454	341	492	359	278	354	41.412660653074	33.2329296035916	37.7765752064045	33.9222417177996	32.0475391812868	32.9057231511376
AT1G06750	-1.20293375109667	1.21441710758572	0.00110545108896024	0.00167114643296403	34	30	43	14	13	6	3.10138868326986	2.92371814694354	3.30161124771421	1.32287293607018	1.49862593293787	0.557724121205721
AT1G06760	-3.05877107946997	6.08092551205923	6.20908847982709e-208	6.29730671713948e-206	1389	1400	1652	147	111	127	126.700849442995	136.440180190699	126.843297237765	13.8901658287369	12.7959598889311	11.8051605655211
AT1G06770	-0.771178248095103	4.19984361414945	1.36209995399635e-07	2.86590754416382e-07	248	248	359	129	95	136	22.6218939250272	24.1694033480666	27.5646148355675	12.1893291966467	10.9514972022383	12.6417467473297
AT1G06780	-0.102239663456116	4.9326212640943	0.400763132930728	0.439460167229665	353	343	494	293	202	304	32.1997119174782	33.4278441467211	37.9301385202516	27.6858407334688	23.2863414194962	28.2580221410899
AT1G06790	0.518236090381089	4.22713966093325	0.000127289461820078	0.000209477002514895	187	165	232	215	184	201	17.0576377579842	16.0804498081895	17.813344406272	20.3155486610778	21.2113208969668	18.6837580603917
AT1G06800	-0.314121716656643	5.00979524822925	0.0411095637047401	0.052350300324404	471	328	544	305	246	217	42.9633549947089	31.9659850732494	41.7692213664309	28.8197318215289	28.3586138079013	20.1710223836069
AT1G06820	-0.20923145061597	5.92188548491111	0.0147753044883353	0.0198211870338853	828	736	866	521	462	535	75.5279361690425	71.7285518716815	66.4929148958257	49.2297714066117	53.2588600782536	49.7304008075102
AT1G06830	-0.0175241929060871	2.59022214993454	0.980066692533017	0.984922315801232	79	46	100	61	61	33	7.20616782289173	4.48303449198009	7.67816569235863	5.76394636430579	7.03201399301617	3.06748266663147
AT1G06840	-0.245504884703482	6.04429685206264	0.0051806217850726	0.00730809051234472	924	780	979	611	429	601	84.2847983335691	76.0166718205321	75.169242128191	57.7339545670629	49.4546557869498	55.8653661407731
AT1G06850	-1.27789243288642	4.42960522626668	3.15388633895931e-21	1.56525361982218e-20	375	318	420	106	103	121	34.2064928301823	30.9914123576015	32.2482959079062	10.0160379445314	11.8737285455847	11.2474364443154
AT1G06870	0.441029885954554	5.34569723412157	3.26093797568449e-06	6.14598310099798e-06	427	377	501	469	354	455	38.9497931693009	36.7413913799238	38.4676101187167	44.3162433583511	40.8087369430775	42.2940791914339
AT1G06890	-0.145540218432858	6.2063841248219	0.0587975797719281	0.0734056073606027	959	858	1097	712	545	643	87.4774043310528	83.6183390025852	84.2294776451741	67.2775378915692	62.8270102654724	59.7694349892131
AT1G06900	-1.0854782544514	6.42739700506046	1.82603963308312e-37	1.74243474443288e-36	1448	1272	1652	518	379	596	132.082670981611	123.965649430406	126.843297237765	48.9462986345967	43.6907098910349	55.4005960397683
AT1G06910	-1.39209259877653	2.87964094451223	6.93114910075608e-11	1.85886178331182e-10	120	110	145	34	26	43	10.9460777056583	10.7202998721263	11.13334025392	3.21269141617044	2.99725186587575	3.997022868641
AT1G06923	-0.364632369142731	0.964693423447582	0.361210875413909	0.399510187583262	32	16	26	13	16	12	2.91895405484222	1.55931634503655	1.99632308001324	1.22838201206517	1.84446268669277	1.11544824241144
AT1G06950	0.363115821197916	7.53536048958476	1.92389399906299e-06	3.69225445984107e-06	1808	1975	2328	1954	1603	2132	164.920904098585	192.47811134045	178.747697318109	184.635265505795	184.792105423032	198.177971068433
AT1G06960	-0.443944360992121	4.75623984548363	0.000125066281317085	0.000205934166962154	355	341	465	213	182	218	32.3821465459059	33.2329296035916	35.7034704694676	20.1265668130678	20.9807630611302	20.2639764038079
AT1G06980	-4.47998323691995	3.05667707859889	9.9204861836155e-47	1.23176363905291e-45	196	142	201	4	9	4	17.8785935859086	13.8389325621994	15.4331130416408	0.377963696020052	1.03751026126468	0.371816080803814
AT1G07000	-0.256642742670885	4.84810595325539	0.0568444737940044	0.0711059185869928	425	308	439	266	216	222	38.7673585408732	30.0168396419537	33.7071473894544	25.1345857853334	24.9002462703523	20.6357924846117
AT1G07010	1.74213038162065	6.50570095207527	3.24506965993703e-101	1.14033862989931e-99	553	421	624	1340	1177	1313	50.4431747602421	41.0295113287743	47.9117539203178	126.617838166717	135.683286389837	122.048628523852
AT1G07020	-0.38736702027262	4.59926859577267	0.00128884407828831	0.00193695339142405	344	293	384	203	159	201	31.3787560895539	28.5549805684819	29.4841562586571	19.1816575730176	18.3293479490094	18.6837580603917
AT1G07030	2.02073046118661	6.0070439897693	1.23018896117997e-126	5.98643260040241e-125	314	272	390	1004	859	979	28.6422366631393	26.5083778656214	29.9448462001987	94.868887701033	99.0245904918179	91.0019857767335
AT1G07040	-0.566064407073321	6.19278101588653	2.74360834355948e-08	6.08710246204278e-08	935	996	1354	572	396	636	85.2881887899211	97.0674424785255	103.962363474536	54.0488085308674	45.650451495646	59.1187568478065
AT1G07070	0.0687204487273579	4.15635508028491	0.647635546568035	0.680695128388022	208	184	261	176	128	190	18.9732013564744	17.9321379679204	20.040012457056	16.6304026248823	14.7557014935421	17.6612638381812
AT1G07080	0.42115186080442	6.44296930451546	4.50776771430924e-08	9.82767235958852e-08	920	859	1021	937	838	927	83.9199290767138	83.71579627415	78.3940717189816	88.5379957926971	96.6037332155336	86.168376726284
AT1G07090	-3.12372085564792	3.3809550225933	2.98711495565444e-44	3.49497567655583e-43	218	180	249	15	19	19	19.8853744986126	17.5423088816612	19.118632573973	1.41736386007519	2.19029944044766	1.76612638381812
AT1G07110	-0.106271989205505	7.54101739083452	0.104293439958755	0.12596743924272	2228	2245	2799	1708	1387	1782	203.23217606839	218.791574662942	214.911857729118	161.390498200562	159.891859152679	165.644063998099
AT1G07119	-0.853683505504101	2.00257055989032	0.00408489197574037	0.00582698662491247	45	48	88	29	20	22	4.10477913962187	4.67794903510966	6.75678580927559	2.74023679614538	2.30557835836596	2.04498844442098
AT1G07120	-0.764305369026063	1.82586972633388	0.014728983365122	0.019762439072713	39	41	76	25	20	20	3.55747525433896	3.99574813415617	5.83540592619256	2.36227310012532	2.30557835836596	1.85908040401907
AT1G07128	-1.70888485159325	2.96233264001923	3.81578530516703e-13	1.18931984705549e-12	120	115	185	27	33	31	10.9460777056583	11.2075862299502	14.2046065308635	2.55125494813535	3.80420429130383	2.88157462622956
AT1G07130	-1.59360630987047	3.12718029466442	7.3031439141645e-12	2.09404491769752e-11	134	124	208	31	41	37	12.2231201046518	12.0847016740333	15.9705846401059	2.9292186441554	4.72643563465021	3.43929874743528
AT1G07135	-1.30986326296809	2.88178356171262	3.15286732070268e-08	6.96118038573509e-08	118	106	147	47	34	26	10.7636430772307	10.3304707858672	11.2869035677672	4.44107342823561	3.91948320922213	2.41680452522479
AT1G07140	0.402130285102693	6.9358813865441	1.0203492142877e-09	2.52279680824427e-09	1327	1163	1490	1345	1091	1359	121.045375961738	113.342806829845	114.404668816144	127.090292786742	125.769299448863	126.324513453096
AT1G07150	2.2977912742481	4.83848117752235	1.2633969381605e-54	1.90598034404227e-53	113	98	168	406	434	485	10.3075565061616	9.5508126133489	12.8993183631625	38.3633151460353	50.0310503765413	45.0826997974625
AT1G07170	0.200162059247166	4.92724978918107	0.0640968496791178	0.0795849793561264	345	319	401	303	253	327	31.4699734037677	31.0888696291663	30.7894444263581	28.6307499735189	29.1655662333294	30.3959646057118
AT1G07180	0.759034508580854	7.31391755738872	5.19128856436115e-27	3.34341178302631e-26	1526	1310	1621	1922	1634	1884	139.197621490288	127.669025749868	124.463065873133	181.611555937635	188.365751878499	175.125374058597
AT1G07200	0.953739496017612	6.80957126348038	9.93592112307598e-38	9.56116561993695e-37	955	782	1171	1387	1232	1411	87.1125350741975	76.2115863636616	89.9113202575195	131.058911594953	142.023626875343	131.158122503545
AT1G07210	0.921212653403033	5.79902574368154	1.86432881299295e-29	1.32389963229763e-28	454	446	561	681	597	714	41.412660653074	43.465943117894	43.0745095341319	64.3483192474138	68.8215139972238	66.3691704234809
AT1G07220	-0.560669628240308	3.91188769518152	0.000779943753932176	0.00119583203762973	181	206	274	124	83	116	16.5103338727013	20.0761979423456	21.0381739970626	11.7168745766216	9.56815018721873	10.7826663433106
AT1G07230	-0.271243330303079	6.29995058232293	0.00014830292825527	0.000242751844931744	1055	955	1225	660	581	689	96.2342664955795	93.0716943443694	94.0575297313932	62.3640098433085	66.9770513105311	64.045319918457
AT1G07240	-0.741892539011015	5.91705547502845	1.00566319173353e-13	3.26306965616801e-13	899	820	1110	450	393	367	82.0043654782236	79.9149626831234	85.2276391851808	42.5209158022558	45.3046147418911	34.11412541375
AT1G07250	0.173095606257495	6.54953662374021	0.019983906524324	0.0264167209321179	1082	948	1296	954	834	901	98.6971339793526	92.3894934434159	99.5090273729678	90.1443415007823	96.1426175438605	83.7515722010592
AT1G07260	-2.37669442473613	3.48093163458036	1.08565588744714e-26	6.89669214453632e-26	220	164	276	27	21	43	20.0678091270403	15.9829925366247	21.1917373109098	2.55125494813535	2.42085727628426	3.997022868641
AT1G07270	-3.51343627761217	0.0363759165639788	5.23961043749047e-07	1.05466593665619e-06	15	20	17	0	3	0	1.36825971320729	1.94914543129569	1.30528816770097	0	0.345836753754894	0
AT1G07280	0.349117486465065	7.07318028288635	2.37296779701103e-06	4.52022233913203e-06	1406	1381	1674	1326	1250	1519	128.25154378463	134.588492030968	128.532493690083	125.294965230647	144.098647397872	141.197156685248
AT1G07290	-1.27999044572747	1.48544690618284	9.42624066549587e-05	0.000156927833994811	47	32	54	11	13	15	4.28721376804951	3.11863269007311	4.14620947387366	1.03940016405514	1.49862593293787	1.3943103030143
AT1G07300	0.229177349809094	2.41634046617498	0.345376475806535	0.383612245044645	46	54	82	49	50	53	4.19599645383569	5.26269266449837	6.29609586773408	4.63005527624563	5.76394589591489	4.92656307065054
AT1G07310	0.213952699648232	6.62196914335748	0.00433186444638104	0.00616169596007835	1084	1061	1287	1003	890	972	98.8795686077802	103.402165130237	98.8179924606555	94.774396777028	102.598236947285	90.3513076353269
AT1G07320	0.437797631818935	7.73079598120693	2.1256076931781e-11	5.89832382637676e-11	2186	2080	2531	2401	1849	2416	199.401048871409	202.711124854752	194.334373673597	226.872708536036	213.150719230933	224.576912805504
AT1G07330	7.47398399268606	5.03477529274008	2.92677420354152e-253	4.34498718173589e-251	2	6	6	723	483	651	0.182434628427639	0.584743629388708	0.460689941541518	68.3169380556243	55.6797173545379	60.5130671508208
AT1G07350	3.83145026916426	8.13959039032647	0	0	423	419	566	5248	4173	4995	38.5849239124456	40.8345967856448	43.4584178187498	495.888369178308	481.058924473057	464.305330903763
AT1G07360	1.45638592240085	6.88168548485016	4.67868672207274e-90	1.36736454886026e-88	756	732	900	1696	1428	1594	68.9602895456475	71.3387227854224	69.1034912312277	160.256607112502	164.618294787329	148.16870820032
AT1G07370	1.21534407238147	4.36356664010446	1.59707710583593e-18	6.92032966735633e-18	144	149	182	307	214	277	13.13529324679	14.5211334631529	13.9742615600927	29.008713669539	24.6696884345158	25.7482635956641
AT1G07380	-0.136758838574742	4.88964669405093	0.282033862263291	0.318208378466133	370	363	425	266	251	240	33.7504062591132	35.3769895780168	32.6322041925242	25.1345857853334	28.9350083974928	22.3089648482289
AT1G07390	-1.30074532435619	1.88242327484606	0.00273979485619534	0.00398142837415761	35	68	75	33	6	14	3.19260599748368	6.62709446640536	5.75862426926897	3.11820049216543	0.691673507509787	1.30135628281335
AT1G07400	8.08582848823644	9.01439016392207	0	0	80	23	40	10230	8196	9690	7.29738513710555	2.24151724599005	3.07126627694345	966.642152571282	944.82601125837	900.72445574724
AT1G07410	2.50756957239827	4.06704687323087	2.73011675536731e-36	2.50030853675503e-35	83	61	50	283	225	301	7.57103707974701	5.94489356545187	3.83908284617931	26.7409314934187	25.937756531617	27.979160080487
AT1G07420	-0.725722000000312	5.30190680377703	1.81495367157451e-11	5.06303865326076e-11	539	597	687	279	222	297	49.1661323612487	58.1819911241764	52.7489983065038	26.3629677973986	25.5919197778621	27.6073439996832
AT1G07430	1.58542662058182	1.66445972611693	5.29508844230534e-07	1.06541423018572e-06	14	20	26	40	31	60	1.27704239899347	1.94914543129569	1.99632308001324	3.77963696020052	3.57364645546724	5.57724121205721
AT1G07440	0.821307278441488	5.59625192984281	1.08905355016456e-17	4.48832027403367e-17	421	394	513	569	544	569	38.402489284018	38.3981649965252	39.3889900017998	53.7653357588524	62.7117313475541	52.8908374943426
AT1G07450	0.959776624941574	2.69979887707865	0.000190917336058628	0.000309587103358644	51	41	78	87	84	62	4.65208302490479	3.99574813415617	5.98896924003973	8.22071038843613	9.68342910513702	5.76314925245912
AT1G07470	-0.099177257449355	5.05926681761353	0.385838675198763	0.424343833948736	435	384	470	329	259	280	39.6795316830114	37.4235922808773	36.0873787540855	31.0875139976493	29.8572397408392	26.027125656267
AT1G07480	0.238660111325023	5.38337100167206	0.0133289244205531	0.0180053853754366	433	420	597	439	348	442	39.4970970545838	40.9320540572096	45.838649183381	41.4815156382007	40.1170634355677	41.0856769288215
AT1G07485	4.17470526954281	3.48736533952345	1.64578019938057e-59	2.77050936275347e-58	24	11	12	217	205	193	2.18921554113167	1.07202998721263	0.921379883083035	20.5045305090878	23.6321781732511	17.940125898784
AT1G07490	4.16277591154419	3.47597095312912	2.98310268133383e-59	5.00121314504797e-58	24	11	12	215	203	192	2.18921554113167	1.07202998721263	0.921379883083035	20.3155486610778	23.4016203374145	17.8471718785831
AT1G07500	5.63049912236195	3.93666905503208	7.25774188150577e-132	3.71723394816022e-130	10	5	9	295	266	308	0.912173142138194	0.487286357823923	0.691034912312277	27.8748225814788	30.6641921662672	28.6298382218937
AT1G07510	0.61119710691906	6.35076014175275	5.28065470494878e-14	1.74182535727396e-13	760	738	946	1036	765	890	69.3251588025027	71.9234664148111	72.6354474497126	97.8925972691934	88.1883722074979	82.7290779788487
AT1G07520	-0.938136113343727	4.49268536330606	7.69736662655339e-12	2.2027650520771e-11	349	297	446	148	130	129	31.834842660623	28.9448096547411	34.2446189879195	13.9846567527419	14.9862593293787	11.991068605923
AT1G07530	1.04113167674917	7.17279079150507	1.23360762367984e-46	1.52798787099933e-45	1158	1052	1363	1839	1658	1779	105.629649859603	102.525049686153	104.653398386848	173.768809245219	191.132445908538	165.365201937496
AT1G07550	-1.2487272758625	2.86563232052088	3.67737014795989e-08	8.07397730374604e-08	106	109	148	30	39	40	9.66903530666486	10.6228426005615	11.3636852246908	2.83472772015039	4.49587779881362	3.71816080803814
AT1G07560	-1.373584683836	3.97300857997038	3.48565707909098e-18	1.47940038490443e-17	245	256	317	74	71	82	22.3482419823858	24.9490615205849	24.3397852447769	6.99232837637096	8.18480317219915	7.62222965647819
AT1G07570	-0.10579541431615	5.54469683035417	0.30851213384128	0.345646291480165	586	528	704	403	402	404	53.4533461292982	51.4574393862063	54.0542864742047	38.0798423740202	46.3421250031558	37.5534241611852
AT1G07590	0.933773362871706	8.13551354355016	1.62588554176646e-41	1.76896001562238e-40	2514	2093	2687	3587	2785	3713	229.320327933542	203.978069385094	206.312312153676	338.938944405981	321.05178640246	345.138277006141
AT1G07600	0.822569948646615	6.40937223259578	8.81825044853624e-28	5.87128686835106e-27	803	664	857	1078	841	1049	73.247503313697	64.711628319017	65.8018799835134	101.861216077404	96.9495699692885	97.5087671908003
AT1G07610	0.242791533952731	6.36174205463317	0.000727450199527952	0.00111794105751475	898	875	1064	852	686	888	81.9131481640098	85.2751126191866	81.6956829666958	80.506267252271	79.0813376919524	82.5431699384468
AT1G07615	1.13413211876131	4.51626247752437	2.63571779052059e-14	8.87248609503703e-14	160	148	245	325	215	333	14.5947702742111	14.4236761915881	18.8115059462786	30.7095503016292	24.784967352434	30.9536887269175
AT1G07620	-1.97358312533196	2.07656128427425	9.12507070993752e-09	2.09980145607649e-08	55	74	98	20	14	7	5.01695228176007	7.21183809579407	7.52460237851146	1.88981848010026	1.61390485085617	0.650678141406675
AT1G07630	-1.18249634118996	5.55532210881873	6.16743420715402e-40	6.40082191499313e-39	781	709	932	283	216	270	71.240722400993	69.0972055394323	71.5605042527824	26.7409314934187	24.9002462703523	25.0975854542575
AT1G07640	0.771005596954835	5.23756650871962	5.36947673046738e-14	1.76998342360555e-13	320	317	424	457	355	494	29.1895405484222	30.8939550860367	32.5554225356006	43.1823522702909	40.9240158609958	45.9192859792711
AT1G07650	-2.59253071818327	5.91553211518498	4.23997792703387e-180	3.40644814867227e-178	1227	1114	1477	160	140	155	111.923644540356	108.56740052317	113.406507276137	15.1185478408021	16.1390485085617	14.4078731311478
AT1G07660	-0.952125011050568	3.97390247773418	1.23056273420849e-08	2.80647208457411e-08	273	198	285	87	91	102	24.9023267803727	19.2965397698274	21.8827722232221	8.22071038843613	10.4903815305651	9.48131006049726
AT1G07670	1.6378583068213	7.18473549881332	7.64990838590395e-116	3.2582884220793e-114	886	825	964	2063	1818	2128	80.818540393444	80.4022490409474	74.0175172743372	194.934776222342	209.577072775466	197.806154987629
AT1G07700	0.896129393354487	5.95051281211641	6.20929030057106e-29	4.32980702477193e-28	542	460	642	756	671	769	49.4397843038901	44.830344919801	49.2938237449424	71.4351385477898	77.3521539231779	71.4816415345333
AT1G07705	-0.915647560295479	5.00396460602949	7.53235806002219e-15	2.61729001994021e-14	486	480	582	224	181	186	44.3316147079162	46.7794903510966	44.6869243295272	21.1659669771229	20.8654841432119	17.2894477573774
AT1G07710	0.561956613067183	0.407151137571213	0.226752716965319	0.259756369518479	8	10	18	17	12	9	0.729738513710555	0.974572715647847	1.38206982462455	1.60634570808522	1.38334701501957	0.836586181808582
AT1G07720	-0.291087059293163	5.48653842399917	0.0102144428642537	0.0139779100233763	665	497	686	369	354	359	60.6595139521899	48.436263967698	52.6722166495802	34.8671509578498	40.8087369430775	33.3704932521423
AT1G07725	0.558949890962859	6.11655150962561	1.8684431622209e-11	5.20870799624706e-11	696	566	873	804	678	768	63.4872506928183	55.1608157056681	67.0303864942908	75.9707029000304	78.159106348606	71.3886875143323
AT1G07728	0.559984239959988	6.12668937131401	1.69247677724382e-11	4.73168282415314e-11	701	570	878	807	686	773	63.9433372638874	55.5506447919273	67.4142947789088	76.2541756720454	79.0813376919524	71.8534576153371
AT1G07730	-2.13506825847976	3.08255353280394	1.39337453760793e-13	4.48766925828859e-13	195	93	195	32	23	23	17.7873762716948	9.06352625552497	14.9724231000993	3.02370956816041	2.65141511212085	2.13794246462193
AT1G07740	-1.80802610302137	3.60193829809815	1.37403267485144e-13	4.42815910172745e-13	261	142	272	62	33	43	23.8077190098069	13.8389325621994	20.8846106832155	5.8584372883108	3.80420429130383	3.997022868641
AT1G07745	-0.464953323964234	4.1168989788088	0.00650335033840195	0.00907775011125167	227	196	327	142	129	114	20.706330326537	19.1016252266978	25.1076018140127	13.4177112087118	14.8709804114604	10.5967583029087
AT1G07750	-0.635355792685212	5.75407432715118	3.06950802133826e-09	7.31476222323564e-09	833	742	865	357	381	392	75.9840227401116	72.3132955010702	66.4161332389021	33.7332598697896	43.9212677268715	36.4379759187738
AT1G07770	0.469824797286049	6.59985734100502	1.41880976892301e-10	3.72560314482513e-10	1034	913	1118	1030	906	1129	94.3187028970893	88.9784889386484	85.8418924405695	97.3256517251633	104.442699633978	104.945088806877
AT1G07780	-0.00324496853299379	3.54609107634857	1	1	149	125	160	108	94	110	13.5913798178591	12.1821589455981	12.2850651077738	10.2050197925414	10.83621828432	10.2249422221049
AT1G07790	-0.603895325175272	4.27989395008776	9.50933843632107e-05	0.000158246947075713	267	258	340	163	92	158	24.3550228950898	25.1439760637144	26.1057633540193	15.4020206128171	10.6056604484834	14.6867351917507
AT1G07810	-0.386817099129303	6.3481688628883	4.68259582143027e-08	1.01979739123676e-07	1102	1037	1325	651	575	681	100.521480263629	101.063190612682	101.735695423752	61.5135915272634	66.2853778030213	63.3016877568494
AT1G07820	-0.530558057922871	5.31200762380039	3.6178737347631e-07	7.37139524655312e-07	600	520	624	293	270	308	54.7303885282916	50.677781213688	47.9117539203178	27.6858407334688	31.1253078379404	28.6298382218937
AT1G07830	0.695573436360677	4.95673745480476	3.19335170761687e-09	7.60369554090502e-09	251	287	363	356	309	385	22.8955458676687	27.9702369390932	27.8717414632618	33.6387689457846	35.621185636754	35.7872977773671
AT1G07840	0.318131880867623	4.83177301133985	0.00658247597247002	0.00918381811822346	289	267	406	291	251	317	26.3618038077938	26.0210915077975	31.173352710976	27.4968588854588	28.9350083974928	29.4664244037023
AT1G07870	1.16066064520275	5.37831385202013	7.39335543201222e-29	5.14321469390949e-28	344	270	367	537	439	608	31.3787560895539	26.3134633224919	28.1788680909562	50.7416261906919	50.6074449661328	56.5160442821798
AT1G07880	-1.44890046469115	2.45176664959013	6.87735311633218e-06	1.26330434227829e-05	77	99	100	16	16	42	7.02373319446409	9.64826988491368	7.67816569235863	1.51185478408021	1.84446268669277	3.90406884844005
AT1G07890	1.26346468722095	7.94043088498728	2.2334061398415e-83	5.8586160802731e-82	1755	1689	2004	3386	2724	3350	160.086386445253	164.605331672921	153.870440474867	319.946268680974	314.019772409443	311.395967673194
AT1G07901	0.08586129588712	1.35353969829579	0.809425341497532	0.831671446474744	25	28	34	20	15	32	2.28043285534548	2.72880360381397	2.61057633540193	1.88981848010026	1.72918376877447	2.97452864643051
AT1G07910	0.0964904943911059	5.68416573459988	0.344811887111974	0.383026683905168	638	531	702	544	365	541	58.1966464684168	51.7498112009007	53.9007231603576	51.403062658727	42.0768050401787	50.2881249287159
AT1G07920	0.752572449672029	7.09766636987999	2.86339854658642e-27	1.86644753496392e-26	1217	1168	1472	1744	1345	1598	111.011471398218	113.830093187668	113.022598991519	164.792171464743	155.050144600111	148.540524281124
AT1G07930	0.723306179392058	7.32754314244682	1.23660757720549e-25	7.49316161910938e-25	1452	1444	1666	1918	1598	1931	132.447540238466	140.728300139549	127.918240434695	181.233592241615	184.21571083344	179.494213008041
AT1G07940	0.615501304679878	6.57327458479727	6.32313464642926e-18	2.64587539831283e-17	894	853	1099	1163	891	1090	81.5482789071545	83.1310526447613	84.3830409590213	109.89294461783	102.713515865203	101.319882019039
AT1G07950	0.267518590013017	4.75078598659911	0.0344320990933096	0.0442624342175211	335	244	342	278	242	277	30.5578002616295	23.7795742618075	26.2593266678665	26.2684768733936	27.8974981362281	25.7482635956641
AT1G07960	0.222466066140675	5.0472557326059	0.0468159091051297	0.0591682621737687	375	340	434	352	250	369	34.2064928301823	33.1354723320268	33.3232391048364	33.2608052497646	28.8197294795745	34.3000334541519
AT1G07970	-0.215389702491184	4.82470479910578	0.0667174966063982	0.082653525607745	357	316	470	245	212	248	32.5645811743335	30.796497814472	36.0873787540855	23.1502763812282	24.4391305986792	23.0525970098365
AT1G07980	-0.0473717115897288	4.35035413238869	0.779367607554125	0.803730201145745	211	255	308	164	141	238	19.2468532991159	24.8516042490201	23.6487503324646	15.4965115368221	16.25432742648	22.1230568078269
AT1G07985	-0.594275569289838	3.403524013524	0.000663240574683528	0.00102287034428948	152	140	171	71	68	82	13.8650317605005	13.6440180190699	13.1296633339333	6.70885560435592	7.83896641844426	7.62222965647819
AT1G07990	-0.124815936164774	6.56027417917251	0.078100857229224	0.0959263946076207	1191	1053	1473	855	684	915	108.639821228659	102.622506957718	113.099380648443	80.7897400242861	78.8507798561158	85.0529284838725
AT1G08000	-0.528776790607584	3.79951488055832	0.00434552164737594	0.00617983492918165	197	169	240	82	109	108	17.9698109001224	16.4702788944486	18.4275976616607	7.74825576841106	12.5654020530945	10.039034181703
AT1G08010	-0.25413551525686	4.92985883253578	0.02440262970249	0.0319325929174063	410	339	494	277	204	269	37.399098827666	33.038015060462	37.9301385202516	26.1739859493886	23.5168992553328	25.0046314340565
AT1G08030	-0.412912749095877	5.02215951436437	0.000365238689219907	0.000577899677637337	432	407	547	231	219	299	39.40587974037	39.6651095268674	41.9995663372017	21.827403445158	25.2460830241072	27.7932520400851
AT1G08040	-0.134708594997757	5.32330064624478	0.176886037071793	0.205995011453491	484	445	650	367	303	361	44.1491800794886	43.3684858463292	49.9080770003311	34.6781691098398	34.9295121292443	33.5564012925442
AT1G08050	1.3711387815684	4.80032027666311	6.95039585045248e-21	3.38869014250881e-20	205	137	261	418	333	359	18.699549413833	13.3516462043755	20.040012457056	39.4972062340954	38.3878796667932	33.3704932521423
AT1G08060	0.146567286676684	5.69597835256382	0.13733183904609	0.16262166270951	562	584	705	531	384	571	51.2641305881665	56.9150465938342	54.1310681311283	50.1746806466619	44.2671044806264	53.0767455347445
AT1G08070	0.594941774957803	2.17507804186931	0.0796154659541412	0.0976754327206713	30	31	76	54	54	35	2.73651942641458	3.02117541850832	5.83540592619256	5.1025098962707	6.22506156758809	3.25339070703337
AT1G08090	2.47670913292397	1.52395008599103	3.18138268900932e-12	9.32431861941829e-12	14	6	14	61	39	37	1.27704239899347	0.584743629388708	1.07494319693021	5.76394636430579	4.49587779881362	3.43929874743528
AT1G08110	0.562667536414578	6.53099576642546	6.10876535549178e-14	2.00464962098286e-13	897	893	1021	1028	876	1100	81.821930849796	87.0293435073527	78.3940717189816	97.1366698771533	100.984332096429	102.249422221049
AT1G08115	0.361058721060726	1.18846922587284	0.3519157094215	0.390219589679491	22	11	39	17	27	20	2.00678091270403	1.07202998721263	2.99448462001987	1.60634570808522	3.11253078379404	1.85908040401907
AT1G08125	-0.358114695534905	4.7577689975293	0.0096495806765553	0.0132383056588188	312	359	463	238	158	244	28.4598020347117	34.9871604917577	35.5499071556204	22.4888399131931	18.2140690310911	22.6807809290327
AT1G08130	0.0284823074740418	5.37320948422218	0.811993284316503	0.834017167140891	464	472	608	447	292	400	42.3248337952122	45.9998321785784	46.6832474095405	42.2374430302408	33.661444032143	37.1816080803814
AT1G08160	-1.60655961601964	3.63945358932858	6.11602550159405e-16	2.28272935782761e-15	236	193	239	46	60	51	21.5272861544614	18.8092534120034	18.3508160047371	4.34658250423059	6.91673507509787	4.74065503024863
AT1G08165	-7.62432864139781	0.573664354435171	2.51225395806224e-16	9.59696939004682e-16	28	22	36	0	0	0	2.55408479798694	2.14405997442526	2.76413964924911	0	0	0
AT1G08180	-1.97982821802381	2.70770588928152	1.32746669964443e-13	4.28280476781347e-13	139	85	136	21	23	21	12.6792066757209	8.2838680830067	10.4423053416077	1.98430940410527	2.65141511212085	1.95203442422002
AT1G08190	-0.0867256577661341	7.24027729444951	0.192446193594822	0.222962459321219	1936	1742	2178	1360	1198	1416	176.596720317954	169.770567065855	167.230448779571	128.507656646818	138.104143666121	131.62289260455
AT1G08200	0.274636566824062	7.38238841164461	0.000194292730703373	0.000314811386738373	1890	1741	2041	1685	1538	1726	172.400723864119	169.67310979429	156.71136178104	159.217206948447	177.298975758342	160.438638866846
AT1G08210	0.564791111263711	5.58614668367974	1.30780585689786e-08	2.97435819163704e-08	463	384	633	566	438	563	42.2336164809984	37.4235922808773	48.6027888326301	53.4818629868373	50.4921660482145	52.3331133731369
AT1G08220	0.446230224530115	2.99492753247577	0.0405470135786599	0.0516885487639852	62	80	112	79	73	96	5.6554734812568	7.79658172518277	8.59954557544166	7.46478299639602	8.41536100803575	8.92358593929154
AT1G08230	0.388437980930331	4.35930423029954	0.00648174651401179	0.00904882731397339	184	194	298	219	188	225	16.7839858153428	18.9067106835682	22.8809337632287	20.6935123570978	21.67243656864	20.9146545452146
AT1G08250	-0.0963819823082209	3.89787287500945	0.645854714695635	0.678997564528633	198	139	241	131	138	113	18.0610282143362	13.5465607475051	18.5043793185843	12.3783110446567	15.9084906727251	10.5038042827078
AT1G08260	-0.946136450865755	4.68975902601578	8.75052883672905e-08	1.86994976820766e-07	377	410	458	166	94	215	34.3889274586099	39.9574813415617	35.1659988710025	15.6854933848321	10.83621828432	19.985114343205
AT1G08270	-0.247580838901947	2.43616901854612	0.26357623967277	0.298781963269853	69	63	80	44	34	51	6.29399468075354	6.13980810858143	6.1425325538869	4.15760065622057	3.91948320922213	4.74065503024863
AT1G08280	-1.29519941657105	3.45268078531685	7.8292484615259e-11	2.09369290211828e-10	179	192	181	57	45	62	16.3278992442737	18.7117961404387	13.8974799031691	5.38598266828574	5.18755130632341	5.76314925245912
AT1G08290	1.12538872362389	2.02174011876484	5.42712491961024e-05	9.22931088470615e-05	31	25	41	60	51	40	2.8277367406284	2.43643178911962	3.14804793386704	5.66945544030078	5.87922481383319	3.71816080803814
AT1G08300	2.46372704854565	4.56570707221858	9.92126909121111e-48	1.26639900231553e-46	91	71	123	393	269	475	8.30077559345757	6.91946628109971	9.44414380160111	37.1349331339701	31.0100289200221	44.1531595954529
AT1G08310	-0.687953788161572	1.88748604807639	0.01921304044162	0.025443927571265	55	35	70	27	17	27	5.01695228176007	3.41100450476746	5.37471598465104	2.55125494813535	1.95974160461106	2.50975854542575
AT1G08315	0.390898389696799	5.11003691778417	0.00528174527841172	0.0074425418198515	417	262	459	376	341	344	38.0376200271627	25.5338051499736	35.2427805279261	35.5285874258849	39.3101110101396	31.976182949128
AT1G08320	-1.39175070276736	5.19160810741707	3.84905425328856e-21	1.90105049390363e-20	683	507	767	216	171	145	62.3014256080386	49.4108366833458	58.8915308603907	20.4100395850828	19.7126949640289	13.4783329291383
AT1G08340	0.222469133701363	4.08571842990262	0.163225329189531	0.190976431702222	201	143	249	158	148	188	18.3346801569777	13.9363898337642	19.118632573973	14.929565992792	17.0612798519081	17.4753557977793
AT1G08350	-1.0988331822589	4.281888487458	4.00800473033111e-15	1.41816913489281e-14	329	271	369	116	100	109	30.0104963763466	26.4109205940566	28.3324314048033	10.9609471845815	11.5278917918298	10.1319882019039
AT1G08360	0.516918340469402	6.8080304987069	2.80691454013096e-13	8.84016267235403e-13	1122	1083	1266	1257	1021	1318	102.345826547905	105.546225104662	97.2055776652602	118.775091474301	117.699775194582	122.513398624857
AT1G08370	0.258937354950381	5.99439354868204	0.00271662887876377	0.00394832405215901	691	639	864	722	551	614	63.0311641217492	62.2751965298974	66.3393515819785	68.2224471316193	63.5186837729821	57.0737684033855
AT1G08380	0.20261934245527	8.25445348932698	0.00285292417978322	0.00413965986764069	3317	3324	4053	3297	2543	3050	302.567831247239	323.947970681344	311.196055511295	311.536576444528	293.154288266232	283.509761612908
AT1G08390	0.656721916601123	3.87873758862588	0.000175235277783813	0.000285037327189915	165	108	161	155	160	175	15.0508568452802	10.5253853289967	12.3618467646974	14.646093220777	18.4446268669277	16.2669535351669
AT1G08400	1.40556947972585	4.91510490459984	1.14005366027608e-23	6.31421447366207e-23	225	142	274	423	339	452	20.5238956981094	13.8389325621994	21.0381739970626	39.9696608541205	39.079553174303	42.015217130831
AT1G08410	1.58510635304312	5.62460027061875	1.00774125769288e-52	1.46008452237299e-51	270	300	374	735	539	776	24.6286748377312	29.2371814694354	28.7163396894213	69.4508291436845	62.1353367579626	72.13231967594
AT1G08420	0.0820393347933359	7.07287109367164	0.244836885194098	0.279052754768928	1674	1437	1811	1374	1074	1316	152.697783993934	140.046099238596	139.051580688615	129.830529582888	123.809557844252	122.327490584455
AT1G08430	0.358573617399855	4.27876064732338	0.0208825924044579	0.0275214969823177	215	211	210	196	193	201	19.6117225559712	20.5634843001696	16.1241479539531	18.5202211049825	22.2488311582315	18.6837580603917
AT1G08450	0.068325990956437	6.20522878720194	0.386199037145783	0.424694561138253	846	849	1012	747	573	733	77.1698478248912	82.7412235585022	77.7030368066693	70.5847202317447	66.0548199671847	68.135296807299
AT1G08460	1.13456466414663	6.19407478307118	1.661042915501e-50	2.27928909644133e-49	522	514	711	971	812	971	47.6154380196137	50.0930375842993	54.5917580726698	91.7506872088676	93.6064813496579	90.2583536151259
AT1G08465	0.452446324036122	5.02132697010182	0.00015380219488207	0.000251211477840148	382	269	387	348	301	373	34.845014029679	26.2160060509271	29.7145012294279	32.8828415537445	34.6989542934077	34.6718495349557
AT1G08470	0.224159090162157	5.31213464515414	0.0468952739589972	0.0592649113316869	465	387	531	405	384	366	42.416051109426	37.7159640955717	40.7710598264243	38.2688242220302	44.2671044806264	34.021171393549
AT1G08480	0.357901777243985	5.90561071379643	5.13618284714028e-06	9.53211142217257e-06	636	597	749	628	554	647	58.0142118399891	58.1819911241764	57.5094610357661	59.3403002751481	63.864520526737	60.141251070017
AT1G08490	0.529821626639053	6.51964072025919	8.13023255783073e-12	2.32404178055362e-11	850	890	1096	1026	908	1010	77.5347170817465	86.7369716926584	84.1526959882506	96.9476880291433	104.673257469815	93.8835604029631
AT1G08500	-0.405276273525099	3.47114072891483	0.0574067831296633	0.0717654848655975	181	114	169	70	83	98	16.5103338727013	11.1101289583855	12.9761000200861	6.61436468035091	9.56815018721873	9.10949397969345
AT1G08510	0.215238790278536	7.30077789369541	0.00592274877201522	0.00830181678244908	1727	1786	1956	1608	1393	1593	157.532301647266	174.058687014705	150.184920942535	151.941405800061	160.583532660189	148.075754180119
AT1G08520	-0.0741405539727527	7.552212859878	0.291079619101663	0.327602491706629	2261	2287	2682	1809	1374	1796	206.242347437446	222.884780068663	205.928403869058	170.934081525068	158.393233219741	166.945420280913
AT1G08530	-0.393409491565264	4.17218302491967	0.00703634854095159	0.00979171801103622	223	226	311	143	109	165	20.3414610696817	22.0253433736413	23.8790953032353	13.5122021327168	12.5654020530945	15.3374133331573
AT1G08540	0.425533177623321	6.98696674901924	3.79375139137983e-07	7.71746447772799e-07	1270	1295	1510	1446	1020	1517	115.845989051551	126.207166676396	115.940301954615	136.633876111249	117.584496276664	141.011248644847
AT1G08550	0.685754299355155	6.81315313628286	2.06942630561245e-14	7.00302886076683e-14	918	1028	1322	1370	991	1441	83.7374944482862	100.186075168599	101.505350452981	129.452565886868	114.241407657033	133.946743109574
AT1G08560	0.182983827556376	5.0240865914131	0.265218052138743	0.300493431819845	291	394	460	335	218	395	26.5442384362214	38.3981649965252	35.3195621848497	31.6544595416793	25.1308041061889	36.7168379793767
AT1G08570	1.38405177814893	7.47109014881094	1.1853223386117e-96	3.9104184784441e-95	1238	1122	1353	2454	2047	2501	112.927034996708	109.347058695688	103.885581817612	231.880727508302	235.975944978756	232.478004522585
AT1G08580	0.371011149892818	4.15668104214414	0.012871686771637	0.0174164353008736	179	185	221	217	144	187	16.3278992442737	18.0295952394852	16.9687461801126	20.5045305090878	16.6001641802349	17.3824017775783
AT1G08590	-1.16685083499996	5.15937949977735	4.77058337743267e-25	2.81819324260275e-24	591	505	738	225	151	212	53.9094327003673	49.2159221402163	56.6648628096067	21.2604579011279	17.407116605663	19.7062522826022
AT1G08592	-1.1658798922053	4.96248940058761	2.98349003065099e-22	1.55015876890558e-21	511	430	657	196	138	177	46.6120475632617	41.9066267728574	50.4455485987962	18.5202211049825	15.9084906727251	16.4528615755688
AT1G08600	-0.294315394311212	5.5338981367327	0.0676318346180548	0.0837204468773468	540	612	758	390	233	518	49.2573496754625	59.6438501976482	58.2004959480784	36.851460361955	26.8599878749634	48.150182464094
AT1G08610	1.80024807171159	3.41232530864886	3.56444868392482e-14	1.19010528336975e-13	48	78	56	170	118	180	4.37843108226333	7.6016671820532	4.29977278772083	16.0634570808522	13.6029123143592	16.7317236361716
AT1G08620	-0.979674602844946	5.65252447664221	2.08307121303286e-23	1.13741684278796e-22	736	741	1015	329	235	347	67.1359432613711	72.2158382295055	77.9333817774401	31.0875139976493	27.0905457108	32.2550450097309
AT1G08630	-4.37839994039195	4.39262356552252	6.41132635246843e-44	7.4334376334477e-43	345	338	767	12	8	29	31.4699734037677	32.9405577888972	58.8915308603907	1.13389108806016	0.922231343346383	2.69566658582765
AT1G08640	0.349760341685583	5.97918203434446	5.30445778966407e-06	9.83282905689901e-06	680	613	802	647	571	704	62.0277736653972	59.741307469213	61.5788888527162	61.1356278312434	65.8242621313481	65.4396302214713
AT1G08650	1.07596232248402	5.61108371274994	1.05661805244076e-22	5.61237595031214e-22	385	349	465	625	610	570	35.1186659723205	34.0125877761099	35.7034704694676	59.0568275031331	70.3201399301617	52.9837915145435
AT1G08660	-0.585503462020046	5.70020909389681	4.14827790041978e-10	1.05037411130763e-09	684	747	897	402	313	406	62.3926429222525	72.8005818588941	68.8731462604569	37.9853514500152	36.0823013084272	37.7393322015872
AT1G08670	-1.42571118006281	2.35548855437913	8.61409023866042e-07	1.70213027314271e-06	106	58	94	28	18	23	9.66903530666486	5.65252175075751	7.21747575081711	2.64574587214036	2.07502052252936	2.13794246462193
AT1G08680	-0.390378663163425	6.2276595411925	1.626182302061e-06	3.13913095470872e-06	1045	903	1250	679	479	600	95.3220933534413	88.0039162230006	95.9770711544829	64.1593373994038	55.2186016828647	55.7724121205721
AT1G08700	0.097470145207891	5.87975161154814	0.269485525724757	0.304873265532227	713	581	857	578	517	551	65.0379450344532	56.6226747791399	65.8018799835134	54.6157540748975	59.59920056376	51.2176651307254
AT1G08710	0.10561457616798	4.26119731522261	0.484618005945653	0.524035104391882	212	207	274	214	136	189	19.3380706133297	20.1736552139104	21.0381739970626	20.2210577370728	15.6779328368885	17.5683098179802
AT1G08720	-0.22678503143433	6.22297548411733	0.00170158216379622	0.00252428050613275	949	914	1163	669	544	650	86.5652311889146	89.0759462102132	89.2970670021308	63.2144281593537	62.7117313475541	60.4201131306198
AT1G08730	-1.84143960827226	0.787641221634288	5.6624056142119e-05	9.61346679525641e-05	18	36	30	7	2	8	1.64191165584875	3.50846177633225	2.30344970770759	0.661436468035091	0.230557835836596	0.743632161607629
AT1G08750	-0.676928514691287	4.43166977801258	8.5512517910864e-06	1.5571015504754e-05	286	293	404	134	118	191	26.0881518651523	28.5549805684819	31.0197893971289	12.6617838166717	13.6029123143592	17.7542178583821
AT1G08760	-1.03881043086748	5.55432398223972	3.3412272400084e-22	1.73163982964969e-21	809	662	876	273	215	339	73.7948071989799	64.5167137758875	67.2607314650616	25.7960222533685	24.784967352434	31.5114128481233
AT1G08770	0.0109685865439989	5.00421983097959	0.918107436856008	0.929908887075149	397	342	462	306	269	294	36.2132737428863	33.3303868751564	35.4731254986969	28.914222745534	31.0100289200221	27.3284819390804
AT1G08780	-0.0445613794848242	4.39218703489831	0.748621792837902	0.775575963078134	234	240	325	194	145	220	21.3448515260337	23.3897451755483	24.9540385001655	18.3312392569725	16.7154430981532	20.4498844442098
AT1G08800	-0.376615650683776	5.84350182850017	4.78520964206031e-05	8.18182189424883e-05	862	664	905	491	397	460	78.6293248523123	64.711628319017	69.4873995158456	46.3950436864613	45.7657304135643	42.7588492924386
AT1G08810	0.115774903288973	4.25995775120241	0.599786247401704	0.636048493737705	181	214	296	247	105	193	16.5103338727013	20.8558561148639	22.7273704493815	23.3392582292382	12.1042863814213	17.940125898784
AT1G08820	-0.158388210099977	6.04429421141889	0.0429344563646567	0.0545419611547542	841	753	1027	560	496	633	76.7137612538221	73.3853254882829	78.8547616605231	52.9149174428072	57.1783432874758	58.8398947872036
AT1G08830	-0.039595966731895	5.29602664818054	0.717568463582529	0.746537939945931	520	405	573	400	278	374	47.4330033911861	39.4701949837378	43.9958894172149	37.7963696020052	32.0475391812868	34.7648035551566
AT1G08840	-0.493468050804384	3.67667624808853	0.00687309689549449	0.00957299178040625	147	173	230	105	69	108	13.4089451894315	16.8601079807077	17.6597810924248	9.92154702052636	7.95424533636256	10.039034181703
AT1G08845	1.5253023476429	3.81772563989738	1.17550373787549e-22	6.22770754534654e-22	95	83	103	203	164	218	8.66564485031284	8.08895353987713	7.90851066312939	19.1816575730176	18.9057425386009	20.2639764038079
AT1G08880	0.31542812024537	5.98148775419288	0.000239365900623187	0.000384950875741207	697	656	763	632	593	674	63.5784680070321	63.9319701464987	58.5844042326963	59.7182639711682	68.3603983255507	62.6510096154427
AT1G08890	0.228846413663039	5.63959009815847	0.00848719872336143	0.0117175847594518	553	494	688	499	451	508	50.4431747602421	48.1438921530036	52.8257799634274	47.1509710785015	51.9907919811524	47.2206422620844
AT1G08900	0.0293125558368761	5.5269289752529	0.747529038378968	0.774522197404032	571	485	662	425	395	438	52.0850864160909	47.2667767089206	50.8294568834141	40.1586427021305	45.5351725777277	40.7138608480177
AT1G08910	2.10108084460526	6.38487382885177	9.12458133316543e-161	5.99151595424872e-159	373	375	457	1359	1104	1262	34.0240582017546	36.5464768367943	35.0892172140789	128.413165722813	127.267925381801	117.307973493603
AT1G08920	1.73241079401169	6.47494010367431	5.65545997732875e-93	1.74756272331122e-91	547	425	598	1208	1147	1391	49.8958708749592	41.4193404150335	45.9154308403046	114.145036198056	132.224918852288	129.299042099526
AT1G08930	-0.112714483651412	7.28375391199194	0.116423787084374	0.139581819171206	1976	1881	2217	1414	1245	1393	180.245412886507	183.31712781336	170.224933399591	133.610166543088	143.522252808281	129.484950139928
AT1G08940	1.54056882846557	5.03607174445099	1.012418253654e-40	1.07691655049894e-39	199	174	276	470	416	463	18.1522455285501	16.9575652522725	21.1917373109098	44.4107342823561	47.9560298540119	43.0377113530415
AT1G08960	-1.92877041006539	3.68353021988227	8.30840084934644e-25	4.85771142124887e-24	208	216	301	51	32	54	18.9732013564744	21.0507706579935	23.1112787339995	4.81903712425566	3.68892537338553	5.01951709085149
AT1G08970	0.172552562829586	5.61755191147465	0.0464415721405417	0.0587168901779362	585	498	656	490	421	500	53.3621288150843	48.5337212392628	50.3687669418726	46.3005527624563	48.5324244436034	46.4770101004768
AT1G08980	-0.178472406926252	6.77965654775462	0.0169906226230624	0.0226353807828507	1362	1380	1634	944	859	984	124.237981959222	134.491034759403	125.46122741314	89.1994322607322	99.0245904918179	91.4667558777383
AT1G08990	0.373836664534095	4.9663471373468	0.00115539719710246	0.00174317861234539	363	279	387	357	265	340	33.1118850596164	27.1905787665749	29.7145012294279	33.7332598697896	30.5489132483489	31.6043668683242
AT1G09000	0.643487743166058	3.65823018369432	0.000351931454683082	0.000557705732680407	97	110	169	144	115	162	8.84807947874048	10.7202998721263	12.9761000200861	13.6066930567219	13.2570755606043	15.0585512725545
AT1G09010	-0.142884663761856	7.30245247216633	0.0373071987836346	0.047772522125153	2011	1934	2271	1461	1141	1478	183.438018883991	188.482363206294	174.371142873464	138.051239971324	131.533245344778	137.386041857009
AT1G09020	0.224813699190757	6.37326043292354	0.0060827412953495	0.00851791667244192	954	866	1055	839	773	804	87.0213177599837	84.3979971751035	81.0046480543835	79.2778852402059	89.1106035508443	74.7350322415667
AT1G09040	-2.55517329059105	3.0857686299838	1.85327637791492e-26	1.16717101611875e-25	148	156	197	14	21	26	13.5001625036453	15.2033343641064	15.1259864139465	1.32287293607018	2.42085727628426	2.41680452522479
AT1G09050	-1.14355701540052	3.09969932054112	3.28414500474293e-07	6.71278845776399e-07	111	130	181	40	38	59	10.125121877734	12.669445303422	13.8974799031691	3.77963696020052	4.38059888089532	5.48428719185626
AT1G09060	1.0018288470454	7.21708902702049	1.8799367559011e-51	2.63007463164785e-50	1167	1092	1504	1845	1628	1933	106.450605687527	106.423340548745	115.479612013074	174.335754789249	187.674078370989	179.680121048443
AT1G09070	2.09483074238701	8.15223541081529	9.48806408336579e-217	1.05642374389084e-214	1335	1252	1488	4540	3631	4418	121.775114475449	122.01650399911	114.251105502296	428.988794982759	418.57775096134	410.670861247813
AT1G09080	-1.15221944139433	1.37169287898546	0.026278672495289	0.0342451010218472	21	61	35	12	4	24	1.91556359849021	5.94489356545187	2.68735799232552	1.13389108806016	0.461115671673192	2.23089648482289
AT1G09090	-2.38651676476134	3.91674890533798	4.70023705447483e-40	4.8954629656851e-39	298	253	349	43	44	36	27.1827596357182	24.6566897058905	26.7967982663316	4.06310973221556	5.07227238840511	3.34634472723433
AT1G09100	-0.0235136245527526	5.36135536252242	0.830529366845977	0.850370090388002	459	466	637	380	288	441	41.8687472241431	45.4150885491897	48.9099154603245	35.9065511219049	33.2003283604698	40.9927229086205
AT1G09130	0.546913128963164	7.16600813309341	4.19610715217947e-13	1.30310212561317e-12	1309	1418	1672	1689	1341	1613	119.40346430589	138.194411078865	128.378930376236	159.595170644467	154.589028928438	149.934834584138
AT1G09140	2.11210552644651	7.79133564536532	2.99539470600096e-236	3.95913879624785e-234	1013	952	1188	3540	2811	3491	92.4031392985991	92.779322529675	91.2166084252205	334.497870977746	324.049038268335	324.502484521529
AT1G09150	0.467877068589151	5.56739507958593	1.48669651151769e-06	2.87909551294669e-06	438	467	602	546	403	556	39.9531836256529	45.5125458207544	46.2225574679989	51.5920445067371	46.4574039210741	51.6824352317302
AT1G09155	-0.523381041982616	1.57571256994494	0.114741669771509	0.137677907263025	48	25	49	29	13	19	4.37843108226333	2.43643178911962	3.76230118925573	2.74023679614538	1.49862593293787	1.76612638381812
AT1G09160	1.44030601491272	6.39245092403751	1.11261551504405e-72	2.44310332869319e-71	550	554	608	1135	1008	1217	50.1695228176007	53.9913284468907	46.6832474095405	107.24719874569	116.201149261644	113.125042584561
AT1G09170	-1.42043231620307	2.18511962356474	1.60003568677721e-07	3.34694007708849e-07	86	63	78	18	20	23	7.84468902238847	6.13980810858143	5.98896924003973	1.70083663209023	2.30557835836596	2.13794246462193
AT1G09190	-0.175693698032656	1.77706460778101	0.63763603876084	0.671528788674926	29	39	61	27	12	44	2.64530211220076	3.8008335910266	4.68368107233876	2.55125494813535	1.38334701501957	4.08997688884196
AT1G09195	-2.49663119976712	3.9349645030052	4.02363990343436e-45	4.81778554656106e-44	281	284	355	35	39	43	25.6320652940833	27.6778651243988	27.2574882078731	3.30718234017545	4.49587779881362	3.997022868641
AT1G09200	-1.16444117941616	4.87050503705649	2.01455093115152e-15	7.27005547410625e-15	510	446	526	141	173	160	46.5208302490479	43.465943117894	40.3871515418064	13.3232202847068	19.9432527998655	14.8726432321526
AT1G09210	0.363630392360714	6.97792853148414	9.59196837616988e-07	1.88952553964031e-06	1251	1325	1578	1390	1069	1410	114.112860081488	129.13088482334	121.161454625419	131.342384366968	123.23316325466	131.065168483345
AT1G09220	-2.16872585936252	0.729436378097141	5.14509168141054e-06	9.54778018813929e-06	24	19	41	7	4	2	2.18921554113167	1.85168815973091	3.14804793386704	0.661436468035091	0.461115671673192	0.185908040401907
AT1G09230	0.487059718809657	5.18119389361917	9.13358232535553e-06	1.65915677513352e-05	320	347	481	403	333	419	29.1895405484222	33.8176732329803	36.931976980245	38.0798423740202	38.3878796667932	38.9477344641995
AT1G09240	0.732692790712993	1.08432753091021	0.0336662805858814	0.0433296325143204	12	20	25	22	23	23	1.09460777056583	1.94914543129569	1.91954142308966	2.07880032811028	2.65141511212085	2.13794246462193
AT1G09250	-1.85886210379253	4.68048304590585	3.81408724388671e-37	3.60587011377513e-36	491	433	533	123	82	85	44.7877012789853	42.1989985875518	40.9246231402715	11.6223836526166	9.45287126930043	7.90109171708105
AT1G09270	0.145914051436963	6.69427468965029	0.0500036656564551	0.0629756622796948	1239	1074	1391	1008	925	1011	113.018252310922	104.669109660579	106.803284780709	95.246851397053	106.632999074426	93.9765144231641
AT1G09280	-0.321528888274407	5.59366908031558	0.00144964302599771	0.00216495383245481	571	592	859	412	334	413	52.0850864160909	57.6947047663525	65.9554432973606	38.9302606900653	38.5031585847115	38.3900103429938
AT1G09290	-0.220336466281753	4.46719436355691	0.150275405696345	0.176743339830129	296	229	367	222	130	200	27.0003250072905	22.3177151883357	28.1788680909562	20.9769851291129	14.9862593293787	18.5908040401907
AT1G09300	0.145149399667068	4.56015947724927	0.318928450306156	0.356575374450023	257	240	348	214	173	287	23.4428497529516	23.3897451755483	26.720016609408	20.2210577370728	19.9432527998655	26.6778037976737
AT1G09310	0.315421064803507	7.31744811931343	0.000113795831806165	0.00018796542822002	1725	1685	1928	1850	1279	1703	157.349867018838	164.215502586662	148.035034548674	174.808209409274	147.441736017503	158.300696402224
AT1G09320	0.84486459392671	4.8767899050507	2.65212888065049e-09	6.34819072063167e-09	260	184	367	360	295	381	23.716501695593	17.9321379679204	28.1788680909562	34.0167326418047	34.0072807858979	35.4154816965633
AT1G09330	0.0935439333679733	5.35601810974666	0.384074250059804	0.422516735272255	505	444	537	362	363	417	46.0647436779788	43.2710285747644	41.2317497679658	34.2057144898147	41.8462472043421	38.7618264237976
AT1G09340	0.677173384825235	8.30280104828916	7.61598133149551e-24	4.24798828037976e-23	2931	2824	3397	3906	2915	3786	267.357947960705	275.219334898952	260.827288569423	369.081549163581	336.038045731838	351.92392048081
AT1G09380	-0.209691863850373	1.12935724069926	0.580881130624893	0.617662932636746	17	35	28	17	18	15	1.55069434163493	3.41100450476746	2.14988639386042	1.60634570808522	2.07502052252936	1.3943103030143
AT1G09390	-1.49945309370791	4.52030351589733	1.44116739794229e-20	6.91456592075966e-20	439	356	435	112	111	89	40.0444009398667	34.6947886770633	33.40002076176	10.5829834885614	12.7959598889311	8.27290779788487
AT1G09410	-4.95090095579536	0.0920577304491904	3.94992169694421e-09	9.35623144933473e-09	12	14	31	1	0	0	1.09460777056583	1.36440180190699	2.38023136463117	0.0944909240050129	0	0
AT1G09415	0.189262974012646	4.02135148440097	0.289568934631207	0.32606346948387	149	173	250	167	115	188	13.5913798178591	16.8601079807077	19.1954142308966	15.7799843088372	13.2570755606043	17.4753557977793
AT1G09420	-1.55694087190888	4.57308426405693	5.45647856706781e-22	2.80519137775453e-21	350	388	564	95	88	134	31.9260599748368	37.8134213671365	43.3048545049027	8.97663778047623	10.1445447768102	12.4558387069278
AT1G09421	-1.38754950447471	3.15537480074893	6.97190532850739e-09	1.61740940397612e-08	116	141	202	37	31	58	10.5812084488031	13.7414752906346	15.5098946985644	3.49616418818548	3.57364645546724	5.39133317165531
AT1G09430	0.0456749359673943	7.06004634945481	0.49934990785709	0.538600692969791	1541	1524	1879	1292	1047	1347	140.565881203496	148.524881864732	144.272733359419	122.082273814477	120.697027060458	125.209065210684
AT1G09440	-0.0558439795822484	4.26464848848533	0.748408319312563	0.775394014248836	253	179	305	204	149	153	23.0779804960963	17.4448516100965	23.4184053616938	19.2761484970226	17.1765587698264	14.2219650907459
AT1G09450	-0.771245361383993	2.3220121494054	0.010007250672046	0.01370170049577	62	81	79	30	39	24	5.6554734812568	7.89403899674756	6.06575089696332	2.83472772015039	4.49587779881362	2.23089648482289
AT1G09460	-2.39003277467429	4.54870804417307	8.08797969333662e-36	7.2866508345377e-35	387	425	612	91	38	67	35.3011006007481	41.4193404150335	46.9903740372348	8.59867408445618	4.38059888089532	6.22791935346389
AT1G09470	-1.60977948957989	1.88032269644564	3.7996375976865e-07	7.72790384828783e-07	54	48	86	14	8	22	4.92573496754625	4.67794903510966	6.60322249542842	1.32287293607018	0.922231343346383	2.04498844442098
AT1G09480	-1.06343953037692	1.51282729309373	0.000940888098517563	0.00143018062578493	52	34	44	16	10	19	4.74330033911861	3.31354723320268	3.3783929046378	1.51185478408021	1.15278917918298	1.76612638381812
AT1G09490	0.111146452747854	5.59533426239219	0.23289022746723	0.266399893362431	601	495	653	456	423	479	54.8216058425055	48.2413494245684	50.1384219711018	43.0878613462859	48.76298227944	44.5249756762568
AT1G09500	0.118360932403021	1.84790651674456	0.717129416301198	0.746194847466232	43	33	48	34	18	46	3.92234451119423	3.21608996163789	3.68551953233214	3.21269141617044	2.07502052252936	4.27588492924386
AT1G09520	0.243628558636338	5.11006736979552	0.0212282757897215	0.0279554982389937	400	322	474	356	309	350	36.4869256855278	31.3812414438607	36.3945053817799	33.6387689457846	35.621185636754	32.5339070703337
AT1G09530	0.392820967986366	5.32915283307956	0.00176341908958456	0.00261317662844983	390	431	487	366	371	505	35.5747525433896	42.0040840444222	37.3926669217865	34.5836781858347	42.7684785476885	46.9417802014816
AT1G09540	-1.54468662458949	1.64017189965856	3.08598106889406e-06	5.82642098962608e-06	48	36	72	16	8	14	4.37843108226333	3.50846177633225	5.52827929849821	1.51185478408021	0.922231343346383	1.30135628281335
AT1G09560	0.196859979493805	6.9703415267524	0.0165314838011308	0.022053819667498	1399	1426	1553	1365	1020	1261	127.613022585133	138.974069251383	119.241913202329	128.980111266843	117.584496276664	117.215019473402
AT1G09570	-0.616199670876757	8.39318383851884	4.42912849306032e-15	1.56312756997979e-14	4803	4946	5478	2370	2099	2739	438.116760168975	482.023665159425	420.609916627406	223.943489891881	241.970448710507	254.601061330412
AT1G09575	-0.845687446060101	4.22648279867158	9.10628700657675e-08	1.94293378362568e-07	278	246	362	103	123	125	25.3584133514418	23.974488804937	27.7949598063382	9.73256517251633	14.1793069039506	11.6192525251192
AT1G09580	-0.433049614371939	4.19739697552816	0.00640922599987732	0.0089530760302391	228	226	330	122	137	155	20.7975476407508	22.0253433736413	25.3379467847835	11.5278927286116	15.7932117548068	14.4078731311478
AT1G09590	0.368539985736985	5.60827842984365	0.000125870062110396	0.00020717441652251	493	524	584	530	415	554	44.970135907413	51.0676102999472	44.8404876433744	50.0801897226569	47.8407509360936	51.4965271913283
AT1G09600	-2.52520160976334	0.651157172346912	1.04380424676992e-07	2.21577221050412e-07	29	24	28	3	0	7	2.64530211220076	2.33897451755483	2.14988639386042	0.283472772015039	0	0.650678141406675
AT1G09610	-0.245579777937895	1.89913393063421	0.473284007013499	0.512753540543921	54	25	66	33	22	32	4.92573496754625	2.43643178911962	5.06758935695669	3.11820049216543	2.53613619420255	2.97452864643051
AT1G09620	-0.171295249336069	7.68662791170153	0.0141688606869158	0.0190583316192531	2689	2487	3023	1734	1531	1999	245.28335792096	242.376234381619	232.110948880001	163.847262224692	176.492023332914	185.815086381706
AT1G09630	-0.616894910540198	4.31071759859866	1.63579214023097e-05	2.90881638546237e-05	315	248	322	143	132	140	28.7334539773531	24.1694033480666	24.7236935293948	13.5122021327168	15.2168171652153	13.0135628281335
AT1G09640	0.543070011032735	7.46347043566996	3.01542640842364e-16	1.14741903472094e-15	1744	1664	2003	1994	1709	1984	159.082995988901	162.168899883802	153.793658817943	188.414902465996	197.011670722371	184.420776078692
AT1G09645	-0.227867080658379	4.94431452390657	0.0640188691133244	0.0794929736059566	437	343	461	257	248	255	39.8619663114391	33.4278441467211	35.3963438417733	24.2841674692883	28.5891716437379	23.7032751512432
AT1G09660	-0.378652074183289	5.24975758788311	0.000248616582578737	0.000399138619801786	524	484	596	321	233	340	47.7978726480414	47.1693194373558	45.7618675264574	30.3315866056092	26.8599878749634	31.6043668683242
AT1G09680	-1.72482622994768	1.50334613604709	1.8524935119145e-07	3.85730608584129e-07	47	36	61	13	8	10	4.28721376804951	3.50846177633225	4.68368107233876	1.22838201206517	0.922231343346383	0.929540202009536
AT1G09690	0.643459190200509	6.63152674705965	4.42820079216074e-19	1.96918926913386e-18	936	904	1080	1130	934	1236	85.379406104135	88.1013734945654	82.9241894774732	106.774744125665	107.67050933569	114.891168968379
AT1G09700	0.546845515577989	4.11628412060841	0.00129292407673086	0.00194276494870475	152	158	225	217	128	221	13.8650317605005	15.398248907236	17.2758728078069	20.5045305090878	14.7557014935421	20.5428384644107
AT1G09710	1.49286876107819	5.34219668480713	4.43890332826462e-49	5.90518262897125e-48	238	250	328	568	498	584	21.709720782889	24.3643178911962	25.1843834709363	53.6708448348474	57.4089011233124	54.2851477973569
AT1G09730	-0.0479360479514547	6.36257906013904	0.546380843135067	0.58437506308056	1028	893	1236	739	597	867	93.7713990118063	87.0293435073527	94.9021279575526	69.8287928397046	68.8215139972238	80.5911355142267
AT1G09740	0.728109374064705	6.36934096083626	1.60241992281374e-21	8.05614158495338e-21	762	740	844	999	834	976	69.5075934309304	72.1183809579407	64.8037184435068	94.3964330810079	96.1426175438605	90.7231237161307
AT1G09750	-0.356910009914421	6.81914664126726	0.000183907508412893	0.000298669292497419	1456	1560	1723	973	855	839	132.812409495321	152.033343641064	132.294794879339	91.9396690568776	98.5634748201447	77.9884229486
AT1G09760	0.508860315733865	5.84993456802369	4.698660653104e-09	1.10683523973947e-08	540	559	702	633	511	707	49.2573496754625	54.4786148047146	53.9007231603576	59.8127548951732	58.9075270562502	65.7184922820742
AT1G09770	-0.344173869135589	7.34246080400501	0.00150739010345535	0.00224742748340657	1879	2310	2621	1419	966	1528	171.397333407767	225.126297314653	201.24472279672	134.082621163113	111.359434709076	142.033742867057
AT1G09780	-0.0667258522458181	6.96233138964061	0.353958153221387	0.392272026671348	1552	1507	1722	1153	981	1168	141.569271659848	146.868108248131	132.218013222416	108.94803537778	113.08861847785	108.570295594714
AT1G09794	1.03875164943732	3.21825992310982	3.18424360777103e-07	6.51574099005244e-07	71	62	101	135	81	131	6.47642930918118	6.04235083701665	7.75494734928221	12.7562747406767	9.33759235138213	12.1769766463249
AT1G09795	0.793866642821729	6.64560459618411	2.74384213712487e-28	1.86382937212458e-27	903	851	1010	1213	1039	1206	82.3692347350789	82.9361381016318	77.5494734928221	114.617490818081	119.774795717112	112.10254836235
AT1G09800	1.76517407497474	2.96664817270393	8.54831513463945e-09	1.97106732879413e-08	21	48	71	103	96	141	1.91556359849021	4.67794903510966	5.45149764157463	9.73256517251633	11.0667761201566	13.1065168483345
AT1G09810	-0.249151989632933	3.79811953770274	0.1685078987754	0.196741398655703	158	166	237	114	80	147	14.4123356457835	16.1779070797543	18.1972526908899	10.7719653365715	9.22231343346383	13.6642409695402
AT1G09815	-0.0450614115764866	4.28787481716032	0.789494570540352	0.813027810729878	242	218	281	196	167	152	22.0745900397443	21.2456852011231	21.5756455955277	18.5202211049825	19.2515792923557	14.1290110705449
AT1G09820	-4.13852575398364	2.66733199513032	2.38130958354407e-37	2.26594934686797e-36	123	109	171	4	8	4	11.2197296482998	10.6228426005615	13.1296633339333	0.377963696020052	0.922231343346383	0.371816080803814
AT1G09830	1.30457407711038	5.99978074936946	4.91021296118796e-60	8.36901272344906e-59	458	384	568	878	746	874	41.7775299099293	37.4235922808773	43.611981132597	82.9630312764014	85.9980727670502	81.2418136556334
AT1G09840	-1.19809818123053	5.54806767254406	3.46835273948845e-37	3.28507362801201e-36	779	731	901	284	222	252	71.0582877725653	71.2412655138576	69.1802728881512	26.8354224174237	25.5919197778621	23.4244130906403
AT1G09850	1.31934422951754	6.37579664403127	3.74806890873913e-63	6.71799542723873e-62	598	533	673	1116	1018	1101	54.547953899864	51.9447257440302	51.6740551095736	105.451871189594	117.353938440827	102.34237624125
AT1G09860	1.77128419462252	1.72646871046996	4.27431799125166e-09	1.0103605940553e-08	17	14	27	49	51	41	1.55069434163493	1.36440180190699	2.07310473693683	4.63005527624563	5.87922481383319	3.8111148282391
AT1G09870	-0.183924804010061	5.64449839660119	0.0458091457115036	0.0579838347676229	668	563	767	423	398	441	60.9331658948314	54.8684438909738	58.8915308603907	39.9696608541205	45.8810093314826	40.9927229086205
AT1G09890	-0.684199801750825	1.90352745995938	0.0575093824491996	0.0718805880200569	48	38	76	14	17	41	4.37843108226333	3.70337631946182	5.83540592619256	1.32287293607018	1.95974160461106	3.8111148282391
AT1G09900	0.621299690084608	4.53577068199323	1.67717339113008e-05	2.98084941997762e-05	199	213	283	226	243	297	18.1522455285501	20.7583988432991	21.7292089093749	21.3549488251329	28.0127770541464	27.6073439996832
AT1G09910	-1.41315046910616	5.40593137466843	2.94516603748214e-37	2.79340817638411e-36	697	722	850	214	200	199	63.5784680070321	70.3641500697745	65.2644083850483	20.2210577370728	23.0557835836596	18.4978500199898
AT1G09920	0.463733762291821	5.59392377062572	5.31261081353852e-08	1.15283823468874e-07	492	437	610	525	451	549	44.8789185931991	42.5888276738109	46.8368107233876	49.6077351026318	51.9907919811524	51.0317570903235
AT1G09932	-2.63271739411574	1.16790645204118	7.79418173687677e-11	2.08458748359523e-10	35	41	46	6	2	6	3.19260599748368	3.99574813415617	3.53195621848497	0.566945544030078	0.230557835836596	0.557724121205721
AT1G09940	0.807295946346331	6.71556423044944	5.68140566598584e-22	2.91862983648576e-21	1018	808	1065	1238	1157	1236	92.8592258696682	78.745475424346	81.7724646236194	116.979763918206	133.377708031471	114.891168968379
AT1G09950	4.98641732395269	3.34609034879243	1.54593255026905e-70	3.27523476291231e-69	9	6	10	175	202	197	0.820955827924375	0.584743629388708	0.767816569235863	16.5359117008773	23.2863414194962	18.3119419795879
AT1G09960	-0.168913894543064	4.10428885933055	0.373223613758766	0.411641032305564	235	153	297	126	143	162	21.4360688402476	14.9109625494121	22.8041521063051	11.9058564246316	16.4848852623166	15.0585512725545
AT1G09970	0.242240604042964	7.73123341945753	0.0002399500920471	0.000385799524075414	2353	2271	2696	2154	1863	2236	214.634340345117	221.325463723626	207.003347065989	203.533450306798	214.764624081789	207.845189169332
AT1G09980	-1.3151275597512	5.39375526655627	1.87837985024586e-25	1.13116895920008e-24	653	700	863	206	161	279	59.5649061816241	68.2200900953493	66.262569925055	19.4651303450327	18.559905784846	25.934171636066
AT1G09995	-0.351514623806091	3.34767753347438	0.0982879640240083	0.119036741484976	159	92	170	90	66	80	14.5035529599973	8.96606898396019	13.0528816770097	8.50418316045116	7.60840858260766	7.43632161607629
AT1G10000	-1.51216432422059	1.60432815829234	2.69761104095991e-06	5.11532371308271e-06	50	46	54	19	7	12	4.56086571069097	4.48303449198009	4.14620947387366	1.79532755609525	0.806952425428085	1.11544824241144
AT1G10020	-0.196027296108224	6.78948697648109	0.00644643888938089	0.00900383102854829	1485	1223	1751	959	841	992	135.457711607522	119.190243123732	134.4446812732	90.6167961208074	96.9495699692885	92.2103880393459
AT1G10030	0.308878038863708	4.69758498945287	0.0125374204157776	0.0169877071466955	296	253	324	252	250	275	27.0003250072905	24.6566897058905	24.877256843242	23.8117128492633	28.8197294795745	25.5623555552622
AT1G10040	2.62640164021415	3.694292385445	4.69553972691984e-41	5.03388395528031e-40	49	42	51	260	166	211	4.46964839647715	4.09320540572096	3.9158645031029	24.5676402413034	19.1363003744375	19.6132982624012
AT1G10050	2.33638065638848	6.66088342835453	7.99969742307478e-204	7.84161727782455e-202	450	358	467	1685	1333	1629	41.0477913962187	34.8897032201929	35.8570337833148	159.217206948447	153.666797585091	151.422098907353
AT1G10060	-1.0502365919614	5.0376398075727	3.11336409161583e-23	1.68516486512374e-22	514	482	642	198	166	205	46.8856995059032	46.9744048942262	49.2938237449424	18.7092029529926	19.1363003744375	19.0555741411955
AT1G10070	-3.92838025435875	5.91718623408221	9.42361258363291e-161	6.16810067095487e-159	1137	1196	1871	62	51	84	103.714086261113	116.558896791482	143.65848010403	5.8584372883108	5.87922481383319	7.8081376968801
AT1G10090	0.293728655077787	6.61442967641048	0.000111598442744673	0.000184439923887554	1090	961	1273	944	911	1071	99.4268724930631	93.6564379737581	97.7430492637253	89.1994322607322	105.019094223569	99.5537556352213
AT1G10095	-0.571586543846768	3.92352555158629	0.00133490146425342	0.00200264545241358	197	166	312	114	96	112	17.9698109001224	16.1779070797543	23.9558769601589	10.7719653365715	11.0667761201566	10.4108502625068
AT1G10110	-1.35516412970275	0.379890686342296	0.00362825699704789	0.00520443197545854	16	19	22	4	2	10	1.45947702742111	1.85168815973091	1.6891964523189	0.377963696020052	0.230557835836596	0.929540202009536
AT1G10120	-1.43658503876524	4.51773734606213	1.80230692390531e-21	9.02563235151505e-21	362	344	521	136	84	105	33.0206677454026	33.5253014182859	40.0032432571885	12.8507656646818	9.68342910513702	9.76017212110012
AT1G10130	-0.651531845933259	5.98685962676819	1.18040460843143e-16	4.59402530640856e-16	950	833	1118	443	392	494	86.6564485031284	81.1819072134656	85.8418924405695	41.8594793342207	45.1893358239728	45.9192859792711
AT1G10140	-0.131867748313487	5.54969549451609	0.131029864289165	0.155672049970548	592	549	696	411	351	447	54.0006500145811	53.5040420890668	53.4400332188161	38.8357697660603	40.4629001893226	41.5504470298262
AT1G10150	0.944421185959868	6.78776626380565	7.07460290375637e-24	3.94924767545659e-23	1049	791	1015	1321	1268	1359	95.6869626102965	77.0887018077447	77.9333817774401	124.822510610622	146.173667920402	126.324513453096
AT1G10170	2.58749505704124	8.81783919113339	0	0	1533	1464	1876	7524	5924	7703	139.836142689785	142.677445570845	144.042388388648	710.949712213717	682.912309747997	716.024817607945
AT1G10180	-0.881899061462068	5.0541207128575	4.44914997364778e-13	1.38022010160694e-12	455	514	625	221	163	242	41.5038779672878	50.0930375842993	47.9885355772414	20.8824942051079	18.7904636206826	22.4948728886308
AT1G10200	-0.177055499032516	6.19159737151376	0.0344778442195385	0.04431567818092	908	909	1091	592	569	693	82.825321306148	88.5886598523893	83.7687877036326	55.9386270109677	65.5937042955115	64.4171359992608
AT1G10210	-0.0642656151551469	4.67248517375668	0.625374591495313	0.660278770148654	333	255	392	222	199	251	30.3753656332019	24.8516042490201	30.0984095140458	20.9769851291129	22.9405046657413	23.3314590704393
AT1G10220	2.10056538084255	2.88901419551265	1.40281987057711e-22	7.39947752021452e-22	38	31	41	108	100	133	3.46625794012514	3.02117541850832	3.14804793386704	10.2050197925414	11.5278917918298	12.3628846867268
AT1G10230	2.10023637934153	5.031116438408	2.00312635121631e-67	3.93839247191636e-66	161	119	201	528	444	504	14.6859875884249	11.5974153162094	15.4331130416408	49.8912078746468	51.1838395557243	46.8488261812806
AT1G10240	0.773953786022481	4.90314917431929	1.96860487142763e-10	5.10516556973896e-10	233	255	355	375	283	379	21.2536342118199	24.8516042490201	27.2574882078731	35.4340965018798	32.6239337708783	35.2295736561614
AT1G10270	0.86075501324078	4.142672250962	1.03210806388991e-06	2.02711129373143e-06	137	165	173	266	157	206	12.4967720472933	16.0804498081895	13.2832266477804	25.1345857853334	18.0987901131728	19.1485281613964
AT1G10280	-0.574925432636107	3.45762359396708	0.000903757696159964	0.00137588496107819	150	136	195	90	64	78	13.6825971320729	13.2541889328107	14.9724231000993	8.50418316045116	7.37785074677107	7.25041357567438
AT1G10290	-0.61199161927663	6.60016847212503	6.52791347981155e-18	2.7298910688079e-17	1354	1340	1707	717	588	772	123.508243445511	130.592743896811	131.066288368562	67.7499925115943	67.7840037359592	71.7605035951362
AT1G10310	0.129987247501018	4.02598045920515	0.382744336701673	0.421221382482253	176	166	243	151	128	181	16.0542473016322	16.1779070797543	18.6579426324315	14.268129524757	14.7557014935421	16.8246776563726
AT1G10320	-0.155217400546783	4.35471946784115	0.521095287225467	0.559903453578861	157	295	352	189	114	223	14.3211183315696	28.7498951116115	27.0271432371024	17.8587846369474	13.141796642686	20.7287465048126
AT1G10330	-2.38138016774299	1.51362748759023	1.32280188277108e-09	3.24748258506065e-09	60	31	65	8	8	5	5.47303885282916	3.02117541850832	4.99080770003311	0.755927392040104	0.922231343346383	0.464770101004768
AT1G10340	-1.2618679320463	3.42938933955644	1.5585919504171e-08	3.52282361961552e-08	180	167	196	64	60	38	16.4191165584875	16.275364351319	15.0492047570229	6.04741913632083	6.91673507509787	3.53225276763624
AT1G10350	-0.465433339606529	4.84620554730844	0.000151199046069908	0.000247255336592769	418	346	479	244	162	245	38.1288373413765	33.7202159614155	36.7784136663978	23.0557854572232	18.6751847027643	22.7737349492336
AT1G10360	0.682288631167412	5.84180941152422	4.33143769360175e-13	1.34431395286804e-12	586	458	625	658	611	652	53.4533461292982	44.6354303766714	47.9885355772414	62.1750279952985	70.43541884808	60.6060211710217
AT1G10370	1.52696074563168	6.37108754890645	2.1830148102702e-82	5.66836811381566e-81	568	434	625	1209	997	1163	51.8114344734494	42.2964558591165	47.9885355772414	114.239527122061	114.933081164543	108.105525493709
AT1G10380	-0.157262707315936	4.54609249769797	0.235318439556617	0.268862242551805	308	242	374	209	158	229	28.0949327778564	23.5846597186779	28.7163396894213	19.7486031170477	18.2140690310911	21.2864706260184
AT1G10390	0.215554926046791	7.24588167138231	0.00254450398904504	0.00370841952220003	1566	1662	2071	1545	1272	1621	142.846314058841	161.973985340672	159.014811488747	145.988477587745	146.634783592075	150.678466745746
AT1G10410	0.375605315966563	6.1503695676438	7.5048588069285e-07	1.48984537187543e-06	719	727	886	749	636	798	65.5852489197361	70.8514364275985	68.0285480342974	70.7737020797547	73.3173917960375	74.1773081203609
AT1G10417	-2.50021371338725	0.648400581924902	3.66091647947354e-07	7.45612843373839e-07	22	22	37	1	2	7	2.00678091270403	2.14405997442526	2.84092130617269	0.0944909240050129	0.230557835836596	0.650678141406675
AT1G10430	-0.141503144167228	5.67947382585662	0.108711058729706	0.130978796765202	663	608	742	460	404	451	60.4770793237623	59.2540211113891	56.971989437301	43.465825042306	46.5726828389924	41.9222631106301
AT1G10450	-1.14488743726105	5.45672293621312	5.85059428491749e-22	3.00479130396352e-21	678	626	954	255	179	301	61.8453390369696	61.0082519995552	73.2497007051013	24.0951856212783	20.6349263073753	27.979160080487
AT1G10460	-0.00301630372829109	1.07449007353802	1	1	31	12	30	21	15	16	2.8277367406284	1.16948725877742	2.30344970770759	1.98430940410527	1.72918376877447	1.48726432321526
AT1G10470	0.0386074696373969	5.99690820626731	0.689500168733961	0.720152432161747	809	688	870	601	581	561	73.7948071989799	67.0506028365719	66.8000415235201	56.7890453270128	66.9770513105311	52.147205332735
AT1G10480	0.335785514538575	3.22251666629702	0.0929519584773135	0.112914721217001	106	72	133	95	77	109	9.66903530666486	7.0169235526645	10.211960370837	8.97663778047623	8.87647667970894	10.1319882019039
AT1G10490	0.568723350717731	5.33744494001694	3.29832000148376e-07	6.73974485042866e-07	386	398	443	443	354	526	35.2098832865343	38.7879940827843	34.0142740171487	41.8594793342207	40.8087369430775	48.8938146257016
AT1G10500	1.03383891834832	6.14010720863128	1.90020672381761e-39	1.93486755222919e-38	595	532	624	895	759	938	54.2743019572225	51.8472684724654	47.9117539203178	84.5693769844866	87.4966986999881	87.1908709484944
AT1G10510	0.475312019068401	6.31595667683807	1.55893217458527e-10	4.07734500966788e-10	838	723	959	903	761	855	76.4401093111807	70.4616073413393	73.6336089897192	85.3253043765267	87.7272565358247	79.4756872718153
AT1G10520	1.35604129330106	2.63876715130518	5.62411877864243e-09	1.31606306588289e-08	33	42	60	83	67	99	3.01017136905604	4.09320540572096	4.60689941541518	7.84274669241607	7.72368750052596	9.2024479998944
AT1G10522	1.21251572481099	5.09358433801252	6.03904218880687e-30	4.38574467642986e-29	251	213	327	467	375	474	22.8955458676687	20.7583988432991	25.1076018140127	44.127261510341	43.2295942193617	44.060205575252
AT1G10530	0.665029556608394	1.10470557649239	0.0884455416947589	0.107779194188706	23	16	20	14	19	35	2.09799822691785	1.55931634503655	1.53563313847173	1.32287293607018	2.19029944044766	3.25339070703337
AT1G10550	-3.50212971342811	3.74878056691476	5.31447371728274e-45	6.33746350675038e-44	276	280	301	11	27	16	25.1759787230142	27.2880360381397	23.1112787339995	1.03940016405514	3.11253078379404	1.48726432321526
AT1G10560	-3.6219164528287	3.52064631011924	4.31717626797469e-45	5.16020946336041e-44	249	187	302	19	4	20	22.713111239241	18.2245097826147	23.1880603909231	1.79532755609525	0.461115671673192	1.85908040401907
AT1G10570	-2.15387604421411	4.83029550649095	8.81315373137237e-38	8.48872028653624e-37	477	526	688	110	53	113	43.5106588799919	51.2625248430767	52.8257799634274	10.3940016405514	6.10978264966979	10.5038042827078
AT1G10580	-0.57144199830097	5.52999447059848	1.56032752315214e-09	3.81097162217667e-09	645	641	771	372	292	335	58.8351676679135	62.470111073027	59.198657488085	35.1506237298648	33.661444032143	31.1395967673194
AT1G10585	-1.93797533728428	0.883345464242098	5.39016510081033e-06	9.98206524642832e-06	36	22	34	7	6	4	3.2838233116975	2.14405997442526	2.61057633540193	0.661436468035091	0.691673507509787	0.371816080803814
AT1G10590	0.553850937415922	6.38071540674997	1.04528497914564e-14	3.59730444612074e-14	841	762	946	974	787	939	76.7137612538221	74.2624409323659	72.6354474497126	92.0341599808826	90.7245084017004	87.2838249686954
AT1G10600	0.1438674580143	5.33918831878557	0.146605820219742	0.17272490878382	441	422	590	377	351	423	40.2268355682944	41.1269686003391	45.3011775849159	35.6230783498899	40.4629001893226	39.3195505450034
AT1G10610	-0.913286207892663	4.37868805719643	4.57815069097817e-09	1.07982108204e-08	290	293	419	112	107	163	26.4530211220076	28.5549805684819	32.1715142509827	10.5829834885614	12.3348442172579	15.1515052927554
AT1G10630	0.402347790843452	6.02159352224035	8.89044082105816e-08	1.8986078456566e-07	666	641	806	699	582	733	60.7507312664037	62.470111073027	61.8860154804105	66.049155879504	67.0923302284494	68.135296807299
AT1G10640	0.643203064083242	2.37091537682657	0.0086222132283097	0.0118975740828707	48	34	70	63	43	64	4.37843108226333	3.31354723320268	5.37471598465104	5.95292821231581	4.95699347048681	5.94905729286103
AT1G10650	1.41794896617237	5.19882299343369	5.47369052962331e-44	6.35711439231252e-43	242	237	286	517	419	541	22.0745900397443	23.097373360854	21.9595538801457	48.8518077105917	48.3018666077668	50.2881249287159
AT1G10657	1.51968901531763	3.27007688116116	1.47872988676561e-14	5.04744071812179e-14	71	45	78	150	105	146	6.47642930918118	4.38557722041531	5.98896924003973	14.1736386007519	12.1042863814213	13.5712869493392
AT1G10660	0.157656515542933	6.00936233705489	0.0562957213948064	0.0704625149202956	773	680	836	610	561	670	70.5109838872824	66.2709446640536	64.1894651881181	57.6394636430579	64.6714729521651	62.2791935346389
AT1G10670	0.46967790454024	7.32650869243046	4.70340468133082e-12	1.36446688907426e-11	1663	1565	1835	1805	1460	1810	151.694393537582	152.520629998888	140.894340454781	170.556117829048	168.307220160715	168.246776563726
AT1G10682	-0.44414892813753	5.24235689139328	1.56137074702226e-05	2.78300004300027e-05	561	470	594	297	260	304	51.1729132739527	45.8049176354488	45.6083042126102	28.0638044294888	29.9725186587575	28.2580221410899
AT1G10690	-0.730276982302498	2.18619170610643	0.00887762848227316	0.01223189015511	78	46	76	36	19	32	7.11495050867791	4.48303449198009	5.83540592619256	3.40167326418047	2.19029944044766	2.97452864643051
AT1G10700	-0.459015902387466	5.75640744526723	3.61203606382836e-08	7.93478263346038e-08	770	671	903	416	370	440	70.2373319446409	65.3938292199705	69.3338362019984	39.3082243860854	42.6531996297702	40.8997688884196
AT1G10720	0.421614991309692	5.69504091835652	2.89027463239946e-06	5.46548425271994e-06	532	491	653	614	432	575	48.5276111617519	47.8515203383093	50.1384219711018	58.0174273390779	49.8004925407047	53.4485616155483
AT1G10730	-0.852720426106145	3.88461221693181	1.15857140197439e-06	2.26672565686923e-06	236	176	285	102	65	111	21.5272861544614	17.1524797954021	21.8827722232221	9.63807424851132	7.49312966468936	10.3178962423058
AT1G10740	0.393936542064891	6.60508356747096	6.30176043139418e-07	1.25857053965659e-06	1081	968	1111	1063	905	1034	98.6059166651388	94.3386388747116	85.3044208421044	100.443852217329	104.32742071606	96.114456887786
AT1G10750	-0.408033004872079	2.31140473023197	0.0976835784660016	0.11836074473817	54	62	87	41	28	41	4.92573496754625	6.04235083701665	6.68000415235201	3.87412788420553	3.22780970171234	3.8111148282391
AT1G10760	-0.834289135346122	7.30408870270739	6.34677468727398e-19	2.79867354752867e-18	2239	2499	2835	1024	820	1246	204.235566524742	243.545721640397	217.675997378367	96.7587061811332	94.5287126930043	115.820709170388
AT1G10780	-3.28608710488508	2.39333539169001	7.72656294757085e-19	3.39905722797689e-18	67	112	139	7	9	7	6.1115600523259	10.9152144152559	10.6726503123785	0.661436468035091	1.03751026126468	0.650678141406675
AT1G10790	-1.45103769134405	0.199316869403511	0.00338800601382216	0.0048746456355906	17	13	20	4	2	7	1.55069434163493	1.2669445303422	1.53563313847173	0.377963696020052	0.230557835836596	0.650678141406675
AT1G10810	-0.07272171731274	1.58970476035398	0.82443219851991	0.845014131032489	35	30	44	29	15	31	3.19260599748368	2.92371814694354	3.3783929046378	2.74023679614538	1.72918376877447	2.88157462622956
AT1G10820	-0.881532589676906	4.86193422564411	6.44538599412332e-15	2.25220233432721e-14	434	410	551	191	163	190	39.5883143687976	39.9574813415617	42.306692964896	18.0477664849575	18.7904636206826	17.6612638381812
AT1G10830	0.859986900767311	6.29096170090309	2.51063469858547e-28	1.70938428281557e-27	716	615	774	998	826	929	65.3115969770947	59.9362220123426	59.4290024588558	94.3019421570029	95.2203862005141	86.3542847666859
AT1G10840	0.453415054695476	6.97070841085229	2.16089109823608e-11	5.99298442257514e-11	1315	1199	1476	1340	1181	1419	119.950768191173	116.851268606177	113.329725619213	126.617838166717	136.14440206151	131.901754665153
AT1G10850	-1.91642167002376	4.35917609631326	3.30066862185151e-38	3.21238945633595e-37	390	309	477	79	65	79	35.5747525433896	30.1142969135185	36.6248503525507	7.46478299639602	7.49312966468936	7.34336759587533
AT1G10865	0.445092689736044	4.73112202063139	0.000138467823043596	0.000227270492765114	271	239	343	289	230	317	24.7198921519451	23.2922879039835	26.3361083247901	27.3078770374487	26.5141511212085	29.4664244037023
AT1G10870	0.553530836997054	5.98214009608079	7.76443784485573e-11	2.07690348776027e-10	561	617	760	728	583	741	51.1729132739527	60.1311365554721	58.3540592619256	68.7893926756494	67.2076091463677	68.8789289689066
AT1G10890	-0.27847096004851	6.26249616948618	0.00899708860720383	0.0123873221972974	862	1012	1294	715	472	704	78.6293248523123	98.6267588235621	99.3554640591206	67.5610106635843	54.4116492574366	65.4396302214713
AT1G10900	-1.05603903231965	5.54017292395518	6.0460797518845e-21	2.95834812220821e-20	766	709	851	326	194	294	69.8724626877857	69.0972055394323	65.3411900419719	30.8040412256342	22.3641100761498	27.3284819390804
AT1G10910	0.366151832669618	6.44130249969244	2.40330811704686e-07	4.95736743797211e-07	900	866	1100	927	803	928	82.0955827924375	84.3979971751035	84.4598226159449	87.593086552647	92.5689710883932	86.2613307464849
AT1G10920	-2.18479246910156	3.46744466700561	1.75949513142294e-28	1.20436942056338e-27	188	189	262	37	24	40	17.148855072198	18.4194243257443	20.1167941139796	3.49616418818548	2.76669403003915	3.71816080803814
AT1G10930	0.46832658214017	4.43196039162316	0.0142848008616918	0.019200414332337	181	249	248	266	146	279	16.5103338727013	24.2668606196314	19.0418509170494	25.1345857853334	16.8307220160715	25.934171636066
AT1G10940	0.0805564150150527	6.54775989971429	0.327790347205188	0.365466168337017	1003	1080	1345	952	705	964	91.4909661564609	105.253853289967	103.271328562224	89.9553596527723	81.2716371324	89.6076754737192
AT1G10950	0.0654578023374611	7.28617953479115	0.361917155648527	0.400161733918257	1785	1826	2117	1524	1291	1515	162.822905871668	177.956977877297	162.546767707232	144.00416818364	148.825083032523	140.825340604445
AT1G10960	1.95334800362814	7.62138427610198	4.99498770155814e-137	2.69295560636373e-135	1018	937	1098	3239	2317	3031	92.8592258696682	91.3174634562032	84.3062593020977	306.056102852237	267.101252816696	281.74363522909
AT1G10970	3.84160895006288	5.59773346624766	1.22913451169433e-195	1.12416422951258e-193	81	50	116	855	779	892	7.38860245131937	4.87286357823923	8.90667220313601	80.7897400242861	89.8022770583541	82.9149860192506
AT1G10990	-2.4315188821203	1.60474229445182	3.45724327508678e-12	1.01125846625789e-11	60	46	61	10	8	4	5.47303885282916	4.48303449198009	4.68368107233876	0.944909240050129	0.922231343346383	0.371816080803814
AT1G11000	-0.143985260290302	4.97746383104259	0.170268594261636	0.198706504735866	405	367	465	286	229	293	36.9430122565969	35.766818664276	35.7034704694676	27.0244042654337	26.3988722032902	27.2355279188794
AT1G11020	-0.322533377039877	5.12545080182769	0.00922345188604334	0.0126768320669106	507	406	535	271	283	275	46.2471783064064	39.5676522553026	41.0781864541187	25.6070404053585	32.6239337708783	25.5623555552622
AT1G11050	-1.43342618046986	4.18829801145011	2.61188278956382e-15	9.36012197750423e-15	320	269	377	90	97	67	29.1895405484222	26.2160060509271	28.946684660192	8.50418316045116	11.1820550380749	6.22791935346389
AT1G11060	-0.150536786556551	5.27624267378126	0.192769887288923	0.223299597471908	453	441	643	351	251	396	41.3214433388602	42.97865676007	49.370605401866	33.1663143257595	28.9350083974928	36.8097919995776
AT1G11070	-3.28237440907573	3.82713409257914	5.56992982994024e-52	7.92989245489825e-51	280	262	362	31	9	27	25.5408479798694	25.5338051499736	27.7949598063382	2.9292186441554	1.03751026126468	2.50975854542575
AT1G11080	-3.49844820678225	5.02826147378608	6.52627826176524e-93	2.00455566340007e-91	561	713	895	54	36	48	51.1729132739527	69.4870346256915	68.7195829466097	5.1025098962707	4.15004104505872	4.46179296964577
AT1G11090	-0.813232315011696	3.97820269651849	3.52091134807566e-07	7.17954720693003e-07	224	196	320	102	85	114	20.4326783838955	19.1016252266978	24.5701302155476	9.63807424851132	9.79870802305532	10.5967583029087
AT1G11100	2.9566592565437	5.37952283429802	1.34760683517289e-142	7.60562568379808e-141	107	101	162	754	563	750	9.76025262087868	9.84318442804325	12.438628421621	71.2461566997798	64.9020307880017	69.7155151507152
AT1G11112	-3.83988507066778	-0.126593822357824	3.2162068431553e-07	6.57786059655812e-07	12	11	23	0	0	2	1.09460777056583	1.07202998721263	1.76597810924248	0	0	0.185908040401907
AT1G11120	-2.06867416855706	1.98353667559877	2.4716823643362e-09	5.9336016637164e-09	64	71	78	9	5	23	5.83790810968444	6.91946628109971	5.98896924003973	0.850418316045116	0.576394589591489	2.13794246462193
AT1G11125	-1.91732884298357	1.6493010012566	3.34443776683116e-09	7.94866549061137e-09	44	54	66	10	10	11	4.01356182540805	5.26269266449837	5.06758935695669	0.944909240050129	1.15278917918298	1.02249422221049
AT1G11130	-1.10638488098664	4.66458363906233	2.75927664604205e-13	8.69949225107163e-13	346	408	520	143	106	179	31.5611907179815	39.7625667984321	39.9264616002649	13.5122021327168	12.2195652993396	16.6387696159707
AT1G11160	1.9541865493034	3.80998267063045	3.35099597868762e-21	1.66106592343028e-20	70	84	67	246	149	237	6.38521199496736	8.18641081144191	5.14437101388028	23.2447673052332	17.1765587698264	22.030102787626
AT1G11170	-1.52350393168064	2.3826655336226	1.53592383683466e-08	3.47465455446463e-08	80	72	116	25	12	30	7.29738513710555	7.0169235526645	8.90667220313601	2.36227310012532	1.38334701501957	2.78862060602861
AT1G11175	-0.0932910395612816	5.05162987041882	0.477857989142832	0.517216643257037	440	328	523	307	280	275	40.1356182540805	31.9659850732494	40.1568065710356	29.008713669539	32.2780970171234	25.5623555552622
AT1G11180	-0.0201292276602229	5.03170185540087	0.873081022190223	0.889183282044696	403	342	495	316	263	298	36.7605776281692	33.3303868751564	38.0069201771752	29.8591319855841	30.3183554125124	27.7002980198842
AT1G11185	-1.05978645101823	1.64585919215479	0.00159675042855879	0.00237581712759706	41	34	70	21	16	12	3.7399098827666	3.31354723320268	5.37471598465104	1.98430940410527	1.84446268669277	1.11544824241144
AT1G11190	-0.372427084149017	2.7718404213661	0.195973568026565	0.226690220098258	95	79	106	30	59	65	8.66564485031284	7.69912445361799	8.13885563390015	2.83472772015039	6.80145615717958	6.04201131306198
AT1G11200	-1.40009398718216	4.04552375533445	4.4004038576153e-19	1.95725301413297e-18	296	227	346	81	69	86	27.0003250072905	22.1228006452061	26.5664532955609	7.65376484440605	7.95424533636256	7.99404573728201
AT1G11210	-3.86174356454484	3.00806161616562	1.66790085697323e-46	2.05845089498858e-45	167	138	207	9	6	10	15.2332914737078	13.4491034759403	15.8938029831824	0.850418316045116	0.691673507509787	0.929540202009536
AT1G11220	-3.6575206198239	1.32072535297725	7.22484337526798e-17	2.84447442078295e-16	49	45	51	2	4	2	4.46964839647715	4.38557722041531	3.9158645031029	0.188981848010026	0.461115671673192	0.185908040401907
AT1G11240	0.170688388799731	4.98376775972241	0.216399644062696	0.248716942940391	307	340	479	323	224	368	28.0037154636426	33.1354723320268	36.7784136663978	30.5205684536192	25.8224776136987	34.2070794339509
AT1G11260	-0.414342463453702	8.46926986570676	6.71094925128152e-12	1.92883301502532e-11	4772	4581	5914	2991	2375	2889	435.289023428346	446.451761038279	454.086719046089	282.622353698994	273.787430055958	268.544164360555
AT1G11270	3.22505824281374	6.16739526217702	6.39354516191429e-308	1.29687682903107e-305	166	159	209	1281	1035	1283	15.142074159494	15.4957061788008	16.0473662970295	121.042873650422	119.313680045438	119.260007917823
AT1G11280	-1.05531907811391	5.37241488762211	3.98789537728608e-19	1.77608723031435e-18	622	653	796	275	171	278	56.7371694409957	63.6395983318044	61.1181989111747	25.9850041013786	19.7126949640289	25.8412176158651
AT1G11290	-0.179571728511296	3.39369956543452	0.399462224350889	0.43824475689604	148	101	164	116	62	85	13.5001625036453	9.84318442804325	12.5921917354682	10.9609471845815	7.14729291093447	7.90109171708105
AT1G11300	-0.877958955158724	4.34108212648565	4.95122511610711e-11	1.34085590156889e-10	317	288	357	141	106	131	28.9158886057808	28.067694210658	27.4110515217203	13.3232202847068	12.2195652993396	12.1769766463249
AT1G11310	0.0965016240671687	7.19082240398838	0.142286525952089	0.168003386308394	1725	1616	1971	1435	1177	1493	157.349867018838	157.490950848692	151.336645796389	135.594475947194	135.683286389837	138.780352160024
AT1G11320	2.03296992051629	4.05169744492485	2.92444870220992e-30	2.14742582660124e-29	92	73	89	238	260	247	8.39199290767139	7.11438082422928	6.83356746619918	22.4888399131931	29.9725186587575	22.9596429896355
AT1G11330	-1.36377810271244	4.02920377875638	1.50792485025146e-17	6.17486636160339e-17	283	257	308	84	79	74	25.8144999225109	25.0465187921497	23.6487503324646	7.93723761642109	9.10703451554553	6.87859749487056
AT1G11340	-0.163882125804495	3.10827892151388	0.532336138942189	0.571023115268267	83	106	146	84	38	96	7.57103707974701	10.3304707858672	11.2101219108436	7.93723761642109	4.38059888089532	8.92358593929154
AT1G11350	-1.08648201167469	5.69513593080567	1.01686076548751e-28	7.04036042667878e-28	827	738	1063	312	287	285	75.4367188548286	71.9234664148111	81.6189013097722	29.481168289564	33.0850494425515	26.4918957572718
AT1G11360	-0.916553885798818	5.79084492988039	2.15425760410413e-28	1.47016240956966e-27	875	783	1040	344	310	374	79.815149937092	76.3090436352264	79.8529232005297	32.5048778577245	35.7364645546724	34.7648035551566
AT1G11380	0.715714136040688	5.88371729903757	7.65494448523921e-20	3.53293191414948e-19	545	494	656	679	601	722	49.7134362465316	48.1438921530036	50.3687669418726	64.1593373994038	69.282629668897	67.1128025850885
AT1G11390	0.285546632636071	5.55182792882105	0.00245115165553699	0.00357949561387029	506	429	671	488	418	494	46.1559609921926	41.8091695012926	51.5204917957264	46.1115709144463	48.1865876898485	45.9192859792711
AT1G11400	0.66357551679215	5.92488566564834	3.22107912820048e-16	1.22317420017504e-15	563	536	682	697	563	778	51.3553479023803	52.2370975587246	52.3650900218858	65.860174031494	64.9020307880017	72.3182277163419
AT1G11410	1.79969606483541	5.0539375466464	1.74758538087272e-51	2.44721679411753e-50	207	148	217	529	416	488	18.8819840422606	14.4236761915881	16.6616195524182	49.9856987986518	47.9560298540119	45.3615618580653
AT1G11420	-2.26840817326567	1.79157635258284	1.04694421567197e-11	2.97321127619511e-11	55	50	85	8	6	14	5.01695228176007	4.87286357823923	6.52644083850483	0.755927392040104	0.691673507509787	1.30135628281335
AT1G11430	0.496390478158132	6.07841503373318	3.74603417168218e-10	9.51227095627825e-10	672	667	773	738	628	788	61.2980351516866	65.0040001337114	59.3522208019322	69.7343019156995	72.3951604526911	73.2477679183514
AT1G11440	-3.83409087361212	3.6208926078594	4.2714223166664e-65	7.97708559722375e-64	261	243	291	11	12	17	23.8077190098069	23.6821169902427	22.3434621647636	1.03940016405514	1.38334701501957	1.58021834341621
AT1G11450	-1.00086950395659	4.24972400190999	8.94496024056806e-13	2.71690734541909e-12	287	281	360	124	86	125	26.1793691793662	27.3854933097045	27.6413964924911	11.7168745766216	9.91398694097362	11.6192525251192
AT1G11475	0.741103070079577	4.48878334696648	6.37007756721223e-09	1.48350322973146e-08	207	188	244	246	238	284	18.8819840422606	18.3219670541795	18.7347242893551	23.2447673052332	27.4363824645549	26.3989417370708
AT1G11480	0.129876989477345	7.03515352443457	0.0576329479946115	0.0720130645014397	1435	1470	1814	1307	1078	1340	130.896845896831	143.262189200233	139.281925659386	123.499637674552	124.270673515925	124.558387069278
AT1G11530	-0.541051974481003	4.79080409430227	2.87556812335696e-06	5.43867837363498e-06	406	361	449	219	176	208	37.0342295708107	35.1820750348873	34.4749639586902	20.6935123570978	20.2890895536204	19.3344362017983
AT1G11540	-0.0708780093969043	3.08225449624343	0.750392088861287	0.777213484555166	104	92	124	93	64	62	9.48660067823722	8.96606898396019	9.5209254585247	8.7876559324662	7.37785074677107	5.76314925245912
AT1G11545	-1.94762639261448	4.92311845983855	1.93869967674416e-47	2.44269005396418e-46	609	533	604	114	105	108	55.551344356216	51.9447257440302	46.3761207818461	10.7719653365715	12.1042863814213	10.039034181703
AT1G11570	-1.64768533572697	0.327691871982785	0.00103148594568361	0.00156290604017603	24	14	19	3	2	8	2.18921554113167	1.36440180190699	1.45885148154814	0.283472772015039	0.230557835836596	0.743632161607629
AT1G11580	-0.530511508519451	6.08331247648233	8.2570989212476e-10	2.05145750181421e-09	940	956	1091	512	466	514	85.7442753609902	93.1691516159342	83.7687877036326	48.3793530905666	53.7199757499268	47.7783663832901
AT1G11592	-0.601560218914494	4.21693328784818	8.59577332455658e-05	0.000143674315166999	254	234	342	115	117	160	23.1691978103101	22.8050015461596	26.2593266678665	10.8664562605765	13.4876333964409	14.8726432321526
AT1G11600	-0.436815853945872	3.61157692638058	0.0547443584275136	0.0686171716796863	136	176	205	83	109	79	12.4055547330794	17.1524797954021	15.7402396693352	7.84274669241607	12.5654020530945	7.34336759587533
AT1G11630	0.719206696809285	4.76491785663221	3.25742339555917e-08	7.17810402332157e-08	276	193	316	304	278	343	25.1759787230142	18.8092534120034	24.2630035878533	28.7252408975239	32.0475391812868	31.8832289289271
AT1G11650	0.515605098757873	7.59548727628054	7.5192156440044e-15	2.61322184972641e-14	1905	1872	2216	2202	1808	2182	173.768983577326	182.440012369277	170.148151742667	208.069014659038	208.424283596283	202.825672078481
AT1G11660	2.46720681258989	8.08728695136395	3.46829802441218e-290	6.34419835947609e-288	972	957	1231	4619	3519	4474	88.6632294158325	93.2666088874989	94.5182196729347	436.453577979155	405.66651215449	415.876286379066
AT1G11670	-2.81667534930652	4.79237948226666	2.0255712921373e-84	5.38933494311906e-83	586	522	638	75	48	56	53.4533461292982	50.8726957568176	48.986697117248	7.08681930037597	5.5333880600783	5.2054251312534
AT1G11680	-0.326001404543626	6.72170292663494	7.8350544545985e-06	1.43203462049567e-05	1477	1325	1596	883	766	883	134.727973093811	129.13088482334	122.543524450044	83.4354858964264	88.3036511254162	82.078399837442
AT1G11700	-0.635282529457867	2.80404177208246	0.00349523264994855	0.00502081274011331	109	79	118	49	46	46	9.94268724930632	7.69912445361799	9.06023551698318	4.63005527624563	5.3028302242417	4.27588492924386
AT1G11710	-1.62713751766437	2.04392145789245	1.48807184948607e-05	2.65651167483628e-05	79	35	100	12	20	16	7.20616782289173	3.41100450476746	7.67816569235863	1.13389108806016	2.30557835836596	1.48726432321526
AT1G11720	-2.15374195774981	5.82606330185603	4.14701061829311e-97	1.38146026889384e-95	1054	1036	1331	187	138	231	96.1430491813657	100.965733341117	102.196385365293	17.6698027889374	15.9084906727251	21.4723786664203
AT1G11730	-1.88265792040376	0.973275029072108	2.71318097731288e-06	5.1434198836133e-06	27	30	41	7	2	10	2.46286748377312	2.92371814694354	3.14804793386704	0.661436468035091	0.230557835836596	0.929540202009536
AT1G11740	-4.28130778518469	3.84705388187266	9.24968722462191e-70	1.92188988002869e-68	355	266	329	13	12	10	32.3821465459059	25.9236342362327	25.2611651278599	1.22838201206517	1.38334701501957	0.929540202009536
AT1G11750	0.442759853887179	6.88978055702015	6.11420504170077e-10	1.53112967472587e-09	1182	1203	1399	1314	1052	1358	107.818865400735	117.241097692436	107.417538036097	124.161074142587	121.273421650049	126.231559432895
AT1G11755	-0.797356716172681	4.10522373723316	1.65966292220152e-06	3.20134773440755e-06	293	212	296	102	112	116	26.7266730646491	20.6609415717344	22.7273704493815	9.63807424851132	12.9112388068494	10.7826663433106
AT1G11760	0.39379412712383	3.98977710544786	0.00698399835176492	0.00972150932413425	171	136	213	168	142	180	15.5981607305631	13.2541889328107	16.3544929247239	15.8744752328422	16.3696063443983	16.7317236361716
AT1G11780	-0.122543872901128	4.45254483030503	0.357339397195803	0.39550579310375	291	226	338	192	171	200	26.5442384362214	22.0253433736413	25.9522000401722	18.1422574089625	19.7126949640289	18.5908040401907
AT1G11790	1.05685487339533	5.62852086096965	7.76597669914563e-34	6.4859993736403e-33	391	360	472	616	559	654	35.6659698576034	35.0846177633225	36.2409420679327	58.206409187088	64.4409151163285	60.7919292114236
AT1G11800	0.0709406690763776	4.38330383408775	0.631122590494778	0.6655586818071	267	190	310	186	163	229	24.3550228950898	18.5168815973091	23.8023136463117	17.5753118649324	18.7904636206826	21.2864706260184
AT1G11820	0.32558453942766	6.29650319921411	3.97656437700373e-06	7.44429240742825e-06	817	796	1022	832	683	865	74.5245457126905	77.5759881655686	78.4708533759052	78.6164487721708	78.7355009381975	80.4052274738248
AT1G11840	0.568822384574264	7.31999451945376	1.8694235070708e-15	6.75822823175569e-15	1519	1549	1773	1804	1477	1923	138.559100290792	150.961313653851	136.133877725518	170.461626905043	170.266961765326	178.750580846434
AT1G11850	-0.905908095845764	3.92301930775343	3.97668453687191e-06	7.44429240742825e-06	254	206	260	110	96	69	23.1691978103101	20.0761979423456	19.9632308001324	10.3940016405514	11.0667761201566	6.4138273938658
AT1G11860	0.546063457239847	8.45860562151028	3.5120579145382e-16	1.33046469110844e-15	3531	3288	3942	4195	3170	4022	322.088336488996	320.439508905012	302.673291592777	396.389426201029	365.434169801004	373.861069248235
AT1G11870	0.436600857139117	6.17151606879003	3.93189152531234e-07	7.98658156643605e-07	826	640	846	797	685	770	75.3455015406148	62.3726538014622	64.957281757354	75.3092664319953	78.9660587740341	71.5745955547342
AT1G11880	0.687692821935697	4.38842343346489	1.00160489741555e-07	2.12905992253084e-07	194	167	251	240	216	250	17.696158957481	16.275364351319	19.2721958878202	22.6778217612031	24.9002462703523	23.2385050502384
AT1G11890	0.638080601172356	5.79827900554603	1.58879177750267e-15	5.77632247483535e-15	527	500	620	653	537	659	48.0715245906828	48.7286357823923	47.6046272926235	61.7025733752734	61.904778922126	61.2566993124284
AT1G11900	-1.17374445248504	2.62326651009414	9.91836459223953e-07	1.95194558502604e-06	106	81	113	42	22	32	9.66903530666486	7.89403899674756	8.67632723236525	3.96861880821054	2.53613619420255	2.97452864643051
AT1G11905	-1.13953461517181	4.30240111395648	3.58939804995811e-16	1.35850725751878e-15	323	284	385	114	83	128	29.4631924910637	27.6778651243988	29.5609379155807	10.7719653365715	9.56815018721873	11.8981145857221
AT1G11910	0.540481918375446	8.27543368829546	1.31322077248627e-15	4.79742403101396e-15	3042	2999	3445	3461	2957	3563	277.483069838439	292.274357422789	264.512808101755	327.03308798135	340.879760284407	331.195173975998
AT1G11915	-1.06021632800059	0.347762656170523	0.0323544578166819	0.0417356615848359	17	15	21	1	8	9	1.55069434163493	1.46185907347177	1.61241479539531	0.0944909240050129	0.922231343346383	0.836586181808582
AT1G11930	0.171540641701172	5.91382840355432	0.0299238686569856	0.0387467006178526	656	646	837	625	507	602	59.8385581242655	62.9573974308509	64.2662468450417	59.0568275031331	58.446411384577	55.958320160974
AT1G11940	-1.02606983265394	2.96632104897045	9.18065141886745e-05	0.000152913825705965	90	113	173	36	35	61	8.20955827924375	11.0126716868207	13.2832266477804	3.40167326418047	4.03476212714043	5.67019523225817
AT1G11950	-2.87631990436196	3.51602026474755	4.76659855897813e-36	4.32285545275719e-35	197	225	280	21	14	34	17.9698109001224	21.9278861020766	21.4988639386042	1.98430940410527	1.61390485085617	3.16043668683242
AT1G11960	2.06983075266088	6.14992532287355	1.34072978767477e-99	4.60092649247789e-98	333	306	407	967	985	1200	30.3753656332019	29.8219250988241	31.2501343678996	91.3727235128475	113.549734149523	111.544824241144
AT1G12000	0.444075082576156	6.7860377577397	6.57814182684874e-10	1.64329217908365e-09	1117	1109	1293	1241	1014	1205	101.889739976836	108.080114165346	99.2786824021971	117.263236690221	116.892822769154	112.009594342149
AT1G12010	-0.260040367956846	3.9485347097058	0.147951637088903	0.17421031030751	201	155	273	111	107	157	18.3346801569777	15.1058770925416	20.9613923401391	10.4884925645564	12.3348442172579	14.5937811715497
AT1G12020	-0.274473180559898	3.68020568252164	0.131382875719731	0.156073348884966	178	133	209	127	74	109	16.2366819300599	12.9618171181164	16.0473662970295	12.0003473486366	8.53063992595404	10.1319882019039
AT1G12040	-0.443561365870983	4.26629997390407	0.020138219344333	0.0266072294406907	229	279	310	195	123	117	20.8887649549646	27.1905787665749	23.8023136463117	18.4257301809775	14.1793069039506	10.8756203635116
AT1G12050	0.163827880409679	6.0605462087757	0.0307642397603421	0.0397745159642894	738	713	923	654	575	684	67.3183778897987	69.4870346256915	70.8694693404701	61.7970642992785	66.2853778030213	63.5805498174522
AT1G12060	3.22501946616333	5.19897171028998	8.03288278070521e-145	4.60979466465848e-143	79	89	108	661	573	622	7.20616782289173	8.67369716926584	8.29241894774732	62.4585007673136	66.0548199671847	57.8174005649931
AT1G12064	7.93159188483543	2.85728225074687	5.30464549260071e-78	1.2740477398231e-76	2	0	0	158	131	138	0.182434628427639	0	0	14.929565992792	15.101538247297	12.8276547877316
AT1G12080	-0.617081543039304	5.19354845770549	3.16351864234131e-08	6.98093563395588e-08	522	493	634	307	197	274	47.6154380196137	48.0464348814388	48.6795704895537	29.008713669539	22.7099468299047	25.4694015350613
AT1G12090	-1.18386749641449	6.78913203011152	3.08473688417003e-53	4.50763227860139e-52	1871	1790	2057	614	523	687	170.667594894056	174.448516100965	157.939868291817	58.0174273390779	60.2908740712698	63.8594118780551
AT1G12110	0.284853516339996	7.4655823946586	0.000991851341511258	0.00150518951359564	2022	1918	2017	1841	1617	1804	184.441409340343	186.923046861257	154.868602014874	173.957791093229	186.406010273888	167.68905244252
AT1G12120	-2.3440269212142	5.77581088360667	9.75439442555828e-101	3.3870894677358e-99	1000	1042	1334	175	114	192	91.2173142138194	101.550476970506	102.426730336064	16.5359117008773	13.141796642686	17.8471718785831
AT1G12140	0.158804154039674	5.97755774626046	0.0715633328468339	0.0883150412645676	750	659	831	619	579	598	68.4129856603646	64.2243419611931	63.8055569035002	58.489881959103	66.7464934746945	55.5865040801702
AT1G12150	-1.01423159035233	1.44953893332925	0.00160814446741375	0.00239190182255738	35	40	48	14	9	21	3.19260599748368	3.89829086259139	3.68551953233214	1.32287293607018	1.03751026126468	1.95203442422002
AT1G12160	-0.628811208529232	3.80837714750726	6.70486297324096e-05	0.000113148704886975	187	184	254	107	86	97	17.0576377579842	17.9321379679204	19.5025408585909	10.1105288685364	9.91398694097362	9.0165399594925
AT1G12200	0.790049751453759	5.4382088725626	1.33401121577228e-07	2.80998229256905e-07	312	367	537	443	413	653	28.4598020347117	35.766818664276	41.2317497679658	41.8594793342207	47.610193100257	60.6989751912227
AT1G12210	-1.31913225550789	2.24189335076552	2.53624851941836e-06	4.81960146714812e-06	64	60	111	26	16	25	5.83790810968444	5.84743629388708	8.52276391851808	2.45676402413034	1.84446268669277	2.32385050502384
AT1G12220	-1.91026494329396	4.17108821869204	2.40392486048058e-34	2.04523291597448e-33	344	292	386	63	66	66	31.3787560895539	28.4575232969171	29.6377195725043	5.95292821231581	7.60840858260766	6.13496533326294
AT1G12230	0.296875514263903	6.92516510623875	3.70544678780263e-05	6.3986419708119e-05	1271	1311	1519	1273	1072	1296	115.937206365764	127.766483021433	116.631336866928	120.286946258381	123.579000008415	120.468410180436
AT1G12240	-1.71499106765286	7.07802247379223	1.95547413000618e-113	8.02841653335402e-112	2339	2298	3135	640	484	577	213.357297946124	223.956810055875	240.710494455443	60.4741913632083	55.7949962724562	53.6344696559502
AT1G12244	-0.00963415848913785	4.17027948636548	0.986415286188321	0.990670619547043	238	175	264	169	154	158	21.709720782889	17.0550225238373	20.2703574278268	15.9689661568472	17.7529533594179	14.6867351917507
AT1G12250	0.704033945272976	6.28282685563293	1.80697879054745e-21	9.04681683332005e-21	730	672	837	895	804	927	66.5886393760882	65.4912864915353	64.2662468450417	84.5693769844866	92.6842500063115	86.168376726284
AT1G12260	-1.1940968688067	2.5641152955348	6.57610284565351e-07	1.31144377493335e-06	100	75	114	36	20	35	9.12173142138194	7.30929536735885	8.75310888928884	3.40167326418047	2.30557835836596	3.25339070703337
AT1G12270	0.607457917222793	6.44099178136979	2.45096475998527e-10	6.31688451853291e-10	748	852	999	1086	735	1056	68.2305510319369	83.0335953731965	76.7048752666627	102.617143469444	84.730004669949	98.159445332207
AT1G12280	1.19574915409312	4.80741056610889	8.36701609293742e-25	4.88640418175624e-24	222	176	255	382	317	376	20.2502437554679	17.1524797954021	19.5793225155145	36.0955329699149	36.5434169801004	34.9507115955585
AT1G12290	0.933069337227544	4.02132254764632	3.92668091560322e-11	1.07318452398563e-10	137	128	161	201	176	209	12.4967720472933	12.4745307602924	12.3618467646974	18.9926757250076	20.2890895536204	19.4273902219993
AT1G12300	-2.22243916030944	3.01224308302006	1.03728452852225e-19	4.74879287951628e-19	134	126	203	31	14	26	12.2231201046518	12.2796162171629	15.586676355488	2.9292186441554	1.61390485085617	2.41680452522479
AT1G12310	-0.216610842240523	5.67315164540911	0.0219083394759871	0.0288195807656702	713	599	739	418	390	465	65.0379450344532	58.376905667306	56.7416444665303	39.4972062340954	44.9587779881362	43.2236193934434
AT1G12320	-0.238359247446411	2.04823849557186	0.422166484750157	0.461472882994156	35	55	70	39	22	37	3.19260599748368	5.36014993606316	5.37471598465104	3.6851460361955	2.53613619420255	3.43929874743528
AT1G12330	0.181896060127327	5.63628272803665	0.048235374933202	0.0608533854459332	556	535	663	542	416	477	50.7168267028836	52.1396402871598	50.9062385403377	51.214080810717	47.9560298540119	44.3390676358549
AT1G12350	-0.248290860184203	5.14952705184071	0.0120526797806663	0.0163590334349087	469	426	546	307	250	318	42.7809203662813	41.5167976865983	41.9227846802781	29.008713669539	28.8197294795745	29.5593784239032
AT1G12360	-0.157238616894287	6.9383996064045	0.0564882178375292	0.0706904965388468	1416	1574	1869	1034	922	1190	129.163716926768	153.397745442971	143.504916790183	97.7036154211834	106.287162320671	110.615284039135
AT1G12370	1.59937297905858	3.76495453973064	2.881368287683e-20	1.36015189192999e-19	94	62	107	216	163	193	8.57442753609902	6.04235083701665	8.21563729082373	20.4100395850828	18.7904636206826	17.940125898784
AT1G12380	-1.08050216674673	2.73767940580131	2.54420739771587e-06	4.83338065254127e-06	110	99	110	31	34	44	10.0339045635201	9.64826988491368	8.44598226159449	2.9292186441554	3.91948320922213	4.08997688884196
AT1G12390	-0.37507136118858	4.38578581325465	0.00527615984697087	0.0074351827476195	289	279	303	170	140	177	26.3618038077938	27.1905787665749	23.2648420478466	16.0634570808522	16.1390485085617	16.4528615755688
AT1G12400	-0.784130878613508	3.15271574606724	6.466872086019e-05	0.000109249450339137	128	106	174	60	52	57	11.6758162193689	10.3304707858672	13.360008304704	5.66945544030078	5.99450373175149	5.29837915145435
AT1G12410	0.501458229504534	6.82806672511517	1.66295459484302e-12	4.97066687839932e-12	1133	1109	1300	1315	1041	1271	103.349217004257	108.080114165346	99.8161540006622	124.255565066592	120.005353552948	118.144559675412
AT1G12420	-0.0572784217222297	3.34558091488712	0.748943872441576	0.775870404263277	127	112	144	107	63	97	11.5845989051551	10.9152144152559	11.0565585969964	10.1105288685364	7.26257182885277	9.0165399594925
AT1G12430	-1.58216848063979	4.98334611972594	1.21808069878261e-23	6.73726222353112e-23	500	548	691	175	85	163	45.6086571069097	53.406584817502	53.0561249341981	16.5359117008773	9.79870802305532	15.1515052927554
AT1G12440	-0.337140951162806	6.75780293309859	8.18858649215346e-06	1.49425110416628e-05	1570	1311	1649	905	783	897	143.211183315696	127.766483021433	126.612952266994	85.5142862245367	90.2633927300273	83.3797561202554
AT1G12450	-1.0657785320337	4.44013331460138	1.35540931132886e-13	4.37020311004004e-13	367	294	417	122	126	120	33.4767543164717	28.6524378400467	32.0179509371355	11.5278927286116	14.5251436577055	11.1544824241144
AT1G12460	-2.93027633766742	4.57753363276781	1.4120802328083e-73	3.15133853263003e-72	549	418	544	54	39	50	50.0783055033869	40.73713951408	41.7692213664309	5.1025098962707	4.49587779881362	4.64770101004768
AT1G12470	1.13394236533416	7.06910647453921	1.41106444321869e-65	2.64972293750883e-64	1010	957	1218	1718	1445	1880	92.1294873559576	93.2666088874989	93.5200581329281	162.335407440612	166.57803639194	174.753557977793
AT1G12480	1.09307630414824	3.51419436845921	5.15376835198333e-10	1.29672762745051e-09	88	75	118	167	123	140	8.02712365081611	7.30929536735885	9.06023551698318	15.7799843088372	14.1793069039506	13.0135628281335
AT1G12500	-0.955405950392826	5.3748376137978	7.22436751846754e-20	3.34098459031251e-19	704	559	770	267	232	254	64.2169892065289	54.4786148047146	59.1218758311614	25.2290767093385	26.7447089570451	23.6103211310422
AT1G12520	-0.268870585688547	5.18040332678068	0.0153895629401988	0.0206042331692492	440	430	620	319	233	338	40.1356182540805	41.9066267728574	47.6046272926235	30.1426047575991	26.8599878749634	31.4184588279223
AT1G12530	-0.576823278841793	4.01773874354016	0.00500323418776815	0.00706953988584083	185	261	262	131	73	145	16.8752031295566	25.4363478784088	20.1167941139796	12.3783110446567	8.41536100803575	13.4783329291383
AT1G12550	-1.21806545282527	2.88711140256525	1.18985538005991e-06	2.32401250560466e-06	128	88	152	44	40	28	11.6758162193689	8.57623989770105	11.6708118523851	4.15760065622057	4.61115671673192	2.6027125656267
AT1G12560	1.62904577940332	4.64009230646563	1.40763926196009e-27	9.28769905306809e-27	184	112	175	389	309	349	16.7839858153428	10.9152144152559	13.4367899616276	36.75696943795	35.621185636754	32.4409530501328
AT1G12570	0.372163065169322	3.67363315255729	0.142935427801493	0.168720794501567	176	100	143	154	141	91	16.0542473016322	9.74572715647847	10.9797769400728	14.551602296772	16.25432742648	8.45881583828677
AT1G12580	-0.434663325230164	6.21927501332443	2.07386386366089e-07	4.30076414361986e-07	957	995	1263	611	453	656	87.2949697026252	96.9699852069608	96.9752326944895	57.7339545670629	52.2213498169889	60.9778372518255
AT1G12620	-0.836566386995464	3.39659002055207	1.10155118202376e-05	1.98849934497496e-05	147	147	195	56	57	84	13.4089451894315	14.3262189200233	14.9724231000993	5.29149174428072	6.57089832134298	7.8081376968801
AT1G12640	0.692024349158558	6.73112743242533	9.56229696155891e-19	4.18774642692299e-18	1072	885	1108	1257	1094	1216	97.7849608372144	86.2496853348344	85.0740758713336	118.775091474301	126.115136202618	113.03208856436
AT1G12650	1.74798117263627	6.01503388576949	2.8688035108463e-42	3.18726559255467e-41	296	379	458	1046	657	1067	27.0003250072905	36.9363059230534	35.1659988710025	98.8375065092435	75.7382490723217	99.1819395544175
AT1G12680	0.879102078214204	6.04408518064003	6.34763810606332e-23	3.39718029986727e-22	615	470	683	801	730	798	56.0986482414989	45.8049176354488	52.4418716788094	75.6872301280154	84.1536100803575	74.1773081203609
AT1G12700	-1.74209606661986	3.20960738473518	1.94362986872096e-17	7.91790517408754e-17	158	152	191	32	29	47	14.4123356457835	14.8135052778473	14.665296472405	3.02370956816041	3.34308861963064	4.36883894944482
AT1G12710	0.841493443124817	5.23280839475792	9.71541175015879e-15	3.35196430659318e-14	332	269	430	457	409	453	30.284148318988	26.2160060509271	33.0161124771421	43.1823522702909	47.1490774285838	42.108171151032
AT1G12730	-1.10962961731005	4.29705870405173	1.08643090411003e-12	3.28381675014787e-12	287	280	420	114	80	135	26.1793691793662	27.2880360381397	32.2482959079062	10.7719653365715	9.22231343346383	12.5487927271287
AT1G12740	1.01345495397734	4.25662505047941	9.11506240315364e-14	2.96648583722651e-13	158	148	177	244	194	268	14.4123356457835	14.4236761915881	13.5903532754748	23.0557854572232	22.3641100761498	24.9116774138556
AT1G12750	-0.309788256478344	4.60390333260186	0.026051989273128	0.0339629083193492	314	335	346	212	181	188	28.6422366631393	32.6481859742029	26.5664532955609	20.0320758890627	20.8654841432119	17.4753557977793
AT1G12760	0.525537965505226	6.53636509989457	1.86841728868994e-10	4.85641524909804e-10	1023	780	1075	1057	904	1016	93.3153124407372	76.0166718205321	82.5402811928552	99.8769066732987	104.212141798141	94.4412845241688
AT1G12770	0.419778471046998	6.63499358258221	7.40834435516839e-10	1.84551010219279e-09	1055	937	1220	1120	881	1098	96.2342664955795	91.3174634562032	93.6736214467753	105.829834885614	101.56072668602	102.063514180647
AT1G12775	-1.83022663604622	2.10126147828898	1.72825892466244e-10	4.50411405540765e-10	78	69	79	21	9	16	7.11495050867791	6.72455173797014	6.06575089696332	1.98430940410527	1.03751026126468	1.48726432321526
AT1G12780	-0.0695333886868127	7.43429456079985	0.279711417524388	0.315796749191124	2083	1964	2643	1557	1330	1699	190.005665507386	191.406081353237	202.933919249039	147.122368675805	153.320960831336	157.92888032142
AT1G12790	0.237384089162796	4.85902268163985	0.0347305326117234	0.0446236702173959	342	280	382	293	257	301	31.1963214611262	27.2880360381397	29.33059294481	27.6858407334688	29.6266819050026	27.979160080487
AT1G12800	0.0738855446809979	7.36107623029935	0.349077268424363	0.387323765067695	1836	1908	2283	1676	1210	1719	167.474988896572	185.948474145609	175.292522756547	158.366788632402	139.48749068114	159.787960725439
AT1G12810	0.701617103715984	5.57291204944779	4.30647870182537e-15	1.52089000455605e-14	416	421	538	578	478	553	37.9464027129489	41.0295113287743	41.3085314248894	54.6157540748975	55.1033227649464	51.4035731711273
AT1G12820	0.203008955199924	6.5697692418941	0.00625270325289535	0.00874755063794504	1123	934	1278	919	844	994	102.437043862119	91.0250916415089	98.1269575483433	86.8371591606069	97.2954067230434	92.3962960797479
AT1G12830	1.01323526017163	4.90284655210665	2.33738822603084e-11	6.46846853798378e-11	206	211	347	366	279	462	18.7907667280468	20.5634843001696	26.6432349524844	34.5836781858347	32.1628180992051	42.9447573328406
AT1G12840	0.502808931101598	7.2371704111655	1.51475055433053e-10	3.96685345859255e-10	1616	1445	1623	1666	1449	1690	147.407179769532	140.825757411114	124.616629186981	157.421879392352	167.039152063614	157.092294139612
AT1G12845	-1.07765207946907	2.98224284124159	1.1359144670871e-06	2.22438154150387e-06	135	116	129	52	41	37	12.3143374188656	11.305043501515	9.90483374314263	4.91352804826067	4.72643563465021	3.43929874743528
AT1G12850	-0.39591171592196	5.94105000663901	7.71243272806544e-07	1.52971835898806e-06	865	775	972	514	426	491	78.9029767949538	75.5293854627081	74.6317705297259	48.5683349385766	49.1088190331949	45.6404239186682
AT1G12860	-1.84063185367747	5.45970979081101	8.05849885193048e-74	1.80826359232749e-72	823	750	957	193	148	168	75.0718495979734	73.0929536735885	73.4800456758721	18.2367483329675	17.0612798519081	15.6162753937602
AT1G12880	-1.4852105237571	2.86949711478574	3.84870603492334e-11	1.05229468220305e-10	136	107	134	29	30	38	12.4055547330794	10.427928057432	10.2887420277606	2.74023679614538	3.45836753754894	3.53225276763624
AT1G12900	0.0446260045594351	8.49303414382484	0.537164796846362	0.575660155515583	4678	3869	4786	3580	2854	3517	426.714595892247	377.062183684152	367.477010036284	338.277507937946	329.006031738822	326.919289046754
AT1G12910	0.380154952036635	6.54218724210392	1.74680561715807e-07	3.64539132919602e-07	1005	861	1199	967	881	1013	91.6734007848885	83.9107108172796	92.0612066513799	91.3727235128475	101.56072668602	94.162422463566
AT1G12920	0.181794474838847	6.85780548413909	0.00752037171158003	0.0104362158948141	1323	1240	1529	1142	963	1248	120.680506704883	120.847016740333	117.399153436163	107.908635213725	111.013597955321	116.00661721079
AT1G12930	-1.70649602829844	5.4110907584198	4.26189685520788e-48	5.5122147015558e-47	696	713	1001	166	150	214	63.4872506928183	69.4870346256915	76.8584385805099	15.6854933848321	17.2918376877447	19.8921603230041
AT1G12950	-0.381029890205373	2.34948850449458	0.177468429372858	0.206626262364273	64	52	92	54	30	30	5.83790810968444	5.0677781213688	7.06391243696994	5.1025098962707	3.45836753754894	2.78862060602861
AT1G12970	0.781860975279395	5.67044799225592	3.09762661889242e-12	9.09445063646447e-12	482	361	589	612	575	563	43.966745451061	35.1820750348873	45.2243959279923	57.8284454910679	66.2853778030213	52.3331133731369
AT1G12990	-0.0981248405588251	5.95183972888074	0.28672757469868	0.323023801091661	859	657	889	549	494	573	78.3556729096709	64.0294274180635	68.2588930050682	51.8755172787521	56.9477854516392	53.2626535751464
AT1G13000	-3.19066309918412	4.54765861588131	8.16343449051485e-75	1.86240849005766e-73	435	454	624	33	30	56	39.6795316830114	44.2456012904122	47.9117539203178	3.11820049216543	3.45836753754894	5.2054251312534
AT1G13020	-0.437657394693813	5.74378545447811	7.13513021720021e-05	0.00012008330958661	716	676	922	450	289	500	65.3115969770947	65.8811155777944	70.7926876835465	42.5209158022558	33.3156072783881	46.4770101004768
AT1G13030	0.382415638240917	3.26081663472617	0.213514863120089	0.245663203456209	71	98	143	118	43	137	6.47642930918118	9.5508126133489	10.9797769400728	11.1499290325915	4.95699347048681	12.7347007675306
AT1G13040	-1.23917753770467	1.10782055239009	0.000775094264575369	0.00118875252270966	26	35	38	9	11	10	2.3716501695593	3.41100450476746	2.91770296309628	0.850418316045116	1.26806809710128	0.929540202009536
AT1G13050	-0.258595267017079	1.8632109033995	0.418395717378033	0.457668485339515	46	54	39	22	27	36	4.19599645383569	5.26269266449837	2.99448462001987	2.07880032811028	3.11253078379404	3.34634472723433
AT1G13060	0.340475757883621	6.46245156644057	2.77811512475642e-06	5.26262085630003e-06	936	904	1091	902	796	980	85.379406104135	88.1013734945654	83.7687877036326	85.2308134525217	91.7620186629651	91.0949397969345
AT1G13080	1.62416117819655	7.26670013659692	2.46488640855504e-101	8.69158827057953e-100	1012	821	1021	2262	1779	2331	92.3119219843852	80.0124199546882	78.3940717189816	213.738470099339	205.081194976652	216.675821088423
AT1G13090	1.36937270839764	6.28156686647722	4.45600349589354e-73	9.89058977468808e-72	568	450	637	1081	902	1092	51.8114344734494	43.8557722041531	48.9099154603245	102.144688849419	103.981583962305	101.505790059441
AT1G13100	0.126373050749977	4.84897513210313	0.323672872562382	0.361209616526066	365	276	397	293	260	258	33.2943196880441	26.8982069518806	30.4823177986638	27.6858407334688	29.9725186587575	23.982137211846
AT1G13110	-0.477235282215183	6.46992209276349	2.65028402459297e-09	6.34451610327601e-09	1222	1217	1418	759	570	676	111.467557969287	118.605499494343	108.876389517645	71.7186113198048	65.7089832134298	62.8369176558446
AT1G13120	0.164136762764378	4.73388024107746	0.302533973449509	0.339542758521973	253	306	385	297	174	298	23.0779804960963	29.8219250988241	29.5609379155807	28.0638044294888	20.0585317177838	27.7002980198842
AT1G13130	-3.56050114633971	1.88578824585443	7.76433422361005e-14	2.53494685639999e-13	92	39	91	0	6	7	8.39199290767139	3.8008335910266	6.98713078004635	0	0.691673507509787	0.650678141406675
AT1G13140	-3.30967283108585	1.16462088802369	6.5460003350593e-14	2.1436686199546e-13	42	37	48	3	0	6	3.83112719698041	3.60591904789703	3.68551953233214	0.283472772015039	0	0.557724121205721
AT1G13145	-0.444015533828606	2.5865447228737	0.0719502931902869	0.0887551575499402	90	63	97	48	46	37	8.20955827924375	6.13980810858143	7.44782072158787	4.53556435224062	5.3028302242417	3.43929874743528
AT1G13150	-1.6384982413306	1.43401090461323	1.40678178991252e-06	2.72975360200206e-06	40	38	57	15	6	10	3.64869256855278	3.70337631946182	4.37655444464442	1.41736386007519	0.691673507509787	0.929540202009536
AT1G13160	-0.304848408480209	4.72133597008365	0.103467242939331	0.125035887813253	267	333	495	262	133	246	24.3550228950898	32.4532714310733	38.0069201771752	24.7566220893134	15.3320960831336	22.8666889694346
AT1G13170	-2.56391599174961	5.12247037567515	1.29428527040125e-93	4.04207657541317e-92	671	667	829	96	64	105	61.2068178374728	65.0040001337114	63.651993589653	9.07112870448124	7.37785074677107	9.76017212110012
AT1G13180	-1.23402363894525	4.38336339371691	4.93170446534051e-18	2.07593649848841e-17	307	329	435	114	87	127	28.0037154636426	32.0634423448142	33.40002076176	10.7719653365715	10.0292658588919	11.8051605655211
AT1G13190	0.107485239719991	6.82756841971926	0.103509392215882	0.125079445459878	1343	1206	1575	1146	904	1155	122.504852989159	117.53346950713	120.931109654648	108.286598909745	104.212141798141	107.361893332101
AT1G13195	1.22935442038233	5.37539717926164	1.79331697358808e-34	1.53401606838827e-33	336	263	348	564	467	570	30.6490175758433	25.6312624215384	26.720016609408	53.2928811388273	53.8352546678451	52.9837915145435
AT1G13210	-3.51289337189408	5.37697473354534	3.6613607743982e-98	1.23372200962329e-96	944	840	984	52	34	91	86.1091446178455	81.8641081144191	75.5531504128089	4.91352804826067	3.91948320922213	8.45881583828677
AT1G13220	-0.22803820315225	4.83323479734232	0.450962698920345	0.490307955887125	191	417	546	262	118	342	17.4225070148395	40.6396822425152	41.9227846802781	24.7566220893134	13.6029123143592	31.7902749087261
AT1G13230	-0.599975370712594	0.714917323766848	0.214446510797229	0.246638166883896	26	12	27	5	15	10	2.3716501695593	1.16948725877742	2.07310473693683	0.472454620025065	1.72918376877447	0.929540202009536
AT1G13245	-0.574326369157351	5.5651506302533	1.06857050391125e-10	2.8346243575851e-10	705	623	783	355	306	361	64.3082065207427	60.7158801848609	60.1200373711681	33.5442780217796	35.2753488829992	33.5564012925442
AT1G13250	-0.789234121685298	5.21891553783001	6.54556911872298e-13	2.00897489940491e-12	591	489	674	266	228	234	53.9094327003673	47.6566057951797	51.7508367664972	25.1345857853334	26.2835932853719	21.7512407270231
AT1G13260	-0.493713230201582	6.34117625876025	3.39207228792928e-10	8.64453103157199e-10	1200	1028	1323	617	571	625	109.460777056583	100.186075168599	101.582132109905	58.300900111093	65.8242621313481	58.096262625596
AT1G13270	0.347393085755793	5.63652943515664	0.000372630592986313	0.000589185996643558	484	527	641	536	408	577	44.1491800794886	51.3599821146415	49.2170420880188	50.6471352666869	47.0337985106655	53.6344696559502
AT1G13280	0.483553477718142	5.57715766149755	2.31337847131018e-07	4.77956683559215e-07	520	437	545	522	465	526	47.4330033911861	42.5888276738109	41.8460030233545	49.3242623306168	53.6046968320085	48.8938146257016
AT1G13300	-0.0679705404793277	5.65863733001162	0.434736764619651	0.473999579391314	641	549	756	451	394	490	58.4702984110582	53.5040420890668	58.0469326342312	42.6154067262608	45.4198936598094	45.5474698984672
AT1G13310	7.31419783531685	-0.0741076964260549	8.26885125306833e-13	2.51976730063381e-12	0	0	0	12	21	16	0	0	0	1.13389108806016	2.42085727628426	1.48726432321526
AT1G13320	0.300665545077311	6.87460884005961	5.54606237740392e-05	9.4223820639306e-05	1340	1121	1510	1172	1103	1234	122.231201046518	109.249601424124	115.940301954615	110.743362933875	127.152646463883	114.705260927977
AT1G13330	0.76808889830191	4.35819834560153	8.15752774170366e-09	1.88392820250573e-08	170	166	244	261	201	247	15.5069434163493	16.1779070797543	18.7347242893551	24.6621311653084	23.1710625015779	22.9596429896355
AT1G13340	0.880885509330184	4.66631744724891	3.16640558658013e-13	9.92809171292733e-13	228	190	264	326	274	302	20.7975476407508	18.5168815973091	20.2703574278268	30.8040412256342	31.5864235096136	28.072114100688
AT1G13350	0.593953487958071	6.33688471889127	1.43347134221222e-10	3.76217363411501e-10	695	735	1019	999	688	979	63.3960333786045	71.6310946001167	78.2405084051344	94.3964330810079	79.311895527789	91.0019857767335
AT1G13360	1.00160386714655	6.4262521505345	6.46471282855614e-35	5.64065467285475e-34	754	644	766	1062	967	1096	68.7778549172198	62.7624828877213	58.8147492034671	100.349361293324	111.474713626994	101.877606140245
AT1G13380	-0.291345882225996	5.02023092712458	0.00712934946917004	0.00991372989716193	425	387	524	266	247	270	38.7673585408732	37.7159640955717	40.2335882279592	25.1345857853334	28.4738927258196	25.0975854542575
AT1G13390	0.58211136804019	5.61501112409384	1.12618158163801e-09	2.77608976814076e-09	484	462	534	531	504	562	44.1491800794886	45.0252594629305	41.0014047971951	50.1746806466619	58.1005746308221	52.2401593529359
AT1G13410	-4.47071196973728	1.17112637783568	3.6128746510298e-18	1.53085755895858e-17	40	38	55	0	2	2	3.64869256855278	3.70337631946182	4.22299113079725	0	0.230557835836596	0.185908040401907
AT1G13420	-1.79372607842478	3.06537429414662	7.37297093289994e-16	2.73641404895509e-15	145	141	168	32	20	43	13.2265105610038	13.7414752906346	12.8993183631625	3.02370956816041	2.30557835836596	3.997022868641
AT1G13430	1.51449686250216	2.45845123313257	2.18377498998415e-07	4.51954724919741e-07	43	22	45	101	47	80	3.92234451119423	2.14405997442526	3.45517456156138	9.54358332450631	5.41810914216	7.43632161607629
AT1G13440	0.455885756130511	8.35940817299617	8.74424638155745e-11	2.3322923528052e-10	3329	3326	3739	3665	2937	3746	303.662439017805	324.142885224474	287.086615237289	346.309236478372	338.574181926041	348.205759672772
AT1G13448	-0.0939441795103395	3.20965527526993	0.611123559034925	0.647133320615523	112	107	133	89	67	82	10.2163391919478	10.427928057432	10.211960370837	8.40969223644615	7.72368750052596	7.62222965647819
AT1G13450	0.386822785062296	6.60681387978438	2.24018992315295e-08	5.00870576837657e-08	981	976	1233	1067	866	1074	89.4841852437568	95.1182970472298	94.6717829867819	100.821815913349	99.831542917246	99.8326176958241
AT1G13460	-0.109688356434774	4.83716958897099	0.432057324043235	0.471354086888214	336	341	433	277	167	305	30.6490175758433	33.2329296035916	33.2464574479129	26.1739859493886	19.2515792923557	28.3509761612908
AT1G13480	-5.43528181980234	1.21581000144312	1.05843013313456e-20	5.11537111052787e-20	38	40	62	0	2	0	3.46625794012514	3.89829086259139	4.76046272926235	0	0.230557835836596	0
AT1G13510	-5.18987484021938	0.987646289113357	6.36656075031732e-17	2.51361977436406e-16	28	39	50	2	0	0	2.55408479798694	3.8008335910266	3.83908284617931	0.188981848010026	0	0
AT1G13520	-1.06416748714121	2.51319204320447	2.01850131114223e-05	3.5639952048066e-05	103	74	94	30	33	30	9.3953833640234	7.21183809579407	7.21747575081711	2.83472772015039	3.80420429130383	2.78862060602861
AT1G13530	-1.90026412089863	2.7157708177076	1.0705070210004e-15	3.92685359699826e-15	126	98	134	22	18	29	11.4933815909412	9.5508126133489	10.2887420277606	2.07880032811028	2.07502052252936	2.69566658582765
AT1G13540	-1.4921807349512	1.88804963133769	6.31854971681526e-07	1.26180064380928e-06	52	48	86	17	12	18	4.74330033911861	4.67794903510966	6.60322249542842	1.60634570808522	1.38334701501957	1.67317236361716
AT1G13550	-7.06717910515185	0.0952290901488908	1.49979359748695e-11	4.20850177122518e-11	19	17	22	0	0	0	1.73312897006257	1.65677361660134	1.6891964523189	0	0	0
AT1G13560	-0.208725395652416	6.19492386512221	0.00545287121591014	0.00767259427200213	949	901	1094	640	553	644	86.5652311889146	87.809001679871	83.9991326744034	60.4741913632083	63.7492416088187	59.8623890094141
AT1G13570	-1.56641241987146	5.03698900948701	3.11343323447185e-38	3.0387037941171e-37	557	518	733	158	108	174	50.8080440170974	50.4828666705585	56.2809545249887	14.929565992792	12.4501231351762	16.1739995149659
AT1G13580	-1.53055228875007	3.78182010260098	1.9811129719712e-16	7.60199690143735e-16	257	184	295	53	57	72	23.4428497529516	17.9321379679204	22.650588792458	5.00801897226569	6.57089832134298	6.69268945446866
AT1G13590	-0.325137162587039	3.35276223129962	0.0831517015846982	0.101727511666411	135	134	146	97	68	75	12.3143374188656	13.0592743896811	11.2101219108436	9.16561962848625	7.83896641844426	6.97155151507152
AT1G13600	3.5595105397446	3.47653482134717	7.43758782958123e-55	1.12702560550762e-53	22	13	35	211	151	234	2.00678091270403	1.2669445303422	2.68735799232552	19.9375849650577	17.407116605663	21.7512407270231
AT1G13610	3.30385604303419	0.709530641668417	1.68615390437228e-09	4.10703067873913e-09	5	0	6	31	10	41	0.456086571069097	0	0.460689941541518	2.9292186441554	1.15278917918298	3.8111148282391
AT1G13630	0.930642019015234	2.33638038726368	0.000540153307864793	0.000840635127486023	33	39	60	48	55	77	3.01017136905604	3.8008335910266	4.60689941541518	4.53556435224062	6.34034048550638	7.15745955547342
AT1G13635	0.0771898301527257	2.85482705624658	0.784142014746512	0.807881189646054	96	51	116	87	60	49	8.75686216452666	4.97032084980402	8.90667220313601	8.22071038843613	6.91673507509787	4.55474698984673
AT1G13640	0.553656095413992	7.06883143239359	5.04048881164737e-18	2.12042082719137e-17	1318	1186	1616	1505	1292	1548	120.224420133814	115.584324075835	124.079157588515	142.208840627544	148.940361950441	143.892823271076
AT1G13650	0.157404872318275	4.79311751107541	0.327699497735149	0.365384761625122	363	252	373	329	237	224	33.1118850596164	24.5592324343257	28.6395580324977	31.0875139976493	27.3211035466366	20.8217005250136
AT1G13670	-3.30515006525476	2.66898827351619	1.25174061287949e-32	1.00251798029954e-31	126	104	160	10	8	10	11.4933815909412	10.1355562427376	12.2850651077738	0.944909240050129	0.922231343346383	0.929540202009536
AT1G13690	1.77420507309065	6.02940539694263	4.48468476669848e-114	1.85237372611596e-112	357	328	446	993	825	963	32.5645811743335	31.9659850732494	34.2446189879195	93.8294875369779	95.1051072825958	89.5147214535183
AT1G13700	-0.955515247643827	5.2819653010033	2.6334168427554e-16	1.00429655356534e-15	627	567	705	231	242	229	57.1932560120648	55.2582729772329	54.1310681311283	21.827403445158	27.8974981362281	21.2864706260184
AT1G13710	0.498202942556861	3.71112195575849	0.0226572060031898	0.0297473839648391	99	123	191	126	105	188	9.03051410716812	11.9872444024685	14.665296472405	11.9058564246316	12.1042863814213	17.4753557977793
AT1G13730	-0.64617868522454	4.85724264251382	3.29503657941053e-05	5.71934376026294e-05	377	417	517	224	130	257	34.3889274586099	40.6396822425152	39.6961166294941	21.1659669771229	14.9862593293787	23.8891831916451
AT1G13740	-0.391496041351987	4.23005016134691	0.0128501290954072	0.0173895743343787	243	248	296	131	116	188	22.1658073539581	24.1694033480666	22.7273704493815	12.3783110446567	13.3723544785226	17.4753557977793
AT1G13750	-0.512450379222816	3.30618471623016	0.00402576727091177	0.00574784961176175	143	127	153	72	64	78	13.0440759325762	12.3770734887277	11.7475935093087	6.80334652836093	7.37785074677107	7.25041357567438
AT1G13770	-0.480743749358417	4.36678905618143	0.000376749508781072	0.000595468846350703	305	235	353	160	128	172	27.8212808352149	22.9024588177244	27.103924894026	15.1185478408021	14.7557014935421	15.988091474564
AT1G13780	-1.82017968979713	3.88186165764853	4.63586923192865e-22	2.38991074369709e-21	305	200	319	60	50	57	27.8212808352149	19.4914543129569	24.493348558624	5.66945544030078	5.76394589591489	5.29837915145435
AT1G13790	-0.472921554674374	2.54702230919324	0.312656851115591	0.349983658004869	26	118	97	38	26	65	2.3716501695593	11.4999580446446	7.44782072158787	3.59065511219049	2.99725186587575	6.04201131306198
AT1G13800	-0.527119661679582	0.402140243628573	0.322333441414373	0.359930518027812	8	23	18	6	4	15	0.729738513710555	2.24151724599005	1.38206982462455	0.566945544030078	0.461115671673192	1.3943103030143
AT1G13810	1.43377754043639	3.6452996775148	6.81883665222022e-14	2.23087682040939e-13	83	60	121	197	129	185	7.57103707974701	5.84743629388708	9.29058048775394	18.6147120289875	14.8709804114604	17.1964937371764
AT1G13820	0.727519723236923	6.19699569192103	3.02375675347161e-22	1.56988607725223e-21	706	613	770	878	740	876	64.3994238349565	59.741307469213	59.1218758311614	82.9630312764014	85.3063992595405	81.4277216960353
AT1G13830	-1.07665596865449	2.7065868159968	1.61847859372591e-05	2.87977861296358e-05	113	82	118	50	26	31	10.3075565061616	7.99149626831234	9.06023551698318	4.72454620025065	2.99725186587575	2.88157462622956
AT1G13860	-2.27506467899939	4.16334293610555	1.42431040258625e-44	1.67893252116136e-43	329	314	420	66	41	51	30.0104963763466	30.6015832713424	32.2482959079062	6.23640098433085	4.72643563465021	4.74065503024863
AT1G13870	-1.25847943440049	4.0362952026597	8.761027076022e-16	3.23225574836058e-15	270	231	341	83	67	103	24.6286748377312	22.5126297314653	26.1825450109429	7.84274669241607	7.72368750052596	9.57426408069822
AT1G13880	0.449809285165299	5.92222448009242	7.10617253286018e-07	1.41343841437579e-06	693	516	731	648	575	681	63.2135987501768	50.2879521274289	56.1273912111416	61.2301187552484	66.2853778030213	63.3016877568494
AT1G13900	-0.00258462029765221	6.05908742903903	0.986515150941614	0.990722347908865	850	711	951	621	542	641	77.5347170817465	69.2921200825619	73.0193557343306	58.678863807113	62.4811735117175	59.5835269488112
AT1G13910	-1.99645988943286	2.35206130988034	2.50238645591714e-13	7.91392271107973e-13	83	75	121	19	10	21	7.57103707974701	7.30929536735885	9.29058048775394	1.79532755609525	1.15278917918298	1.95203442422002
AT1G13920	-0.797636704926281	2.70400348321472	0.00793047142055109	0.0109815186206712	67	86	144	54	21	48	6.1115600523259	8.38132535457148	11.0565585969964	5.1025098962707	2.42085727628426	4.46179296964577
AT1G13930	0.548404319819729	6.70815606813657	1.35291500753559e-13	4.36284743575976e-13	1113	930	1159	1217	963	1206	101.524870719981	90.6352625552498	88.9899403744365	114.995454514101	111.013597955321	112.10254836235
AT1G13940	-0.924230799752328	5.54492178189464	1.20595962284194e-21	6.0973580437223e-21	730	654	895	305	223	339	66.5886393760882	63.7370556033692	68.7195829466097	28.8197318215289	25.7071986957804	31.5114128481233
AT1G13950	-0.201752478361619	4.03157413383276	0.20308663031563	0.234336006492612	225	169	258	159	115	133	20.5238956981094	16.4702788944486	19.8096674862853	15.0240569167971	13.2570755606043	12.3628846867268
AT1G13960	-0.480192017871997	6.02019977433023	3.40890802703305e-10	8.68635556589878e-10	923	850	1054	510	430	522	84.1935810193553	82.838680830067	80.9278663974599	48.1903712425566	49.5699347048681	48.5219985448978
AT1G13970	-0.0650343169692267	3.65103230542253	0.736736693025723	0.764306493316689	134	155	187	120	75	136	12.2231201046518	15.1058770925416	14.3581698447106	11.3389108806016	8.64591884387234	12.6417467473297
AT1G13980	-0.87711269415911	6.94092262729225	2.34678580405987e-25	1.40704128673616e-24	2003	1742	2214	757	639	954	182.70828037028	169.770567065855	169.99458842882	71.5296294717948	73.6632285497924	88.6781352717097
AT1G13990	1.72859395447735	6.10369567488577	5.99924305092234e-93	1.84821793059017e-91	356	355	512	967	864	1075	32.4733638601197	34.5973314054986	39.3122083448762	91.3727235128475	99.6009850814094	99.9255717160251
AT1G14000	0.0942637664137988	6.31934117962114	0.201313895956108	0.232460702652057	960	876	1067	800	658	779	87.5686216452666	85.3725698907514	81.9260279374666	75.5927392040104	75.85352799024	72.4111817365428
AT1G14010	0.231881977366463	5.24233377736867	0.0170868673014362	0.022757681082078	423	389	500	385	312	415	38.5849239124456	37.9108786387012	38.3908284617931	36.37900574193	35.9670223905089	38.5759183833957
AT1G14020	-0.637512568509225	4.49543566294497	3.01347835114098e-06	5.69268151035733e-06	361	299	350	174	136	160	32.9294504311888	29.1397241978706	26.8735799232552	16.4414207768723	15.6779328368885	14.8726432321526
AT1G14030	0.465714083822118	5.9092740379696	5.56954229335401e-09	1.30478230947906e-08	572	568	774	668	550	682	52.1763037303047	55.3557302487977	59.4290024588558	63.1199372353486	63.4034048550638	63.3946417770503
AT1G14040	-0.363200579904628	4.44381179033692	0.00864663387098122	0.0119296644969218	286	251	377	192	126	194	26.0881518651523	24.461775162761	28.946684660192	18.1422574089625	14.5251436577055	18.033079918985
AT1G14060	0.706868482369204	3.82897789478025	0.000175051400891551	0.000284760842469843	118	132	159	146	123	216	10.7636430772307	12.8643598465516	12.2082834508502	13.7956749047319	14.1793069039506	20.078068363406
AT1G14070	-2.07984284873701	3.98987032862926	1.81915772002355e-28	1.24437676828456e-27	249	297	372	60	35	62	22.713111239241	28.9448096547411	28.5627763755741	5.66945544030078	4.03476212714043	5.76314925245912
AT1G14080	-2.16026346689814	2.85409098364284	6.37816283292189e-14	2.09071075132913e-13	156	118	132	14	28	23	14.2299010173558	11.4999580446446	10.1351787139134	1.32287293607018	3.22780970171234	2.13794246462193
AT1G14090	2.39650014519291	4.54267445687333	3.68433403244121e-36	3.35769356417362e-35	59	113	117	378	305	421	5.38182153861534	11.0126716868207	8.98345386005959	35.7175692738949	35.1600699650809	39.1336425046015
AT1G14120	-1.15091832558445	4.00180406088356	3.53799635420915e-13	1.10525970278565e-12	270	223	310	80	86	93	24.6286748377312	21.732971558947	23.8023136463117	7.55927392040103	9.91398694097362	8.64472387868868
AT1G14130	-1.37964974049279	4.13880273394023	1.07242307915117e-14	3.68760181647702e-14	340	249	332	78	93	82	31.0138868326986	24.2668606196314	25.4915100986306	7.37029207239101	10.7209393664017	7.62222965647819
AT1G14140	-0.220412441087466	4.7940756436831	0.0628005891848742	0.0780701256450557	356	308	456	228	206	255	32.4733638601197	30.0168396419537	35.0124355571553	21.5439306731429	23.7474570911694	23.7032751512432
AT1G14150	0.502243106588485	6.09496697849337	2.64914969343692e-10	6.81480785653467e-10	710	647	775	762	662	754	64.7642930918118	63.0548547024157	59.5057841157794	72.0020840918199	76.3146436619132	70.087331231519
AT1G14160	-0.175333115933063	3.90270207517073	0.36936063486514	0.407929451562379	231	130	231	145	109	121	21.0711995833923	12.669445303422	17.7365627493484	13.7011839807269	12.5654020530945	11.2474364443154
AT1G14170	-0.686374729258481	4.93648451588912	1.72749199854415e-08	3.88913500815099e-08	471	404	525	189	194	243	42.9633549947089	39.372737712173	40.3103698848828	17.8587846369474	22.3641100761498	22.5878269088317
AT1G14180	-1.24356282374947	2.9171074968282	3.29014316945454e-07	6.72437780453064e-07	127	113	135	37	46	30	11.5845989051551	11.0126716868207	10.3655236846841	3.49616418818548	5.3028302242417	2.78862060602861
AT1G14185	-1.78214259988178	3.57322375452131	3.36043344935504e-23	1.81697545729577e-22	206	183	268	51	37	49	18.7907667280468	17.8346806963556	20.5774840555211	4.81903712425566	4.26531996297702	4.55474698984673
AT1G14190	-1.14571824706112	2.68223780506349	4.67213736236022e-05	7.9938264692395e-05	120	59	135	35	26	40	10.9460777056583	5.7499790223223	10.3655236846841	3.30718234017545	2.99725186587575	3.71816080803814
AT1G14200	2.08316276406849	5.80605042961849	5.15106700314711e-115	2.16693859740195e-113	279	241	298	905	743	851	25.4496306656556	23.4872024471131	22.8809337632287	85.5142862245367	85.6522360132953	79.1038711910115
AT1G14205	2.79475376125585	5.45175335687259	1.56961095414884e-157	1.00176385101705e-155	146	123	157	733	638	759	13.3177278752176	11.9872444024685	12.054720137003	69.2618472956745	73.5479496318741	70.5521013325238
AT1G14210	0.81574993901545	5.62667693774374	3.91083176682519e-20	1.83301785419693e-19	455	372	536	629	489	608	41.5038779672878	36.2541050220999	41.1549681110422	59.4347911991531	56.3713908620477	56.5160442821798
AT1G14220	-1.45970472738911	0.921921597478901	0.000411673533618225	0.000648516392405734	34	23	32	10	9	4	3.10138868326986	2.24151724599005	2.45701302155476	0.944909240050129	1.03751026126468	0.371816080803814
AT1G14230	-0.395098183800142	5.12322353602626	0.000515600334233605	0.000804317676649956	467	422	593	248	256	303	42.5984857378537	41.1269686003391	45.5315225556867	23.4337491532432	29.5114029870843	28.1650681208889
AT1G14240	-0.615030815440593	3.37596098622037	0.000933831798471676	0.00141987621012982	153	120	186	70	70	74	13.9562490747144	11.6948725877742	14.281388187787	6.61436468035091	8.06952425428085	6.87859749487056
AT1G14250	1.37279347831093	1.6976644936218	3.17251807731595e-06	5.98429038301923e-06	18	16	35	39	43	45	1.64191165584875	1.55931634503655	2.68735799232552	3.6851460361955	4.95699347048681	4.18293090904291
AT1G14260	-1.91088439163881	0.537476150922306	0.000208753020449956	0.000337254406589248	30	14	26	1	7	5	2.73651942641458	1.36440180190699	1.99632308001324	0.0944909240050129	0.806952425428085	0.464770101004768
AT1G14270	0.985779376804649	6.47308861241239	1.5175953429057e-41	1.65201784219496e-40	731	686	839	1122	981	1115	66.679856690302	66.8556882934423	64.4198101588889	106.018816733625	113.08861847785	103.643732524063
AT1G14280	-1.43924916439308	6.13049434236377	5.30631106611308e-57	8.44680612365646e-56	1182	1234	1371	351	277	386	107.818865400735	120.262273110944	105.267651642237	33.1663143257595	31.9322602633685	35.8802517975681
AT1G14290	-0.465057884531837	6.49808042961455	8.68617796588996e-09	2.00217965782164e-08	1279	1228	1407	693	643	710	116.666944879475	119.677529481556	108.031791291486	65.482210335474	74.1243442214655	65.997354342677
AT1G14300	0.554355674746845	4.73784771081565	2.00155200121498e-05	3.53498240076649e-05	252	242	326	291	223	357	22.9867631818825	23.5846597186779	25.0308201570891	27.4968588854588	25.7071986957804	33.1845852117404
AT1G14310	-0.274928865628141	4.56934690713253	0.0255219368899316	0.0333121764184524	308	295	364	218	155	205	28.0949327778564	28.7498951116115	27.9485231201854	20.5990214330928	17.8682322773362	19.0555741411955
AT1G14320	0.538476899245599	7.07690698228633	2.93889621452354e-15	1.04912296126405e-14	1314	1272	1569	1583	1201	1582	119.859550876959	123.965649430406	120.470419713107	149.579132699935	138.449980419876	147.053259957909
AT1G14330	-0.360090738152198	5.01196892196678	0.00475740800763623	0.00673985325028999	495	357	502	259	245	252	45.1525705358406	34.7922459486281	38.5443917756403	24.4731493172984	28.243334889983	23.4244130906403
AT1G14340	0.277889854058664	4.98042550789613	0.0210060463238999	0.0276788571544725	376	320	375	329	298	309	34.2977101443961	31.1863269007311	28.7931213463449	31.0875139976493	34.3531175396528	28.7227922420947
AT1G14345	-0.187180847357223	5.4052434965156	0.0893035670995159	0.108760086741635	568	498	622	428	302	341	51.8114344734494	48.5337212392628	47.7581906064707	40.4421154741455	34.814233211326	31.6973208885252
AT1G14350	-0.714574796132064	4.26597174757251	1.68233131334562e-05	2.98975725334072e-05	228	289	364	137	98	153	20.7975476407508	28.1651514822228	27.9485231201854	12.9452565886868	11.2973339559932	14.2219650907459
AT1G14360	2.98604038231703	6.62425764763069	1.53280314663648e-298	2.99071791096586e-296	252	262	332	1728	1354	1756	22.9867631818825	25.5338051499736	25.4915100986306	163.280316680662	156.087654861375	163.227259472874
AT1G14370	-1.17145980965438	4.08613256581783	4.03947249669659e-15	1.42892763215929e-14	284	251	319	103	82	88	25.9057172367247	24.461775162761	24.493348558624	9.73256517251633	9.45287126930043	8.17995377768391
AT1G14380	-1.67955533474064	5.75844091527698	1.28269280912327e-64	2.37385072994656e-63	913	966	1169	261	184	243	83.2814078772171	94.143724331582	89.7577569436724	24.6621311653084	21.2113208969668	22.5878269088317
AT1G14390	-1.50324483958973	1.95979449224015	1.10920452025486e-06	2.17373952615854e-06	57	73	64	21	10	19	5.19938691018771	7.11438082422928	4.91402604310952	1.98430940410527	1.15278917918298	1.76612638381812
AT1G14400	0.616466424117195	6.97062822985742	1.99295952709902e-17	8.11079893358714e-17	1223	1133	1377	1430	1282	1408	111.558775283501	110.419088682901	105.728341583778	135.122021327169	147.787572771258	130.879260442943
AT1G14410	0.881085990567126	4.80379232971971	9.33726951967073e-14	3.03639112142054e-13	226	220	305	330	310	351	20.6151130123232	21.4405997442526	23.4184053616938	31.1820049216543	35.7364645546724	32.6268610905347
AT1G14430	-0.781321127959978	2.57947615660381	0.00538953671594144	0.00758712558919071	91	55	126	35	40	36	8.30077559345757	5.36014993606316	9.67448877237187	3.30718234017545	4.61115671673192	3.34634472723433
AT1G14440	-0.179675984507622	4.02961908059892	0.375043220920863	0.413514367741548	214	199	227	138	82	196	19.5205052417574	19.3939970413922	17.4294361216541	13.0397475126918	9.45287126930043	18.2189879593869
AT1G14450	0.548746730823643	5.45621825243203	4.08634066807512e-08	8.94793301270361e-08	463	413	466	490	427	503	42.2336164809984	40.2498531562561	35.7802521263912	46.3005527624563	49.2240979511132	46.7558721610796
AT1G14460	-1.86008050363872	4.23396057247539	6.39487358331695e-20	2.96675215356464e-19	317	336	408	51	54	107	28.9158886057808	32.7456432457677	31.3269160248232	4.81903712425566	6.22506156758809	9.94608016150203
AT1G14470	-1.81287163884433	0.696125837270684	2.45814187303951e-05	4.3072145529388e-05	30	24	24	6	2	8	2.73651942641458	2.33897451755483	1.84275976616607	0.566945544030078	0.230557835836596	0.743632161607629
AT1G14480	-2.00869148705411	0.792546527628658	4.93909957823508e-05	8.43438635152972e-05	16	23	48	7	4	4	1.45947702742111	2.24151724599005	3.68551953233214	0.661436468035091	0.461115671673192	0.371816080803814
AT1G14490	-2.22614578335979	0.441111959307676	2.76289893403608e-05	4.82060215138793e-05	19	18	30	8	2	0	1.73312897006257	1.75423088816612	2.30344970770759	0.755927392040104	0.230557835836596	0
AT1G14510	-0.132522677942533	6.146103051824	0.0759157616582381	0.0933713279157306	903	827	1053	616	531	684	82.3692347350789	80.5971635840769	80.8510847405364	58.206409187088	61.2131054146162	63.5805498174522
AT1G14520	-1.1043713966192	4.33580558337298	2.14073561234625e-09	5.16636240901609e-09	235	340	436	123	99	115	21.4360688402476	33.1354723320268	33.4768024186836	11.6223836526166	11.4126128739115	10.6897123231097
AT1G14530	0.266514557139457	3.74803412299638	0.0873320379434897	0.106491962463441	142	125	193	131	120	145	12.9528586183624	12.1821589455981	14.8188597862522	12.3783110446567	13.8334701501957	13.4783329291383
AT1G14540	-10.2188791816826	2.9500964655622	1.35723368908141e-53	1.99896812280452e-52	210	143	161	0	0	0	19.1556359849021	13.9363898337642	12.3618467646974	0	0	0
AT1G14560	-0.49081077302668	4.26149534442357	0.00149873166542348	0.0022348435569933	231	232	373	150	118	157	21.0711995833923	22.61008700303	28.6395580324977	14.1736386007519	13.6029123143592	14.5937811715497
AT1G14570	0.138300199792628	6.51937601254333	0.0441660711615703	0.056026643955857	1064	986	1239	921	759	931	97.0552223235038	96.0928697628777	95.1324729283234	87.0261410086169	87.4966986999881	86.5401928070878
AT1G14580	-0.645202119297445	5.7652298116408	9.36373246783292e-14	3.04403026132169e-13	821	743	907	397	349	393	74.8894149695457	72.410752772635	69.6409628296928	37.5128968299901	40.232342353486	36.5309299389748
AT1G14590	2.22464290485353	5.42713968411401	1.27547051012643e-79	3.15586525857007e-78	207	135	247	691	585	692	18.8819840422606	13.1567316612459	18.9650692601258	65.2932284874639	67.4381669822043	64.3241819790599
AT1G14600	-2.37513187879146	2.29167411540635	7.27306588387233e-15	2.53148659128258e-14	83	89	104	6	15	17	7.57103707974701	8.67369716926584	7.98529232005297	0.566945544030078	1.72918376877447	1.58021834341621
AT1G14610	-0.102820495387768	7.27003226907755	0.345996823815583	0.384176300986931	1747	1928	2340	1400	973	1712	159.356647931542	187.897619576905	179.669077201192	132.287293607018	112.166387134504	159.137282584033
AT1G14620	0.813897130837709	4.96061279657941	4.57141210854665e-12	1.32786785577478e-11	255	242	367	396	290	406	23.2604151245239	23.5846597186779	28.1788680909562	37.4184059059851	33.4308861963064	37.7393322015872
AT1G14630	-2.61054782561758	1.17609498262835	7.0105519416347e-09	1.62563868283271e-08	48	26	49	2	8	4	4.37843108226333	2.5338890606844	3.76230118925573	0.188981848010026	0.922231343346383	0.371816080803814
AT1G14640	-1.89147693892551	2.42822131699523	7.08112349290966e-14	2.31483926917569e-13	92	78	121	18	16	22	8.39199290767139	7.6016671820532	9.29058048775394	1.70083663209023	1.84446268669277	2.04498844442098
AT1G14650	-0.0646240333377114	6.90910104870418	0.351912857565375	0.390219589679491	1419	1405	1807	1071	927	1192	129.43736886941	136.927466548522	138.74445406092	101.199779609369	106.863556910262	110.801192079537
AT1G14660	-1.07851484059906	3.67430426539288	1.17221202827256e-08	2.67667273999331e-08	198	170	261	86	45	84	18.0610282143362	16.5677361660134	20.040012457056	8.12621946443111	5.18755130632341	7.8081376968801
AT1G14670	-0.159383680612311	6.95086992827061	0.0330255475270444	0.0425343805988909	1655	1491	1744	1076	964	1123	150.964655023871	145.308791903094	133.907209674734	101.672234229394	111.128876873239	104.387364685671
AT1G14680	-3.97201468721139	2.01134559999985	1.94614210995667e-25	1.16956918177419e-24	67	74	106	7	2	2	6.1115600523259	7.21183809579407	8.13885563390015	0.661436468035091	0.230557835836596	0.185908040401907
AT1G14685	0.399819993453841	6.41765443869956	5.8639356141624e-09	1.36967790362952e-08	898	828	1057	942	774	930	81.9131481640098	80.6946208556417	81.1582113682307	89.0104504127222	89.2258824687626	86.4472387868868
AT1G14687	-1.91599723943334	1.92102635355955	3.13517716957125e-10	8.00777642102059e-10	73	48	80	15	10	13	6.65886393760882	4.67794903510966	6.1425325538869	1.41736386007519	1.15278917918298	1.2084022626124
AT1G14690	-1.06052039541957	5.78951219963815	9.13858690511471e-21	4.43549466773478e-20	794	829	1175	341	235	392	72.4265474857726	80.7920781272065	90.2184468852139	32.2214050857094	27.0905457108	36.4379759187738
AT1G14700	0.0937142637585406	5.67840121334415	0.31936964592623	0.357029681113755	645	545	670	533	402	501	58.8351676679135	53.1142130028076	51.4437101388028	50.3636624946719	46.3421250031558	46.5699641206777
AT1G14710	0.190700998910451	6.79511471484359	0.0109716984776158	0.0149562304019506	1186	1234	1485	1191	915	1114	108.18373465759	120.262273110944	114.020760531526	112.53869048997	105.480209895243	103.550778503862
AT1G14720	-0.578795690564638	5.80544972043312	1.29865160027735e-11	3.66113600314875e-11	804	739	961	409	381	414	73.3387206279108	72.0209236863759	73.7871723035664	38.6467879180503	43.9212677268715	38.4829643631948
AT1G14730	0.0358649352621725	4.29142095395286	0.824541592133602	0.845041700752431	262	178	288	187	184	159	23.8989363240207	17.3473943385317	22.1131171939928	17.6698027889374	21.2113208969668	14.7796892119516
AT1G14740	-0.334305059172285	7.3221994654222	2.33516634363349e-06	4.45152627542749e-06	2073	2126	2497	1348	1077	1422	189.093492365248	207.194159346732	191.723797338195	127.373765558757	124.155394598007	132.180616725756
AT1G14750	-1.75964259034268	0.0996438345445669	0.000672954808528584	0.00103699324274728	16	13	19	2	2	6	1.45947702742111	1.2669445303422	1.45885148154814	0.188981848010026	0.230557835836596	0.557724121205721
AT1G14770	-1.48187209141548	3.61846750761177	1.06083085683027e-10	2.8144576228803e-10	217	153	282	75	31	62	19.7941571843988	14.9109625494121	21.6524272524513	7.08681930037597	3.57364645546724	5.76314925245912
AT1G14780	-0.694630302052356	3.73469524004676	1.0562440880924e-05	1.90889843267017e-05	194	178	229	91	83	93	17.696158957481	17.3473943385317	17.5829994355013	8.59867408445618	9.56815018721873	8.64472387868868
AT1G14790	-2.06253508939664	3.71792244758463	8.20636846286558e-21	3.98965046745912e-20	235	192	332	31	50	47	21.4360688402476	18.7117961404387	25.4915100986306	2.9292186441554	5.76394589591489	4.36883894944482
AT1G14810	0.66704513858695	6.73332555215801	2.51549762257636e-21	1.25236937530309e-20	957	977	1170	1248	1027	1285	87.2949697026252	95.2157543187946	89.8345386005959	117.924673158256	118.391448702092	119.445915958225
AT1G14820	-1.00877867155815	4.17754305671053	1.5058347960918e-08	3.40997429728448e-08	253	259	375	114	67	138	23.0779804960963	25.2414333352792	28.7931213463449	10.7719653365715	7.72368750052596	12.8276547877316
AT1G14830	-0.0918637105796146	6.80363332793806	0.180108945663493	0.209462532346048	1462	1248	1628	1018	863	1052	133.359713380604	121.626674912851	125.000537471598	96.1917606371032	99.4857061634911	97.7876292514032
AT1G14840	-2.35390235546825	4.70038740965628	4.35357943654595e-53	6.34365447485895e-52	468	483	623	88	46	89	42.6897030520675	47.071862165791	47.8349722633943	8.31520131244114	5.3028302242417	8.27290779788487
AT1G14850	0.31700730206909	6.24514758401107	1.04169970523254e-05	1.8836100495233e-05	843	754	950	813	651	827	76.8961958822498	73.4827827598477	72.942574077407	76.8211212160755	75.0465755648119	76.8729747061886
AT1G14860	-1.14213640655245	4.89728430341265	3.85597247302367e-19	1.71845351435362e-18	532	390	594	176	133	185	48.5276111617519	38.008335910266	45.6083042126102	16.6304026248823	15.3320960831336	17.1964937371764
AT1G14870	-0.0482147811031903	6.20141782183716	0.567820454997689	0.605062813977824	990	812	1004	703	584	672	90.3051410716812	79.1353045106052	77.0887835512806	66.4271195755241	67.322888064286	62.4651015750408
AT1G14890	-0.0211233561318712	5.18972716172778	0.858918393216099	0.876196839208197	477	373	533	353	291	335	43.5106588799919	36.3515622936647	40.9246231402715	33.3552961737696	33.5461651142247	31.1395967673194
AT1G14900	-0.476355436620589	5.13164479120078	8.6540573708022e-06	1.57526142475011e-05	472	461	587	282	245	258	43.0545723089228	44.9278021913657	45.0708326141451	26.6464405694136	28.243334889983	23.982137211846
AT1G14910	0.217099824793732	6.93833440878984	0.00363414360324976	0.00521158476828908	1352	1355	1553	1321	1024	1241	123.325808817084	132.054602970283	119.241913202329	124.822510610622	118.045611948337	115.355939069383
AT1G14920	-3.06868065882772	6.2286021091694	7.89829398390198e-199	7.42258480955046e-197	1617	1557	1745	134	123	168	147.498397083746	151.74097182637	133.983991331658	12.6617838166717	14.1793069039506	15.6162753937602
AT1G14960	-0.611291989276828	2.78507122582788	0.00523928741893795	0.00738423784753589	108	77	115	55	41	45	9.8514699350925	7.50420991048842	8.82989054621242	5.19700082027571	4.72643563465021	4.18293090904291
AT1G14970	-1.07355577014775	3.04569596845417	1.46647581619444e-06	2.84181706832913e-06	104	136	159	47	45	44	9.48660067823722	13.2541889328107	12.2082834508502	4.44107342823561	5.18755130632341	4.08997688884196
AT1G14980	1.97082140465366	6.53901904065246	2.8988693994313e-148	1.75189195829348e-146	495	433	508	1449	1161	1464	45.1525705358406	42.1989985875518	39.0050817171818	136.917348883264	133.838823703144	136.084685574196
AT1G14990	-0.0321458773470799	3.64787492833015	0.889551290120328	0.904249145613533	131	150	191	124	110	96	11.9494681620103	14.6185907347177	14.665296472405	11.7168745766216	12.6806809710128	8.92358593929154
AT1G15000	-1.02906180189349	4.10702465030551	1.19662805354575e-12	3.60997186467261e-12	274	254	314	103	93	101	24.9935440945865	24.7541469774553	24.1094402740061	9.73256517251633	10.7209393664017	9.38835604029631
AT1G15010	-1.90389965575263	2.16512378550733	1.44751394676848e-11	4.06625781262113e-11	74	69	97	12	11	23	6.75008125182264	6.72455173797014	7.44782072158787	1.13389108806016	1.26806809710128	2.13794246462193
AT1G15020	-1.24832349016434	5.56680703582423	3.55434231375789e-38	3.45763584909582e-37	792	716	967	241	241	265	72.244112857345	69.7794064403858	74.2478622451079	22.7723126852081	27.7822192183098	24.6328153532527
AT1G15030	-0.237808440861025	6.12452599504281	0.00234091051150068	0.00342363175679001	933	822	1081	568	526	636	85.1057541614935	80.109877226253	83.0009711343968	53.6708448348474	60.6367108250247	59.1187568478065
AT1G15040	-4.68450311455747	5.5431966645132	5.5757584301627e-203	5.43955061708301e-201	1051	842	1402	28	30	33	95.8693972387242	82.0590226575487	107.647883006868	2.64574587214036	3.45836753754894	3.06748266663147
AT1G15050	-3.14638592517521	3.0659321606235	3.57014231666803e-31	2.71497793769777e-30	181	164	167	12	9	21	16.5103338727013	15.9829925366247	12.8225367062389	1.13389108806016	1.03751026126468	1.95203442422002
AT1G15060	-0.381445483424034	5.61860739815531	2.35103741344517e-05	4.12766333783967e-05	667	638	770	405	352	391	60.8419485806175	62.1777392583326	59.1218758311614	38.2688242220302	40.5781791072409	36.3450218985728
AT1G15080	-3.24010062000939	2.1514938480992	1.96910583422407e-20	9.38819437415606e-20	103	66	96	5	4	11	9.3953833640234	6.43217992327579	7.37103906466428	0.472454620025065	0.461115671673192	1.02249422221049
AT1G15100	0.785992554391774	4.75036240385181	1.04051917739794e-08	2.38446492028542e-08	286	191	275	310	291	330	26.0881518651523	18.6143388688739	21.1149556539862	29.292186441554	33.5461651142247	30.6748266663147
AT1G15110	0.959677273587169	4.99020603678778	2.06964501437067e-17	8.40952348461163e-17	282	225	317	376	352	423	25.7232826082971	21.9278861020766	24.3397852447769	35.5285874258849	40.5781791072409	39.3195505450034
AT1G15120	0.419443209569057	5.90422306229348	2.5686490771115e-07	5.28724139885293e-07	628	588	716	685	543	637	57.2844733262786	57.3048756800934	54.9756663572878	64.7262829434339	62.5964524296358	59.2117108680074
AT1G15125	-2.37307319361986	3.63123467789842	2.88441248421828e-20	1.36127524911725e-19	172	217	349	44	19	39	15.6893780447769	21.1482279295583	26.7967982663316	4.15760065622057	2.19029944044766	3.62520678783719
AT1G15130	0.27449050500943	7.35749087598636	3.43934967685033e-05	5.95822398356442e-05	1746	1722	2126	1765	1426	1689	159.265430617329	167.821421634559	163.237802619544	166.776480868848	164.387736951493	156.999340119411
AT1G15140	0.297342776142262	5.75061926004643	0.000827310312685204	0.00126514192550435	570	540	715	579	501	529	51.9938691018771	52.6269266449837	54.8988847003642	54.7102449989025	57.7547378770672	49.1726766863044
AT1G15160	-0.307143150982229	2.34521497315594	0.289943343464368	0.326413302426339	59	49	96	55	32	30	5.38182153861534	4.77540630667445	7.37103906466428	5.19700082027571	3.68892537338553	2.78862060602861
AT1G15165	1.15264029894409	3.68118121234406	8.19156812890643e-13	2.49695962292674e-12	95	89	122	169	133	189	8.66564485031284	8.67369716926584	9.36736214467753	15.9689661568472	15.3320960831336	17.5683098179802
AT1G15170	-0.799356022602626	4.9701285569904	6.29112820967788e-12	1.81045573299158e-11	454	427	599	229	156	228	41.412660653074	41.6142549581631	45.9922124972282	21.638421597148	17.9835111952545	21.1935166058174
AT1G15175	-1.41065602397512	4.15223147367964	1.91704507729283e-21	9.58616121515697e-21	319	258	360	86	78	89	29.0983232342084	25.1439760637144	27.6413964924911	8.12621946443111	8.99175559762724	8.27290779788487
AT1G15180	-0.326743955974282	6.3903852016265	1.26225594867227e-05	2.26900391510474e-05	1074	1089	1338	690	612	708	97.967395465642	106.130968734051	102.733856963758	65.1987375634589	70.5506977659983	65.8114463022751
AT1G15190	-2.26160341758613	0.679604093514525	7.0482924818091e-07	1.40260678071708e-06	21	29	31	4	2	6	1.91556359849021	2.82626087537876	2.38023136463117	0.377963696020052	0.230557835836596	0.557724121205721
AT1G15200	0.353688708166069	6.17144745087454	0.00181040594935761	0.00267873657984179	651	781	958	816	540	863	59.3824715531964	76.1141290920968	73.5568273327957	77.1045939880906	62.2506156758809	80.2193194334229
AT1G15210	-0.786368216958282	5.8737602386306	2.56750307051038e-16	9.79888886094378e-16	987	769	1011	434	336	387	90.0314891290397	74.9446418333194	77.6262551497457	41.0090610181756	38.7337164205481	35.973205817769
AT1G15215	-1.38770625172355	3.24794890047316	6.42218147160762e-09	1.4949577526284e-08	149	161	176	41	27	68	13.5913798178591	15.6906207219303	13.5135716185512	3.87412788420553	3.11253078379404	6.32087337366484
AT1G15220	-1.5093815861947	4.18004612641344	1.06707506744066e-17	4.40128184148518e-17	342	254	377	76	91	76	31.1963214611262	24.7541469774553	28.946684660192	7.18131022438098	10.4903815305651	7.06450553527247
AT1G15230	1.07103415003167	5.64233550848134	9.45416529261056e-37	8.80397656135057e-36	401	349	478	652	551	652	36.5781429997416	34.0125877761099	36.7016320094742	61.6080824512684	63.5186837729821	60.6060211710217
AT1G15240	-0.133738543313085	6.35529769419168	0.0615531266006493	0.0766076729644312	995	979	1249	768	602	748	90.7612276427503	95.4106688619242	95.9002894975593	72.5690296358499	69.3979085868153	69.5296071103133
AT1G15250	0.68773316332483	4.34551242787733	1.39324832636985e-07	2.92723602321188e-07	194	164	235	241	211	233	17.696158957481	15.9829925366247	18.0436893770428	22.7723126852081	24.3238516807609	21.6582867068222
AT1G15260	-1.7334803840772	4.49222245973179	1.02306606176097e-28	7.08093054300575e-28	406	358	493	115	82	74	37.0342295708107	34.8897032201929	37.853356863328	10.8664562605765	9.45287126930043	6.87859749487056
AT1G15270	0.23333118007531	5.75323451178875	0.0161718158585659	0.0215979133959869	603	570	693	593	403	597	55.0040404709331	55.5506447919273	53.2096882480453	56.0331179349727	46.4574039210741	55.4935500599693
AT1G15280	0.127359749194126	6.62506946982037	0.0772837101581536	0.0949910829139725	1069	1084	1409	1013	800	989	97.5113088945729	105.643682376227	108.185354605333	95.7193060170781	92.2231343346383	91.9315259787431
AT1G15290	1.20360710602557	7.52271581659606	4.2450845772352e-64	7.75816661318622e-63	1258	1286	1679	2350	2016	2638	114.751381280985	125.330051232313	128.916401974701	222.05367141178	232.402298523289	245.212705290116
AT1G15310	-1.10040444121849	3.51488454732136	1.73943820421405e-09	4.23178606931876e-09	167	153	245	66	56	66	15.2332914737078	14.9109625494121	18.8115059462786	6.23640098433085	6.45561940342468	6.13496533326294
AT1G15330	-2.59122547405005	2.61511741792288	3.77335344180301e-11	1.03238103582022e-10	76	91	195	9	20	12	6.93251588025027	8.86861171239541	14.9724231000993	0.850418316045116	2.30557835836596	1.11544824241144
AT1G15340	0.259449922571594	6.96958540856706	0.0279137011192395	0.0362630307438085	1158	1433	1710	1434	887	1431	105.629649859603	139.656270152336	131.296633339333	135.499985023189	102.25240019353	133.017202907565
AT1G15350	-0.322088170810607	5.6205621697141	0.000217885647957998	0.000351503251266446	652	593	806	412	359	407	59.4736888674102	57.7921620379173	61.8860154804105	38.9302606900653	41.385131532669	37.8322862217881
AT1G15370	0.209392082657255	5.40798290780149	0.0323985059039366	0.0417872192428827	516	423	543	442	348	448	47.0681341343308	41.2244258719039	41.6924397095073	41.7649884102157	40.1170634355677	41.6434010500272
AT1G15380	-0.597456445531595	5.91617229230456	1.00815909120234e-14	3.47420610621737e-14	869	796	1057	451	385	458	79.2678460518091	77.5759881655686	81.1582113682307	42.6154067262608	44.3823833985447	42.5729412520367
AT1G15385	1.68057553755391	0.0946342635607085	0.000601442737101339	0.000931772334769746	9	2	6	14	10	16	0.820955827924375	0.194914543129569	0.460689941541518	1.32287293607018	1.15278917918298	1.48726432321526
AT1G15390	0.222366240706736	5.46471787719034	0.014174301301892	0.0190631465090173	516	433	589	452	381	458	47.0681341343308	42.1989985875518	45.2243959279923	42.7098976502659	43.9212677268715	42.5729412520367
AT1G15400	0.213489366271751	5.87196132465642	0.0160784682031817	0.02148024636965	692	576	778	604	536	562	63.122381435963	56.135388421316	59.7361290865501	57.0725180990278	61.7895000042077	52.2401593529359
AT1G15405	-0.199049776708046	3.48271014745186	0.452434700932439	0.491673547528266	137	119	190	70	120	81	12.4967720472933	11.5974153162094	14.5885148154814	6.61436468035091	13.8334701501957	7.52927563627724
AT1G15410	2.11511931139477	6.49593040130692	1.48820237509743e-92	4.55056747143599e-91	387	394	513	1396	1352	1250	35.3011006007481	38.3981649965252	39.3889900017998	131.909329910998	155.857097025539	116.192525251192
AT1G15415	2.01574354490648	2.74397972997027	4.52612231073814e-17	1.80261795839993e-16	31	36	37	111	102	90	2.8277367406284	3.50846177633225	2.84092130617269	10.4884925645564	11.7584496276664	8.36586181808582
AT1G15420	0.689097138582135	4.7359855157559	2.0579705384151e-06	3.94107706305011e-06	225	204	354	334	226	345	20.5238956981094	19.8812833992161	27.1807065509495	31.5599686176743	26.0530354495353	32.069136969329
AT1G15430	0.321500405714395	4.63956338830139	0.00609779037800531	0.00853782336483015	269	239	329	260	229	262	24.5374575235174	23.2922879039835	25.2611651278599	24.5676402413034	26.3988722032902	24.3539532926498
AT1G15440	2.09276130004969	6.10678497339812	8.49646943202437e-135	4.48626724881143e-133	290	311	402	1101	864	1120	26.4530211220076	30.309211456648	30.8662260832817	104.034507329519	99.6009850814094	104.108502625068
AT1G15460	1.34628488678718	3.70005292935848	2.911764102054e-11	8.00930600950326e-11	117	62	105	196	156	166	10.6724257630169	6.04235083701665	8.06207397697656	18.5202211049825	17.9835111952545	15.4303673533583
AT1G15470	-0.920336360459728	4.2126558419003	6.73910204557659e-09	1.56552878566422e-08	265	277	346	141	96	101	24.1725882666621	26.9956642234454	26.5664532955609	13.3232202847068	11.0667761201566	9.38835604029631
AT1G15480	0.222201242578999	4.04576786829224	0.250414740124461	0.285077060509549	136	195	242	154	127	202	12.4055547330794	19.004167955133	18.5811609755079	14.551602296772	14.6404225756238	18.7767120805926
AT1G15490	-1.08390531131291	3.98939587727475	4.03113923135782e-11	1.10055902762297e-10	261	197	332	89	79	98	23.8077190098069	19.1990824982626	25.4915100986306	8.40969223644615	9.10703451554553	9.10949397969345
AT1G15500	0.311062878218938	7.41180980736614	7.16942254797348e-06	1.31459733053193e-05	1827	1806	2077	1790	1506	1829	166.654033068648	176.007832446001	159.475501430289	169.138753968973	173.610050384957	170.012902947544
AT1G15510	2.09079116126325	4.09400929394346	2.59010761418035e-39	2.6217161408949e-38	75	89	88	263	224	292	6.84129856603646	8.67369716926584	6.75678580927559	24.8511130133184	25.8224776136987	27.1425738986784
AT1G15520	-1.67592453396924	2.18335802357197	4.8806878478002e-08	1.06113394818935e-07	57	81	98	25	14	14	5.19938691018771	7.89403899674756	7.52460237851146	2.36227310012532	1.61390485085617	1.30135628281335
AT1G15530	-0.206315193882514	5.59395335034062	0.0575941998763904	0.071969037686344	679	528	736	479	347	386	61.9365563511834	51.4574393862063	56.5112994957595	45.2611525984012	40.0017845176494	35.8802517975681
AT1G15550	3.76712261307791	6.25308424623912	0	0	140	113	148	1434	1177	1320	12.7704239899347	11.0126716868207	11.3636852246908	135.499985023189	135.683286389837	122.699306665259
AT1G15570	-1.75376725940947	3.86426094223509	7.54086468268117e-15	2.61935732034739e-14	215	254	337	81	50	40	19.6117225559712	24.7541469774553	25.8754183832486	7.65376484440605	5.76394589591489	3.71816080803814
AT1G15580	-2.42978185696215	1.16401575197598	2.01064301414505e-07	4.17430517134066e-07	57	34	28	6	4	6	5.19938691018771	3.31354723320268	2.14988639386042	0.566945544030078	0.461115671673192	0.557724121205721
AT1G15640	-2.89126584543091	0.506934001987557	1.45915611393594e-07	3.06225479473525e-07	32	22	20	5	2	0	2.91895405484222	2.14405997442526	1.53563313847173	0.472454620025065	0.230557835836596	0
AT1G15660	-1.6093204666403	4.4011085748606	1.9206286898261e-29	1.36246260278627e-28	345	370	437	102	73	98	31.4699734037677	36.0591904789703	33.5535840756072	9.63807424851132	8.41536100803575	9.10949397969345
AT1G15670	0.363807011847865	6.16384047927627	1.64770271504474e-05	2.92948759204387e-05	760	703	904	809	677	702	69.3251588025027	68.5124619100436	69.410617858922	76.4431575200555	78.0438274306877	65.2537221810694
AT1G15690	-0.207437767307886	8.45708110804297	0.000547754508840999	0.000852076433001181	4424	4298	5476	3171	2576	3114	403.545398081937	418.871353185445	420.456353313558	299.630720019896	296.958492557535	289.458818905769
AT1G15700	-0.303273195984216	4.1706713266096	0.0483452915997621	0.0609770355848259	245	188	310	138	131	161	22.3482419823858	18.3219670541795	23.8023136463117	13.0397475126918	15.101538247297	14.9655972523535
AT1G15710	0.3207472993397	5.13358498812758	0.0133436193458471	0.0180228592786372	432	322	422	402	330	324	39.40587974037	31.3812414438607	32.4018592217534	37.9853514500152	38.0420429130383	30.117102545109
AT1G15720	-0.346695176950524	2.81690408666612	0.200868596026538	0.231998811974049	94	62	133	68	32	63	8.57442753609902	6.04235083701665	10.211960370837	6.42538283234088	3.68892537338553	5.85610327266008
AT1G15730	0.464490712797775	6.46780808316137	1.55509159339622e-08	3.5152997323081e-08	798	897	1117	973	829	990	72.7914167426279	87.4191725936118	85.7651107836459	91.9396690568776	95.566222954269	92.024479998944
AT1G15740	0.0428388627502377	7.39559946750817	0.53954935296592	0.577852872299274	1994	1926	2315	1542	1413	1676	181.887324542356	187.702705033775	177.749535778102	145.70500481573	162.889111018555	155.790937856798
AT1G15750	-0.153094523307668	7.67791722259584	0.0257216441247938	0.0335557388681005	2521	2569	3005	1813	1550	1899	229.958849133039	250.367730649932	230.728879055377	171.312045221088	178.682322773362	176.519684361611
AT1G15780	0.020922526587126	6.50393707449303	0.794961386048102	0.817794321665451	1033	1069	1285	917	716	848	94.2274855828754	104.181823302755	98.6644291468084	86.6481773125969	82.5397052295013	78.8250091304086
AT1G15790	-0.784852664854289	2.28872640067646	0.00265041239547567	0.00385673689509979	54	74	90	30	26	35	4.92573496754625	7.21183809579407	6.91034912312277	2.83472772015039	2.99725186587575	3.25339070703337
AT1G15800	-1.86993011148157	4.3402482504888	9.98198027527033e-40	1.02764236130384e-38	365	325	461	78	65	83	33.2943196880441	31.673613258555	35.3963438417733	7.37029207239101	7.49312966468936	7.71518367667915
AT1G15810	0.172679242801658	5.64529630916588	0.0859760863719896	0.1049634754486	525	544	707	521	371	556	47.8890899622552	53.0167557312429	54.2846314449755	49.2297714066117	42.7684785476885	51.6824352317302
AT1G15820	0.444768372089536	9.45645907463821	6.73305507307743e-13	2.06404458001103e-12	7466	6668	8271	7931	6428	7662	681.028467920376	649.845086793984	635.061084414982	749.407518283758	741.012884378819	712.213702779706
AT1G15825	0.209588758067607	4.30000511864357	0.134502770161603	0.159502098419817	228	191	269	213	179	178	20.7975476407508	18.6143388688739	20.6542657124447	20.1265668130678	20.6349263073753	16.5458155957697
AT1G15830	0.249397709977562	6.15216057527032	0.00193737808319327	0.00285711667077315	779	667	1021	713	636	748	71.0582877725653	65.0040001337114	78.3940717189816	67.3720288155742	73.3173917960375	69.5296071103133
AT1G15840	-2.97268028884929	2.84777844525971	3.46196247212931e-22	1.79375885600691e-21	156	98	183	11	18	10	14.2299010173558	9.5508126133489	14.0510432170163	1.03940016405514	2.07502052252936	0.929540202009536
AT1G15860	1.26990018105967	6.17199623062419	1.03347880678951e-60	1.78073005169862e-59	554	461	591	981	830	980	50.534392074456	44.9278021913657	45.3779592418395	92.6955964489177	95.6815018721873	91.0949397969345
AT1G15870	2.33476131157526	1.79849284660152	7.51738324944821e-15	2.61322184972641e-14	8	14	23	59	45	60	0.729738513710555	1.36440180190699	1.76597810924248	5.57496451629576	5.18755130632341	5.57724121205721
AT1G15880	0.365331057143866	6.10086190012729	7.08377051734212e-07	1.40911939594901e-06	734	673	857	745	615	742	66.9535086329434	65.5887437631001	65.8018799835134	70.3957383837346	70.8965345197532	68.9718829891076
AT1G15885	0.223805290983231	3.38340443894974	0.210851060048764	0.242734378609728	118	90	154	100	91	111	10.7636430772307	8.77115444083062	11.8243751662323	9.44909240050129	10.4903815305651	10.3178962423058
AT1G15890	-3.06448482201232	3.66151901806397	7.11999122887824e-43	8.06341958573955e-42	286	209	295	32	14	22	26.0881518651523	20.36856975704	22.650588792458	3.02370956816041	1.61390485085617	2.04498844442098
AT1G15900	-2.74437912974639	0.0141238635095978	8.41266243652016e-06	1.53322849690409e-05	13	17	19	2	2	1	1.18582508477965	1.65677361660134	1.45885148154814	0.188981848010026	0.230557835836596	0.0929540202009536
AT1G15910	-1.47536529308216	5.37855520240899	5.65298153564178e-18	2.37029538928967e-17	588	750	921	186	131	275	53.6357807577258	73.0929536735885	70.715906026623	17.5753118649324	15.101538247297	25.5623555552622
AT1G15920	0.320415206361182	5.7896998916067	0.000126988913143403	0.000208999185698015	589	532	742	592	458	626	53.7269980719396	51.8472684724654	56.971989437301	55.9386270109677	52.7977444065804	58.1892166457969
AT1G15930	0.72099565122302	6.4661032116489	2.07106261436285e-22	1.08433068695251e-21	786	772	969	1083	817	1112	71.696808972062	75.2370136480138	74.4014255589551	102.333670697429	94.1828759392494	103.36487046346
AT1G15940	1.10065429958059	5.71633796260283	0.000524068403625523	0.000816843379874931	184	521	563	800	339	872	16.7839858153428	50.7752384852528	43.2280728479791	75.5927392040104	39.079553174303	81.0559056152315
AT1G15950	0.918640650966903	6.82250408110574	2.14385312681412e-40	2.25583559368469e-39	980	848	1141	1431	1216	1386	89.392967929543	82.6437662869374	87.6078705498119	135.216512251174	140.17916418865	128.834271998522
AT1G15960	0.649604717129371	5.34793009559915	1.99445061801155e-11	5.544892089999e-11	372	356	476	501	399	458	33.9328408875408	34.6947886770633	36.5480686956271	47.3399529265115	45.9962882494009	42.5729412520367
AT1G15970	1.4627551243413	5.76607452809141	6.6781592706838e-52	9.47475408438359e-51	405	301	399	782	658	754	36.9430122565969	29.3346387410002	30.6358811125109	73.8919025719201	75.85352799024	70.087331231519
AT1G15980	0.612978789417497	7.41633807620856	6.56260693498207e-18	2.74383935259138e-17	1673	1587	1817	1966	1680	1969	152.60656667972	154.664689973313	139.512270630156	185.769156593855	193.66858210274	183.026465775678
AT1G15990	0.565628765249531	1.23125486050762	0.0784094934543099	0.0962708433656027	20	17	31	29	22	21	1.82434628427639	1.65677361660134	2.38023136463117	2.74023679614538	2.53613619420255	1.95203442422002
AT1G16000	0.798529773230397	4.06741815618574	3.54839941834344e-08	7.79749639425099e-08	153	134	179	204	155	227	13.9562490747144	13.0592743896811	13.7439165893219	19.2761484970226	17.8682322773362	21.1005625856165
AT1G16010	0.218683021097124	5.8377841040158	0.00608598025852903	0.00852186983504095	632	596	765	570	503	596	57.6493425831339	58.0845338526117	58.7379675465435	53.8598266828574	57.9852957129038	55.4005960397683
AT1G16020	-0.593748881953069	4.72651183947407	1.18683960695778e-06	2.31834315672617e-06	391	326	467	182	162	220	35.6659698576034	31.7710705301198	35.8570337833148	17.1973481689124	18.6751847027643	20.4498844442098
AT1G16022	0.570165410137054	1.8586724391357	0.0952701692302561	0.115586874157305	43	23	42	23	42	49	3.92234451119423	2.24151724599005	3.22482959079062	2.1732912521153	4.84171455256851	4.55474698984673
AT1G16025	0.674402583922183	1.5737128392535	0.0366823848554397	0.0470194593338793	31	21	32	21	34	41	2.8277367406284	2.04660270286048	2.45701302155476	1.98430940410527	3.91948320922213	3.8111148282391
AT1G16030	6.25480765353401	9.63047349001301	0	0	267	202	308	15583	12024	15124	24.3550228950898	19.6863688560865	23.6487503324646	1472.45206877012	1386.11370904961	1405.83660151922
AT1G16040	2.87617536009312	6.13245095578425	9.14551013411646e-219	1.04091147843135e-216	208	189	249	1178	1063	1164	18.9732013564744	18.4194243257443	19.118632573973	111.310308477905	122.541489747151	108.19847951391
AT1G16060	-1.72482883368319	3.08823127738742	9.79855253094544e-14	3.18336418809831e-13	172	133	151	42	27	31	15.6893780447769	12.9618171181164	11.5940301954615	3.96861880821054	3.11253078379404	2.88157462622956
AT1G16070	-0.623685254073077	1.14969273948115	0.0882831322827292	0.107594082752901	24	25	42	18	13	11	2.18921554113167	2.43643178911962	3.22482959079062	1.70083663209023	1.49862593293787	1.02249422221049
AT1G16080	0.805401438610167	6.89412304721851	2.54674502867198e-31	1.94974459650235e-30	1023	999	1253	1522	1175	1433	93.3153124407372	97.3598142932199	96.2074161252536	143.81518633563	135.452728554	133.203110947966
AT1G16090	-0.112224043140353	1.17552260419457	0.782596700757975	0.806532451754546	22	25	34	21	13	20	2.00678091270403	2.43643178911962	2.61057633540193	1.98430940410527	1.49862593293787	1.85908040401907
AT1G16110	-4.60256573254276	3.93144779166436	7.56104035678315e-76	1.7562702243698e-74	274	305	449	9	7	14	24.9935440945865	29.7244678272593	34.4749639586902	0.850418316045116	0.806952425428085	1.30135628281335
AT1G16120	-1.1251705651031	1.5481947785837	0.000882700670315235	0.00134532723052732	47	32	57	11	19	14	4.28721376804951	3.11863269007311	4.37655444464442	1.03940016405514	2.19029944044766	1.30135628281335
AT1G16130	-0.647610221226412	3.16213981077539	0.00178140281766577	0.00263829968376482	120	101	178	57	57	67	10.9460777056583	9.84318442804325	13.6671349323984	5.38598266828574	6.57089832134298	6.22791935346389
AT1G16140	-0.0317491822395558	2.52220183128092	0.952156925878938	0.960029476868044	80	60	72	38	60	50	7.29738513710555	5.84743629388708	5.52827929849821	3.59065511219049	6.91673507509787	4.64770101004768
AT1G16150	0.621957395488922	3.65058263922555	0.000486921608084325	0.00076126091154026	136	98	141	164	122	129	12.4055547330794	9.5508126133489	10.8262136262257	15.4965115368221	14.0640279860323	11.991068605923
AT1G16160	1.11111989005914	0.49558848453138	0.0206174478303819	0.0271968631385286	18	4	9	12	20	16	1.64191165584875	0.389829086259139	0.691034912312277	1.13389108806016	2.30557835836596	1.48726432321526
AT1G16170	-0.393645577097791	5.27827602107405	0.000622897139183792	0.000963916737703629	592	441	614	341	265	296	54.0006500145811	42.97865676007	47.143937351082	32.2214050857094	30.5489132483489	27.5143899794823
AT1G16180	0.502537923643795	7.4345236157319	7.99451862111283e-13	2.43870909753929e-12	1813	1631	1941	1870	1658	1982	165.376990669655	158.952809922164	149.033196088681	176.698027889374	191.132445908538	184.23486803829
AT1G16190	-0.0533466833230297	4.64217622564335	0.677972843064853	0.709088709203065	274	288	393	235	184	243	24.9935440945865	28.067694210658	30.1751911709694	22.205367141178	21.2113208969668	22.5878269088317
AT1G16210	0.782302779137545	6.37672007934109	1.30423692749132e-20	6.27669765880072e-20	677	702	943	1037	759	1087	61.7541217227557	68.4150046384788	72.4051024789419	97.9870881931984	87.4966986999881	101.041019958437
AT1G16220	0.0118283474868253	2.57471394815285	0.974138005533081	0.979492776410122	85	54	78	66	42	50	7.75347170817465	5.26269266449837	5.98896924003973	6.23640098433085	4.84171455256851	4.64770101004768
AT1G16240	0.450883111475263	6.69832288871454	1.82260839822147e-10	4.74095711711063e-10	1033	1035	1239	1119	961	1183	94.2274855828754	100.868276069552	95.1324729283234	105.735343961609	110.783040119484	109.964605897728
AT1G16250	-0.22496251319931	5.34277354560925	0.053637807709936	0.0673084507260479	564	423	660	377	309	321	51.4465652165941	41.2244258719039	50.6758935695669	35.6230783498899	35.621185636754	29.8382404845061
AT1G16260	-0.85841572062998	4.22312405906506	2.18559680840474e-08	4.8893122749277e-08	288	270	322	141	82	130	26.27058649358	26.3134633224919	24.7236935293948	13.3232202847068	9.45287126930043	12.084022626124
AT1G16270	-0.374254472307569	5.81638552082507	0.000159216581336796	0.00025970303358654	677	783	919	449	375	503	61.7541217227557	76.3090436352264	70.5623427127758	42.4264248782508	43.2295942193617	46.7558721610796
AT1G16280	1.87848214139134	5.2130733800182	5.12900341659818e-49	6.79675892599269e-48	163	170	284	590	446	587	14.8684222168526	16.5677361660134	21.8059905662985	55.7496451629576	51.4143973915609	54.5640098579597
AT1G16300	-0.129084703498859	4.06987702310434	0.38441666523975	0.422870716321239	197	185	274	159	116	156	17.9698109001224	18.0295952394852	21.0381739970626	15.0240569167971	13.3723544785226	14.5008271513488
AT1G16310	1.00981296351413	3.07075753015777	1.10003681490096e-06	2.15618582346689e-06	80	50	84	106	100	102	7.29738513710555	4.87286357823923	6.44965918158125	10.0160379445314	11.5278917918298	9.48131006049726
AT1G16320	0.816168762982855	6.22597302505807	2.5206279460499e-28	1.71561809736625e-27	696	597	760	908	745	957	63.4872506928183	58.1819911241764	58.3540592619256	85.7977589965517	85.8827938491319	88.9569973323126
AT1G16330	0.0952165829261036	1.75610870409831	0.80149218919171	0.823933487880504	25	45	47	20	30	40	2.28043285534548	4.38557722041531	3.60873787540856	1.88981848010026	3.45836753754894	3.71816080803814
AT1G16340	0.3302520983374	4.87662181436353	0.0106416933213419	0.0145353937645398	291	296	397	348	220	327	26.5442384362214	28.8473523831763	30.4823177986638	32.8828415537445	25.3613619420255	30.3959646057118
AT1G16350	1.12344893313977	6.58777587744673	5.06657017669936e-56	7.88744857219147e-55	701	687	913	1259	1013	1341	63.9433372638874	66.9531455650071	70.1016527712343	118.964073322311	116.777543851236	124.651341089479
AT1G16370	-2.81349449862295	2.33029872716011	5.61753916918567e-16	2.10088581524474e-15	123	62	110	10	6	14	11.2197296482998	6.04235083701665	8.44598226159449	0.944909240050129	0.691673507509787	1.30135628281335
AT1G16390	-0.0601489423101286	3.65913216086522	0.817928371578362	0.839145603111118	153	97	238	126	98	105	13.9562490747144	9.45335534178411	18.2740343478135	11.9058564246316	11.2973339559932	9.76017212110012
AT1G16400	-4.12428011834998	2.56231122990838	7.25294665058102e-20	3.35344432476762e-19	76	146	149	0	7	8	6.93251588025027	14.2287616484586	11.4404668816144	0	0.806952425428085	0.743632161607629
AT1G16410	2.95435863203284	3.54787199166562	2.79702108705536e-56	4.370905492792e-55	33	33	40	210	168	217	3.01017136905604	3.21608996163789	3.07126627694345	19.8430940410527	19.366858210274	20.1710223836069
AT1G16430	1.6413857975608	3.21223529113533	1.20153709081231e-15	4.39647979629786e-15	66	37	73	139	111	144	6.02034273811208	3.60591904789703	5.6050609554218	13.1342384366968	12.7959598889311	13.3853789089373
AT1G16440	0.0264686023351561	1.58355653537133	0.959494024469616	0.966618512947926	39	34	32	27	30	20	3.55747525433896	3.31354723320268	2.45701302155476	2.55125494813535	3.45836753754894	1.85908040401907
AT1G16445	0.359896329572254	3.28214278628698	0.0635262604388263	0.0789099919729725	87	90	145	102	94	98	7.93590633660229	8.77115444083062	11.13334025392	9.63807424851132	10.83621828432	9.10949397969345
AT1G16460	0.0772016773348862	6.06517160304074	0.35727729132865	0.395458418469397	817	713	922	631	595	631	74.5245457126905	69.4870346256915	70.7926876835465	59.6237730471632	68.5909561613873	58.6539867468017
AT1G16470	-0.0232070433652847	5.86662981473802	0.825216901015909	0.84564919223254	756	651	798	527	513	519	68.9602895456475	63.4446837886748	61.2717622250219	49.7967169506418	59.1380848920868	48.2431364842949
AT1G16480	-1.20843344659039	1.5908292943616	0.000109349981610939	0.000180782204104527	45	39	58	21	11	12	4.10477913962187	3.8008335910266	4.453336101568	1.98430940410527	1.26806809710128	1.11544824241144
AT1G16489	-1.31896949550666	0.805517435917684	0.00277080103476161	0.00402420252368928	19	36	24	9	7	7	1.73312897006257	3.50846177633225	1.84275976616607	0.850418316045116	0.806952425428085	0.650678141406675
AT1G16490	-1.94610021537098	1.43447865564485	6.33593182474971e-08	1.36564161276851e-07	34	50	56	11	7	8	3.10138868326986	4.87286357823923	4.29977278772083	1.03940016405514	0.806952425428085	0.743632161607629
AT1G16500	0.635028172630199	3.78852224049438	0.00126117652163214	0.00189704283397046	154	97	161	194	129	136	14.0474663889282	9.45335534178411	12.3618467646974	18.3312392569725	14.8709804114604	12.6417467473297
AT1G16510	-1.20323363972883	3.8282525864287	1.65427481533187e-11	4.62677517292887e-11	265	193	257	79	73	71	24.1725882666621	18.8092534120034	19.7328858293617	7.46478299639602	8.41536100803575	6.5997354342677
AT1G16515	-2.92511175787831	0.156423402283951	8.30738845331553e-07	1.64311128830928e-06	19	13	24	1	2	2	1.73312897006257	1.2669445303422	1.84275976616607	0.0944909240050129	0.230557835836596	0.185908040401907
AT1G16520	0.493601022630408	4.6672462276672	0.000135152796098551	0.000221936144090335	230	236	336	261	231	319	20.9799822691785	22.9999160892892	25.798636726325	24.6621311653084	26.6294300391268	29.6523324441042
AT1G16530	-1.09915898636195	0.220753976813418	0.018029835973264	0.0239513195165516	16	14	18	6	4	6	1.45947702742111	1.36440180190699	1.38206982462455	0.566945544030078	0.461115671673192	0.557724121205721
AT1G16540	0.758825068979907	4.89831031714688	6.73866549492375e-08	1.45031032665724e-07	235	278	327	344	261	428	21.4360688402476	27.0931214950101	25.1076018140127	32.5048778577245	30.0877975766758	39.7843206460081
AT1G16550	-2.18136808703344	3.35923669371557	3.57692459076471e-15	1.27046557023226e-14	175	207	203	25	17	53	15.9630299874184	20.1736552139104	15.586676355488	2.36227310012532	1.95974160461106	4.92656307065054
AT1G16560	0.0379013283858298	6.14628722968545	0.662078486274854	0.694556912709966	903	773	947	666	617	655	82.3692347350789	75.3344709195785	72.7122291066362	62.9309553873386	71.1270923555898	60.8848832316246
AT1G16570	-0.578049074204569	4.97938476343049	8.94239170823166e-07	1.76598013231677e-06	420	399	594	242	180	258	38.3112719698041	38.8854513543491	45.6083042126102	22.8668036092131	20.7502052252936	23.982137211846
AT1G16590	-1.25216780996615	3.0147773564633	1.0334086590123e-06	2.02927664115642e-06	141	106	158	40	51	29	12.8616413041485	10.3304707858672	12.1315017939266	3.77963696020052	5.87922481383319	2.69566658582765
AT1G16610	0.656114051122641	6.40904640682113	6.72185878608902e-15	2.34466569538193e-14	715	764	1026	1002	871	954	65.2203796628809	74.4573554754955	78.7779800035995	94.679905853023	100.407937506837	88.6781352717097
AT1G16630	-2.87502432642347	2.90534337234017	5.64415759836715e-26	3.47555926413429e-25	120	152	178	20	12	12	10.9460777056583	14.8135052778473	13.6671349323984	1.88981848010026	1.38334701501957	1.11544824241144
AT1G16640	1.31554303918056	1.38415806352913	0.00186601679168493	0.0027578333581914	23	20	12	46	36	18	2.09799822691785	1.94914543129569	0.921379883083035	4.34658250423059	4.15004104505872	1.67317236361716
AT1G16650	0.0741534742696456	3.92655570263465	0.669192152781195	0.70097860895942	180	131	249	156	130	132	16.4191165584875	12.7669025749868	19.118632573973	14.740584144782	14.9862593293787	12.2699306665259
AT1G16670	-0.268005076747534	4.42798228570126	0.0918975880940319	0.111693514907596	319	209	352	206	131	189	29.0983232342084	20.36856975704	27.0271432371024	19.4651303450327	15.101538247297	17.5683098179802
AT1G16680	-0.621764041132202	4.71989817668222	6.88862374201835e-05	0.000116106322174192	309	377	502	179	143	235	28.1861500920702	36.7413913799238	38.5443917756403	16.9138753968973	16.4848852623166	21.8441947472241
AT1G16690	-1.68459582212549	3.49291552992788	3.43410922531338e-16	1.30141686457631e-15	165	175	274	41	41	54	15.0508568452802	17.0550225238373	21.0381739970626	3.87412788420553	4.72643563465021	5.01951709085149
AT1G16700	0.464073543730422	6.31795028920844	1.11421432716457e-09	2.74791247389197e-09	851	764	910	909	737	871	77.6259343959603	74.4573554754955	69.8713078004635	85.8922499205568	84.9605625057856	80.9629515950306
AT1G16710	-0.557054721699242	6.19120623479618	4.50576812481001e-11	1.22572927331009e-10	979	993	1293	539	433	630	89.3017506153292	96.7750706638312	99.2786824021971	50.930608038702	49.915771458623	58.5610327266008
AT1G16720	0.278718990918525	7.8254671855281	0.00010341515594101	0.000171399263794473	2479	2444	2769	2340	2038	2369	226.127721936058	238.185571704334	212.60840802141	221.10876217173	234.938434717491	220.208073856059
AT1G16730	1.99981639533327	4.33846748538624	5.3165121683629e-43	6.03765991093407e-42	97	87	132	349	253	307	8.84807947874048	8.47878262613627	10.1351787139134	32.9773324777495	29.1655662333294	28.5368842016927
AT1G16740	-0.00225774985310346	4.53841453142837	0.977800209751047	0.98278923108324	267	277	324	226	151	254	24.3550228950898	26.9956642234454	24.877256843242	21.3549488251329	17.407116605663	23.6103211310422
AT1G16750	-1.22678378793656	3.9439764624663	1.1078941366818e-10	2.93513864970903e-10	232	268	276	66	69	106	21.1624168976061	26.1185487793623	21.1917373109098	6.23640098433085	7.95424533636256	9.85312614130108
AT1G16770	-0.382538598745722	0.468399324632703	0.380215252477733	0.418631153733074	24	12	14	9	5	14	2.18921554113167	1.16948725877742	1.07494319693021	0.850418316045116	0.576394589591489	1.30135628281335
AT1G16780	-0.812429896520305	4.40956060990791	3.98250333424814e-09	9.43013705602654e-09	302	294	403	127	117	165	27.5476288925735	28.6524378400467	30.9430077402053	12.0003473486366	13.4876333964409	15.3374133331573
AT1G16790	-0.210056360726155	3.58851051420694	0.267886837917054	0.303232092845278	133	144	202	98	101	96	12.131902790438	14.033847105329	15.5098946985644	9.26011055249127	11.6431707097481	8.92358593929154
AT1G16800	-1.52406176933258	3.43303843298362	1.11454388987737e-10	2.95122924543333e-10	152	194	223	41	32	71	13.8650317605005	18.9067106835682	17.1223094939597	3.87412788420553	3.68892537338553	6.5997354342677
AT1G16810	0.15070034775755	5.48330738730395	0.195665050438256	0.22635890724087	477	507	610	485	311	491	43.5106588799919	49.4108366833458	46.8368107233876	45.8280981424313	35.8517434725906	45.6404239186682
AT1G16820	-1.58797108886251	2.65484611580417	2.54328267666653e-08	5.65612594408023e-08	112	65	155	27	21	30	10.2163391919478	6.334722651711	11.9011568231559	2.55125494813535	2.42085727628426	2.78862060602861
AT1G16825	0.221519058569886	3.43332415999286	0.183215846696574	0.212846217820964	115	105	154	110	91	112	10.4899911345892	10.2330135143024	11.8243751662323	10.3940016405514	10.4903815305651	10.4108502625068
AT1G16830	-0.145949684588532	1.00897557962618	0.732033272563173	0.760081377274427	20	22	30	11	11	25	1.82434628427639	2.14405997442526	2.30344970770759	1.03940016405514	1.26806809710128	2.32385050502384
AT1G16840	1.07943498878488	6.50807110208087	8.82187012621686e-53	1.27998338014026e-51	699	688	827	1190	981	1207	63.7609026354598	67.0506028365719	63.4984302758059	112.444199565965	113.08861847785	112.195502382551
AT1G16850	1.53945430394763	3.29019692210319	1.39890677021269e-16	5.4248349425227e-16	65	59	70	139	131	136	5.92912542389826	5.7499790223223	5.37471598465104	13.1342384366968	15.101538247297	12.6417467473297
AT1G16858	0.0425442393318159	6.36379587325146	0.615336769430959	0.65098771499823	1034	894	1121	740	736	779	94.3187028970893	87.1268007789175	86.0722374113402	69.9232837637096	84.8452835878673	72.4111817365428
AT1G16860	0.0425445667737515	6.36379587325146	0.61536721280108	0.65098771499823	1034	894	1121	740	736	779	94.3187028970893	87.1268007789175	86.0722374113402	69.9232837637096	84.8452835878673	72.4111817365428
AT1G16870	0.849166002954804	5.79532043403736	2.21808052410318e-20	1.05408990251222e-19	443	482	578	699	529	732	40.409270196722	46.9744048942262	44.3797977018329	66.049155879504	60.9825475787796	68.042342787098
AT1G16880	0.477438632951826	7.31294483588598	3.09899613311184e-12	9.09716775742402e-12	1616	1562	1822	1785	1480	1768	147.407179769532	152.228258184194	139.896178914774	168.666299348948	170.612798519081	164.342707715286
AT1G16890	0.509974159673237	6.68399670662307	4.4694245085246e-13	1.38629977147833e-12	1031	989	1176	1132	976	1178	94.0450509544478	96.385241577572	90.2952285421375	106.963725973675	112.512223888259	109.499835796723
AT1G16900	0.221916206610919	4.83682531330842	0.0866166833130109	0.105701452885016	322	307	361	252	246	337	29.3719751768498	29.9193823703889	27.7181781494146	23.8117128492633	28.3586138079013	31.3255048077214
AT1G16905	-3.04745725574187	0.234623567214681	1.38455759210177e-07	2.90987191109857e-07	25	16	19	4	0	1	2.28043285534548	1.55931634503655	1.45885148154814	0.377963696020052	0	0.0929540202009536
AT1G16916	-0.669956963458232	3.36458045803908	0.00136768390223852	0.00204927522161636	159	110	194	65	74	67	14.5035529599973	10.7202998721263	14.8956414431757	6.14191006032584	8.53063992595404	6.22791935346389
AT1G16920	0.0526057138894967	5.66333394450918	0.554544903942298	0.59218849434635	618	550	702	459	435	501	56.3723001841404	53.6014993606316	53.9007231603576	43.3713341183009	50.1463292944596	46.5699641206777
AT1G16930	-1.77710429438797	3.70430329524493	2.55213512901965e-18	1.09246954425879e-17	253	225	236	40	48	63	23.0779804960963	21.9278861020766	18.1204710339664	3.77963696020052	5.5333880600783	5.85610327266008
AT1G16960	-1.24897941758444	3.81067465935891	9.7515673284518e-13	2.9548936526844e-12	241	197	276	91	60	65	21.9833727255305	19.1990824982626	21.1917373109098	8.59867408445618	6.91673507509787	6.04201131306198
AT1G16970	-0.801826532721727	4.19644066390405	1.10169007794968e-07	2.33574714135932e-07	263	245	350	122	87	146	23.9901536382345	23.8770315333722	26.8735799232552	11.5278927286116	10.0292658588919	13.5712869493392
AT1G17020	0.847977127187883	4.44455803443976	2.97792463079811e-08	6.58841705304114e-08	166	202	223	244	258	262	15.142074159494	19.6863688560865	17.1223094939597	23.0557854572232	29.7419608229209	24.3539532926498
AT1G17030	-2.12185669545589	1.4653175636401	1.54838544444707e-08	3.50052666082399e-08	57	38	51	4	7	13	5.19938691018771	3.70337631946182	3.9158645031029	0.377963696020052	0.806952425428085	1.2084022626124
AT1G17040	0.10292749095982	3.49138076870162	0.54015151950257	0.578464735146135	126	110	170	107	95	110	11.4933815909412	10.7202998721263	13.0528816770097	10.1105288685364	10.9514972022383	10.2249422221049
AT1G17050	0.489009571749977	6.03328834520651	2.19510352053385e-09	5.29445324054355e-09	719	571	771	744	593	749	65.5852489197361	55.648102063492	59.198657488085	70.3012474597296	68.3603983255507	69.6225611305142
AT1G17060	-0.504078013660734	5.25278168090062	4.80611505925073e-05	8.21550932155776e-05	562	466	642	344	199	311	51.2641305881665	45.4150885491897	49.2938237449424	32.5048778577245	22.9405046657413	28.9087002824966
AT1G17070	0.830431431472592	5.27754028724102	9.1438894495757e-14	2.97492239405205e-13	335	300	430	515	344	509	30.5578002616295	29.2371814694354	33.0161124771421	48.6628258625817	39.6559477638945	47.3135962822854
AT1G17080	1.0994018062773	6.03889557592061	1.51685771429005e-46	1.87316841426524e-45	482	484	626	862	715	879	43.966745451061	47.1693194373558	48.065317234165	81.4511764923212	82.424426311583	81.7065837566382
AT1G17090	0.711537174741455	3.49589282701821	0.00179500667945285	0.00265710273424498	139	64	123	130	109	144	12.6792066757209	6.23726538014622	9.44414380160111	12.2838201206517	12.5654020530945	13.3853789089373
AT1G17100	1.55106372062837	6.00879493548452	1.14993585540597e-88	3.27659747840085e-87	398	368	485	939	785	913	36.3044910571001	35.8642759358408	37.2391036079393	88.7269776407071	90.4939505658639	84.8670204434706
AT1G17110	-0.776878203657625	5.97128781775632	1.00957678199149e-19	4.62297709715237e-19	912	892	1159	475	328	446	83.1901905630033	86.9318862357879	88.9899403744365	44.8831889023811	37.8114850772017	41.4574930096253
AT1G17120	-0.971399295108559	5.94185531687578	1.15117955896676e-27	7.62256484310019e-27	1048	853	1132	396	345	371	95.5957452960827	83.1310526447613	86.9168356374997	37.4184059059851	39.7712266818128	34.4859414945538
AT1G17130	0.731868404872473	5.80411094487575	8.80791040278085e-14	2.86834621557417e-13	454	494	648	692	500	723	41.412660653074	48.1438921530036	49.7545136864839	65.387719411469	57.639458959149	67.2057566052894
AT1G17140	-0.890341917199081	5.40932779857225	3.0891137448681e-15	1.10140399044749e-14	596	650	805	312	203	286	54.3655192714364	63.34722651711	61.809233823487	29.481168289564	23.4016203374145	26.5848497774727
AT1G17145	0.529759974405101	6.04345651837223	7.27151632552091e-09	1.68500797376933e-08	591	603	859	778	563	793	53.9094327003673	58.7667347535652	65.9554432973606	73.5139388759001	64.9020307880017	73.7125380193562
AT1G17147	-1.61175961834944	3.36680132264896	2.60772402840433e-13	8.23688593430766e-13	206	131	216	37	43	49	18.7907667280468	12.7669025749868	16.5848378954946	3.49616418818548	4.95699347048681	4.55474698984673
AT1G17160	-1.33396886180813	5.0981193765606	6.56084095692951e-35	5.71722452933283e-34	572	545	687	182	158	175	52.1763037303047	53.1142130028076	52.7489983065038	17.1973481689124	18.2140690310911	16.2669535351669
AT1G17170	-0.129094226532101	5.18397234571304	0.231806236330257	0.265204353811245	482	433	502	338	250	353	43.966745451061	42.1989985875518	38.5443917756403	31.9379323136944	28.8197294795745	32.8127691309366
AT1G17180	-0.341015348639039	5.1531121573259	0.0041053648616991	0.00585456006693787	456	502	516	304	252	288	41.5950952815016	48.9235503255219	39.6193349725705	28.7252408975239	29.0502873154111	26.7707578178746
AT1G17190	-0.719356822802638	4.78381127917608	1.39097091442778e-08	3.15544470422787e-08	457	336	477	192	162	201	41.6863125957155	32.7456432457677	36.6248503525507	18.1422574089625	18.6751847027643	18.6837580603917
AT1G17200	0.172257701376242	5.91071948699085	0.0547941936116025	0.0686712329186333	741	601	788	612	539	574	67.5920298324402	58.5718202104356	60.503945655786	57.8284454910679	62.1353367579626	53.3556075953474
AT1G17210	0.407998797063993	7.41739129765998	4.73136124934259e-10	1.19388345751055e-09	1875	1595	2074	1830	1568	1902	171.032464150911	155.444348145832	159.245156459518	172.918390929174	180.757343295891	176.798546422214
AT1G17220	0.251665585302129	7.9449212763266	4.79741421573491e-05	8.20132051383186e-05	2706	2590	3176	2535	2096	2657	246.834052262595	252.414333352792	243.85854238931	239.534492352708	241.624611956752	246.978831673934
AT1G17230	-1.35370136859804	4.74823919305464	1.40052025942916e-20	6.72584588723048e-20	395	463	556	136	100	165	36.0308391144587	45.1227167344953	42.690601249514	12.8507656646818	11.5278917918298	15.3374133331573
AT1G17232	-1.50393488926379	3.28974256091412	1.59654412182324e-14	5.43599790988745e-14	150	160	203	40	39	51	13.6825971320729	15.5931634503655	15.586676355488	3.77963696020052	4.49587779881362	4.74065503024863
AT1G17240	-1.97960454813027	2.08203112082052	1.51831722951081e-08	3.43634170139062e-08	99	56	72	11	18	12	9.03051410716812	5.45760720762794	5.52827929849821	1.03940016405514	2.07502052252936	1.11544824241144
AT1G17250	-1.78925054653099	2.20203469247531	2.24346340620751e-08	5.01547739011057e-08	57	75	112	11	17	22	5.19938691018771	7.30929536735885	8.59954557544166	1.03940016405514	1.95974160461106	2.04498844442098
AT1G17255	-1.87395478034018	2.68022613631875	1.04778086364006e-12	3.17167354512321e-12	98	110	140	15	22	31	8.9392967929543	10.7202998721263	10.7494319693021	1.41736386007519	2.53613619420255	2.88157462622956
AT1G17260	-0.617941745153495	1.00575321641328	0.0885889686695852	0.107941132457107	23	26	32	10	10	18	2.09799822691785	2.5338890606844	2.45701302155476	0.944909240050129	1.15278917918298	1.67317236361716
AT1G17270	-1.50379814955022	3.59691541373056	1.80595637291808e-15	6.5345510794724e-15	207	183	250	43	50	69	18.8819840422606	17.8346806963556	19.1954142308966	4.06310973221556	5.76394589591489	6.4138273938658
AT1G17280	0.9900539865416	6.13826080319441	9.10222965600751e-39	9.05669640420718e-38	580	521	692	911	704	956	52.9060422440153	50.7752384852528	53.1329065911217	86.0812317685668	81.1563582144817	88.8640433121116
AT1G17285	-0.0605240278316398	0.930950633809314	0.886898255933912	0.901820754879792	22	19	25	12	9	25	2.00678091270403	1.85168815973091	1.91954142308966	1.13389108806016	1.03751026126468	2.32385050502384
AT1G17290	0.612611923504891	7.50417595735569	1.22596147790543e-17	5.041403612575e-17	1709	1721	1969	2021	1790	2156	155.890389991417	167.723964362994	151.183082482541	190.966157414131	206.349263073753	200.408867553256
AT1G17300	1.07418804805189	1.80966530748438	0.00120874008211283	0.00182084250457688	40	18	26	58	31	40	3.64869256855278	1.75423088816612	1.99632308001324	5.48047359229075	3.57364645546724	3.71816080803814
AT1G17330	-0.397801123665248	4.52260498141229	0.00202316599169446	0.00297869936556553	316	282	373	192	167	170	28.8246712915669	27.4829505812693	28.6395580324977	18.1422574089625	19.2515792923557	15.8021834341621
AT1G17340	0.0595959326536037	6.36491977716893	0.427101673936787	0.466345040448913	1046	856	1138	796	679	806	95.4133106676551	83.4234244594557	87.3775255790412	75.2147755079903	78.2743852665243	74.9209402819686
AT1G17345	-2.59067708872336	1.22781523188932	4.28921834226119e-09	1.01353190516615e-08	33	33	62	8	0	7	3.01017136905604	3.21608996163789	4.76046272926235	0.755927392040104	0	0.650678141406675
AT1G17350	-0.195144499105672	4.46618564839728	0.134034985887276	0.15899338520483	264	251	369	194	157	203	24.0813709524483	24.461775162761	28.3324314048033	18.3312392569725	18.0987901131728	18.8696661007936
AT1G17360	-0.393276621805677	5.63267830193643	0.0780162255346753	0.0958339376741152	544	686	880	430	187	569	49.6222189323178	66.8556882934423	67.5678580927559	40.6310973221556	21.5571576507217	52.8908374943426
AT1G17370	0.779104703044259	6.59734739373975	1.04899553403378e-21	5.32740989235249e-21	891	768	1044	1186	1055	1081	81.2746269645131	74.8471845617546	80.1600498282241	112.066235869945	121.619258403804	100.483295837231
AT1G17410	-0.0637362460658951	4.09566058174336	0.665107816868223	0.697235012238617	210	184	259	158	131	160	19.1556359849021	17.9321379679204	19.8864491432088	14.929565992792	15.101538247297	14.8726432321526
AT1G17420	0.422148682132784	3.4043585213198	0.0278673195486386	0.0362050716971881	109	96	136	136	96	96	9.94268724930632	9.35589807021933	10.4423053416077	12.8507656646818	11.0667761201566	8.92358593929154
AT1G17430	-2.98603575703258	3.89929892002256	7.60487658680788e-49	1.00387310975472e-47	311	280	339	29	34	21	28.3685847204978	27.2880360381397	26.0289816970957	2.74023679614538	3.91948320922213	1.95203442422002
AT1G17440	0.0167048446764364	5.7626735502541	0.879286356095537	0.894658037115931	618	637	773	559	391	536	56.3723001841404	62.0802819867678	59.3522208019322	52.8204265188022	45.0740569060545	49.8233548277111
AT1G17450	-1.27006842936193	5.46338378118787	1.28116657909195e-30	9.53405728509149e-30	717	726	859	215	193	283	65.4028142913085	70.7539791560337	65.9554432973606	20.3155486610778	22.2488311582315	26.3059877168699
AT1G17455	-0.343019613929644	4.04408404362814	0.0270764560405758	0.0352261034134132	234	175	277	128	110	150	21.3448515260337	17.0550225238373	21.2685189678334	12.0948382726417	12.6806809710128	13.943103030143
AT1G17460	0.753880307337343	3.35679493850554	0.00194974261292397	0.00287473025627733	62	93	136	126	81	147	5.6554734812568	9.06352625552497	10.4423053416077	11.9058564246316	9.33759235138213	13.6642409695402
AT1G17470	0.297796493309246	6.62941782306989	4.17872568912043e-05	7.18321473342929e-05	1092	1029	1219	1015	897	1051	99.6093071214908	100.283532440163	93.5968397898517	95.9082878650881	103.405189372713	97.6946752312022
AT1G17480	-5.10229865838402	1.73512304250461	6.52455991246396e-28	4.3611307969543e-27	68	57	81	2	2	0	6.20277736653972	5.55506447919273	6.21931421081049	0.188981848010026	0.230557835836596	0
AT1G17490	0.0551212201199447	3.47357362530137	0.76556907332051	0.790853852617855	126	123	156	103	82	119	11.4933815909412	11.9872444024685	11.9779384800795	9.73256517251633	9.45287126930043	11.0615284039135
AT1G17500	-1.08653295748695	5.52099400328644	1.0094879519001e-27	6.70602453650365e-27	709	686	928	302	203	284	64.673075777598	66.8556882934423	71.2533776250881	28.5362590495139	23.4016203374145	26.3989417370708
AT1G17510	-0.854579971261948	3.17506680707183	2.26547821008748e-05	3.9832519816394e-05	115	127	178	57	43	67	10.4899911345892	12.3770734887277	13.6671349323984	5.38598266828574	4.95699347048681	6.22791935346389
AT1G17520	-0.285214864023118	4.770995310324	0.0344980568096859	0.0443388764027626	343	312	470	248	158	260	31.2875387753401	30.4066687282128	36.0873787540855	23.4337491532432	18.2140690310911	24.1680452522479
AT1G17530	0.442802436873408	5.60777474180434	8.12830989434845e-07	1.60862330762671e-06	529	437	598	521	469	537	48.2539592191105	42.5888276738109	45.9154308403046	49.2297714066117	54.0658125036817	49.9163088479121
AT1G17550	0.550942135250305	6.21658837377714	9.37030637069355e-13	2.84272866305936e-12	780	645	857	806	706	897	71.1495050867791	62.8599401592861	65.8018799835134	76.1596847480404	81.3869160503183	83.3797561202554
AT1G17560	-0.324544207369327	2.59887590976825	0.137356318172573	0.162641249011761	72	73	99	47	41	52	6.567646623395	7.11438082422928	7.60138403543504	4.44107342823561	4.72643563465021	4.83360905044959
AT1G17580	-1.29352298785114	6.01323031566565	8.94470949125991e-45	1.05925007715284e-43	1083	1033	1295	355	251	403	98.7883512935664	100.673361526423	99.4322457160442	33.5442780217796	28.9350083974928	37.4604701409843
AT1G17590	0.729990850747945	3.12947836696626	0.00522869676324646	0.00737102965833402	48	97	104	97	89	112	4.37843108226333	9.45335534178411	7.98529232005297	9.16561962848625	10.2598236947285	10.4108502625068
AT1G17600	2.55438023038502	3.00882458011005	4.18839781014951e-23	2.25827105193955e-22	25	31	37	164	124	105	2.28043285534548	3.02117541850832	2.84092130617269	15.4965115368221	14.2945858218689	9.76017212110012
AT1G17610	-1.96092982320973	0.362449973212912	8.12569146154619e-05	0.0001361614926981	23	17	21	4	6	1	2.09799822691785	1.65677361660134	1.61241479539531	0.377963696020052	0.691673507509787	0.0929540202009536
AT1G17620	0.41982755900824	5.62209646570889	9.91598715288731e-07	1.95166518206554e-06	516	478	596	544	456	533	47.0681341343308	46.5845758079671	45.7618675264574	51.403062658727	52.5671865707438	49.5444927671083
AT1G17630	-1.22474991384579	0.967719439501382	0.00314119632763369	0.00453642247033917	19	31	39	12	10	5	1.73312897006257	3.02117541850832	2.99448462001987	1.13389108806016	1.15278917918298	0.464770101004768
AT1G17640	-1.33430289225631	3.89763657102847	1.00006677501728e-13	3.24645349703361e-13	227	216	332	90	50	81	20.706330326537	21.0507706579935	25.4915100986306	8.50418316045116	5.76394589591489	7.52927563627724
AT1G17650	0.402923987850287	6.4678023728985	9.76464958597586e-09	2.24269479896735e-08	951	857	1066	962	808	971	86.7476658173423	83.5208817310205	81.849246280543	90.9002688928225	93.1453656779847	90.2583536151259
AT1G17665	-0.285676254354969	2.33372131839636	0.339668014350781	0.377824878380087	51	50	100	46	23	49	4.65208302490479	4.87286357823923	7.67816569235863	4.34658250423059	2.65141511212085	4.55474698984673
AT1G17680	-0.564269340124494	5.74278267497809	1.10826681627169e-08	2.53574517142707e-08	708	693	1001	405	306	458	64.5818584633841	67.5378891943958	76.8584385805099	38.2688242220302	35.2753488829992	42.5729412520367
AT1G17690	0.630259134716251	5.22816084473193	1.30122895512623e-08	2.96104383024226e-08	320	352	444	455	329	465	29.1895405484222	34.3049595908042	34.0910556740723	42.9933704222809	37.92676399512	43.2236193934434
AT1G17700	-8.75714619147984	1.58243826168841	2.47723986868095e-30	1.82230568005985e-29	58	63	66	0	0	0	5.29060422440153	6.13980810858143	5.06758935695669	0	0	0
AT1G17710	1.96901361572054	0.399744850747435	9.73023479119289e-06	1.76378800360263e-05	9	2	8	20	18	16	0.820955827924375	0.194914543129569	0.61425325538869	1.88981848010026	2.07502052252936	1.48726432321526
AT1G17720	-0.118494586221052	6.46674354468556	0.094399675075027	0.114605401082197	1114	1020	1333	845	634	826	101.616088034195	99.4064169960804	102.349948679141	79.8448307842359	73.0868339602009	76.7800206859877
AT1G17730	0.104195943530908	5.52168336796704	0.263726159871073	0.298902292392048	532	497	638	474	347	474	48.5276111617519	48.436263967698	48.986697117248	44.7886979783761	40.0017845176494	44.060205575252
AT1G17744	0.305222285713852	4.45927500823343	0.0249364732977852	0.0325874547714311	260	217	262	212	209	237	23.716501695593	21.1482279295583	20.1167941139796	20.0320758890627	24.0932938449243	22.030102787626
AT1G17745	0.346961021286736	6.30208022874966	2.24636430256076e-06	4.28862785076528e-06	855	772	994	821	739	837	77.9908036528156	75.2370136480138	76.3209669820448	77.5770486081156	85.1911203416222	77.8025149081981
AT1G17750	-1.82289721699359	1.8942137023066	1.49780407910421e-07	3.14014655839215e-07	65	68	60	22	6	12	5.92912542389826	6.62709446640536	4.60689941541518	2.07880032811028	0.691673507509787	1.11544824241144
AT1G17760	-0.431210855587582	5.30687014506682	6.98263940774827e-05	0.000117613527539701	513	535	647	312	238	361	46.7944821916894	52.1396402871598	49.6777320295603	29.481168289564	27.4363824645549	33.5564012925442
AT1G17780	0.357449874909165	5.55102624984911	7.06025421793353e-05	0.000118871982382318	481	465	608	510	391	536	43.8755281368471	45.3176312776249	46.6832474095405	48.1903712425566	45.0740569060545	49.8233548277111
AT1G17790	-0.178959303683652	4.29435766535457	0.195915209468005	0.226635510805817	239	231	307	195	132	168	21.8009380971028	22.5126297314653	23.571968675541	18.4257301809775	15.2168171652153	15.6162753937602
AT1G17810	0.00746146862994722	1.04873281487355	1	1	28	22	21	6	24	21	2.55408479798694	2.14405997442526	1.61241479539531	0.566945544030078	2.76669403003915	1.95203442422002
AT1G17820	0.393148448632521	5.28358875387347	0.000177994400766566	0.000289272670831719	383	386	505	444	316	449	34.9362313438928	37.6185068240069	38.7747367464111	41.9539702582257	36.4281380621821	41.7363550702282
AT1G17830	-0.879442062735784	1.36126457429246	0.024094341907322	0.0315533612027171	36	30	47	13	22	8	3.2838233116975	2.92371814694354	3.60873787540856	1.22838201206517	2.53613619420255	0.743632161607629
AT1G17840	-0.581596929392813	6.82277243328994	8.31217299391159e-16	3.0738535762864e-15	1718	1491	1878	908	683	867	156.711345819342	145.308791903094	144.195951702495	85.7977589965517	78.7355009381975	80.5911355142267
AT1G17850	-0.856228439700174	4.78176053392578	5.5171740653345e-12	1.59287408506916e-11	397	389	526	199	132	192	36.2132737428863	37.9108786387012	40.3871515418064	18.8036938769976	15.2168171652153	17.8471718785831
AT1G17860	0.448884492529761	6.51389889293478	1.88195954463032e-09	4.564425854249e-09	926	912	1073	1027	792	1060	84.4672329619968	88.8810316670836	82.3867178790081	97.0421789531483	91.3009029912919	98.5312614130108
AT1G17870	5.64254974119879	8.50753303630683	0	0	180	173	187	6965	5634	6909	16.4191165584875	16.8601079807077	14.3581698447106	658.129285694915	649.48142355169	642.219325568388
AT1G17880	0.645865868441104	6.55863720130166	1.44032777398841e-18	6.2530186704176e-18	840	858	1084	1102	873	1168	76.6225439396083	83.6183390025852	83.2313161051675	104.128998253524	100.638495342674	108.570295594714
AT1G17890	-0.346271092493892	5.4164570046257	0.000299117622591539	0.000477000290654071	605	510	673	370	297	346	55.1864750993607	49.7032084980402	51.6740551095736	34.9616418818548	34.2378386217345	32.1620909895299
AT1G17920	-2.02374808851612	2.87155016363238	2.67721843993022e-17	1.08160469688129e-16	117	120	171	22	17	33	10.6724257630169	11.6948725877742	13.1296633339333	2.07880032811028	1.95974160461106	3.06748266663147
AT1G17930	-0.576133965209237	4.38694549745338	5.55746758596455e-05	9.44078262302286e-05	254	286	389	152	131	164	23.1691978103101	27.8727796675284	29.8680645432751	14.362620448762	15.101538247297	15.2444593129564
AT1G17940	0.236007366910382	4.68210496240136	0.103693646664408	0.125287316537729	258	228	413	282	202	271	23.5340670671654	22.2202579167709	31.7108243094411	26.6464405694136	23.2863414194962	25.1905394744584
AT1G17950	1.38879987353874	3.90206927773026	5.37263654347414e-19	2.37833199797223e-18	107	92	120	205	192	203	9.76025262087868	8.96606898396019	9.21379883083035	19.3706394210277	22.1335522403132	18.8696661007936
AT1G17960	-0.775946092850512	2.71897893225457	0.0039343961462786	0.00562209484890909	70	86	143	43	28	54	6.38521199496736	8.38132535457148	10.9797769400728	4.06310973221556	3.22780970171234	5.01951709085149
AT1G17970	-0.329600338933791	5.68112257506964	0.000129298514163666	0.000212646597067595	698	607	840	409	370	447	63.6696853212459	59.1565638398243	64.4965918158125	38.6467879180503	42.6531996297702	41.5504470298262
AT1G17980	-0.656601126863452	6.07488352159499	3.98379731552629e-17	1.59126643796426e-16	1028	899	1156	473	422	514	93.7713990118063	87.6140871367414	88.7595954036657	44.6942070543711	48.6477033615217	47.7783663832901
AT1G17990	0.0863028730726051	0.150334108471328	0.913161262814233	0.92549395425325	12	11	11	9	10	7	1.09460777056583	1.07202998721263	0.844598226159449	0.850418316045116	1.15278917918298	0.650678141406675
AT1G18030	0.853339057914681	5.10140508701041	3.09271326546631e-10	7.90522977786755e-10	240	269	432	444	347	421	21.8921554113167	26.2160060509271	33.1696757909893	41.9539702582257	40.0017845176494	39.1336425046015
AT1G18040	0.580688708605574	4.16502687615306	8.21236526468542e-05	0.000137523890123925	154	166	226	211	154	224	14.0474663889282	16.1779070797543	17.3526544647305	19.9375849650577	17.7529533594179	20.8217005250136
AT1G18060	0.564736161084972	6.5349487549767	2.11790974291068e-15	7.63364125668738e-15	909	860	1054	1079	893	1039	82.9165386203618	83.8132535457148	80.9278663974599	101.955707001409	102.94407370104	96.5792269887908
AT1G18070	0.613342371645572	7.12078133126888	2.00403620761392e-18	8.63442477084885e-18	1261	1296	1599	1605	1283	1707	115.025033223626	126.304623947961	122.773869420814	151.657933028046	147.902851689176	158.672512483028
AT1G18080	0.590764088902004	7.47579490404191	6.22818567220225e-17	2.45993522009654e-16	1734	1679	1929	2072	1626	2140	158.170822846763	163.630758957273	148.111816205598	195.785194538387	187.443520535152	198.921603230041
AT1G18090	-1.23414980671296	2.67842505513032	0.000737653768126222	0.00113328179584566	68	124	121	46	11	42	6.20277736653972	12.0847016740333	9.29058048775394	4.34658250423059	1.26806809710128	3.90406884844005
AT1G18100	-0.75902091188658	3.48935041495415	3.50035219876402e-05	6.0592915501545e-05	154	151	209	90	62	66	14.0474663889282	14.7160480062825	16.0473662970295	8.50418316045116	7.14729291093447	6.13496533326294
AT1G18140	-4.48366678346586	2.78660706021484	1.3505433811731e-43	1.55528849073037e-42	147	140	154	2	4	8	13.4089451894315	13.6440180190699	11.8243751662323	0.188981848010026	0.461115671673192	0.743632161607629
AT1G18150	-0.342885686743368	6.00581447655882	0.000159263193757008	0.000259758383130311	911	792	985	489	492	543	83.0989732487895	77.1861590793095	75.6299320697325	46.2060618384513	56.7172276158026	50.4740329691178
AT1G18160	-0.666749188388634	6.52752287400602	2.07174310787835e-18	8.92051304142577e-18	1260	1327	1656	690	553	684	114.933815909412	129.325799366469	127.150423865459	65.1987375634589	63.7492416088187	63.5805498174522
AT1G18170	0.365080001215477	5.7665887536505	5.84815880468332e-05	9.91404463645405e-05	598	556	634	580	511	572	54.547953899864	54.1862429900203	48.6795704895537	54.8047359229075	58.9075270562502	53.1696995549454
AT1G18180	0.289332374292565	3.04366946082177	0.167204324582297	0.195353008139008	71	84	123	85	65	94	6.47642930918118	8.18641081144191	9.44414380160111	8.0317285404261	7.49312966468936	8.73767789888964
AT1G18190	-0.478370080455003	4.81110093765774	0.013906226308917	0.0187345865976709	315	404	495	259	118	262	28.7334539773531	39.372737712173	38.0069201771752	24.4731493172984	13.6029123143592	24.3539532926498
AT1G18200	-2.59422910257779	3.75524452653624	1.96173614859603e-30	1.44881357160371e-29	264	227	327	50	26	21	24.0813709524483	22.1228006452061	25.1076018140127	4.72454620025065	2.99725186587575	1.95203442422002
AT1G18210	-0.574549255772208	5.43408167037539	1.88671706921855e-09	4.57542289264683e-09	631	577	718	340	280	312	57.55812526892	56.2328456928808	55.129229671135	32.1269141617044	32.2780970171234	29.0016543026975
AT1G18250	-2.22269463793666	3.37944478238151	2.64495409061002e-17	1.06941335019395e-16	141	208	252	26	22	45	12.8616413041485	20.2711124854752	19.3489775447437	2.45676402413034	2.53613619420255	4.18293090904291
AT1G18260	0.515105974956663	7.17000925445631	8.35118162927262e-14	2.7226393704473e-13	1474	1276	1736	1627	1409	1564	134.45432115117	124.355478516665	133.292956419346	153.736733356156	162.427995346882	145.380087594291
AT1G18265	-2.24964504062	3.15863864407228	5.4117246243318e-20	2.51977278133377e-19	145	146	225	33	13	32	13.2265105610038	14.2287616484586	17.2758728078069	3.11820049216543	1.49862593293787	2.97452864643051
AT1G18270	-1.12349978760917	7.44767147060432	5.44781309399565e-55	8.29192770109129e-54	2776	2619	3617	986	929	1045	253.219264257563	255.240594228171	277.719253092612	93.1680510689428	107.094114746099	97.1369511099965
AT1G18290	0.698981698134906	1.89372453635795	0.0391500715437759	0.0500006246167528	51	24	29	53	34	36	4.65208302490479	2.33897451755483	2.226668050784	5.00801897226569	3.91948320922213	3.34634472723433
AT1G18300	0.977978560163933	4.3318872720679	8.82068617338015e-10	2.18750027398667e-09	177	125	221	270	236	226	16.145464615846	12.1821589455981	16.9687461801126	25.5125494813535	27.2058246287183	21.0076085654155
AT1G18320	4.57569425278892	1.01789156953353	1.08762552372741e-21	5.51703879728119e-21	1	2	3	37	25	49	0.0912173142138194	0.194914543129569	0.230344970770759	3.49616418818548	2.88197294795745	4.55474698984673
AT1G18330	1.05442561748112	6.02205970854063	7.95294405737237e-41	8.47720941224702e-40	520	462	626	869	656	885	47.4330033911861	45.0252594629305	48.065317234165	82.1126129603562	75.6229701544034	82.2643078778439
AT1G18335	-0.35419058383463	3.84555249419335	0.0306168919878513	0.0395915083099861	178	181	237	111	86	140	16.2366819300599	17.639766153226	18.1972526908899	10.4884925645564	9.91398694097362	13.0135628281335
AT1G18340	-1.86512849939909	4.04950866013183	3.76411392497258e-28	2.54842703175523e-27	283	270	382	65	42	78	25.8144999225109	26.3134633224919	29.33059294481	6.14191006032584	4.84171455256851	7.25041357567438
AT1G18360	-0.043282999199304	4.62360518185684	0.794570792687619	0.817556718888617	298	256	388	246	213	192	27.1827596357182	24.9490615205849	29.7912828863515	23.2447673052332	24.5544095165975	17.8471718785831
AT1G18370	-2.68680338609586	3.57925388849201	1.41427740593868e-14	4.83307776738378e-14	154	280	287	27	9	47	14.0474663889282	27.2880360381397	22.0363355370693	2.55125494813535	1.03751026126468	4.36883894944482
AT1G18382	-0.493574017060699	1.95483318298081	0.118757014756683	0.142154540538718	58	43	59	16	32	33	5.29060422440153	4.19066267728574	4.53011775849159	1.51185478408021	3.68892537338553	3.06748266663147
AT1G18390	-0.977608625900051	5.16793075908239	7.72988029429949e-16	2.86628158532694e-15	595	477	699	198	216	228	54.2743019572225	46.4871185364023	53.6703781895868	18.7092029529926	24.9002462703523	21.1935166058174
AT1G18400	-2.22728551872453	4.54892779704296	3.40222586712762e-48	4.40590400378277e-47	485	426	472	69	64	81	44.2403973937024	41.5167976865983	36.2409420679327	6.51987375634589	7.37785074677107	7.52927563627724
AT1G18415	0.197632359680234	4.40436792062482	0.136524394887776	0.161730963228048	220	218	306	233	173	207	20.0678091270403	21.2456852011231	23.4951870186174	22.016385293168	19.9432527998655	19.2414821815974
AT1G18420	0.258772922490286	4.3210145460689	0.0617116723581298	0.0767910004616742	202	202	283	229	163	199	18.4258974711915	19.6863688560865	21.7292089093749	21.638421597148	18.7904636206826	18.4978500199898
AT1G18440	0.803615073795542	4.83439196679772	3.00806173104015e-10	7.69942037528981e-10	260	208	327	389	281	325	23.716501695593	20.2711124854752	25.1076018140127	36.75696943795	32.3933759350417	30.2100565653099
AT1G18450	0.325021978135868	6.17204386213614	2.30518205720952e-05	4.04958538895999e-05	725	749	943	785	629	768	66.1325528050191	72.9954964020237	72.4051024789419	74.1753753439352	72.5104393706094	71.3886875143323
AT1G18460	0.432055617621193	7.34105880647563	1.29149381020999e-10	3.4008783662946e-10	1754	1518	1933	1711	1513	1837	159.995169131039	147.940138235343	148.418942833292	161.673970972577	174.417002810385	170.756535109152
AT1G18470	0.610184256640366	6.58589724989744	1.21435843234562e-18	5.30233614737102e-18	932	837	1109	1068	951	1140	85.0145368472797	81.5717362997248	85.1508575282572	100.916306837354	109.630250940301	105.967583029087
AT1G18480	0.676798455652027	5.00813938581596	1.23083616482904e-10	3.24615609022305e-10	299	264	380	370	315	398	27.273976949932	25.7287196931032	29.1770296309628	34.9616418818548	36.3128591442638	36.9957000399795
AT1G18485	0.979904476268574	5.33469525863409	3.73294750935784e-14	1.24372899047348e-13	358	264	417	473	383	622	32.6557984885473	25.7287196931032	32.0179509371355	44.6942070543711	44.1518255627081	57.8174005649931
AT1G18490	0.0287118342036866	4.60317237734071	0.82840837771905	0.8483256240293	279	254	373	230	185	249	25.4496306656556	24.7541469774553	28.6395580324977	21.732912521153	21.3265998148851	23.1455510300374
AT1G18500	0.405602750952585	7.17713661346924	1.30465300459196e-07	2.75012101091424e-07	1402	1511	1775	1525	1376	1573	127.886674527775	147.25793733439	136.287441039366	144.098659107645	158.623791055578	146.2166737761
AT1G18540	0.46310402443107	6.71893062558932	9.35719759392196e-09	2.15128388628301e-08	1066	1026	1248	1172	870	1301	97.2376569519315	99.9911606254691	95.8235078406357	110.743362933875	100.292658588919	120.933180281441
AT1G18550	-2.44145151508744	2.40375293453216	4.80554139835475e-16	1.80544886536024e-15	86	113	101	13	12	15	7.84468902238847	11.0126716868207	7.75494734928221	1.22838201206517	1.38334701501957	1.3943103030143
AT1G18560	-1.83464366897731	3.07350999433916	5.60788288698209e-18	2.35331209966412e-17	151	134	175	30	23	40	13.7738144462867	13.0592743896811	13.4367899616276	2.83472772015039	2.65141511212085	3.71816080803814
AT1G18570	-1.27946892243592	3.65467443756864	3.01358873239915e-13	9.4619758407144e-13	205	204	230	75	48	68	18.699549413833	19.8812833992161	17.6597810924248	7.08681930037597	5.5333880600783	6.32087337366484
AT1G18580	-1.6967712789951	4.73524526339618	2.87457638054435e-42	3.19194830938819e-41	481	421	585	113	91	126	43.8755281368471	41.0295113287743	44.917269300298	10.6774744125665	10.4903815305651	11.7122065453202
AT1G18590	-2.06381387480975	2.84407600953853	4.91040604650131e-13	1.52008897967169e-12	113	156	128	18	24	27	10.3075565061616	15.2033343641064	9.82805208621904	1.70083663209023	2.76669403003915	2.50975854542575
AT1G18600	-0.436638300538671	4.79175013335237	0.000419277895683472	0.000660191088222834	413	311	465	211	190	229	37.6727507703074	30.309211456648	35.7034704694676	19.9375849650577	21.9029944044766	21.2864706260184
AT1G18610	-0.336033476994056	4.23001433475321	0.0191480823421519	0.0253628216812353	275	211	291	151	139	152	25.0847614088003	20.5634843001696	22.3434621647636	14.268129524757	16.0237695906434	14.1290110705449
AT1G18620	-1.48307066253269	6.93491156410273	2.2712469913854e-62	3.99751177942549e-61	2129	2113	2474	636	431	683	194.201661961222	205.92721481639	189.957819228952	60.0962276671882	49.6852136227864	63.4875957972513
AT1G18630	0.974926908403694	4.55493912484569	4.15524965875482e-15	1.46925439694356e-14	191	182	232	292	238	329	17.4225070148395	17.7372234247908	17.813344406272	27.5913498094638	27.4363824645549	30.5818726461137
AT1G18640	-0.0296984120326155	5.54575434141982	0.768707814330429	0.793656049598725	564	572	627	476	358	418	51.4465652165941	55.7455593350568	48.1420988910886	44.9776798263862	41.2698526147506	38.8547804439986
AT1G18650	-0.0580985729632386	5.34226558188207	0.554484313273212	0.59218849434635	527	443	583	374	321	379	48.0715245906828	43.1735713031996	44.7637059864508	35.3396055778748	37.0045326517736	35.2295736561614
AT1G18660	0.235115480894794	6.14654293944046	0.001245281708573	0.001874234966466	779	713	968	718	598	768	71.0582877725653	69.4870346256915	74.3246439020315	67.8444834355993	68.9367929151421	71.3886875143323
AT1G18670	-3.40296840498363	4.92175397385511	4.18552863795719e-130	2.09143720014217e-128	630	591	777	49	33	54	57.4669079547062	57.5972474947877	59.6593474296265	4.63005527624563	3.80420429130383	5.01951709085149
AT1G18680	0.310272198513543	4.47266468766178	0.0143241899599425	0.0192470439895941	237	213	299	229	212	224	21.6185034686752	20.7583988432991	22.9577154201523	21.638421597148	24.4391305986792	20.8217005250136
AT1G18690	-1.47706815280806	4.24543569494352	8.11515878450825e-25	4.74879343096888e-24	332	285	396	94	81	86	30.284148318988	27.7753223959636	30.4055361417402	8.88214685647122	9.33759235138213	7.99404573728201
AT1G18700	-0.454210051676989	6.0683226958189	1.22915026112016e-09	3.02263850673012e-09	912	865	1133	539	446	544	83.1901905630033	84.3005399035387	86.9936172944233	50.930608038702	51.4143973915609	50.5669869893187
AT1G18710	-2.64758298977414	2.1877539585788	1.80717526000096e-17	7.37521903419115e-17	74	84	104	16	5	9	6.75008125182264	8.18641081144191	7.98529232005297	1.51185478408021	0.576394589591489	0.836586181808582
AT1G18720	0.506905488113498	6.27076569681367	1.33591908653022e-09	3.27811406464781e-09	737	778	887	924	705	841	67.2271605755849	75.8217572774025	68.105329691221	87.3096137806319	81.2716371324	78.174330989002
AT1G18730	0.374035835707165	6.25012525630518	7.25793120991972e-06	1.33023113882291e-05	819	773	901	816	734	778	74.7069803411181	75.3344709195785	69.1802728881512	77.1045939880906	84.6147257520307	72.3182277163419
AT1G18735	0.202724077346676	3.24030067273235	0.305028235998157	0.342248396456226	113	97	117	85	95	90	10.3075565061616	9.45335534178411	8.98345386005959	8.0317285404261	10.9514972022383	8.36586181808582
AT1G18740	0.609205781300878	5.74334901377014	3.55750169529889e-07	7.25271541761253e-07	580	422	608	595	602	553	52.9060422440153	41.1269686003391	46.6832474095405	56.2220997829827	69.3979085868153	51.4035731711273
AT1G18745	-0.312294878474813	2.65869741280177	0.182071492749404	0.211624797001987	76	66	113	47	39	61	6.93251588025027	6.43217992327579	8.67632723236525	4.44107342823561	4.49587779881362	5.67019523225817
AT1G18750	0.63383852086601	3.13481481496865	0.00905693030795457	0.0124630125751656	78	80	101	83	67	143	7.11495050867791	7.79658172518277	7.75494734928221	7.84274669241607	7.72368750052596	13.2924248887364
AT1G18773	-0.235153473132499	4.32170042344666	0.07507469879051	0.0924145499081402	248	237	321	181	137	175	22.6218939250272	23.097373360854	24.6469118724712	17.1028572449073	15.7932117548068	16.2669535351669
AT1G18800	0.604085820016355	5.39674553752312	2.0657989728448e-07	4.2844729253565e-07	370	375	527	488	348	561	33.7504062591132	36.5464768367943	40.46393319873	46.1115709144463	40.1170634355677	52.147205332735
AT1G18810	-0.733993190524082	4.36945242560891	5.36407631314151e-05	9.12436328689224e-05	278	257	424	172	84	160	25.3584133514418	25.0465187921497	32.5554225356006	16.2524389288622	9.68342910513702	14.8726432321526
AT1G18830	2.4233669444468	1.58922484208835	2.24583931976404e-08	5.02024115046435e-08	6	4	28	43	42	57	0.547303885282916	0.389829086259139	2.14988639386042	4.06310973221556	4.84171455256851	5.29837915145435
AT1G18835	-7.35625275671353	0.338284355282759	4.8600603586736e-14	1.60775159967941e-13	24	20	27	0	0	0	2.18921554113167	1.94914543129569	2.07310473693683	0	0	0
AT1G18840	-1.23126305383441	5.33735553769217	1.0618580851137e-33	8.81811373722103e-33	684	618	794	244	171	230	62.3926429222525	60.2285938270369	60.9646355973275	23.0557854572232	19.7126949640289	21.3794246462193
AT1G18850	0.99764355412738	4.21830213490884	2.51220605029671e-12	7.4214225454115e-12	147	144	184	214	205	264	13.4089451894315	14.033847105329	14.1278248739399	20.2210577370728	23.6321781732511	24.5398613330517
AT1G18860	-1.30279217050348	3.51058774440839	1.52480506452176e-10	3.99216375167505e-10	194	159	229	61	34	76	17.696158957481	15.4957061788008	17.5829994355013	5.76394636430579	3.91948320922213	7.06450553527247
AT1G18870	0.613063799224911	4.71320131930628	0.000273351686330878	0.000437307199583063	278	240	264	233	309	317	25.3584133514418	23.3897451755483	20.2703574278268	22.016385293168	35.621185636754	29.4664244037023
AT1G18880	-0.644340142910525	5.36152159128008	5.9540928386657e-11	1.60333201874007e-10	580	537	757	290	266	303	52.9060422440153	52.3345548302894	58.1237142911548	27.4023679614538	30.6641921662672	28.1650681208889
AT1G18890	-0.812993626924866	6.07728471660067	6.95630468012512e-22	3.56017521812949e-21	1048	903	1273	481	406	428	95.5957452960827	88.0039162230006	97.7430492637253	45.4501344464112	46.8032406748289	39.7843206460081
AT1G18900	-1.09646616661117	4.29206341707339	5.44784641675073e-15	1.91211289258133e-14	338	282	353	119	90	120	30.831452204271	27.4829505812693	27.103924894026	11.2444199565965	10.3751026126468	11.1544824241144
AT1G18910	0.045149154320811	5.15879338902807	0.709878694759535	0.739288573583702	473	351	499	367	260	359	43.1457896231366	34.2075023192394	38.3140468048696	34.6781691098398	29.9725186587575	33.3704932521423
AT1G18940	-0.933020897765314	2.82605917829272	0.000406906608235495	0.000641401529808462	137	83	111	42	46	36	12.4967720472933	8.08895353987713	8.52276391851808	3.96861880821054	5.3028302242417	3.34634472723433
AT1G18950	-0.484848307632354	5.71408444250235	9.07428988956065e-05	0.000151252930573126	661	731	897	443	269	480	60.2946446953346	71.2412655138576	68.8731462604569	41.8594793342207	31.0100289200221	44.6179296964577
AT1G18970	-0.0873994909096654	3.55216077917766	0.66268260296123	0.695155068451957	171	111	166	128	75	102	15.5981607305631	10.8177571436911	12.7457550493153	12.0948382726417	8.64591884387234	9.48131006049726
AT1G18980	-0.11470852333862	5.06088681222768	0.294177554857919	0.330816531253386	452	377	468	317	238	312	41.2302260246464	36.7413913799238	35.9338154402384	29.9536229095891	27.4363824645549	29.0016543026975
AT1G18990	0.0766182429406728	1.8035794270039	0.807377331973305	0.829608757154033	45	29	48	38	20	35	4.10477913962187	2.82626087537876	3.68551953233214	3.59065511219049	2.30557835836596	3.25339070703337
AT1G19000	0.565312852348895	7.690441773839	1.09480915870698e-15	4.01528020666487e-15	2160	1862	2246	2375	1977	2352	197.02939870185	181.465439653629	172.451601450375	224.415944511906	227.906420724475	218.627855512643
AT1G19010	1.28477243369249	4.67456409524614	2.1219444565713e-26	1.33268780140332e-25	188	155	229	339	289	374	17.148855072198	15.1058770925416	17.5829994355013	32.0324232376994	33.3156072783881	34.7648035551566
AT1G19020	1.82143887858335	4.81495663279992	8.42567703796691e-37	7.86051208910874e-36	173	116	193	477	355	389	15.7805953589908	11.305043501515	14.8188597862522	45.0721707503912	40.9240158609958	36.1591138581709
AT1G19025	1.36381861899048	3.36688492754612	8.79726180041492e-11	2.34582197715867e-10	54	68	103	152	133	127	4.92573496754625	6.62709446640536	7.90851066312939	14.362620448762	15.3320960831336	11.8051605655211
AT1G19050	-0.588571594995444	3.60771089957979	0.00198041806688722	0.00291806853684684	197	131	209	104	66	87	17.9698109001224	12.7669025749868	16.0473662970295	9.82705609652135	7.60840858260766	8.08699975748296
AT1G19070	-0.809040631285432	1.01587343710935	0.0270710108644083	0.0352230386056278	30	25	30	9	9	17	2.73651942641458	2.43643178911962	2.30344970770759	0.850418316045116	1.03751026126468	1.58021834341621
AT1G19080	-0.67737203849988	3.52667030824597	0.000331030224195711	0.000525844475699584	170	145	202	75	55	104	15.5069434163493	14.1313043768938	15.5098946985644	7.08681930037597	6.34034048550638	9.66721810089917
AT1G19100	-0.891061002917642	4.34249652256412	5.75538895061456e-07	1.15508085257877e-06	281	301	386	105	96	177	25.6320652940833	29.3346387410002	29.6377195725043	9.92154702052636	11.0667761201566	16.4528615755688
AT1G19110	-0.116461944138163	6.91929396393192	0.183709076579126	0.213370817613048	1557	1405	1772	1184	982	971	142.025358230917	136.927466548522	136.057096068595	111.877254021935	113.203897395769	90.2583536151259
AT1G19120	-0.816726189383295	4.7155766463136	1.8857834369836e-11	5.25490278475014e-11	404	373	458	164	158	183	36.851794942383	36.3515622936647	35.1659988710025	15.4965115368221	18.2140690310911	17.0105856967745
AT1G19130	-0.133722585884504	5.33924548539976	0.193981357283175	0.224575953134064	539	430	624	352	320	369	49.1661323612487	41.9066267728574	47.9117539203178	33.2608052497646	36.8892537338553	34.3000334541519
AT1G19140	1.30020767076697	5.78436147749448	1.26686547890944e-44	1.49420109766366e-43	408	317	495	758	659	732	37.2166641992383	30.8939550860367	38.0069201771752	71.6241203957998	75.9688069081583	68.042342787098
AT1G19150	0.788136953661635	6.78988659419495	3.15122856602349e-25	1.87454180116502e-24	1030	940	1087	1397	1114	1309	93.953833640234	91.6098352708976	83.4616610759383	132.003820835003	128.420714560984	121.676812443048
AT1G19160	-1.78676142193443	0.138323720151898	0.00232300598112459	0.00339890183797311	11	13	26	6	4	0	1.00339045635201	1.2669445303422	1.99632308001324	0.566945544030078	0.461115671673192	0
AT1G19170	-0.1066926428854	4.89137067017817	0.374805927745889	0.413274975335308	397	324	431	245	227	299	36.2132737428863	31.5761559869902	33.0928941340657	23.1502763812282	26.1683143674536	27.7932520400851
AT1G19180	0.302416717733676	4.10697172829947	0.0384114961626828	0.049097599318997	185	165	232	160	151	205	16.8752031295566	16.0804498081895	17.813344406272	15.1185478408021	17.407116605663	19.0555741411955
AT1G19190	-1.98155817106874	2.07814517033883	2.22957593226947e-09	5.37569990872127e-09	79	62	86	22	13	6	7.20616782289173	6.04235083701665	6.60322249542842	2.07880032811028	1.49862593293787	0.557724121205721
AT1G19200	-0.402317192134892	1.80460691833477	0.157872874498705	0.185105109589365	50	36	54	29	23	24	4.56086571069097	3.50846177633225	4.14620947387366	2.74023679614538	2.65141511212085	2.23089648482289
AT1G19220	-1.29861934924295	4.9997636748537	7.73544054230033e-20	3.56847490182632e-19	465	542	667	176	115	203	42.416051109426	52.8218411881133	51.213365168032	16.6304026248823	13.2570755606043	18.8696661007936
AT1G19230	1.2974725935594	5.49212910396011	2.83014687929498e-32	2.23103817768325e-31	293	275	434	669	510	582	26.7266730646491	26.8007496803158	33.3232391048364	63.2144281593537	58.7922481383319	54.099239756955
AT1G19240	0.577867752007044	3.96646544094877	0.000130289401466718	0.000214224636263937	163	122	192	182	154	174	14.8684222168526	11.8897871309037	14.7420781293286	17.1973481689124	17.7529533594179	16.1739995149659
AT1G19250	0.484483171507508	0.546880667782555	0.315836045207704	0.353330041946718	15	2	25	18	11	12	1.36825971320729	0.194914543129569	1.91954142308966	1.70083663209023	1.26806809710128	1.11544824241144
AT1G19270	-0.206584969810137	4.74611379297678	0.0730669455233852	0.090062120987762	331	316	429	236	198	236	30.1929310047742	30.796497814472	32.9393308202185	22.2998580651831	22.825225747823	21.937148767425
AT1G19290	0.792759006639365	3.80108161079357	2.35978186293084e-07	4.87199949872661e-07	113	118	158	170	139	176	10.3075565061616	11.4999580446446	12.1315017939266	16.0634570808522	16.0237695906434	16.3599075553678
AT1G19300	0.226132293844729	4.22730557779746	0.186522132438536	0.216429481607854	193	170	293	216	171	157	17.6049416432671	16.5677361660134	22.4970254786108	20.4100395850828	19.7126949640289	14.5937811715497
AT1G19310	-1.2413622383113	4.9225877401128	2.58504103458335e-24	1.47725901465855e-23	494	453	624	178	150	148	45.0613532216268	44.1481440188475	47.9117539203178	16.8193844728923	17.2918376877447	13.7571949897411
AT1G19330	-0.395864763580219	4.31036410151828	0.0211741482421504	0.0278895959262528	242	242	357	122	152	181	22.0745900397443	23.5846597186779	27.4110515217203	11.5278927286116	17.5223955235813	16.8246776563726
AT1G19340	-1.79694205074962	1.46636281128508	9.2695077657678e-08	1.97652378848132e-07	52	36	53	9	8	12	4.74330033911861	3.50846177633225	4.06942781695007	0.850418316045116	0.922231343346383	1.11544824241144
AT1G19350	0.00420378446399178	6.67219683053449	0.962905541089816	0.969721566155782	1243	1201	1372	944	855	964	113.383121567778	117.046183149306	105.34443329916	89.1994322607322	98.5634748201447	89.6076754737192
AT1G19360	-1.0040793712694	5.7376201405504	1.68409409586796e-31	1.29560780105321e-30	856	801	988	352	264	337	78.0820209670294	78.0632745233925	75.8602770405032	33.2608052497646	30.4336343304306	31.3255048077214
AT1G19370	-1.41899840137317	4.99539674574941	1.26093275543335e-33	1.04416852710441e-32	565	478	665	145	146	167	51.537782530808	46.5845758079671	51.0598018541849	13.7011839807269	16.8307220160715	15.5233213735592
AT1G19380	-3.11245731921291	3.69737322150507	6.08304233968797e-45	7.22872902628698e-44	240	272	298	28	12	28	21.8921554113167	26.5083778656214	22.8809337632287	2.64574587214036	1.38334701501957	2.6027125656267
AT1G19394	0.627496787547598	4.12481855984413	6.88249902938992e-06	1.26402292797052e-05	171	144	206	200	159	221	15.5981607305631	14.033847105329	15.8170213262588	18.8981848010026	18.3293479490094	20.5428384644107
AT1G19396	0.556062786919727	5.22298520982918	4.86085072063353e-08	1.05726986637243e-07	370	319	460	414	337	465	33.7504062591132	31.0888696291663	35.3195621848497	39.1192425380754	38.8489953384664	43.2236193934434
AT1G19397	0.467033339716826	4.09626533425486	0.000758327509265442	0.00116414015992697	174	151	219	188	151	202	15.8718126732046	14.7160480062825	16.8151828662654	17.7642937129424	17.407116605663	18.7767120805926
AT1G19400	0.873410231124512	7.46911734943855	7.53874661046814e-30	5.44592037407125e-29	1630	1338	1762	2200	1945	2076	148.684222168526	130.397829353682	135.289279499359	207.880032811028	224.217495351089	192.97254593718
AT1G19430	-1.14891968264084	5.63126538356631	7.94430311202213e-30	5.73080767098583e-29	787	811	928	315	215	297	71.7880262862759	79.0378472390404	71.2533776250881	29.7646410615791	24.784967352434	27.6073439996832
AT1G19440	-0.996111833604571	5.05814385354079	1.2231813579703e-19	5.57493136390155e-19	508	489	646	201	161	232	46.3383956206203	47.6566057951797	49.6009503726367	18.9926757250076	18.559905784846	21.5653326866212
AT1G19450	0.88979212322139	6.22467606483185	4.82378334280088e-28	3.24334917439979e-27	666	610	703	954	796	899	60.7507312664037	59.4489356545186	53.9775048172812	90.1443415007823	91.7620186629651	83.5656641606573
AT1G19480	-2.8991009557435	3.85561502259628	2.67318128850231e-45	3.2158229628624e-44	318	245	335	32	32	22	29.0071059199946	23.8770315333722	25.7218550694014	3.02370956816041	3.68892537338553	2.04498844442098
AT1G19485	-0.592039026386092	5.2216049377116	2.35475474786433e-06	4.48678018224483e-06	441	543	690	278	222	300	40.2268355682944	52.9192984596781	52.9793432772745	26.2684768733936	25.5919197778621	27.8862060602861
AT1G19490	2.03403687083223	3.93174945866311	3.07597840573669e-34	2.60510829261379e-33	82	71	80	264	199	228	7.47981976553319	6.91946628109971	6.1425325538869	24.9456039373234	22.9405046657413	21.1935166058174
AT1G19510	-3.29494987484233	0.19400422307268	2.14643726113376e-07	4.44631548724442e-07	21	12	26	0	2	2	1.91556359849021	1.16948725877742	1.99632308001324	0	0.230557835836596	0.185908040401907
AT1G19520	-0.751504891205445	5.48603285814745	3.75499126196459e-13	1.17090572273773e-12	665	623	807	309	228	364	60.6595139521899	60.7158801848609	61.9627971373341	29.197695517549	26.2835932853719	33.8352633531471
AT1G19530	-0.00549465960418214	4.82796012080455	0.992579259431239	0.99622630256554	363	222	502	258	244	259	33.1118850596164	21.6355142873822	38.5443917756403	24.3786583932933	28.1280559720647	24.075091232047
AT1G19540	-3.77586847348023	3.80941393060004	1.10170233751149e-35	9.8906992938641e-35	247	234	442	12	6	30	22.5306766108134	22.8050015461596	33.9374923602251	1.13389108806016	0.691673507509787	2.78862060602861
AT1G19550	-0.526870761817884	1.1145317453511	0.12273933565648	0.146460489713412	24	31	31	16	14	13	2.18921554113167	3.02117541850832	2.38023136463117	1.51185478408021	1.61390485085617	1.2084022626124
AT1G19570	0.38248160678035	6.48740311965625	7.25327842874305e-07	1.44143869599048e-06	948	902	1083	898	848	1010	86.4740138747008	87.9064589514358	83.1545344482439	84.8528497565016	97.7565223947166	93.8835604029631
AT1G19580	0.685054911063439	5.85146617276551	4.48075003090561e-15	1.58107347370243e-14	543	487	649	684	611	641	49.5310016181039	47.4616912520501	49.8312953434075	64.6317920194288	70.43541884808	59.5835269488112
AT1G19600	0.0765322531766351	6.2125690027206	0.328170093241103	0.365809929823738	920	812	978	707	613	744	83.9199290767138	79.1353045106052	75.0924604712674	66.8050832715441	70.6659766839166	69.1577910295095
AT1G19610	1.58085542867506	1.72901218450655	8.12782850281665e-06	1.48382483102125e-05	22	17	24	29	37	71	2.00678091270403	1.65677361660134	1.84275976616607	2.74023679614538	4.26531996297702	6.5997354342677
AT1G19620	-2.0897306093734	1.75885473689332	1.2427439007345e-08	2.83299146482115e-08	60	34	89	10	10	10	5.47303885282916	3.31354723320268	6.83356746619918	0.944909240050129	1.15278917918298	0.929540202009536
AT1G19640	2.5257198786964	0.727548001680176	8.93905553241722e-09	2.05852245819239e-08	8	6	4	30	28	18	0.729738513710555	0.584743629388708	0.307126627694345	2.83472772015039	3.22780970171234	1.67317236361716
AT1G19650	0.0180060822227938	4.498649731794	0.891858879413815	0.906235138505646	275	214	359	208	184	221	25.0847614088003	20.8558561148639	27.5646148355675	19.6541121930427	21.2113208969668	20.5428384644107
AT1G19660	0.165076321671729	7.25807790969495	0.0236549192789454	0.0310076352465131	1724	1707	1990	1470	1349	1566	157.258649704625	166.359562561087	152.795497277937	138.901658287369	155.511260271784	145.565995634693
AT1G19670	1.25251909686787	4.71139723478078	1.03106159456943e-14	3.54895142606585e-14	240	149	204	372	325	318	21.8921554113167	14.5211334631529	15.6634580124116	35.1506237298648	37.4656483234468	29.5593784239032
AT1G19680	-1.09369200605032	5.52753091030069	6.62550095811944e-29	4.6153226157427e-28	699	683	958	290	233	263	63.7609026354598	66.5633164787479	73.5568273327957	27.4023679614538	26.8599878749634	24.4469073128508
AT1G19690	-0.699343603137061	3.83439179565023	1.18944014600844e-05	2.14318911796612e-05	193	211	240	99	80	108	17.6049416432671	20.5634843001696	18.4275976616607	9.35460147649628	9.22231343346383	10.039034181703
AT1G19700	0.550050427226558	6.1746945952925	6.0340769884336e-10	1.51161818613401e-09	680	647	899	850	598	907	62.0277736653972	63.0548547024157	69.0267095743041	80.317285404261	68.9367929151421	84.3092963222649
AT1G19710	-1.85851097443873	4.14036563366644	4.06748722898813e-30	2.9697295388553e-29	307	320	363	80	49	69	28.0037154636426	31.1863269007311	27.8717414632618	7.55927392040103	5.6486669779966	6.4138273938658
AT1G19715	0.555322025646143	6.65287088289494	1.19145832871255e-08	2.7194080637627e-08	848	980	1260	1145	854	1283	77.3522824533188	95.508126133489	96.7448877237187	108.19210798574	98.4481959022264	119.260007917823
AT1G19720	0.194892444591186	6.83142718312256	0.0163602644589071	0.0218410490010184	1266	1233	1499	1118	884	1318	115.481119794695	120.16481583938	115.095703728456	105.640853037604	101.906563439775	122.513398624857
AT1G19730	0.276037375652331	4.48236041664569	0.0247730003614105	0.0323924213941931	250	213	300	228	196	240	22.8043285534549	20.7583988432991	23.0344970770759	21.5439306731429	22.5946679119864	22.3089648482289
AT1G19740	0.297415899732443	6.4832381114575	8.6178316820394e-05	0.00014401951029443	1009	922	1086	909	812	956	92.0382700417438	89.8556043827315	83.3848794190147	85.8922499205568	93.6064813496579	88.8640433121116
AT1G19750	-0.579972768051524	0.238463670478317	0.343615163354326	0.381925122159293	18	5	21	3	3	15	1.64191165584875	0.487286357823923	1.61241479539531	0.283472772015039	0.345836753754894	1.3943103030143
AT1G19770	0.470419197154841	7.01478299671743	1.90455982527446e-10	4.94659192956361e-10	1384	1236	1457	1450	1229	1401	126.244762871926	120.457187654074	111.870874137665	137.011839807269	141.677790121588	130.228582301536
AT1G19790	0.82213899150591	1.24967022440796	0.040592613529918	0.0517434590211193	13	32	16	28	22	30	1.18582508477965	3.11863269007311	1.22850651077738	2.64574587214036	2.53613619420255	2.78862060602861
AT1G19800	0.0676943715555131	5.2914321433627	0.53318403970374	0.571872751238706	488	395	558	352	356	372	44.5140493363439	38.4956222680899	42.8441645633611	33.2608052497646	41.0392947789141	34.5788955147547
AT1G19835	-1.15313079470318	6.92523388723252	2.31969382174781e-15	8.33746795195568e-15	1756	2114	2384	753	427	889	160.177603759467	206.024672087955	183.04747010583	71.1516657757747	49.2240979511132	82.6361239586477
AT1G19840	-2.27332678192105	0.975125942887314	1.60499049280872e-07	3.35696173825137e-07	41	28	33	8	5	2	3.7399098827666	2.72880360381397	2.53379467847835	0.755927392040104	0.576394589591489	0.185908040401907
AT1G19850	-1.66790387049938	4.39319888872217	1.08488416343606e-14	3.72919829803934e-14	306	386	466	59	76	128	27.9124981494287	37.6185068240069	35.7802521263912	5.57496451629576	8.76119776179064	11.8981145857221
AT1G19860	1.25046692970171	5.60803912048834	3.3557534250525e-42	3.72221550725775e-41	370	300	434	667	574	643	33.7504062591132	29.2371814694354	33.3232391048364	63.0254463113436	66.170098885103	59.7694349892131
AT1G19870	-0.882388110767253	6.65199537350743	8.65738306701026e-20	3.98391300300627e-19	1435	1547	1900	700	468	757	130.896845896831	150.766399110722	145.885148154814	66.1436468035091	53.9505335857634	70.3661932921218
AT1G19880	-0.800071400278173	6.05003179385946	1.02106407171644e-24	5.94107913582923e-24	967	947	1234	473	372	457	88.2071428447634	92.2920361718511	94.7485646437055	44.6942070543711	42.8837574656068	42.4799872318358
AT1G19900	-0.415586298941532	4.48910816324547	0.0476947802431944	0.0602047420112337	428	232	286	189	162	162	39.0410104835147	22.61008700303	21.9595538801457	17.8587846369474	18.6751847027643	15.0585512725545
AT1G19910	0.539470815286029	6.88863742221107	8.22993521903438e-14	2.68353784549351e-13	1241	1097	1297	1341	1099	1385	113.20068693935	106.910626906569	99.5858090298914	126.712329090722	126.691530792209	128.741317978321
AT1G19920	0.272299817462184	6.37023403778339	6.82828376521096e-05	0.000115136666253397	910	831	1088	864	722	874	83.0077559345757	80.9869926703361	83.5384427328619	81.6401583403312	83.2313787370111	81.2418136556334
AT1G19940	-1.11704705482083	1.82461972324178	0.00026311308844701	0.000421388199109905	64	39	63	15	14	26	5.83790810968444	3.8008335910266	4.83724438618594	1.41736386007519	1.61390485085617	2.41680452522479
AT1G19950	0.549393497405997	4.35153800720813	4.41201363532895e-05	7.56709278752484e-05	202	183	243	252	196	213	18.4258974711915	17.8346806963556	18.6579426324315	23.8117128492633	22.5946679119864	19.7992063028031
AT1G19960	0.016712394554516	4.22922440619618	0.910952834463853	0.923575529255255	238	200	259	181	171	153	21.709720782889	19.4914543129569	19.8864491432088	17.1028572449073	19.7126949640289	14.2219650907459
AT1G19968	1.46448409250514	0.835314732220851	0.00106478223181947	0.00161168774165389	20	4	10	25	14	30	1.82434628427639	0.389829086259139	0.767816569235863	2.36227310012532	1.61390485085617	2.78862060602861
AT1G19970	0.810803118587119	3.88374470027867	5.72853099111927e-05	9.71767942494497e-05	161	98	151	158	188	165	14.6859875884249	9.5508126133489	11.5940301954615	14.929565992792	21.67243656864	15.3374133331573
AT1G19980	2.01842852359267	4.37020886392359	1.26778827095164e-35	1.13568772658445e-34	91	106	120	360	225	351	8.30077559345757	10.3304707858672	9.21379883083035	34.0167326418047	25.937756531617	32.6268610905347
AT1G19990	-0.738605010623696	3.28901699444729	0.0262801522070328	0.0342451010218472	96	172	170	75	25	96	8.75686216452666	16.762650709143	13.0528816770097	7.08681930037597	2.88197294795745	8.92358593929154
AT1G20010	-0.417085291805911	7.29891787018535	1.0092330399482e-08	2.31484071757935e-08	2187	2102	2455	1264	1125	1255	199.492266185623	204.855184829177	188.498967747404	119.436527942336	129.688782658085	116.657295352197
AT1G20020	0.316197394340129	7.74157472406092	1.19113247532614e-05	2.14604968973763e-05	2175	2276	2730	2313	1769	2396	198.397658415057	221.81275008145	209.613923401391	218.557507223595	203.928405797469	222.717832401485
AT1G20030	1.64489270885235	5.09603081210175	1.08288160650113e-25	6.58113185179137e-25	242	137	265	488	473	466	22.0745900397443	13.3516462043755	20.3471390847504	46.1115709144463	54.5269281753549	43.3165734136444
AT1G20050	-0.122175359723575	5.75121624532508	0.194230261198761	0.22482599927561	719	647	730	491	422	480	65.5852489197361	63.0548547024157	56.050609554218	46.3950436864613	48.6477033615217	44.6179296964577
AT1G20060	-1.41264689856508	2.27499372308224	1.1192063156856e-07	2.37141170642786e-07	76	77	89	29	12	25	6.93251588025027	7.50420991048842	6.83356746619918	2.74023679614538	1.38334701501957	2.32385050502384
AT1G20070	1.68732838598293	4.09081000700112	1.21582145443043e-25	7.37156973569584e-25	119	79	115	272	195	262	10.8548603914445	7.69912445361799	8.82989054621242	25.7015313293635	22.4793889940681	24.3539532926498
AT1G20090	-0.198848175258708	6.15589848707359	0.00993845177375402	0.0136120511758857	949	847	1062	618	551	624	86.5652311889146	82.5463090153726	81.5421196528486	58.395391035098	63.5186837729821	58.003308605395
AT1G20100	0.945858793946506	6.28884485594296	1.54184811868381e-35	1.37817811550939e-34	608	605	820	972	791	1057	55.4601270420022	58.9616492966947	62.9609586773407	91.8451781328726	91.1856240733736	98.2523993524079
AT1G20110	0.51244055430819	7.11568152666613	2.0797138842718e-15	7.50257058409516e-15	1402	1300	1609	1571	1294	1573	127.886674527775	126.69445303422	123.54168599005	148.445241611875	149.170919786277	146.2166737761
AT1G20120	0.188663670910184	0.438882662506325	0.733717166823271	0.761598196114321	14	10	18	4	14	16	1.27704239899347	0.974572715647847	1.38206982462455	0.377963696020052	1.61390485085617	1.48726432321526
AT1G20140	0.718917559061983	3.80718685559724	2.43360664470497e-05	4.26677786307837e-05	124	118	161	138	155	182	11.3109469625136	11.4999580446446	12.3618467646974	13.0397475126918	17.8682322773362	16.9176316765735
AT1G20160	-0.202728751318282	5.20428691542816	0.0507491315092111	0.0638713267741251	492	440	542	307	262	357	44.8789185931991	42.8811994885053	41.6156580525838	29.008713669539	30.2030764945941	33.1845852117404
AT1G20190	-1.57573381997098	5.34813872448779	1.66208018929621e-35	1.48047986252659e-34	773	650	819	223	162	157	70.5109838872824	63.34722651711	62.8841770204172	21.0714760531179	18.6751847027643	14.5937811715497
AT1G20200	0.126672350499574	6.5578249544763	0.107097462747802	0.129118208633803	1168	988	1230	904	829	929	106.541823001741	96.2877843060073	94.4414380160111	85.4197953005317	95.566222954269	86.3542847666859
AT1G20220	2.31266703452371	7.3385024469916	1.70771332126574e-257	2.57249432446847e-255	681	606	773	2657	2150	2571	62.118990979611	59.0591065682595	59.3522208019322	251.062385081319	247.84967352434	238.984785936652
AT1G20225	1.24088603950107	6.4330230194832	9.50981918883866e-66	1.7890511085559e-64	646	560	747	1186	996	1137	58.9263849821273	54.5760720762794	57.355897721919	112.066235869945	114.817802246625	105.688720968484
AT1G20230	-1.2502232243105	1.75397035071331	7.254295846215e-05	0.000122018685551237	62	52	46	18	13	18	5.6554734812568	5.0677781213688	3.53195621848497	1.70083663209023	1.49862593293787	1.67317236361716
AT1G20260	0.438485956627587	7.56756401194295	6.3718551084031e-10	1.59428670744815e-09	1903	1936	2216	2079	1682	2188	173.586548948898	188.677277749423	170.148151742667	196.446631006422	193.899139938577	203.383396199686
AT1G20270	0.359411863269957	4.184217303611	0.0165903289254213	0.022125118389214	188	161	255	172	161	222	17.148855072198	15.6906207219303	19.5793225155145	16.2524389288622	18.559905784846	20.6357924846117
AT1G20290	1.03486189226766	0.851908761047428	0.0612934843136473	0.0762958085596086	16	5	21	19	5	39	1.45947702742111	0.487286357823923	1.61241479539531	1.79532755609525	0.576394589591489	3.62520678783719
AT1G20300	-1.00050591203218	3.47383998133189	1.80068571284406e-07	3.75362720787914e-07	160	155	221	60	48	85	14.5947702742111	15.1058770925416	16.9687461801126	5.66945544030078	5.5333880600783	7.90109171708105
AT1G20330	-0.673262591104351	6.83272672948164	2.39151721328552e-20	1.13545801039584e-19	1764	1565	1912	822	724	824	160.907342273177	152.520629998888	146.806528037897	77.6715395321206	83.4619365728477	76.5941126455857
AT1G20340	0.590886931474214	9.04351367877637	1.04863539540137e-16	4.09129562856368e-16	5484	4616	5750	6253	5117	5858	500.235751148586	449.862765543046	441.494527310621	590.851747803346	589.88222298793	544.524650337186
AT1G20350	3.67983129993609	3.0792909050051	4.90026155772009e-38	4.75339292296456e-37	24	12	13	162	158	134	2.18921554113167	1.16948725877742	0.998161540006622	15.3075296888121	18.2140690310911	12.4558387069278
AT1G20370	-0.973103225548194	4.35865438814693	3.69400534662053e-12	1.07912573130208e-11	306	291	402	126	93	148	27.9124981494287	28.3600660253523	30.8662260832817	11.9058564246316	10.7209393664017	13.7571949897411
AT1G20380	-0.889736971916661	3.50231670602726	5.50330657171441e-06	1.01848456851593e-05	176	163	192	93	51	64	16.0542473016322	15.8855352650599	14.7420781293286	8.7876559324662	5.87922481383319	5.94905729286103
AT1G20400	-0.0632670409228411	0.126117621611478	0.999999999999999	1	12	7	16	7	6	11	1.09460777056583	0.682200900953493	1.22850651077738	0.661436468035091	0.691673507509787	1.02249422221049
AT1G20410	-1.61989692994421	3.49505074827001	1.49954060872255e-11	4.20836828094505e-11	152	216	235	43	32	68	13.8650317605005	21.0507706579935	18.0436893770428	4.06310973221556	3.68892537338553	6.32087337366484
AT1G20430	-0.125647645044053	4.49489235998368	0.314987956784112	0.352458259360757	283	247	351	205	170	205	25.8144999225109	24.0719460765018	26.9503615801788	19.3706394210277	19.5974160461106	19.0555741411955
AT1G20440	2.01025402982428	8.90789554192628	3.20633535537301e-179	2.53622364577324e-177	2266	2190	2766	7843	5664	7559	206.698434008515	213.431424726878	212.37806305064	741.092316971316	652.939791089239	702.639438699008
AT1G20450	1.88482475939927	7.97880575034259	1.2706812319491e-104	4.74179351528984e-103	1239	1306	1513	3980	2791	4145	113.018252310922	127.279196663609	116.170646925386	376.073877539951	321.743459909969	385.294413732953
AT1G20460	0.338907149867846	3.95232682257766	0.0250334454958282	0.0327079207827189	174	148	192	180	133	156	15.8718126732046	14.4236761915881	14.7420781293286	17.0083663209023	15.3320960831336	14.5008271513488
AT1G20470	0.0244783002935802	2.73109919773012	0.932557369096007	0.942587341293102	58	66	121	61	56	59	5.29060422440153	6.43217992327579	9.29058048775394	5.76394636430579	6.45561940342468	5.48428719185626
AT1G20480	-1.14073621134985	4.13830906025906	5.38122719160364e-15	1.88905417193941e-14	277	244	365	105	82	101	25.267196037228	23.7795742618075	28.025304777109	9.92154702052636	9.45287126930043	9.38835604029631
AT1G20490	-1.46768171729143	3.37525357402156	1.50844140704414e-10	3.95083598901985e-10	195	136	213	33	50	57	17.7873762716948	13.2541889328107	16.3544929247239	3.11820049216543	5.76394589591489	5.29837915145435
AT1G20510	-1.74269224835149	4.35320143557278	8.55413334469976e-26	5.22350312467553e-25	305	381	451	82	79	83	27.8212808352149	37.131220466183	34.6285272725374	7.74825576841106	9.10703451554553	7.71518367667915
AT1G20515	-1.77966295695952	0.327179063440842	0.000275076544215107	0.000439894868576606	17	19	22	7	2	3	1.55069434163493	1.85168815973091	1.6891964523189	0.661436468035091	0.230557835836596	0.278862060602861
AT1G20520	-3.61394900161343	-0.301020141791448	1.91189720062993e-06	3.67060612400949e-06	14	11	14	0	2	0	1.27704239899347	1.07202998721263	1.07494319693021	0	0.230557835836596	0
AT1G20530	-3.10153764421327	0.271786024371874	1.71760578182078e-07	3.58591558668728e-07	14	26	22	4	0	1	1.27704239899347	2.5338890606844	1.6891964523189	0.377963696020052	0	0.0929540202009536
AT1G20540	0.0515939652658635	5.54201789435493	0.608138574696928	0.644205531531332	571	493	658	401	418	460	52.0850864160909	48.0464348814388	50.5223302557198	37.8908605260102	48.1865876898485	42.7588492924386
AT1G20550	0.306462508125318	4.05107575946807	0.0526946178730859	0.0661653981592248	179	165	213	178	120	202	16.3278992442737	16.0804498081895	16.3544929247239	16.8193844728923	13.8334701501957	18.7767120805926
AT1G20560	0.0919134368281131	5.91965609429773	0.246754318811755	0.281128669196776	721	639	849	576	483	638	65.7676835481638	62.2751965298974	65.1876267281248	54.4267722268875	55.6797173545379	59.3046648882084
AT1G20570	-1.27819922207119	1.40726485242614	5.81512147054411e-05	9.85885415152575e-05	41	37	47	14	10	13	3.7399098827666	3.60591904789703	3.60873787540856	1.32287293607018	1.15278917918298	1.2084022626124
AT1G20575	0.0534977826066183	5.1059641138836	0.614294212487467	0.650054004712331	423	371	475	335	266	350	38.5849239124456	36.1566477505351	36.4712870387035	31.6544595416793	30.6641921662672	32.5339070703337
AT1G20580	0.624262383115646	5.60130502030321	2.84990016348161e-12	8.38998486122256e-12	457	454	532	556	456	597	41.6863125957155	44.2456012904122	40.8478414833479	52.5369537467872	52.5671865707438	55.4935500599693
AT1G20610	-2.36416081470909	3.42586125183009	6.61696934509493e-30	4.79355908673833e-29	178	189	265	32	22	34	16.2366819300599	18.4194243257443	20.3471390847504	3.02370956816041	2.53613619420255	3.16043668683242
AT1G20620	-0.251200694217645	8.13375433293944	0.00252390596684296	0.00368049409514639	3345	3829	4272	2355	2017	2597	305.121916045226	373.163892821561	328.011238377561	222.526126031805	232.517577441207	241.401590461876
AT1G20630	-0.373388407649198	6.74566144173802	4.07244624794932e-06	7.61520685302462e-06	1395	1446	1696	809	766	953	127.248153328278	140.923214682679	130.221690142402	76.4431575200555	88.3036511254162	88.5851812515088
AT1G20640	2.19761543636639	7.11231130378102	5.93892166109701e-239	8.0046505309799e-237	601	567	715	2227	1785	2220	54.8216058425055	55.2582729772329	54.8988847003642	210.431287759164	205.772868484162	206.357924846117
AT1G20650	-0.561564925399012	6.41324455878209	4.20788315487594e-12	1.22435594651247e-11	1310	1110	1379	604	563	690	119.494681620103	108.177571436911	105.881904897625	57.0725180990278	64.9020307880017	64.138273938658
AT1G20670	-0.595301229054415	5.73766006930154	4.33829149668703e-07	8.78680948023997e-07	676	751	978	448	272	434	61.6629044085419	73.1904109451533	75.0924604712674	42.3319339542458	31.355865673777	40.3420447672138
AT1G20690	0.180155003340797	2.51129436441327	0.496771193698327	0.536129771126673	51	62	84	72	39	50	4.65208302490479	6.04235083701665	6.44965918158125	6.80334652836093	4.49587779881362	4.64770101004768
AT1G20691	0.16533929776211	2.51069537933455	0.538534121329719	0.576942220925643	52	61	85	72	39	49	4.74330033911861	5.94489356545187	6.52644083850483	6.80334652836093	4.49587779881362	4.55474698984673
AT1G20693	-1.17092635315655	6.24810710740206	9.03141002059054e-57	1.42988019390911e-55	1254	1194	1471	444	366	446	114.38651202413	116.363982248353	112.945817334595	41.9539702582257	42.192083958097	41.4574930096253
AT1G20696	-0.962525479010411	5.84316671452513	1.34979945999924e-29	9.63866906134693e-29	905	867	1047	383	308	353	82.5516693635066	84.4954544466683	80.3903947989948	36.19002389392	35.5059067188358	32.8127691309366
AT1G20700	-3.53908126189309	1.55020567853919	1.32607628947361e-11	3.73485358020978e-11	37	48	88	0	8	2	3.37504062591132	4.67794903510966	6.75678580927559	0	0.922231343346383	0.185908040401907
AT1G20720	-1.13460917356411	1.74992033986275	0.000320404183075854	0.000509438921123401	44	53	60	24	8	20	4.01356182540805	5.16523539293359	4.60689941541518	2.26778217612031	0.922231343346383	1.85908040401907
AT1G20760	0.642967640911024	7.48676879535617	3.18070946714544e-20	1.49766018968993e-19	1738	1551	2000	2065	1851	2015	158.535692103618	151.156228196981	153.563313847173	195.123758070352	213.381277066769	187.302350704921
AT1G20770	-0.336696473301479	5.13111140419788	0.000880356958774287	0.00134195483738161	456	427	581	298	246	289	41.5950952815016	41.6142549581631	44.6101426726036	28.1582953534939	28.3586138079013	26.8637118380756
AT1G20780	-0.233439848667629	5.76110725580354	0.00724444154399795	0.0100689873752976	750	622	827	455	385	509	68.4129856603646	60.6184229132961	63.4984302758059	42.9933704222809	44.3823833985447	47.3135962822854
AT1G20810	0.687327842612479	6.12668734508719	2.42199905956386e-19	1.09101791410037e-18	663	621	737	821	695	834	60.4770793237623	60.5209656417313	56.5880811526831	77.5770486081156	80.118847953217	77.5236528475953
AT1G20816	0.486683581994063	4.1782013690751	0.0011426166657636	0.00172478541346146	184	150	239	206	147	225	16.7839858153428	14.6185907347177	18.3508160047371	19.4651303450327	16.9460009339898	20.9146545452146
AT1G20823	2.03290563553454	3.51551483422623	1.57825321444863e-25	9.51550135503503e-25	46	46	86	177	158	184	4.19599645383569	4.48303449198009	6.60322249542842	16.7248935488873	18.2140690310911	17.1035397169755
AT1G20830	0.400047250891988	5.1039989683014	0.000139203211764182	0.000228404308778856	332	328	465	373	306	387	30.284148318988	31.9659850732494	35.7034704694676	35.2451146538698	35.2753488829992	35.973205817769
AT1G20840	-1.84210513608782	6.66927375186824	5.92053860837839e-118	2.64834223733293e-116	1888	1769	2274	460	350	381	172.218289235691	172.401913398104	174.601487844235	43.465825042306	40.3476212714043	35.4154816965633
AT1G20850	0.650141082875216	6.345921952875	9.18200360236748e-15	3.17380981612456e-14	745	692	968	872	767	1077	67.9568990892954	67.440431922831	74.3246439020315	82.3960857323713	88.4189300433345	100.111479756427
AT1G20870	-1.1405934005392	1.34856819727047	0.000890522880239916	0.00135694624376907	34	35	48	8	11	19	3.10138868326986	3.41100450476746	3.68551953233214	0.755927392040104	1.26806809710128	1.76612638381812
AT1G20880	0.310388328274865	5.78284042223292	0.000156759447236585	0.00025587847944673	593	526	742	601	482	575	54.0918673287949	51.2625248430767	56.971989437301	56.7890453270128	55.5644384366196	53.4485616155483
AT1G20890	-0.115901806129469	4.55318276967524	0.383600397668728	0.422040779068752	279	257	381	218	187	200	25.4496306656556	25.0465187921497	29.2538112878864	20.5990214330928	21.5571576507217	18.5908040401907
AT1G20900	0.261869585133461	5.37643944582831	0.0103109534219038	0.0141043268180906	451	399	581	473	336	425	41.1390087104325	38.8854513543491	44.6101426726036	44.6942070543711	38.7337164205481	39.5054585854053
AT1G20910	-0.118506779282359	4.70677202924435	0.344390150889902	0.382620445839557	311	300	408	216	189	271	28.3685847204978	29.2371814694354	31.3269160248232	20.4100395850828	21.7877154865583	25.1905394744584
AT1G20920	1.26594178871728	7.99224976892906	2.19925819344377e-25	1.31897548621436e-24	1408	1830	2454	3769	2534	3569	128.433978413058	178.346806963556	188.422186090481	356.136292574894	292.116778004967	331.752898097203
AT1G20930	-0.790102720478366	3.58949907386228	1.56162592486799e-06	3.02020488273109e-06	182	158	215	86	65	80	16.6015511869151	15.398248907236	16.5080562385711	8.12621946443111	7.49312966468936	7.43632161607629
AT1G20950	0.369501809134514	6.27018520303689	9.0207603964216e-07	1.78052841300477e-06	830	751	960	808	734	818	75.7103707974701	73.1904109451533	73.7103906466428	76.3486665960504	84.6147257520307	76.03638852438
AT1G20960	0.80599758897682	8.33046660208908	9.23694464159001e-29	6.39963763517939e-28	2793	2826	3181	3822	3163	4184	254.769958599198	275.414249442081	244.242450673928	361.144311547159	364.627217375576	388.91962052079
AT1G20970	-0.156870810229826	7.52886864143308	0.357230574971724	0.395428073775973	1675	2659	2986	1841	1046	1926	152.789001308148	259.138885090762	229.270027573829	173.957791093229	120.58174814254	179.029442907037
AT1G20980	-0.200080084024768	6.97938554454575	0.00320790406549309	0.00462917028877628	1665	1537	1861	1094	945	1143	151.876828166009	149.791826395074	142.890663534794	103.373070861484	108.938577432792	106.24644508969
AT1G21000	1.19573337242956	6.91605925862977	1.51981263520957e-71	3.28096959510416e-70	933	801	1049	1587	1336	1672	85.1057541614935	78.0632745233925	80.543958112842	149.957096395956	154.012634338846	155.419121775994
AT1G21010	1.18761033631121	5.20396282210985	6.92733836826924e-21	3.37825234826784e-20	294	259	303	470	478	451	26.8178903788629	25.2414333352792	23.2648420478466	44.4107342823561	55.1033227649464	41.9222631106301
AT1G21050	-2.3083273498195	5.08308485475257	3.19300290658802e-67	6.21816069840958e-66	718	618	708	111	75	114	65.4940316055223	60.2285938270369	54.3614131018991	10.4884925645564	8.64591884387234	10.5967583029087
AT1G21060	-0.296621531530789	5.43806859487507	0.0046271944174779	0.00656036899867611	591	537	657	341	286	426	53.9094327003673	52.3345548302894	50.4455485987962	32.2214050857094	32.9697705246332	39.5984126056062
AT1G21065	0.374929722563693	6.24789432385419	4.2496231872223e-06	7.9327590192823e-06	752	815	922	816	689	828	68.5954202887922	79.4276763252995	70.7926876835465	77.1045939880906	79.4271744457073	76.9659287263896
AT1G21070	-0.987796645275968	3.91695422666609	1.85325933406607e-07	3.85850853424914e-07	263	173	299	112	66	88	23.9901536382345	16.8601079807077	22.9577154201523	10.5829834885614	7.60840858260766	8.17995377768391
AT1G21080	-0.116160823903092	6.03590265388214	0.119493690474813	0.142944484220338	818	760	989	610	487	610	74.6157630269043	74.0675263892363	75.9370586974268	57.6394636430579	56.1408330262111	56.7019523225817
AT1G21090	-1.51951838535712	3.16464407866785	9.90000121458328e-13	2.99898454654987e-12	153	123	196	36	42	39	13.9562490747144	11.9872444024685	15.0492047570229	3.40167326418047	4.84171455256851	3.62520678783719
AT1G21100	-1.48117880528633	5.62867267370395	3.62505547215741e-35	3.18603652758854e-34	964	680	1064	245	224	223	87.9334909021219	66.2709446640536	81.6956829666958	23.1502763812282	25.8224776136987	20.7287465048126
AT1G21110	-1.97078907083932	4.38562081320298	1.96482197724362e-26	1.23590137696623e-25	406	356	436	78	86	54	37.0342295708107	34.6947886770633	33.4768024186836	7.37029207239101	9.91398694097362	5.01951709085149
AT1G21120	-1.59012622724466	2.82867203383189	6.06456927424188e-10	1.51888546114173e-09	126	105	142	32	36	20	11.4933815909412	10.2330135143024	10.9029952831493	3.02370956816041	4.15004104505872	1.85908040401907
AT1G21130	-1.14433721184806	6.76820870908828	2.40564472487645e-39	2.43861669859198e-38	1822	1712	2063	614	608	596	166.197946497579	166.846848918911	158.400558233359	58.0174273390779	70.0895820943251	55.4005960397683
AT1G21140	-0.989792477285748	3.82103741842843	1.46132748732078e-07	3.06649761679206e-07	189	217	278	68	86	92	17.2400723864119	21.1482279295583	21.345300624757	6.42538283234088	9.91398694097362	8.55176985848773
AT1G21150	-1.87200489206592	1.83738713603067	2.3045203921652e-09	5.54856143780568e-09	68	55	64	16	6	15	6.20277736653972	5.36014993606316	4.91402604310952	1.51185478408021	0.691673507509787	1.3943103030143
AT1G21160	-0.614525713161136	5.35087299248248	1.28078405189145e-06	2.49424171778519e-06	480	612	749	300	238	330	43.7843108226333	59.6438501976482	57.5094610357661	28.3472772015039	27.4363824645549	30.6748266663147
AT1G21170	-0.82069636759127	5.32750488769675	1.85113063605321e-16	7.12457511569081e-16	628	542	737	256	243	276	57.2844733262786	52.8218411881133	56.5880811526831	24.1896765452833	28.0127770541464	25.6553095754632
AT1G21190	0.657083847585544	4.69695264198989	4.06996225455875e-08	8.9130215616403e-08	255	224	284	312	265	289	23.2604151245239	21.8304288305118	21.8059905662985	29.481168289564	30.5489132483489	26.8637118380756
AT1G21200	-0.799679299688715	4.54878748840086	4.89401503968414e-08	1.06369282959908e-07	363	266	478	157	132	164	33.1118850596164	25.9236342362327	36.7016320094742	14.835075068787	15.2168171652153	15.2444593129564
AT1G21210	-0.0284997958503173	0.967984474589561	1	1	17	27	23	21	10	17	1.55069434163493	2.63134633224919	1.76597810924248	1.98430940410527	1.15278917918298	1.58021834341621
AT1G21270	-1.78137999441823	4.34460296633616	1.08602606910901e-29	7.7904117919595e-29	352	380	398	88	73	77	32.1084946032644	37.0337631946182	30.5590994555873	8.31520131244114	8.41536100803575	7.15745955547342
AT1G21280	-0.069234689430695	3.67317837953486	0.688738663923368	0.719393749760275	164	138	183	129	96	108	14.9596395310664	13.4491034759403	14.0510432170163	12.1893291966467	11.0667761201566	10.039034181703
AT1G21310	0.35868942472128	9.06212064616717	4.71350091991612e-06	8.76593076854771e-06	5595	5356	6707	6430	4537	5402	510.36087302632	521.981146500987	514.974572986493	607.576641352233	523.020450595318	502.137617125551
AT1G21340	2.89442172780009	-0.313114778073208	1.22529992059323e-06	2.39096289867545e-06	2	0	4	12	9	13	0.182434628427639	0	0.307126627694345	1.13389108806016	1.03751026126468	1.2084022626124
AT1G21350	1.1007463052454	6.10195888312165	4.1071549246116e-41	4.41233785739475e-40	510	535	609	875	770	916	46.5208302490479	52.1396402871598	46.760029066464	82.6795585043863	88.7647667970894	85.1458825040735
AT1G21360	0.153214892787246	4.02451340807095	0.341839918135559	0.380055049809692	195	140	247	150	130	183	17.7873762716948	13.6440180190699	18.9650692601258	14.1736386007519	14.9862593293787	17.0105856967745
AT1G21370	0.119196702902768	5.21452144209702	0.233696541432564	0.267232699504853	446	392	500	359	299	391	40.6829221393635	38.2032504533956	38.3908284617931	33.9222417177996	34.4683964575711	36.3450218985728
AT1G21380	-0.210733402858181	6.25630604659705	0.00281577189600745	0.00408777769511797	999	915	1166	672	564	682	91.1260968996056	89.173403481778	89.5274119729016	63.4979009313687	65.01730970592	63.3946417770503
AT1G21390	-2.24334827249106	3.59655764540777	2.49460335157317e-23	1.35598139728521e-22	250	190	264	36	19	53	22.8043285534549	18.5168815973091	20.2703574278268	3.40167326418047	2.19029944044766	4.92656307065054
AT1G21400	-2.75254840706103	6.46214632901421	3.51330638774335e-158	2.2563356729059e-156	1673	1700	2346	214	147	251	152.60656667972	165.677361660134	180.129767142733	20.2210577370728	16.9460009339898	23.3314590704393
AT1G21410	2.04898613183059	6.30655297150715	1.3212288510717e-127	6.50673448843893e-126	427	325	423	1205	1072	1223	38.9497931693009	31.673613258555	32.478640878677	113.861563426041	123.579000008415	113.682766705766
AT1G21440	0.40330532228562	5.73774411663759	2.06890815247585e-05	3.64890851582065e-05	536	544	652	553	532	561	48.8924804186072	53.0167557312429	50.0616403141783	52.2534809747722	61.3283843325345	52.147205332735
AT1G21450	0.302858954880576	6.69050716097586	9.8326150776075e-06	1.78187337545285e-05	1071	1056	1367	1109	885	1112	97.6937435230006	102.914878772413	104.960525014542	104.790434721559	102.021842357694	103.36487046346
AT1G21460	2.68823288139147	6.31852052795857	9.88973557507259e-141	5.49081335302201e-139	318	192	314	1376	1099	1342	29.0071059199946	18.7117961404387	24.1094402740061	130.019511430898	126.691530792209	124.74429510968
AT1G21480	0.212694862051003	5.19157997531261	0.0362544285696971	0.0464941770333261	413	350	518	364	306	396	37.6727507703074	34.1100450476746	39.7728982864177	34.3946963378247	35.2753488829992	36.8097919995776
AT1G21500	0.207120421226502	6.9687542804327	0.00341093177626774	0.00490590840356621	1473	1312	1587	1324	1053	1272	134.363103836956	127.863940292997	121.852489537731	125.105983382637	121.388700567968	118.237513695613
AT1G21510	-1.27458209536372	0.972975576681983	0.00416655784172166	0.00593727971783763	28	38	23	4	8	15	2.55408479798694	3.70337631946182	1.76597810924248	0.377963696020052	0.922231343346383	1.3943103030143
AT1G21520	-0.189461153099746	1.40738232733598	0.713087183831084	0.742365828301612	33	32	34	17	33	11	3.01017136905604	3.11863269007311	2.61057633540193	1.60634570808522	3.80420429130383	1.02249422221049
AT1G21529	9.46771916839915	1.91115681855448	6.65963531160894e-37	6.22995199218869e-36	0	0	0	106	56	61	0	0	0	10.0160379445314	6.45561940342468	5.67019523225817
AT1G21540	-0.788569609959336	4.53495253060267	2.75721475223354e-08	6.11464154892927e-08	354	281	455	177	115	161	32.2909292316921	27.3854933097045	34.9356539002318	16.7248935488873	13.2570755606043	14.9655972523535
AT1G21550	6.8152803338245	6.73914504408983	0	0	21	12	39	2081	1769	1992	1.91556359849021	1.16948725877742	2.99448462001987	196.635612854432	203.928405797469	185.1644082403
AT1G21560	0.423312919523207	5.01280429063139	0.000136251217909154	0.000223686088733459	314	310	421	368	267	376	28.6422366631393	30.2117541850833	32.3250775648298	34.7726600338448	30.7794710841855	34.9507115955585
AT1G21580	0.719396257357207	7.33855821027913	3.89152111821262e-18	1.64654260943457e-17	1331	1464	1832	2056	1466	1990	121.410245218594	142.677445570845	140.66399548401	194.273339754307	168.998893668225	184.978500199898
AT1G21590	-1.16298600634275	5.99662274870685	7.24704555000071e-38	7.00001047538258e-37	1154	928	1200	363	291	406	105.264780602748	90.4403480121202	92.1379883083035	34.3002054138197	33.5461651142247	37.7393322015872
AT1G21600	0.428906733283094	6.80418755857034	2.81732013255927e-10	7.22835786546548e-10	1127	1111	1354	1244	1003	1245	102.801913118974	108.275028708476	103.962363474536	117.546709462236	115.624754672053	115.727755150187
AT1G21610	-0.137964670256623	6.46059558872695	0.118037204801139	0.141367252119778	988	1061	1437	839	602	843	90.1227064432536	103.402165130237	110.335240999193	79.2778852402059	69.3979085868153	78.3602390294039
AT1G21630	-0.234054420385471	7.35810836708397	0.000491133021337441	0.000767610787926468	2147	2068	2437	1426	1200	1463	195.84357361707	201.541637595975	187.11689792278	134.744057631148	138.334701501957	135.991731553995
AT1G21640	0.585505097572988	7.52636332098627	8.84224461069213e-21	4.29369673712372e-20	1800	1680	2081	2104	1765	2152	164.191165584875	163.728216228838	159.782628057983	198.808904106547	203.467290125796	200.037051472452
AT1G21650	-0.560607178018671	5.80364753749892	3.0633774551401e-11	8.42069152334029e-11	790	727	977	413	336	470	72.0616782289173	70.8514364275985	75.0156788143438	39.0247516140703	38.7337164205481	43.6883894944482
AT1G21651	-1.11769963476685	4.72379900771367	3.30138553324518e-17	1.32644607608539e-16	435	352	550	137	138	165	39.6795316830114	34.3049595908042	42.2299113079725	12.9452565886868	15.9084906727251	15.3374133331573
AT1G21660	0.842789173776433	6.45711451475489	1.98904601946524e-34	1.69577968376131e-33	753	716	914	1066	904	1109	68.686637603006	69.7794064403858	70.1784344281579	100.727324989344	104.212141798141	103.086008402858
AT1G21670	0.190578852513745	6.71099350193643	0.0121205583879773	0.0164468061792616	1179	1069	1449	977	957	1089	107.545213458093	104.181823302755	111.256620882277	92.3176327528976	110.321924447811	101.226927998838
AT1G21680	0.416313609597433	8.25253405875369	2.93884574648994e-12	8.6396265084244e-12	3100	2967	3795	3352	2798	3326	282.77367406284	289.155724732716	291.38638802501	316.733577264803	322.550412335398	309.165071188372
AT1G21690	0.222515033793726	4.75550977073198	0.0813116635148933	0.0996609063972252	296	255	393	282	202	309	27.0003250072905	24.8516042490201	30.1751911709694	26.6464405694136	23.2863414194962	28.7227922420947
AT1G21695	-1.65179860789782	0.882645481952642	7.93094424026489e-05	0.00013303959277025	29	21	39	10	6	4	2.64530211220076	2.04660270286048	2.99448462001987	0.944909240050129	0.691673507509787	0.371816080803814
AT1G21700	-0.23513526376724	5.78643567926663	0.0119089012389189	0.0161724552354323	638	694	913	477	386	510	58.1966464684168	67.6353464659606	70.1016527712343	45.0721707503912	44.497662316463	47.4065503024863
AT1G21710	-1.00578143938169	4.55222893327221	2.53864287041288e-12	7.49735858240575e-12	388	325	438	173	114	126	35.3923179149619	31.673613258555	33.6303657325308	16.3469298528672	13.141796642686	11.7122065453202
AT1G21720	0.457070199455601	6.1332228270403	1.15653046523842e-09	2.84850200064193e-09	709	675	850	761	672	774	64.673075777598	65.7836583062297	65.2644083850483	71.9075931678149	77.4674328410962	71.9464116355381
AT1G21730	-1.19530681859598	5.38637903097161	1.14373015730765e-10	3.02694738829117e-10	597	684	876	245	125	321	54.4567365856502	66.6607737503127	67.2607314650616	23.1502763812282	14.4098647397872	29.8382404845061
AT1G21740	0.475890049775591	4.09319041053265	0.0109981189826615	0.0149912484096997	146	179	213	172	129	244	13.3177278752176	17.4448516100965	16.3544929247239	16.2524389288622	14.8709804114604	22.6807809290327
AT1G21750	-0.132152247556306	6.71537728662205	0.160871583882953	0.188394657540302	1219	1368	1530	978	696	1064	111.193906026646	133.321547500625	117.475935093087	92.4121236769027	80.2341268711353	98.9030774938146
AT1G21760	1.37982033198963	6.51709099500804	2.54101127622793e-84	6.75197120831148e-83	610	583	739	1252	1091	1275	55.6425616704298	56.8175893222695	56.7416444665303	118.302636854276	125.769299448863	118.516375756216
AT1G21770	0.285437545419843	5.55922240265296	0.00202500627794166	0.00298119456856789	484	510	606	489	422	495	44.1491800794886	49.7032084980402	46.5296840956933	46.2060618384513	48.6477033615217	46.012239999472
AT1G21780	0.244584668233611	6.68258771024541	0.000408825229547916	0.000644326677263493	1149	1070	1322	1027	903	1095	104.808694031678	104.27928057432	101.505350452981	97.0421789531483	104.096862880223	101.784652120044
AT1G21790	0.554620509318923	4.72969569959642	2.73224739979349e-05	4.76874701649081e-05	296	199	323	310	247	305	27.0003250072905	19.3939970413922	24.8004751863184	29.292186441554	28.4738927258196	28.3509761612908
AT1G21810	-3.89775155704966	1.5145384938355	2.15865897092955e-15	7.77504330826893e-15	41	69	59	0	2	6	3.7399098827666	6.72455173797014	4.53011775849159	0	0.230557835836596	0.557724121205721
AT1G21830	-1.89972236563771	5.43258675875396	1.58488048442536e-55	2.44867620546171e-54	834	746	919	206	125	154	76.0752400543254	72.7031245873294	70.5623427127758	19.4651303450327	14.4098647397872	14.3149191109468
AT1G21840	-2.50789256664046	3.12996412482008	1.14478509165974e-30	8.53775470434403e-30	160	150	206	22	18	25	14.5947702742111	14.6185907347177	15.8170213262588	2.07880032811028	2.07502052252936	2.32385050502384
AT1G21880	-1.20018561057357	4.5322749764456	1.80479474881193e-19	8.16581935046599e-19	360	367	452	126	98	147	32.838233116975	35.766818664276	34.705308929461	11.9058564246316	11.2973339559932	13.6642409695402
AT1G21900	0.366063364560771	5.75402168097409	8.16384413546484e-05	0.000136778438668031	633	494	652	588	497	566	57.7405598973477	48.1438921530036	50.0616403141783	55.5606633149476	57.2936222053941	52.6119754337397
AT1G21910	-0.886616253242817	4.50979977131584	4.76032394355041e-09	1.12071657816039e-08	342	362	376	125	127	172	31.1963214611262	35.2795323064521	28.8699030032684	11.8113655006266	14.6404225756238	15.988091474564
AT1G21920	-0.272918729581015	6.92207969745243	0.000374233025789116	0.000591537072705934	1641	1493	1846	976	948	1039	149.687612624878	145.503706446224	141.73893868094	92.2231418288926	109.284414186546	96.5792269887908
AT1G21930	0.282089911032175	4.52858960021789	0.0222549992057343	0.0292530584324315	246	244	293	239	210	237	22.4394592965996	23.7795742618075	22.4970254786108	22.5833308371981	24.2085727628426	22.030102787626
AT1G21940	10.1635887573376	6.03881711344269	0	0	4	0	0	1289	1028	1354	0.364869256855278	0	0	121.798801042462	118.50672762001	125.859743352091
AT1G21980	-0.506618474140223	6.28933693535491	1.3057000957609e-05	2.34421854893117e-05	1340	970	1103	631	481	639	122.231201046518	94.5335534178411	84.6901675867157	59.6237730471632	55.4491595187013	59.3976189084093
AT1G22020	1.04253557520216	6.59722932230436	1.19636466069267e-35	1.07264432400922e-34	854	675	866	1194	1109	1246	77.8995863386018	65.7836583062297	66.4929148958257	112.822163261985	127.844319971392	115.820709170388
AT1G22030	-0.98532827434624	3.35679769122144	0.000222177286996217	0.000358151394971398	172	105	217	80	30	70	15.6893780447769	10.2330135143024	16.6616195524182	7.55927392040103	3.45836753754894	6.50678141406675
AT1G22040	1.32309297301541	6.37803923166297	1.24021190046133e-45	1.50344504170126e-44	669	476	661	1101	1010	1134	61.0243832090452	46.3896612648375	50.7526752264905	104.034507329519	116.431707097481	105.409858907881
AT1G22050	-0.748143072339885	3.89556571254375	1.72015088056684e-05	3.05484839547267e-05	237	185	261	92	74	128	21.6185034686752	18.0295952394852	20.040012457056	8.69316500846119	8.53063992595404	11.8981145857221
AT1G22060	-2.02987382766744	6.65002062793868	4.61724367188161e-46	5.65074498840135e-45	1803	1952	2228	329	241	504	164.464817527516	190.23659409446	171.06953162575	31.0875139976493	27.7822192183098	46.8488261812806
AT1G22065	-2.10935728254355	2.54389915866188	3.89133523446374e-15	1.37783935272137e-14	121	89	113	24	13	17	11.0372950198721	8.67369716926584	8.67632723236525	2.26778217612031	1.49862593293787	1.58021834341621
AT1G22070	-1.05116589926657	4.90090034505125	3.23417259667591e-17	1.30046111851029e-16	468	412	613	181	168	165	42.6897030520675	40.1523958846913	47.0671556941584	17.1028572449073	19.366858210274	15.3374133331573
AT1G22110	2.59211108013807	4.95353358405042	3.2450773307038e-73	7.21061814253024e-72	114	98	131	563	471	449	10.3987738203754	9.5508126133489	10.0583970569898	53.1983902148223	54.2963703395183	41.7363550702282
AT1G22140	-0.103908890613075	4.43312110093937	0.473275470336723	0.512753540543921	300	215	323	215	162	183	27.3651942641458	20.9533133864287	24.8004751863184	20.3155486610778	18.6751847027643	17.0105856967745
AT1G22160	0.133833955582344	3.2901317485929	0.578315273326081	0.615221985908787	146	92	107	106	85	83	13.3177278752176	8.96606898396019	8.21563729082373	10.0160379445314	9.79870802305532	7.71518367667915
AT1G22170	0.272567903117394	4.23869097253685	0.0421720537430183	0.0536299730001997	209	174	263	195	162	203	19.0644186706883	16.9575652522725	20.1935757709032	18.4257301809775	18.6751847027643	18.8696661007936
AT1G22180	0.557239060066594	4.7960609519347	1.25762686401433e-06	2.45124170517188e-06	271	261	318	327	246	332	24.7198921519451	25.4363478784088	24.4165669017004	30.8985321496392	28.3586138079013	30.8607347067166
AT1G22190	1.12019833206926	6.31095601997922	6.44853514752425e-54	9.58021316659387e-53	642	547	710	1042	879	1053	58.5615157252721	53.3091275459372	54.5149764157463	98.4595428132235	101.330168850184	97.8805832716041
AT1G22200	0.114473302921587	5.86265449856175	0.157542673441884	0.184781402118502	656	620	833	558	468	618	59.8385581242655	60.4235083701665	63.9591202173474	52.7259355947972	53.9505335857634	57.4455844841893
AT1G22220	-0.0718216991257481	0.960381640755339	0.910946313877161	0.923575529255255	14	18	36	20	3	24	1.27704239899347	1.75423088816612	2.76413964924911	1.88981848010026	0.345836753754894	2.23089648482289
AT1G22230	-0.589416604990745	3.43880448267753	0.00369524646101968	0.00529513284233827	144	137	195	73	51	105	13.13529324679	13.3516462043755	14.9724231000993	6.89783745236594	5.87922481383319	9.76017212110012
AT1G22250	-3.85762744377291	3.11319975609274	1.45684896346812e-36	1.34686212610881e-35	205	130	218	4	9	14	18.699549413833	12.669445303422	16.7384012093418	0.377963696020052	1.03751026126468	1.30135628281335
AT1G22260	-1.90738944431814	0.622384534547305	4.96031765070174e-05	8.46850230916055e-05	29	13	33	6	4	4	2.64530211220076	1.2669445303422	2.53379467847835	0.566945544030078	0.461115671673192	0.371816080803814
AT1G22270	0.516950261004619	5.11772094070119	1.041719451273e-06	2.0450082788645e-06	373	317	388	381	335	397	34.0240582017546	30.8939550860367	29.7912828863515	36.0010420459099	38.6184375026298	36.9027460197786
AT1G22275	0.499298208293108	1.20902791488391	0.171686396996329	0.200258438582544	20	18	30	29	10	31	1.82434628427639	1.75423088816612	2.30344970770759	2.74023679614538	1.15278917918298	2.88157462622956
AT1G22280	-0.500939851683175	5.57857117330342	3.19168024025163e-07	6.53030591051983e-07	742	595	750	371	319	374	67.683247146654	57.9870765810469	57.5862426926897	35.0561328058598	36.773974815937	34.7648035551566
AT1G22300	0.188588164858743	6.97597744550341	0.00823574369077031	0.0113842305507598	1484	1341	1596	1234	1071	1338	135.366494293308	130.690201168376	122.543524450044	116.601800222186	123.463721090497	124.372479028876
AT1G22310	1.27262220955394	5.61466135860686	3.99112358852432e-32	3.13040386516454e-31	325	324	449	708	476	735	29.6456271194913	31.5761559869902	34.4749639586902	66.8995741955492	54.8727649291098	68.3212048477009
AT1G22330	-2.11630758120333	5.13253297786367	3.371223420681e-71	7.23206850465881e-70	652	662	760	121	99	126	59.4736888674102	64.5167137758875	58.3540592619256	11.4334018046066	11.4126128739115	11.7122065453202
AT1G22350	2.20237392228005	4.08913992295105	1.13207852158182e-31	8.76526555995718e-31	74	69	96	270	282	230	6.75008125182264	6.72455173797014	7.37103906466428	25.5125494813535	32.50865485296	21.3794246462193
AT1G22360	-1.35863605580662	6.07919178214552	1.09775289290318e-55	1.69861506925282e-54	1111	1133	1369	382	269	369	101.342436091553	110.419088682901	105.11408832839	36.0955329699149	31.0100289200221	34.3000334541519
AT1G22370	0.784921259279805	5.78669677926208	7.8898696364716e-20	3.63725830878473e-19	492	424	629	667	582	657	44.8789185931991	41.3218831434687	48.2956622049358	63.0254463113436	67.0923302284494	61.0707912720265
AT1G22380	2.59300996261614	3.80745954997412	2.9394860493383e-48	3.81872230138197e-47	59	40	58	257	195	232	5.38182153861534	3.89829086259139	4.453336101568	24.2841674692883	22.4793889940681	21.5653326866212
AT1G22400	1.24180385503018	6.43901608470059	2.30328868802369e-56	3.60484914832249e-55	642	516	814	1144	979	1217	58.5615157252721	50.2879521274289	62.5002687357992	108.097617061735	112.858060642014	113.125042584561
AT1G22403	0.533686209931898	4.109170753676	0.000199565022449272	0.000322868879011153	161	146	230	191	166	199	14.6859875884249	14.2287616484586	17.6597810924248	18.0477664849575	19.1363003744375	18.4978500199898
AT1G22410	0.523732513749724	7.35146490113244	8.63189513572925e-13	2.6241524802743e-12	1698	1536	1804	1884	1569	1780	154.886999535065	149.694369123509	138.51410909015	178.020900825444	180.872622213809	165.458155957697
AT1G22430	-0.481140599581206	5.94149715245158	7.88998529929938e-10	1.96262905326307e-09	893	775	1013	492	403	489	81.4570615929407	75.5293854627081	77.7798184635929	46.4895346104664	46.4574039210741	45.4545158782663
AT1G22440	-0.253583017426233	5.55295089120951	0.0091210217032593	0.0125453086025293	649	572	686	440	316	403	59.2000369247688	55.7455593350568	52.6722166495802	41.5760065622057	36.4281380621821	37.4604701409843
AT1G22450	0.420917639921744	6.21019735911813	6.13188840620981e-07	1.22667706061928e-06	724	784	873	822	642	848	66.0413354908053	76.4065009067912	67.0303864942908	77.6715395321206	74.0090653035473	78.8250091304086
AT1G22460	0.800441894743533	0.903804711383886	0.0318500241800572	0.0411263989270662	18	13	17	27	12	22	1.64191165584875	1.2669445303422	1.30528816770097	2.55125494813535	1.38334701501957	2.04498844442098
AT1G22470	1.1950419139644	3.11996209800297	1.10291385190495e-07	2.33809976034528e-07	87	52	63	120	101	114	7.93590633660229	5.0677781213688	4.83724438618594	11.3389108806016	11.6431707097481	10.5967583029087
AT1G22490	-0.935648421407231	3.28173682661337	2.98046474932504e-05	5.18695050283912e-05	127	118	220	50	53	69	11.5845989051551	11.4999580446446	16.891964523189	4.72454620025065	6.10978264966979	6.4138273938658
AT1G22500	-0.431786959738783	6.07390885326995	1.66166654015078e-05	2.95405782784355e-05	969	850	1076	536	520	481	88.389577473191	82.838680830067	82.6170628497788	50.6471352666869	59.9450373175149	44.7108837166587
AT1G22510	-0.111362006285149	4.21960366587489	0.483386054875877	0.522758134831192	215	203	308	155	162	161	19.6117225559712	19.7838261276513	23.6487503324646	14.646093220777	18.6751847027643	14.9655972523535
AT1G22520	0.0229616576162266	4.60840336790202	0.875457395951376	0.891337624036171	303	270	332	240	184	241	27.6388462067873	26.3134633224919	25.4915100986306	22.6778217612031	21.2113208969668	22.4019188684298
AT1G22530	-1.14984257570439	7.37108629802509	1.84169118015685e-56	2.89124346420485e-55	2752	2654	3125	987	757	1046	251.030048716431	258.651598732939	239.942677886207	93.2625419929478	87.2661408641515	97.2299051301974
AT1G22540	-1.83250047174238	4.73125140797382	7.51680139264762e-38	7.25714939355192e-37	501	444	561	107	107	89	45.6998744211235	43.2710285747644	43.0745095341319	10.1105288685364	12.3348442172579	8.27290779788487
AT1G22550	-2.41664502740395	4.7101883638802	2.18498906281232e-49	2.9295727048322e-48	569	415	612	61	79	73	51.9026517876632	40.4447676993856	46.9903740372348	5.76394636430579	9.10703451554553	6.78564347466961
AT1G22570	-1.64327712929859	4.50140118166638	4.94374342527408e-30	3.60307618475952e-29	389	329	538	98	83	106	35.4835352291758	32.0634423448142	41.3085314248894	9.26011055249127	9.56815018721873	9.85312614130108
AT1G22590	-0.998119093445434	4.03209462832816	5.41163803348318e-09	1.26967737507982e-08	291	199	307	97	94	94	26.5442384362214	19.3939970413922	23.571968675541	9.16561962848625	10.83621828432	8.73767789888964
AT1G22600	-2.73664795729929	-0.00514141109146618	4.22857165790114e-05	7.26463291869356e-05	11	23	14	3	2	0	1.00339045635201	2.24151724599005	1.07494319693021	0.283472772015039	0.230557835836596	0
AT1G22610	-0.75484020381174	6.66884131314308	1.38800823552592e-23	7.65853076251534e-23	1558	1411	1821	689	559	804	142.116575545131	137.512210177911	139.819397257851	65.1042466394539	64.4409151163285	74.7350322415667
AT1G22620	0.307598649561826	6.60010448898576	9.70332188726498e-06	1.75922084517166e-05	1040	987	1244	1005	827	1091	94.8660067823722	96.1903270344425	95.5163812129413	94.963378625038	95.3356651184324	101.41283603924
AT1G22630	0.439088610839281	5.11957966462385	2.52758604409602e-05	4.42548972612555e-05	384	307	426	378	311	402	35.0274486581066	29.9193823703889	32.7089858494478	35.7175692738949	35.8517434725906	37.3675161207833
AT1G22640	0.645656535321572	5.76153460620387	1.19137188251327e-10	3.14937235574831e-10	591	418	595	624	537	644	53.9094327003673	40.73713951408	45.6850858695338	58.9623365791281	61.904778922126	59.8623890094141
AT1G22650	-0.84337235020993	3.62822956292447	1.91703003247657e-06	3.68011565548608e-06	167	164	249	88	59	85	15.2332914737078	15.9829925366247	19.118632573973	8.31520131244114	6.80145615717958	7.90109171708105
AT1G22660	-0.540112524913546	4.11354552196565	0.00204056534129867	0.0030028057856045	190	235	336	143	102	130	17.3312897006257	22.9024588177244	25.798636726325	13.5122021327168	11.7584496276664	12.084022626124
AT1G22690	0.315749839848074	5.6287151595536	0.00241737244206907	0.0035326848720072	598	462	601	564	437	490	54.547953899864	45.0252594629305	46.1457758110754	53.2928811388273	50.3768871302962	45.5474698984672
AT1G22700	0.196911989525033	6.65362464699871	0.00898884814773467	0.0123768083878379	1133	1055	1348	985	927	997	103.349217004257	102.817421500848	103.501673532994	93.0735601449377	106.863556910262	92.6751581403507
AT1G22710	0.476109857822981	7.35331558270941	4.21242385041799e-08	9.21613919516374e-08	1606	1676	1852	1796	1653	1698	146.495006627394	163.338387142579	142.199628622482	169.705699513003	190.556051318946	157.835926301219
AT1G22730	-0.617004275246215	5.97749971572266	1.80154469908777e-13	5.75701860087523e-13	892	844	1123	470	355	521	81.3658442787269	82.2539372006783	86.2258007251874	44.4107342823561	40.9240158609958	48.4290445246968
AT1G22740	-1.3210375547265	5.82624162777336	2.22539093015822e-56	3.48559510597488e-55	945	920	1140	300	248	320	86.2003619320593	89.6606898396019	87.5310888928884	28.3472772015039	28.5891716437379	29.7452864643051
AT1G22750	0.998964132268614	6.03491471972721	9.26407311932811e-32	7.1836890990036e-31	572	439	656	815	726	847	52.1763037303047	42.7837422169405	50.3687669418726	77.0101030640855	83.6924944086843	78.7320551102077
AT1G22770	0.622305404691434	6.86116721822644	4.18458662030661e-18	1.76616452596254e-17	1041	1088	1329	1311	1147	1377	94.957224096586	106.033511462486	102.042822051446	123.877601370572	132.224918852288	127.997685816713
AT1G22780	0.67639405159208	6.47557521652188	3.74181925532498e-22	1.93631349037239e-21	829	780	982	1060	836	1095	75.6191534832563	76.0166718205321	75.3995870989617	100.160379445314	96.373175379697	101.784652120044
AT1G22790	-0.15697261772513	5.18173883993334	0.158829784035699	0.186141856045957	479	379	583	317	287	320	43.6930935084195	36.9363059230534	44.7637059864508	29.9536229095891	33.0850494425515	29.7452864643051
AT1G22800	0.560654051257478	5.17972895276397	1.34871798852784e-07	2.83916187207752e-07	325	327	462	429	323	430	29.6456271194913	31.8685278016846	35.4731254986969	40.5366063981506	37.2350904876102	39.97022868641
AT1G22830	-0.00635656526943011	2.99489884913565	1	1	94	83	118	74	53	85	8.57442753609902	8.08895353987713	9.06023551698318	6.99232837637096	6.10978264966979	7.90109171708105
AT1G22840	0.813710324582076	6.47573750137687	6.48477671090935e-30	4.70278302571327e-29	800	743	896	1094	874	1133	72.9738513710555	72.410752772635	68.7963646035333	103.373070861484	100.753774260592	105.31690488768
AT1G22850	0.787112951548077	7.15945550791099	8.31274334635688e-27	5.30704808154607e-26	1329	1160	1473	1748	1522	1646	121.227810590166	113.05043501515	113.099380648443	165.170135160763	175.454513071649	153.00231725077
AT1G22860	0.0621042725929135	5.68322334309728	0.498472830667324	0.537767924269693	587	534	781	528	385	515	53.544563443512	52.042183015595	59.9664740573209	49.8912078746468	44.3823833985447	47.8713204034911
AT1G22870	-1.8724271897076	4.52767160639975	1.83181472061172e-40	1.9344529990295e-39	411	382	522	77	76	105	37.4903161418798	37.2286777377477	40.080024914112	7.275801148386	8.76119776179064	9.76017212110012
AT1G22880	0.140648458791039	4.61208684054678	0.332089181617337	0.369997338687969	328	214	335	228	217	247	29.9192790621328	20.8558561148639	25.7218550694014	21.5439306731429	25.0155251882706	22.9596429896355
AT1G22882	-0.198822556920142	5.72532870285112	0.0753035601406436	0.0926739975131474	632	668	820	487	318	539	57.6493425831339	65.1014574052762	62.9609586773407	46.0170799904413	36.6586958980187	50.102216888314
AT1G22885	-1.45699593408195	4.05482596038685	1.86109891262609e-18	8.04055955777534e-18	315	243	321	85	74	71	28.7334539773531	23.6821169902427	24.6469118724712	8.0317285404261	8.53063992595404	6.5997354342677
AT1G22890	-0.678998892327396	4.83820751095287	4.64348170873523e-06	8.64277366828915e-06	439	356	514	248	173	165	40.0444009398667	34.6947886770633	39.4657716587233	23.4337491532432	19.9432527998655	15.3374133331573
AT1G22900	-2.34221151108719	1.33317999406106	6.88951868691051e-10	1.71981929253973e-09	35	48	52	8	5	6	3.19260599748368	4.67794903510966	3.99264616002649	0.755927392040104	0.576394589591489	0.557724121205721
AT1G22910	-0.681592573746633	5.77701301986645	1.55661741048361e-14	5.30357906013268e-14	816	736	971	415	348	367	74.4333283984766	71.7285518716815	74.5549888728023	39.2137334620804	40.1170634355677	34.11412541375
AT1G22920	-0.312941723344498	5.47617196804635	0.000628625856408775	0.000972267697436703	607	528	713	374	325	370	55.3689097277884	51.4574393862063	54.745321386517	35.3396055778748	37.4656483234468	34.3929874743528
[truncated: 18,597 more rows]
