# Supplementary material for: Multiomics Reveals the Regulatory Mechanisms of Arabidopsis Tissues under Heat Stress
Source: Int J Mol Sci. 2023 Jul 4;24(13):11081. doi: 10.3390/ijms241311081 (PMC10341750; doi:10.3390/ijms241311081)
Supplement: Supplementary file 1 [file ijms-24-11081-s001.zip › group3.edger]

	logFC	logCPM	PValue	FDR	reads.SRR10145200	reads.SRR10145201	reads.SRR10145206	reads.SRR10145207	reads.SRR10145200	reads.SRR10145201	reads.SRR10145206	reads.SRR10145207
AT1G01010	0.152171155736836	4.29496057133929	0.29853129704858	0.410551649690191	98	118	104	90	17.9087872571303	19.2187136849782	20.8590185069636	19.2347230349486
AT1G01020	0.380507215759992	4.80943735675041	0.00150483487755948	0.00448919165825904	132	155	147	155	24.1220399789919	25.2449205184036	29.4834203896505	33.1264674490782
AT1G01030	-0.347165066856562	4.0509558103278	0.030163306820353	0.0610117457789993	104	107	61	73	19.0052436198118	17.4271386804464	12.2346166242767	15.6014975727917
AT1G01040	0.060008575116726	6.86967819336827	0.344342109936204	0.459627971337858	642	705	605	530	117.320830806915	114.823670744997	121.343328814548	113.271146761364
AT1G01050	0.263075466955199	6.26848011002153	0.000244371342024368	0.000894361503068195	385	444	400	404	70.3559499387264	72.3144820011046	80.2269942575523	86.3425345124361
AT1G01060	-0.520298068539583	7.18112207536144	3.63384066032835e-16	1.18082893631508e-14	976	997	574	539	178.356901662849	162.38184359257	115.125736759588	115.194619064859
AT1G01070	-0.253662573129986	4.28089783635557	0.0996929455591194	0.167626086430636	110	132	76	88	20.1016999824932	21.4989000543824	15.2431289089349	18.8072847452831
AT1G01080	-0.0372986740369801	6.56697531921368	0.586460477937969	0.691935413080446	542	583	446	440	99.0465580955576	94.9534752401891	89.4530985971708	94.0364237264156
AT1G01090	0.273706890322986	7.78461953995001	4.15857230358772e-09	4.19202517327457e-08	1138	1230	1187	1127	207.961223455248	200.330659597655	238.073605459287	240.861476226523
AT1G01100	0.260230911300194	6.53522919088991	0.000169900937943317	0.00064505024099053	483	516	479	488	88.2647371958567	84.0411547580405	96.0718256234189	104.294942678388
AT1G01110	0.21950024647291	3.84029483112505	0.222200978637092	0.324471417203156	70	83	71	73	12.7919908979502	13.5182477614677	14.2402914807155	15.6014975727917
AT1G01120	-0.0117262423466542	7.20035199928248	0.834479203242354	0.896557464126334	813	921	729	661	148.569837143336	150.003689015805	146.213697034389	141.268354734456
AT1G01130	-0.43839538414717	2.89124143523831	0.0839756094042799	0.145152191129377	44	50	27	29	8.0406799929973	8.14352274787214	5.41532211238478	6.19785520015012
AT1G01140	0.205222011032396	6.64403739260171	0.00129911247384443	0.00393969800804044	510	588	531	492	93.1987908279232	95.7678275149763	106.501334876901	105.149819257719
AT1G01160	0.182113364142124	5.95744302428274	0.0252249182361932	0.052358843873122	319	367	325	304	58.2949299492304	59.7734569693815	65.1844328342613	64.9706200291598
AT1G01170	0.166309195890187	5.51104470970701	0.0812058205812264	0.141016862277265	231	274	241	217	42.2135699632358	44.6265046583393	48.3367640401753	46.3770544287095
AT1G01180	0.247491026988777	4.90287777104822	0.0377701391246111	0.0738085443515488	150	171	168	140	27.4114090670362	27.8508477977227	33.695337588172	29.9206802765868
AT1G01190	-0.768209884728279	3.04681374229199	0.00101629561522692	0.00318050221920947	56	58	32	22	10.2335927183602	9.44648638753168	6.41815954060419	4.70182118632078
AT1G01200	-0.276294638796803	2.40767950867523	0.377593683567874	0.494301452272294	29	34	22	20	5.29953908629367	5.53759546855305	4.41248468416538	4.27438289665525
AT1G01210	0.22574277133344	3.59326288982894	0.227576402871319	0.330750554857828	61	67	56	65	11.1473063539281	10.9123204821487	11.2317791960573	13.8917444141296
AT1G01220	-0.16450766898152	6.07200285625015	0.0403232386750117	0.0780759081931874	370	458	298	299	67.6148090320227	74.5946683705088	59.7691107218765	63.902024304996
AT1G01225	0.0542476646114047	3.66969735516295	0.804516306316064	0.873197071846702	63	80	59	61	11.5127918081552	13.0296363965954	11.833481652989	13.0368678347985
AT1G01230	-0.0176608197761026	4.9117007056279	0.904734605766234	0.947617432821793	164	188	147	134	29.9698072466263	30.6196455319992	29.4834203896505	28.6383654075902
AT1G01240	0.456540845668792	5.65296499995741	2.99134272987414e-07	2.09650906689332e-06	239	265	278	281	43.6755117801444	43.1606705637223	55.7577610089989	60.0550796980063
AT1G01250	0.513034939580641	1.85439199132148	0.189384270913025	0.284715850387706	17	15	17	20	3.10662636093077	2.44305682436164	3.40964725594597	4.27438289665525
AT1G01260	-0.705389813957256	4.95332090187109	2.02835127009206e-09	2.16126817867702e-08	210	226	109	107	38.3759726938507	36.8087228203821	21.861855935183	22.8679484971056
AT1G01290	-0.0261709961397212	4.58753463283986	0.858204386106264	0.913186718261341	136	145	121	102	24.8530108874462	23.6162159688292	24.2686657629096	21.7993527729418
AT1G01300	-0.209510648267334	6.284999439942	0.00381827062951343	0.0101737903569936	463	510	341	339	84.6098826535852	83.0639320282958	68.3935126045634	72.4507900983065
AT1G01310	2.56431856534231	0.835553605887744	3.76531818294012e-05	0.000165469999190231	2	3	15	10	0.36548545422715	0.488611364872328	3.00851228465821	2.13719144832763
AT1G01320	-0.139870707890672	8.99515096419608	0.000222090092957538	0.000819542493750989	3006	3262	2358	2242	549.324637703406	531.283424071178	472.938131148271	479.158322715054
AT1G01340	-0.181007770916183	3.86817269930124	0.35339568414613	0.46878242153436	70	107	66	60	12.7919908979502	17.4271386804464	13.2374540524961	12.8231486899658
AT1G01350	-0.366841410786087	4.9470087343171	0.00156085778628727	0.0046391238309379	192	207	130	120	35.0866036058064	33.7141841761906	26.0737731337045	25.6462973799315
AT1G01360	0.159785987301498	4.23145605498861	0.287635103080594	0.398394321408934	93	113	100	86	16.9950736215625	18.404361410191	20.0567485643881	18.3798464556176
AT1G01370	-0.176396068943561	4.0427958009519	0.277379167702604	0.386929332256526	98	102	81	62	17.9087872571303	16.6127864056592	16.2459663371543	13.2505869796313
AT1G01380	0.159145746043785	1.65363276056604	0.794845990477803	0.865394206478798	13	18	16	12	2.37565545247647	2.93166818923397	3.20907977030209	2.56462973799315
AT1G01390	-0.193305882528967	3.78217663736363	0.291977639520145	0.403527675487919	72	95	69	49	13.1574763521774	15.4726932209571	13.8391565094278	10.4722380968054
AT1G01420	0.138594771615633	4.61560760177749	0.309453766182994	0.423125708259491	140	132	125	117	25.5839817959005	21.4989000543824	25.0709357054851	25.0051399454332
AT1G01430	-0.0217777638850066	7.10623424254671	0.697073933346109	0.786185190144652	787	842	671	626	143.818526238383	137.136923074167	134.580782867044	133.788184665309
AT1G01440	-0.259139903744091	5.79654754725718	0.00274835179979633	0.00762974378929783	317	385	245	229	57.9294444950033	62.7051251586155	49.1390339827508	48.9416841667026
AT1G01448	0.452252337350231	5.46913194171542	1.72530932194355e-06	1.02791103142849e-05	198	246	269	222	36.1830599684878	40.0661319195309	53.9526536382039	47.4456501528733
AT1G01450	0.358607022782548	4.58496928312874	0.00642609561868244	0.0160295442526698	119	128	137	119	21.7463845265154	20.8474182345527	27.4777455332117	25.4325782350988
AT1G01453	0.522037431177986	0.674988321693502	0.433544657817198	0.550099378775268	0	12	10	4	0	1.95444545948931	2.00567485643881	0.854876579331051
AT1G01470	0.44756998825975	5.45380597492539	2.50880738943174e-06	1.44116970185666e-05	204	236	254	231	37.2795163311693	38.4374273699565	50.9441413535457	49.3691224563682
AT1G01480	1.21181868224806	1.49451173962485	0.00621212668293904	0.0155690030052533	9	9	21	13	1.64468454402217	1.46583409461698	4.2119171985215	2.77834888282591
AT1G01490	0.19042802734339	6.44996334754866	0.00563980483796545	0.0143529363789497	468	496	450	439	85.5235962891531	80.7837456588916	90.2553685397464	93.8227045815828
AT1G01500	0.415303831696694	4.86635858649745	0.000438020717435962	0.00150566024207989	142	153	161	157	25.9494672501276	24.9191796084887	32.2913651886648	33.5539057387437
AT1G01510	0.182423505877291	6.46520191796548	0.00676322739170267	0.0167297942820522	446	531	468	428	81.5032562926544	86.4842115824021	93.8655832813362	91.4717939884224
AT1G01520	-0.856421809139141	2.72699492662101	0.00275897425005908	0.00765438872212467	50	42	17	24	9.13713635567875	6.8405591082126	3.40964725594597	5.1292594759863
AT1G01540	0.0549085799989831	6.89894646657381	0.362520731480816	0.478520963018735	652	725	593	563	119.148258078051	118.081079844146	118.936518986821	120.323878540845
AT1G01550	0.411125918755599	6.87142198023388	8.10014899332262e-11	1.10937053653968e-09	561	636	634	652	102.518669910716	103.585609352934	127.15978589822	139.344882430961
AT1G01570	-0.962946950457436	2.50622408264785	0.00231866519223833	0.00656155598079398	30	50	20	13	5.48228181340725	8.14352274787214	4.01134971287762	2.77834888282591
AT1G01580	0.435719877776719	6.53999106226505	1.48997695245677e-10	1.93428955856469e-09	459	483	547	483	83.8789117451309	78.6664297444449	109.710414647203	103.226346954224
AT1G01600	0.0079780627306345	5.48838920756705	0.94803042091092	0.980257553159881	242	281	227	198	44.2237399614851	45.7665978430414	45.5288192411609	42.316390676887
AT1G01610	0.215990242367422	6.89770670145152	0.000246805325188879	0.000902165072528852	613	692	641	584	112.021291720621	112.70635483055	128.563758297728	124.811980582333
AT1G01620	0.101297088963583	7.7785185540303	0.0751102986440105	0.132031349829753	1231	1266	1131	1037	224.956297076811	206.193995976123	226.841826263229	221.626753191575
AT1G01630	0.15853748451152	6.04526784711448	0.0474230847453036	0.0895365296341545	354	381	340	323	64.6909253982055	62.0536433387857	68.1929451189195	69.0312837809823
AT1G01640	0.545243937139636	2.98848389932512	0.0345897438284651	0.0685136667186964	23	51	43	44	4.20308272361222	8.30639320282958	8.62440188268687	9.40364237264156
AT1G01650	-0.14045326338926	5.80403648061661	0.107889501388408	0.178892607206656	315	367	266	234	57.5639590407761	59.7734569693815	53.3509511812723	50.0102798908665
AT1G01660	-0.0781299943333295	0.835455710894158	0.999999999999998	1	6	11	7	6	1.09645636268145	1.79157500453187	1.40397239950717	1.28231486899658
AT1G01670	-0.74502640722069	0.979834624195933	0.162758382738228	0.251517107928141	12	11	5	6	2.1929127253629	1.79157500453187	1.0028374282194	1.28231486899658
AT1G01690	-0.0586217695700923	4.49434544996779	0.7686462550443	0.844245763946442	110	156	96	110	20.1016999824932	25.4077909733611	19.2544786218126	23.5091059316039
AT1G01695	-0.271231408166453	0.631926783197256	0.840875571685921	0.900609196410833	6	9	3	7	1.09645636268145	1.46583409461698	0.601702456931642	1.49603401382934
AT1G01700	-0.499702746679748	2.47015000529045	0.0981560083643236	0.165520611365044	40	30	21	19	7.309709084543	4.88611364872328	4.2119171985215	4.06066375182249
AT1G01710	0.254974186964018	6.28859951552894	0.000396000393155822	0.00137751001123203	410	433	423	390	74.9245181165657	70.5229069965727	84.8400464273616	83.3504664847774
AT1G01720	0.299973174226863	5.82281359355039	0.00041367983960815	0.00143163188415408	282	318	319	278	51.5334490460281	51.7928046764668	63.981027920398	59.413922263508
AT1G01725	0.317186673536129	3.66981470381987	0.0899565500537039	0.153940494568362	67	64	76	56	12.2437627166095	10.4237091172763	15.2431289089349	11.9682721106347
AT1G01730	0.22810302875497	5.11526126169667	0.0345924118387607	0.0685136667186964	179	196	182	173	32.7109481533299	31.9226091716588	36.5032823871863	36.9734120560679
AT1G01740	-0.367731229697875	4.16480251751419	0.0165270074652036	0.0362423436261465	110	120	75	69	20.1016999824932	19.5444545948931	15.0425614232911	14.7466209934606
AT1G01750	0.308787306311288	4.18753157397016	0.0559864071373149	0.103063647269756	74	116	100	90	13.5229618064045	18.8929727750634	20.0567485643881	19.2347230349486
AT1G01760	-0.00115666055056616	4.02214215026941	1	1	82	105	78	73	14.9849036233131	17.1013977705315	15.6442638802227	15.6014975727917
AT1G01770	0.260685612905806	5.8524069284055	0.00241979753121984	0.0068182446392672	280	341	285	316	51.167963591801	55.538825140488	57.161733408506	67.535249767153
AT1G01780	0.344049901160636	4.89158755478582	0.00344524830902327	0.00929826042854398	142	166	168	148	25.9494672501276	27.0364955229355	33.695337588172	31.6304334352489
AT1G01790	0.148841932313696	8.03797394839022	0.00570981604628774	0.0144835539879592	1447	1496	1376	1265	264.428726133343	243.654200616334	275.98086024598	270.354718213445
AT1G01800	0.292112703152707	5.98144146723694	0.000269174445525556	0.000977444667970382	321	351	359	306	58.6604154034576	57.1675296900624	72.0037273461532	65.3980583188254
AT1G01820	0.36385151862843	5.72759258038478	3.21668373155002e-05	0.000143683117289535	258	291	314	257	47.1476235953023	47.3953023926158	62.9781904921786	54.92582022202
AT1G01830	-0.584695500730942	5.04845111610564	4.10993884050545e-07	2.7915835805017e-06	197	256	116	128	36.0003172413743	41.6948364691053	23.2658283346902	27.3560505385936
AT1G01840	0.0505915858705886	3.5875526493378	0.848368147453389	0.90612975153152	64	71	63	50	11.6955345352688	11.5638023019784	12.6357515955645	10.6859572416381
AT1G01860	5.01070600244505e-05	5.3916416225572	1	1	223	267	205	191	40.7516281463272	43.4864114736372	41.1163345569956	40.8203566630577
AT1G01880	-0.837484155164681	3.4515180345507	4.91201245914088e-05	0.000210599640918749	76	79	32	38	13.8884472606317	12.866765941638	6.41815954060419	8.12132750364498
AT1G01900	-0.780335658440047	4.6955916442182	1.85418583002968e-09	1.99191719019667e-08	186	184	93	81	33.9901472431249	29.9681637121695	18.6527761648809	17.3112507314538
AT1G01910	0.199634484175622	6.14835009132965	0.00906410794375493	0.0215894134918005	381	398	372	351	69.6249790302721	64.8224410730622	74.6111046595237	75.0154198362997
AT1G01920	0.378886310623278	5.45370463561465	7.81283745273352e-05	0.000321658960010534	206	245	249	225	37.6450017853964	39.9032614645735	49.9413039253263	48.0868075873716
AT1G01930	-0.0500197626888628	5.44078098195658	0.619103051706686	0.721138236839909	242	273	215	187	44.2237399614851	44.4636342033819	43.1220094134344	39.9654800837266
AT1G01940	0.0623712367439627	4.385257642094	0.701367641279302	0.790034295165366	116	121	107	93	21.1981563451747	19.7073250498506	21.4607209638952	19.8758804694469
AT1G01950	-0.00479613131539341	6.10419397807808	0.979027145174735	1	373	434	337	313	68.1630372133635	70.6857774515302	67.5912426619878	66.8940923326547
AT1G01960	0.038917638892673	7.89735217180544	0.393568062983491	0.51036056847537	1260	1510	1200	1099	230.255836163104	245.934386985739	240.680982772657	234.877340171206
AT1G01970	-0.058468380180868	5.73467939724934	0.510483085331032	0.624510670333363	300	334	254	238	54.8228181340725	54.3987319557859	50.9441413535457	50.8651564701975
AT1G01990	0.372864920922267	5.6406875136834	3.62895165090024e-05	0.000160014899280214	254	261	281	258	46.416652686848	42.5091887438926	56.3594634659305	55.1395393668528
AT1G02000	-0.0642259994628449	5.06110089408686	0.670355218225673	0.763831190885803	163	234	145	161	29.7870645195127	38.1116864600416	29.0822854183627	34.4087823180748
AT1G02010	-0.217496092318378	4.92498361922549	0.061491648956137	0.111539892320801	180	197	143	119	32.8936908804435	32.0854796266162	28.681150447075	25.4325782350988
AT1G02020	0.260755308043676	5.7249323146168	0.00303110722390715	0.00831131824878209	267	301	280	270	48.7923081393245	49.0240069421903	56.1588959802866	57.7041691048459
AT1G02030	-0.148986210740624	0.342433208135897	0.999999999999998	1	7	4	5	3	1.27919908979502	0.651481819829771	1.0028374282194	0.641157434498288
AT1G02050	-0.0109255991514541	4.09135708662933	0.957505740454838	0.987907244022008	93	104	86	72	16.9950736215625	16.938527315574	17.2488037653737	15.3877784279589
AT1G02060	-0.242397272025899	4.41392237477564	0.0863881284844352	0.148683638851367	123	142	103	78	22.4773554349697	23.1276046039569	20.6584510213197	16.6700932969555
AT1G02065	-0.0164789363342219	3.46410592826075	0.952643558754073	0.984055074487708	71	55	57	44	12.9747336250638	8.95787502265935	11.4323466817012	9.40364237264156
AT1G02070	-0.13836403207387	0.674999731529281	0.847198160531761	0.90515729338072	8	7	8	3	1.4619418169086	1.1400931847021	1.60453988515105	0.641157434498288
AT1G02080	0.0595510495812324	8.10720152397585	0.140589413363258	0.223242632479922	1508	1674	1376	1304	275.576032487271	272.645141598759	275.98086024598	278.689764861922
AT1G02090	0.0755582763371295	6.03170646947068	0.345890471381311	0.460989039268673	356	392	321	316	65.0564108524327	63.8452183433176	64.3821628916857	67.535249767153
AT1G02100	0.157183224762643	5.90744868234161	0.0595146877528011	0.108631824736404	313	355	324	278	57.198473586549	57.8190115098922	64.9838653486174	59.413922263508
AT1G02110	0.136473259607167	6.48123716688854	0.0445376257444458	0.0849365152676708	476	527	448	443	86.9855381060617	85.8327297625723	89.8542335684586	94.6775811609138
AT1G02120	0.288919430857754	6.7552461970677	1.37192460544633e-05	6.6659545433423e-05	539	614	556	582	98.4983299142169	100.00245934387	111.515522017998	124.384542292668
AT1G02130	-0.0200093044716203	5.96159592555353	0.782473742773843	0.855624324795879	371	363	303	282	67.7975517591363	59.1219751495517	60.7719481500959	60.2687988428391
AT1G02140	0.24199632412437	6.23192793211224	0.000925967273836478	0.00292886936424668	384	430	396	382	70.1732072116128	70.0342956317004	79.4247243149768	81.6407133261153
AT1G02145	0.0665397626536822	5.52567670549421	0.479375446772193	0.595223090934003	232	295	225	221	42.3963126903494	48.0467842124456	45.1276842698732	47.2319310080405
AT1G02150	0.173713447910809	7.16420736872371	0.00137002565792698	0.00412882012434303	738	855	739	713	134.864132609818	139.254238988614	148.219371890828	152.38175026576
AT1G02160	0.109242394779957	4.13062756721912	0.495711907259554	0.610688354813721	90	105	85	85	16.4468454402217	17.1013977705315	17.0482362797299	18.1661273107848
AT1G02170	0.397010776368127	5.88856489141963	1.3320336151606e-06	8.13644701239516e-06	284	323	326	320	51.8989345002553	52.607156951254	65.3850003199051	68.390126346484
AT1G02180	-0.665256104491305	3.59293376968678	0.000661136911703512	0.00217165470902832	72	93	41	43	13.1574763521774	15.1469523110422	8.22326691139911	9.18992322780879
AT1G02190	-1.14279003551729	0.342403090685556	0.170477704698186	0.260960202342107	6	8	1	4	1.09645636268145	1.30296363965954	0.200567485643881	0.854876579331051
AT1G02205	-0.128900150146314	6.39620620716817	0.0637268884488406	0.114936877925441	488	539	412	347	89.1784508314246	87.7871752220616	82.6338040852789	74.1605432569686
AT1G02220	0.421964964655258	3.59891106732628	0.0266653924825242	0.0548914684715507	56	64	67	63	10.2335927183602	10.4237091172763	13.43802153814	13.464306124464
AT1G02230	1.11415953198235	0.631970609579262	0.0776854233557676	0.13580510020601	3	6	7	9	0.548228181340725	0.977222729744657	1.40397239950717	1.92347230349486
AT1G02260	0.248390905951008	4.81662204499098	0.0460867937479375	0.0873920200039043	157	145	156	134	28.6906081568313	23.6162159688292	31.2885277604454	28.6383654075902
AT1G02270	0.0181489309152152	5.36720349433243	0.86496402401719	0.918189132928843	213	266	213	179	38.9242008751915	43.3235410186798	42.7208744421466	38.2557269250645
AT1G02280	0.13199498462827	6.6906089528309	0.0407357443439928	0.0787725856483772	549	613	514	515	100.325757185353	99.8395888889124	103.091687620955	110.065359588873
AT1G02290	-0.74433507505327	4.57003535457302	3.69925100588759e-08	3.09904827062488e-07	154	182	91	71	28.1423799754905	29.6424228022546	18.2516411935932	15.1740592831261
AT1G02300	0.50133360624201	4.99097250857527	8.47888171554897e-06	4.34470023656448e-05	142	170	188	169	25.9494672501276	27.6879773427653	37.7066873010496	36.1185354767369
AT1G02305	0.416508149814238	6.24936732117429	9.78298864073393e-09	9.21785696914178e-08	370	405	419	417	67.6148090320227	65.9625342577643	84.0377764847861	89.120883395262
AT1G02310	-0.681009344736366	1.04694281288093	0.255275102293162	0.361933744287872	10	14	3	9	1.82742727113575	2.2801863694042	0.601702456931642	1.92347230349486
AT1G02330	-0.104684374825447	5.33729411417717	0.318825584269252	0.433588705614936	223	264	179	187	40.7516281463272	42.9978001087649	35.9015799302547	39.9654800837266
AT1G02335	-0.489927660103884	4.80147935875231	7.29754475345868e-05	0.000303007379078631	173	199	114	100	31.6144917906485	32.4112205365311	22.8646933634024	21.3719144832763
AT1G02340	0.19303393783042	4.31226962473138	0.342784288150972	0.458016013161499	124	91	111	89	22.6600981620833	14.8212114011273	22.2629909064708	19.0210038901159
AT1G02350	0.0773801725137464	2.34240029860327	0.849437369948847	0.906994022190903	19	35	27	19	3.47211181515792	5.7004659235105	5.41532211238478	4.06066375182249
AT1G02360	0.17994431014984	4.81167067043045	0.137289047581178	0.218815529225538	140	168	143	139	25.5839817959005	27.3622364328504	28.681150447075	29.706961131754
AT1G02370	0.0140178033656114	4.20598877670861	1	1	106	106	81	92	19.3707290740389	17.2642682254889	16.2459663371543	19.6621613246142
AT1G02380	-0.0412271607439259	4.05105556621504	0.813977397875194	0.880861775019867	98	95	93	59	17.9087872571303	15.4726932209571	18.6527761648809	12.609429545133
AT1G02390	-1.28829920011332	2.45771836076812	2.296328619995e-05	0.000105802001388453	36	46	17	10	6.5787381760887	7.49204092804237	3.40964725594597	2.13719144832763
AT1G02400	-0.100888818118844	3.66960322047308	0.667546916308636	0.762208332474401	61	89	61	52	11.1473063539281	14.4954704912124	12.2346166242767	11.1133955313037
AT1G02410	-0.282321103500602	5.1323145841423	0.00958754096784657	0.0226530958376567	220	224	145	150	40.2033999649865	36.4829819104672	29.0822854183627	32.0578717249144
AT1G02420	-1.67552376006701	3.0548554294107	3.34605362877961e-11	4.93466274062515e-10	69	66	17	17	12.6092481708367	10.7494500271912	3.40964725594597	3.63322546215696
AT1G02430	-1.58203839648898	2.12658297643136	2.47620572445047e-05	0.000113434971879695	40	27	12	6	7.309709084543	4.39750228385095	2.40680982772657	1.28231486899658
AT1G02460	-0.249241720146639	1.36890465178457	0.670062905393349	0.763566486266553	15	13	6	13	2.74114090670362	2.11731591444676	1.20340491386328	2.77834888282591
AT1G02470	-0.400326519189112	1.07934404522481	0.627595658086651	0.728152926583099	5	18	8	6	0.913713635567875	2.93166818923397	1.60453988515105	1.28231486899658
AT1G02475	0.375636124564278	5.94912763208488	3.34586345728972e-06	1.87316438123868e-05	312	326	333	336	57.0157308594354	53.0957683161263	66.7889727194123	71.8096326638082
AT1G02500	0.348517918722199	7.55744183335242	4.17869492355689e-10	5.02283450116456e-09	960	1010	1019	1009	175.433018029032	164.499159507017	204.378267871115	215.642617136258
AT1G02520	-0.634028705215533	4.29109952123521	2.56353353414027e-05	0.000117005597096954	120	149	66	74	21.929127253629	24.267697788659	13.2374540524961	15.8152167176244
AT1G02560	0.182103419680886	6.99508008392774	0.00336437925837321	0.00910230959792839	689	723	650	645	125.909738981253	117.755338934231	130.368865668523	137.848848417132
AT1G02570	-0.558497243900155	0.979823728165931	0.299380953712341	0.411368694572433	9	13	8	4	1.64468454402217	2.11731591444676	1.60453988515105	0.854876579331051
AT1G02610	0.0629951124043764	4.8164463691049	0.650168048906829	0.747709334476738	160	161	146	125	29.238836338172	26.2221432481483	29.2828529040066	26.7148931040953
AT1G02620	0.306038406783468	2.56486708672392	0.311242220147447	0.424987990410129	28	31	33	26	5.1167963591801	5.04898410368073	6.61872702624807	5.55669776565183
AT1G02630	-0.137058746616863	0.674986660600399	0.999999999999999	1	5	10	7	4	0.913713635567875	1.62870454957443	1.40397239950717	0.854876579331051
AT1G02640	0.17954896371318	7.30437922440223	0.000943057810664221	0.00297937361168028	848	904	833	771	154.965832592312	147.234891281528	167.072715541353	164.77746066606
AT1G02650	-0.266302304964726	3.44547223510989	0.202153993484563	0.300715673989768	67	67	44	46	12.2437627166095	10.9123204821487	8.82496936833076	9.83108066230708
AT1G02660	0.00644327615930169	6.94242410484217	0.950338641430714	0.982169721718367	693	748	619	551	126.640709889707	121.827100308167	124.151273613562	117.759248802852
AT1G02670	0.281629403367696	3.48242426687575	0.166023277340231	0.255524683746342	53	63	66	48	9.68536453701947	10.2608386623189	13.2374540524961	10.2585189519726
AT1G02680	0.112826379464677	4.41412592026309	0.447221133344833	0.563809765119956	108	130	114	94	19.7362145282661	21.1731591444676	22.8646933634024	20.0895996142797
AT1G02690	0.0714720508077317	5.89940681933443	0.381853519122505	0.498879297957089	312	371	284	296	57.0157308594354	60.4249387892113	56.9611659228622	63.2608668704977
AT1G02700	0.327797026993056	2.72717486376599	0.224642043281492	0.327350744359848	35	31	34	33	6.39599544897512	5.04898410368073	6.81929451189195	7.05273177948117
AT1G02710	-1.14038126861111	2.30168153176744	0.000655782096670768	0.00215677383891705	41	30	18	8	7.49245181165657	4.88611364872328	3.61021474158985	1.7097531586621
AT1G02720	-0.42927447788801	4.87254142902233	0.00040112979827019	0.00139176824274794	169	216	122	109	30.8835208821942	35.1800182708076	24.4692332485535	23.2953867867711
AT1G02730	-1.01178072392336	7.05388982720531	2.80182503019197e-66	1.95445974689424e-63	942	1077	403	406	172.143648940988	175.411479989166	80.828696714484	86.7699728021016
AT1G02740	0.0666768490664853	4.80914582320225	0.619874318388038	0.72179556314859	146	173	148	122	26.6804381585819	28.1765887076376	29.6839878752944	26.073735669597
AT1G02750	0.363338542910934	4.61020055584063	0.00531936627250227	0.0136402864826192	124	127	131	130	22.6600981620833	20.6845477795952	26.2743406193484	27.7834888282591
AT1G02770	0.659610054913557	0.909494103240077	0.216435523317618	0.317603688133215	5	9	8	10	0.913713635567875	1.46583409461698	1.60453988515105	2.13719144832763
AT1G02780	0.280955136590565	7.65224133370512	9.11544384579284e-08	7.03907355575302e-07	1030	1125	1057	1059	188.225008926982	183.229261827123	211.999832325582	226.328574377896
AT1G02800	-1.55414656757086	3.90436367428951	3.63933572354365e-17	1.33380698225215e-15	107	137	33	34	19.5534718011525	22.3132523291697	6.61872702624807	7.26645092431393
AT1G02810	-0.0917850295473718	4.66165013075354	0.485901786783835	0.601293045474857	149	153	122	107	27.2286663399227	24.9191796084887	24.4692332485535	22.8679484971056
AT1G02816	-0.347079901592731	4.58165245519129	0.00907518714631339	0.0216059660308192	140	167	100	95	25.5839817959005	27.1993659778929	20.0567485643881	20.3033187591125
AT1G02820	-0.432809744316097	4.96438767485975	0.000214647159064258	0.000796157585561456	192	219	126	120	35.0866036058064	35.66862963568	25.271503191129	25.6462973799315
AT1G02840	0.333665219101228	6.75789740787092	9.81300390631687e-08	7.5112191933977e-07	541	596	583	575	98.8638153684441	97.0707911546359	116.930844130383	122.888508278839
AT1G02850	0.47230279635629	5.13675052984383	0.0003170852906283	0.00113139708047373	161	188	233	159	29.4215790652856	30.6196455319992	46.7322241550242	33.9813440284093
AT1G02860	0.266956928620218	5.09153589898899	0.0135346320965316	0.0304067896816014	159	205	196	158	29.0560936110584	33.3884432662758	39.3112271862006	33.7676248835765
AT1G02870	-0.465641879374136	4.87030825525484	0.000110593430543413	0.000437916503497068	186	202	107	120	33.9901472431249	32.8998319014034	21.4607209638952	25.6462973799315
AT1G02880	0.18025352283902	4.7014432509196	0.157089271944855	0.244435065357274	138	147	133	128	25.2184963416733	23.9419568787441	26.6754755906361	27.3560505385936
AT1G02890	0.484057237443583	7.8079925947928	1.45684941516465e-29	1.64086671226396e-27	1050	1182	1309	1214	191.879863469254	192.512877759697	262.54283870784	259.455041826974
AT1G02900	-0.357166601620562	4.23479900271762	0.0192634128779811	0.0413589420655395	112	129	85	67	20.4671854367204	21.0102886895101	17.0482362797299	14.3191827037951
AT1G02910	0.139724679810758	6.66681772866291	0.0305594496893645	0.0616461927558638	543	597	513	502	99.2293008226712	97.2336616095933	102.891120135311	107.287010706047
AT1G02920	0.773759891802174	4.75553846492506	2.74215347887778e-10	3.38155838847821e-09	114	124	178	151	20.8326708909475	20.1959364147229	35.7010124446108	32.2715908697472
AT1G02930	0.313815908089526	5.35935000308815	0.00138191039285508	0.00416104155270191	191	241	218	216	34.9038608786928	39.2517796447437	43.723711870366	46.1633352838767
AT1G02950	0.169077401787436	4.52136017371411	0.234855820176352	0.339000396525763	126	126	128	101	23.0255836163104	20.5216773246378	25.6726381624167	21.585633628109
AT1G02952	0.185764301975946	4.09936874870264	0.242945506609892	0.347951811392713	88	98	97	74	16.0813599859946	15.9613045858294	19.4550461074564	15.8152167176244
AT1G02960	0.386115503214667	5.4918806993718	4.90075801694296e-05	0.00021020324455947	215	247	262	226	39.2896863294186	40.2290023744884	52.5486812386968	48.3005267322044
AT1G02970	-0.651993777366883	3.59858566980483	0.00174853345633356	0.00512989760839652	86	79	53	32	15.7158745317674	12.866765941638	10.6300767391257	6.8390126346484
AT1G02990	-0.692341083202373	5.72869385703692	1.15050591851819e-14	3.01712247579324e-13	352	396	192	182	64.3254399439784	64.4967001631473	38.5089572436251	38.8968843595628
AT1G03000	0.0517243569029225	6.50348080342281	0.453824867995816	0.570333474210212	481	566	465	412	87.8992517416296	92.1846775059126	93.2638808244046	88.0522876710982
AT1G03010	-0.278463582927267	2.12666076621958	0.473740469715129	0.589660786874948	25	26	24	10	4.56856817783937	4.23463182889351	4.81361965545314	2.13719144832763
AT1G03020	-0.473275392440461	0.835465454863851	0.462637583075758	0.578801739763639	11	8	4	7	2.01016999824932	1.30296363965954	0.802269942575523	1.49603401382934
AT1G03030	0.265774252208909	5.18584164687043	0.0113423749511981	0.0261555791298868	179	210	199	179	32.7109481533299	34.202795541063	39.9129296431323	38.2557269250645
AT1G03040	0.071739885917583	6.07142549130936	0.352449516719606	0.467705202053975	346	424	336	318	63.2289835812969	69.0570729019557	67.3906751763439	67.9626880568185
AT1G03055	0.00730827953872972	4.40774507049176	0.9999999999999	1	119	126	104	95	21.7463845265154	20.5216773246378	20.8590185069636	20.3033187591125
AT1G03060	-0.0938809769517019	7.41121828091431	0.0656706645820931	0.117813115963091	949	1110	809	750	173.422848030783	180.786205002761	162.2590958859	160.289358624572
AT1G03070	0.233726656338448	2.04699282288022	0.576436637413978	0.683267601878352	17	24	18	21	3.10662636093077	3.90889091897863	3.61021474158985	4.48810204148802
AT1G03080	-0.189309449819595	7.2565428807485	0.000333611251120877	0.00118210000883959	886	1016	696	652	161.910056222627	165.476382236762	139.594970008141	139.344882430961
AT1G03090	0.690692091091587	7.29189445823732	7.51156387270418e-34	1.1070035011555e-31	713	728	971	910	130.295564431979	118.569691209018	194.751028560208	194.484421797814
AT1G03100	0.286508986478537	3.77743597594025	0.0958721485636333	0.162297075957867	60	83	75	66	10.9645636268145	13.5182477614677	15.0425614232911	14.1054635589623
AT1G03106	0.801888288931658	1.87305889418041	0.0420455627347468	0.0809164319253272	17	12	12	29	3.10662636093077	1.95444545948931	2.40680982772657	6.19785520015012
AT1G03110	0.0916787957503577	5.29496812824944	0.384866862974589	0.501813634982507	194	251	181	202	35.4520890600335	40.8804841943181	36.3027149015424	43.1712672562181
AT1G03120	0.0232049234742186	1.47020080746768	1	1	15	13	10	13	2.74114090670362	2.11731591444676	2.00567485643881	2.77834888282591
AT1G03130	0.445787549742287	7.8937545545002	1.11861355242952e-16	3.88212700028068e-15	1176	1225	1338	1307	214.905447085564	199.516307322867	268.359295791513	279.330922296421
AT1G03140	0.245301410144541	6.56343939655633	0.000420070708946285	0.00145086973528947	496	528	484	497	90.6403926483332	85.9956002175298	97.0746630516383	106.218414981883
AT1G03150	0.279450703433391	4.89608106397898	0.0181252500455284	0.039233254830655	148	168	175	135	27.0459236128091	27.3622364328504	35.0993099876791	28.852084552423
AT1G03160	-0.173366412971863	6.79475217859562	0.00533128422756228	0.0136674978598794	660	713	503	481	120.610199894959	116.126634384657	100.885445278872	102.798908664559
AT1G03180	-0.271856243836995	3.49437362087681	0.186189691476898	0.280922254761143	67	72	42	51	12.2437627166095	11.7266727569359	8.42383439704299	10.8996763864709
AT1G03190	-0.473523683827053	4.89995873985423	7.72783659071548e-05	0.000318660958293404	172	225	126	105	31.4317490635349	36.6458523654246	25.271503191129	22.4405102074401
AT1G03210	0.516919743825567	4.78266384843547	1.47271036907855e-05	7.09634121430046e-05	115	153	152	158	21.0154136180611	24.9191796084887	30.4862578178699	33.7676248835765
AT1G03220	0.170255849790663	6.71870836547476	0.00877983465099288	0.0209822840632863	561	609	530	534	102.518669910716	99.1881070690826	106.300767391257	114.126023340695
AT1G03230	-0.453880036153295	5.57565647049608	1.35354219620254e-06	8.25096928049244e-06	294	340	182	192	53.726361771391	55.3759546855305	36.5032823871863	41.0340758078904
AT1G03250	0.126340237287325	5.59625936021623	0.188331338006673	0.283499490034934	274	269	239	240	50.0715072291195	43.8121523835521	47.9356290688875	51.292594759863
AT1G03260	0.143695015338952	4.65911156328559	0.276637627610269	0.386100815859684	137	143	140	110	25.0357536145598	23.2904750589143	28.0794479901433	23.5091059316039
AT1G03270	-0.660726347120009	3.76223557120288	0.000228113103118518	0.000840444174112892	88	98	49	46	16.0813599859946	15.9613045858294	9.82780679655016	9.83108066230708
AT1G03280	-0.244587754513491	5.87027243052746	0.00355603799866699	0.00956512655235525	348	388	254	248	63.5944690355241	63.1937365234878	50.9441413535457	53.0023479185251
AT1G03290	0.105632710260401	5.27588788584303	0.308895761968805	0.422611245470788	201	236	197	183	36.7312881498286	38.4374273699565	39.5117946718445	39.1106035043956
AT1G03300	-1.38284978396063	4.5611379270469	3.04590523182158e-22	1.89721324101616e-20	177	201	67	50	32.3454626991028	32.736961446446	13.43802153814	10.6859572416381
AT1G03310	-0.189388989163937	6.39851117662441	0.00626964880340088	0.0157037630770521	501	546	397	345	91.5541062839011	88.9272684067637	79.6252918006207	73.7331049673031
AT1G03320	-1.3954595462005	0.674951425008995	0.0463070144029623	0.0877380616035121	7	13	2	4	1.27919908979502	2.11731591444676	0.401134971287762	0.854876579331051
AT1G03330	-0.0324154249771467	4.7013115476668	0.829990353246176	0.893248039207134	147	158	112	129	26.8631808856955	25.733531883276	22.4635583921146	27.5697696834264
AT1G03340	-0.0489666655010412	2.51824789025068	0.927628083045759	0.96464285896932	28	36	32	18	5.1167963591801	5.86333637846794	6.41815954060419	3.84694460698973
AT1G03350	0.0558494355057661	6.31818738412958	0.449884783730358	0.566436367795271	438	481	393	379	80.0413144757458	78.34068883453	78.8230218580452	80.999555891617
AT1G03360	-0.351325748904524	4.80647218719211	0.00474841812831844	0.0123456511580718	168	192	104	124	30.7007781550806	31.271127351829	20.8590185069636	26.5011739592626
AT1G03365	-0.08991605983076	5.80665697193241	0.293721208799267	0.405562400141348	329	344	258	253	60.1223572203662	56.0274365053603	51.7464112961212	54.0709436426889
AT1G03370	0.118189232741817	6.17269516597062	0.111969657391779	0.18443046204154	370	444	365	349	67.6148090320227	72.3144820011046	73.2071322600165	74.5879815466342
AT1G03380	0.213178661106896	6.67810851321083	0.00567611967453197	0.0144260573753863	517	604	591	460	94.4779899177183	98.3737547942954	118.535384015534	98.3108066230708
AT1G03400	0.71429400150653	5.81624620076026	2.98540451986372e-17	1.10186173522378e-15	237	275	357	322	43.3100263259173	44.7893751132968	71.6025923748655	68.8175646361496
AT1G03410	0.092879174553957	6.10342129942178	0.22699950029073	0.330178427583215	365	417	345	329	66.7010953964549	67.9169797172536	69.1957825471389	70.3135986499789
AT1G03430	0.241971475071649	4.88237647952868	0.0401539783707637	0.0777697644946758	149	168	152	151	27.2286663399227	27.3622364328504	30.4862578178699	32.2715908697472
AT1G03440	-1.02518460004702	5.41463418720157	2.07336878338028e-23	1.41795387352285e-21	311	334	119	137	56.8329881323218	54.3987319557859	23.8675307916218	29.2795228420885
AT1G03445	0.866476133583933	1.71688127741513	0.0245773083893413	0.0511770480262433	8	17	18	19	1.4619418169086	2.76879773427653	3.61021474158985	4.06066375182249
AT1G03457	-0.129949029203576	5.48211342135393	0.179787171220239	0.272717173972597	241	302	217	184	44.0409972343716	49.1868773971477	43.5231443847221	39.3243226492283
AT1G03470	-0.426663982122893	4.00099383484797	0.00935551878821401	0.0221726215916316	96	112	58	67	17.5433018029032	18.2414909552336	11.6329141673451	14.3191827037951
AT1G03475	0.26955845339194	7.5212478682829	4.03589896810473e-07	2.74396548750902e-06	963	1012	988	937	175.981246210373	164.824900416932	198.160675816154	200.254838708299
AT1G03495	0.488313548707887	3.78740376605178	0.00536087903447938	0.0137299125632787	65	69	83	69	11.8782772623824	11.2380613920635	16.6471013084421	14.7466209934606
AT1G03510	-0.0548599633659759	1.56477892818793	1	1	5	26	8	16	0.913713635567875	4.23463182889351	1.60453988515105	3.4195063173242
AT1G03520	-0.408594057669832	5.13412010592818	0.00018167876012803	0.000684796724279411	228	232	141	139	41.6653417818951	37.7859455501267	28.2800154757872	29.706961131754
AT1G03530	-0.512268600089919	5.18317498718843	2.05306003275309e-06	1.20033084211538e-05	218	271	144	133	39.8379145107593	44.137893293467	28.8817179327188	28.4246462627574
AT1G03540	-1.80776893927073	2.5645854723665	4.59302489117693e-09	4.59353916413128e-08	44	52	8	14	8.0406799929973	8.46926365778702	1.60453988515105	2.99206802765868
AT1G03545	0.0960413413894481	4.38845773665957	0.502143970750253	0.616724389687807	102	133	105	98	18.6397581655846	21.6617705093399	21.0595859926075	20.9444761936107
AT1G03550	0.0801932384331905	4.76997692333947	0.529902606017659	0.64166600139634	138	171	131	133	25.2184963416733	27.8508477977227	26.2743406193484	28.4246462627574
AT1G03560	-1.0668255840683	4.54393775783789	1.27360581029656e-13	2.79672075467746e-12	150	203	67	69	27.4114090670362	33.0627023563609	13.43802153814	14.7466209934606
AT1G03580	0.652616893398431	2.64291935113896	0.0158207821376458	0.0348874086190215	24	31	39	31	4.3858254507258	5.04898410368073	7.82213194011135	6.62529348981564
AT1G03590	0.108895985099591	6.46977214303236	0.110680933668099	0.182796929908634	484	520	444	431	88.4474799229703	84.6926365778702	89.0519636258831	92.1129514229207
AT1G03600	0.272670450356744	6.68247674151366	2.25118392137374e-05	0.000104111659497433	534	568	553	523	97.584616278649	92.5104184158275	110.913819561066	111.775112747535
AT1G03610	0.119985074242707	6.29688949853857	0.0902334524624495	0.154299351175166	412	475	394	385	75.2900035707929	77.3634661047853	79.023589343689	82.2818707606136
AT1G03620	-0.120322182950674	2.53004287347218	0.78825714057752	0.860010280009685	29	37	19	30	5.29953908629367	6.02620683342538	3.81078222723374	6.41157434498288
AT1G03630	0.18918767756115	7.18744457488883	0.00122031114534457	0.00373081831097527	786	824	753	731	143.63578351127	134.205254884933	151.027316689842	156.228694872749
AT1G03650	0.443174758341374	2.43308987078456	0.14619090704944	0.230545373912858	20	31	23	33	3.6548545422715	5.04898410368073	4.61305216980926	7.05273177948117
AT1G03660	-0.175132624017314	1.04695984890908	0.86909555070438	0.921034692816216	8	13	6	9	1.4619418169086	2.11731591444676	1.20340491386328	1.92347230349486
AT1G03680	0.286411295635216	7.16332938472872	2.70720631490126e-07	1.91333017737044e-06	729	803	761	749	133.219448065796	130.784975330827	152.631856574993	160.075639479739
AT1G03687	0.0481453036332867	5.01588684158842	0.672311441073297	0.765268508422131	164	207	165	145	29.9698072466263	33.7141841761906	33.0936351312403	30.9892760007506
AT1G03700	0.812411715875387	2.04703990919498	0.0143421169426602	0.0320249126396768	12	21	26	21	2.1929127253629	3.4202795541063	5.2147546267409	4.48810204148802
AT1G03710	-0.599923689412839	0.674999223800842	0.336916913871879	0.452284319494311	11	6	5	4	2.01016999824932	0.977222729744657	1.0028374282194	0.854876579331051
AT1G03730	-0.614455921996684	3.60965755096302	0.00175060837505454	0.00513454540501281	69	96	50	37	12.6092481708367	15.6355636759145	10.028374282194	7.90760835881222
AT1G03740	0.271114386759343	6.30663556374175	0.000150850178446566	0.000578812190016736	400	449	447	381	73.09709084543	73.1288342758918	89.6536660828147	81.4269941812826
AT1G03750	-0.191256863849513	4.40762943135796	0.198016596940889	0.295675585029039	121	139	85	99	22.1118699807426	22.6389932390845	17.0482362797299	21.1581953384435
AT1G03760	-0.163358906057859	4.28787953934456	0.273141713132761	0.382369163872452	111	126	95	76	20.2844427096068	20.5216773246378	19.0539111361687	16.24265500729
AT1G03770	-0.284263781750558	3.97113946626521	0.10096745331896	0.169415161610478	90	106	57	73	16.4468454402217	17.2642682254889	11.4323466817012	15.6014975727917
AT1G03780	-0.449004798029996	6.05014499796278	3.13044496815544e-08	2.65656211875867e-07	384	498	263	259	70.1732072116128	81.1094865688065	52.7492487243407	55.3532585116855
AT1G03790	-0.423347402659127	2.95378434330057	0.0768849443788799	0.134653212069363	47	51	30	29	8.58890817433802	8.30639320282958	6.01702456931642	6.19785520015012
AT1G03800	-0.302411742810637	2.21687986768221	0.342841666347056	0.458034189967112	28	27	16	20	5.1167963591801	4.39750228385095	3.20907977030209	4.27438289665525
AT1G03820	-0.957463356928456	4.24173034717822	5.32512641355602e-10	6.2711829182041e-09	136	143	63	53	24.8530108874462	23.2904750589143	12.6357515955645	11.3271146761364
AT1G03830	-0.543773288510806	4.9067125835683	5.37131329417359e-06	2.8689503141187e-05	180	226	122	103	32.8936908804435	36.8087228203821	24.4692332485535	22.0130719177746
AT1G03840	0.232596773164657	3.68032600397854	0.222567101866863	0.324960701930359	52	84	65	64	9.5026218099059	13.6811182164252	13.0368865668523	13.6780252692968
AT1G03850	0.704684623763395	5.21213754270711	1.26294847457483e-11	2.02216700286361e-10	155	182	230	214	28.3251227026041	29.6424228022546	46.1305216980926	45.7358969942112
AT1G03860	0.262697429183046	6.64960416611443	4.28737305563969e-05	0.000186299534749526	495	586	530	518	90.4576499212196	95.4420866050615	106.300767391257	110.706517023371
AT1G03870	0.194530621272238	7.17895650315779	0.000369696571461943	0.00129678849329267	765	833	766	712	139.798186241885	135.67108897955	153.634694003213	152.168031120927
AT1G03900	0.358573370435638	6.162853216657	1.53056663398968e-06	9.23113218622123e-06	349	396	396	376	63.7772117626377	64.4967001631473	79.4247243149768	80.3583984571188
AT1G03905	0.0785237218741965	3.38845446467305	0.732606673496642	0.815109514837719	54	62	55	44	9.86810726413305	10.0979682073615	11.0312117104134	9.40364237264156
AT1G03910	-0.199059702287107	6.38070571858975	0.00442360700801729	0.0116064222488438	485	552	374	356	88.6302226500839	89.9044911365084	75.0122396308114	76.0840155604635
AT1G03920	0.062042894257871	3.11895094765354	0.821183363962118	0.886460483835309	47	49	41	40	8.58890817433802	7.9806522929147	8.22326691139911	8.5487657933105
AT1G03930	0.180005542907628	6.09968728484053	0.0193454813035405	0.0415138317513527	364	394	356	338	66.5183526693413	64.1709592532325	71.4020248892216	72.2370709534738
AT1G03940	-0.447430570382843	3.28086605893507	0.0491889685923938	0.0924037294194817	51	74	42	32	9.31987908279232	12.0524136668508	8.42383439704299	6.8390126346484
AT1G03950	0.454035733005371	4.55066109514469	0.000756070662375522	0.00244435203947668	99	134	144	114	18.0915299842439	21.8246409642973	28.8817179327188	24.3639825109349
AT1G03960	-0.0133856503849601	4.69077175461695	0.965620366815071	0.994628902275108	130	171	122	119	23.7565545247647	27.8508477977227	24.4692332485535	25.4325782350988
AT1G03970	0.17994492814583	5.10729333795034	0.1017429527664	0.170378532031136	171	208	191	156	31.2490063364213	33.8770546311481	38.3083897579812	33.340186593911
AT1G03980	0.167438014989085	4.56490011526638	0.207287258785079	0.306955877766442	117	143	126	110	21.3808990722883	23.2904750589143	25.271503191129	23.5091059316039
AT1G03990	-0.000867025938062495	4.04278609002665	1	1	72	118	77	76	13.1574763521774	19.2187136849782	15.4436963945788	16.24265500729
AT1G04000	-0.492641785542732	4.84229014615864	7.95990547138982e-05	0.000327198864269838	197	186	109	111	36.0003172413743	30.2939046220844	21.861855935183	23.7228250764367
AT1G04010	-0.246250085410237	4.61805963186697	0.098955252959904	0.166573083871615	154	152	126	83	28.1423799754905	24.7563091535313	25.271503191129	17.7386890211193
AT1G04020	-0.5476503235651	5.23622405812857	2.9477125062007e-07	2.06863781412683e-06	234	278	143	140	42.7617981445765	45.2779864781691	28.681150447075	29.9206802765868
AT1G04030	0.174265480887229	5.99085377554784	0.0289214015512105	0.0587838160705305	324	380	323	319	59.2086435847983	61.8907728838282	64.7832978629735	68.1764072016513
AT1G04040	0.296560327703502	7.02022586641906	7.93558518612587e-07	5.08008538360526e-06	670	712	690	682	122.437627166095	115.963763929699	138.391565094278	145.756456775944
AT1G04050	0.00585734851871999	3.93185179887809	1	1	83	92	71	71	15.1676463504267	14.9840818560847	14.2402914807155	15.1740592831261
AT1G04070	-0.350216671768511	3.3818857434332	0.0857503709326274	0.147731786655725	66	65	42	41	12.0610199894959	10.5865795722338	8.42383439704299	8.76248493814327
AT1G04080	0.262387000605159	7.38201523882099	5.77525060520952e-07	3.80058708852892e-06	859	939	882	861	156.976002590561	152.935357205039	176.900522337903	184.012183701009
AT1G04090	-0.389939282938148	1.73724435904953	0.375916122106638	0.492438124264293	17	22	15	9	3.10662636093077	3.58315000906374	3.00851228465821	1.92347230349486
AT1G04100	0.0121869233887919	3.59876028243943	0.957211403833726	0.987700953997751	57	81	46	66	10.4163354454738	13.1925068515529	9.22610433961852	14.1054635589623
AT1G04110	-1.3038558700578	4.7364650945858	1.23055248331372e-22	7.89931650868288e-21	205	217	70	68	37.4622590582829	35.3428887257651	14.0397239950717	14.5329018486279
AT1G04120	-0.87849199572657	7.03496237403115	5.13878139730745e-49	1.85412548795608e-46	933	1005	442	410	170.498964396965	163.68480723223	88.6508286545953	87.6248493814327
AT1G04130	-0.173081972995784	4.30164882670273	0.254850517620723	0.361454204151059	103	137	88	84	18.8225008926982	22.3132523291697	17.6499387366615	17.9524081659521
AT1G04140	0.119255421919293	7.36419120815957	0.0287588227453239	0.0584704054786159	901	962	859	777	164.651197129331	156.68137766906	172.287470168094	166.059775535057
AT1G04150	-1.09144791491973	0.945055612832947	0.0560057502641853	0.103081120121249	14	10	8	1	2.55839817959005	1.62870454957443	1.60453988515105	0.213719144832763
AT1G04160	-0.370506148974416	5.25609599657741	0.000443756279301049	0.00152187604997264	239	257	152	158	43.6755117801444	41.8577069240628	30.4862578178699	33.7676248835765
AT1G04170	0.145059148982853	6.78092457114854	0.0189758872676697	0.0408432115489603	586	646	571	530	107.087238088555	105.214313902508	114.524034302656	113.271146761364
AT1G04180	-0.686865937735305	1.73724731064093	0.0979585201983915	0.165267490502398	22	20	10	11	4.02033999649865	3.25740909914886	2.00567485643881	2.35091059316039
AT1G04190	-0.0426910617154616	5.55609227238312	0.67895090064118	0.771196222243313	251	306	232	205	45.8684245055073	49.8383592169775	46.5316566693803	43.8124246907163
AT1G04200	0.045384305615453	6.08349061976751	0.578524882090098	0.684999002755512	371	412	344	309	67.7975517591363	67.1026274424664	68.995215061495	66.0392157533237
AT1G04210	-0.76689132483183	6.87069969842986	3.09602828531906e-34	4.62789885191943e-32	788	899	393	408	144.001268965497	146.420539006741	78.8230218580452	87.1974110917672
AT1G04220	-0.526572471264573	5.4292431381128	1.19795581111403e-07	8.99197319195955e-07	266	317	172	155	48.6095654122109	51.6299342215094	34.4976075307475	33.1264674490782
AT1G04230	-0.140967608602687	4.43912974712537	0.368179284725905	0.484382225564837	114	148	114	78	20.8326708909475	24.1048273337015	22.8646933634024	16.6700932969555
AT1G04240	-0.229011399949565	5.92251399673476	0.00593169325461162	0.0149557282818382	350	410	277	247	63.9599544897512	66.7768865325515	55.557193523355	52.7886287736924
AT1G04250	0.350024922365334	6.25544310516303	1.22273597966024e-06	7.51488864797352e-06	380	417	416	405	69.4422363031585	67.9169797172536	83.4360740278544	86.5562536572689
AT1G04260	-0.0120762171555601	4.62375194308517	0.964827483644268	0.993991274071954	144	143	121	109	26.3149527043548	23.2904750589143	24.2686657629096	23.2953867867711
AT1G04270	0.125727373020638	6.87116787359164	0.0474545346036632	0.0895878254984988	637	683	580	584	116.407117171347	111.240520735933	116.329141673451	124.811980582333
AT1G04280	0.233273118160829	6.58116821429785	0.000416593798164541	0.00144052518410267	501	540	506	483	91.5541062839011	87.9500456770191	101.487147735804	103.226346954224
AT1G04290	0.0685747135161359	4.904999732205	0.576171246122344	0.683069095150821	156	185	147	142	28.5078654297177	30.1310341671269	29.4834203896505	30.3481185662523
AT1G04295	-0.0288585322950477	4.5761974283109	0.892873927415886	0.939425474058937	127	152	111	110	23.208326343424	24.7563091535313	22.2629909064708	23.5091059316039
AT1G04300	0.0174228803083739	7.32817031486632	0.73675140830072	0.818234714297573	864	1014	795	741	157.889716226129	165.150641326847	159.451151086885	158.365886321077
AT1G04310	-0.310555918748717	4.9579977870501	0.00834516681089092	0.0200850265499154	186	210	121	137	33.9901472431249	34.202795541063	24.2686657629096	29.2795228420885
AT1G04330	-1.02566441844909	1.14206225826986	0.053616741689142	0.0993041466792349	11	17	9	2	2.01016999824932	2.76879773427653	1.80510737079493	0.427438289665525
AT1G04340	0.0059442936120566	4.97772067670326	0.999999999999923	1	175	191	160	137	31.9799772448756	31.1082568968716	32.0907977030209	29.2795228420885
AT1G04350	0.310859023298763	6.23025642983932	2.47663012624039e-05	0.000113434971879695	385	409	432	364	70.3559499387264	66.6140160775941	86.6451537981565	77.7937687191256
AT1G04360	-1.34017624352616	3.51788418743478	1.19082025737852e-10	1.5782327755643e-09	79	100	27	30	14.4366754419724	16.2870454957443	5.41532211238478	6.41157434498288
AT1G04380	0.434726888806978	0.445521706074559	0.668911764109244	0.762767899276054	3	7	8	3	0.548228181340725	1.1400931847021	1.60453988515105	0.641157434498288
AT1G04390	-0.519865676353354	4.872560167135	1.91117988694455e-05	8.9897193738118e-05	186	208	107	115	33.9901472431249	33.8770546311481	21.4607209638952	24.5777016557677
AT1G04400	0.12011548713752	7.47887671578428	0.0195792871090133	0.0419553288275979	972	1045	917	855	177.625930754395	170.199625430528	183.920384335439	182.729868832012
AT1G04410	0.363295132726257	8.14802686396142	6.30786445092431e-15	1.72780993932582e-13	1410	1542	1544	1525	257.667245230141	251.146241544377	309.676197834152	325.921695869963
AT1G04420	0.274432924636149	6.86581503987681	7.48957033222493e-06	3.8834053107649e-05	606	645	622	601	110.742092630826	105.051443447551	124.752976070494	128.44520604449
AT1G04425	0.0535773627705616	3.59876917345207	0.805841666310715	0.874363485813467	57	79	52	62	10.4163354454738	12.866765941638	10.4295092534818	13.2505869796313
AT1G04430	0.258329659569531	7.40585674107645	2.63139537932705e-06	1.50450566622406e-05	895	935	917	853	163.55474076665	152.283875385209	183.920384335439	182.302430542347
AT1G04440	0.199925136683558	6.69086576016094	0.00287450076992406	0.00793806777674859	561	575	551	504	102.518669910716	93.6505116005296	110.512684589778	107.714448995712
AT1G04480	0.18546588621273	5.83701024552702	0.0285654677733178	0.0581337687534981	301	329	286	293	55.0055608611861	53.5843796809987	57.3623008941499	62.6197094359995
AT1G04490	-0.0703437493416171	1.34243486641908	0.999999999999999	1	13	13	8	12	2.37565545247647	2.11731591444676	1.60453988515105	2.56462973799315
AT1G04510	-0.163311880910442	6.36190222054921	0.0222331296387437	0.0468930360763949	463	550	383	348	84.6098826535852	89.5787502265935	76.8173470016064	74.3742624018014
AT1G04520	-0.591509801634061	5.29429488838207	1.51175904666112e-08	1.37073576990803e-07	253	286	145	144	46.2339099597345	46.5809501178286	29.0822854183627	30.7755568559178
AT1G04530	-0.0841022544463446	6.58176196018447	0.216433932312523	0.317603688133215	549	604	438	441	100.325757185353	98.3737547942954	87.8485587120198	94.2501428712483
AT1G04540	-0.488787730156955	2.65351802055318	0.0905790781316182	0.154776546751072	32	48	26	20	5.8477672676344	7.81778183795725	5.2147546267409	4.27438289665525
AT1G04550	-0.299340096148984	5.28945112818205	0.0036452555632438	0.00977878005025034	240	258	160	167	43.858254507258	42.0205773790202	32.0907977030209	35.6910971870714
AT1G04555	-0.238751270213091	3.41400030046972	0.24735287878769	0.35275682802167	58	72	49	40	10.5990781725873	11.7266727569359	9.82780679655016	8.5487657933105
AT1G04560	0.352436664553423	3.61004498494096	0.0675264146069971	0.120645887345738	61	63	66	62	11.1473063539281	10.2608386623189	13.2374540524961	13.2505869796313
AT1G04570	-2.15521656486274	0.716768531281334	0.0026187500097818	0.00730701086062717	12	11	2	2	2.1929127253629	1.79157500453187	0.401134971287762	0.427438289665525
AT1G04590	-0.0801028360109622	5.33894811765769	0.449786374311696	0.566380615874653	217	267	192	178	39.6551717836458	43.4864114736372	38.5089572436251	38.0420077802317
AT1G04600	-0.681107651504251	1.04695024578632	0.256357111077236	0.363098833401916	11	13	2	10	2.01016999824932	2.11731591444676	0.401134971287762	2.13719144832763
AT1G04610	-0.135736424262675	2.94501377128908	0.712994686001251	0.799444909662891	32	58	34	32	5.8477672676344	9.44648638753168	6.81929451189195	6.8390126346484
AT1G04620	0.298840867328575	5.61729468437693	0.000879911674278168	0.0027942202742973	246	274	248	269	44.9547108699394	44.6265046583393	49.7407364396824	57.4904499600132
AT1G04625	0.176706497145866	1.81638687318978	0.712429177610192	0.798982068587808	19	16	18	14	3.47211181515792	2.60592727931908	3.61021474158985	2.99206802765868
AT1G04630	0.252136362834986	5.6323266665762	0.00591013347214104	0.0149103511960814	264	270	278	236	48.2440799579838	43.9750228385095	55.7577610089989	50.437718180532
AT1G04635	0.341579089703676	2.03053091686826	0.369746429865302	0.486065929881976	21	18	23	17	3.83759726938507	2.93166818923397	4.61305216980926	3.63322546215696
AT1G04640	0.178534897322794	5.37407599345337	0.0784104624993238	0.136901030262252	229	228	224	194	41.8480845090087	37.134463730297	44.9271167842293	41.4615140975559
AT1G04650	-0.510736821085218	3.82096749855245	0.00381116686133313	0.0101588490409945	87	100	54	52	15.898617258881	16.2870454957443	10.8306442247696	11.1133955313037
AT1G04660	-0.930528853465049	1.54166354483672	0.0384881426276932	0.07497359776317	15	23	7	9	2.74114090670362	3.74602046402118	1.40397239950717	1.92347230349486
AT1G04680	0.046142381863752	7.13857635240844	0.423251749581891	0.539887197580168	780	851	688	673	142.539327148588	138.602757168784	137.99043012299	143.832984472449
AT1G04690	0.436821379012552	6.44737832055335	9.7206962517357e-11	1.30904125135182e-09	420	463	499	467	76.7519453877015	75.409020645296	100.083175336297	99.8068406369001
AT1G04700	-0.97165493460296	3.43904988252357	2.45635131349453e-06	1.41414206155433e-05	81	77	37	28	14.8021608961996	12.5410250317231	7.42099696882359	5.98413605531735
AT1G04710	0.294143428387694	5.7082003592043	0.00074015916914579	0.00240107129634381	254	301	275	275	46.416652686848	49.0240069421903	55.1560585520672	58.7727648290097
AT1G04730	-0.685057663355086	4.87240838042768	1.76238868737951e-08	1.5734431766549e-07	192	218	108	98	35.0866036058064	35.5057591807225	21.6612884495391	20.9444761936107
AT1G04750	0.238430357445118	6.34215180861422	0.000604572658914448	0.00200791811349034	410	470	418	421	74.9245181165657	76.5491138299981	83.8372089991422	89.9757599745931
AT1G04760	-0.643408489217892	2.77723189333305	0.0156469370302503	0.0345623233303829	38	53	23	24	6.94422363031585	8.63213411274447	4.61305216980926	5.1292594759863
AT1G04770	-1.29673066294797	4.75153621894258	1.26557080791089e-22	8.07457326132661e-21	193	233	77	63	35.26934633292	37.9488160050842	15.4436963945788	13.464306124464
AT1G04780	-0.631601706669735	6.34932582601889	2.29394444842412e-18	9.67850311938942e-17	513	624	301	292	93.747019009264	101.631163893444	60.3708131788081	62.4059902911667
AT1G04790	-0.00655828038553054	5.93187289557633	0.955486300891276	0.986407272396612	342	374	293	283	62.4980126728426	60.9135501540836	58.7662732936571	60.4825179876718
AT1G04800	-0.616992710335782	6.36619093984477	1.82644730721151e-10	2.3391715298663e-09	572	574	273	331	104.528839908965	93.4876411455721	54.7549235807795	70.7410369396444
AT1G04810	0.288288924692795	7.02639892486557	5.75382955495608e-07	3.78895233770709e-06	672	720	711	663	122.803112620322	117.266727569359	142.603482292799	141.695793024122
AT1G04820	0.300323356958756	7.91995829483064	7.63591638987707e-10	8.75119508712801e-09	1237	1340	1292	1273	226.052753439492	218.246409642973	259.133191451894	272.064471372107
AT1G04830	0.348544398750965	5.5304833930218	0.000200529721539532	0.000747770043239093	222	259	259	236	40.5688854192136	42.1834478339777	51.9469787817651	50.437718180532
AT1G04840	-0.64216795478136	1.44546087701692	0.158832708845171	0.246652723211851	12	21	10	7	2.1929127253629	3.4202795541063	2.00567485643881	1.49603401382934
AT1G04850	0.247051987667169	6.78967721786148	9.80495962835199e-05	0.000393609035377944	547	651	617	532	99.9602717311255	106.028666177295	123.750138642274	113.69858505103
AT1G04860	-0.66475869340489	6.04988215006688	1.61458814759035e-16	5.53003046884179e-15	422	508	228	246	77.1174308419286	82.7381911183809	45.7293867268048	52.5749096288596
AT1G04870	-0.0128275717556848	5.70645129924889	0.927816811838103	0.964695305874496	285	328	256	235	52.0816772273689	53.4215092260412	51.3452763248335	50.2239990356992
AT1G04880	0.00246569453522198	2.51827259420495	0.999999999999233	1	27	36	24	27	4.93405363206652	5.86333637846794	4.81361965545314	5.77041691048459
AT1G04900	-0.3291709372798	4.47300223068594	0.019518288516533	0.0418460428015046	126	157	96	86	23.0255836163104	25.5706614283185	19.2544786218126	18.3798464556176
AT1G04910	-0.221534582907156	5.84806067686117	0.00951164279133748	0.0224813811491212	331	389	269	230	60.4878426745933	63.3566069784452	53.9526536382039	49.1554033115354
AT1G04920	-0.624758887259285	3.00523283776891	0.00887571694410131	0.0211889263619904	45	62	31	25	8.22342272011087	10.0979682073615	6.2175920549603	5.34297862081907
AT1G04930	0.385192193252304	3.63756905486921	0.0397310821295943	0.077079109643647	65	60	63	69	11.8782772623824	9.77222729744657	12.6357515955645	14.7466209934606
AT1G04940	0.283058296515407	6.30074370894644	6.53104683257162e-05	0.00027378849572361	396	446	405	423	72.3661199369757	72.6402229110195	81.2298316857717	90.4031982642586
AT1G04945	0.163390108061569	6.48808709757722	0.0185527908770108	0.040063384035002	464	535	445	459	84.7926253806988	87.1356934022319	89.2525311115269	98.0970874782381
AT1G04950	0.187585315611559	6.02144384792655	0.016191007075416	0.0355875648636939	321	395	319	340	58.6604154034576	64.3338297081899	63.981027920398	72.6645092431393
AT1G04960	0.336663039990286	5.53337149192683	0.000294490114531627	0.00105980991002637	221	263	265	229	40.3861426921001	42.8349296538074	53.1503836956284	48.9416841667026
AT1G04970	0.090798620469167	5.7462673395437	0.311698614343131	0.425527881946553	284	326	277	248	51.8989345002553	53.0957683161263	55.557193523355	53.0023479185251
AT1G04980	-0.22893940909974	4.81860672759236	0.0575503320902181	0.105524910159642	171	180	131	111	31.2490063364213	29.3166818923397	26.2743406193484	23.7228250764367
AT1G04985	0.307201638571503	5.8095875592307	0.000277952487132021	0.00100535944631276	275	318	310	283	50.2542499562331	51.7928046764668	62.175920549603	60.4825179876718
AT1G04990	0.0707573091497237	4.68031634287501	0.60397592942132	0.708367666591938	131	160	131	116	23.9392972518783	26.0592727931908	26.2743406193484	24.7914208006005
AT1G05000	0.589708515364951	4.66470956661369	2.6920535109327e-06	1.53589432451714e-05	100	140	153	139	18.2742727113575	22.801863694042	30.6868253035138	29.706961131754
AT1G05010	0.637005217667745	7.80208161968466	1.42898746204741e-36	2.51297652254337e-34	1026	1070	1353	1283	187.494038018528	174.271386804464	271.367808076171	274.201662820434
AT1G05020	-0.167720801502602	3.82590893925482	0.348321793815654	0.463461990029259	86	85	65	58	15.7158745317674	13.8439886713826	13.0368865668523	12.3957104003002
AT1G05030	0.153299674597075	5.22429159520533	0.143128837509233	0.226604416897846	185	230	188	185	33.8074045160114	37.4602046402118	37.7066873010496	39.5380417940611
AT1G05055	0.218651404634941	4.63758444838569	0.0958904084950964	0.162314857120188	136	133	135	118	24.8530108874462	21.6617705093399	27.0766105619239	25.218859090266
AT1G05060	0.127718938749422	4.57350795809491	0.346744827966887	0.461892362499239	129	136	115	119	23.5738117976512	22.1503818742122	23.0652608490463	25.4325782350988
AT1G05065	-1.24093265055227	0.394874874437995	0.118907819353457	0.193935307895705	8	7	1	4	1.4619418169086	1.1400931847021	0.200567485643881	0.854876579331051
AT1G05070	0.203661066551514	5.40157216845549	0.0375531270081838	0.073418748963029	216	246	218	212	39.4724290565322	40.0661319195309	43.723711870366	45.3084587045457
AT1G05090	-1.30619278146644	1.31541670375011	0.0122168352019684	0.0278498595067093	21	13	6	5	3.83759726938507	2.11731591444676	1.20340491386328	1.06859572416381
AT1G05100	-0.593274998676727	1.3423800345709	0.246045363022237	0.351251198033041	13	17	12	4	2.37565545247647	2.76879773427653	2.40680982772657	0.854876579331051
AT1G05120	0.0341243758015805	5.8844895191031	0.670471447248767	0.7639198284933	312	372	286	280	57.0157308594354	60.5878092441687	57.3623008941499	59.8413605531735
AT1G05135	0.591482789807472	5.68767038663972	1.28662823190071e-11	2.05693422528542e-10	213	278	302	296	38.9242008751915	45.2779864781691	60.571380664452	63.2608668704977
AT1G05140	0.100316047396723	6.20622115022137	0.187678415788108	0.282801426209515	408	430	370	356	74.5590326623386	70.0342956317004	74.2099696882359	76.0840155604635
AT1G05150	-0.830330104140132	6.49403806697014	4.13817718175693e-32	5.6601067897142e-30	615	701	298	300	112.386777174849	114.172188925167	59.7691107218765	64.1157434498288
AT1G05160	-0.294149709369715	4.57879833538045	0.0273951637094029	0.056156194626964	130	172	110	89	23.7565545247647	28.0137182526802	22.0624234208269	19.0210038901159
AT1G05170	-0.431079472156461	4.18352412952457	0.00510868069848716	0.013166088291289	112	125	74	68	20.4671854367204	20.3588068696803	14.8419939376472	14.5329018486279
AT1G05180	0.234372853457578	5.9487111554464	0.00395498184087986	0.0104992902428127	307	363	350	287	56.1020172238675	59.1219751495517	70.1986199753583	61.3373945670029
AT1G05190	0.196386900351574	7.45465639055009	8.62603924787831e-05	0.000350997040260994	921	1013	918	873	168.306051671603	164.98777087189	184.120951821083	186.576813439002
AT1G05200	0.0577194179739425	6.31895328891445	0.421189669583273	0.537846974332997	419	500	391	382	76.5692026605879	81.4352274787214	78.4218868867574	81.6407133261153
AT1G05205	-0.00563927894090947	4.37868170859457	0.999999999999984	1	110	131	103	91	20.1016999824932	21.336029599425	20.6584510213197	19.4484421797814
AT1G05210	-0.316498606551648	3.56468156710865	0.106404543934078	0.176794592370659	64	84	55	41	11.6955345352688	13.6811182164252	11.0312117104134	8.76248493814327
AT1G05220	-0.322524562679205	3.68017097583495	0.0951318775101201	0.161278742762013	70	91	49	55	12.7919908979502	14.8212114011273	9.82780679655016	11.7545529658019
AT1G05230	-0.0535122758945873	6.14867452336832	0.517341262775005	0.63057840329038	380	465	330	328	69.4422363031585	75.7347615552109	66.1872702624807	70.0998795051461
AT1G05260	0.0840775325755815	5.68575830069081	0.362084699384486	0.478096189287597	285	301	255	247	52.0816772273689	49.0240069421903	51.1447088391896	52.7886287736924
AT1G05270	0.0802032855307124	5.86731019513205	0.36147083353588	0.477526679717528	319	347	298	271	58.2949299492304	56.5160478702326	59.7691107218765	57.9178882496787
AT1G05280	-1.35077554804045	1.89123899786185	0.000745148275360812	0.00241351461979194	31	23	8	9	5.66502454052082	3.74602046402118	1.60453988515105	1.92347230349486
AT1G05300	-0.688387426596939	2.65347942761791	0.0145705136962235	0.0324829168127059	32	52	23	19	5.8477672676344	8.46926365778702	4.61305216980926	4.06066375182249
AT1G05310	-0.780502937015959	3.82562868013044	1.5348074128148e-05	7.36796744288529e-05	86	114	44	50	15.7158745317674	18.5672318651485	8.82496936833076	10.6859572416381
AT1G05320	-0.494053006883846	5.40868822147327	7.04953094450854e-07	4.57160006432384e-06	254	316	169	158	46.416652686848	51.4670637665519	33.8959050738159	33.7676248835765
AT1G05340	0.721027847557488	3.72221765973729	4.76713488753925e-05	0.000204953329368764	52	65	81	75	9.5026218099059	10.5865795722338	16.2459663371543	16.0289358624572
AT1G05350	0.219925299805365	5.77399916834701	0.0104224243162655	0.0243263521822984	277	319	282	279	50.6197354104603	51.9556751314242	56.5600309515744	59.6276414083408
AT1G05360	-0.0903015435396538	5.01160513971287	0.440823990279998	0.557510342937663	174	212	147	146	31.797234517762	34.5285364509779	29.4834203896505	31.2029951455833
AT1G05370	-0.96191644270632	2.86344187121119	0.000418329885483717	0.00144605046473699	41	63	26	17	7.49245181165657	10.2608386623189	5.2147546267409	3.63322546215696
AT1G05380	-0.516122197153892	6.42005472026614	1.39674987145256e-13	3.03843914343947e-12	544	617	342	314	99.4120435497848	100.491070708742	68.5940800902072	67.1078114774875
AT1G05385	0.141415056066392	4.97571705606603	0.227591531989904	0.330750554857828	168	182	156	156	30.7007781550806	29.6424228022546	31.2885277604454	33.340186593911
AT1G05400	-0.0704134424796396	1.34242282012752	1	1	12	14	11	9	2.1929127253629	2.2801863694042	2.20624234208269	1.92347230349486
AT1G05410	0.198790804791242	5.33599248247144	0.0505477547280474	0.0944054317888306	214	228	213	197	39.106943602305	37.134463730297	42.7208744421466	42.1026715320542
AT1G05420	-0.905288678733145	1.67490834236898	0.0297349703657084	0.0602443338990396	15	27	11	7	2.74114090670362	4.39750228385095	2.20624234208269	1.49603401382934
AT1G05430	0.321724641770729	5.5523239112569	0.000596531637739989	0.0019840460239963	240	253	269	229	43.858254507258	41.206225104233	53.9526536382039	48.9416841667026
AT1G05440	-1.23659254100829	3.31514448817139	2.98091240184175e-08	2.5441090470368e-07	69	83	28	24	12.6092481708367	13.5182477614677	5.61588959802866	5.1292594759863
AT1G05450	-2.73044435971741	0.394830396380872	0.00499712551894164	0.012922489838409	6	12	1	1	1.09645636268145	1.95444545948931	0.200567485643881	0.213719144832763
AT1G05460	-0.75262348980477	5.23243223357326	2.65475402552215e-12	4.71576415307128e-11	246	290	132	125	44.9547108699394	47.2324319376584	26.4749081049923	26.7148931040953
AT1G05470	-1.41427623212157	5.22107424307539	7.84674948818756e-36	1.31367141231441e-33	291	313	107	76	53.1781335900503	50.9784524016796	21.4607209638952	16.24265500729
AT1G05490	0.0545402175549457	1.34241243578969	1	1	10	15	16	5	1.82742727113575	2.44305682436164	3.20907977030209	1.06859572416381
AT1G05500	0.243418111277499	6.41468438526753	0.000376810197929783	0.00131930851799842	432	492	445	439	78.9448581130644	80.1322638390618	89.2525311115269	93.8227045815828
AT1G05510	1.68300815704748	1.17259477708488	0.000638747588294647	0.0021063773684592	4	7	11	18	0.7309709084543	1.1400931847021	2.20624234208269	3.84694460698973
AT1G05520	-0.0882549399217807	6.31521008981842	0.221687542025402	0.323834649725366	441	518	388	341	80.5895426570866	84.3668956679553	77.8201844298257	72.8782283879721
AT1G05530	-0.274466585090591	1.56478506488635	0.59485589716547	0.699741189786172	12	21	11	11	2.1929127253629	3.4202795541063	2.20624234208269	2.35091059316039
AT1G05540	-0.76520651497882	3.3220395423292	0.000394558274803012	0.00137317828318687	62	77	33	33	11.3300490810416	12.5410250317231	6.61872702624807	7.05273177948117
AT1G05560	0.124071271169397	6.27428494942957	0.0877060054402653	0.150654483776445	405	467	400	368	74.0108044809979	76.0605024651258	80.2269942575523	78.6486452984567
AT1G05562	0.107835323994527	6.00767406484534	0.174456124956058	0.266348823736443	339	389	333	301	61.9497844915019	63.3566069784452	66.7889727194123	64.3294625946615
AT1G05570	0.262171079493017	7.05964235827067	3.98145918898507e-05	0.000174200285276794	689	748	760	634	125.909738981253	121.827100308167	152.431289089349	135.497937823972
AT1G05575	-0.297970269533053	1.39486374276943	0.568861564940788	0.676046266067057	10	19	8	11	1.82742727113575	3.09453864419141	1.60453988515105	2.35091059316039
AT1G05590	-0.456536336479742	5.51476911301021	1.81919988243491e-06	1.07695603789859e-05	284	324	179	179	51.8989345002553	52.7700274062115	35.9015799302547	38.2557269250645
AT1G05600	-0.427285062248794	4.33213256730327	0.00318167769474188	0.0086843575215682	123	140	86	72	22.4773554349697	22.801863694042	17.2488037653737	15.3877784279589
AT1G05610	-0.575809896889666	1.17245346951686	0.351537138755516	0.466642416919549	8	18	7	7	1.4619418169086	2.93166818923397	1.40397239950717	1.49603401382934
AT1G05620	0.194824614041738	5.14428143340663	0.0782201856799807	0.136625809675733	191	196	189	169	34.9038608786928	31.9226091716588	37.9072547866935	36.1185354767369
AT1G05630	-0.488577735653003	5.94866620187545	2.2703022547153e-09	2.39365602178087e-08	391	439	259	219	71.4524063014078	71.5001297263174	51.9469787817651	46.804492718375
AT1G05640	-0.847140128208929	3.172362256739	0.000396142848996579	0.00137777653331418	68	59	25	32	12.4265054437231	9.60935684248912	5.01418714109702	6.8390126346484
AT1G05660	-0.220709972673196	1.28795657785809	0.763397926966129	0.839717656642323	11	15	12	6	2.01016999824932	2.44305682436164	2.40680982772657	1.28231486899658
AT1G05670	-1.11351663332766	4.05467174329983	3.91806907334854e-11	5.7058755391764e-10	116	136	47	47	21.1981563451747	22.1503818742122	9.4266718252624	10.0447998071398
AT1G05675	-0.607133718155056	2.39479715243685	0.0594056197507277	0.10851792986413	28	40	18	18	5.1167963591801	6.51481819829771	3.61021474158985	3.84694460698973
AT1G05680	0.399265866572808	4.39503239256726	0.0163913953115735	0.0359751158558257	88	125	135	92	16.0813599859946	20.3588068696803	27.0766105619239	19.6621613246142
AT1G05690	-0.0902194159083042	3.23137131382233	0.751059084398925	0.829940514268471	55	54	54	29	10.0508499912466	8.79500456770191	10.8306442247696	6.19785520015012
AT1G05700	-0.144857931344573	3.45166500144115	0.503189003684436	0.617862834014211	60	70	56	39	10.9645636268145	11.400931847021	11.2317791960573	8.33504664847774
AT1G05710	0.0918883765297245	4.40459205112997	0.56779224184925	0.675162693629141	116	122	111	94	21.1981563451747	19.870195504808	22.2629909064708	20.0895996142797
AT1G05720	-0.0232953473735226	4.82596704438059	0.901895062348277	0.94539961780016	160	172	130	134	29.238836338172	28.0137182526802	26.0737731337045	28.6383654075902
AT1G05730	0.096444628355605	2.90044147488901	0.80660159193378	0.874910477772904	39	42	40	30	7.12696635742942	6.8405591082126	8.02269942575523	6.41157434498288
AT1G05750	-0.194957591302562	4.47009966482942	0.161394215062144	0.249833326326318	131	141	93	99	23.9392972518783	22.9647341489994	18.6527761648809	21.1581953384435
AT1G05760	0.497502635830563	3.6375689334669	0.00731152696220643	0.0179082777081102	57	63	70	67	10.4163354454738	10.2608386623189	14.0397239950717	14.3191827037951
AT1G05770	0.484116565221421	1.75750853478066	0.260441478718827	0.367781670271477	15	15	20	14	2.74114090670362	2.44305682436164	4.01134971287762	2.99206802765868
AT1G05780	0.33774318545671	4.16510991824393	0.0225952751561771	0.047493496009085	78	107	92	97	14.2539327148588	17.4271386804464	18.452208679237	20.730757048778
AT1G05785	-0.276492979983109	3.35562451920587	0.21726644751409	0.31853264306623	52	74	39	45	9.5026218099059	12.0524136668508	7.82213194011135	9.61736151747432
AT1G05790	0.0310860567538432	5.78103485166595	0.746153572723601	0.825740656604273	291	346	292	234	53.1781335900503	56.3531774152752	58.5657058080132	50.0102798908665
AT1G05805	0.216592305167467	6.01519764223157	0.00623649508542338	0.015624462187556	326	380	353	310	59.5741290390254	61.8907728838282	70.8003224322899	66.2529348981564
AT1G05810	0.556916361907505	4.66479928854925	1.17190369492558e-05	5.79362830704172e-05	124	119	152	137	22.6600981620833	19.3815841399357	30.4862578178699	29.2795228420885
AT1G05820	0.0961231801932779	3.92297190859209	0.611616475387243	0.714765062848541	80	89	78	68	14.619418169086	14.4954704912124	15.6442638802227	14.5329018486279
AT1G05830	0.175584655983175	6.76117823443072	0.00527141454089492	0.0135305889975847	569	634	550	548	103.980611727624	103.259868443019	110.312117104134	117.118091368354
AT1G05835	-0.651712117292694	3.96230154483023	0.000102963399020466	0.000411440720126272	100	114	61	49	18.2742727113575	18.5672318651485	12.2346166242767	10.4722380968054
AT1G05840	0.153597193280239	5.91648617943302	0.0643636705278671	0.115925512792553	323	350	325	280	59.0259008576847	57.004659235105	65.1844328342613	59.8413605531735
AT1G05850	0.314742083550036	8.00681904644394	1.74725153066206e-10	2.24875355363867e-09	1323	1399	1442	1297	241.76862797126	227.855766485462	289.218314298476	277.193730848093
AT1G05860	0.0770528572080264	4.90049087143771	0.548269323131816	0.658042677516604	161	178	154	135	29.4215790652856	28.9909409824248	30.8873927891576	28.852084552423
AT1G05870	-0.109968676074413	5.69203855675379	0.213104570920113	0.313705638410608	305	320	246	222	55.7365317696404	52.1185455863817	49.3396014683947	47.4456501528733
AT1G05890	0.290992087224779	6.64903398146695	4.59356534735489e-06	2.49233969468747e-05	501	569	547	511	91.5541062839011	92.6732888707849	109.710414647203	109.210483009542
AT1G05900	0.146207562719661	5.32070867914732	0.147080576731809	0.231756285616036	206	239	206	192	37.6450017853964	38.9260387348288	41.3169020426394	41.0340758078904
AT1G05910	-0.567188449745631	6.04277990253399	1.59987962054624e-12	2.91897827542905e-11	398	506	256	237	72.7316053912028	82.412450208466	51.3452763248335	50.6514373253647
AT1G05940	-0.178375725013877	6.09198880081415	0.021415145053726	0.045364383089313	388	455	316	286	70.9041781200671	74.1060570056365	63.3793254634663	61.1236754221701
AT1G05950	-0.931409133090293	4.49989921504836	4.22158555778356e-11	6.10435906891523e-10	157	176	69	72	28.6906081568313	28.6652000725099	13.8391565094278	15.3877784279589
AT1G05960	0.0600734268852104	6.7782477820042	0.347710809555741	0.463002297758526	607	657	546	519	110.92483535794	107.00588890704	109.509847161559	110.920236168204
AT1G05970	0.60854795200999	4.33610915168904	2.24564003023298e-05	0.000103878224829102	92	97	115	118	16.8123308944489	15.7984341308719	23.0652608490463	25.218859090266
AT1G06000	-0.434363175031746	6.06567449833717	3.01407254824418e-08	2.57031361927897e-07	443	445	272	259	80.9550281113137	72.477352456062	54.5543560951356	55.3532585116855
AT1G06002	-0.449314007875851	5.33196655600248	9.57630199013046e-06	4.85355465602955e-05	266	268	164	152	48.6095654122109	43.6492819285947	32.8930676455965	32.4853100145799
AT1G06010	-0.125068314142758	4.01378421535057	0.443042712097916	0.559572384336598	95	98	70	73	17.3605590757896	15.9613045858294	14.0397239950717	15.6014975727917
AT1G06020	-0.488387191624459	0.49441580877307	0.52561986749767	0.637734633993723	6	8	4	4	1.09645636268145	1.30296363965954	0.802269942575523	0.854876579331051
AT1G06040	0.229189035110983	7.43142663904017	5.98326125107342e-06	3.16484283450662e-05	900	982	916	867	164.468454402217	159.938786768209	183.719816849795	185.294498570005
AT1G06050	-0.171563020480246	3.9272957357375	0.335870588306767	0.451227052801934	82	102	70	62	14.9849036233131	16.6127864056592	14.0397239950717	13.2505869796313
AT1G06060	0.16577983691354	5.31048682180364	0.103635484838625	0.173156071155122	199	240	212	186	36.3658026956014	39.0889091897863	42.5203069565027	39.7517609388939
AT1G06070	-0.610120407062513	5.39258637705171	1.43949200596047e-09	1.57718582244685e-08	266	314	154	153	48.6095654122109	51.141322856637	30.8873927891576	32.6990291594127
AT1G06080	-0.193891400154579	4.73209540094461	0.125764586600637	0.203359256976629	156	171	110	121	28.5078654297177	27.8508477977227	22.0624234208269	25.8600165247643
AT1G06090	-0.0186274056081344	3.94508953993566	0.955294808615331	0.986306895253492	86	92	78	64	15.7158745317674	14.9840818560847	15.6442638802227	13.6780252692968
AT1G06100	-0.796955710338937	3.01364149895174	0.000876453851266493	0.00278408466081571	53	59	28	24	9.68536453701947	9.60935684248912	5.61588959802866	5.1292594759863
AT1G06110	0.458450856696322	6.27673357573709	1.56693382803992e-10	2.03041636033383e-09	364	414	463	401	66.5183526693413	67.4283683523813	92.8627458531168	85.7013770779378
AT1G06120	0.542289029055318	2.12676853235406	0.105231220651508	0.175290436565638	18	21	21	25	3.28936908804435	3.4202795541063	4.2119171985215	5.34297862081907
AT1G06130	0.152501468086205	5.84169481874551	0.0745933820990402	0.131277075703189	310	329	293	281	56.6502454052082	53.5843796809987	58.7662732936571	60.0550796980063
AT1G06140	-1.16573694968138	0.541695637080989	0.138267160781908	0.220128111152474	7	10	5	1	1.27919908979502	1.62870454957443	1.0028374282194	0.213719144832763
AT1G06149	-0.937079281676079	6.24032390464184	8.92184345520754e-35	1.39701450274501e-32	522	606	254	222	95.3917035532861	98.6994957042103	50.9441413535457	47.4456501528733
AT1G06150	-0.949477606535714	6.39765949316519	1.94631589337896e-39	4.03272799017242e-37	589	673	282	246	107.635466269896	109.611816186359	56.5600309515744	52.5749096288596
AT1G06160	0.332747401057804	2.43308446446881	0.245901246618425	0.351189202756008	27	26	31	23	4.93405363206652	4.23463182889351	6.2175920549603	4.91554033115354
AT1G06170	-2.02758262491743	0.342382583093455	0.0208057717596137	0.0442122649891791	6	10	0	3	1.09645636268145	1.62870454957443	0	0.641157434498288
AT1G06180	-0.604970276619161	3.58732296862604	0.00201415167809072	0.00580900663828617	70	92	43	43	12.7919908979502	14.9840818560847	8.62440188268687	9.18992322780879
AT1G06190	-0.246995278217147	6.85661035645856	6.33358435129811e-05	0.000265990206140107	703	761	503	494	128.468137160843	123.944416222614	100.885445278872	105.577257547385
AT1G06200	0.300140760166564	5.85606247710563	0.000350358957047996	0.0012368356771497	301	313	310	301	55.0055608611861	50.9784524016796	62.175920549603	64.3294625946615
AT1G06210	0.564304358001994	5.80396019430699	2.07483051232775e-11	3.18561835153946e-10	249	289	322	321	45.5029390512802	47.069561482701	64.5827303773296	68.6038454913168
AT1G06220	0.109990414185621	6.89174417273344	0.06729374590934	0.120291810083263	643	703	604	570	117.503573534029	114.497929835082	121.142761328904	121.819912554675
AT1G06230	-0.279120673493827	6.9763555103728	1.55162510390967e-05	7.43753087888544e-05	784	821	579	491	143.270298057043	133.716643520061	116.128574187807	104.936100112886
AT1G06240	-0.188068408736995	5.12459421847891	0.0879753253217422	0.151067500862238	205	225	160	145	37.4622590582829	36.6458523654246	32.0907977030209	30.9892760007506
AT1G06250	0.01254961982936	3.11107786128821	1	1	38	59	37	42	6.94422363031585	9.60935684248912	7.42099696882359	8.97620408297603
AT1G06260	0.198390662469758	2.99696020923088	0.457810835353569	0.574170403418683	40	44	49	29	7.309709084543	7.16630001812748	9.82780679655016	6.19785520015012
AT1G06265	0.0961221819781657	3.92301716040452	0.611616475387243	0.714765062848541	88	81	76	70	16.0813599859946	13.1925068515529	15.2431289089349	14.9603401382934
AT1G06270	-0.859469625415649	3.15715748950376	0.000203292912399242	0.000757264289387493	51	75	30	26	9.31987908279232	12.2152841218082	6.01702456931642	5.55669776565183
AT1G06290	0.448605293997872	6.85231681618559	1.948863579878e-13	4.16587008540419e-12	560	605	649	636	102.335927183602	98.5366252492529	130.168298182879	135.925376113637
AT1G06310	-0.50481045186453	1.63188045388633	0.294703159921095	0.406656687260697	14	23	11	10	2.55839817959005	3.74602046402118	2.20624234208269	2.13719144832763
AT1G06350	-0.48340644242139	2.49438004032742	0.111215215212855	0.183404319051176	38	33	24	17	6.94422363031585	5.37472501359561	4.81361965545314	3.63322546215696
AT1G06360	-0.344139752755148	6.04233237107739	1.26500810935825e-05	6.19972475516164e-05	416	437	285	258	76.0209744792472	71.1743888164025	57.161733408506	55.1395393668528
AT1G06370	0.176217877606975	3.99278795589345	0.295620325892378	0.407566147964279	84	89	77	81	15.3503890775403	14.4954704912124	15.4436963945788	17.3112507314538
AT1G06380	-0.474138411804523	4.10691411018617	0.00282680099611834	0.00782285961991119	97	130	67	65	17.7260445300168	21.1731591444676	13.43802153814	13.8917444141296
AT1G06390	0.17142160975218	6.51359206165334	0.012840529850695	0.0290564195702309	492	522	485	438	89.9094217398789	85.0183774877851	97.2752305372822	93.60898543675
AT1G06400	0.443367518415987	6.28719581053713	4.75453617874832e-10	5.64688868403326e-09	370	418	452	414	67.6148090320227	68.0798501722111	90.6565035110341	88.4797259607637
AT1G06410	0.129953781074329	7.67510585108919	0.00688119888323928	0.0169894819525187	1102	1202	1069	969	201.38248527916	195.770286858846	214.406642153309	207.093851342947
AT1G06420	-0.622136670062327	2.28790172043109	0.0494542512300653	0.0927771506491776	28	35	15	18	5.1167963591801	5.7004659235105	3.00851228465821	3.84694460698973
AT1G06430	0.467828872121308	8.03558462727952	1.13112546525181e-24	8.63907394573893e-23	1274	1354	1521	1418	232.814234342695	220.526596012377	305.063145664343	303.053747372857
AT1G06440	-0.194341389999749	1.9625189469857	0.658225067425414	0.754280800898677	14	30	20	11	2.55839817959005	4.88611364872328	4.01134971287762	2.35091059316039
AT1G06450	0.0242202371041618	3.93182672364963	0.910307495109571	0.951699057565003	79	95	78	65	14.4366754419724	15.4726932209571	15.6442638802227	13.8917444141296
AT1G06460	0.402594705506309	6.26970782017399	2.55432296291919e-08	2.21159770976458e-07	388	402	444	400	70.9041781200671	65.473922892892	89.0519636258831	85.4876579331051
AT1G06470	-0.266754118419579	5.40738437646846	0.00713908039611679	0.0175454533704681	247	289	190	170	45.137453597053	47.069561482701	38.1078222723374	36.3322546215696
AT1G06475	-0.520370340921324	1.14210287988171	0.430522298787307	0.547149209449426	10	15	4	10	1.82742727113575	2.44305682436164	0.802269942575523	2.13719144832763
AT1G06490	-0.805461332255698	4.34200408247796	5.61702196785275e-08	4.53500843832e-07	139	151	75	59	25.4012390687869	24.5934386985739	15.0425614232911	12.609429545133
AT1G06500	-0.304549068336177	4.24914498084314	0.0429630734695481	0.0824246643286793	112	128	88	69	20.4671854367204	20.8474182345527	17.6499387366615	14.7466209934606
AT1G06510	-0.171714840224332	5.07724213229241	0.122277120978975	0.198589239519161	193	221	147	150	35.26934633292	35.9943705455948	29.4834203896505	32.0578717249144
AT1G06515	0.124709662052597	4.94742889494439	0.288152444894386	0.398952445537864	165	180	152	152	30.1525499737399	29.3166818923397	30.4862578178699	32.4853100145799
AT1G06520	-1.17503658177564	2.04688071083703	0.00105615895159792	0.00328951307934062	32	27	11	10	5.8477672676344	4.39750228385095	2.20624234208269	2.13719144832763
AT1G06530	0.0244581179919756	5.85905336250607	0.796722514768733	0.866691199834465	316	358	284	270	57.7467017678897	58.3076228747645	56.9611659228622	57.7041691048459
AT1G06550	0.155085790042246	6.68530970610255	0.0159915315817272	0.0352082884177595	537	612	551	483	98.1328444599898	99.676718433955	110.512684589778	103.226346954224
AT1G06560	0.0477409980378182	5.43627727381012	0.642479855600202	0.741496310020154	243	255	213	203	44.4064826885987	41.5319660141479	42.7208744421466	43.3849864010508
AT1G06570	0.356567643125825	7.15794369718243	2.195709453266e-10	2.76139493560683e-09	720	769	784	757	131.574763521774	125.247379862273	157.244908744803	161.785392638401
AT1G06580	-2.2649219448283	2.79665411407411	2.36438462292491e-14	5.85555940875142e-13	55	65	12	8	10.0508499912466	10.5865795722338	2.40680982772657	1.7097531586621
AT1G06590	-0.423697674320203	5.27009299304593	4.76758640687696e-05	0.000204953329368764	236	272	155	151	43.1272835988037	44.3007637484244	31.0879602748015	32.2715908697472
AT1G06620	0.446604834226367	4.56512753171775	0.000638155726138416	0.00210508904175578	113	123	136	124	20.649928163834	20.0330659597655	27.2771780475678	26.5011739592626
AT1G06630	0.280789915131868	5.82753362645213	0.000719646474755997	0.00234033283251263	266	340	291	304	48.6095654122109	55.3759546855305	58.3651383223693	64.9706200291598
AT1G06640	0.281912315249729	6.52419662533258	3.32763596568365e-05	0.000147944418640029	475	509	512	455	86.8027953789481	82.9010615733384	102.690552649667	97.242210898907
AT1G06645	0.219733626562006	5.28995950152768	0.0333339308753862	0.0663476480339744	204	221	216	184	37.2795163311693	35.9943705455948	43.3225768990782	39.3243226492283
AT1G06650	0.310559622908289	6.2990289314914	1.78767991514626e-05	8.47024190479483e-05	403	430	457	378	73.6453190267707	70.0342956317004	91.6593409392535	80.7858367467843
AT1G06660	-0.160629581694604	4.35889026626383	0.264020199148799	0.372069687658535	111	138	103	77	20.2844427096068	22.4761227841271	20.6584510213197	16.4563741521227
AT1G06670	-0.309022822238896	6.86442445879021	4.83031422513995e-07	3.2305524381433e-06	688	810	494	483	125.72699625414	131.925068515529	99.0803379080771	103.226346954224
AT1G06680	0.349749630072634	7.84196417326571	9.09213460283125e-11	1.23392412991861e-09	1178	1220	1260	1212	215.270932539791	198.70195504808	252.71503191129	259.027603537308
AT1G06690	0.291568202726921	6.87106880660377	3.15148139298252e-06	1.77717734063447e-05	610	638	652	583	111.473063539281	103.911350262848	130.77000063981	124.598261437501
AT1G06700	0.37684551452555	6.63917967894994	5.98765913205646e-09	5.86902775908878e-08	495	536	548	534	90.4576499212196	87.2985638571893	109.910982132847	114.126023340695
AT1G06710	-0.102478328101885	4.03037998927164	0.553024679810476	0.662306711365104	82	112	82	64	14.9849036233131	18.2414909552336	16.4465338227982	13.6780252692968
AT1G06720	-0.881271567981466	6.15578307627061	2.71937721340704e-29	3.01102682248513e-27	485	566	223	238	88.6302226500839	92.1846775059126	44.7265492985854	50.8651564701975
AT1G06730	-0.153991584303681	5.21307208966525	0.16098734918641	0.24931416091349	203	250	160	169	37.0967736040557	40.7176137393607	32.0907977030209	36.1185354767369
AT1G06750	-0.636102196274449	2.07932229729644	0.0747927665275743	0.131561518838694	24	30	14	14	4.3858254507258	4.88611364872328	2.80794479901433	2.99206802765868
AT1G06760	0.420793942910647	7.26445879079049	2.64774538205237e-13	5.52436367001096e-12	744	823	841	854	135.9605889725	134.042384429975	168.677255426504	182.516149687179
AT1G06770	-0.140972195637908	4.4391783039031	0.345294618986414	0.460605589720084	115	147	95	97	21.0154136180611	23.9419568787441	19.0539111361687	20.730757048778
AT1G06780	-0.294256277750778	5.08509730676997	0.00936986570186807	0.0221964205957656	197	234	147	137	36.0003172413743	38.1116864600416	29.4834203896505	29.2795228420885
AT1G06790	0.105850688277765	4.66178812419774	0.433932961334726	0.550458573186143	138	146	126	121	25.2184963416733	23.7790864237866	25.271503191129	25.8600165247643
AT1G06800	0.348346739056755	5.17091637086246	0.00237213994916399	0.00669383977818569	173	201	221	164	31.6144917906485	32.736961446446	44.3254143272977	35.0499397525731
AT1G06820	0.134642400940306	6.46591954717223	0.0464877449377684	0.08801674100359	467	526	460	421	85.3408535620395	85.6698593076149	92.2610433961852	89.9757599745931
AT1G06830	-0.0905712449506046	3.58750956708417	0.655481563026777	0.751795608322995	68	73	61	46	12.4265054437231	11.8895432118933	12.2346166242767	9.83108066230708
AT1G06840	-0.123494867540922	6.0291725152268	0.12363531481542	0.200380749159099	362	432	309	280	66.1528672151141	70.3600365416153	61.9753530639592	59.8413605531735
AT1G06850	0.0454087541435936	4.68817075438023	0.731875434386348	0.814851948042301	123	172	123	123	22.4773554349697	28.0137182526802	24.6698007341973	26.2874548144298
AT1G06870	-0.221633082068054	5.19461991918223	0.0391495841558473	0.0760920727806647	209	247	167	149	38.1932299667372	40.2290023744884	33.4947701025281	31.8441525800816
AT1G06890	0.24459469245988	6.07295107309993	0.00325071740655354	0.00884626309063016	354	374	331	366	64.6909253982055	60.9135501540836	66.3878377481245	78.2212070087911
AT1G06900	-0.355454801655618	6.71572678947153	4.36733198587205e-08	3.60533161610826e-07	624	744	462	402	114.031461718871	121.175618488337	92.6621783674729	85.9150962227706
AT1G06910	0.226398527335924	4.10329458064501	0.152359243301479	0.23851151141308	76	108	92	82	13.8884472606317	17.5900091354038	18.452208679237	17.5249698762865
AT1G06923	0.303466502015486	0.979855630625935	0.611802021438047	0.714838906800387	5	12	10	7	0.913713635567875	1.95444545948931	2.00567485643881	1.49603401382934
AT1G06930	0.816433558625398	1.47022757542442	0.0575413088168404	0.105517610375922	6	15	13	17	1.09645636268145	2.44305682436164	2.60737731337045	3.63322546215696
AT1G06950	-0.0378559056803365	8.33849930069135	0.34406651426616	0.459348002810076	1818	2035	1538	1495	332.226277892479	331.441375838396	308.472792920289	319.51012152498
AT1G06960	0.124059316514853	5.04302047236463	0.286856594870101	0.397737226584947	180	189	168	157	32.8936908804435	30.7825159869567	33.695337588172	33.5539057387437
AT1G06980	-0.542572005146368	2.15733801321795	0.105231220651508	0.175290436565638	27	29	17	14	4.93405363206652	4.72324319376584	3.40964725594597	2.99206802765868
AT1G07000	-0.0237069389356561	4.75990658926812	0.899502070837166	0.943742095478259	141	176	134	118	25.7667245230141	28.6652000725099	26.87604307628	25.218859090266
AT1G07010	0.130630547471896	6.55654045501087	0.0525753608328901	0.0976507605879778	501	558	498	439	91.5541062839011	90.8817138662531	99.8826078506526	93.8227045815828
AT1G07020	0.306995589948154	4.45193025639033	0.0279846760084044	0.0571583893761901	112	117	123	106	20.4671854367204	19.0558432300208	24.6698007341973	22.6542293522728
AT1G07030	-0.00471584806970799	5.33906052163347	0.972613168128924	1	219	254	201	180	40.0206572378729	41.3690955591905	40.31406461442	38.4694460698973
AT1G07040	0.469031195338512	5.53793004564101	5.18196657029064e-07	3.44701253707795e-06	212	251	278	240	38.7414581480779	40.8804841943181	55.7577610089989	51.292594759863
AT1G07050	-0.681006259997183	1.04694281288093	0.255299948606575	0.361944449867203	10	14	3	9	1.82742727113575	2.2801863694042	0.601702456931642	1.92347230349486
AT1G07070	-0.0665701307356797	4.42669833011997	0.670064425475716	0.763566486266553	118	136	103	93	21.5636417994018	22.1503818742122	20.6584510213197	19.8758804694469
AT1G07080	0.141669342393144	6.14629209867322	0.0662698052962284	0.118751918747896	388	405	379	328	70.9041781200671	65.9625342577643	76.0150770590308	70.0998795051461
AT1G07090	0.730577690191071	4.38233688591033	9.77445782176183e-06	4.94321118501716e-05	87	99	150	100	15.898617258881	16.1241750407868	30.0851228465821	21.3719144832763
AT1G07110	0.296815704062627	7.71393104987796	6.34453882429932e-11	8.89297816316892e-10	1057	1180	1164	1057	193.159062559049	192.187136849782	233.460553289477	225.90113608823
AT1G07119	0.291033074851682	2.82595419566435	0.291102109136239	0.402423955469288	24	48	36	35	4.3858254507258	7.81778183795725	7.22042948317971	7.48017006914669
AT1G07120	0.311383566880727	2.85433882226484	0.263835177651504	0.371878410636022	24	49	37	36	4.3858254507258	7.9806522929147	7.42099696882359	7.69388921397946
AT1G07128	0.159207743200916	3.38848851901597	0.452181165030996	0.568721824311918	54	59	55	47	9.86810726413305	9.60935684248912	11.0312117104134	10.0447998071398
AT1G07130	0.0592814780152115	3.57056723339952	0.797560811393865	0.867235297761057	66	67	61	51	12.0610199894959	10.9123204821487	12.2346166242767	10.8996763864709
AT1G07135	-0.400254669033971	3.39476984511659	0.0547986299492835	0.101201358255117	62	72	47	35	11.3300490810416	11.7266727569359	9.4266718252624	7.48017006914669
AT1G07140	0.167549530900165	6.75484895686027	0.00769772751939739	0.0187183759933104	559	642	545	545	102.153184456488	104.562832082678	109.309279675915	116.476933933856
AT1G07150	0.552895024217197	3.64299862766757	0.00278891358406733	0.00773027742699034	52	66	73	67	9.5026218099059	10.7494500271912	14.6414264520033	14.3191827037951
AT1G07170	0.391587063884648	4.40469853429511	0.00495782621267923	0.0128342935616945	93	122	127	101	16.9950736215625	19.870195504808	25.4720706767729	21.585633628109
AT1G07180	0.31784952020584	7.29729958505879	1.04509482756712e-07	7.95876981677475e-07	824	838	871	805	150.580007141586	136.485441254337	174.69427999582	172.043911590374
AT1G07200	-0.60409686770656	6.21564655602131	1.16296808065276e-15	3.52205977189873e-14	470	559	289	258	85.8890817433802	91.0445843212105	57.9640033510816	55.1395393668528
AT1G07210	-0.0367947920378458	5.63876700835371	0.687797643957069	0.778660605631029	283	306	227	237	51.7161917731417	49.8383592169775	45.5288192411609	50.6514373253647
AT1G07220	-0.760338899522431	4.69025672662558	6.37344561637406e-09	6.21514894752376e-08	162	205	93	82	29.6043217923991	33.3884432662758	18.6527761648809	17.5249698762865
AT1G07230	0.135586813882647	5.99072670717978	0.085289619217477	0.147107546473596	317	396	320	313	57.9294444950033	64.4967001631473	64.1815954060419	66.8940923326547
AT1G07240	0.566364703509655	5.89786141063013	4.81687233108407e-12	8.18203630459386e-11	257	317	371	316	46.9648808681888	51.6299342215094	74.4105371738798	67.535249767153
AT1G07250	0.316342300536122	6.22392199960508	1.69344235106658e-05	8.05607367146404e-05	378	411	425	369	69.0767508489313	66.939756987509	85.2411813986493	78.8623644432894
AT1G07260	0.232478354248148	3.90053790162021	0.172081235759561	0.26314534313046	78	81	79	72	14.2539327148588	13.1925068515529	15.8448313658666	15.3877784279589
AT1G07270	-1.21142961233425	2.30164305675795	0.000186452487286684	0.000700393322823269	33	39	12	13	6.03050999474797	6.35194774334027	2.40680982772657	2.77834888282591
AT1G07280	0.491881168497906	6.79433536237173	2.43910053351381e-14	6.01922840387306e-13	546	555	655	597	99.7775290040119	90.3931025013807	131.371703096742	127.590329465159
AT1G07290	-1.00574139275013	2.11095157598805	0.00612680166954398	0.0153791026194731	21	39	17	7	3.83759726938507	6.35194774334027	3.40964725594597	1.49603401382934
AT1G07300	-0.0494395698394761	3.30861957169838	0.8889012739983	0.936139950730331	49	65	40	49	8.95439362856517	10.5865795722338	8.02269942575523	10.4722380968054
AT1G07310	0.631087486845763	6.24081181526161	3.80833885116361e-18	1.5626883752608e-16	334	377	459	431	61.036070855934	61.4021615189559	92.0604759105413	92.1129514229207
AT1G07320	0.188168234888953	7.28464230475579	0.0018829688897649	0.00547366161357272	840	883	790	797	153.503890775403	143.814611727422	158.448313658666	170.334158431712
AT1G07330	0.0439434574647167	0.945080726854926	1	1	6	12	9	6	1.09645636268145	1.95444545948931	1.80510737079493	1.28231486899658
AT1G07350	1.19240388082069	6.59757329745232	4.62860520888405e-72	4.03595088359652e-69	327	393	700	630	59.756871766139	64.008088798275	140.397239950717	134.64306124464
AT1G07360	0.4023457269995	6.4487205937632	2.19916439333688e-09	2.32316573747404e-08	406	489	509	447	74.1935472081114	79.6436524741895	102.088850192735	95.5324577402449
AT1G07370	0.120487584735726	5.22608151123094	0.253458312245908	0.359747836433133	189	231	184	185	34.5383754244657	37.6230750951693	36.9044173584741	39.5380417940611
AT1G07380	-0.0339137335345819	5.13243419083728	0.824657087313708	0.889456069763643	181	232	159	167	33.0764336075571	37.7859455501267	31.890230217377	35.6910971870714
AT1G07390	-1.00494230937777	2.82573414470078	0.0004637583498906	0.00158191866147687	45	57	30	11	8.22342272011087	9.28361593257424	6.01702456931642	2.35091059316039
AT1G07400	3.84837240202651	3.94185867718948	9.14608927075948e-73	8.33078352758311e-70	12	13	155	139	2.1929127253629	2.11731591444676	31.0879602748015	29.706961131754
AT1G07410	0.0682315814972623	2.4579082563639	0.923402661991536	0.961347570145608	26	33	26	24	4.75131090495295	5.37472501359561	5.2147546267409	5.1292594759863
AT1G07420	0.112228492987652	4.95393666251658	0.346219017590932	0.461309396480672	161	187	164	140	29.4215790652856	30.4567750770418	32.8930676455965	29.9206802765868
AT1G07430	-0.611953850417948	0.909416070607534	0.292826659084451	0.404514059981538	4	17	5	6	0.7309709084543	2.76879773427653	1.0028374282194	1.28231486899658
AT1G07440	0.245812459920581	5.61291155693521	0.00669456738371349	0.016595263165005	233	295	277	229	42.579055417463	48.0467842124456	55.557193523355	48.9416841667026
AT1G07450	0.195680000488053	4.01805680181718	0.229347491856075	0.332756557298664	80	95	91	71	14.619418169086	15.4726932209571	18.2516411935932	15.1740592831261
AT1G07470	0.445341967049912	4.94325216993891	9.79082766970087e-05	0.000393268043462246	140	168	177	162	25.5839817959005	27.3622364328504	35.5004449589669	34.6225014629076
AT1G07476	0.165960762283411	0.445517734228826	1	1	4	7	7	3	0.7309709084543	1.1400931847021	1.40397239950717	0.641157434498288
AT1G07480	0.283933836444213	5.14622299701882	0.00830886872333005	0.0200045669320212	173	203	194	176	31.6144917906485	33.0627023563609	38.9100922149129	37.6145694905662
AT1G07485	-0.497640820546582	2.79691739720002	0.0698776057718154	0.124152973979845	47	42	33	18	8.58890817433802	6.8405591082126	6.61872702624807	3.84694460698973
AT1G07490	-0.447745038034333	2.76738051576204	0.107333417531739	0.17812580719165	45	41	33	18	8.22342272011087	6.67768865325515	6.61872702624807	3.84694460698973
AT1G07500	0.302457345349213	0.58755624178609	0.841846125251947	0.901418024107015	5	7	3	9	0.913713635567875	1.1400931847021	0.601702456931642	1.92347230349486
AT1G07510	0.00492473180073013	6.32132043255797	0.941709657213547	0.975601881015243	414	522	383	376	75.65548902502	85.0183774877851	76.8173470016064	80.3583984571188
AT1G07520	-0.0514720613433804	4.55616256250939	0.717588192367493	0.803304167202019	129	148	116	100	23.5738117976512	24.1048273337015	23.2658283346902	21.3719144832763
AT1G07530	-0.00163886317686698	6.36963806494422	1	1	437	533	404	379	79.8585717486323	86.809952492317	81.0292642001278	80.999555891617
AT1G07550	-0.516705153544466	2.1420663961771	0.128402772795709	0.206889807999369	24	31	15	16	4.3858254507258	5.04898410368073	3.00851228465821	3.4195063173242
AT1G07560	0.432970252394764	3.94528683465315	0.00850628482330457	0.0204281641608096	75	78	91	76	13.7057045335181	12.7038954866805	18.2516411935932	16.24265500729
AT1G07570	0.362038166868089	6.06899447566596	2.28329706169453e-06	1.3232500030485e-05	314	383	352	372	57.3812163136625	62.3793842487006	70.599754946646	79.5035218777877
AT1G07590	0.469838430390474	6.74077411758452	3.78946711197538e-11	5.54173153405372e-10	543	526	616	582	99.2293008226712	85.6698593076149	123.549571156631	124.384542292668
AT1G07600	0.600982161774555	4.90551328654179	2.74928167387386e-07	1.94105271019017e-06	144	139	181	166	26.3149527043548	22.6389932390845	36.3027149015424	35.4773780422386
AT1G07610	0.510850150210797	5.23557556231959	7.88897949898828e-07	5.05488897658689e-06	177	192	213	212	32.3454626991028	31.271127351829	42.7208744421466	45.3084587045457
AT1G07615	-0.186283646647067	4.49430350384389	0.195070868154233	0.291839294957365	124	152	96	100	22.6600981620833	24.7563091535313	19.2544786218126	21.3719144832763
AT1G07620	-0.00457804550554658	1.77736419229774	1	1	16	20	14	15	2.9238836338172	3.25740909914886	2.80794479901433	3.20578717249144
AT1G07630	0.0525853205531835	5.49744254657984	0.580949900528003	0.686983023583067	232	287	227	208	42.3963126903494	46.7438205727861	45.5288192411609	44.4535821252146
AT1G07640	-0.830132443052454	5.23953821511249	1.21058813048303e-14	3.15885010057587e-13	251	297	129	120	45.8684245055073	48.3725251223605	25.8732056480606	25.6462973799315
AT1G07645	-0.271986776876741	0.631929601290917	0.691740239799338	0.781932929071392	7	8	4	6	1.27919908979502	1.30296363965954	0.802269942575523	1.28231486899658
AT1G07650	-0.235199192121266	6.54760562439865	0.00050486661721957	0.00170601383797093	536	641	419	389	97.9501017328762	104.399961627721	84.0377764847861	83.1367473399447
AT1G07660	-0.16433188549152	4.26342209479622	0.269544402901972	0.378193477675465	111	122	87	81	20.2844427096068	19.870195504808	17.4493712510176	17.3112507314538
AT1G07670	-0.271761246920034	6.29172538408511	0.000174368073640743	0.000660213619880554	466	529	351	315	85.1581108349259	86.1584706724872	70.3991874610022	67.3215306223202
AT1G07700	0.0309415715706493	5.95065823067388	0.739445126604276	0.820459565335502	342	375	310	282	62.4980126728426	61.076420609041	62.175920549603	60.2687988428391
AT1G07702	0.152788792633079	1.1111238851439	0.872581005109163	0.923844656282521	12	8	10	8	2.1929127253629	1.30296363965954	2.00567485643881	1.7097531586621
AT1G07705	-0.0992026358795069	5.81739861146826	0.256738931070269	0.363479353820487	314	366	261	252	57.3812163136625	59.610586514424	52.3481137530529	53.8572244978562
AT1G07710	-1.22326495149272	1.47011270757885	0.0123467382797225	0.0281153636539447	16	22	1	12	2.9238836338172	3.58315000906374	0.200567485643881	2.56462973799315
AT1G07720	-0.425835966639235	6.12102343931905	3.44933766553326e-08	2.90129780251666e-07	428	493	293	261	78.2138872046101	80.2951342940193	58.7662732936571	55.780696801351
AT1G07725	0.241359475442458	5.30378725601026	0.0182950812469981	0.0395681237345938	208	218	222	185	38.0104872396236	35.5057591807225	44.5259818129415	39.5380417940611
AT1G07728	0.248708373258755	5.31405395541018	0.015506487443372	0.0342955255471831	209	219	224	187	38.1932299667372	35.66862963568	44.9271167842293	39.9654800837266
AT1G07730	-0.182054731671823	3.07127420934063	0.525437116351178	0.637622381855392	37	63	33	38	6.76148090320227	10.2608386623189	6.61872702624807	8.12132750364498
AT1G07740	-0.157678470815731	3.92275143785333	0.48661184462775	0.601993738030558	66	117	74	58	12.0610199894959	19.0558432300208	14.8419939376472	12.3957104003002
AT1G07745	0.306984601982125	4.39503137837196	0.028029833690081	0.0572364591852641	93	127	112	108	16.9950736215625	20.6845477795952	22.4635583921146	23.0816676419384
AT1G07750	0.598509532043834	5.84122695397548	9.90970072541911e-13	1.88527551891678e-11	272	273	352	315	49.7060217748924	44.4636342033819	70.599754946646	67.3215306223202
AT1G07770	0.0445358558137211	6.4976192804027	0.52698458019116	0.639019950727801	499	546	439	432	91.1886208296739	88.9272684067637	88.0491261976637	92.3266705677535
AT1G07780	-0.476408248944484	3.45775313376523	0.018624603230948	0.0401852842369368	62	81	38	45	11.3300490810416	13.1925068515529	7.62156445446747	9.61736151747432
AT1G07790	-0.0445956352506906	5.46251431223408	0.668971907840968	0.76279491720089	253	269	211	198	46.2339099597345	43.8121523835521	42.3197394708588	42.316390676887
AT1G07795	0.983261993364079	0.445551958164063	0.19150258243315	0.287492495302996	4	4	7	6	0.7309709084543	0.651481819829771	1.40397239950717	1.28231486899658
AT1G07810	-0.249755727187454	6.11458817059279	0.00112934308589538	0.00348734879128415	420	454	315	279	76.7519453877015	73.943186550679	63.1787579778224	59.6276414083408
AT1G07820	-0.10679673186638	5.53878261277655	0.262167636096643	0.36990170715982	277	284	209	212	50.6197354104603	46.2552092079137	41.9186044995711	45.3084587045457
AT1G07830	0.105379889445699	4.80431176214115	0.38492597683084	0.5018281782419	133	181	136	137	24.3047827061055	29.4795523472971	27.2771780475678	29.2795228420885
AT1G07840	-0.00972403996590422	4.98627996543465	0.969005073502993	0.997264147398305	172	198	150	147	31.4317490635349	32.2483500815737	30.0851228465821	31.4167142904161
AT1G07870	-0.575941270749814	4.61783897425569	1.52938481773e-05	7.34743711676671e-05	156	178	89	92	28.5078654297177	28.9909409824248	17.8505062223054	19.6621613246142
AT1G07880	0.190843710804623	3.95834523681016	0.241871756155346	0.34685813654007	81	87	71	84	14.8021608961996	14.1697295812975	14.2402914807155	17.9524081659521
AT1G07890	0.354084635463384	7.35088069461505	5.61143383211421e-09	5.53134601058192e-08	846	857	898	863	154.600347138084	139.579979898528	180.109602108205	184.439621990674
AT1G07900	-0.234957733189591	0.909434771941432	0.726623904904376	0.81086004681565	5	14	9	4	0.913713635567875	2.2801863694042	1.80510737079493	0.854876579331051
AT1G07901	0.221436832427197	1.01381526587744	0.73776353511924	0.81905450925413	9	9	11	6	1.64468454402217	1.46583409461698	2.20624234208269	1.28231486899658
AT1G07910	-0.0545400563596439	5.68808874658087	0.584156605314574	0.68995627494176	276	337	240	237	50.4369926833467	54.8873433206582	48.1361965545314	50.6514373253647
AT1G07920	0.363744742055026	5.66358193655437	4.15336863321459e-05	0.000181153700265281	251	274	273	273	45.8684245055073	44.6265046583393	54.7549235807795	58.3453265393442
AT1G07930	0.413791107324259	7.25384232454385	2.22458957393591e-13	4.70717755447491e-12	760	799	853	826	138.884472606317	130.133493510997	171.08406525423	176.532013631862
AT1G07940	0.422055115306684	6.15452597409819	1.66361890330673e-08	1.4948283722413e-07	349	375	383	401	63.7772117626377	61.076420609041	76.8173470016064	85.7013770779378
AT1G07950	-0.024785732177883	4.41091314710522	0.886561381956765	0.934381045538337	117	131	96	101	21.3808990722883	21.336029599425	19.2544786218126	21.585633628109
AT1G07960	-0.0190831021536315	4.77981680360526	0.900203582075165	0.944276387226989	152	169	138	118	27.7768945212634	27.5251068878078	27.6783130188556	25.218859090266
AT1G07970	0.0322510386666897	5.51833588068684	0.771744496667448	0.846540364910351	254	276	233	205	46.416652686848	44.9522455682542	46.7322241550242	43.8124246907163
AT1G07980	0.167707337459588	4.73484274803021	0.175129377913591	0.267236220650066	132	161	139	127	24.1220399789919	26.2221432481483	27.8788805044994	27.1423313937609
AT1G07985	0.404908373161775	3.32236429849516	0.0502555024294392	0.0939518402126919	47	52	56	50	8.58890817433802	8.46926365778702	11.2317791960573	10.6859572416381
AT1G07990	0.0366473117621553	6.64772659741237	0.5821835581418	0.688169640828821	549	614	480	484	100.325757185353	100.00245934387	96.2723931090628	103.440066099057
AT1G08000	-0.308708208658997	4.57321448631592	0.0191028645150973	0.0410427983160509	148	154	103	94	27.0459236128091	25.0820500634462	20.6584510213197	20.0895996142797
AT1G08010	-0.395562355162633	5.15130038248909	0.000263468710126701	0.000959222285459547	220	244	158	127	40.2033999649865	39.740391009616	31.6896627317332	27.1423313937609
AT1G08030	-0.239577563358009	5.33875902558893	0.0175121242441915	0.038047780736939	231	276	193	154	42.2135699632358	44.9522455682542	38.709524729269	32.9127483042454
AT1G08040	-0.175284598460917	5.43123066254118	0.0776075699329139	0.135714349125603	245	286	200	180	44.7719681428259	46.5809501178286	40.1134971287762	38.4694460698973
AT1G08050	0.250701419960358	3.63746455974817	0.189270079332575	0.284605514851821	61	70	70	56	11.1473063539281	11.400931847021	14.0397239950717	11.9682721106347
AT1G08060	-0.0351579245469013	6.38269809924495	0.616408355720214	0.719160264266985	470	519	416	364	85.8890817433802	84.5297661229128	83.4360740278544	77.7937687191256
AT1G08070	-0.512436284513683	1.9094453614687	0.160722891922256	0.249088940180482	25	21	11	15	4.56856817783937	3.4202795541063	2.20624234208269	3.20578717249144
AT1G08090	-0.442174290561438	1.2599368250425	0.441607199994702	0.558145116153415	11	16	7	9	2.01016999824932	2.60592727931908	1.40397239950717	1.92347230349486
AT1G08110	0.140802253153068	6.311534103122	0.0536901519942064	0.0994049112980821	426	464	420	373	77.8484017503829	75.5718911002534	84.2383439704299	79.7172410226205
AT1G08125	0.104819714057191	5.29497323956461	0.312446729789846	0.426243332093357	201	242	204	181	36.7312881498286	39.4146500997011	40.9157670713517	38.68316521473
AT1G08130	-0.0398899656732675	6.62097141518327	0.556856575650739	0.665600728732181	563	606	460	459	102.884155364943	98.6994957042103	92.2610433961852	98.0970874782381
AT1G08160	-1.38013927503853	4.09078636423391	3.18991080777229e-16	1.04305099178517e-14	126	145	43	41	23.0255836163104	23.6162159688292	8.62440188268687	8.76248493814327
AT1G08165	-0.489763572443381	0.494440934629825	0.530743671438467	0.64241550590818	10	4	2	6	1.82742727113575	0.651481819829771	0.401134971287762	1.28231486899658
AT1G08180	-0.276928256943762	3.28788948550442	0.199581547933589	0.297714951429626	54	66	45	35	9.86810726413305	10.7494500271912	9.02553685397464	7.48017006914669
AT1G08190	0.239945909706706	7.35312209861695	4.10987985043978e-06	2.25563744112649e-05	842	934	859	836	153.86937622963	152.121004930252	172.287470168094	178.66920508019
AT1G08200	0.139574094463032	7.54320360829491	0.00360936386023358	0.00969243648185654	992	1104	961	905	181.280785296666	179.808982273017	192.745353703769	193.41582607365
AT1G08210	0.243209300589573	5.48718515790113	0.0101103734211207	0.0236878397429236	220	264	233	230	40.2033999649865	42.9978001087649	46.7322241550242	49.1554033115354
AT1G08220	-0.657761214055758	3.63719180950031	0.000506430724511665	0.00171047058938922	83	87	45	42	15.1676463504267	14.1697295812975	9.02553685397464	8.97620408297603
AT1G08230	0.158539368403567	4.69625616535856	0.229538551050527	0.332955795233546	148	138	132	126	27.0459236128091	22.4761227841271	26.4749081049923	26.9286122489281
AT1G08250	0.544701598454003	4.85481364825471	4.49003384305147e-06	2.44186429920837e-05	141	138	174	155	25.7667245230141	22.4761227841271	34.8987425020353	33.1264674490782
AT1G08260	-0.352398679346297	6.55965947718399	1.31698895623508e-07	9.82203417217802e-07	575	651	395	381	105.077068090306	106.028666177295	79.2241568293329	81.4269941812826
AT1G08270	-0.101117174436017	3.66969664549457	0.620570509933397	0.722445430650656	78	72	58	55	14.2539327148588	11.7266727569359	11.6329141673451	11.7545529658019
AT1G08280	-1.65379321035751	3.87235321515319	9.03936979283578e-19	4.02482748201435e-17	111	131	35	27	20.2844427096068	21.336029599425	7.01986199753583	5.77041691048459
AT1G08290	-0.493084881606415	1.99686574668343	0.233359563552036	0.33725936370535	18	31	11	17	3.28936908804435	5.04898410368073	2.20624234208269	3.63322546215696
AT1G08300	0.483386320490967	3.82613776730447	0.00511131896682154	0.0131697330729715	62	76	75	81	11.3300490810416	12.3781545767657	15.0425614232911	17.3112507314538
AT1G08310	0.0844839521897714	2.01383094360314	0.911130193148357	0.95218724057674	21	21	15	21	3.83759726938507	3.4202795541063	3.00851228465821	4.48810204148802
AT1G08315	0.279046049514741	4.61839556100038	0.0305897191456972	0.0616883488518401	122	138	135	120	22.2946127078561	22.4761227841271	27.0766105619239	25.6462973799315
AT1G08320	0.79961381143658	4.97627435257105	2.36151489118901e-12	4.22388223315491e-11	135	140	208	179	24.6702681603326	22.801863694042	41.7180370139272	38.2557269250645
AT1G08340	0.183269595862029	3.75752480748294	0.307943237885164	0.421556102519974	66	80	69	65	12.0610199894959	13.0296363965954	13.8391565094278	13.8917444141296
AT1G08350	-0.418617325786955	4.58999566093522	0.00507316986851857	0.0130859393366804	128	187	93	97	23.3910690705376	30.4567750770418	18.6527761648809	20.730757048778
AT1G08360	0.198019337263199	6.62228825355925	0.00276265537604092	0.00766256978852331	523	561	507	498	95.5744462803997	91.3703252311254	101.687715221448	106.432134126716
AT1G08370	0.360902171574775	6.09897222258344	2.5366053312355e-06	1.45514089272931e-05	336	376	396	343	61.4015563101612	61.2392910639985	79.4247243149768	73.3056666776376
AT1G08380	0.334127481038176	7.80973073885824	3.32372080459834e-12	5.79629210648578e-11	1138	1221	1226	1178	207.961223455248	198.864825503038	245.895737399398	251.761152612994
AT1G08390	0.0940198046686249	4.0263424332736	0.586026365842177	0.691540191608167	77	105	78	79	14.0711899877453	17.1013977705315	15.6442638802227	16.8838124417882
AT1G08400	-0.436971963230017	3.8910645008541	0.0210824758689573	0.0447366632031707	77	116	66	49	14.0711899877453	18.8929727750634	13.2374540524961	10.4722380968054
AT1G08410	-0.185606701397288	5.42971329577462	0.0620792966265517	0.112410957904633	254	278	189	189	46.416652686848	45.2779864781691	37.9072547866935	40.3929183733921
AT1G08420	0.0628367370718057	7.01517035669511	0.288130899240842	0.398949009422594	714	775	643	614	130.478307159093	126.224602592018	128.964893269015	131.223554927316
AT1G08430	-0.150445452362881	4.8588628187312	0.207191737459081	0.306901294578581	164	189	140	117	29.9698072466263	30.7825159869567	28.0794479901433	25.0051399454332
AT1G08450	-0.0214304405551805	6.33412042924193	0.752486179311917	0.831122514089855	469	483	394	364	85.7063390162667	78.6664297444449	79.023589343689	77.7937687191256
AT1G08460	0.363380945045707	5.52902413041078	9.18497360968826e-05	0.000370997766319139	217	261	257	240	39.6551717836458	42.5091887438926	51.5458438104774	51.292594759863
AT1G08465	0.0983100807769363	4.97992918912126	0.413766448831804	0.530731870959434	164	192	161	147	29.9698072466263	31.271127351829	32.2913651886648	31.4167142904161
AT1G08470	0.0453976416689598	5.47483880301679	0.670644352757815	0.763952662901464	245	267	224	203	44.7719681428259	43.4864114736372	44.9271167842293	43.3849864010508
AT1G08480	0.250844421372635	5.59916517168218	0.0064831564033909	0.0161419409939038	256	266	260	242	46.7821381410752	43.3235410186798	52.147546267409	51.7200330495286
AT1G08490	0.202321542468821	6.56462590189212	0.00204639722606939	0.00588497385597831	483	557	493	474	88.2647371958567	90.7188434112956	98.8797704224332	101.302874650729
AT1G08500	0.24640160790369	3.21693104486306	0.250718054364842	0.356875032219633	38	59	45	48	6.94422363031585	9.60935684248912	9.02553685397464	10.2585189519726
AT1G08510	0.149655477399298	7.24066612676784	0.0063579352061641	0.0158868668727637	816	877	778	740	149.118065324677	142.837388997677	156.041503830939	158.152167176244
AT1G08520	0.10352371454167	7.86594245937948	0.0349741165619479	0.0691583990637706	1274	1379	1163	1141	232.814234342695	224.598357386314	233.259985803833	243.853544254182
AT1G08530	-0.0286059442139198	4.6015355856387	0.858761079386766	0.913558118337406	128	156	109	116	23.3910690705376	25.4077909733611	21.861855935183	24.7914208006005
AT1G08540	0.122620078529432	7.29124948479229	0.0283331603308455	0.0577171270557386	860	909	801	756	157.158745317674	148.049243556315	160.654556000749	161.571673493569
AT1G08550	0.196307522765744	6.40421032440377	0.00423767013751028	0.0111675762457723	437	495	435	428	79.8585717486323	80.6208752039342	87.2468562550881	91.4717939884224
AT1G08560	-0.0134535438072379	6.43384760359927	0.878637866886077	0.928367900652577	478	540	397	418	87.3510235602888	87.9500456770191	79.6252918006207	89.3346025400948
AT1G08570	0.0977935788688265	6.20153551002315	0.186826273875858	0.281801458368177	387	449	362	361	70.7214353929535	73.1288342758918	72.6054298030848	77.1526112846273
AT1G08580	-0.27129741512647	4.81375390037259	0.0282282487413347	0.0575620324042692	163	191	113	124	29.7870645195127	31.1082568968716	22.6641258777585	26.5011739592626
AT1G08590	-0.485523564611551	5.24163224658935	3.90382548293573e-06	2.15441339349673e-05	233	273	165	127	42.579055417463	44.4636342033819	33.0936351312403	27.1423313937609
AT1G08592	-0.571953444148457	5.07481961619386	3.57779902923186e-07	2.46210458022805e-06	211	249	140	110	38.5587154209643	40.5547432844032	28.0794479901433	23.5091059316039
AT1G08600	-0.301876526274408	6.4493337342098	2.1951627807644e-05	0.000101813323388866	495	625	379	355	90.4576499212196	101.794034348402	76.0150770590308	75.8702964156307
AT1G08610	-1.35778324369145	4.09082255384346	8.11211726141354e-16	2.51499671006817e-14	130	140	41	44	23.7565545247647	22.801863694042	8.22326691139911	9.40364237264156
AT1G08620	-0.589676153951726	6.10306806907156	6.09727136931635e-14	1.39756405197901e-12	427	521	266	243	78.0311444774965	84.8555070328277	53.3509511812723	51.9337521943613
AT1G08630	0.850570991524888	4.57396783212234	1.01889167920108e-10	1.36594145872139e-09	103	100	162	134	18.8225008926982	16.2870454957443	32.4919326743087	28.6383654075902
AT1G08640	-0.0125767561650206	6.5932612243602	0.855601022080835	0.911426228628099	553	584	460	451	101.056728093807	95.1163456951466	92.2610433961852	96.387334319576
AT1G08650	0.257439154972762	5.45818934726648	0.00774927573716162	0.0188349701918213	218	254	244	212	39.8379145107593	41.3690955591905	48.9384664971069	45.3084587045457
AT1G08660	0.358123292883034	6.00601876308705	5.82460491426943e-06	3.09212346628403e-05	311	357	360	332	56.8329881323218	58.1447524198071	72.2042948317971	70.9547560844772
AT1G08670	0.225452764236505	1.90951307529656	0.562125582659967	0.670061635242944	20	17	15	20	3.6548545422715	2.76879773427653	3.00851228465821	4.27438289665525
AT1G08680	0.149778476566983	6.49184133136599	0.0289947689871196	0.058898614889677	483	523	471	431	88.2647371958567	85.1812479427426	94.4672857382679	92.1129514229207
AT1G08700	0.38587872891514	6.00302871211259	1.33924304822433e-06	8.17332728789459e-06	330	330	355	342	60.3050999474797	53.7472501359561	71.2014574035777	73.0919475328048
AT1G08710	0.0623727835879131	4.38521893671935	0.665807375704957	0.760761722706942	107	130	104	96	19.5534718011525	21.1731591444676	20.8590185069636	20.5170379039452
AT1G08720	0.5203510297634	6.23965578308814	8.0760299081327e-13	1.55766892062206e-11	348	393	456	403	63.5944690355241	64.008088798275	91.4587734536096	86.1288153676033
AT1G08730	-0.358803936656746	2.35567271454053	0.281674539083252	0.391511894221254	26	36	16	23	4.75131090495295	5.86333637846794	3.20907977030209	4.91554033115354
AT1G08750	-0.230675139324681	4.74720837115651	0.0750792106414751	0.131998877685806	148	186	116	114	27.0459236128091	30.2939046220844	23.2658283346902	24.3639825109349
AT1G08760	-0.129970488424506	5.78940294326267	0.149947975613432	0.235405947911649	296	377	245	252	54.0918472256182	61.4021615189559	49.1390339827508	53.8572244978562
AT1G08770	0.384613466128366	4.52736437762205	0.00354997615033312	0.00955107736401822	107	128	124	124	19.5534718011525	20.8474182345527	24.8703682198412	26.5011739592626
AT1G08780	-0.0701532800372277	4.80415646822308	0.656374232777474	0.752558661022818	136	196	122	133	24.8530108874462	31.9226091716588	24.4692332485535	28.4246462627574
AT1G08800	-0.153515201519403	5.63176138073738	0.0878156439013085	0.15081805333793	293	314	233	208	53.5436190442775	51.141322856637	46.7322241550242	44.4535821252146
AT1G08810	-0.117573925064542	4.59308144913637	0.39650037305497	0.51339951786853	134	156	111	105	24.487525433219	25.4077909733611	22.2629909064708	22.4405102074401
AT1G08820	0.136464037351163	6.16705463810421	0.0762289472279241	0.133680330666345	374	432	396	320	68.345779940477	70.3600365416153	79.4247243149768	68.390126346484
AT1G08830	0.34097498765738	6.10085699759888	7.95159113572841e-06	4.10061477815152e-05	325	393	388	347	59.3913863119119	64.008088798275	77.8201844298257	74.1605432569686
AT1G08840	-0.0854647451205074	5.42823038494604	0.38648346255296	0.503450944341475	245	271	206	187	44.7719681428259	44.137893293467	41.3169020426394	39.9654800837266
AT1G08845	-0.0971648670494066	3.56478594474924	0.65283220818164	0.749537478499873	64	75	54	51	11.6955345352688	12.2152841218082	10.8306442247696	10.8996763864709
AT1G08880	0.146932107369698	5.95743644157766	0.0725463476294646	0.128190599821562	331	363	315	306	60.4878426745933	59.1219751495517	63.1787579778224	65.3980583188254
AT1G08890	-0.110764543794663	3.63730841599692	0.572376629966851	0.679455768070582	61	86	59	51	11.1473063539281	14.0068591263401	11.833481652989	10.8996763864709
AT1G08900	0.0293257206814517	5.07135186079399	0.821016676893999	0.886371027515514	176	212	168	152	32.1627199719892	34.5285364509779	33.695337588172	32.4853100145799
AT1G08910	-0.200821173016951	6.0810263675068	0.0108160312314117	0.0251106152185215	392	450	303	289	71.6351490285214	73.2917047308492	60.7719481500959	61.7648328566684
AT1G08920	-0.978023281445244	5.11219747136119	6.43275359048745e-18	2.51622868015198e-16	250	267	124	88	45.6856817783937	43.4864114736372	24.8703682198412	18.8072847452831
AT1G08930	0.153331817486708	7.03106615985272	0.00683076653315263	0.0168789055660981	689	773	670	644	125.909738981253	125.898861682103	134.3802153814	137.635129272299
AT1G08940	0.412313121791238	3.98000254508909	0.0108586999765253	0.0251901135582247	70	88	96	74	12.7919908979502	14.332600036255	19.2544786218126	15.8152167176244
AT1G08960	-0.826990576284558	4.67706951429367	3.54366036804895e-10	4.29504225012626e-09	165	204	83	85	30.1525499737399	33.2255728113183	16.6471013084421	18.1661273107848
AT1G08970	0.150763012194545	5.84760847920382	0.0800206253061949	0.139293929943665	314	328	291	285	57.3812163136625	53.4215092260412	58.3651383223693	60.9099562773374
AT1G08980	0.424502767497662	6.2827314495002	2.82564447482216e-09	2.93314791292675e-08	359	432	454	404	65.6046390337734	70.3600365416153	91.0576384823219	86.3425345124361
AT1G08990	-0.439496513597268	4.14569416263615	0.0234704122392436	0.0491340365131471	106	125	93	45	19.3707290740389	20.3588068696803	18.6527761648809	9.61736151747432
AT1G09000	-0.0678534688623772	3.93180192158129	0.692902285580752	0.782745810005312	83	96	73	65	15.1676463504267	15.6355636759145	14.6414264520033	13.8917444141296
AT1G09010	0.259369655382018	7.42017526696094	8.94961354057312e-07	5.64632386384003e-06	892	956	910	878	163.006512585309	155.704154939315	182.516411935932	187.645409163166
AT1G09020	-0.124408477606434	6.55951347705589	0.064989620228101	0.116873278956427	551	598	459	393	100.69124263958	97.3965320645508	92.0604759105413	83.9916239192757
AT1G09040	-0.867195546290764	3.30154218902895	0.00026255581053394	0.000956064981215202	65	75	42	20	11.8782772623824	12.2152841218082	8.42383439704299	4.27438289665525
AT1G09050	-0.349181860063483	3.49427714311326	0.0923014856915984	0.157206249781727	57	85	47	43	10.4163354454738	13.8439886713826	9.4266718252624	9.18992322780879
AT1G09060	-0.0311413051417949	7.02002548803148	0.617709467396712	0.720196446833305	720	819	607	610	131.574763521774	133.390902610146	121.744463785836	130.368678347985
AT1G09070	0.321130920604735	6.83187748148346	6.38631229293067e-07	4.17514393483787e-06	591	611	612	602	108.000951724123	99.5138479789975	122.747301214055	128.658925189323
AT1G09080	0.36922040235142	1.36892297455204	0.399046252864757	0.515866131313366	7	16	5	19	1.27919908979502	2.60592727931908	1.0028374282194	4.06066375182249
AT1G09090	0.160555815473058	3.73734453599321	0.398607189410501	0.515465704577326	64	81	61	70	11.6955345352688	13.1925068515529	12.2346166242767	14.9603401382934
AT1G09100	-0.00852708550893008	5.51084273568588	0.97420615813733	1	248	286	225	204	45.3201963241666	46.5809501178286	45.1276842698732	43.5987055458836
AT1G09130	0.246245960433467	7.3259159650551	2.24001412619737e-06	1.30249446009815e-05	826	913	850	817	150.945492595813	148.700725376145	170.482362797299	174.608541328367
AT1G09140	0.341530056768076	6.63221300384983	9.70329947491579e-08	7.44085555557211e-07	493	546	548	516	90.0921644669925	88.9272684067637	109.910982132847	110.279078733706
AT1G09150	0.182697163696601	5.5933831106919	0.048091014260132	0.0906177431498094	243	289	252	236	44.4064826885987	47.069561482701	50.543006382258	50.437718180532
AT1G09155	0.0668081786389522	1.39487154353228	1	1	8	18	15	7	1.4619418169086	2.93166818923397	3.00851228465821	1.49603401382934
AT1G09160	-0.11270145868232	6.30324841775018	0.12190872545548	0.19810404547343	446	512	372	344	81.5032562926544	83.3896729382107	74.6111046595237	73.5193858224703
AT1G09170	-0.049413398588527	2.69603369675101	0.929615676878246	0.966325614446207	31	42	33	24	5.66502454052082	6.8405591082126	6.61872702624807	5.1292594759863
AT1G09180	0.440355077855411	1.23144427869083	0.455724972028535	0.572205945259563	11	9	6	16	2.01016999824932	1.46583409461698	1.20340491386328	3.4195063173242
AT1G09190	-0.940521861794823	2.52991026976453	0.00169507685143685	0.00498774933492955	36	45	18	16	6.5787381760887	7.32917047308492	3.61021474158985	3.4195063173242
AT1G09195	-0.102864753042935	4.11499640388845	0.562450705591717	0.670372816717044	97	109	70	85	17.7260445300168	17.7528795903613	14.0397239950717	18.1661273107848
AT1G09200	0.159748250464445	6.20811194924602	0.0314107356211965	0.0631200753163797	392	431	388	355	71.6351490285214	70.1971660866578	77.8201844298257	75.8702964156307
AT1G09210	0.0666619272931435	7.35486994296468	0.213586305484155	0.314260044636638	904	979	829	765	165.199425310672	159.450175403336	166.270445598777	163.495145797063
AT1G09220	-0.573633709597467	1.60987553465615	0.245682719502488	0.351020841880833	17	20	6	14	3.10662636093077	3.25740909914886	1.20340491386328	2.99206802765868
AT1G09230	0.207011078138816	5.40315741227734	0.0346795037225194	0.0686406861251456	212	250	219	212	38.7414581480779	40.7176137393607	43.9242793560099	45.3084587045457
AT1G09240	-0.0692982467911624	2.92738594071467	0.871621671710964	0.923123587905888	42	45	34	33	7.67519453877015	7.32917047308492	6.81929451189195	7.05273177948117
AT1G09250	-0.0872293509100984	4.87751249539942	0.467300205380415	0.583275163902896	165	186	130	137	30.1525499737399	30.2939046220844	26.0737731337045	29.2795228420885
AT1G09270	0.31620309087866	6.58971296077919	2.16109298715146e-06	1.26010568242181e-05	456	562	515	509	83.3306835637902	91.5331956860828	103.292255106599	108.783044719876
AT1G09280	0.379699152661494	5.72000088963474	1.36602970969306e-05	6.64502643764453e-05	259	284	286	285	47.3303663224159	46.2552092079137	57.3623008941499	60.9099562773374
AT1G09290	0.246146135960217	4.65650625714096	0.0729408330652765	0.128758567149476	135	135	148	111	24.6702681603326	21.9875114192548	29.6839878752944	23.7228250764367
AT1G09300	0.371355313937853	4.68055138912339	0.00330770941354749	0.00898033664988431	121	142	144	131	22.1118699807426	23.1276046039569	28.8817179327188	27.9972079730919
AT1G09310	0.287016229670055	6.81019709383821	1.63486706069001e-05	7.8058094864385e-05	596	602	600	582	108.914665359691	98.0480138843805	120.340491386328	124.384542292668
AT1G09320	-0.496555669554196	4.26323246283747	0.000875786987488794	0.00278238868789707	119	136	79	67	21.7463845265154	22.1503818742122	15.8448313658666	14.3191827037951
AT1G09330	-0.05735853306168	5.33396890796273	0.605715956669132	0.709550396013877	221	258	196	176	40.3861426921001	42.0205773790202	39.3112271862006	37.6145694905662
AT1G09340	0.35281382888306	7.67475468461189	8.08854912037858e-12	1.33387760001704e-10	1031	1103	1112	1091	188.407751654096	179.646111818059	223.031044035995	233.167587012544
AT1G09350	-0.316460644652651	2.18741880626423	0.337407402388652	0.452691886494075	25	29	17	18	4.56856817783937	4.72324319376584	3.40964725594597	3.84694460698973
AT1G09380	-0.825497606760764	2.28787729076349	0.00954912693890115	0.022564880245075	29	37	13	17	5.29953908629367	6.02620683342538	2.60737731337045	3.63322546215696
AT1G09390	-0.263509325666188	5.34878414253014	0.0100684302582681	0.0236107171688455	236	278	176	170	43.1272835988037	45.2779864781691	35.299877473323	36.3322546215696
AT1G09400	-0.750865959437401	1.83541480447302	0.0498031070848403	0.093290252674592	23	23	10	12	4.20308272361222	3.74602046402118	2.00567485643881	2.56462973799315
AT1G09410	-0.844753187933897	1.56475317911983	0.0534412809705562	0.0990493035932008	16	22	9	8	2.9238836338172	3.58315000906374	1.80510737079493	1.7097531586621
AT1G09415	-0.0451865500442966	4.27051007661342	0.802640447270679	0.871613130612501	105	121	91	86	19.1879863469254	19.7073250498506	18.2516411935932	18.3798464556176
AT1G09420	0.00147855079228572	5.68145254077963	1	1	252	348	262	223	46.0511672326209	56.6789183251901	52.5486812386968	47.6593692977061
AT1G09421	0.0468072759072249	4.35896794542466	0.791131385966928	0.862381837385661	92	142	101	94	16.8123308944489	23.1276046039569	20.257316050032	20.0895996142797
AT1G09430	0.519547232869829	6.58258138665456	1.33799319970453e-14	3.47396819977874e-13	437	504	540	550	79.8585717486323	82.0867092985512	108.306442247696	117.545529658019
AT1G09440	-0.0851502154943548	5.07530417319147	0.4740228593135	0.589977184301987	188	215	157	150	34.3556326973521	35.0171478158502	31.4890952460893	32.0578717249144
AT1G09450	-0.324577193509701	4.45464885294396	0.0187252093928292	0.040369059128849	134	145	91	89	24.487525433219	23.6162159688292	18.2516411935932	19.0210038901159
AT1G09460	-0.378880000700393	4.98812671944218	0.00105365893188467	0.00328368138012667	199	213	132	124	36.3658026956014	34.6914069059353	26.4749081049923	26.5011739592626
AT1G09470	-0.709975980601552	4.08701732988017	1.22261969206782e-05	6.01310512242146e-05	101	136	61	56	18.4570154384711	22.1503818742122	12.2346166242767	11.9682721106347
AT1G09480	-0.0259778666366021	2.50638607570538	1	1	27	36	27	23	4.93405363206652	5.86333637846794	5.41532211238478	4.91554033115354
AT1G09486	-0.588573599730928	1.25994181198068	0.237668851429928	0.34206987990881	16	12	11	4	2.9238836338172	1.95444545948931	2.20624234208269	0.854876579331051
AT1G09490	0.301837985757034	5.67273054261272	0.000709375242100798	0.00231016117202667	247	293	287	251	45.137453597053	47.7210433025307	57.5628683797938	53.6435053530234
AT1G09500	-0.0857347608040971	2.93624670860862	0.746534898942139	0.826108938366731	42	46	39	28	7.67519453877015	7.49204092804237	7.82213194011135	5.98413605531735
AT1G09520	0.132212467056475	4.89599307428687	0.271737832953496	0.380734977920315	149	183	137	157	27.2286663399227	29.805293257212	27.4777455332117	33.5539057387437
AT1G09530	0.121355931949669	5.4748664069264	0.229286391406919	0.332756557298664	216	284	207	232	39.4724290565322	46.2552092079137	41.5174695282833	49.5828416012009
AT1G09540	-0.178273487196704	2.44547450668273	0.587473439991006	0.692779030693778	28	35	30	15	5.1167963591801	5.7004659235105	6.01702456931642	3.20578717249144
AT1G09560	0.235153984074946	6.34375258728038	0.000790677911909122	0.00254287946250533	411	471	446	393	75.1072608436793	76.7119842849555	89.4530985971708	83.9916239192757
AT1G09570	0.176962513418461	8.17686623100664	0.000161125223543529	0.000613848089039765	1533	1679	1566	1371	280.14460066511	273.459493873546	314.088682518317	293.008947565718
AT1G09575	-0.485208941170508	4.25619969702542	0.0012179777174823	0.00372586167135683	124	129	78	68	22.6600981620833	21.0102886895101	15.6442638802227	14.5329018486279
AT1G09580	-0.0255976886414706	4.13438390580135	0.920140299047137	0.959000748949621	93	111	96	66	16.9950736215625	18.0786205002761	19.2544786218126	14.1054635589623
AT1G09590	0.159553818504531	5.74518520797032	0.0695938465198152	0.12376905125522	287	309	270	268	52.447162681596	50.3269705818498	54.1532211238478	57.2767308151804
AT1G09600	-1.25847508607491	2.78700045057652	2.47374199374018e-06	1.42297962350194e-05	49	55	20	15	8.95439362856517	8.95787502265935	4.01134971287762	3.20578717249144
AT1G09610	0.00245976871713114	1.97986286311748	1	1	20	22	17	17	3.6548545422715	3.58315000906374	3.40964725594597	3.63322546215696
AT1G09620	-0.0083361581687732	8.02871832793053	0.846596618928249	0.904837969576684	1457	1622	1266	1208	266.256153404479	264.175877940972	253.918436825153	258.172726957977
AT1G09630	-0.0571588318780733	5.14971884227422	0.633266722391472	0.733350268357387	190	231	158	169	34.7211181515792	37.6230750951693	31.6896627317332	36.1185354767369
AT1G09640	0.271231269032663	7.32017744829889	9.80157925128808e-07	6.13344186907384e-06	831	886	847	828	151.859206231381	144.303223092294	169.880660340367	176.959451921527
AT1G09645	0.477523431401354	4.64592742837768	0.000244042073511899	0.000893485762281664	121	126	130	148	22.1118699807426	20.5216773246378	26.0737731337045	31.6304334352489
AT1G09650	-0.728331604618134	1.34234994104954	0.149078377426662	0.234286813187725	8	23	9	6	1.4619418169086	3.74602046402118	1.80510737079493	1.28231486899658
AT1G09660	0.144964462331834	6.12409958057375	0.0605189033066585	0.110145063486764	374	406	366	331	68.345779940477	66.1254047127218	73.4076997456604	70.7410369396444
AT1G09680	-1.22972198147067	1.56473435254745	0.00550559292736462	0.0140506759988975	19	22	9	5	3.47211181515792	3.58315000906374	1.80510737079493	1.06859572416381
AT1G09690	0.136992725126904	6.620711453074	0.0365810914156679	0.0718177810518979	529	576	503	479	96.6709026430812	93.813382055487	100.885445278872	102.371470374893
AT1G09700	-0.264885299901953	4.56179189516573	0.0566614703698668	0.104123163894468	134	162	90	109	24.487525433219	26.3850137031057	18.0510737079493	23.2953867867711
AT1G09710	0.346297167722091	4.80697777246931	0.00382913235770079	0.010198835796055	133	157	150	148	24.3047827061055	25.5706614283185	30.0851228465821	31.6304334352489
AT1G09730	-0.058913171887125	6.31444539142877	0.434167800627213	0.550597765117362	435	515	378	359	79.4930862944051	83.878284303083	75.8145095733869	76.7251729949618
AT1G09740	0.571194485287601	5.46321149791892	1.90469259200587e-09	2.04407701912343e-08	192	231	256	252	35.0866036058064	37.6230750951693	51.3452763248335	53.8572244978562
AT1G09750	-0.455508312652577	6.98013701952784	1.09515617814703e-13	2.42522045926804e-12	818	870	502	493	149.483550778904	141.697295812975	100.684877793228	105.363538402552
AT1G09760	0.218963113770961	6.1183840958231	0.0034491313806556	0.00930753996169951	349	409	349	364	63.7772117626377	66.6140160775941	69.9980524897144	77.7937687191256
AT1G09770	-0.0677574339597615	7.31099589695109	0.194002986917076	0.290553246061237	908	997	762	707	165.930396219126	162.38184359257	152.832424060637	151.099435396763
AT1G09780	0.282101180971531	7.4280094651341	1.06881942695897e-08	1.00166521038829e-07	857	987	930	882	156.610517136334	160.753139042996	186.527761648809	188.500285742497
AT1G09794	0.33855813975935	2.15742898586927	0.283615347208126	0.39394588806605	19	24	24	20	3.47211181515792	3.90889091897863	4.81361965545314	4.27438289665525
AT1G09795	0.139882641314988	6.37577669274561	0.0448707996043543	0.0854190142199874	435	496	421	408	79.4930862944051	80.7837456588916	84.4389114560738	87.1974110917672
AT1G09800	0.142019293034306	3.75748228442226	0.435654175340531	0.552139954418077	63	85	71	61	11.5127918081552	13.8439886713826	14.2402914807155	13.0368678347985
AT1G09810	-0.236487078647086	4.93598907021326	0.0471769419485265	0.0891361379700987	163	219	137	125	29.7870645195127	35.66862963568	27.4777455332117	26.7148931040953
AT1G09812	-1.58356509390171	1.25984677194157	0.0020169695939533	0.00581553082015164	9	25	7	2	1.64468454402217	4.07176137393607	1.40397239950717	0.427438289665525
AT1G09815	-0.0227979417292244	4.71943993989262	0.898238006988208	0.942888582074751	152	156	119	126	27.7768945212634	25.4077909733611	23.8675307916218	26.9286122489281
AT1G09820	-1.38073163651125	3.83499360639444	1.01336658575815e-13	2.25603431278307e-12	108	118	38	32	19.7362145282661	19.2187136849782	7.62156445446747	6.8390126346484
AT1G09830	-0.00387013548300662	6.32059006034105	0.980554499622384	1	444	494	384	372	81.1377708384273	80.4580047489767	77.0179144872502	79.5035218777877
AT1G09840	0.00455456017843354	6.26170162913949	0.940495962539744	0.974684715615395	408	490	369	359	74.5590326623386	79.806522929147	74.009402202592	76.7251729949618
AT1G09850	-0.226534464226845	5.20202906558983	0.0302333791054682	0.0611298477816553	220	239	173	144	40.2033999649865	38.9260387348288	34.6981750163914	30.7755568559178
AT1G09860	1.0274588485436	0.90951460479052	0.0501038872712703	0.0937521502973779	5	7	9	11	0.913713635567875	1.1400931847021	1.80510737079493	2.35091059316039
AT1G09870	0.112166574467225	5.6961769047988	0.214369474076903	0.315168609245985	267	318	272	239	48.7923081393245	51.7928046764668	54.5543560951356	51.0788756150303
AT1G09880	-1.33029723901488	1.63182527092213	0.00211056306762784	0.00604375387469183	17	27	7	7	3.10662636093077	4.39750228385095	1.40397239950717	1.49603401382934
AT1G09890	-0.256905561908458	3.52993039494671	0.19192036322601	0.287990638264069	59	83	53	43	10.7818208997009	13.5182477614677	10.6300767391257	9.18992322780879
AT1G09900	-1.40551417252737	4.95936524787969	1.27433344052097e-29	1.449346516836e-27	239	263	74	79	43.6755117801444	42.8349296538074	14.8419939376472	16.8838124417882
AT1G09910	0.270049593771022	5.34105899747228	0.00683989792622448	0.0168994738963518	201	232	217	205	36.7312881498286	37.7859455501267	43.5231443847221	43.8124246907163
AT1G09920	0.270739203467766	5.49172202679948	0.00422445596143701	0.0111355573630171	222	259	254	215	40.5688854192136	42.1834478339777	50.9441413535457	45.949616139044
AT1G09932	-0.241791699344174	2.4822801089163	0.479928339128951	0.595626874211337	24	42	27	18	4.3858254507258	6.8405591082126	5.41532211238478	3.84694460698973
AT1G09940	0.221959701571024	5.92553734299778	0.00673737787912037	0.0166796530079678	309	353	321	303	56.4675026780947	57.4932705999773	64.3821628916857	64.7569008843271
AT1G09960	-1.08535340558358	4.0789357826826	5.88955445760405e-11	8.31090398747673e-10	119	136	46	51	21.7463845265154	22.1503818742122	9.22610433961852	10.8996763864709
AT1G09970	-0.211598441807312	7.44411037529802	2.43085045973447e-05	0.000111533452249207	1008	1173	795	727	184.204668930484	191.04704366508	159.451151086885	155.373818293418
AT1G09980	-0.207400432450683	6.17864070186546	0.00653050481522133	0.0162443687469555	414	489	316	316	75.65548902502	79.6436524741895	63.3793254634663	67.535249767153
AT1G09995	0.175754857328918	3.67505444772944	0.323867509583964	0.438616040236807	62	76	65	61	11.3300490810416	12.3781545767657	13.0368865668523	13.0368678347985
AT1G10000	-0.994477470578882	2.15723437559315	0.00528058067322642	0.0135474698723317	21	41	19	6	3.83759726938507	6.67768865325515	3.81078222723374	1.28231486899658
AT1G10020	-0.0884602708558276	6.65276798025054	0.169266622456368	0.259472530833951	579	634	480	442	105.80803899876	103.259868443019	96.2723931090628	94.4638620160811
AT1G10030	0.106092147637277	4.7014364570464	0.415364906354676	0.532045279932587	150	142	128	126	27.4114090670362	23.1276046039569	25.6726381624167	26.9286122489281
AT1G10040	-0.690194002662806	2.62089002406011	0.012234559449481	0.0278872264022752	44	38	19	22	8.0406799929973	6.18907728838283	3.81078222723374	4.70182118632078
AT1G10050	-0.120364585568175	5.10896715530312	0.279859862891001	0.389714356582378	186	231	167	143	33.9901472431249	37.6230750951693	33.4947701025281	30.5618377110851
AT1G10060	0.335458101281147	4.59617119609646	0.00993709055310191	0.0233576877462388	112	139	132	124	20.4671854367204	22.6389932390845	26.4749081049923	26.5011739592626
AT1G10070	1.02240754296968	4.21017434478024	3.28590012484549e-11	4.84936755378291e-10	81	65	127	113	14.8021608961996	10.5865795722338	25.4720706767729	24.1502633661022
AT1G10090	-0.485948455146261	5.48019808377481	6.81686380280227e-07	4.42757631288774e-06	264	334	171	174	48.2440799579838	54.3987319557859	34.2970400451036	37.1871312009007
AT1G10095	0.0881540680408941	3.67502716148746	0.665504066046135	0.760575570792484	66	76	66	56	12.0610199894959	12.3781545767657	13.2374540524961	11.9682721106347
AT1G10110	0.370205963861676	1.25997601510417	0.543755421501561	0.654012857391986	8	13	13	9	1.4619418169086	2.11731591444676	2.60737731337045	1.92347230349486
AT1G10120	-0.197244343313613	5.86802177538195	0.0205930739102483	0.0438191261146698	335	390	245	266	61.2188135830476	63.5194774334027	49.1390339827508	56.8492925255149
AT1G10130	0.0518789738344529	6.50196796862657	0.443923912602607	0.56041472290675	467	579	443	433	85.3408535620395	94.3019934203594	88.8513961402392	92.5403897125862
AT1G10140	0.392619504510229	4.77019287834092	0.00126593606219062	0.00385341730523099	123	155	156	139	22.4773554349697	25.2449205184036	31.2885277604454	29.706961131754
AT1G10150	-0.0460225014413955	5.6683713445858	0.603026768067659	0.707373384268605	301	302	252	220	55.0055608611861	49.1868773971477	50.543006382258	47.0182118632078
AT1G10170	-0.00247303888352775	6.94618369448921	0.977482640209286	1	680	769	610	559	124.265054437231	125.247379862273	122.346166242767	119.469001961514
AT1G10180	-0.199742486057115	6.01345983162435	0.0133921182722872	0.0301189531525152	369	434	276	289	67.4320663049092	70.6857774515302	55.3566260377111	61.7648328566684
AT1G10200	0.282975432683534	5.95104242890741	0.000438267338864705	0.00150601323488041	306	354	340	309	55.9192744967539	57.6561410549347	68.1929451189195	66.0392157533237
AT1G10210	0.291326232205588	4.31894442805922	0.0754493127529652	0.132538216064913	80	130	100	107	14.619418169086	21.1731591444676	20.0567485643881	22.8679484971056
AT1G10220	-0.679029453180227	0.587531630650213	0.314970640830728	0.429210822469534	10	6	5	3	1.82742727113575	0.977222729744657	1.0028374282194	0.641157434498288
AT1G10230	-0.365184440175568	4.15339249957398	0.0185497152781407	0.0400608763287565	105	123	82	61	19.1879863469254	20.0330659597655	16.4465338227982	13.0368678347985
AT1G10240	0.111022150134443	4.94520414415051	0.344727259362925	0.460049789554927	162	184	150	152	29.6043217923991	29.9681637121695	30.0851228465821	32.4853100145799
AT1G10270	-0.289694559788267	5.02602577833945	0.0111503487105881	0.0257667123969166	185	228	145	128	33.8074045160114	37.134463730297	29.0822854183627	27.3560505385936
AT1G10280	-1.22383051876809	3.45754261545821	3.91018349808499e-09	3.9549739035488e-08	75	93	35	23	13.7057045335181	15.1469523110422	7.01986199753583	4.91554033115354
AT1G10290	0.22434220563506	7.34127292917615	9.49613439295043e-06	4.81992734516793e-05	823	948	865	807	150.397264414472	154.401191299656	173.490875081957	172.471349880039
AT1G10300	-1.9464552015341	1.87281861180068	2.72841353254548e-06	1.55451973851291e-05	31	27	4	8	5.66502454052082	4.39750228385095	0.802269942575523	1.7097531586621
AT1G10310	0.0611303332790585	5.15743094576748	0.583464704992291	0.689255765248302	185	223	177	167	33.8074045160114	36.3201114555097	35.5004449589669	35.6910971870714
AT1G10320	0.119548576302759	5.35245628267418	0.231648025830266	0.335523285045012	200	259	217	186	36.548545422715	42.1834478339777	43.5231443847221	39.7517609388939
AT1G10330	-0.671526394058706	2.57613927272023	0.0158668949689132	0.0349669872593141	41	38	23	17	7.49245181165657	6.18907728838283	4.61305216980926	3.63322546215696
AT1G10340	1.15094291802385	3.02236611407611	8.01681365772068e-06	4.1271306129181e-05	20	39	62	44	3.6548545422715	6.35194774334027	12.4351841099206	9.40364237264156
AT1G10350	-0.538787611989049	4.7844665265183	4.4165136904568e-05	0.000191434096934941	192	180	100	107	35.0866036058064	29.3166818923397	20.0567485643881	22.8679484971056
AT1G10360	0.218880300439039	5.79731564709753	0.0110314573465149	0.0255512238949106	287	319	310	260	52.447162681596	51.9556751314242	62.175920549603	55.5669776565183
AT1G10370	0.126165481601408	6.70887804487046	0.0508959567922366	0.0949709931155717	570	609	536	504	104.163354454738	99.1881070690826	107.50417230512	107.714448995712
AT1G10380	-0.921173954685266	4.81572336519532	1.6975445572144e-13	3.64728079556733e-12	204	211	97	80	37.2795163311693	34.3656659960204	19.4550461074564	17.097531586621
AT1G10390	0.352934002934939	7.63886025585451	1.70056674084662e-14	4.33997075435332e-13	977	1105	1124	1025	178.539644389963	179.971852727974	225.437853863722	219.062123453582
AT1G10400	0.434460946620089	1.8163847080821	0.230533930771831	0.334168010615925	11	21	16	19	2.01016999824932	3.4202795541063	3.20907977030209	4.06066375182249
AT1G10410	-0.0838573361867142	5.59858372853948	0.396598490269158	0.51339951786853	256	325	227	216	46.7821381410752	52.9328978611689	45.5288192411609	46.1633352838767
AT1G10417	0.653798793902451	1.79705137877365	0.086441363723963	0.148718218211358	13	16	19	18	2.37565545247647	2.60592727931908	3.81078222723374	3.84694460698973
AT1G10430	-0.034346022112159	5.57747722077545	0.778282314728425	0.852237664189302	239	325	230	215	43.6755117801444	52.9328978611689	46.1305216980926	45.949616139044
AT1G10450	-0.647790074203987	6.01173653119479	1.214418291066e-13	2.67517174496191e-12	425	477	211	254	77.6656590232694	77.6892070147002	42.3197394708588	54.2846627875217
AT1G10460	-1.11504100940784	1.7371876615235	0.0102661099477683	0.0240043444555249	17	29	5	12	3.10662636093077	4.72324319376584	1.0028374282194	2.56462973799315
AT1G10470	0.0860051833432907	6.26808492043256	0.24364066139165	0.348674562055875	413	466	393	361	75.4727462979065	75.8976320101683	78.8230218580452	77.1526112846273
AT1G10480	0.423010994102108	2.31552290179789	0.188855233095052	0.284124619912305	24	23	29	22	4.3858254507258	3.74602046402118	5.81645708367254	4.70182118632078
AT1G10490	-0.33709208913636	6.39417868340679	1.45709958789572e-06	8.82823482220434e-06	513	575	351	345	93.747019009264	93.6505116005296	70.3991874610022	73.7331049673031
AT1G10500	0.317356794995112	6.07096384662112	3.90417809471047e-05	0.000171176901294796	338	371	372	342	61.7670417643883	60.4249387892113	74.6111046595237	73.0919475328048
AT1G10510	0.136602434034733	6.76170689890589	0.0304858256186514	0.0615346863940993	582	637	546	537	106.356267180101	103.748479807891	109.509847161559	114.767180775194
AT1G10520	-0.0707919410911787	2.98836854862984	0.874852396428546	0.925568092300263	36	55	38	32	6.5787381760887	8.95787502265935	7.62156445446747	6.8390126346484
AT1G10522	-0.0947130266503895	5.32388993051333	0.351060708378182	0.466246585278302	235	246	188	176	42.9445408716901	40.0661319195309	37.7066873010496	37.6145694905662
AT1G10530	-0.509279202852931	2.25990767459029	0.117376777017967	0.191737086305128	27	33	14	20	4.93405363206652	5.37472501359561	2.80794479901433	4.27438289665525
AT1G10540	-0.648068133162883	1.58749810241465	0.104793225867346	0.174713817537121	18	19	10	9	3.28936908804435	3.09453864419141	2.00567485643881	1.92347230349486
AT1G10550	-0.0125292458964267	3.93181277170082	1	1	78	98	72	69	14.2539327148588	15.9613045858294	14.4408589663594	14.7466209934606
AT1G10560	-0.863026048508656	2.51814804947701	0.00321760717044706	0.00876756058020125	36	43	19	16	6.5787381760887	7.00342956317004	3.81078222723374	3.4195063173242
AT1G10570	0.384016564404512	5.53058013340036	4.13434156498473e-05	0.00018039901153135	228	247	259	242	41.6653417818951	40.2290023744884	51.9469787817651	51.7200330495286
AT1G10580	-0.0408872432576359	6.15250750008261	0.623145676435311	0.724516338172218	380	464	336	327	69.4422363031585	75.5718911002534	67.3906751763439	69.8861603603134
AT1G10585	0.609650110682272	0.288009516285605	0.487014870569852	0.602385495384791	7	1	7	3	1.27919908979502	0.162870454957443	1.40397239950717	0.641157434498288
AT1G10590	0.169399045428158	6.13384325885083	0.0272569736176248	0.0559219998106755	372	407	363	345	67.9802944862499	66.2882751676792	72.8059972887287	73.7331049673031
AT1G10600	0.286779723558455	5.07360156040825	0.00947089097976124	0.0224027733167699	165	192	195	157	30.1525499737399	31.271127351829	39.1106597005568	33.5539057387437
AT1G10610	0.106832682757303	4.70662023059248	0.416849965263365	0.533379347176182	143	150	119	136	26.1322099772412	24.4305682436164	23.8675307916218	29.0658036972557
AT1G10630	0.462412021758598	6.15369483789429	7.40568293289528e-10	8.51063848087312e-09	356	357	396	398	65.0564108524327	58.1447524198071	79.4247243149768	85.0602196434395
AT1G10640	-1.37339608921745	5.02527870803404	4.99602901158427e-30	5.84088821929743e-28	255	268	86	77	46.5993954139616	43.6492819285947	17.2488037653737	16.4563741521227
AT1G10650	-0.607616062369405	5.21810955853427	1.13661756400376e-08	1.0595098334925e-07	245	268	154	118	44.7719681428259	43.6492819285947	30.8873927891576	25.218859090266
AT1G10657	-0.496555990580986	4.26326926234214	0.000875786987488794	0.00278238868789707	124	131	74	72	22.6600981620833	21.336029599425	14.8419939376472	15.3877784279589
AT1G10660	0.127005728856592	5.84750327222885	0.127968759286166	0.20631758286453	298	349	278	293	54.4573326798453	56.8417887801475	55.7577610089989	62.6197094359995
AT1G10670	0.310046028112714	7.16864992187712	5.06290184166308e-08	4.13226781749155e-07	731	794	767	761	133.584933520023	129.31914123621	153.835261488857	162.640269217732
AT1G10682	0.0310981833605109	5.10130246485876	0.82298610917607	0.887901753195216	189	207	176	151	34.5383754244657	33.7141841761906	35.299877473323	32.2715908697472
AT1G10690	-1.16643019192304	2.64263136947649	3.79347147445194e-05	0.000166672218236103	41	51	19	14	7.49245181165657	8.30639320282958	3.81078222723374	2.99206802765868
AT1G10700	0.177337452908348	5.53327295273232	0.0632371501047126	0.114161821966988	252	259	244	223	46.0511672326209	42.1834478339777	48.9384664971069	47.6593692977061
AT1G10720	0.109588955748423	5.44718941555526	0.275636857920745	0.385089293391243	233	259	237	192	42.579055417463	42.1834478339777	47.5344940975997	41.0340758078904
AT1G10730	0.34582414475005	3.81655646364682	0.0512510065748938	0.0955568259615825	78	66	74	74	14.2539327148588	10.7494500271912	14.8419939376472	15.8152167176244
AT1G10740	0.102258844133927	6.7796050092298	0.117691325089556	0.192160908180473	607	641	573	510	110.92483535794	104.399961627721	114.925169273944	108.996763864709
AT1G10750	-1.0823300122975	3.49410557125602	1.1036634150425e-07	8.35613758559855e-07	74	94	31	33	13.5229618064045	15.3098227659996	6.2175920549603	7.05273177948117
AT1G10760	0.243086904789333	7.65042125949477	2.1487547770985e-07	1.54578862909386e-06	1008	1173	1096	990	184.204668930484	191.04704366508	219.821964265693	211.581953384435
AT1G10780	-0.553275206072232	4.50602098129828	6.60986550789267e-05	0.000276870807613431	132	175	82	87	24.1220399789919	28.5023296175525	16.4465338227982	18.5935656004504
AT1G10790	-1.31264802012878	0.945040373658272	0.0200623738702849	0.0428282462494596	11	14	3	5	2.01016999824932	2.2801863694042	0.601702456931642	1.06859572416381
AT1G10800	-0.105104245995306	0.445516071122851	0.999999999999999	1	5	7	5	4	0.913713635567875	1.1400931847021	1.0028374282194	0.854876579331051
AT1G10810	0.341362426957887	2.0632828489013	0.340474541124381	0.455569739265341	15	25	26	15	2.74114090670362	4.07176137393607	5.2147546267409	3.20578717249144
AT1G10820	0.0437133852580004	5.48239865424011	0.671306282772276	0.764498616650818	237	278	220	209	43.3100263259173	45.2779864781691	44.1248468416538	44.6673012700474
AT1G10830	0.282937168005989	5.94895092052234	0.000438267338864705	0.00150601323488041	320	339	326	322	58.477672676344	55.2130842305731	65.3850003199051	68.8175646361496
AT1G10840	0.184542585348245	6.95566397422076	0.00193517025463943	0.00560206223804665	653	720	633	628	119.331000805164	117.266727569359	126.959218412577	134.215622954975
AT1G10850	-0.665682508307253	6.09818127082284	2.74862403729341e-17	1.01806115448565e-15	463	499	244	246	84.6098826535852	81.2723570237639	48.9384664971069	52.5749096288596
AT1G10865	0.10768082972136	4.4236632969368	0.44926146759114	0.565821782154537	109	131	98	111	19.9189572553797	21.336029599425	19.6556135931003	23.7228250764367
AT1G10870	-0.138630922584668	6.06192476629762	0.0823996262274483	0.142758256317726	365	451	311	288	66.7010953964549	73.4545751858067	62.3764880352469	61.5511137118356
AT1G10890	0.213591503685986	6.44771847358573	0.00203623374909824	0.00586057814157322	469	486	452	443	85.7063390162667	79.1550411093172	90.6565035110341	94.6775811609138
AT1G10900	-0.321540691926068	6.81485550549987	1.57040143643527e-07	1.15617211091946e-06	692	760	490	449	126.457967162594	123.781545767656	98.2780679655016	95.9598960299104
AT1G10910	-0.0770876645707338	6.48138456462861	0.264090615366389	0.372138193237656	495	578	424	398	90.4576499212196	94.1391229654019	85.0406139130055	85.0602196434395
AT1G10920	-0.42260167355378	4.10695130286657	0.00770123569613207	0.0187225556938843	99	125	70	65	18.0915299842439	20.3588068696803	14.0397239950717	13.8917444141296
AT1G10930	-1.15636913087522	5.98441265019794	5.35632818312181e-42	1.40114849860238e-39	450	535	178	179	82.2342272011087	87.1356934022319	35.7010124446108	38.2557269250645
AT1G10940	0.390853152760978	6.76559823799369	4.59510069843563e-10	5.4824214547413e-09	545	575	611	576	99.5947862768984	93.6505116005296	122.546733728411	123.102227423671
AT1G10950	0.157468930302175	7.09944095371489	0.00464823996027371	0.0121243571791908	726	805	705	675	132.671219884455	131.110716240741	141.400077378936	144.260422762115
AT1G10960	0.236338701436889	6.43289035667953	0.000534149046241555	0.00179424351375554	448	490	444	449	81.8687417468816	79.806522929147	89.0519636258831	95.9598960299104
AT1G10970	0.6919798722251	3.50062384471264	0.000318265617645571	0.00113464132546318	46	55	76	56	8.40616544722445	8.95787502265935	15.2431289089349	11.9682721106347
AT1G10980	-0.570782841208011	0.394890254412768	0.507930691414339	0.622269488943695	7	6	2	5	1.27919908979502	0.977222729744657	0.401134971287762	1.06859572416381
AT1G10990	-0.386044624293704	3.0220929921085	0.125721917565654	0.203337396158624	46	56	26	37	8.40616544722445	9.1207454776168	5.2147546267409	7.90760835881222
AT1G11000	0.328948033206341	5.01622045197639	0.00421259827749889	0.0111070989231724	154	184	159	184	28.1423799754905	29.9681637121695	31.890230217377	39.3243226492283
AT1G11020	0.104986140432916	4.93415660442751	0.363339687336697	0.479329864268743	162	182	152	147	29.6043217923991	29.6424228022546	30.4862578178699	31.4167142904161
AT1G11050	-0.443621103251742	4.72433471184619	0.00137397941017398	0.00414013925366607	183	165	100	107	33.4419190617842	26.8736250679781	20.0567485643881	22.8679484971056
AT1G11055	-0.105585028563944	0.445526325686808	0.999999999999999	1	7	5	5	4	1.27919908979502	0.814352274787214	1.0028374282194	0.854876579331051
AT1G11060	-0.0618698264479433	5.55025346221499	0.543994750010627	0.654263111119103	243	315	230	202	44.4064826885987	51.3041933115945	46.1305216980926	43.1712672562181
AT1G11070	0.498143387016775	4.05940295658293	0.00152751117394967	0.00455170207991211	70	92	103	82	12.7919908979502	14.9840818560847	20.6584510213197	17.5249698762865
AT1G11080	-0.567862939758596	5.23076285781073	3.13362843370473e-06	1.76949385407822e-05	220	293	127	152	40.2033999649865	47.7210433025307	25.4720706767729	32.4853100145799
AT1G11090	0.0548222301191639	4.7116825004544	0.700183393712697	0.788926822819449	139	160	137	114	25.4012390687869	26.0592727931908	27.4777455332117	24.3639825109349
AT1G11100	-0.308650713205442	3.47006879352976	0.142314455490242	0.225536888303241	61	77	49	41	11.1473063539281	12.5410250317231	9.82780679655016	8.76248493814327
AT1G11112	-1.3593535489018	1.11105560629367	0.0081155861512464	0.0196023628101493	16	13	4	5	2.9238836338172	2.11731591444676	0.802269942575523	1.06859572416381
AT1G11120	-1.16754672774789	2.46999543227006	0.000182135104236235	0.000686146053348638	32	49	16	13	5.8477672676344	7.9806522929147	3.20907977030209	2.77834888282591
AT1G11125	-0.314400990546044	2.25992800055369	0.348150016517194	0.463380741312429	27	30	20	17	4.93405363206652	4.88611364872328	4.01134971287762	3.63322546215696
AT1G11130	-0.801279838933101	5.68182360525081	3.3511937548853e-18	1.38597691123487e-16	340	402	180	164	62.1325272186155	65.473922892892	36.1021474158985	35.0499397525731
AT1G11160	-0.506160050916137	3.89563364120906	0.00379334966924294	0.0101228549513194	82	115	55	57	14.9849036233131	18.7301023201059	11.0312117104134	12.1819912554675
AT1G11170	0.136572329968582	2.12672628909341	0.743862148131044	0.823729774670762	24	21	23	17	4.3858254507258	3.4202795541063	4.61305216980926	3.63322546215696
AT1G11175	0.264479209724732	4.0755888360796	0.128524314958936	0.207021885710102	96	82	82	91	17.5433018029032	13.3553773065103	16.4465338227982	19.4484421797814
AT1G11180	0.503581224091766	4.77037441299133	4.20673589005214e-05	0.000183175950834626	134	133	155	151	24.487525433219	21.6617705093399	31.0879602748015	32.2715908697472
AT1G11185	0.303781354962992	1.63197315181893	0.518775180679293	0.631958100359484	17	12	17	12	3.10662636093077	1.95444545948931	3.40964725594597	2.56462973799315
AT1G11190	-0.748072750475506	3.69578354841223	5.45394462641784e-05	0.000231839730239785	80	101	47	40	14.619418169086	16.4499159507017	9.4266718252624	8.5487657933105
AT1G11200	-0.293417888088361	4.42026059203911	0.0407214688610933	0.078762678941576	125	145	89	89	22.8428408891969	23.6162159688292	17.8505062223054	19.0210038901159
AT1G11210	0.924671254631774	0.541756642745583	0.214468609648816	0.315292208930155	2	7	7	7	0.36548545422715	1.1400931847021	1.40397239950717	1.49603401382934
AT1G11220	-0.671420172830152	3.42026368924159	0.00133016710363789	0.00402027830413491	70	76	33	41	12.7919908979502	12.3781545767657	6.61872702624807	8.76248493814327
AT1G11240	-0.0320095599485768	5.28105165467343	0.752480533539257	0.831122514089855	226	232	188	174	41.2998563276679	37.7859455501267	37.7066873010496	37.1871312009007
AT1G11260	0.513109429032172	7.6812871770661	1.37268180027104e-21	8.1147209136362e-20	995	1026	1198	1135	181.829013478007	167.105086786336	240.279847801369	242.571229385186
AT1G11270	-0.35279712859403	3.71150368709352	0.049995171813385	0.0936156908141292	73	93	59	46	13.340219079291	15.1469523110422	11.833481652989	9.83108066230708
AT1G11280	-0.23356278832639	6.29253455863537	0.0014528466795208	0.00434835847573397	434	551	357	320	79.3103435672915	89.741620681551	71.6025923748655	68.390126346484
AT1G11290	-0.374857660079388	4.29120646387566	0.0126606625204889	0.0286960188133638	110	142	81	76	20.1016999824932	23.1276046039569	16.2459663371543	16.24265500729
AT1G11300	0.235017117260789	5.09553219584028	0.033354225524839	0.066369105025987	173	196	195	156	31.6144917906485	31.9226091716588	39.1106597005568	33.340186593911
AT1G11310	-0.144780062555851	6.83573619577997	0.0255661244009094	0.0529305782882698	667	734	503	521	121.889398984755	119.546913938763	100.885445278872	111.347674457869
AT1G11320	-0.340307397010985	3.69075151174727	0.0741043429288272	0.130537170410065	83	80	51	53	15.1676463504267	13.0296363965954	10.2289417678379	11.3271146761364
AT1G11330	-0.54910337715839	5.27692306460146	1.37411597012668e-07	1.02153196827144e-06	244	283	165	126	44.5892254157123	46.0923387529563	33.0936351312403	26.9286122489281
AT1G11340	-0.930198813010983	2.87275432690411	0.000307841990958927	0.00110217439603036	44	60	20	24	8.0406799929973	9.77222729744657	4.01134971287762	5.1292594759863
AT1G11350	0.168795733449417	6.06554662618686	0.0311255020875599	0.0626009978074355	343	400	368	307	62.6807553999562	65.1481819829771	73.8088347169481	65.6117774636581
AT1G11360	0.0923185913789722	5.59614102355174	0.331348174605627	0.446441105457891	265	284	242	231	48.4268226850974	46.2552092079137	48.5373315258192	49.3691224563682
AT1G11380	-0.0258224569814536	5.26174745421111	0.805056885517528	0.873684928295397	219	232	185	173	40.0206572378729	37.7859455501267	37.104984844118	36.9734120560679
AT1G11390	-0.485270812619508	5.14553105506511	9.20507216844701e-06	4.68811256434876e-05	223	250	131	142	40.7516281463272	40.7176137393607	26.2743406193484	30.3481185662523
AT1G11400	0.252098315532948	5.5580067176412	0.00766434952112537	0.0186480458584572	245	262	257	231	44.7719681428259	42.67205919885	51.5458438104774	49.3691224563682
AT1G11410	-0.734470271603083	5.19233073948777	1.37083384634861e-11	2.17493858245166e-10	246	273	129	123	44.9547108699394	44.4636342033819	25.8732056480606	26.2874548144298
AT1G11420	-0.638556060537951	3.32211044554636	0.00295831686578588	0.00814159614022898	67	68	33	37	12.2437627166095	11.0751909371061	6.61872702624807	7.90760835881222
AT1G11430	0.0878235834913915	6.31403165950425	0.231766262113386	0.335650992319508	439	468	399	380	80.2240572028594	76.2233729200832	80.0264267719084	81.2132750364498
AT1G11440	0.148216960910868	4.70669602066824	0.295244557292589	0.407262728261947	150	139	121	138	27.4114090670362	22.6389932390845	24.2686657629096	29.4932419869212
AT1G11450	-0.373379663220689	4.3083680635485	0.0167440445657894	0.0366491601954058	110	145	93	66	20.1016999824932	23.6162159688292	18.6527761648809	14.1054635589623
AT1G11460	-1.20341219555656	1.63187814499292	0.0065494947271093	0.0162799947920437	26	17	9	6	4.75131090495295	2.76879773427653	1.80510737079493	1.28231486899658
AT1G11475	0.484698833524776	4.49170612473883	0.000268579162337911	0.000975621616081488	96	125	123	127	17.5433018029032	20.3588068696803	24.6698007341973	27.1423313937609
AT1G11480	0.140733775474413	6.81790800084447	0.0246285240924137	0.0512703480365001	585	681	605	523	106.904495361441	110.914779826019	121.343328814548	111.775112747535
AT1G11490	-0.38370943257751	0.445502354627107	0.668602955404226	0.762767899276054	5	8	6	2	0.913713635567875	1.30296363965954	1.20340491386328	0.427438289665525
AT1G11530	0.511222503272305	4.34273776156667	0.000321061251281528	0.00114305015406066	96	101	118	109	17.5433018029032	16.4499159507017	23.6669633059779	23.2953867867711
AT1G11540	0.41431352593892	2.42051040652935	0.17564935014098	0.267816222384298	26	25	25	30	4.75131090495295	4.07176137393607	5.01418714109702	6.41157434498288
AT1G11545	0.168336011333826	5.7825633566211	0.0491664083406651	0.0923696406629948	284	326	280	274	51.8989345002553	53.0957683161263	56.1588959802866	58.559045684177
AT1G11570	-0.230962835070841	1.54171476613616	0.684353663389675	0.775917431874655	13	19	10	12	2.37565545247647	3.09453864419141	2.00567485643881	2.56462973799315
AT1G11580	-0.627326778342867	6.5131983556484	2.62864933154345e-19	1.24456435658846e-17	616	657	338	328	112.569519901962	107.00588890704	67.7918101476317	70.0998795051461
AT1G11592	0.0021148275197446	4.3523745661114	0.999999999999875	1	103	133	100	91	18.8225008926982	21.6617705093399	20.0567485643881	19.4484421797814
AT1G11600	-0.873032573525498	5.49647050579915	7.83971952307582e-19	3.52821097762167e-17	321	341	149	143	58.6604154034576	55.538825140488	29.8845553609382	30.5618377110851
AT1G11630	-0.740407060772199	4.26661562797873	1.14021929070299e-06	7.0491489206917e-06	121	150	68	63	22.1118699807426	24.4305682436164	13.6385890237839	13.464306124464
AT1G11650	0.26039986697858	7.26513038928323	2.41473606029056e-06	1.39171527220326e-05	793	866	807	799	144.914982601065	141.045813993145	161.857960914612	170.761596721377
AT1G11660	0.118811390481902	6.30125243840626	0.100574278424143	0.168836669708169	427	463	397	384	78.0311444774965	75.409020645296	79.6252918006207	82.0681516157808
AT1G11670	-0.407974814453484	5.51631113584691	1.85547665482341e-05	8.76315954761669e-05	286	315	193	173	52.2644199544824	51.3041933115945	38.709524729269	36.9734120560679
AT1G11680	0.144492036062545	6.88448222754921	0.0202927808193447	0.0432627367773459	646	678	607	576	118.051801715369	110.426168461146	121.744463785836	123.102227423671
AT1G11700	-0.161091230819273	4.03451943321776	0.368927754043101	0.485233555958769	83	115	67	76	15.1676463504267	18.7301023201059	13.43802153814	16.24265500729
AT1G11710	-1.68261572297177	2.46999145585125	9.38006448661978e-08	7.22209748018735e-07	45	43	12	10	8.22342272011087	7.00342956317004	2.40680982772657	2.13719144832763
AT1G11720	-0.233972551293092	7.2644038084821	1.23771915659573e-05	6.07879577331117e-05	917	1020	676	655	167.575080763148	166.127864056592	135.583620295263	139.98603986546
AT1G11730	-0.0835627108639835	2.80669392547538	0.799961808973963	0.86960681400437	37	43	31	30	6.76148090320227	7.00342956317004	6.2175920549603	6.41157434498288
AT1G11740	0.754095026666062	3.29506202570287	0.000588766742737268	0.00196164967764095	35	50	68	48	6.39599544897512	8.14352274787214	13.6385890237839	10.2585189519726
AT1G11750	0.235796458635508	6.60158768825319	0.00043260921574612	0.00148852565898044	505	550	499	505	92.2850771923554	89.5787502265935	100.083175336297	107.928168140545
AT1G11755	-0.086553522293911	4.51522143722848	0.550516521573919	0.660020581322109	119	153	108	99	21.7463845265154	24.9191796084887	21.6612884495391	21.1581953384435
AT1G11760	-0.230712156773109	3.89579330281511	0.169290676951907	0.259472530833951	89	94	70	56	16.2641027131082	15.3098227659996	14.0397239950717	11.9682721106347
AT1G11780	-0.661689016831622	4.35863807147275	6.77326178486019e-06	3.54271555540538e-05	127	157	76	69	23.208326343424	25.5706614283185	15.2431289089349	14.7466209934606
AT1G11790	-0.106208208258674	5.77599831196713	0.238073342524875	0.342510713530734	311	351	248	249	56.8329881323218	57.1675296900624	49.7407364396824	53.2160670633579
AT1G11800	0.325918175580939	4.44877401354741	0.0168418714950367	0.0368286149191883	96	131	120	110	17.5433018029032	21.336029599425	24.0680982772657	23.5091059316039
AT1G11820	-0.666428522105503	6.35770034055797	1.75845183396725e-20	9.19978038235814e-19	557	596	299	288	101.787699002261	97.0707911546359	59.9696782075204	61.5511137118356
AT1G11840	0.224126524183392	7.01059193710212	0.000407499637004184	0.00141187829529579	696	711	674	655	127.188938071048	115.800893474742	135.182485323976	139.98603986546
AT1G11850	-0.48885617006522	4.5150516528648	0.00038349489783234	0.00133979928663395	145	159	82	93	26.4976954314684	25.8964023382334	16.4465338227982	19.8758804694469
AT1G11860	0.334284636730428	7.90988959789589	3.31402738558036e-09	3.3921031897173e-08	1248	1279	1311	1267	228.062923437742	208.311311890569	262.943973679128	270.78215650311
AT1G11870	0.0433609510435393	6.34341461546195	0.561916143217788	0.669926458674793	447	492	397	385	81.685999019768	80.1322638390618	79.6252918006207	82.2818707606136
AT1G11880	-0.340076069430009	3.9711092779439	0.039061262314151	0.0759503661946162	93	106	62	65	16.9950736215625	17.2642682254889	12.4351841099206	13.8917444141296
AT1G11890	0.121197917417496	5.72466475064876	0.177257096165246	0.269759235797404	273	322	279	244	49.888764502006	52.4442864962966	55.9583284946427	52.1474713391941
AT1G11900	-0.276590712645463	2.74734724856677	0.298083295896826	0.410178138692325	36	45	31	23	6.5787381760887	7.32917047308492	6.2175920549603	4.91554033115354
AT1G11905	-0.215152800341754	4.20578277656097	0.182812310630621	0.276704269099306	97	130	77	81	17.7260445300168	21.1731591444676	15.4436963945788	17.3112507314538
AT1G11910	0.0487170043605311	7.98686073267612	0.333876630116774	0.449182657566938	1427	1509	1260	1196	260.773871591071	245.771516530781	252.71503191129	255.608097219984
AT1G11915	-1.87002325979954	1.31536048495967	0.000595422371396632	0.00198098632213312	14	23	0	8	2.55839817959005	3.74602046402118	0	1.7097531586621
AT1G11930	0.145866209981638	6.00569655887838	0.0686693211851355	0.12240569714151	342	376	326	316	62.4980126728426	61.2392910639985	65.3850003199051	67.535249767153
AT1G11940	-0.125855307283906	3.73218277087196	0.545127834380777	0.65517402883566	77	81	55	62	14.0711899877453	13.1925068515529	11.0312117104134	13.2505869796313
AT1G11950	-0.29795440576497	4.06315345819107	0.0662448271445308	0.118721032598578	99	111	67	71	18.0915299842439	18.0786205002761	13.43802153814	15.1740592831261
AT1G11960	-0.416378467664178	4.51803890033871	0.00237505576998473	0.00670029551071318	141	158	88	93	25.7667245230141	25.733531883276	17.6499387366615	19.8758804694469
AT1G12000	0.280072234068084	7.40347331870425	9.59237500277028e-08	7.36388964354268e-07	859	955	895	885	156.976002590561	155.541284484358	179.507899651273	189.141443176995
AT1G12010	0.754952493646721	4.35622383065814	1.35483032456162e-07	1.00826935284854e-06	97	84	126	121	17.7260445300168	13.6811182164252	25.271503191129	25.8600165247643
AT1G12020	-0.762114725324346	4.37506776467961	1.88236771223247e-07	1.36826360242754e-06	144	150	69	71	26.3149527043548	24.4305682436164	13.8391565094278	15.1740592831261
AT1G12030	-1.32337536523916	0.631901153886293	0.0667340207471143	0.119464743556447	9	10	1	5	1.64468454402217	1.62870454957443	0.200567485643881	1.06859572416381
AT1G12040	-0.31659566380881	4.31859469602913	0.0565935876491752	0.104034962116505	105	148	96	68	19.1879863469254	24.1048273337015	19.2544786218126	14.5329018486279
AT1G12050	0.250661294691837	6.07580806615799	0.00111245943524161	0.00343876493372246	331	397	359	341	60.4878426745933	64.6595706181048	72.0037273461532	72.8782283879721
AT1G12060	0.00392943833825779	3.35572703861787	0.999999999999633	1	53	63	46	48	9.68536453701947	10.2608386623189	9.22610433961852	10.2585189519726
AT1G12070	-0.6245543542116	1.11105048009378	0.338058040216119	0.453298838114095	7	18	6	7	1.27919908979502	2.93166818923397	1.20340491386328	1.49603401382934
AT1G12080	0.129519354084384	5.29677826070688	0.210122655992269	0.31049084540908	207	233	199	190	37.82774451251	37.9488160050842	39.9129296431323	40.6066375182249
AT1G12090	-0.20197164223603	7.00899996700084	0.00053073138781104	0.00178562954223821	762	845	570	559	139.249958060544	137.625534439039	114.323466817012	119.469001961514
AT1G12100	-0.535374622769231	1.58748439858827	0.22573854254404	0.328770195261816	14	22	12	8	2.55839817959005	3.58315000906374	2.40680982772657	1.7097531586621
AT1G12110	0.139205700149203	7.28085228584498	0.0100989966521313	0.0236736280304942	837	910	790	765	152.955662594062	148.212114011273	158.448313658666	163.495145797063
AT1G12120	-0.365662877404242	6.24319052050727	7.25432562969656e-07	4.68697969906329e-06	456	531	323	296	83.3306835637902	86.4842115824021	64.7832978629735	63.2608668704977
AT1G12130	0.461386366604854	1.04699341372838	0.405035587220065	0.521931235182535	7	10	9	10	1.27919908979502	1.62870454957443	1.80510737079493	2.13719144832763
AT1G12140	0.185787731688033	6.07371808290987	0.0169631879400375	0.0370513134350449	352	391	362	321	64.3254399439784	63.6823478883601	72.6054298030848	68.6038454913168
AT1G12150	-0.00910450619208865	2.57619949829337	1	1	27	39	30	23	4.93405363206652	6.35194774334027	6.01702456931642	4.91554033115354
AT1G12160	0.91288152170986	3.98027887236428	1.59918267828266e-08	1.44437185621154e-07	62	68	96	102	11.3300490810416	11.0751909371061	19.2544786218126	21.7993527729418
AT1G12200	0.303432125041305	5.20803087030307	0.00408163967545712	0.0108122118339609	179	211	213	176	32.7109481533299	34.3656659960204	42.7208744421466	37.6145694905662
AT1G12210	-1.78695310851223	2.12652798201626	1.14718803715305e-06	7.08595160965228e-06	31	38	6	10	5.66502454052082	6.18907728838283	1.20340491386328	2.13719144832763
AT1G12220	-0.288157083834955	3.98398409402173	0.0848912459847971	0.146553300175206	87	111	72	59	15.898617258881	18.0786205002761	14.4408589663594	12.609429545133
AT1G12230	0.25567495414565	6.68303450872864	5.8457842620553e-05	0.000247340734435971	521	588	539	531	95.2089608261726	95.7678275149763	108.105874762052	113.484865906197
AT1G12240	-0.132549294607611	7.28467657505556	0.0337290717925663	0.0669939526768257	947	959	725	682	173.057362576556	156.192766304188	145.411427091814	145.756456775944
AT1G12244	-0.24061218778334	4.72186087815206	0.0603274038917327	0.109894810344907	162	167	105	120	29.6043217923991	27.1993659778929	21.0595859926075	25.6462973799315
AT1G12250	0.41079230922956	6.3028130785671	8.87135112347259e-09	8.44250863851345e-08	401	405	440	426	73.2798335725436	65.9625342577643	88.2496936833076	91.0443556987569
AT1G12260	-0.944526679791938	3.23834080534762	2.8136477154233e-05	0.000127118319820085	58	78	28	29	10.5990781725873	12.7038954866805	5.61588959802866	6.19785520015012
AT1G12270	0.230925466466177	6.61402986937206	0.000408917766643295	0.00141655720949251	500	566	507	504	91.3713635567875	92.1846775059126	101.687715221448	107.714448995712
AT1G12280	-0.234421769836718	4.41705882004001	0.106653763983534	0.177180544485466	114	151	102	80	20.8326708909475	24.5934386985739	20.4578835356758	17.097531586621
AT1G12290	-0.425318739501299	3.47612334546008	0.0327400877618287	0.0653334429857719	63	80	51	35	11.5127918081552	13.0296363965954	10.2289417678379	7.48017006914669
AT1G12300	-1.87862407274232	3.2524691141127	5.14617153274803e-15	1.42264110522877e-13	76	84	22	13	13.8884472606317	13.6811182164252	4.41248468416538	2.77834888282591
AT1G12310	0.164032404183781	5.88471989921518	0.0472808067541563	0.0892920713784161	306	350	308	286	55.9192744967539	57.004659235105	61.7747855783153	61.1236754221701
AT1G12320	-0.691033821140557	3.45151511468776	0.000734029123537324	0.00238192393677556	67	83	38	37	12.2437627166095	13.5182477614677	7.62156445446747	7.90760835881222
AT1G12330	0.118782447370555	5.83920885328764	0.166811185419316	0.256577618986244	308	337	308	258	56.2847599509811	54.8873433206582	61.7747855783153	55.1395393668528
AT1G12350	0.287177851517865	5.1015433514125	0.00819804670228247	0.0197650372509983	171	193	188	171	31.2490063364213	31.4339978067865	37.7066873010496	36.5459737664024
AT1G12360	0.128762159119464	6.7498109484282	0.0493080859814984	0.0925527235926825	585	627	533	538	106.904495361441	102.119775258317	106.902469848188	114.980899920026
AT1G12370	-0.954758391119811	4.73917060781888	1.78093582692918e-13	3.81470256398638e-12	186	210	85	80	33.9901472431249	34.202795541063	17.0482362797299	17.097531586621
AT1G12380	-1.25797487149384	4.35510874294678	1.02054837481699e-16	3.57140733106942e-15	155	165	56	52	28.3251227026041	26.8736250679781	11.2317791960573	11.1133955313037
AT1G12390	-0.173647128407407	3.55327832442766	0.401458701877498	0.518248488939017	66	75	49	52	12.0610199894959	12.2152841218082	9.82780679655016	11.1133955313037
AT1G12400	0.109982347941129	3.11110654294461	0.650283475716586	0.747773942521865	41	53	46	36	7.49245181165657	8.63213411274447	9.22610433961852	7.69388921397946
AT1G12410	0.371991856577515	6.59146227207066	3.0606483999679e-08	2.60366622220033e-07	488	511	528	517	89.1784508314246	83.2268024832533	105.899632419969	110.492797878538
AT1G12420	-0.754507210590337	4.05485551277085	4.54678278850352e-06	2.47015896716026e-05	113	121	49	63	20.649928163834	19.7073250498506	9.82780679655016	13.464306124464
AT1G12430	-0.581653646401297	6.25529751123238	4.51954491820459e-15	1.26275722968314e-13	499	553	290	278	91.1886208296739	90.0673615914659	58.1645708367254	59.413922263508
AT1G12440	0.214896458824954	6.68884506444163	0.000688208172662367	0.00224998163244889	537	592	549	510	98.1328444599898	96.4193093348061	110.111549618491	108.996763864709
AT1G12450	-0.0579804392440725	4.64275506384269	0.693151235189267	0.782984772687347	132	163	118	111	24.1220399789919	26.5478841580632	23.6669633059779	23.7228250764367
AT1G12460	-0.965653164577472	5.18842211402806	1.98868874708986e-18	8.47602635648666e-17	260	284	120	105	47.5131090495295	46.2552092079137	24.0680982772657	22.4405102074401
AT1G12470	0.219788777187572	6.61112579284213	0.0007600820550446	0.00245428748124029	483	585	511	494	88.2647371958567	95.279216150104	102.489985164023	105.577257547385
AT1G12480	-0.379776777053153	2.99684151277713	0.147492740187101	0.232283306283524	42	58	26	36	7.67519453877015	9.44648638753168	5.2147546267409	7.69388921397946
AT1G12500	-0.518735724096522	6.14792498414119	1.23610755265325e-11	1.98222396585246e-10	465	496	282	260	84.9753681078124	80.7837456588916	56.5600309515744	55.5669776565183
AT1G12520	0.299041228279136	6.05770548235842	0.000110456197537667	0.000437538679892251	322	385	357	346	58.8431581305711	62.7051251586155	71.6025923748655	73.9468241121359
AT1G12530	-0.110789005876125	4.65353691017303	0.431307546213329	0.547858756880505	137	165	115	111	25.0357536145598	26.8736250679781	23.0652608490463	23.7228250764367
AT1G12550	0.323241482051854	4.10333296323305	0.0363196362514313	0.0713538328796192	72	106	96	84	13.1574763521774	17.2642682254889	19.2544786218126	17.9524081659521
AT1G12560	0.114432276849935	3.45173311586827	0.592268146538116	0.697215250188623	52	68	58	47	9.5026218099059	11.0751909371061	11.6329141673451	10.0447998071398
AT1G12570	-0.0803275971582148	4.72192618184638	0.522513624546382	0.635439482849962	151	163	126	114	27.5941517941498	26.5478841580632	25.271503191129	24.3639825109349
AT1G12580	-0.197362583083695	6.53621293124676	0.00397134228919325	0.0105413850946153	546	609	404	410	99.7775290040119	99.1881070690826	81.0292642001278	87.6248493814327
AT1G12600	-1.07589496429446	1.17245231667414	0.05325372444103	0.0987716645730244	14	15	6	5	2.55839817959005	2.44305682436164	1.20340491386328	1.06859572416381
AT1G12620	-1.48029380704705	3.76196802554461	1.15308344275038e-14	3.02009727239514e-13	99	119	32	31	18.0915299842439	19.3815841399357	6.41815954060419	6.62529348981564
AT1G12640	0.0698651829084186	6.07249483498895	0.380644518170901	0.497577874692805	363	408	343	311	66.3356099422277	66.4511456226366	68.7946475758511	66.4666540429892
AT1G12650	-0.16118840175262	5.00739919943465	0.164607202675309	0.253830589520756	190	203	143	141	34.7211181515792	33.0627023563609	28.681150447075	30.1343994214195
AT1G12680	-0.181663894938975	5.68003397108623	0.043913951721637	0.0839411095797129	298	335	242	209	54.4573326798453	54.5616024107433	48.5373315258192	44.6673012700474
AT1G12700	-1.35754299383536	3.50605496961705	6.79736835649254e-11	9.43292623317768e-10	90	88	32	24	16.4468454402217	14.332600036255	6.41815954060419	5.1292594759863
AT1G12710	-0.128157666210289	3.97555503575765	0.477958971397994	0.59381663467382	94	94	63	76	17.177816348676	15.3098227659996	12.6357515955645	16.24265500729
AT1G12730	-0.182202330862167	4.02623283000286	0.274527035537756	0.383769356893695	87	111	69	72	15.898617258881	18.0786205002761	13.8391565094278	15.3877784279589
AT1G12740	-0.202055993090611	4.413903673341	0.171328661961686	0.26212859401025	109	153	95	89	19.9189572553797	24.9191796084887	19.0539111361687	19.0210038901159
AT1G12750	-0.00829003444122316	5.45635640854981	0.973706421889561	1	236	278	203	210	43.1272835988037	45.2779864781691	40.7151995857078	44.8810204148802
AT1G12760	0.163661973195156	6.13484179805706	0.033243093411364	0.0661920281464903	380	401	358	349	69.4422363031585	65.3110524379345	71.8031598605093	74.5879815466342
AT1G12770	0.139799606932887	6.73454551197591	0.025190250985358	0.0522972601558121	562	633	542	522	102.701412637829	103.096997988061	108.707577218983	111.561393602702
AT1G12775	-2.19162334579069	2.92704645624931	9.12097261610127e-15	2.44397687499553e-13	64	67	13	10	11.6955345352688	10.9123204821487	2.60737731337045	2.13719144832763
AT1G12780	0.537312390320977	6.95888160740032	4.46746972784396e-20	2.25278889143592e-18	566	648	757	667	103.432383546283	105.540054812423	151.829586632418	142.550669603453
AT1G12790	0.317107153397315	3.75252839286393	0.0723115447183024	0.12782022943829	58	81	74	66	10.5990781725873	13.1925068515529	14.8419939376472	14.1054635589623
AT1G12800	-0.0794046260808675	8.11089564963615	0.119280048267081	0.194451473871248	1628	1702	1311	1239	297.5051597409	277.205514337568	262.943973679128	264.798020447793
AT1G12805	-1.22940754986664	1.4701667478046	0.00891844735469392	0.0212747438495406	27	11	2	11	4.93405363206652	1.79157500453187	0.401134971287762	2.35091059316039
AT1G12810	0.524567496148246	5.1426024624234	8.58829713305706e-07	5.44463175109013e-06	159	185	223	177	29.0560936110584	30.1310341671269	44.7265492985854	37.828288635399
AT1G12820	0.0373812733642153	6.64570146367225	0.594595915378057	0.699539544269885	560	601	505	458	102.335927183602	97.8851434294231	101.28658025016	97.8833683334053
AT1G12830	-0.394773390877651	4.78199142309302	0.00166000872252604	0.00489695553091378	162	196	107	113	29.6043217923991	31.9226091716588	21.4607209638952	24.1502633661022
AT1G12840	0.422603368401396	6.88016050336884	2.37131353785077e-12	4.23778637118728e-11	582	617	670	629	106.356267180101	100.491070708742	134.3802153814	134.429342099808
AT1G12845	-1.27266745816574	2.9092168730534	8.87935467402853e-07	5.60876110061561e-06	50	64	21	17	9.13713635567875	10.4237091172763	4.2119171985215	3.63322546215696
AT1G12850	0.0293954157687978	6.26970426488666	0.709830590946947	0.796921930082981	423	473	398	341	77.3001735690422	77.0377251948704	79.8258592862646	72.8782283879721
AT1G12855	-0.845812062475555	0.67498038254508	0.235520610417531	0.339678829373375	10	8	6	2	1.82742727113575	1.30296363965954	1.20340491386328	0.427438289665525
AT1G12860	-0.0632005158839836	6.32469776488791	0.394159620734154	0.511001014936417	446	512	358	383	81.5032562926544	83.3896729382107	71.8031598605093	81.8544324709481
AT1G12880	-0.0971652688804437	3.56482060500521	0.65283220818164	0.749537478499873	69	70	50	55	12.6092481708367	11.400931847021	10.028374282194	11.7545529658019
AT1G12900	0.312047217036841	8.76170217963107	1.39562129154245e-10	1.82310653983202e-09	2239	2357	2343	2273	409.160966007294	383.885662334693	469.929618863613	485.783616204869
AT1G12910	0.349513068280536	6.01020949605327	8.74412435883283e-06	4.47076204391143e-05	314	358	366	326	57.3812163136625	58.3076228747645	73.4076997456604	69.6724412154806
AT1G12920	-0.194304145532576	6.64639330167663	0.00291645756763983	0.00803908160142237	583	663	443	437	106.539009907214	107.983111636785	88.8513961402392	93.3952662919173
AT1G12930	-0.371323600374838	5.91440966899337	8.29615730731724e-06	4.26150427025596e-05	349	437	249	242	63.7772117626377	71.1743888164025	49.9413039253263	51.7200330495286
AT1G12950	-0.0281975841315469	3.21686682908977	0.941887763708267	0.975738093714316	45	61	44	40	8.22342272011087	9.93509775240401	8.82496936833076	8.5487657933105
AT1G12970	0.325626174808903	4.88703247132553	0.00562653197297901	0.0143226413573205	144	165	155	158	26.3149527043548	26.8736250679781	31.0879602748015	33.7676248835765
AT1G12990	-0.907621226133364	5.40835856109439	3.47293797083259e-19	1.61866754823193e-17	308	319	153	117	56.2847599509811	51.9556751314242	30.6868253035138	25.0051399454332
AT1G13000	-0.0503970339949393	5.17613212224494	0.662386331527156	0.758011634487275	186	242	174	160	33.9901472431249	39.4146500997011	34.8987425020353	34.195063173242
AT1G13020	-0.0591163998184165	6.32048400468851	0.407114709780573	0.523998372075653	454	500	375	365	82.965198109563	81.4352274787214	75.2128071164553	78.0074878639584
AT1G13030	-0.557005471230283	4.87019385712834	4.98445445848786e-06	2.67892739542552e-05	182	215	104	114	33.2591763346706	35.0171478158502	20.8590185069636	24.3639825109349
AT1G13040	-0.846519297907236	2.88194426878586	0.00319475030826192	0.00871208492324696	36	67	22	24	6.5787381760887	10.9123204821487	4.41248468416538	5.1292594759863
AT1G13050	-0.237637749789997	2.89132101650147	0.351590957750048	0.466684255539468	48	41	26	35	8.7716509014516	6.67768865325515	5.2147546267409	7.48017006914669
AT1G13060	0.172249919115789	6.29880858176706	0.017354065332681	0.037759256104909	426	447	410	385	77.8484017503829	72.8030933659769	82.2326691139911	82.2818707606136
AT1G13080	0.100164788410288	6.16611501902691	0.190069301256382	0.285581581518689	385	430	372	334	70.3559499387264	70.0342956317004	74.6111046595237	71.3821943741427
AT1G13090	-0.0129380124838743	5.79705822463453	0.883717991640051	0.932229378518568	321	332	268	255	58.6604154034576	54.072991045871	53.7520861525601	54.4983819323545
AT1G13100	-0.123188712802217	4.68543277590702	0.363540973952916	0.479565176620819	138	172	127	103	25.2184963416733	28.0137182526802	25.4720706767729	22.0130719177746
AT1G13110	0.169626344499328	6.68469145479063	0.00793148683838647	0.0192153536775774	533	610	551	488	97.4018735515355	99.3509775240401	110.512684589778	104.294942678388
AT1G13120	-0.471831466685623	5.39911577408311	3.0357881268277e-06	1.71888360741675e-05	247	316	163	165	45.137453597053	51.4670637665519	32.6925001599526	35.2636588974058
AT1G13130	-1.30917013050361	2.31530354452742	7.80659213316625e-05	0.00032147969753529	34	40	13	11	6.21325272186155	6.51481819829771	2.60737731337045	2.35091059316039
AT1G13140	0.302367924355699	2.36894476368065	0.409005140273347	0.525914013548407	27	24	33	18	4.93405363206652	3.90889091897863	6.61872702624807	3.84694460698973
AT1G13145	0.372978500009994	2.68563576017624	0.159074182459148	0.246885933287528	31	32	39	27	5.66502454052082	5.21185455863817	7.82213194011135	5.77041691048459
AT1G13150	0.186511670944371	2.28801493517973	0.61679357259719	0.719369062795597	23	27	19	27	4.20308272361222	4.39750228385095	3.81078222723374	5.77041691048459
AT1G13160	-0.57678506911979	5.78147302903843	5.65227848102756e-11	8.00306033643192e-10	354	401	205	204	64.6909253982055	65.3110524379345	41.1163345569956	43.5987055458836
AT1G13170	-0.317377786277258	6.18599494974103	2.34467583694919e-05	0.000107863335326084	452	484	304	303	82.5997126553359	78.8293001994023	60.9725156357398	64.7569008843271
AT1G13180	-0.112529591565122	4.60983794780044	0.399304411445684	0.516104219524663	140	153	118	101	25.5839817959005	24.9191796084887	23.6669633059779	21.585633628109
AT1G13190	0.0873684113203887	6.48100770016389	0.217363679331191	0.318555473713279	477	542	475	400	87.1682808331753	88.275786586934	95.2695556808434	85.4876579331051
AT1G13195	0.0266660223756892	4.11500401149652	0.874056795306722	0.925068859322499	87	111	84	79	15.898617258881	18.0786205002761	16.847668794086	16.8838124417882
AT1G13210	-0.621949964586325	5.95073648870772	6.60549979853246e-14	1.50909709916909e-12	411	448	219	232	75.1072608436793	72.9659638209344	43.9242793560099	49.5828416012009
AT1G13220	-0.335447576005135	6.04223906945391	2.58694685576285e-05	0.000117900775637303	388	463	275	270	70.9041781200671	75.409020645296	55.1560585520672	57.7041691048459
AT1G13230	-1.65665395817182	0.835420989595091	0.00844200953885245	0.0202924343693505	13	11	3	3	2.37565545247647	1.79157500453187	0.601702456931642	0.641157434498288
AT1G13245	0.331556024335615	5.65555746807384	0.000264795085546243	0.000963213411303011	271	257	279	258	49.5232790477788	41.8577069240628	55.9583284946427	55.1395393668528
AT1G13250	-0.549933791491853	5.54536523087109	8.29920794667593e-09	7.93410345820408e-08	292	344	188	163	53.3608763171639	56.0274365053603	37.7066873010496	34.8362206077403
AT1G13260	0.168746673460559	6.00048659986533	0.0361213746510897	0.0710510393198002	347	363	332	313	63.4117263084105	59.1219751495517	66.5884052337684	66.8940923326547
AT1G13270	-0.0157479012155813	5.72832539450859	0.880846430255067	0.929997136670591	286	337	256	242	52.2644199544824	54.8873433206582	51.3452763248335	51.7200330495286
AT1G13280	0.474024071583643	5.44145109176326	1.00123684896482e-06	6.24527080127775e-06	209	223	255	230	38.1932299667372	36.3201114555097	51.1447088391896	49.1554033115354
AT1G13300	0.584807936515022	5.52042048397784	3.51475739255642e-10	4.26396104081323e-09	196	242	292	239	35.8175745142607	39.4146500997011	58.5657058080132	51.0788756150303
AT1G13320	0.182621763580483	6.79635435599604	0.00343588217347216	0.00927608725403544	572	658	562	566	104.528839908965	107.168759361997	112.718926931861	120.965035975344
AT1G13330	-0.0440578956097936	3.67498770271052	0.853014264765921	0.909746423163336	68	80	58	58	12.4265054437231	13.0296363965954	11.6329141673451	12.3957104003002
AT1G13340	-0.0209442378116113	3.30866761835878	0.943932697739119	0.977130963869536	58	55	44	46	10.5990781725873	8.95787502265935	8.82496936833076	9.83108066230708
AT1G13350	0.040308307297635	6.33251954537017	0.588745423874171	0.693888008865441	433	500	368	407	79.127600840178	81.4352274787214	73.8088347169481	86.9836919469344
AT1G13360	0.185094866874826	5.62120464554616	0.043430951636578	0.0832002494414746	252	290	260	238	46.0511672326209	47.2324319376584	52.147546267409	50.8651564701975
AT1G13380	-0.186987374332825	5.08127386935848	0.0903153998347047	0.154376408751194	201	216	144	152	36.7312881498286	35.1800182708076	28.8817179327188	32.4853100145799
AT1G13390	0.206430325639651	4.96920771561268	0.0664526775619892	0.119011996862623	151	190	171	147	27.5941517941498	30.9453864419141	34.2970400451036	31.4167142904161
AT1G13400	-1.95598499904756	0.587495237781524	0.011086622123078	0.0256449365723062	10	10	1	3	1.82742727113575	1.62870454957443	0.200567485643881	0.641157434498288
AT1G13410	-0.686260255584532	1.60984978791641	0.104793225867346	0.174713817537121	16	22	10	9	2.9238836338172	3.58315000906374	2.00567485643881	1.92347230349486
AT1G13420	0.827555008793563	3.97151180844535	3.20325316239333e-05	0.000143144306917372	50	84	112	80	9.13713635567875	13.6811182164252	22.4635583921146	17.097531586621
AT1G13430	0.0660480364549716	2.58753680625004	0.854633410403226	0.910683506263471	28	37	30	25	5.1167963591801	6.02620683342538	6.01702456931642	5.34297862081907
AT1G13440	0.227014935375894	8.32056615243823	4.3598767582498e-06	2.38035848995287e-05	1698	1790	1677	1625	310.29715063885	291.538114373823	336.351673424788	347.293610353239
AT1G13448	0.390786033576772	2.75751772318695	0.144647189539239	0.228645043846791	28	38	39	31	5.1167963591801	6.18907728838283	7.82213194011135	6.62529348981564
AT1G13450	0.474969772725578	6.0942667289925	5.24744137985118e-10	6.19014688591577e-09	325	356	402	363	59.3913863119119	57.9818819648496	80.6281292288401	77.5800495742928
AT1G13460	-0.265635797388391	4.86350431561474	0.0254051292311185	0.0526545646647139	181	185	127	119	33.0764336075571	30.1310341671269	25.4720706767729	25.4325782350988
AT1G13480	0.142370305117071	1.87294776918601	0.725873778315053	0.810109357303563	14	23	14	19	2.55839817959005	3.74602046402118	2.80794479901433	4.06066375182249
AT1G13500	0.204261077730432	0.797030904938971	0.858902660595807	0.913558118337406	10	5	2	12	1.82742727113575	0.814352274787214	0.401134971287762	2.56462973799315
AT1G13510	-0.0144165546530561	2.06328197228864	1	1	21	24	15	21	3.83759726938507	3.90889091897863	3.00851228465821	4.48810204148802
AT1G13520	-0.0403872458083455	1.44551376565472	1	1	13	15	14	8	2.37565545247647	2.44305682436164	2.80794479901433	1.7097531586621
AT1G13530	0.462768650871708	2.47023928221792	0.104620545802553	0.174537162150034	21	31	29	29	3.83759726938507	5.04898410368073	5.81645708367254	6.19785520015012
AT1G13540	-0.181379895353381	2.50639593543778	0.644586393269322	0.743131064833287	32	34	19	28	5.8477672676344	5.53759546855305	3.81078222723374	5.98413605531735
AT1G13550	-0.0389157788086402	0.631921010926957	1	1	4	10	6	5	0.7309709084543	1.62870454957443	1.20340491386328	1.06859572416381
AT1G13560	-0.271670689383653	6.43710536236484	8.85331468384031e-05	0.00035954456896706	511	590	369	368	93.3815335550368	96.0935684248912	74.009402202592	78.6486452984567
AT1G13570	-0.213640540852451	5.15339507700083	0.0516526528367531	0.0961600450062035	205	237	152	156	37.4622590582829	38.6002978249139	30.4862578178699	33.340186593911
AT1G13580	-0.0661813096262765	4.4762443475863	0.675495791368427	0.76822457616255	123	140	105	98	22.4773554349697	22.801863694042	21.0595859926075	20.9444761936107
AT1G13590	0.775314868360263	2.75758763650121	0.00198923843883301	0.00574427939967689	23	34	42	37	4.20308272361222	5.53759546855305	8.42383439704299	7.90760835881222
AT1G13600	-0.130340957344864	2.85428655112978	0.677078427750323	0.769564428499403	36	48	32	30	6.5787381760887	7.81778183795725	6.41815954060419	6.41157434498288
AT1G13610	-0.104980054025265	0.445518379855382	0.999999999999998	1	5	7	4	5	0.913713635567875	1.1400931847021	0.802269942575523	1.06859572416381
AT1G13620	-0.270722782300829	0.394884481384303	0.824850156638823	0.889545953516137	5	7	5	3	0.913713635567875	1.1400931847021	1.0028374282194	0.641157434498288
AT1G13630	-0.926076510769104	2.80653664883922	0.000440740932745337	0.0015137675200331	44	55	21	21	8.0406799929973	8.95787502265935	4.2119171985215	4.48810204148802
AT1G13635	0.225692816275688	1.90947313223774	0.557267532195055	0.666033379206519	14	23	19	16	2.55839817959005	3.74602046402118	3.81078222723374	3.4195063173242
AT1G13640	0.0698571852532527	6.74570677045557	0.261742570674968	0.369376679244389	571	661	536	509	104.346097181851	107.65737072687	107.50417230512	108.783044719876
AT1G13650	0.059104972249916	6.75832082588219	0.362510787314858	0.478520963018735	598	649	550	500	109.280150813918	105.70292526738	110.312117104134	106.859572416381
AT1G13670	0.286330003796621	4.32580356100184	0.050575363136852	0.0944485654439499	102	109	111	97	18.6397581655846	17.7528795903613	22.2629909064708	20.730757048778
AT1G13690	0.132905511353535	5.04710737752251	0.224181669884734	0.326816426727817	173	196	165	162	31.6144917906485	31.9226091716588	33.0936351312403	34.6225014629076
AT1G13700	0.237505872995019	5.61442020927803	0.00975653976053009	0.0230160193403915	256	274	265	240	46.7821381410752	44.6265046583393	53.1503836956284	51.292594759863
AT1G13710	-1.54649879331894	4.26633212720945	1.21528297703539e-21	7.22506444898284e-20	150	165	39	48	27.4114090670362	26.8736250679781	7.82213194011135	10.2585189519726
AT1G13730	-0.402090024362224	5.79891452241087	3.50376991333967e-06	1.95476920758356e-05	350	381	210	237	63.9599544897512	62.0536433387857	42.119171985215	50.6514373253647
AT1G13740	-1.07683233927537	3.82069763145799	3.53888412667741e-08	2.97064693618043e-07	86	126	46	35	15.7158745317674	20.5216773246378	9.22610433961852	7.48017006914669
AT1G13750	-0.130224641647608	3.64816905459413	0.532872807349346	0.6442189046447	65	84	57	53	11.8782772623824	13.6811182164252	11.4323466817012	11.3271146761364
AT1G13770	0.141630817604107	4.90059421164448	0.24646297043249	0.351751386635799	165	167	152	144	30.1525499737399	27.1993659778929	30.4862578178699	30.7755568559178
AT1G13780	-0.966124911621494	3.89541720038736	6.21642256342777e-06	3.27520329770526e-05	83	136	43	47	15.1676463504267	22.1503818742122	8.62440188268687	10.0447998071398
AT1G13790	-0.885588958972496	4.2164823985843	1.27377555846578e-08	1.17273652054613e-07	127	143	57	61	23.208326343424	23.2904750589143	11.4323466817012	13.0368678347985
AT1G13800	-2.30056376148047	1.90932299544425	7.01005448971582e-08	5.5504884716717e-07	34	28	5	5	6.21325272186155	4.5603727388084	1.0028374282194	1.06859572416381
AT1G13810	-0.716989963582425	3.60970744224285	0.000167834917895893	0.000638016589792436	85	84	44	39	15.5331318046539	13.6811182164252	8.82496936833076	8.33504664847774
AT1G13820	0.330708266094896	6.1215682604896	1.34314960698294e-05	6.54285191464897e-05	353	378	381	362	64.508182671092	61.5650319739134	76.4162120303186	77.3663304294601
AT1G13830	-0.211846217488633	2.68552674213769	0.477932940715201	0.59381663467382	35	41	31	22	6.39599544897512	6.67768865325515	6.2175920549603	4.70182118632078
AT1G13860	-0.915344337428907	4.94219756896025	2.77315604610549e-14	6.77965380570674e-13	219	234	100	94	40.0206572378729	38.1116864600416	20.0567485643881	20.0895996142797
AT1G13870	-0.481848448806678	4.69305649465718	0.000189773419402477	0.000711718341906026	151	193	106	93	27.5941517941498	31.4339978067865	21.2601534782514	19.8758804694469
AT1G13880	0.210610544089235	5.78387648001509	0.014884687130416	0.0330841891763145	289	313	296	267	52.8126481358232	50.9784524016796	59.3679757505887	57.0630116703476
AT1G13900	0.0375746246222098	5.70780951940744	0.694901758352942	0.784454045584854	283	321	271	230	51.7161917731417	52.2814160413391	54.3537886094917	49.1554033115354
AT1G13910	-0.417455969104639	3.33561079344962	0.049130498023866	0.0923186292348404	58	71	40	38	10.5990781725873	11.5638023019784	8.02269942575523	8.12132750364498
AT1G13920	0.166421971875981	3.69088107234442	0.35777395985692	0.473569617832116	64	76	66	61	11.6955345352688	12.3781545767657	13.2374540524961	13.0368678347985
AT1G13930	0.352203240536306	6.29918288885578	8.40861879309792e-07	5.34529664286635e-06	398	423	436	411	72.7316053912028	68.8942024469983	87.447423740732	87.8385685262654
AT1G13940	-0.664989611782842	5.48760452156982	9.46048805799031e-12	1.54550845893492e-10	291	337	165	155	53.1781335900503	54.8873433206582	33.0936351312403	33.1264674490782
AT1G13950	0.210285245612599	4.10332109648908	0.185125241892828	0.279578259153585	83	102	91	82	15.1676463504267	16.6127864056592	18.2516411935932	17.5249698762865
AT1G13960	-0.0166263038439562	5.50196463925465	0.84577612089031	0.904284314201784	262	270	223	202	47.8785945037566	43.9750228385095	44.7265492985854	43.1712672562181
AT1G13970	-0.313618496417988	3.84007658696125	0.0795071883097438	0.138503864959461	80	100	55	62	14.619418169086	16.2870454957443	11.0312117104134	13.2505869796313
AT1G13980	0.0117830056002436	6.99749485561496	0.839786574688158	0.900029356703418	693	802	620	598	126.640709889707	130.622104875869	124.351841099206	127.804048609992
AT1G13990	0.466184399427455	4.69638547772907	0.000186122209124734	0.000699278181391978	118	139	152	135	21.5636417994018	22.6389932390845	30.4862578178699	28.852084552423
AT1G14000	0.328321380146907	6.49680562732054	1.09574266133865e-06	6.79425382928414e-06	454	496	492	472	82.965198109563	80.7837456588916	98.6792029367894	100.875436361064
AT1G14010	0.170727163670955	5.2898193355191	0.0938854182640132	0.159501554474022	188	244	208	185	34.3556326973521	39.740391009616	41.7180370139272	39.5380417940611
AT1G14020	-0.277461271632314	5.30662331736435	0.00811707775509974	0.0196037029637591	228	273	162	172	41.6653417818951	44.4636342033819	32.4919326743087	36.7596929112352
AT1G14030	0.163133454082427	6.42637822351629	0.0178005731478245	0.038594342547091	454	503	445	421	82.965198109563	81.9238388435937	89.2525311115269	89.9757599745931
AT1G14040	-0.722336374983167	4.08304817031215	7.37515903146755e-06	3.82882542921164e-05	105	132	58	58	19.1879863469254	21.4989000543824	11.6329141673451	12.3957104003002
AT1G14060	-0.635510037847344	4.32198332287526	2.06297481733545e-05	9.63442847631758e-05	139	136	66	77	25.4012390687869	22.1503818742122	13.2374540524961	16.4563741521227
AT1G14070	-0.315678074942691	4.17234257517256	0.0377005286985639	0.073679395225518	106	122	78	70	19.3707290740389	19.870195504808	15.6442638802227	14.9603401382934
AT1G14080	-0.274128929932843	3.14200737396951	0.264992681751626	0.372982368241612	40	68	39	33	7.309709084543	11.0751909371061	7.82213194011135	7.05273177948117
AT1G14090	-1.64230919198428	3.50599379544068	1.51681834420512e-14	3.89478006002216e-13	94	92	28	20	17.177816348676	14.9840818560847	5.61588959802866	4.27438289665525
AT1G14120	0.265602039534217	5.48556092414755	0.00992703501020751	0.0233419170402935	200	280	256	210	36.548545422715	45.603727388084	51.3452763248335	44.8810204148802
AT1G14130	0.279479907053281	4.64025457971838	0.0284047522952221	0.0578404448070559	114	150	135	124	20.8326708909475	24.4305682436164	27.0766105619239	26.5011739592626
AT1G14140	-0.118223598084741	4.91617369017025	0.319299077419841	0.434077790675133	183	181	144	127	33.4419190617842	29.4795523472971	28.8817179327188	27.1423313937609
AT1G14150	0.366545423114328	5.90112569314505	8.71783401424014e-06	4.46058954562356e-05	301	318	317	328	55.0055608611861	51.7928046764668	63.5798929491102	70.0998795051461
AT1G14160	-0.121014686388239	3.05507786836271	0.654199069150335	0.750732362890388	37	60	37	35	6.76148090320227	9.77222729744657	7.42099696882359	7.48017006914669
AT1G14170	0.0911591863827523	4.56202417631431	0.528431139584723	0.640402968386003	128	138	123	106	23.3910690705376	22.4761227841271	24.6698007341973	22.6542293522728
AT1G14180	-0.680009704437058	4.14945739861863	1.55169206370783e-05	7.43753087888544e-05	111	135	58	66	20.2844427096068	21.9875114192548	11.6329141673451	14.1054635589623
AT1G14185	-0.107542793883396	3.98410742777968	0.542460807834893	0.65293720635534	89	99	72	69	16.2641027131082	16.1241750407868	14.4408589663594	14.7466209934606
AT1G14190	-0.701165828518692	3.36215504313242	0.000808201036549993	0.00259351042054301	67	74	32	38	12.2437627166095	12.0524136668508	6.41815954060419	8.12132750364498
AT1G14200	1.66315518089302	5.21115568115576	4.49794452030874e-53	1.92098948931635e-50	93	126	299	262	16.9950736215625	20.5216773246378	59.9696782075204	55.9944159461838
AT1G14205	-0.250691745829662	3.71673508634954	0.179717986831955	0.272671522542763	74	88	53	57	13.5229618064045	14.332600036255	10.6300767391257	12.1819912554675
AT1G14210	-0.516568350414999	5.19620757831872	1.3273486950255e-06	8.11019741337189e-06	233	261	150	129	42.579055417463	42.5091887438926	30.0851228465821	27.5697696834264
AT1G14220	-0.299510130627646	1.39486706635781	0.561015301412058	0.669119298566633	12	17	11	8	2.1929127253629	2.76879773427653	2.20624234208269	1.7097531586621
AT1G14230	0.147181086037126	5.23509810189201	0.144658223158987	0.22864521420303	182	237	188	187	33.2591763346706	38.6002978249139	37.7066873010496	39.9654800837266
AT1G14240	0.0351391975026606	4.03043823001913	0.830114205178707	0.893257965964523	77	109	85	69	14.0711899877453	17.7528795903613	17.0482362797299	14.7466209934606
AT1G14250	-0.540979466673013	4.67205671826827	2.75982830069855e-05	0.000124875517510743	175	169	96	95	31.9799772448756	27.5251068878078	19.2544786218126	20.3033187591125
AT1G14260	-0.237224982496196	1.7574529883342	0.624482064584975	0.725546089583044	17	21	9	17	3.10662636093077	3.4202795541063	1.80510737079493	3.63322546215696
AT1G14270	0.246436514452465	6.58320505157387	0.00018096161298372	0.000682585377597388	472	566	503	492	86.2545671976074	92.1846775059126	100.885445278872	105.149819257719
AT1G14280	0.433676846446429	6.5494555803866	6.75387759895447e-11	9.38750429246954e-10	459	490	533	503	83.8789117451309	79.806522929147	106.902469848188	107.50072985088
AT1G14290	0.166852539237403	6.06670358031686	0.0356650655702875	0.0703253394129282	371	373	362	313	67.7975517591363	60.7506796991262	72.6054298030848	66.8940923326547
AT1G14300	0.044031827993372	4.9230663097041	0.757088576362559	0.834795965938104	177	171	139	151	32.3454626991028	27.8508477977227	27.8788805044994	32.2715908697472
AT1G14310	0.302295371937012	4.84282618095199	0.0115232087846839	0.0265170651239367	144	158	156	145	26.3149527043548	25.733531883276	31.2885277604454	30.9892760007506
AT1G14320	0.238514003387969	6.6863689910924	0.000340216439627389	0.00120367023365721	539	579	528	538	98.4983299142169	94.3019934203594	105.899632419969	114.980899920026
AT1G14330	-0.820459227067178	4.9488266638473	5.14232170461355e-12	8.71363289979334e-11	211	235	108	96	38.5587154209643	38.274556914999	21.6612884495391	20.5170379039452
AT1G14340	0.348790505485419	4.52734439686072	0.00935986150688067	0.0221777424993763	112	126	129	116	20.4671854367204	20.5216773246378	25.8732056480606	24.7914208006005
AT1G14345	0.142992023163598	6.03604254743213	0.0761960189292743	0.133647983248087	364	370	328	327	66.5183526693413	60.2620683342538	65.7861352911929	69.8861603603134
AT1G14350	0.055762257257451	5.37220392444277	0.564019033393515	0.671796198185467	211	264	198	201	38.5587154209643	42.9978001087649	39.7123621574884	42.9575481113853
AT1G14360	-0.0306734451983049	5.02629238230275	0.818198195717927	0.884057912112198	177	206	158	145	32.3454626991028	33.5513137212332	31.6896627317332	30.9892760007506
AT1G14370	-0.119923841676333	4.28786587104671	0.455896201803832	0.572386597981089	98	136	87	87	17.9087872571303	22.1503818742122	17.4493712510176	18.5935656004504
AT1G14380	0.36900742202733	6.53243598863738	2.458669805344e-08	2.13851134731646e-07	448	512	524	478	81.8687417468816	83.3896729382107	105.097362477394	102.157751230061
AT1G14390	-0.345463938126178	2.8162253162234	0.282984357870593	0.393175783903724	26	61	26	29	4.75131090495295	9.93509775240401	5.2147546267409	6.19785520015012
AT1G14400	0.326906617631579	6.6963549387768	1.86586077147468e-07	1.35720779856276e-06	517	575	576	531	94.4779899177183	93.6505116005296	115.526871730875	113.484865906197
AT1G14410	-0.190495901531693	5.60691775435995	0.0418162163277179	0.0805122788747955	280	323	199	228	51.167963591801	52.607156951254	39.9129296431323	48.7279650218699
AT1G14420	0.798186328293557	0.23141085897264	0.334709783529485	0.449985329559394	2	5	5	5	0.36548545422715	0.814352274787214	1.0028374282194	1.06859572416381
AT1G14430	-1.13063574959634	4.3878842540941	3.27878766208799e-14	7.91409335692219e-13	161	159	67	51	29.4215790652856	25.8964023382334	13.43802153814	10.8996763864709
AT1G14440	-0.360402953229054	5.13984363003735	0.00114016956674524	0.00351766600667516	207	249	144	143	37.82774451251	40.5547432844032	28.8817179327188	30.5618377110851
AT1G14450	0.393761742623941	5.05345882101599	0.000371016151685982	0.00130098106674473	155	184	185	175	28.3251227026041	29.9681637121695	37.104984844118	37.4008503457335
AT1G14460	-0.708777500880077	5.81053481459479	4.57027527949268e-16	1.46241820755265e-14	379	416	202	191	69.2594935760449	67.7541092622962	40.5146321000639	40.8203566630577
AT1G14470	-0.0790316232947445	1.67500232501856	0.897423035521267	0.94241127380337	16	18	12	14	2.9238836338172	2.93166818923397	2.40680982772657	2.99206802765868
AT1G14480	-0.63977852137378	2.1266158575757	0.0626492693978212	0.113344969368739	26	30	21	8	4.75131090495295	4.88611364872328	4.2119171985215	1.7097531586621
AT1G14490	-0.106030504861232	1.73725114171194	0.903764889628326	0.946790540911693	13	23	18	9	2.37565545247647	3.74602046402118	3.61021474158985	1.92347230349486
AT1G14510	0.00312868993267755	6.28012251885635	0.960565826715714	0.99042969332281	418	492	383	354	76.3864599334743	80.1322638390618	76.8173470016064	75.656577270798
AT1G14520	0.352428681863092	4.59898149210915	0.00674884162143235	0.016700131088059	111	139	132	126	20.2844427096068	22.6389932390845	26.4749081049923	26.9286122489281
AT1G14530	-0.354529737788482	3.65888446082713	0.0738063507761701	0.130121777817432	71	89	43	58	12.9747336250638	14.4954704912124	8.62440188268687	12.3957104003002
AT1G14540	0.305068125893747	1.75747499529277	0.451946656200932	0.568553512132065	12	20	18	14	2.1929127253629	3.25740909914886	3.61021474158985	2.99206802765868
AT1G14560	-0.474543796304284	4.90683553930055	6.97973969775996e-05	0.000291024133602357	187	212	118	114	34.1728899702385	34.5285364509779	23.6669633059779	24.3639825109349
AT1G14570	0.330551020933953	6.54549954538069	5.14781261934855e-07	3.42756203261556e-06	463	519	518	480	84.6098826535852	84.5297661229128	103.89395756353	102.585189519726
AT1G14580	0.208875335551177	6.02559461371487	0.00816814845024144	0.019702033496796	325	388	359	307	59.3913863119119	63.1937365234878	72.0037273461532	65.6117774636581
AT1G14590	-0.370180499482146	4.02197744424513	0.021226942384549	0.0450249567485765	95	113	75	55	17.3605590757896	18.404361410191	15.0425614232911	11.7545529658019
AT1G14600	0.0544337240871388	3.32899745537027	0.833705939670981	0.896012707874389	46	66	46	48	8.40616544722445	10.7494500271912	9.22610433961852	10.2585189519726
AT1G14610	0.0601327091296539	7.97180824792786	0.167757018823526	0.257719213986193	1328	1569	1245	1195	242.682341606828	255.543743828228	249.706519626632	255.394378075151
AT1G14620	0.203196107271183	5.3950593975365	0.0340693621566386	0.0676249209761904	199	261	219	209	36.3658026956014	42.5091887438926	43.9242793560099	44.6673012700474
AT1G14630	-0.00867706199966325	3.42044271479387	1	1	58	64	47	51	10.5990781725873	10.4237091172763	9.4266718252624	10.8996763864709
AT1G14640	0.469442468961544	3.58766712016576	0.013112851352453	0.0295894587290042	50	67	71	60	9.13713635567875	10.9123204821487	14.2402914807155	12.8231486899658
AT1G14642	-1.54735415598782	0.342396809938902	0.0650013015658177	0.116873278956427	7	8	1	3	1.27919908979502	1.30296363965954	0.200567485643881	0.641157434498288
AT1G14650	0.0198772493164511	7.00492347538042	0.729470593406157	0.812653789944505	691	808	618	610	126.27522443548	131.599327605614	123.950706127918	130.368678347985
AT1G14660	0.0980775454838176	4.29488991673133	0.521520168664097	0.634637004688816	88	132	93	97	16.0813599859946	21.4989000543824	18.6527761648809	20.730757048778
AT1G14670	0.123936717408932	7.03874808837934	0.0313476363913358	0.0629993264920278	711	773	678	629	129.930078977752	125.898861682103	135.984755266551	134.429342099808
AT1G14680	-0.0534869845735671	1.75744837583812	1	1	13	23	12	16	2.37565545247647	3.74602046402118	2.40680982772657	3.4195063173242
AT1G14685	0.00315523431437123	5.99702991338611	1	1	363	384	302	303	66.3356099422277	62.542254703658	60.571380664452	64.7569008843271
AT1G14687	-0.343122617541623	2.44547464415537	0.245901246618425	0.351189202756008	32	34	24	18	5.8477672676344	5.53759546855305	4.81361965545314	3.84694460698973
AT1G14690	-0.425003301488834	6.18396681367828	1.85466275321972e-08	1.64739080800633e-07	472	490	290	289	86.2545671976074	79.806522929147	58.1645708367254	61.7648328566684
AT1G14700	0.0446620437760364	6.02334732621479	0.588940553718324	0.693961653584649	364	387	327	299	66.5183526693413	63.0308660685304	65.585567805549	63.902024304996
AT1G14710	0.0270158935904512	7.07856352647165	0.642999518577029	0.741711539168664	743	831	651	645	135.777846245386	135.345348069635	130.569433154166	137.848848417132
AT1G14720	-0.3550662528492	6.00056661482433	1.05599025672327e-05	5.28550779776318e-05	389	442	268	257	71.0869208471807	71.9887410911897	53.7520861525601	54.92582022202
AT1G14730	-0.190279932037391	4.39150353242478	0.194941138778139	0.291666062144142	112	145	102	80	20.4671854367204	23.6162159688292	20.4578835356758	17.097531586621
AT1G14740	-0.111934624694439	7.11851498482341	0.0436153742695702	0.0834847651458243	788	901	648	615	144.001268965497	146.746279916656	129.967730697235	131.437274072149
AT1G14750	0.216292205196486	2.67501976443306	0.426451141939709	0.543173648653213	26	40	31	31	4.75131090495295	6.51481819829771	6.2175920549603	6.62529348981564
AT1G14760	-0.277675578473221	1.31547190753282	0.56532333474879	0.672723838638003	18	9	10	8	3.28936908804435	1.46583409461698	2.00567485643881	1.7097531586621
AT1G14770	-0.00320815506888143	4.61260405409158	1	1	120	164	123	106	21.929127253629	26.7107546130206	24.6698007341973	22.6542293522728
AT1G14780	0.350068065032698	3.68567658078045	0.0491348445748388	0.0923186292348404	56	75	68	67	10.2335927183602	12.2152841218082	13.6385890237839	14.3191827037951
AT1G14790	-0.244931311200183	4.40760599326578	0.0856734540388416	0.147635735562487	128	136	91	89	23.3910690705376	22.1503818742122	18.2516411935932	19.0210038901159
AT1G14810	0.169486839600538	6.86304792610402	0.00496758116176665	0.0128579555933569	601	693	592	584	109.828378995259	112.869225285508	118.735951501177	124.811980582333
AT1G14820	-0.138142893916969	4.8519188140042	0.253430347348018	0.35973254283063	173	177	134	123	31.6144917906485	28.8280705274674	26.87604307628	26.2874548144298
AT1G14830	0.135479007662214	7.2154587895525	0.0148281884924663	0.0329800723330685	758	914	784	700	138.51898715209	148.863595831103	157.244908744803	149.603401382934
AT1G14840	-0.39990862568625	6.19775573948462	1.04490694757359e-07	7.95876981677475e-07	450	515	314	277	82.2342272011087	83.878284303083	62.9781904921786	59.2002031186752
AT1G14850	-0.272620649939814	6.72685524756305	7.98334468530306e-05	0.000328097906970419	600	748	448	453	109.645636268145	121.827100308167	89.8542335684586	96.8147726092415
AT1G14860	0.641964332374624	4.80715036340119	9.76727701529332e-08	7.48169129205869e-07	113	147	178	150	20.649928163834	23.9419568787441	35.7010124446108	32.0578717249144
AT1G14870	0.601431159341731	5.58407447659613	3.92309769588543e-11	5.70922569414425e-10	206	249	290	268	37.6450017853964	40.5547432844032	58.1645708367254	57.2767308151804
AT1G14890	-0.221090318544918	5.05699949916705	0.0481844244110891	0.090769236623536	197	217	148	139	36.0003172413743	35.3428887257651	29.6839878752944	29.706961131754
AT1G14900	0.0284260536803874	6.32574162669578	0.690383396046076	0.780785415534816	432	500	368	400	78.9448581130644	81.4352274787214	73.8088347169481	85.4876579331051
AT1G14910	-0.075168250173833	6.39391314906525	0.284686033370342	0.395094145522989	469	540	397	377	85.7063390162667	87.9500456770191	79.6252918006207	80.5721176019515
AT1G14920	0.332654364365114	6.5020704763907	1.03681962488603e-06	6.44608564765004e-06	461	491	505	464	84.2443971993581	79.9693933841044	101.28658025016	99.1656832024019
AT1G14960	0.646825728062977	3.80688875781123	0.000970016307066966	0.00305164330396729	51	77	96	66	9.31987908279232	12.5410250317231	19.2544786218126	14.1054635589623
AT1G14970	0.355905156654416	4.66197425072326	0.0054356323648164	0.0138941588492137	129	132	138	132	23.5738117976512	21.4989000543824	27.6783130188556	28.2109271179247
AT1G14980	0.277214789356427	5.99115625159033	0.000479969611857204	0.0016305720888532	333	347	326	340	60.8533281288205	56.5160478702326	65.3850003199051	72.6645092431393
AT1G14990	0.0722625945643705	3.94511467301118	0.694741635523842	0.784315596191802	78	95	74	73	14.2539327148588	15.4726932209571	14.8419939376472	15.6014975727917
AT1G15000	-0.323328679737846	5.31675513577275	0.00175947252502927	0.00515748786869184	227	284	169	161	41.4825990547815	46.2552092079137	33.8959050738159	34.4087823180748
AT1G15002	-0.0776075676490215	0.835450585051704	0.999999999999998	1	5	12	7	6	0.913713635567875	1.95444545948931	1.40397239950717	1.28231486899658
AT1G15010	-0.0522604751266115	1.92741590424886	1	1	25	16	17	15	4.56856817783937	2.60592727931908	3.40964725594597	3.20578717249144
AT1G15015	-1.83945860272301	0.231360743294263	0.0500571129625208	0.093698139800239	6	8	1	2	1.09645636268145	1.30296363965954	0.200567485643881	0.427438289665525
AT1G15020	0.239780634844724	5.82392991956344	0.00457313515540507	0.0119478151557006	286	327	302	283	52.2644199544824	53.2586387710838	60.571380664452	60.4825179876718
AT1G15030	0.225863142534842	6.46997889958548	0.00080864423539383	0.00259388380044247	451	515	465	448	82.4169699282223	83.878284303083	93.2638808244046	95.7461768850777
AT1G15040	1.11458529659367	5.44532931320052	3.56081076937758e-28	3.63497985223242e-26	171	163	322	263	31.2490063364213	26.5478841580632	64.5827303773296	56.2081350910166
AT1G15050	-0.531085964416718	0.757453574620331	0.444650990822739	0.561061880310369	10	8	6	4	1.82742727113575	1.30296363965954	1.20340491386328	0.854876579331051
AT1G15060	0.218429673284242	6.28927205893926	0.00227292666296365	0.00644968078603752	392	462	419	384	71.6351490285214	75.2461501903386	84.0377764847861	82.0681516157808
AT1G15080	-0.341268411791413	3.56474003682583	0.0710805397198497	0.125963456238233	75	74	49	46	13.7057045335181	12.0524136668508	9.82780679655016	9.83108066230708
AT1G15100	-0.0323790642579048	4.26349251888943	0.880501293454093	0.929752633554437	108	116	94	83	19.7362145282661	18.8929727750634	18.8533436505248	17.7386890211193
AT1G15110	0.113050220272959	5.14227278096471	0.303732298987154	0.416609151268544	193	204	182	165	35.26934633292	33.2255728113183	36.5032823871863	35.2636588974058
AT1G15120	0.122260533158299	5.34760355386782	0.231648025830266	0.335523285045012	219	238	204	198	40.0206572378729	38.7631682798714	40.9157670713517	42.316390676887
AT1G15125	0.735010737860969	4.76300317865889	1.48004417654921e-09	1.61738300170472e-08	108	135	166	161	19.7362145282661	21.9875114192548	33.2942026168842	34.4087823180748
AT1G15130	0.40032793556471	7.24818902145777	3.60098804403873e-14	8.58290168537568e-13	722	839	876	789	131.940248976001	136.648311709294	175.69711742404	168.62440527305
AT1G15140	0.0916081051585647	6.49849125731715	0.185412929471928	0.2798915368289	495	535	451	436	90.4576499212196	87.1356934022319	90.4559360253902	93.1815471470845
AT1G15150	-0.58504538860531	0.541720250135369	0.529890444301638	0.64166600139634	6	9	2	6	1.09645636268145	1.46583409461698	0.401134971287762	1.28231486899658
AT1G15160	-1.51878313274329	3.05478844764167	3.37455555626936e-08	2.84525882860793e-07	51	81	21	16	9.31987908279232	13.1925068515529	4.2119171985215	3.4195063173242
AT1G15165	-0.587978361402304	3.80163547766111	0.00106473917205117	0.00331218199604826	86	102	51	50	15.7158745317674	16.6127864056592	10.2289417678379	10.6859572416381
AT1G15170	-0.231489819091602	4.77223373373183	0.0711315876167009	0.126043245897942	153	187	112	122	27.959637248377	30.4567750770418	22.4635583921146	26.073735669597
AT1G15175	0.108148740434685	4.12289359851483	0.494523596088539	0.609798791782739	93	101	82	87	16.9950736215625	16.4499159507017	16.4465338227982	18.5935656004504
AT1G15180	0.167612998428496	6.39039029138223	0.0153725420839134	0.0340388517818279	425	507	437	409	77.6656590232694	82.5753206634235	87.6479912263759	87.4111302365999
AT1G15190	-1.13037438922459	0.835431239634941	0.061429810953955	0.111466370747717	11	11	4	4	2.01016999824932	1.79157500453187	0.802269942575523	0.854876579331051
AT1G15200	-0.0244200448398795	6.62648831351353	0.736573216784936	0.818080230742934	555	613	457	471	101.422213548034	99.8395888889124	91.6593409392535	100.661717216231
AT1G15210	-0.0628540817955143	6.52373503843605	0.489213039092458	0.604532699680418	474	627	479	372	86.6200526518345	102.119775258317	96.0718256234189	79.5035218777877
AT1G15215	0.337742910156983	4.16508371813413	0.0225952751561771	0.047493496009085	76	109	99	90	13.8884472606317	17.7528795903613	19.8561810787442	19.2347230349486
AT1G15220	-0.0377471633505745	4.01376002008836	0.912754418294607	0.953344565364905	80	108	72	76	14.619418169086	17.5900091354038	14.4408589663594	16.24265500729
AT1G15230	-0.123694159032998	5.01577350853244	0.281212794138702	0.391051906634369	182	209	156	134	33.2591763346706	34.0399250861055	31.2885277604454	28.6383654075902
AT1G15240	0.126124716943754	6.63227740317547	0.0508946093276107	0.0949709931155717	518	600	498	488	94.6607326448318	97.7222729744657	99.8826078506526	104.294942678388
AT1G15250	-0.177926690873333	4.65352213396608	0.17482062727019	0.266807997876551	147	161	114	106	26.8631808856955	26.2221432481483	22.8646933634024	22.6542293522728
AT1G15260	0.0606074539930244	5.47338569678536	0.578128396097792	0.684691168372297	255	254	227	202	46.5993954139616	41.3690955591905	45.5288192411609	43.1712672562181
AT1G15270	0.0582434773722677	5.79348715366754	0.519687280008429	0.632774521948938	311	326	278	258	56.8329881323218	53.0957683161263	55.7577610089989	55.1395393668528
AT1G15280	0.129259163395318	6.75212542379285	0.0372519653104665	0.0729526369129827	555	659	559	514	101.422213548034	107.331629816955	112.117224474929	109.85164044404
AT1G15290	-0.321242184724	8.41826903473432	2.6176685919023e-14	6.40701176874145e-13	2128	2297	1485	1379	388.876523297688	374.113435037246	297.842716181163	294.71870072438
AT1G15310	0.533223717130152	4.37575504724155	0.000120267270710137	0.0004726447275401	91	109	115	119	16.6295881673353	17.7528795903613	23.0652608490463	25.4325782350988
AT1G15330	0.814518281099241	2.93646800204298	0.00256746272588001	0.00718114039888947	31	33	37	54	5.66502454052082	5.37472501359561	7.42099696882359	11.5408338209692
AT1G15340	0.204292446033202	7.44164481113716	0.00077349147793564	0.00249373843148346	949	961	927	854	173.422848030783	156.518507214102	185.926059191877	182.516149687179
AT1G15350	0.748480141760284	5.39741201135242	2.47806593313006e-14	6.10818442669174e-13	184	193	269	243	33.6246617888978	31.4339978067865	53.9526536382039	51.9337521943613
AT1G15370	0.381617686182737	5.40015999094211	7.56113467530139e-05	0.00031253568965974	197	237	227	230	36.0003172413743	38.6002978249139	45.5288192411609	49.1554033115354
AT1G15380	0.451307788627773	5.41623598050319	3.54902077161589e-06	1.97703559847476e-05	208	220	253	220	38.0104872396236	35.8315000906374	50.7435738679018	47.0182118632078
AT1G15385	-0.57080654662245	0.394880509474771	0.505646628113378	0.620261839773075	6	7	4	3	1.09645636268145	1.1400931847021	0.802269942575523	0.641157434498288
AT1G15390	0.0695985672943093	5.37553180018117	0.498074134157534	0.612877153169363	225	249	212	190	41.1171136005544	40.5547432844032	42.5203069565027	40.6066375182249
AT1G15400	0.355040722159715	5.51275485062473	0.000159452697605449	0.000608087358632899	219	255	270	220	40.0206572378729	41.5319660141479	54.1532211238478	47.0182118632078
AT1G15405	-0.0508370041385954	2.18745181831245	0.915187970376147	0.955457154206117	23	27	18	21	4.20308272361222	4.39750228385095	3.61021474158985	4.48810204148802
AT1G15410	0.0583079987072698	5.87653995942912	0.513093695294177	0.626751795553423	328	347	304	264	59.9396144932526	56.5160478702326	60.9725156357398	56.4218542358493
AT1G15415	0.121220030604164	2.45793317931152	0.77299322558593	0.847687954296324	30	28	29	22	5.48228181340725	4.5603727388084	5.81645708367254	4.70182118632078
AT1G15420	-0.0606962858175232	5.12080890593198	0.603681568676592	0.708062111181204	188	225	156	164	34.3556326973521	36.6458523654246	31.2885277604454	35.0499397525731
AT1G15430	0.26144055947021	4.40468946194651	0.0634913049810863	0.114561350175823	104	121	106	112	19.0052436198118	19.7073250498506	21.2601534782514	23.9365442212694
AT1G15440	-0.460277928231947	5.70060509742791	3.15675806733738e-07	2.20204920250565e-06	315	378	206	201	57.5639590407761	61.5650319739134	41.3169020426394	42.9575481113853
AT1G15460	0.091262500690657	2.73730687401244	0.728860756700404	0.812143605530556	33	39	30	32	6.03050999474797	6.35194774334027	6.01702456931642	6.8390126346484
AT1G15470	-0.010461454820055	4.90268623175605	0.96807576031728	0.996601802251068	164	185	145	135	29.9698072466263	30.1310341671269	29.0822854183627	28.852084552423
AT1G15480	-0.155314541814578	4.95802593168871	0.194178225190052	0.290753271218676	165	214	146	129	30.1525499737399	34.8542773608928	29.2828529040066	27.5697696834264
AT1G15490	-0.175911299404747	5.11863085902874	0.153108242313898	0.239578704441551	175	252	157	148	31.9799772448756	41.0433546492756	31.4890952460893	31.6304334352489
AT1G15500	0.295121423405525	7.58674513881196	4.14031962973403e-08	3.43418426046151e-07	985	1064	1016	1016	180.001586206871	173.294164074719	203.776565414183	217.138651150087
AT1G15510	-1.13984137599176	4.3080890154045	1.40150986279778e-13	3.04562792302899e-12	142	161	49	62	25.9494672501276	26.2221432481483	9.82780679655016	13.2505869796313
AT1G15520	-0.276871751591405	3.1799306909633	0.236839569796248	0.341275334099435	53	58	41	33	9.68536453701947	9.44648638753168	8.22326691139911	7.05273177948117
AT1G15530	-0.305264933218657	5.20740506411563	0.00433836485813792	0.0114099486472606	210	261	158	150	38.3759726938507	42.5091887438926	31.6896627317332	32.0578717249144
AT1G15550	-0.0158299210481464	4.63189507420554	0.964895661219411	0.994012577647859	129	160	119	112	23.5738117976512	26.0592727931908	23.8675307916218	23.9365442212694
AT1G15570	-0.570244992363384	5.70183088383887	2.32276121973109e-10	2.90372903496491e-09	342	371	203	185	62.4980126728426	60.4249387892113	40.7151995857078	39.5380417940611
AT1G15580	-0.732511595822813	1.34240117348909	0.141389645009574	0.224292078616992	18	13	9	6	3.28936908804435	2.11731591444676	1.80510737079493	1.28231486899658
AT1G15640	0.400727514560863	0.79699308664955	0.580086656029532	0.686272454674092	4	10	10	5	0.7309709084543	1.62870454957443	2.00567485643881	1.06859572416381
AT1G15660	-0.668483629300844	5.89939193941033	3.68620351119896e-15	1.04669173512701e-13	388	450	203	223	70.9041781200671	73.2917047308492	40.7151995857078	47.6593692977061
AT1G15670	0.748156517502201	5.96926666569894	7.88830820235571e-21	4.3101468864412e-19	259	303	399	364	47.3303663224159	49.3497478521052	80.0264267719084	77.7937687191256
AT1G15690	0.158737955575823	8.24615795086127	0.00128696277874702	0.00390946022871789	1651	1739	1561	1500	301.708242464512	283.231721170993	313.085845090098	320.578717249144
AT1G15700	0.196565056032288	4.48850753432357	0.151825721406175	0.237917748427477	108	136	114	112	19.7362145282661	22.1503818742122	22.8646933634024	23.9365442212694
AT1G15710	-0.213789359670983	5.12063214205496	0.0534134147190332	0.0990266740410663	197	235	160	141	36.0003172413743	38.274556914999	32.0907977030209	30.1343994214195
AT1G15720	-0.439538806247891	3.3489712616714	0.0436304226731766	0.0835059315238308	58	73	34	44	10.5990781725873	11.8895432118933	6.81929451189195	9.40364237264156
AT1G15730	0.258818242142766	6.69872886429537	3.51514305607101e-05	0.000155488054818005	520	600	563	520	95.026218099059	97.7222729744657	112.919494417505	111.133955313037
AT1G15740	0.420783570912325	7.08907417095145	4.33613147980859e-13	8.75890188011142e-12	678	709	769	732	123.899568983004	115.475152564827	154.236396460144	156.442414017582
AT1G15750	0.214674916635757	8.2177546240107	6.56505939080664e-09	6.38118893968465e-08	1523	1741	1594	1467	278.317173393975	283.557462080908	319.704572116346	313.525985469663
AT1G15760	-0.909489145270239	2.20214441424931	0.00734441523302192	0.0179804138490231	30	33	17	10	5.48228181340725	5.37472501359561	3.40964725594597	2.13719144832763
AT1G15780	0.336211699384386	7.11266800477606	6.28909586774774e-09	6.14434683587101e-08	651	803	780	703	118.965515350937	130.784975330827	156.442638802227	150.244558817432
AT1G15790	0.59428578017319	2.34248511144157	0.0485412342510279	0.0913457022690847	16	29	28	27	2.9238836338172	4.72324319376584	5.61588959802866	5.77041691048459
AT1G15800	-0.323012924726729	3.34896587802242	0.143261037182411	0.226783349194931	53	74	45	37	9.68536453701947	12.0524136668508	9.02553685397464	7.90760835881222
AT1G15810	-0.0187261712148343	6.06022378000087	0.830929710255218	0.893753394660308	369	417	316	311	67.4320663049092	67.9169797172536	63.3793254634663	66.4666540429892
AT1G15820	0.364911155150193	8.87069283977662	2.16202069712717e-16	7.27405259305149e-15	2329	2537	2547	2518	425.607811447516	413.202344227032	510.845385934964	538.144806688896
AT1G15825	0.206745761146034	3.79707138924942	0.237749813686204	0.342151137271991	69	80	72	67	12.6092481708367	13.0296363965954	14.4408589663594	14.3191827037951
AT1G15830	0.290964129000896	5.87691762345415	0.000428644648994094	0.00147658379744846	298	327	316	302	54.4573326798453	53.2586387710838	63.3793254634663	64.5431817394943
AT1G15840	-1.41760506573678	0.494386204040213	0.0813772083956638	0.141220734728921	6	11	2	3	1.09645636268145	1.79157500453187	0.401134971287762	0.641157434498288
AT1G15860	0.291370960635341	5.43495922351998	0.00256975387477321	0.00718562791787533	212	247	225	229	38.7414581480779	40.2290023744884	45.1276842698732	48.9416841667026
AT1G15870	-0.0531408944802145	2.49444401096445	0.930758913171968	0.967273763517394	30	33	18	31	5.48228181340725	5.37472501359561	3.61021474158985	6.62529348981564
AT1G15880	0.29705831837754	5.75035139738978	0.000640376581851486	0.00211041901234741	265	306	300	267	48.4268226850974	49.8383592169775	60.1702456931642	57.0630116703476
AT1G15885	0.0334562824337015	2.87297338309887	1	1	42	39	34	33	7.67519453877015	6.35194774334027	6.81929451189195	7.05273177948117
AT1G15890	-0.326595033161294	2.82584852128975	0.245705892581022	0.351029984574211	34	53	30	26	6.21325272186155	8.63213411274447	6.01702456931642	5.55669776565183
AT1G15900	-0.599760901891041	0.674982045382938	0.433544657817198	0.550099378775268	9	8	8	1	1.64468454402217	1.30296363965954	1.60453988515105	0.213719144832763
AT1G15910	-0.427390752592352	5.73544916737893	1.53065554958607e-06	9.23113218622123e-06	331	373	203	220	60.4878426745933	60.7506796991262	40.7151995857078	47.0182118632078
AT1G15920	-0.0766565536643704	5.22052436044834	0.452189154428538	0.568721824311918	223	222	180	161	40.7516281463272	36.1572410005523	36.1021474158985	34.4087823180748
AT1G15930	0.225854172869323	6.20280707017098	0.00235355602170218	0.00664770776976132	386	416	372	386	70.5386926658399	67.7541092622962	74.6111046595237	82.4955899054464
AT1G15940	-0.524418192556189	6.39216489189546	1.16509253457055e-13	2.56921933308302e-12	537	604	320	321	98.1328444599898	98.3737547942954	64.1815954060419	68.6038454913168
AT1G15950	0.294568390167668	6.89293192625844	8.60367390567748e-07	5.45107731832009e-06	609	657	642	613	111.290320812167	107.00588890704	128.764325783371	131.009835782483
AT1G15960	0.205290471715632	6.11930341614678	0.00661745894332789	0.0164333171124982	351	411	361	349	64.1426972168648	66.939756987509	72.404862317441	74.5879815466342
AT1G15970	-0.27110898501751	5.16846531597365	0.0129284236445045	0.0292268684896343	212	242	161	143	38.7414581480779	39.4146500997011	32.2913651886648	30.5618377110851
AT1G15980	0.310537647260058	7.30372245255731	8.17865125504261e-08	6.38636697068196e-07	825	849	864	815	150.762749868699	138.277016258869	173.290307596313	174.181103038702
AT1G15990	-0.209957060271691	2.20223320906738	0.525022050991323	0.637375038788022	26	27	19	18	4.75131090495295	4.39750228385095	3.81078222723374	3.84694460698973
AT1G16000	0.153407544318719	4.09935383752762	0.339449387885478	0.454634069777881	85	103	87	82	15.5331318046539	16.7756568606166	17.4493712510176	17.5249698762865
AT1G16010	-0.106525221891249	6.11387210492674	0.164647376271112	0.253873831655288	402	436	333	296	73.4625762996571	71.011518361445	66.7889727194123	63.2608668704977
AT1G16020	0.235208414592007	5.50972816364497	0.0129255087282519	0.0292234357342402	238	255	238	231	43.4927690530308	41.5319660141479	47.7350615832436	49.3691224563682
AT1G16022	0.0439635643662979	1.79699158938669	0.999999999999097	1	16	20	17	13	2.9238836338172	3.25740909914886	3.40964725594597	2.77834888282591
AT1G16025	-0.226048022699944	1.4204048563743	0.667972187292839	0.762610690860734	11	18	10	10	2.01016999824932	2.93166818923397	2.00567485643881	2.13719144832763
AT1G16030	0.675389032540826	4.4948377139818	4.96475847121511e-07	3.31411484934987e-06	93	113	139	127	16.9950736215625	18.404361410191	27.8788805044994	27.1423313937609
AT1G16040	0.151009227745253	4.14983556039533	0.321994864198985	0.436820077991193	85	110	87	88	15.5331318046539	17.9157500453187	17.4493712510176	18.8072847452831
AT1G16060	-0.295969679644354	3.9449412178322	0.0810338891803552	0.140776705867283	83	110	62	65	15.1676463504267	17.9157500453187	12.4351841099206	13.8917444141296
AT1G16070	0.129055977419734	3.36240057096269	0.58840017372362	0.69355922245771	56	56	44	55	10.2335927183602	9.1207454776168	8.82496936833076	11.7545529658019
AT1G16080	0.308290718403029	6.7440301898845	1.8566004517485e-06	1.09723461320929e-05	554	582	573	564	101.239470820921	94.7906047852317	114.925169273944	120.537597685678
AT1G16090	-0.513211276290949	3.52989286782187	0.00722920924907826	0.017735716524673	73	79	51	35	13.340219079291	12.866765941638	10.2289417678379	7.48017006914669
AT1G16110	0.032449749645447	4.35895533399907	0.858970594340952	0.913583941236689	94	141	106	88	17.177816348676	22.9647341489994	21.2601534782514	18.8072847452831
AT1G16120	-0.527021536112818	1.51824285085169	0.211613239797615	0.311993114643137	16	18	10	9	2.9238836338172	2.93166818923397	2.00567485643881	1.92347230349486
AT1G16130	-0.701288026953139	3.34224410914804	0.000953171698853367	0.00300724018421595	64	75	33	36	11.6955345352688	12.2152841218082	6.61872702624807	7.69388921397946
AT1G16140	-0.157239903803665	0.872904533468988	0.858902660595807	0.913558118337406	3	15	9	4	0.548228181340725	2.44305682436164	1.80510737079493	0.854876579331051
AT1G16150	0.175424073996748	2.7168784201597	0.542517902427804	0.65293720635534	35	34	29	34	6.39599544897512	5.53759546855305	5.81645708367254	7.26645092431393
AT1G16160	0.482725582405147	0.909489623261237	0.389107591416835	0.505955919322736	5	10	5	12	0.913713635567875	1.62870454957443	1.0028374282194	2.56462973799315
AT1G16170	0.152121955160911	5.03275007895111	0.194592254338568	0.291248183846603	179	184	165	161	32.7109481533299	29.9681637121695	33.0936351312403	34.4087823180748
AT1G16180	0.015293599303783	6.68439459386015	0.839003633478626	0.899571115780674	579	622	502	479	105.80803899876	101.305422983529	100.684877793228	102.371470374893
AT1G16190	0.364492822859873	5.64458571718837	4.73955753828345e-05	0.000203915955188441	228	290	292	247	41.6653417818951	47.2324319376584	58.5657058080132	52.7886287736924
AT1G16210	0.18611083364921	6.29882551901056	0.0107677120098855	0.0250039846017393	426	443	422	377	77.8484017503829	72.1516115461471	84.6394789417177	80.5721176019515
AT1G16220	-0.359145180981125	4.02622813499414	0.0287168503906395	0.0584065856044544	107	101	66	65	19.5534718011525	16.4499159507017	13.2374540524961	13.8917444141296
AT1G16240	0.46899485053213	6.30802777334342	4.19110876372055e-11	6.07391503451385e-10	386	406	458	428	70.5386926658399	66.1254047127218	91.8599084248974	91.4717939884224
AT1G16250	0.261469998199092	5.04516040378601	0.020534871675393	0.0437120597651256	169	184	187	155	30.8835208821942	29.9681637121695	37.5061198154057	33.1264674490782
AT1G16260	-0.381173185782248	5.58702715688434	3.89591904576964e-05	0.000170886392519013	294	333	211	178	53.726361771391	54.2358615008284	42.3197394708588	38.0420077802317
AT1G16270	-0.217827575272725	6.44182826854852	0.0016977295433963	0.00499485254529091	493	595	389	367	90.0921644669925	96.9079206996784	78.0207519154696	78.4349261536239
AT1G16280	-0.332693543472804	4.31862948430129	0.0342767542408196	0.0679914346917186	115	139	98	65	21.0154136180611	22.6389932390845	19.6556135931003	13.8917444141296
AT1G16300	0.16850297830865	5.02856640794198	0.135902622776254	0.216952794785161	166	194	163	164	30.3352927008534	31.5968682617439	32.6925001599526	35.0499397525731
AT1G16310	-0.41643937660422	3.22405419161828	0.0679812131780083	0.121334144833789	53	66	35	37	9.68536453701947	10.7494500271912	7.01986199753583	7.90760835881222
AT1G16320	0.2447907054491	5.9345229286355	0.00264182569385813	0.00736550576810139	318	343	323	310	58.1121872221168	55.8645660504029	64.7832978629735	66.2529348981564
AT1G16330	-0.417744858732176	4.28079664434359	0.00589493411755015	0.0148809754255696	115	138	77	76	21.0154136180611	22.4761227841271	15.4436963945788	16.24265500729
AT1G16340	-0.0467379491245974	4.8495552699022	0.744236917716848	0.824098945820439	150	190	137	129	27.4114090670362	30.9453864419141	27.4777455332117	27.5697696834264
AT1G16350	0.0901435672677482	6.69447747907744	0.174762379101489	0.266738553530513	568	613	505	511	103.797869000511	99.8395888889124	101.28658025016	109.210483009542
AT1G16360	0.209421411810632	0.872972965666746	0.862860621164874	0.916556734131126	11	5	7	8	2.01016999824932	0.814352274787214	1.40397239950717	1.7097531586621
AT1G16370	-0.701495335014316	3.21671334453938	0.00187819205288725	0.00546252926609461	54	73	27	36	9.86810726413305	11.8895432118933	5.41532211238478	7.69388921397946
AT1G16390	-0.299289520112222	5.7073592238948	0.000691743952406882	0.00225977609928486	319	348	240	198	58.2949299492304	56.6789183251901	48.1361965545314	42.316390676887
AT1G16400	-0.959139626759838	5.00876525273835	3.42229976496295e-16	1.1155524483081e-14	218	261	108	91	39.8379145107593	42.5091887438926	21.6612884495391	19.4484421797814
AT1G16410	-0.55374242667147	6.437413604453	1.93003473461725e-14	4.87211542718157e-13	582	604	323	330	106.356267180101	98.3737547942954	64.7832978629735	70.5273177948117
AT1G16420	-0.530931983748363	0.757458191440306	0.444962783685879	0.561353760199806	10	8	4	6	1.82742727113575	1.30296363965954	0.802269942575523	1.28231486899658
AT1G16430	-0.494000749218299	2.59868573145432	0.130119566894374	0.209154435690897	32	45	16	28	5.8477672676344	7.32917047308492	3.20907977030209	5.98413605531735
AT1G16440	-1.17785984393782	1.34233572579655	0.020056722170735	0.042824918362103	11	23	7	5	2.01016999824932	3.74602046402118	1.40397239950717	1.06859572416381
AT1G16445	-0.163882202028337	3.77728957338165	0.403690850404877	0.520519927690873	73	92	59	60	13.340219079291	14.9840818560847	11.833481652989	12.8231486899658
AT1G16460	0.464740601627802	6.37648712328745	1.72006648077958e-11	2.67826125321981e-10	385	447	478	450	70.3559499387264	72.8030933659769	95.871258137775	96.1736151747432
AT1G16470	0.343266886371144	5.9190657812039	2.39831281625915e-05	0.00011011297127217	297	335	324	324	54.2745899527318	54.5616024107433	64.9838653486174	69.2450029258151
AT1G16480	-1.54704186750157	2.54149301301386	7.03153340966587e-07	4.56134220905387e-06	36	55	14	11	6.5787381760887	8.95787502265935	2.80794479901433	2.35091059316039
AT1G16489	-0.959146858237676	1.7772645936487	0.0190044125755997	0.0408833073732856	17	29	10	9	3.10662636093077	4.72324319376584	2.00567485643881	1.92347230349486
AT1G16490	-0.502491238665553	2.63185297605907	0.0849881046812521	0.146684211683675	36	43	22	23	6.5787381760887	7.00342956317004	4.41248468416538	4.91554033115354
AT1G16500	0.492285603802984	3.5005629605382	0.0106360468675943	0.0247614365110853	46	63	63	61	8.40616544722445	10.2608386623189	12.6357515955645	13.0368678347985
AT1G16510	0.221630071433122	2.75749496770516	0.440394771876744	0.557135859694391	32	38	38	28	5.8477672676344	6.18907728838283	7.62156445446747	5.98413605531735
AT1G16515	-0.57816579952515	1.1724665343031	0.336942364894079	0.452289472106375	11	15	8	6	2.01016999824932	2.44305682436164	1.60453988515105	1.28231486899658
AT1G16520	0.0523062046219725	5.54620971888369	0.58757422044349	0.692858833111	259	278	229	221	47.3303663224159	45.2779864781691	45.9299542124487	47.2319310080405
AT1G16530	-0.176147635926638	1.39487565057422	0.771464176012963	0.846365966522846	11	17	10	10	2.01016999824932	2.76879773427653	2.00567485643881	2.13719144832763
AT1G16540	0.33794846198894	4.74262448838549	0.00643047620464295	0.0160336680012585	126	152	133	151	23.0255836163104	24.7563091535313	26.6754755906361	32.2715908697472
AT1G16550	-0.377393316202269	3.6153152595417	0.0497179799130764	0.0931763595598321	70	86	47	50	12.7919908979502	14.0068591263401	9.4266718252624	10.6859572416381
AT1G16560	0.120427571420535	5.90520193264493	0.143483649607505	0.227063092508791	322	353	299	294	58.8431581305711	57.4932705999773	59.9696782075204	62.8334285808322
AT1G16570	0.265666555991982	5.18216056941201	0.0125112484604651	0.0284188534171445	181	207	183	194	33.0764336075571	33.7141841761906	36.7038498728302	41.4615140975559
AT1G16590	0.319235415103868	3.47639884138529	0.112565092430264	0.185250840617186	57	57	61	54	10.4163354454738	9.28361593257424	12.2346166242767	11.5408338209692
AT1G16610	0.161777199132613	6.67222634249696	0.0133543911162118	0.0300502519235446	542	594	512	515	99.0465580955576	96.745050244721	102.690552649667	110.065359588873
AT1G16630	-1.13825377937813	4.81789882281724	2.15993105106059e-16	7.27405259305149e-15	188	246	70	89	34.3556326973521	40.0661319195309	14.0397239950717	19.0210038901159
AT1G16640	-0.655848805388764	1.83541083858582	0.086441363723963	0.148718218211358	20	25	10	13	3.6548545422715	4.07176137393607	2.00567485643881	2.77834888282591
AT1G16650	0.348931431905663	4.3020024323009	0.0156821513569205	0.034632796691249	98	105	105	104	17.9087872571303	17.1013977705315	21.0595859926075	22.2267910626073
AT1G16670	-0.0598138250562729	4.50037791375681	0.678112937709975	0.77057284141272	119	148	101	106	21.7463845265154	24.1048273337015	20.257316050032	22.6542293522728
AT1G16680	-0.660766149293878	5.28381898159865	2.45581271336094e-10	3.05727499420014e-09	257	287	152	126	46.9648808681888	46.7438205727861	30.4862578178699	26.9286122489281
AT1G16690	-0.500720764317844	4.57862931189265	0.00118916947816874	0.00364893690170633	134	185	109	73	24.487525433219	30.1310341671269	21.861855935183	15.6014975727917
AT1G16700	0.345846623702206	5.9890806324816	1.41996309331463e-05	6.86775150929394e-05	321	342	353	328	58.6604154034576	55.7016955954454	70.8003224322899	70.0998795051461
AT1G16705	0.177797228209658	0.541754981687694	0.999999999999998	1	7	5	4	7	1.27919908979502	0.814352274787214	0.802269942575523	1.49603401382934
AT1G16710	-0.352307596062464	6.56879481931994	3.73810594875414e-07	2.56063316496163e-06	556	678	420	361	101.604956275148	110.426168461146	84.2383439704299	77.1526112846273
AT1G16720	0.379561509427912	7.9388879965065	1.64973415162198e-14	4.21538297814325e-13	1235	1303	1362	1308	225.687267985265	212.220202809548	273.172915446966	279.544641441254
AT1G16730	0.0854302161144129	4.39498561373258	0.608182037970158	0.711775376592342	111	126	88	115	20.2844427096068	20.5216773246378	17.6499387366615	24.5777016557677
AT1G16740	-0.00168960804976934	4.71943912017034	0.999999999999982	1	151	155	127	120	27.5941517941498	25.2449205184036	25.4720706767729	25.6462973799315
AT1G16750	-0.383946150463221	4.89328729897305	0.00108510985512731	0.00336715509167398	185	201	136	103	33.8074045160114	32.736961446446	27.2771780475678	22.0130719177746
AT1G16770	-0.820889174336924	1.39485400505835	0.0790787605870574	0.137877831323144	17	16	8	7	3.10662636093077	2.60592727931908	1.60453988515105	1.49603401382934
AT1G16780	-0.193737406846908	5.66142944067943	0.0314591985608307	0.0631931895068635	297	330	231	212	54.2745899527318	53.7472501359561	46.3310891837365	45.3084587045457
AT1G16790	-0.0214224522787017	4.18371899496429	0.958882631033147	0.989084030936054	97	114	84	84	17.7260445300168	18.5672318651485	16.847668794086	17.9524081659521
AT1G16800	-0.79764939880238	4.93335977102132	2.80314778755718e-11	4.18711447182078e-10	197	242	111	93	36.0003172413743	39.4146500997011	22.2629909064708	19.8758804694469
AT1G16810	0.100323388397986	5.31225876351359	0.349907606984825	0.465039787334652	227	222	198	191	41.4825990547815	36.1572410005523	39.7123621574884	40.8203566630577
AT1G16820	-0.0307102446371472	2.58752938469092	1	1	31	36	30	23	5.66502454052082	5.86333637846794	6.01702456931642	4.91554033115354
AT1G16825	0.178038022408363	3.4455527328165	0.348540648881485	0.463664748531106	49	68	53	54	8.95439362856517	11.0751909371061	10.6300767391257	11.5408338209692
AT1G16830	-1.82705098770548	1.67487364689822	3.0121908046353e-05	0.00013521260611026	22	27	7	4	4.02033999649865	4.39750228385095	1.40397239950717	0.854876579331051
AT1G16840	0.250630814547365	5.66343226495497	0.00488124039067786	0.0126579575781556	261	285	258	267	47.6958517766431	46.4180796628712	51.7464112961212	57.0630116703476
AT1G16850	-1.34909083587625	1.23131207544137	0.0139040253675232	0.0311630651029408	11	21	4	6	2.01016999824932	3.4202795541063	0.802269942575523	1.28231486899658
AT1G16858	-0.221003663684263	6.18876520759051	0.0035267710883138	0.00949379194303357	406	507	331	302	74.1935472081114	82.5753206634235	66.3878377481245	64.5431817394943
AT1G16860	-0.221003663684263	6.18876520759051	0.0035267710883138	0.00949379194303357	406	507	331	302	74.1935472081114	82.5753206634235	66.3878377481245	64.5431817394943
AT1G16870	-0.2216193590405	5.92368750272811	0.00707699675339854	0.0174112756946122	356	403	272	254	65.0564108524327	65.6367933478494	54.5543560951356	54.2846627875217
AT1G16880	0.335290137862168	7.25972673410983	1.83799087775153e-09	1.97756478656587e-08	782	828	835	807	142.904812602816	134.856736704763	167.47385051264	172.471349880039
AT1G16890	0.186959508000036	6.51798115197772	0.00498717888889286	0.0129022985051132	467	545	479	452	85.3408535620395	88.7643979518063	96.0718256234189	96.6010534644087
AT1G16900	-0.912953115897828	5.1375497623458	5.75101803399591e-14	1.32545764754882e-12	266	253	125	98	48.6095654122109	41.206225104233	25.0709357054851	20.9444761936107
AT1G16905	-0.877900443739851	0.945047805813726	0.117283504472651	0.191657793130268	8	15	3	7	1.4619418169086	2.44305682436164	0.601702456931642	1.49603401382934
AT1G16910	-1.02816347494962	0.909431448195331	0.0707572492916979	0.12549681802927	11	12	4	5	2.01016999824932	1.95444545948931	0.802269942575523	1.06859572416381
AT1G16916	0.370433674819085	3.14224730522071	0.1172916020748	0.191657793130268	47	41	49	43	8.58890817433802	6.67768865325515	9.82780679655016	9.18992322780879
AT1G16920	0.440985025859872	5.91128571269345	6.09732308921787e-08	4.88696592447577e-07	273	334	341	325	49.888764502006	54.3987319557859	68.3935126045634	69.4587220706479
AT1G16930	0.15602536656776	3.96700449355125	0.344987207517037	0.460254194294851	82	89	77	77	14.9849036233131	14.4954704912124	15.4436963945788	16.4563741521227
AT1G16960	-0.257331474308563	3.55901069180208	0.197556444412003	0.295135901785408	69	76	50	48	12.6092481708367	12.3781545767657	10.028374282194	10.2585189519726
AT1G16970	-0.186049107173738	5.24018285428762	0.0808699046108935	0.140526820044189	213	253	165	166	38.9242008751915	41.206225104233	33.0936351312403	35.4773780422386
AT1G17020	0.385802078903239	3.62658124357365	0.0381959830917336	0.0744876841077914	58	66	73	58	10.5990781725873	10.7494500271912	14.6414264520033	12.3957104003002
AT1G17030	-1.26595439993229	2.11092944556786	0.000694454803459261	0.00226756992853674	22	41	14	7	4.02033999649865	6.67768865325515	2.80794479901433	1.49603401382934
AT1G17040	-0.00690878774185578	4.59595929068177	1	1	127	154	110	116	23.208326343424	25.0820500634462	22.0624234208269	24.7914208006005
AT1G17050	0.0721184774426498	6.70549674902404	0.272239370223118	0.381310039532775	576	621	512	505	105.259810817419	101.142552528572	102.690552649667	107.928168140545
AT1G17060	0.010986398984863	5.26524391288814	0.943817730869362	0.977060284635328	209	238	201	163	38.1932299667372	38.7631682798714	40.31406461442	34.8362206077403
AT1G17070	-0.115114469317596	5.00102271827369	0.333471978968486	0.448724800917793	172	214	150	138	31.4317490635349	34.8542773608928	30.0851228465821	29.4932419869212
AT1G17080	-0.0093647820672564	5.36400011206556	0.945735722659079	0.978458220592818	233	249	201	186	42.579055417463	40.5547432844032	40.31406461442	39.7517609388939
AT1G17090	-0.275478077112193	1.77734255533719	0.532313950259791	0.643952484946335	18	21	13	13	3.28936908804435	3.4202795541063	2.60737731337045	2.77834888282591
AT1G17100	-0.0787712686825157	5.70769636351924	0.381153472199004	0.498033602762661	298	328	246	233	54.4573326798453	53.4215092260412	49.3396014683947	49.7965607460337
AT1G17110	-0.252528734015461	6.73163919189144	0.000113649434884737	0.000448743721477903	658	686	467	445	120.244714440732	111.729132100806	93.6650157956923	95.1050194505794
AT1G17120	0.0489418168169814	5.59183457304638	0.615262106625169	0.717983053886406	266	289	251	213	48.6095654122109	47.069561482701	50.3424388966141	45.5221778493784
AT1G17130	-0.0839700903835235	5.74597693253554	0.340165387740208	0.455301635384671	296	348	265	226	54.0918472256182	56.6789183251901	53.1503836956284	48.3005267322044
AT1G17140	-0.183931695377732	6.23376027724949	0.0136579344896951	0.0306574702419661	438	494	332	331	80.0413144757458	80.4580047489767	66.5884052337684	70.7410369396444
AT1G17145	0.207448237071864	5.36250083897828	0.0349959004914454	0.0691753291380445	197	252	217	202	36.0003172413743	41.0433546492756	43.5231443847221	43.1712672562181
AT1G17147	0.466175893959969	2.83558185081262	0.0673372560834545	0.120349027078184	35	33	37	39	6.39599544897512	5.37472501359561	7.42099696882359	8.33504664847774
AT1G17160	0.650425191899855	5.32296395887984	7.22447796743430e-11	9.97909958356856e-10	174	198	250	222	31.797234517762	32.2483500815737	50.1418714109702	47.4456501528733
AT1G17170	0.24454454851857	5.03682926637916	0.032733171839365	0.0653258713601364	155	198	190	148	28.3251227026041	32.2483500815737	38.1078222723374	31.6304334352489
AT1G17180	0.50316662281567	4.94547601697354	1.05158591845707e-05	5.26724234455508e-05	131	171	179	167	23.9392972518783	27.8508477977227	35.9015799302547	35.6910971870714
AT1G17190	0.365032383731891	4.9431666763517	0.00142133005166215	0.00426806916216585	144	173	179	151	26.3149527043548	28.1765887076376	35.9015799302547	32.2715908697472
AT1G17200	0.210585007649922	5.70807511310627	0.017307793922112	0.0376703279675547	265	306	276	258	48.4268226850974	49.8383592169775	55.3566260377111	55.1395393668528
AT1G17210	0.060527261598265	7.29356295587051	0.2736430082703	0.382900277402153	871	937	779	745	159.168915315924	152.609616295124	156.242071316583	159.220762900408
AT1G17220	0.0151673064228249	8.2958552601507	0.788229795464766	0.860010280009685	1801	1875	1533	1473	329.119651531549	305.382103045205	307.469955492069	314.808300338659
AT1G17230	-1.20243360214558	4.98322809728323	1.71794590418651e-23	1.1944004630203e-21	241	252	95	78	44.0409972343716	41.0433546492756	19.0539111361687	16.6700932969555
AT1G17232	-1.5295357905847	3.60948274299701	6.01922210193216e-14	1.38118707156946e-12	96	101	28	27	17.5433018029032	16.4499159507017	5.61588959802866	5.77041691048459
AT1G17240	-0.463958055284604	1.11108288953343	0.417695686040786	0.534167539829842	12	12	8	6	2.1929127253629	1.95444545948931	1.60453988515105	1.28231486899658
AT1G17250	-0.703195587569146	3.03029716640797	0.00385435573507524	0.0102594889936301	45	66	30	25	8.22342272011087	10.7494500271912	6.01702456931642	5.34297862081907
AT1G17255	-0.543509659090933	3.39470700525603	0.00874088619645549	0.0209099386061726	59	80	43	34	10.7818208997009	13.0296363965954	8.62440188268687	7.26645092431393
AT1G17260	0.213545406428185	2.56481725450411	0.497690247656721	0.612548598054003	20	41	27	30	3.6548545422715	6.67768865325515	5.41532211238478	6.41157434498288
AT1G17270	-0.229773255164241	4.08326722776838	0.163933433421033	0.25294346444185	93	116	74	70	16.9950736215625	18.8929727750634	14.8419939376472	14.9603401382934
AT1G17280	0.506149032180718	5.98070848483793	2.09654178492501e-10	2.64462507131559e-09	291	331	385	329	53.1781335900503	53.9101205909136	77.2184819728941	70.3135986499789
AT1G17285	-0.183320804126639	1.99690540496768	0.73101275681947	0.814021388919334	20	25	18	14	3.6548545422715	4.07176137393607	3.61021474158985	2.99206802765868
AT1G17290	0.291878198141466	7.14521747153899	8.70034097193902e-08	6.74340872295437e-07	717	793	764	730	131.026535340433	129.156270781252	153.233559031925	156.014975727917
AT1G17300	0.24463450625671	2.2599831388353	0.470500328083617	0.586663767987729	20	28	25	21	3.6548545422715	4.5603727388084	5.01418714109702	4.48810204148802
AT1G17330	0.26860261081852	4.64570836079225	0.0357447020676567	0.0704558142761469	120	146	130	129	21.929127253629	23.7790864237866	26.0737731337045	27.5697696834264
AT1G17340	0.0887247658903288	6.16606734417575	0.247291463120161	0.352693276679317	382	436	372	331	69.8077217573856	71.011518361445	74.6111046595237	70.7410369396444
AT1G17345	0.728051591455777	2.07946547999429	0.0361638394880636	0.0711145150316394	16	19	28	19	2.9238836338172	3.09453864419141	5.61588959802866	4.06066375182249
AT1G17350	0.465228618675172	4.6565905591421	0.00025324179930174	0.00092423982106514	108	142	150	129	19.7362145282661	23.1276046039569	30.0851228465821	27.5697696834264
AT1G17360	-0.375190470433385	6.75397290456614	5.36465770411668e-09	5.30809417371394e-08	683	729	468	412	124.813282618572	118.732561663976	93.8655832813362	88.0522876710982
AT1G17370	0.318688358001252	6.98052254325795	8.99195933377635e-08	6.95655205094039e-07	651	683	700	645	118.965515350937	111.240520735933	140.397239950717	137.848848417132
AT1G17380	-1.25272273857674	2.15732610849937	0.000448320585834015	0.00153476278418917	42	23	11	11	7.67519453877015	3.74602046402118	2.20624234208269	2.35091059316039
AT1G17410	0.276035851801856	3.76257350981675	0.120760096160811	0.196558025383626	65	77	68	71	11.8782772623824	12.5410250317231	13.6385890237839	15.1740592831261
AT1G17420	-0.19226469232929	4.77249730754907	0.250851303653821	0.357014830591613	200	135	125	114	36.548545422715	21.9875114192548	25.0709357054851	24.3639825109349
AT1G17430	-0.284675605396933	3.94936993441895	0.0918576945339005	0.156553252091597	91	102	66	62	16.6295881673353	16.6127864056592	13.2374540524961	13.2505869796313
AT1G17440	-0.444391211227453	6.33046178520816	8.62724319438118e-10	9.77489541574526e-09	476	595	329	307	86.9855381060617	96.9079206996784	65.9867027768368	65.6117774636581
AT1G17450	0.0209281043361463	6.0520525652175	0.809576308330739	0.877051478202484	352	420	340	293	64.3254399439784	68.405591082126	68.1929451189195	62.6197094359995
AT1G17455	0.445066118576573	3.4764194145675	0.024447960457935	0.0509279781508267	49	60	59	61	8.95439362856517	9.77222729744657	11.833481652989	13.0368678347985
AT1G17460	-0.268216638212297	2.81633720613336	0.312941864941643	0.426863147414532	43	42	25	32	7.85793726588372	6.8405591082126	5.01418714109702	6.8390126346484
AT1G17470	0.221859034703873	6.40106796077341	0.00118669940692146	0.00364242570968692	433	489	438	431	79.127600840178	79.6436524741895	87.8485587120198	92.1129514229207
AT1G17480	-0.198730909075191	3.73725805486116	0.336770107446781	0.452232292000692	79	83	48	66	14.4366754419724	13.5182477614677	9.62723931090628	14.1054635589623
AT1G17490	0.0271680176822281	3.58756708779262	0.898775545885753	0.943263583187119	65	71	54	58	11.8782772623824	11.5638023019784	10.8306442247696	12.3957104003002
AT1G17500	-0.575505747674972	5.93633406329774	4.69969861365766e-12	8.00248925044864e-11	372	469	236	220	67.9802944862499	76.3862433750406	47.3339266119559	47.0182118632078
AT1G17510	0.346961606339167	3.42683406895769	0.0922715070527283	0.157172742963199	45	64	51	61	8.22342272011087	10.4237091172763	10.2289417678379	13.0368678347985
AT1G17520	0.172687124052426	4.93639473219103	0.133364547220832	0.213471001964996	155	182	163	144	28.3251227026041	29.6424228022546	32.6925001599526	30.7755568559178
AT1G17530	0.334291160793692	5.14055659860405	0.00178974966669241	0.00523613746328423	174	194	191	184	31.797234517762	31.5968682617439	38.3083897579812	39.3243226492283
AT1G17550	-0.709405397726498	5.90958234628779	5.25780511928099e-17	1.90693392948342e-15	411	441	198	223	75.1072608436793	71.8258706362323	39.7123621574884	47.6593692977061
AT1G17560	0.292083327175962	4.21706664994632	0.0475890921790606	0.0898094446777167	90	105	90	103	16.4468454402217	17.1013977705315	18.0510737079493	22.0130719177746
AT1G17580	0.11457741322633	7.02043088742156	0.0448886399933508	0.0854374323911643	673	797	656	630	122.985855347436	129.807752601082	131.572270582386	134.64306124464
AT1G17590	-1.65901668922086	3.23103096704092	3.11828810548438e-12	5.47453147512346e-11	70	83	18	21	12.7919908979502	13.5182477614677	3.61021474158985	4.48810204148802
AT1G17600	-0.899048530371223	3.57024185113567	5.12755935440455e-06	2.74787284531687e-05	75	96	35	39	13.7057045335181	15.6355636759145	7.01986199753583	8.33504664847774
AT1G17610	-0.214917163702026	1.92740105094887	0.577343565122152	0.683993930441082	27	16	18	12	4.93405363206652	2.60592727931908	3.61021474158985	2.56462973799315
AT1G17620	-0.667479125436396	5.72363159336604	1.35788838680247e-13	2.96005523652242e-12	362	379	215	162	66.1528672151141	61.7279024288708	43.1220094134344	34.6225014629076
AT1G17630	-1.92821894736358	1.96244012554816	2.35349437165247e-06	1.36054079324782e-05	31	31	3	10	5.66502454052082	5.04898410368073	0.601702456931642	2.13719144832763
AT1G17640	-0.0225547962908409	3.96689998816047	0.955572949364822	0.986448061925692	81	100	71	73	14.8021608961996	16.2870454957443	14.2402914807155	15.6014975727917
AT1G17650	0.095161578728604	6.46056693677309	0.177507044289242	0.270029918754924	484	518	426	439	88.4474799229703	84.3668956679553	85.4417488842932	93.8227045815828
AT1G17665	0.0421829955676777	0.494436824907742	1	1	7	5	7	3	1.27919908979502	0.814352274787214	1.40397239950717	0.641157434498288
AT1G17680	-0.146551281785644	5.81603868776793	0.0912210404072263	0.15560667693202	306	383	267	236	55.9192744967539	62.3793842487006	53.5515186669162	50.437718180532
AT1G17690	-0.109897248067365	5.7371802923963	0.209359468593306	0.309564445647715	310	335	245	238	56.6502454052082	54.5616024107433	49.1390339827508	50.8651564701975
AT1G17700	-0.649048030069583	2.94496991779452	0.00945596987745772	0.0223725360797691	51	52	31	22	9.31987908279232	8.46926365778702	6.2175920549603	4.70182118632078
AT1G17710	0.67540247045242	2.01385063881559	0.0594803341212561	0.108588061777504	12	22	26	18	2.1929127253629	3.58315000906374	5.2147546267409	3.84694460698973
AT1G17720	-0.356628662507022	6.69640536623882	1.94790423912188e-08	1.72362756922214e-07	634	716	441	411	115.858888990007	116.615245749529	88.4502611689514	87.8385685262654
AT1G17730	0.330294857550851	5.56238495315612	0.000385478025726869	0.00134568827332645	233	262	266	237	42.579055417463	42.67205919885	53.3509511812723	50.6514373253647
AT1G17744	0.395165288626942	4.13068145361454	0.019044069603058	0.0409470724929904	70	107	106	82	12.7919908979502	17.4271386804464	21.2601534782514	17.5249698762865
AT1G17745	0.45703245997324	6.08998103184608	1.09201269781477e-05	5.44108326837375e-05	286	398	431	327	52.2644199544824	64.8224410730622	86.4445863125126	69.8861603603134
AT1G17750	-1.14294777236441	3.02189088105917	2.88233339276417e-05	0.00012996895261878	46	75	20	24	8.40616544722445	12.2152841218082	4.01134971287762	5.1292594759863
AT1G17760	-0.0503231311377505	5.99043701736777	0.547216206794068	0.65708670437262	354	402	319	271	64.6909253982055	65.473922892892	63.981027920398	57.9178882496787
AT1G17780	-0.251850585597403	4.62355847883441	0.051518300445991	0.0959440663373902	148	160	111	98	27.0459236128091	26.0592727931908	22.2629909064708	20.9444761936107
AT1G17790	-0.264087505228856	4.69066324367458	0.0422687384482909	0.0812788651573448	153	171	107	111	27.959637248377	27.8508477977227	21.4607209638952	23.7228250764367
AT1G17810	0.596789543482142	3.20977666905527	0.00711175430213723	0.0174803479305645	45	40	52	52	8.22342272011087	6.51481819829771	10.4295092534818	11.1133955313037
AT1G17820	-0.0964030233842233	5.3050027309653	0.383989914369129	0.500951121376645	208	267	203	156	38.0104872396236	43.4864114736372	40.7151995857078	33.340186593911
AT1G17830	-0.689709281330651	2.83533324524434	0.00751398964228546	0.0183312265381333	41	55	20	28	7.49245181165657	8.95787502265935	4.01134971287762	5.98413605531735
AT1G17840	0.0815054999711337	7.25071242775017	0.156537650771834	0.243789293821167	848	895	762	729	154.965832592312	145.769057186911	152.832424060637	155.801256583084
AT1G17850	-0.448317112779087	6.03587937374422	2.45653349222533e-08	2.13754163791266e-07	396	477	251	266	72.3661199369757	77.6892070147002	50.3424388966141	56.8492925255149
AT1G17860	0.423009695527517	5.88057452227417	2.88198484465639e-07	2.02590852684328e-06	281	317	329	319	51.3507063189146	51.6299342215094	65.9867027768368	68.1764072016513
AT1G17870	0.169716558737902	5.1650754313249	0.108826304207289	0.180203202100486	174	222	190	170	31.797234517762	36.1572410005523	38.1078222723374	36.3322546215696
AT1G17880	-0.0242191582375824	6.52194685459596	0.741350576100458	0.822033778734398	510	576	434	429	93.1987908279232	93.813382055487	87.0462887694443	91.6855131332552
AT1G17890	0.421332210960521	5.87249850554306	3.56982717805579e-07	2.4582353851653e-06	280	315	325	319	51.167963591801	51.3041933115945	65.1844328342613	68.1764072016513
AT1G17920	-0.902477202598644	4.33192139436734	1.34663558390191e-09	1.48087455934394e-08	140	154	63	64	25.5839817959005	25.0820500634462	12.6357515955645	13.6780252692968
AT1G17930	-0.249349463724187	4.7269157562041	0.0449856976992251	0.0855696274291602	159	172	124	101	29.0560936110584	28.0137182526802	24.8703682198412	21.585633628109
AT1G17940	-0.428817569580365	4.55600421144486	0.00202598616434565	0.00583670325733224	160	148	101	84	29.238836338172	24.1048273337015	20.257316050032	17.9524081659521
AT1G17950	0.172028106275169	2.14213163839441	0.668897888770798	0.762767899276054	19	26	25	16	3.47211181515792	4.23463182889351	5.01418714109702	3.4195063173242
AT1G17960	0.450904722152814	2.32905728651252	0.159077755893784	0.246885933287528	21	26	30	22	3.83759726938507	4.23463182889351	6.01702456931642	4.70182118632078
AT1G17970	0.322752547001214	5.71736343326849	0.000249469686793403	0.000911426699637839	273	280	291	268	49.888764502006	45.603727388084	58.3651383223693	57.2767308151804
AT1G17980	0.148036959532994	6.34517955189625	0.0356350700924207	0.0702926865702789	414	495	433	381	75.65548902502	80.6208752039342	86.8457212838004	81.4269941812826
AT1G18030	-0.0329534871291806	5.06936435939246	0.791677965596914	0.862842809543597	193	202	156	156	35.26934633292	32.8998319014034	31.2885277604454	33.340186593911
AT1G18040	-0.725769124236497	4.78423135329913	7.67869081181828e-09	7.37795971620391e-08	181	208	95	95	33.0764336075571	33.8770546311481	19.0539111361687	20.3033187591125
AT1G18060	0.38145466851996	6.75432922072077	2.8473336548461e-09	2.9541968961311e-08	542	573	590	584	99.0465580955576	93.3247706906147	118.33481652989	124.811980582333
AT1G18070	-0.154209952959745	7.32829482936589	0.0033255781246284	0.00902244282290173	910	1069	741	696	166.295881673353	174.108516349506	148.620506862116	148.748524803603
AT1G18080	0.232043640240621	7.28967917138554	0.000441215162044491	0.00151489904776129	846	857	805	813	154.600347138084	139.579979898528	161.456825943324	173.753664749036
AT1G18090	-0.395325910423339	4.74959638019262	0.00193808361591796	0.00560894424426984	151	199	104	111	27.5941517941498	32.4112205365311	20.8590185069636	23.7228250764367
AT1G18100	0.0397955719582421	4.09925714444568	0.790493274431029	0.861820930139002	82	113	88	74	14.9849036233131	18.404361410191	17.6499387366615	15.8152167176244
AT1G18140	-0.562002696579811	2.89117027836369	0.0312470001463497	0.0628212097283754	39	58	32	21	7.12696635742942	9.44648638753168	6.41815954060419	4.48810204148802
AT1G18150	-0.333354351860646	6.05146566110171	2.44010402637349e-05	0.000111835429171962	402	454	299	250	73.4625762996571	73.943186550679	59.9696782075204	53.4297862081907
AT1G18160	0.264752052839182	6.85508661038911	2.34855758215237e-05	0.000107994428744677	581	665	653	557	106.173524452987	108.308852546699	130.970568125454	119.041563671849
AT1G18170	0.249455582358046	5.76415670145671	0.00379712183791858	0.0101303376723766	285	301	286	277	52.0816772273689	49.0240069421903	57.3623008941499	59.2002031186752
AT1G18180	-0.150308063482932	3.39485571169212	0.53852108925186	0.649658778738323	57	68	43	48	10.4163354454738	11.0751909371061	8.62440188268687	10.2585189519726
AT1G18190	-0.269953240904967	5.50150617314906	0.00513007701881227	0.0132099325424738	253	320	204	180	46.2339099597345	52.1185455863817	40.9157670713517	38.4694460698973
AT1G18200	0.61016400947877	2.90957402923159	0.0116756155235786	0.0268088222582762	27	41	42	42	4.93405363206652	6.67768865325515	8.42383439704299	8.97620408297603
AT1G18210	0.0291621748940366	5.7711995220902	0.76785393944834	0.843643586435419	294	339	275	247	53.726361771391	55.2130842305731	55.1560585520672	52.7886287736924
AT1G18250	-1.02052175448306	5.45525613768357	5.26075778086802e-24	3.84936636644144e-22	316	347	132	132	57.7467017678897	56.5160478702326	26.4749081049923	28.2109271179247
AT1G18260	0.207884425988521	6.55730221299688	0.00273364311968941	0.00759518714361928	459	574	517	447	83.8789117451309	93.4876411455721	103.693390077886	95.5324577402449
AT1G18265	-0.529600332495627	2.4203419631493	0.0950504184006617	0.161166756268891	30	38	23	15	5.48228181340725	6.18907728838283	4.61305216980926	3.20578717249144
AT1G18270	0.793311901324513	7.7140496669187	7.36740750016058e-57	3.67089849418715e-54	893	960	1376	1221	163.189255312422	156.355636759145	275.98086024598	260.951075840803
AT1G18290	-0.919924923082784	1.07934520059312	0.098874192691817	0.166491257395027	11	15	6	5	2.01016999824932	2.44305682436164	1.20340491386328	1.06859572416381
AT1G18300	-1.0131125130583	3.60962065334301	3.61269891634164e-07	2.48367116367547e-06	92	88	43	29	16.8123308944489	14.332600036255	8.62440188268687	6.19785520015012
AT1G18320	-0.850626910868611	1.14207827607075	0.144143633372256	0.227903847475498	11	16	7	5	2.01016999824932	2.60592727931908	1.40397239950717	1.06859572416381
AT1G18330	0.176898391711322	4.17633275772945	0.255929756825478	0.362616250581366	90	107	94	86	16.4468454402217	17.4271386804464	18.8533436505248	18.3798464556176
AT1G18335	0.103870866625508	4.25296046459166	0.513663159040786	0.627227735397743	107	106	100	85	19.5534718011525	17.2642682254889	20.0567485643881	18.1661273107848
AT1G18340	0.0615245051487076	4.86369186647924	0.598121151743814	0.70274882597006	151	181	146	134	27.5941517941498	29.4795523472971	29.2828529040066	28.6383654075902
AT1G18360	-0.148955381595016	5.27383381269753	0.159135102915042	0.246920760636397	214	258	185	159	39.106943602305	42.0205773790202	37.104984844118	33.9813440284093
AT1G18370	-0.419747058789339	6.3996638199827	6.35609355743283e-07	4.1566865586374e-06	522	595	308	366	95.3917035532861	96.9079206996784	61.7747855783153	78.2212070087911
AT1G18382	0.885272714370852	1.77744944931676	0.0186587759087977	0.0402507167759417	14	12	22	17	2.55839817959005	1.95444545948931	4.41248468416538	3.63322546215696
AT1G18390	0.312036399395216	4.74507615331828	0.0145332342304363	0.0324059321467084	129	152	161	121	23.5738117976512	24.7563091535313	32.2913651886648	25.8600165247643
AT1G18400	0.719555391067407	4.35945446413535	3.85849363136793e-07	2.63275827269764e-06	87	97	124	121	15.898617258881	15.7984341308719	24.8703682198412	25.8600165247643
AT1G18410	0.0175476277013305	0.394878708378905	1	1	3	8	8	1	0.548228181340725	1.30296363965954	1.60453988515105	0.213719144832763
AT1G18415	-0.822862169604011	4.63136048287714	5.46849449364084e-10	6.41115878254464e-09	163	194	93	70	29.7870645195127	31.5968682617439	18.6527761648809	14.9603401382934
AT1G18420	-0.78754255372615	4.51776879364886	1.16189401724179e-08	1.0794469334331e-07	150	177	88	65	27.4114090670362	28.8280705274674	17.6499387366615	13.8917444141296
AT1G18440	0.232455708117587	5.26555139549138	0.0244041323800834	0.0508417400017925	203	213	205	190	37.0967736040557	34.6914069059353	41.1163345569956	40.6066375182249
AT1G18450	0.322814088015116	6.4495078854116	2.56158058100609e-06	1.46745679766533e-05	444	477	462	469	81.1377708384273	77.6892070147002	92.6621783674729	100.234278926566
AT1G18460	0.0296183753125597	7.05900131333515	0.651401697512021	0.748728184397565	760	791	652	628	138.884472606317	128.830529871337	130.77000063981	134.215622954975
AT1G18470	0.173778388344078	5.86508583788723	0.0372388710295772	0.0729406452673121	296	349	302	286	54.0918472256182	56.8417887801475	60.571380664452	61.1236754221701
AT1G18480	-0.486879503234381	4.67466717183103	0.000174293354445844	0.000660050131829203	159	181	102	94	29.0560936110584	29.4795523472971	20.4578835356758	20.0895996142797
AT1G18485	-1.05759433552666	5.0925045907541	4.04101502613256e-20	2.04266476936899e-18	255	263	99	102	46.5993954139616	42.8349296538074	19.8561810787442	21.7993527729418
AT1G18490	0.18442632320523	4.91636361415997	0.111839424739903	0.184244953281269	153	178	157	147	27.959637248377	28.9909409824248	31.4890952460893	31.4167142904161
AT1G18500	0.388325655887981	7.21177455078568	2.1683180755157e-11	3.31214542819833e-10	749	779	822	795	136.874302608068	126.876084411848	164.86647319927	169.906720142046
AT1G18540	-0.100646070824666	7.01095426953431	0.112061675577475	0.184538454895328	740	822	576	601	135.229618064045	133.879513975018	115.526871730875	128.44520604449
AT1G18550	-0.419882698362748	4.8303310534046	0.00130457025954362	0.00395319169149571	158	215	106	119	28.8733508839448	35.0171478158502	21.2601534782514	25.4325782350988
AT1G18560	-0.419476169195708	3.96235017176447	0.0136381268270994	0.0306162926529402	86	116	68	54	15.7158745317674	18.8929727750634	13.6385890237839	11.5408338209692
AT1G18570	-0.541980075165891	4.4819797975716	8.46678105172928e-05	0.000345590651588724	134	167	95	72	24.487525433219	27.1993659778929	19.0539111361687	15.3877784279589
AT1G18580	-0.465453209898772	5.10672708248499	2.26791887130682e-05	0.000104769841544896	215	243	148	120	39.2896863294186	39.5775205546586	29.6839878752944	25.6462973799315
AT1G18590	0.300397236135694	5.33943813468038	0.00257025544730998	0.00718607023992732	204	224	223	203	37.2795163311693	36.4829819104672	44.7265492985854	43.3849864010508
AT1G18600	0.153687072175082	5.22794986680124	0.153931399597219	0.240612668013967	199	217	202	172	36.3658026956014	35.3428887257651	40.5146321000639	36.7596929112352
AT1G18610	-0.143983944153195	5.05704232725655	0.231794159880086	0.335650992319508	180	225	136	160	32.8936908804435	36.6458523654246	27.2771780475678	34.195063173242
AT1G18620	0.189845726654884	7.47507542063027	0.000699390187561025	0.00228224241169419	964	1001	947	866	176.163988937486	163.0333254124	189.937408904755	185.080779425172
AT1G18630	0.0235099549870577	4.28796507160963	0.920858337732049	0.959368681507366	98	126	93	91	17.9087872571303	20.5216773246378	18.6527761648809	19.4484421797814
AT1G18640	0.401064998824073	5.78777975976928	2.7369934730345e-06	1.55890341185829e-05	263	302	331	272	48.0613372308702	49.1868773971477	66.3878377481245	58.1316073945114
AT1G18650	-0.070972641594678	6.04276908973465	0.390005482484193	0.506840013161939	372	417	308	299	67.9802944862499	67.9169797172536	61.7747855783153	63.902024304996
AT1G18660	0.190193672223243	6.55584559912606	0.00553389582371885	0.0141177420337638	468	570	515	442	85.5235962891531	92.8361593257424	103.292255106599	94.4638620160811
AT1G18670	-0.703407178379923	5.52624690356257	3.32878254028274e-13	6.82955217848009e-12	301	350	167	156	55.0055608611861	57.004659235105	33.4947701025281	33.340186593911
AT1G18680	0.462466834648807	3.92309834845386	0.00476920421313649	0.0123966136589625	68	81	95	71	12.4265054437231	13.1925068515529	19.0539111361687	15.1740592831261
AT1G18690	-0.298286174216496	4.45465394281863	0.0345911940702671	0.0685136667186964	131	146	92	90	23.9392972518783	23.7790864237866	18.452208679237	19.2347230349486
AT1G18700	0.0185648744627335	6.20601127069681	0.799880758965027	0.869563877551227	403	457	345	359	73.6453190267707	74.4317979155513	69.1957825471389	76.7251729949618
AT1G18710	-1.85300348802877	3.4512379737369	8.46551535432813e-17	2.98748465126517e-15	82	102	24	17	14.9849036233131	16.6127864056592	4.81361965545314	3.63322546215696
AT1G18720	-0.172953350406984	5.90358370600013	0.0367243819683374	0.0720356681517893	349	389	263	266	63.7772117626377	63.3566069784452	52.7492487243407	56.8492925255149
AT1G18730	0.292682382187931	6.03629138530449	0.000189329645506065	0.00071018130337075	344	354	350	341	62.8634981270698	57.6561410549347	70.1986199753583	72.8782283879721
AT1G18735	0.00593558382110176	3.4267514734284	1	1	60	62	56	43	10.9645636268145	10.0979682073615	11.2317791960573	9.18992322780879
AT1G18740	0.109172997911206	5.55348767337881	0.279235759234149	0.38892291071501	260	270	257	205	47.5131090495295	43.9750228385095	51.5458438104774	43.8124246907163
AT1G18745	-0.242659457856932	3.1031919509573	0.287134581409975	0.39801718123909	50	54	37	34	9.13713635567875	8.79500456770191	7.42099696882359	7.26645092431393
AT1G18750	-0.198406512155927	3.64817329268341	0.325595638815563	0.44047916349046	68	84	47	60	12.4265054437231	13.6811182164252	9.4266718252624	12.8231486899658
AT1G18773	0.298638312408841	4.0674067733797	0.060490162153198	0.110133776177134	71	104	90	84	12.9747336250638	16.938527315574	18.0510737079493	17.9524081659521
AT1G18800	-0.574283941995205	5.70440630316098	1.94002808311213e-10	2.46952358243842e-09	339	376	202	186	61.9497844915019	61.2392910639985	40.5146321000639	39.7517609388939
AT1G18810	-0.135384138363958	4.92063216529677	0.248719602490006	0.354560975565964	180	187	137	133	32.8936908804435	30.4567750770418	27.4777455332117	28.4246462627574
AT1G18830	0.306675061933043	1.71685977572888	0.545259163784582	0.655218979070913	14	17	11	20	2.55839817959005	2.76879773427653	2.20624234208269	4.27438289665525
AT1G18835	1.23309333629417	1.11116141852142	0.0144396165968125	0.0322288669498183	6	7	15	10	1.09645636268145	1.1400931847021	3.00851228465821	2.13719144832763
AT1G18840	-0.304523974544524	6.16147293593115	6.82292394221231e-05	0.000284769304624405	413	504	309	291	75.4727462979065	82.0867092985512	61.9753530639592	62.1922711463339
AT1G18850	-0.371514236984725	4.51794125010695	0.0278544312968125	0.0569247738035543	115	181	88	96	21.0154136180611	29.4795523472971	17.6499387366615	20.5170379039452
AT1G18860	0.123403949381857	2.65362373197647	0.720740077932472	0.805841086226042	26	41	31	28	4.75131090495295	6.67768865325515	6.2175920549603	5.98413605531735
AT1G18870	0.272487529551662	5.40629038940216	0.0190194722983235	0.0409072738988478	192	261	253	189	35.0866036058064	42.5091887438926	50.7435738679018	40.3929183733921
AT1G18880	-0.127993484657595	5.6138147311287	0.159700633186388	0.247696134500681	270	325	244	196	49.3405363206652	52.9328978611689	48.9384664971069	41.8889523872215
AT1G18890	-0.16827342050485	6.48340298000805	0.0161944710020936	0.0355914403130448	513	591	433	361	93.747019009264	96.2564388798487	86.8457212838004	77.1526112846273
AT1G18900	-0.49901980951345	5.28397492024288	1.65434078028466e-06	9.91704082183245e-06	244	279	158	141	44.5892254157123	45.4408569331265	31.6896627317332	30.1343994214195
AT1G18910	-0.574069389109623	5.17006651115168	1.56739176532149e-07	1.1545514773982e-06	222	270	122	145	40.5688854192136	43.9750228385095	24.4692332485535	30.9892760007506
AT1G18940	-0.127963930584335	2.0469466124664	0.822146966482559	0.887356935738696	20	26	20	14	3.6548545422715	4.23463182889351	4.01134971287762	2.99206802765868
AT1G18950	-0.345476417374079	6.23784318204083	3.149807143064e-06	1.7767119698895e-05	444	534	315	307	81.1377708384273	86.9728229472744	63.1787579778224	65.6117774636581
AT1G18970	-0.0231922775412212	2.88212740261614	1	1	35	48	39	27	6.39599544897512	7.81778183795725	7.82213194011135	5.77041691048459
AT1G18980	-0.533634237288001	4.71123735151698	3.51512692581481e-05	0.000155488054818005	154	199	99	98	28.1423799754905	32.4112205365311	19.8561810787442	20.9444761936107
AT1G18990	-0.683922926344436	1.23134844942611	0.21220303815412	0.312718746062638	11	17	8	6	2.01016999824932	2.76879773427653	1.60453988515105	1.28231486899658
AT1G19000	0.277158181128179	7.68288186317525	5.87666489158339e-09	5.77375428104064e-08	1060	1144	1122	1037	193.707290740389	186.323800471315	225.036718892434	221.626753191575
AT1G19010	-0.222927630567368	4.39477486114859	0.124894526477438	0.202139810950762	122	138	91	89	22.2946127078561	22.4761227841271	18.2516411935932	19.0210038901159
AT1G19020	0.111736642574131	3.76249860546581	0.549482442269153	0.659120662006567	69	81	70	61	12.6092481708367	13.1925068515529	14.0397239950717	13.0368678347985
AT1G19025	-0.256428624053328	3.1110333935299	0.255427831027818	0.362076693078584	48	57	39	32	8.7716509014516	9.28361593257424	7.82213194011135	6.8390126346484
AT1G19050	-0.265098444392746	4.54735686454016	0.0505463894018527	0.0944054317888306	131	162	96	101	23.9392972518783	26.3850137031057	19.2544786218126	21.585633628109
AT1G19070	1.12934559254331	1.14218140650691	0.0255596317708662	0.0529223720262113	4	10	11	14	0.7309709084543	1.62870454957443	2.20624234208269	2.99206802765868
AT1G19080	0.541330262048877	3.57642727650323	0.00334264988788322	0.00905522772863847	54	59	62	71	9.86810726413305	9.60935684248912	12.4351841099206	15.1740592831261
AT1G19100	-0.397548796791717	5.00506839848958	0.000554469975048841	0.00185713719075658	197	222	126	131	36.0003172413743	36.1572410005523	25.271503191129	27.9972079730919
AT1G19110	0.195257894987238	6.83361060717504	0.00124839717421414	0.00380667458324048	573	684	607	556	104.711582636078	111.403391190891	121.744463785836	118.827844527016
AT1G19120	0.125634547533006	5.05523378518241	0.271716108728824	0.380730030623911	170	202	174	154	31.0662636093077	32.8998319014034	34.8987425020353	32.9127483042454
AT1G19130	0.121067791413562	5.31217265266627	0.253227892120097	0.359542716493471	209	237	211	181	38.1932299667372	38.6002978249139	42.3197394708588	38.68316521473
AT1G19140	0.140811867254223	5.80204186440365	0.0962335221365059	0.162816631720483	282	342	282	274	51.5334490460281	55.7016955954454	56.5600309515744	58.559045684177
AT1G19150	0.35185711175101	6.57873486050321	7.2374793856317e-07	4.68043050380453e-06	501	496	531	498	91.5541062839011	80.7837456588916	106.501334876901	106.432134126716
AT1G19170	0.385498213195658	5.12700088670848	0.000295468643591574	0.00106296584226248	152	206	195	183	27.7768945212634	33.5513137212332	39.1106597005568	39.1106035043956
AT1G19180	-0.460396794078665	4.62890841960646	0.000392095622388468	0.00136551590775894	160	167	108	84	29.238836338172	27.1993659778929	21.6612884495391	17.9524081659521
AT1G19190	0.396396601027191	2.27409633033456	0.218062275193151	0.319319098241346	21	25	23	26	3.83759726938507	4.07176137393607	4.61305216980926	5.55669776565183
AT1G19200	0.00334990505957813	1.97983726919058	0.999999999999997	1	15	27	17	17	2.74114090670362	4.39750228385095	3.40964725594597	3.63322546215696
AT1G19220	-0.620579921686592	6.05084753721612	1.11314409055553e-14	2.92647818882609e-13	404	517	260	224	73.8280617538843	84.2040252129979	52.147546267409	47.8730884425388
AT1G19230	-0.0955424859370757	4.43601884539659	0.560174271297054	0.66819237206073	106	152	107	88	19.3707290740389	24.7563091535313	21.4607209638952	18.8072847452831
AT1G19240	-0.245334052176631	3.85890104144947	0.163648104506801	0.252630855931973	81	98	60	62	14.8021608961996	15.9613045858294	12.0340491386328	13.2505869796313
AT1G19270	-0.119991045939998	4.86353370288757	0.350209333845681	0.465376016895404	157	194	135	126	28.6906081568313	31.5968682617439	27.0766105619239	26.9286122489281
AT1G19290	-0.957162478312826	4.11454175002318	8.41339732011436e-09	8.02859852795409e-08	108	147	51	55	19.7362145282661	23.9419568787441	10.2289417678379	11.7545529658019
AT1G19300	-0.0973632088594813	3.98834658603667	0.580354298709374	0.686433867014699	85	103	81	61	15.5331318046539	16.7756568606166	16.2459663371543	13.0368678347985
AT1G19310	0.562518455700091	4.16141380829082	0.00018502141930113	0.00069576697964326	72	98	113	90	13.1574763521774	15.9613045858294	22.6641258777585	19.2347230349486
AT1G19320	0.197061912105991	0.716833501719635	0.846014261544609	0.904433529720265	6	8	5	8	1.09645636268145	1.30296363965954	1.0028374282194	1.7097531586621
AT1G19330	-0.0793488675331961	5.02008449779586	0.489791814438429	0.605140707329851	193	194	148	148	35.26934633292	31.5968682617439	29.6839878752944	31.6304334352489
AT1G19340	-0.47812920737347	3.40755897735807	0.0201980153803626	0.0431002210528039	61	77	45	35	11.1473063539281	12.5410250317231	9.02553685397464	7.48017006914669
AT1G19350	0.241117730554953	7.00002307557411	5.0287119400306e-05	0.000215074299548376	675	714	676	651	123.351340801663	116.289504839614	135.583620295263	139.131163286128
AT1G19360	-0.0111923539398271	5.98079044547339	0.934361508402929	0.969861777012455	326	416	316	279	59.5741290390254	67.7541092622962	63.3793254634663	59.6276414083408
AT1G19370	-0.642142363105241	4.2238522500517	2.61036495431679e-05	0.000118857936029128	125	132	77	56	22.8428408891969	21.4989000543824	15.4436963945788	11.9682721106347
AT1G19380	-0.298368413059343	4.23483926495628	0.070482005864526	0.125051033211271	116	121	96	60	21.1981563451747	19.7073250498506	19.2544786218126	12.8231486899658
AT1G19394	0.491367279230425	2.76759318012575	0.0910809388328504	0.155469070714116	39	25	36	37	7.12696635742942	4.07176137393607	7.22042948317971	7.90760835881222
AT1G19396	0.354498278982468	4.3326486431234	0.0192391133410377	0.0413194709449812	110	97	108	106	20.1016999824932	15.7984341308719	21.6612884495391	22.6542293522728
AT1G19397	0.178386155352686	3.58197325088261	0.373094593135329	0.489698353646703	64	65	61	57	11.6955345352688	10.5865795722338	12.2346166242767	12.1819912554675
AT1G19400	0.0949457227823917	6.31581267344881	0.20519921985702	0.304388784447932	453	453	404	378	82.7824553824495	73.7803160957216	81.0292642001278	80.7858367467843
AT1G19420	0.186950096092539	0.631933436654769	0.999999999999999	1	6	7	10	2	1.09645636268145	1.1400931847021	2.00567485643881	0.427438289665525
AT1G19430	-0.315976148565935	5.85144937992649	0.000160138459670505	0.000610310971685423	348	393	270	211	63.5944690355241	64.008088798275	54.1532211238478	45.0947395597129
AT1G19440	-0.322415632945532	5.43267432901017	0.00108614816901747	0.0033698773510791	262	292	182	176	47.8785945037566	47.5581728475733	36.5032823871863	37.6145694905662
AT1G19450	-0.171174339136449	6.71699250827916	0.00680853091014	0.0168299227919324	607	693	478	455	110.92483535794	112.869225285508	95.871258137775	97.242210898907
AT1G19480	0.189670507172772	4.47939464356759	0.164127623967899	0.253203006765664	109	134	127	97	19.9189572553797	21.8246409642973	25.4720706767729	20.730757048778
AT1G19485	0.0767701491112378	5.95934840480385	0.347476943804161	0.462720331084294	320	391	331	275	58.477672676344	63.6823478883601	66.3878377481245	58.7727648290097
AT1G19490	-1.22187875137928	3.40736237699209	1.07929434956437e-08	1.0096733506184e-07	70	92	32	24	12.7919908979502	14.9840818560847	6.41815954060419	5.1292594759863
AT1G19510	0.129139639731408	1.4204321326732	0.885434577109163	0.933479953012475	11	15	13	10	2.01016999824932	2.44305682436164	2.60737731337045	2.13719144832763
AT1G19520	-0.206453141032462	6.11077884771597	0.00736733124773228	0.0180196518257706	409	452	298	305	74.7417753894522	73.6174456407641	59.7691107218765	65.1843391739926
AT1G19530	0.802471220904131	3.44577745284486	0.000181105329363602	0.0006830043661186	41	52	56	75	7.49245181165657	8.46926365778702	11.2317791960573	16.0289358624572
AT1G19540	0.947437850426072	3.3560275731686	3.49644794940038e-06	1.95120443298938e-05	43	39	61	67	7.85793726588372	6.35194774334027	12.2346166242767	14.3191827037951
AT1G19550	0.56351189120769	1.60990511421865	0.158443994080558	0.246158683305408	1	25	12	19	0.182742727113575	4.07176137393607	2.40680982772657	4.06066375182249
AT1G19570	0.148199844559204	6.57604538716711	0.0347507397205915	0.0687621719111968	529	538	495	461	96.6709026430812	87.6243047671042	99.280905393721	98.5245257679036
AT1G19580	0.153299412168578	5.68575041605034	0.0780103874639017	0.136327630768858	258	315	263	252	47.1476235953023	51.3041933115945	52.7492487243407	53.8572244978562
AT1G19600	0.336645486836601	6.38122043057227	1.19464880633334e-06	7.3530634029817e-06	424	450	441	451	77.4829162961558	73.2917047308492	88.4502611689514	96.387334319576
AT1G19610	1.0694231919144	2.23150223095812	0.00176242055138178	0.00516267845447459	15	19	40	18	2.74114090670362	3.09453864419141	8.02269942575523	3.84694460698973
AT1G19620	-1.58119698524476	1.60979178932169	0.000414642710852596	0.00143444125617298	18	27	5	7	3.28936908804435	4.39750228385095	1.0028374282194	1.49603401382934
AT1G19640	-1.09548123982283	2.42026408556388	0.000430562808747934	0.00148245934496019	33	44	19	10	6.03050999474797	7.16630001812748	3.81078222723374	2.13719144832763
AT1G19650	-0.078971468317203	5.75473244854892	0.372478716203401	0.488982002006686	289	358	275	220	52.8126481358232	58.3076228747645	55.1560585520672	47.0182118632078
AT1G19660	0.357544697982512	7.16028391045638	7.46647043554025e-11	1.02796596581941e-09	715	776	790	754	130.661049886206	126.387473046976	158.448313658666	161.144235203903
AT1G19670	-0.0396716458562898	5.27068871505342	0.739010311048668	0.820090612966141	248	207	180	179	45.3201963241666	33.7141841761906	36.1021474158985	38.2557269250645
AT1G19680	0.140439614607255	5.84037854084161	0.10076552947689	0.16910346715019	293	348	303	268	53.5436190442775	56.6789183251901	60.7719481500959	57.2767308151804
AT1G19690	0.293600504336902	4.92978083990563	0.0100254869671691	0.0235269314972916	134	188	166	153	24.487525433219	30.6196455319992	33.2942026168842	32.6990291594127
AT1G19700	-0.0117001549613981	6.21224095515898	0.899234650139604	0.943556133346946	396	476	368	331	72.3661199369757	77.5263365597428	73.8088347169481	70.7410369396444
AT1G19710	-0.786009744440953	4.84662024533382	2.57361730273477e-10	3.19632577414425e-09	180	232	102	91	32.8936908804435	37.7859455501267	20.4578835356758	19.4484421797814
AT1G19715	-0.0833229227652406	7.14718961071845	0.132990763585399	0.213008452656796	820	888	672	631	149.849036233131	144.628964002209	134.781350352688	134.856780389473
AT1G19720	-0.291153082403098	7.29132949941384	3.83699560829477e-07	2.62065297306738e-06	979	1026	683	642	178.90512984419	167.105086786336	136.987592694771	137.207690982634
AT1G19730	0.0883903652604241	4.0387572909986	0.56396928522572	0.671796198185467	76	108	75	83	13.8884472606317	17.5900091354038	15.0425614232911	17.7386890211193
AT1G19740	0.302437883357998	6.40935934388909	1.15983728128472e-05	5.73668513009818e-05	446	456	456	443	81.5032562926544	74.2689274605939	91.4587734536096	94.6775811609138
AT1G19750	-0.324304962531671	1.94505916889099	0.349188764208929	0.464261325832291	20	25	14	15	3.6548545422715	4.07176137393607	2.80794479901433	3.20578717249144
AT1G19770	0.065120222238421	6.70352300524439	0.327727656105298	0.4425888396564	581	617	522	491	106.173524452987	100.491070708742	104.696227506106	104.936100112886
AT1G19780	-2.56433788938085	0.287934408802283	0.00785573457801673	0.0190560980079003	7	9	0	2	1.27919908979502	1.46583409461698	0	0.427438289665525
AT1G19790	-0.687591240762401	1.90941565704792	0.0568531082674882	0.104411144950744	25	23	14	10	4.56856817783937	3.74602046402118	2.80794479901433	2.13719144832763
AT1G19800	-0.0790391011659674	5.89803088285357	0.351131002355723	0.466310349428749	331	384	273	274	60.4878426745933	62.542254703658	54.7549235807795	58.559045684177
AT1G19830	-0.378699745387956	0.979827698700504	0.491594031698537	0.606901557510193	8	13	9	4	1.4619418169086	2.11731591444676	1.80510737079493	0.854876579331051
AT1G19835	-0.0624100048914964	7.46912124637295	0.20727232638076	0.306955486106444	990	1133	849	794	180.915299842439	184.532225466783	170.281795311655	169.693000997214
AT1G19840	-1.55905187543438	1.36881742176593	0.0016416463968891	0.00484893918810135	18	19	6	4	3.28936908804435	3.09453864419141	1.20340491386328	0.854876579331051
AT1G19850	-0.338444992973682	6.16989491204499	9.12504524127823e-06	4.65188359961582e-05	419	512	305	290	76.5692026605879	83.3896729382107	61.1730831213836	61.9785520015012
AT1G19860	-0.260709909125734	5.23101587569692	0.0264768609962727	0.0545677831464447	208	265	186	133	38.0104872396236	43.1606705637223	37.3055523297618	28.4246462627574
AT1G19870	-0.00163177780880552	7.21638279574164	0.992542747075581	1	810	938	738	673	148.021608961996	152.772486750081	148.018804405184	143.832984472449
AT1G19880	-0.0830301652287896	6.67328338927522	0.2454490072384	0.350734815601092	540	689	483	454	98.6810726413305	112.217743465678	96.8740955659944	97.0284917540742
AT1G19900	0.176651950888236	3.9004545698486	0.308233413745865	0.421829403758196	71	91	85	63	12.9747336250638	14.8212114011273	17.0482362797299	13.464306124464
AT1G19910	0.234879166206351	6.00165890667924	0.0033169390849032	0.00900189135388006	341	354	344	317	62.3152699457291	57.6561410549347	68.995215061495	67.7489689119858
AT1G19920	-0.167909357629663	6.89717304580598	0.00557688304915986	0.0142109812275277	710	762	541	518	129.747336250638	124.107286677571	108.50700973334	110.706517023371
AT1G19940	-1.04921732927264	2.3422746997153	0.00110920465736917	0.00343022400838846	30	42	17	11	5.48228181340725	6.8405591082126	3.40964725594597	2.35091059316039
AT1G19950	-0.213499405713335	4.36550741628854	0.133045939470968	0.213042495623915	124	130	99	78	22.6600981620833	21.1731591444676	19.8561810787442	16.6700932969555
AT1G19960	0.189921839896944	3.27413795746136	0.439860205587249	0.556661497479703	56	47	47	48	10.2335927183602	7.65491138299981	9.4266718252624	10.2585189519726
AT1G19970	-0.449684382725311	3.83527277201243	0.00978355175269543	0.0230641418867475	86	100	65	45	15.7158745317674	16.2870454957443	13.0368865668523	9.61736151747432
AT1G19980	-1.01622454705715	3.70614211010756	8.78811254486043e-08	6.80387832875672e-07	90	103	40	37	16.4468454402217	16.7756568606166	8.02269942575523	7.90760835881222
AT1G19990	-0.480192612854165	4.4850598636701	0.000554279819462892	0.00185709474574126	133	164	92	80	24.3047827061055	26.7107546130206	18.452208679237	17.097531586621
AT1G20010	0.427307487015032	7.5356614336538	1.06531529909295e-14	2.83276407422086e-13	926	960	1044	1007	169.21976530717	156.355636759145	209.392455012212	215.215178846592
AT1G20020	0.334059838036915	7.49290298585055	1.98449307846901e-08	1.75303869367332e-07	933	960	971	959	170.498964396965	156.355636759145	194.751028560208	204.956659894619
AT1G20030	-0.095378555939827	3.56478626127936	0.672008478667698	0.765048494890595	60	79	45	60	10.9645636268145	12.866765941638	9.02553685397464	12.8231486899658
AT1G20050	0.097742761865064	5.57502068566641	0.312391318351792	0.426223309372014	270	270	242	225	49.3405363206652	43.9750228385095	48.5373315258192	48.0868075873716
AT1G20060	-0.408230817058804	4.79660810992262	0.00112594577157757	0.00347839786858632	154	209	114	107	28.1423799754905	34.0399250861055	22.8646933634024	22.8679484971056
AT1G20065	-0.423413968776215	0.909463862508695	0.476743739836181	0.592816607986784	12	8	7	5	2.1929127253629	1.30296363965954	1.40397239950717	1.06859572416381
AT1G20070	-1.02226049935071	3.34210181256505	2.24542058419083e-05	0.000103878224829102	57	92	30	29	10.4163354454738	14.9840818560847	6.01702456931642	6.19785520015012
AT1G20090	0.125151985297893	6.25500261688666	0.0903005433597533	0.154363622846721	416	444	383	375	76.0209744792472	72.3144820011046	76.8173470016064	80.144679312286
AT1G20100	-0.222168615144689	6.09591938315389	0.0043257218443248	0.0113838507339267	395	461	293	300	72.1833772098621	75.0832797353811	58.7662732936571	64.1157434498288
AT1G20110	0.565853638467638	6.90398013550397	2.2524688410459e-22	1.41553800109813e-20	547	609	715	668	99.9602717311255	99.1881070690826	143.405752235375	142.764388748285
AT1G20120	-0.0333207518962129	0.979870498703224	1	1	11	8	7	8	2.01016999824932	1.30296363965954	1.40397239950717	1.7097531586621
AT1G20140	-0.107543373731209	3.98412774821543	0.542460807834893	0.65293720635534	93	95	72	69	16.9950736215625	15.4726932209571	14.4408589663594	14.7466209934606
AT1G20160	-0.390648101031064	5.23093498754905	0.000222126679627066	0.000819542493750989	218	272	160	142	39.8379145107593	44.3007637484244	32.0907977030209	30.3481185662523
AT1G20190	0.165451041148285	5.19871667911759	0.113048086870964	0.185914130762173	185	221	188	180	33.8074045160114	35.9943705455948	37.7066873010496	38.4694460698973
AT1G20200	0.319588878862214	6.81971062833586	1.93954077877202e-07	1.40591513257229e-06	545	648	606	597	99.5947862768984	105.540054812423	121.543896300192	127.590329465159
AT1G20220	0.0759113270324389	6.65457588306533	0.245110977680566	0.350371409147624	549	605	499	484	100.325757185353	98.5366252492529	100.083175336297	103.440066099057
AT1G20225	0.28594421660407	5.49324852337735	0.0022653903571885	0.00643428664561397	213	266	237	235	38.9242008751915	43.3235410186798	47.5344940975997	50.2239990356992
AT1G20230	-1.3013980923348	2.56464978256958	6.27679643306067e-05	0.000263764094286467	41	48	8	21	7.49245181165657	7.81778183795725	1.60453988515105	4.48810204148802
AT1G20260	0.344971867721111	7.1729406468669	1.46388016264455e-10	1.90395401887275e-09	713	798	792	759	130.295564431979	129.970623056039	158.849448629954	162.212830928067
AT1G20270	-0.459239818592799	4.37846235792017	0.00141312635654179	0.00424465268599829	133	141	87	74	24.3047827061055	22.9647341489994	17.4493712510176	15.8152167176244
AT1G20300	-0.393289916100477	4.55015722375359	0.00414466851198942	0.0109486844168647	135	169	94	93	24.6702681603326	27.5251068878078	18.8533436505248	19.8758804694469
AT1G20330	0.0355653408677611	7.21625969676934	0.551700136461884	0.661060907857879	838	889	745	686	153.138405321176	144.791834457167	149.422776804691	146.611333355275
AT1G20340	0.351303125891952	8.39810759431395	3.07748902770484e-09	3.17254250654085e-08	1745	1777	1830	1807	318.886058813188	289.420798459376	367.038498728302	386.190494712802
AT1G20350	0.486593764645995	1.3689215455918	0.306090091303214	0.419375889793267	9	13	15	10	1.64468454402217	2.11731591444676	3.00851228465821	2.13719144832763
AT1G20370	0.126445911260245	5.21528105575631	0.237420663590411	0.341924315391682	205	211	180	187	37.4622590582829	34.3656659960204	36.1021474158985	39.9654800837266
AT1G20380	-0.10983849421196	4.14588836467286	0.496891966732914	0.611808953594204	97	114	87	71	17.7260445300168	18.5672318651485	17.4493712510176	15.1740592831261
AT1G20400	0.260511243296224	1.81641773559741	0.565240681869076	0.672723838638003	21	13	14	19	3.83759726938507	2.11731591444676	2.80794479901433	4.06066375182249
AT1G20410	-0.454249403645777	4.639755443373	0.00057570825554983	0.0019211739354624	142	187	95	99	25.9494672501276	30.4567750770418	19.0539111361687	21.1581953384435
AT1G20430	0.0700372957002053	4.60995804287672	0.594881994910202	0.699741189786172	129	148	120	115	23.5738117976512	24.1048273337015	24.0680982772657	24.5777016557677
AT1G20440	0.493266059977001	7.36781221013812	2.93920142874677e-21	1.68303372649531e-19	785	854	983	882	143.453040784156	139.091368533656	197.157838387935	188.500285742497
AT1G20450	0.243303038073148	6.73549828533873	0.000109712235555571	0.000435008170497457	554	601	579	526	101.239470820921	97.8851434294231	116.128574187807	112.416270182033
AT1G20460	-0.21576579644763	3.50636547725592	0.264357808684866	0.372387202692214	70	68	50	46	12.7919908979502	11.0751909371061	10.028374282194	9.83108066230708
AT1G20470	-0.172787876725483	3.25992835993924	0.490697131390122	0.606130517063619	59	55	53	29	10.7818208997009	8.95787502265935	10.6300767391257	6.19785520015012
AT1G20480	0.0593270366687233	4.20592138766524	0.72030150071052	0.805479828223205	91	118	92	84	16.6295881673353	19.2187136849782	18.452208679237	17.9524081659521
AT1G20490	0.330095493875123	4.16130870758576	0.0335486848494349	0.0666926311241687	82	103	107	81	14.9849036233131	16.7756568606166	21.4607209638952	17.3112507314538
AT1G20510	0.0606534701369422	5.56371892700304	0.662675208278975	0.758176375466301	297	244	227	231	54.2745899527318	39.740391009616	45.5288192411609	49.3691224563682
AT1G20515	-0.442246671861797	1.25994194884055	0.440802857331092	0.557510342937663	12	15	7	9	2.1929127253629	2.44305682436164	1.40397239950717	1.92347230349486
AT1G20520	-0.472661405883303	0.83544264316793	0.460887593995916	0.576866905006635	7	12	5	6	1.27919908979502	1.95444545948931	1.0028374282194	1.28231486899658
AT1G20530	-0.239291637193753	1.85430559194656	0.559274302759368	0.667423205625302	17	24	10	18	3.10662636093077	3.90889091897863	2.00567485643881	3.84694460698973
AT1G20540	0.383241016627622	5.54513000186194	2.95502682207042e-05	0.000132988916785952	219	261	255	251	40.0206572378729	42.5091887438926	51.1447088391896	53.6435053530234
AT1G20550	-0.538789811481373	4.22024525467434	0.000401620677970434	0.00139289292805556	114	136	75	64	20.8326708909475	22.1503818742122	15.0425614232911	13.6780252692968
AT1G20560	0.181465864675375	6.20247168354908	0.0147423195337	0.0328065207232816	360	454	406	340	65.787381760887	73.943186550679	81.4303991714156	72.6645092431393
AT1G20570	-0.7511102964742	2.40763015136824	0.017611332818054	0.0382434743056361	34	37	15	19	6.21325272186155	6.02620683342538	3.00851228465821	4.06066375182249
AT1G20575	0.0737335470897122	5.01597941959676	0.538686173772074	0.649670675341643	173	195	159	154	31.6144917906485	31.7597387167013	31.890230217377	32.9127483042454
AT1G20580	0.20670062590612	5.57232128251575	0.0270662588686595	0.0555993514800089	255	265	238	247	46.5993954139616	43.1606705637223	47.7350615832436	52.7886287736924
AT1G20610	-0.777713929357566	4.86310352670791	1.98787380170565e-10	2.52423400644704e-09	198	218	94	102	36.1830599684878	35.5057591807225	18.8533436505248	21.7993527729418
AT1G20620	0.436836133332214	8.01521049247193	7.24413512604186e-14	1.64244870837138e-12	1290	1330	1436	1433	235.738117976512	216.617705093399	288.014909384613	306.259534545349
AT1G20630	0.656723172076726	6.17193545611122	1.47476215195676e-18	6.40297667095416e-17	320	351	452	403	58.477672676344	57.1675296900624	90.6565035110341	86.1288153676033
AT1G20640	-0.392964655425631	6.05337256565813	6.52420851248648e-07	4.25598851436423e-06	398	473	281	255	72.7316053912028	77.0377251948704	56.3594634659305	54.4983819323545
AT1G20650	0.0889426759674502	6.38694050363103	0.198557006025651	0.296376780677517	429	525	425	395	78.3966299317237	85.5069888526574	85.2411813986493	84.4190622089412
AT1G20670	-0.21291837795814	5.9158612270207	0.010470875675077	0.0244149320615416	354	399	278	247	64.6909253982055	64.9853115280197	55.7577610089989	52.7886287736924
AT1G20680	1.38251468355942	0.342459995165708	0.0648188944101492	0.116665090162655	2	4	7	6	0.36548545422715	0.651481819829771	1.40397239950717	1.28231486899658
AT1G20690	0.324497097552739	3.33580780115173	0.14746881578269	0.232263107389505	41	62	45	59	7.49245181165657	10.0979682073615	9.02553685397464	12.609429545133
AT1G20691	0.281841534284692	3.31552123412875	0.223360616502807	0.32589190696188	41	62	44	57	7.49245181165657	10.0979682073615	8.82496936833076	12.1819912554675
AT1G20693	0.299063670405239	6.06181524046486	0.000112973672027511	0.000446243872125278	331	378	356	349	60.4878426745933	61.5650319739134	71.4020248892216	74.5879815466342
AT1G20696	0.191614332830147	6.0194756962841	0.016191007075416	0.0355875648636939	348	366	330	329	63.5944690355241	59.610586514424	66.1872702624807	70.3135986499789
AT1G20700	0.815009448973417	1.47025268183303	0.0821395390631223	0.142331219174792	10	11	11	19	1.82742727113575	1.79157500453187	2.20624234208269	4.06066375182249
AT1G20720	-0.954588127857374	4.50581207580401	1.68149850921515e-11	2.62211023117328e-10	149	187	68	72	27.2286663399227	30.4567750770418	13.6385890237839	15.3877784279589
AT1G20760	0.243908470623117	7.07775417755993	9.9270497433451e-06	5.0114939069672e-05	681	784	722	680	124.447797164345	127.690436686635	144.809724634882	145.329018486279
AT1G20770	0.187393778199432	5.14806016859626	0.0848465385435745	0.146488203291922	186	203	194	164	33.9901472431249	33.0627023563609	38.9100922149129	35.0499397525731
AT1G20780	0.177132077388219	6.06768702181367	0.025551041496121	0.0529128383199695	359	383	360	318	65.6046390337734	62.3793842487006	72.2042948317971	67.9626880568185
AT1G20810	0.263290627540158	6.02584603532929	0.000829492741138993	0.00265100711573239	341	359	346	333	62.3152699457291	58.470493329722	69.3963500327828	71.16847522931
AT1G20816	-0.283271810928062	4.26339012089172	0.0563815279789984	0.103672457254767	118	123	77	83	21.5636417994018	20.0330659597655	15.4436963945788	17.7386890211193
AT1G20823	-0.969211734307427	3.50014352411574	1.44732695743168e-06	8.77410522542664e-06	78	87	40	28	14.2539327148588	14.1697295812975	8.02269942575523	5.98413605531735
AT1G20830	0.14663501719477	5.2845396227933	0.163883727902684	0.252919968570756	179	255	204	184	32.7109481533299	41.5319660141479	40.9157670713517	39.3243226492283
AT1G20840	0.383482834677049	6.72107538899523	7.54463481130213e-10	8.65131905184218e-09	495	594	591	557	90.4576499212196	96.745050244721	118.535384015534	119.041563671849
AT1G20850	0.151698850615584	6.09568973718956	0.051438181642848	0.0958289706436287	366	397	344	341	66.8838381235684	64.6595706181048	68.995215061495	72.8782283879721
AT1G20870	-1.40130425425838	3.1722216455789	3.10136174786369e-09	3.19262166593785e-08	68	73	17	26	12.4265054437231	11.8895432118933	3.40964725594597	5.55669776565183
AT1G20880	0.0419527717044772	5.0285051292888	0.759576852158072	0.836746053856502	190	185	169	143	34.7211181515792	30.1310341671269	33.8959050738159	30.5618377110851
AT1G20890	0.320949982729192	4.301920477151	0.0231623645913637	0.0485495596758281	89	116	111	96	16.2641027131082	18.8929727750634	22.2629909064708	20.5170379039452
AT1G20900	-0.0315924976493179	4.56479157800581	0.821699793307952	0.886925498997086	128	149	114	105	23.3910690705376	24.267697788659	22.8646933634024	22.4405102074401
AT1G20910	-0.19903293398136	5.28599338877869	0.0631947544627633	0.114110357510471	213	270	165	175	38.9242008751915	43.9750228385095	33.0936351312403	37.4008503457335
AT1G20920	0.237974883354088	7.03608952654281	7.08024403426359e-05	0.00029503836500405	678	748	675	684	123.899568983004	121.827100308167	135.38305280962	146.18389506561
AT1G20930	-0.298936743718664	4.99448834339694	0.00917155412920916	0.021800671656288	178	227	139	127	32.5282054262163	36.9715932753395	27.8788805044994	27.1423313937609
AT1G20950	0.165940737320193	7.07712888673729	0.00447553633086106	0.0117264991606272	729	774	695	668	133.219448065796	126.061732137061	139.394402522497	142.764388748285
AT1G20960	0.186361606777993	8.55137777502437	9.62613178442052e-09	9.09052616663214e-08	1938	2215	1967	1852	354.155405146108	360.758057730736	394.516244261514	395.807856230276
AT1G20970	0.0272671416623502	7.42137793681293	0.621160031953806	0.722870187776341	950	1047	870	775	173.605590757896	170.525366340443	174.493712510176	165.632337245391
AT1G20980	-0.170080230801591	7.00162797242857	0.00444718403487404	0.0116638952622896	748	836	615	523	136.691559880954	136.159700344422	123.349003670987	111.775112747535
AT1G20990	-0.782595300661205	1.28793506759299	0.126292671117611	0.204056608803065	13	17	6	8	2.37565545247647	2.76879773427653	1.20340491386328	1.7097531586621
AT1G21000	0.222649140983492	5.69115284724999	0.012944112450656	0.0292560148239419	270	292	288	242	49.3405363206652	47.5581728475733	57.7634358654377	51.7200330495286
AT1G21010	-0.135177383438502	4.00955072554739	0.410445001559503	0.527279468854249	94	99	80	62	17.177816348676	16.1241750407868	16.0453988515105	13.2505869796313
AT1G21050	0.587157930274677	5.46159657289831	3.3701528584854e-09	3.44035067656215e-08	184	236	285	225	33.6246617888978	38.4374273699565	57.161733408506	48.0868075873716
AT1G21060	-0.456630952347526	5.37657533840915	4.8902330073946e-06	2.63485855164127e-05	266	286	180	145	48.6095654122109	46.5809501178286	36.1021474158985	30.9892760007506
AT1G21065	0.28693829664656	6.06990746692415	0.000223912335361986	0.000825693998611502	340	376	361	345	62.1325272186155	61.2392910639985	72.404862317441	73.7331049673031
AT1G21070	-0.307971811563769	4.476018510975	0.0349897771865042	0.0691753291380445	118	164	99	85	21.5636417994018	26.7107546130206	19.8561810787442	18.1661273107848
AT1G21080	0.45359211783458	6.35669049254099	6.26609457374063e-11	8.80070880165571e-10	371	453	465	447	67.7975517591363	73.7803160957216	93.2638808244046	95.5324577402449
AT1G21090	-0.765882331026095	4.19447423949716	9.97974200820019e-07	6.22863289608128e-06	113	146	58	65	20.649928163834	23.7790864237866	11.6329141673451	13.8917444141296
AT1G21100	0.771934847707277	5.07004052588053	1.81991926644238e-12	3.3002990024991e-11	137	160	218	192	25.0357536145598	26.0592727931908	43.723711870366	41.0340758078904
AT1G21110	0.981898238449425	3.74781589415744	3.17757833288319e-08	2.69328399239557e-07	54	53	80	91	9.86810726413305	8.63213411274447	16.0453988515105	19.4484421797814
AT1G21120	0.68786430487234	2.6857082767783	0.0110661494829189	0.0256060714538969	26	30	31	42	4.75131090495295	4.88611364872328	6.2175920549603	8.97620408297603
AT1G21130	0.34206614859227	7.16685088936463	5.16279267506383e-10	6.10750493561678e-09	726	780	799	744	132.671219884455	127.038954866805	160.253421029461	159.007043755575
AT1G21140	0.620547530893313	3.82626745083291	0.00142032066117016	0.00426565018316705	71	60	73	90	12.9747336250638	9.77222729744657	14.6414264520033	19.2347230349486
AT1G21150	-0.400597525858588	3.57037981406202	0.0390621585202205	0.0759503661946162	67	85	51	42	12.2437627166095	13.8439886713826	10.2289417678379	8.97620408297603
AT1G21160	-0.0793824410134756	6.04268208616468	0.320079150444587	0.43484136466852	362	429	315	290	66.1528672151141	69.8714251767429	63.1787579778224	61.9785520015012
AT1G21170	0.295173346970078	6.08384452606471	0.000113915722327374	0.000449710303932269	322	399	383	332	58.8431581305711	64.9853115280197	76.8173470016064	70.9547560844772
AT1G21190	-0.139984346077839	4.55894993111355	0.319844902839072	0.434579553416002	124	161	107	102	22.6600981620833	26.2221432481483	21.4607209638952	21.7993527729418
AT1G21200	-0.150551583703924	4.42980535179516	0.298113027805037	0.410192079221251	122	139	97	93	22.2946127078561	22.6389932390845	19.4550461074564	19.8758804694469
AT1G21250	-0.401022536798557	3.25277595715953	0.0709301831762295	0.125750249350132	57	64	39	35	10.4163354454738	10.4237091172763	7.82213194011135	7.48017006914669
AT1G21270	0.165245445035828	5.84987993893828	0.0446270557396713	0.0850257387763568	293	347	295	285	53.5436190442775	56.5160478702326	59.1674082649448	60.9099562773374
AT1G21280	-0.044589715077988	4.05515320508283	0.829054083769151	0.892469897687089	92	102	70	82	16.8123308944489	16.6127864056592	14.0397239950717	17.5249698762865
AT1G21310	0.49663888734237	8.37810219403016	2.31635430183905e-41	5.63655191564952e-39	1567	1730	1965	1795	286.357853386972	281.765887076376	394.115109290226	383.625864974809
AT1G21326	0.0418389514266325	0.494444260779627	1	1	8	4	6	4	1.4619418169086	0.651481819829771	1.20340491386328	0.854876579331051
AT1G21350	0.23358302984675	5.93340546199151	0.00412589407484062	0.0109073503416106	319	344	317	313	58.2949299492304	56.0274365053603	63.5798929491102	66.8940923326547
AT1G21360	0.641035486692345	2.77749256549538	0.0106804102980282	0.0248481318851403	29	32	38	39	5.29953908629367	5.21185455863817	7.62156445446747	8.33504664847774
AT1G21370	-0.109172948196567	4.67764787955728	0.386396215731502	0.503368625909682	154	153	111	119	28.1423799754905	24.9191796084887	22.2629909064708	25.4325782350988
AT1G21380	0.0486937581491736	6.30699035018532	0.524400847566112	0.636957254455629	425	489	410	354	77.6656590232694	79.6436524741895	82.2326691139911	75.656577270798
AT1G21390	-0.186085768023882	3.51819551155307	0.359103611485083	0.4748790696713	61	77	54	44	11.1473063539281	12.5410250317231	10.8306442247696	9.40364237264156
AT1G21400	0.186129415647506	6.07768008414302	0.0158869760113311	0.0350038689186277	342	403	365	320	62.4980126728426	65.6367933478494	73.2071322600165	68.390126346484
AT1G21410	0.203576516624598	5.20982641219579	0.0573827701752647	0.105291471412342	196	208	200	176	35.8175745142607	33.8770546311481	40.1134971287762	37.6145694905662
AT1G21440	0.0498710581436533	6.40631142494224	0.492985050688706	0.608367623290633	467	512	411	408	85.3408535620395	83.3896729382107	82.433236599635	87.1974110917672
AT1G21450	0.242060412851133	6.3108217759579	0.000627595180477366	0.00207680018055817	397	463	438	384	72.5488626640893	75.409020645296	87.8485587120198	82.0681516157808
AT1G21460	-0.498088607950708	5.09484271732372	8.96357205907107e-06	4.57513835317513e-05	203	255	126	136	37.0967736040557	41.5319660141479	25.271503191129	29.0658036972557
AT1G21480	-0.214890230051158	5.18168002137191	0.0496474762129283	0.0930812340716673	214	237	157	157	39.106943602305	38.6002978249139	31.4890952460893	33.5539057387437
AT1G21500	0.290534645830115	7.02950848987628	3.23666400936035e-07	2.25178416635253e-06	667	727	708	670	121.889398984755	118.406820754061	142.001779835868	143.191827037951
AT1G21510	0.305095869554676	1.83549442606488	0.396131167357059	0.51309783812912	15	19	17	17	2.74114090670362	3.09453864419141	3.40964725594597	3.63322546215696
AT1G21520	0.223506106900175	1.01378964030494	0.742823508610996	0.823108547817771	4	14	11	6	0.7309709084543	2.2801863694042	2.20624234208269	1.28231486899658
AT1G21530	-0.270427825072888	0.394877045238243	0.826572828819127	0.890577644478086	4	8	6	2	0.7309709084543	1.30296363965954	1.20340491386328	0.427438289665525
AT1G21540	0.294063618911313	4.41422689679093	0.036894426473441	0.0723201257783533	99	125	119	103	18.0915299842439	20.3588068696803	23.8675307916218	22.0130719177746
AT1G21550	2.33656287577323	3.62713281897849	4.1041016439462e-31	5.20524455168861e-29	20	30	114	91	3.6548545422715	4.88611364872328	22.8646933634024	19.4484421797814
AT1G21560	-0.733907363306138	5.0047737642391	3.22931839444352e-10	3.9359316272871e-09	211	244	109	112	38.5587154209643	39.740391009616	21.861855935183	23.9365442212694
AT1G21580	-0.0176200059212799	7.81737018380829	0.706072556209937	0.794023342673187	1231	1436	1109	1020	224.956297076811	233.881973318888	222.429341579064	217.993527729418
AT1G21590	-0.181113841805179	6.24716074502294	0.0131549616193472	0.0296748821610518	444	496	358	312	81.1377708384273	80.7837456588916	71.8031598605093	66.6803731878219
AT1G21600	-0.257370180388429	6.18974668811527	0.000608311460879981	0.00201937403899672	435	488	324	300	79.4930862944051	79.4807820192321	64.9838653486174	64.1157434498288
AT1G21610	0.154446737201401	6.12118190917856	0.0444892666976503	0.0848548016935588	371	405	372	326	67.7975517591363	65.9625342577643	74.6111046595237	69.6724412154806
AT1G21630	0.00752528693383919	7.5770472965741	0.894728386851694	0.940619961400854	1063	1176	940	879	194.25551892173	191.535655029953	188.533436505248	187.859128307998
AT1G21640	0.256317478543663	7.3964823242152	4.24145216889198e-07	2.87347120682097e-06	866	954	918	839	158.255201680356	155.3784140294	184.120951821083	179.310362514688
AT1G21650	-0.102168119174711	6.30918591526441	0.170059457709196	0.260529595276746	430	529	373	349	78.5793726588372	86.1584706724872	74.8116721451675	74.5879815466342
AT1G21651	-0.330794635929407	4.36865662555161	0.0326168038961591	0.0651682122527136	118	145	102	67	21.5636417994018	23.6162159688292	20.4578835356758	14.3191827037951
AT1G21660	-0.000639501523262338	6.26263291696627	1	1	425	475	377	350	77.6656590232694	77.3634661047853	75.6139420877431	74.8017006914669
AT1G21670	-0.816858329543314	5.16606785775931	1.05626558737169e-13	2.34654670349546e-12	245	274	137	101	44.7719681428259	44.6265046583393	27.4777455332117	21.585633628109
AT1G21680	0.554579760571122	6.44375167890641	4.18281972263146e-15	1.1781139749059e-13	410	433	543	458	74.9245181165657	70.5229069965727	108.908144704627	97.8833683334053
AT1G21690	-0.00199522789863829	5.28792463557619	1	1	204	252	194	174	37.2795163311693	41.0433546492756	38.9100922149129	37.1871312009007
AT1G21695	-0.726851555786416	1.49439354889794	0.0955051648265973	0.161806718290657	17	18	6	11	3.10662636093077	2.93166818923397	1.20340491386328	2.35091059316039
AT1G21700	-0.0162315306065408	6.42978398464509	0.819525189427418	0.88521748937481	474	542	449	363	86.6200526518345	88.275786586934	90.0548010541025	77.5800495742928
AT1G21710	-0.0236275690156311	5.09136971199852	0.822255211363279	0.887356935738696	194	206	169	149	35.4520890600335	33.5513137212332	33.8959050738159	31.8441525800816
AT1G21720	0.320483962804533	5.9456900785217	7.40951828734419e-05	0.000306925948533753	311	338	333	322	56.8329881323218	55.0502137756157	66.7889727194123	68.8175646361496
AT1G21730	-0.0842590508024418	6.00947311025425	0.28896867540587	0.39997668299614	370	404	316	274	67.6148090320227	65.7996638028069	63.3793254634663	58.559045684177
AT1G21740	-1.05767930928009	4.77663213783915	2.68304001985024e-16	8.92654666063689e-15	193	222	77	84	35.26934633292	36.1572410005523	15.4436963945788	17.9524081659521
AT1G21750	0.0891929634864662	6.77204204137252	0.147448617961854	0.232248775258748	578	669	551	521	105.625296271646	108.960334366529	110.512684589778	111.347674457869
AT1G21760	0.254435749791887	5.6199266722146	0.00567458747088495	0.0144239149767046	254	275	282	228	46.416652686848	44.7893751132968	56.5600309515744	48.7279650218699
AT1G21770	0.412065235926056	5.38246585722889	2.87063735265883e-05	0.000129497365550962	205	219	238	218	37.4622590582829	35.66862963568	47.7350615832436	46.5907735735423
AT1G21780	0.368547634255001	6.32137859576972	2.21847369609561e-07	1.59375211253666e-06	397	432	462	403	72.5488626640893	70.3600365416153	92.6621783674729	86.1288153676033
AT1G21790	-0.103869910907341	4.43296749950133	0.478600683514817	0.59447272696549	125	133	111	83	22.8428408891969	21.6617705093399	22.2629909064708	17.7386890211193
AT1G21810	-0.757276759661257	4.13019746379629	2.27713921947292e-06	1.32027466961338e-05	108	139	56	62	19.7362145282661	22.6389932390845	11.2317791960573	13.2505869796313
AT1G21830	-0.0105449643716596	5.24931103679504	0.915340735000452	0.955568969438015	211	234	190	167	38.5587154209643	38.1116864600416	38.1078222723374	35.6910971870714
AT1G21840	-0.419082967624213	3.53580219790159	0.0314939048551612	0.0632568333721046	75	74	48	42	13.7057045335181	12.0524136668508	9.62723931090628	8.97620408297603
AT1G21880	-0.647050881222798	5.69116339319299	1.11677474680201e-12	2.09415278909728e-11	321	400	197	175	58.6604154034576	65.1481819829771	39.5117946718445	37.4008503457335
AT1G21900	-0.0498999989724927	5.29482654173559	0.650320291743424	0.747773942521865	214	251	189	174	39.106943602305	40.8804841943181	37.9072547866935	37.1871312009007
AT1G21910	0.252169940800155	5.48278165720126	0.00916032834553152	0.0217789356154213	246	235	238	225	44.9547108699394	38.274556914999	47.7350615832436	48.0868075873716
AT1G21920	-0.0181935656293381	6.70118857323119	0.783481543162578	0.856407325869066	573	655	524	456	104.711582636078	106.680147997125	105.097362477394	97.4559300437398
AT1G21930	0.256385429996748	4.25653443233844	0.0792560886838799	0.138146940520369	89	114	101	95	16.2641027131082	18.5672318651485	20.257316050032	20.3033187591125
AT1G21980	-0.316000991336679	6.14917138341236	3.2587882943061e-05	0.000145222876139148	432	480	322	270	78.9448581130644	78.1778183795725	64.5827303773296	57.7041691048459
AT1G22020	0.00526682211583427	5.80050988789127	0.953557847944839	0.984659285697308	279	372	281	247	50.9852208646874	60.5878092441687	56.3594634659305	52.7886287736924
AT1G22030	-0.027036403221974	3.65359706496543	0.950376501331868	0.982169721718367	65	80	64	51	11.8782772623824	13.0296363965954	12.8363190812084	10.8996763864709
AT1G22040	0.214348261918765	4.88693659800099	0.0706727312994172	0.125368165457566	154	167	160	141	28.1423799754905	27.1993659778929	32.0907977030209	30.1343994214195
AT1G22050	-0.499082982458134	3.73205575882038	0.00510927524315753	0.013166088291289	89	86	53	47	16.2641027131082	14.0068591263401	10.6300767391257	10.0447998071398
AT1G22060	0.139504497979278	7.28989600893287	0.0072806417422064	0.0178493427529467	830	928	808	757	151.676463504267	151.143782200507	162.058528400256	161.785392638401
AT1G22065	-0.482630922436685	2.49435728350593	0.104620545802553	0.174537162150034	34	37	25	16	6.21325272186155	6.02620683342538	5.01418714109702	3.4195063173242
AT1G22070	-0.221737304356641	5.07707957701889	0.0721298949626966	0.127574569969942	184	236	169	122	33.6246617888978	38.4374273699565	33.8959050738159	26.073735669597
AT1G22110	0.691673922608087	1.07943642490923	0.200651932118906	0.298842999320499	7	9	7	14	1.27919908979502	1.46583409461698	1.40397239950717	2.99206802765868
AT1G22140	0.271280121000196	4.53021127088853	0.0451857617309221	0.0859013840609563	113	132	129	110	20.649928163834	21.4989000543824	25.8732056480606	23.5091059316039
AT1G22150	-1.74372369372973	2.09516251821677	4.27279316027587e-06	2.33891557585909e-05	28	39	5	11	5.1167963591801	6.35194774334027	1.0028374282194	2.35091059316039
AT1G22160	-0.032256113129657	4.13827640739283	0.875090199426263	0.925687200533879	98	107	87	75	17.9087872571303	17.4271386804464	17.4493712510176	16.0289358624572
AT1G22170	0.297189403408436	4.78740430324004	0.0128355766887585	0.0290483522618849	124	167	140	149	22.6600981620833	27.1993659778929	28.0794479901433	31.8441525800816
AT1G22180	0.288731278994056	3.93634687934057	0.0810338891803552	0.140776705867283	69	91	89	69	12.6092481708367	14.8212114011273	17.8505062223054	14.7466209934606
AT1G22190	0.260794237142834	5.80354131698765	0.00244638934935286	0.00688760795290021	294	306	302	279	53.726361771391	49.8383592169775	60.571380664452	59.6276414083408
AT1G22200	-0.0503883473049104	5.928486182435	0.557341226459477	0.666033379206519	345	379	277	288	63.0462408541834	61.7279024288708	55.557193523355	61.5511137118356
AT1G22220	0.306731673558743	2.31548326916287	0.319868658449562	0.434583614579887	18	31	23	26	3.28936908804435	5.04898410368073	4.61305216980926	5.55669776565183
AT1G22230	0.140122243191326	3.45178983280831	0.547728732524166	0.657620148338108	60	59	56	50	10.9645636268145	9.60935684248912	11.2317791960573	10.6859572416381
AT1G22250	0.441551305079122	3.51249132976203	0.0225132065243404	0.0473548972695618	52	60	64	59	9.5026218099059	9.77222729744657	12.8363190812084	12.609429545133
AT1G22260	-0.353766091364673	2.17243917275926	0.36313765261826	0.479153950589049	19	35	14	20	3.47211181515792	5.7004659235105	2.80794479901433	4.27438289665525
AT1G22270	0.321704971669529	4.81426107407919	0.00842579836230353	0.0202581206718665	147	147	151	146	26.8631808856955	23.9419568787441	30.285690332226	31.2029951455833
AT1G22275	-0.257735070481247	1.81632607417504	0.538835518099172	0.649775895312975	16	24	13	14	2.9238836338172	3.90889091897863	2.60737731337045	2.99206802765868
AT1G22280	-0.0333234646954135	5.47018958499591	0.718390882928764	0.804105573963253	258	265	223	190	47.1476235953023	43.1606705637223	44.7265492985854	40.6066375182249
AT1G22300	0.18002824728995	6.94184487270553	0.00188612348241172	0.00548130900103181	639	723	644	603	116.772602625574	117.755338934231	129.165460754659	128.872644334156
AT1G22310	-0.26239183989393	5.09114185125114	0.0180156889564665	0.0390122436663881	202	227	144	145	36.9140308769421	36.9715932753395	28.8817179327188	30.9892760007506
AT1G22330	-0.0304211309767609	5.95494761328319	0.69822135181748	0.787165980615659	357	376	312	268	65.2391535795463	61.2392910639985	62.5770555208908	57.2767308151804
AT1G22350	-0.584051287568804	3.14198757201284	0.010399699393005	0.0242814358136132	53	64	32	31	9.68536453701947	10.4237091172763	6.41815954060419	6.62529348981564
AT1G22360	0.397834124021832	6.79450592287888	1.29476401796315e-10	1.70626741838255e-09	537	603	647	567	98.1328444599898	98.210884339338	129.767163211591	121.178755120176
AT1G22370	0.0658542656847761	4.80429436356859	0.619274633852525	0.721177532700712	143	175	146	123	26.1322099772412	28.5023296175525	29.2828529040066	26.2874548144298
AT1G22380	-0.672042390463059	2.60979110437796	0.0167888709908613	0.0367319083351547	37	44	25	16	6.76148090320227	7.16630001812748	5.01418714109702	3.4195063173242
AT1G22400	0.38705246094097	6.55211324032397	3.44908067810022e-09	3.51235578348434e-08	447	520	534	488	81.685999019768	84.6926365778702	107.103037333832	104.294942678388
AT1G22403	0.0301264757709635	3.47016485365982	0.900384040097522	0.944383360421053	50	75	47	56	9.13713635567875	12.2152841218082	9.4266718252624	11.9682721106347
AT1G22410	0.32076237916581	7.38552260001459	7.64982064634957e-10	8.76233150882088e-09	853	913	923	860	155.879546227879	148.700725376145	185.123789249302	183.798464556176
AT1G22430	0.16553302605049	6.36933257829515	0.0189912009363804	0.0408667210278285	443	476	434	399	80.9550281113137	77.5263365597428	87.0462887694443	85.2739387882723
AT1G22440	0.0993134987558842	5.26874124518953	0.370953548920596	0.48731606517648	178	258	201	176	32.5282054262163	42.0205773790202	40.31406461442	37.6145694905662
AT1G22450	0.236263098718593	6.07088427210145	0.00248809119936481	0.00699090823430551	357	372	351	343	65.2391535795463	60.5878092441687	70.3991874610022	73.3056666776376
AT1G22460	0.0666390193061425	1.90949208889527	0.90970913831221	0.951398457644159	19	20	12	21	3.47211181515792	3.25740909914886	2.40680982772657	4.48810204148802
AT1G22470	-0.201591144768942	2.04695800062005	0.652969424943686	0.749569724349757	24	23	19	14	4.3858254507258	3.74602046402118	3.81078222723374	2.99206802765868
AT1G22490	-0.358520008601927	2.17244400576399	0.30029711056288	0.41238385935753	24	30	23	11	4.3858254507258	4.88611364872328	4.61305216980926	2.35091059316039
AT1G22500	0.774262795831526	5.41973223817099	1.18902147492251e-15	3.59575901816522e-14	172	207	276	248	31.4317490635349	33.7141841761906	55.3566260377111	53.0023479185251
AT1G22510	0.505800309176771	4.33267020732698	0.000368686809697741	0.00129368022577878	92	104	113	112	16.8123308944489	16.938527315574	22.6641258777585	23.9365442212694
AT1G22520	0.302087474851819	4.78498205017258	0.0140656889656489	0.0314681070113464	134	156	150	139	24.487525433219	25.4077909733611	30.0851228465821	29.706961131754
AT1G22530	0.262981561722199	7.72622127722035	2.40221624303618e-06	1.38526258798617e-05	1078	1204	1202	1013	196.996659828434	196.096027768761	241.082117743945	216.497493715589
AT1G22540	-0.173247190393757	4.90477356422404	0.149206084092625	0.234391020308777	165	202	138	125	30.1525499737399	32.8998319014034	27.6783130188556	26.7148931040953
AT1G22550	-0.00187234002853569	5.44233022450977	1	1	227	281	223	187	41.4825990547815	45.7665978430414	44.7265492985854	39.9654800837266
AT1G22570	-0.0625101747862435	4.89571382984815	0.665763057584516	0.760752621277228	149	204	156	117	27.2286663399227	33.2255728113183	31.2885277604454	25.0051399454332
AT1G22590	0.191078855440646	5.09753512789955	0.0862252117249395	0.148439865561682	183	192	180	166	33.4419190617842	31.271127351829	36.1021474158985	35.4773780422386
AT1G22600	-0.0627037610756734	2.25995409206969	0.91792458225897	0.95754985957497	25	28	24	17	4.56856817783937	4.5603727388084	4.81361965545314	3.63322546215696
AT1G22610	-0.0951644607442019	6.85817260206692	0.122649531352914	0.19910687631855	674	728	568	493	123.16859807455	118.569691209018	113.922331845724	105.363538402552
AT1G22620	0.131574997500874	6.06155523833516	0.0986505654490837	0.166193880466348	364	386	343	321	66.5183526693413	62.8679956135729	68.7946475758511	68.6038454913168
AT1G22630	-0.100402857124698	5.05101681024571	0.382017523257524	0.499031255256567	190	208	145	155	34.7211181515792	33.8770546311481	29.0822854183627	33.1264674490782
AT1G22640	0.349142213764791	5.40333798318555	0.000384665321810677	0.00134343978463485	209	231	241	212	38.1932299667372	37.6230750951693	48.3367640401753	45.3084587045457
AT1G22650	-0.346227174148718	5.2273934043603	0.00124942854985939	0.00380815485914761	213	270	148	159	38.9242008751915	43.9750228385095	29.6839878752944	33.9813440284093
AT1G22660	-0.0256938595586259	5.14965473874936	0.830768149005552	0.89367147685513	181	236	186	145	33.0764336075571	38.4374273699565	37.3055523297618	30.9892760007506
AT1G22690	-0.0371616981816168	5.40135642666844	0.711786474123448	0.798509315254857	250	249	206	187	45.6856817783937	40.5547432844032	41.3169020426394	39.9654800837266
AT1G22700	0.333742973100704	6.80175549353394	9.80586461147641e-08	7.5085008680705e-07	572	600	623	571	104.528839908965	97.7222729744657	124.953543556138	122.033631699507
AT1G22710	-0.126955739108678	7.29319007766669	0.022455035202816	0.0472753039928904	926	989	752	666	169.21976530717	161.078879952911	150.826749204198	142.33695045862
AT1G22730	-0.208376928023592	5.75463398538052	0.0172561295425336	0.0375930692209662	310	362	242	228	56.6502454052082	58.9591046945943	48.5373315258192	48.7279650218699
AT1G22740	0.286721151124161	5.06962545272408	0.00936986570186807	0.0221964205957656	172	184	187	164	31.4317490635349	29.9681637121695	37.5061198154057	35.0499397525731
AT1G22750	-0.107657791080187	5.72692976355792	0.241854998331562	0.34685813654007	296	344	244	236	54.0918472256182	56.0274365053603	48.9384664971069	50.437718180532
AT1G22770	-0.0834658488736018	6.13898336083468	0.298430639755347	0.410494150003953	374	473	333	313	68.345779940477	77.0377251948704	66.7889727194123	66.8940923326547
AT1G22780	0.315532970261177	6.03525422763255	5.57138456929486e-05	0.000236591649516302	329	363	346	350	60.1223572203662	59.1219751495517	69.3963500327828	74.8017006914669
AT1G22790	0.134380210951141	5.12283595676152	0.2216829067295	0.323834649725366	165	224	190	155	30.1525499737399	36.4829819104672	38.1078222723374	33.1264674490782
AT1G22800	0.0507550402491229	5.12091517840823	0.656796825496933	0.752932739916424	187	212	176	158	34.1728899702385	34.5285364509779	35.299877473323	33.7676248835765
AT1G22810	-1.38058055484112	0.835409583326276	0.024839193008212	0.0516555492480227	9	14	4	3	1.64468454402217	2.2801863694042	0.802269942575523	0.641157434498288
AT1G22830	-0.936092925453373	3.07917718258563	7.37481982369982e-05	0.000305912496433233	55	66	30	21	10.0508499912466	10.7494500271912	6.01702456931642	4.48810204148802
AT1G22840	0.293733034177069	5.92342629392802	0.000312446353066932	0.00111579604618288	303	342	333	306	55.3710463154132	55.7016955954454	66.7889727194123	65.3980583188254
AT1G22850	0.280360613316169	7.46349398495751	1.39731675576433e-08	1.2769278492524e-07	891	1000	946	910	162.823769858195	162.870454957443	189.736841419111	194.484421797814
AT1G22860	0.144041413434774	5.85099703170813	0.0852241068689478	0.147018785297706	297	348	307	269	54.2745899527318	56.6789183251901	61.5742180926714	57.4904499600132
AT1G22870	-0.0267400122207201	5.5860158800841	0.825374840519972	0.889836653833468	247	319	229	220	45.137453597053	51.9556751314242	45.9299542124487	47.0182118632078
AT1G22880	-1.04303287083707	4.96386950067348	4.66673661457368e-18	1.87089649680428e-16	211	261	95	90	38.5587154209643	42.5091887438926	19.0539111361687	19.2347230349486
AT1G22882	-0.605543318072094	5.89161742828767	6.34686463014157e-13	1.24364078759338e-11	410	411	235	201	74.9245181165657	66.939756987509	47.133359126312	42.9575481113853
AT1G22885	-0.600475394433454	3.64800042571108	0.00132869496798942	0.00401698925095559	71	98	45	45	12.9747336250638	15.9613045858294	9.02553685397464	9.61736151747432
AT1G22890	0.347623866858632	4.56790539391022	0.00801084933777437	0.0193806987389138	114	131	132	120	20.8326708909475	21.336029599425	26.4749081049923	25.6462973799315
AT1G22900	-0.765862813555341	3.5002280266185	0.000117096485965359	0.000460962784386203	79	79	40	35	14.4366754419724	12.866765941638	8.02269942575523	7.48017006914669
AT1G22910	0.129495738486888	5.94085567591226	0.106801828129182	0.177383458123682	311	379	313	297	56.8329881323218	61.7279024288708	62.7776230065347	63.4745860153305
AT1G22920	0.44763970533364	5.93587601242024	3.07749161857216e-08	2.61480581006332e-07	281	335	356	323	51.3507063189146	54.5616024107433	71.4020248892216	69.0312837809823
AT1G22930	0.430729794070268	7.76208072725001	4.76523934081097e-23	3.14580957997322e-21	1036	1169	1242	1160	189.321465289664	190.395561845251	249.1048171697	247.914208006005
AT1G22940	0.0726353451843498	5.31209987860887	0.488429157017447	0.603834723602767	206	247	202	183	37.6450017853964	40.2290023744884	40.5146321000639	39.1106035043956
AT1G22950	-0.249474585500984	5.11281097682631	0.0254019837358519	0.0526532600673704	197	237	146	149	36.0003172413743	38.6002978249139	29.2828529040066	31.8441525800816
AT1G22960	-1.72380398492739	3.62594165329122	1.09756460391415e-16	3.82175282298025e-15	92	113	27	23	16.8123308944489	18.404361410191	5.41532211238478	4.91554033115354
AT1G22970	0.279356972942188	5.10938597556951	0.00929277480027795	0.0220412442758038	166	201	185	175	30.3352927008534	32.736961446446	37.104984844118	37.4008503457335
AT1G22980	-0.271588699266882	1.31542528742056	0.662642325558261	0.758176375466301	8	19	8	10	1.4619418169086	3.09453864419141	1.60453988515105	2.13719144832763
AT1G22985	0.0868580319845256	3.35573019740969	0.728929205022396	0.812176630470859	51	62	55	42	9.31987908279232	10.0979682073615	11.0312117104134	8.97620408297603
AT1G22990	-0.364599785388389	1.49439982520969	0.505015879862555	0.61970607000608	12	20	7	13	2.1929127253629	3.25740909914886	1.40397239950717	2.77834888282591
AT1G23000	-0.303881320401177	4.45780988457319	0.0497293811785619	0.0931763595598321	141	137	81	101	25.7667245230141	22.3132523291697	16.2459663371543	21.585633628109
AT1G23010	-0.88529068990501	2.7772733975591	0.00227060638395887	0.00644472803432893	55	41	18	24	10.0508499912466	6.67768865325515	3.61021474158985	5.1292594759863
AT1G23020	0.309172964027262	6.45309451470113	7.79491864512886e-06	4.02577153224609e-05	405	523	483	446	74.0108044809979	85.1812479427426	96.8740955659944	95.3187385954121
AT1G23030	-0.199140812664299	6.6375996400262	0.00233144780967821	0.00659148990990757	597	643	462	411	109.097408086804	104.725702537636	92.6621783674729	87.8385685262654
AT1G23040	-0.636151128799266	3.90013904380902	0.000210507058997552	0.000782604587607351	93	111	64	42	16.9950736215625	18.0786205002761	12.8363190812084	8.97620408297603
AT1G23050	-0.113291968574374	4.40130346933488	0.445158356553561	0.56153278647356	124	129	90	99	22.6600981620833	21.0102886895101	18.0510737079493	21.1581953384435
AT1G23052	-0.113291968574374	4.40130346933488	0.445158356553561	0.56153278647356	124	129	90	99	22.6600981620833	21.0102886895101	18.0510737079493	21.1581953384435
AT1G23060	0.404978170875084	2.18752310224035	0.233938134681355	0.337957224150469	20	23	15	31	3.6548545422715	3.74602046402118	3.00851228465821	6.62529348981564
AT1G23070	0.303930866807174	1.11113427080318	0.637289521202173	0.736744990067279	10	9	6	13	1.82742727113575	1.46583409461698	1.20340491386328	2.77834888282591
AT1G23080	0.0710927516247357	7.10054429826064	0.204145288515538	0.303161258356845	741	835	699	639	135.412360791159	135.996829889465	140.196672465073	136.566533548135
AT1G23090	-0.140522821466244	6.18245240666479	0.065091006402207	0.117008051642712	399	489	332	319	72.9143481183164	79.6436524741895	66.5884052337684	68.1764072016513
AT1G23100	0.24149539524457	3.42682944375018	0.225907219178774	0.328942414121501	53	60	51	57	9.68536453701947	9.77222729744657	10.2289417678379	12.1819912554675
AT1G23110	0.304049137837373	1.2879798878276	0.555834333803696	0.664720561375504	8	14	15	7	1.4619418169086	2.2801863694042	3.00851228465821	1.49603401382934
AT1G23120	0.814139931522176	3.2097895576049	0.000153927758339927	0.000589324222242893	36	42	61	50	6.5787381760887	6.8405591082126	12.2346166242767	10.6859572416381
AT1G23130	0.24386904807593	6.35141690297323	0.000528704704042968	0.00177966918795355	435	449	432	414	79.4930862944051	73.1288342758918	86.6451537981565	88.4797259607637
AT1G23140	-0.330559156615593	2.23134769207972	0.327575406040953	0.44246889060989	27	29	25	11	4.93405363206652	4.72324319376584	5.01418714109702	2.35091059316039
AT1G23149	0.618186475142767	3.18763173996592	0.00704868739502017	0.0173477456327869	39	44	44	59	7.12696635742942	7.16630001812748	8.82496936833076	12.609429545133
AT1G23150	0.618186369839452	3.18763173996592	0.00704834193779379	0.0173477456327869	39	44	44	59	7.12696635742942	7.16630001812748	8.82496936833076	12.609429545133
AT1G23170	-0.0884963032532526	4.39480634868017	0.565133935387488	0.672723838638003	110	140	100	90	20.1016999824932	22.801863694042	20.0567485643881	19.2347230349486
AT1G23180	0.117648338044071	6.30552723976414	0.100983620719309	0.169423991306849	422	471	390	393	77.1174308419286	76.7119842849555	78.2213194011135	83.9916239192757
AT1G23190	0.300629111860401	6.93828980115192	3.18274594772996e-07	2.21869834937192e-06	601	703	687	611	109.828378995259	114.497929835082	137.789862637346	130.582397492818
AT1G23200	-2.01666217995553	2.72678754085861	1.24502835030562e-11	1.99500063452111e-10	49	62	11	11	8.95439362856517	10.0979682073615	2.20624234208269	2.35091059316039
AT1G23205	-1.46484269298778	3.91795718731856	8.62501980783937e-16	2.65434984586257e-14	120	123	35	36	21.929127253629	20.0330659597655	7.01986199753583	7.69388921397946
AT1G23220	-0.0134971525167312	4.82593253649716	0.934449577758604	0.969889118641959	155	176	139	126	28.3251227026041	28.6652000725099	27.8788805044994	26.9286122489281
AT1G23230	0.198401986633361	6.69590445366869	0.00161919740104508	0.00479210069462176	521	620	549	509	95.2089608261726	100.979682073615	110.111549618491	108.783044719876
AT1G23260	0.314924847153026	5.72625251573859	0.000327005861370202	0.00116164516396099	262	296	303	258	47.8785945037566	48.2096546674031	60.7719481500959	55.1395393668528
AT1G23280	-0.770143112121713	5.21616540490634	8.88869684240889e-13	1.70654824606505e-11	252	280	128	124	46.0511672326209	45.603727388084	25.6726381624167	26.5011739592626
AT1G23290	0.320856803525459	5.90553630082632	9.37564008213118e-05	0.000377678575551028	304	327	327	310	55.5537890425268	53.2586387710838	65.585567805549	66.2529348981564
AT1G23310	0.379072420763305	9.09002806709146	3.17973054874994e-19	1.49197805367018e-17	2727	2905	3034	2891	498.339416838719	473.138671651371	608.521751443534	617.862047711517
AT1G23330	-0.502825103321795	5.08687138767019	6.96952865947905e-06	3.63991330813372e-05	202	254	134	126	36.9140308769421	41.3690955591905	26.87604307628	26.9286122489281
AT1G23340	-1.5161333294706	4.07079921566862	2.85466709175439e-18	1.19240754948391e-16	139	134	40	37	25.4012390687869	21.8246409642973	8.02269942575523	7.90760835881222
AT1G23360	0.267745386354848	5.49328493521952	0.00474495831830574	0.0123381887086461	227	255	237	232	41.4825990547815	41.5319660141479	47.5344940975997	49.5828416012009
AT1G23380	0.204924997531737	4.433149468828	0.143869497497509	0.227570444000783	107	127	110	108	19.5534718011525	20.6845477795952	22.0624234208269	23.0816676419384
AT1G23390	0.25402543173633	7.85044593529634	1.61423938150048e-07	1.18655382987919e-06	1211	1284	1247	1159	221.301442534539	209.125664165357	250.107654597919	247.700488861172
AT1G23400	0.218772370634583	7.23952859252435	6.36884160760917e-05	0.000267417231786591	793	860	820	735	144.914982601065	140.068591263401	164.465338227982	157.083571452081
AT1G23410	-0.422901112773476	4.16851097368546	0.00671390381125199	0.0166353143568637	104	130	72	69	19.0052436198118	21.1731591444676	14.4408589663594	14.7466209934606
AT1G23440	0.366452427573662	5.90328705730935	7.70601649483444e-06	3.98477408419571e-05	288	332	335	311	52.6299054087096	54.072991045871	67.1901076907001	66.4666540429892
AT1G23450	-0.738856544776462	1.07935840263838	0.200651932118906	0.298842999320499	10	15	3	9	1.82742727113575	2.44305682436164	0.601702456931642	1.92347230349486
AT1G23460	-0.457717212190042	4.53563325139773	0.000706566444471978	0.00230280579091498	144	162	90	90	26.3149527043548	26.3850137031057	18.0510737079493	19.2347230349486
[truncated: 18,928 more rows]
