# Supplementary material for: Multiomics Reveals the Regulatory Mechanisms of Arabidopsis Tissues under Heat Stress
Source: Int J Mol Sci. 2023 Jul 4;24(13):11081. doi: 10.3390/ijms241311081 (PMC10341750; doi:10.3390/ijms241311081)
Supplement: Supplementary file 1 [file ijms-24-11081-s001.zip › group4.edger]

	logFC	logCPM	PValue	FDR	reads.SRR12389357	reads.SRR12389358	reads.SRR8767383	reads.SRR8767384	reads.SRR12389357	reads.SRR12389358	reads.SRR8767383	reads.SRR8767384
AT1G01010	-0.144124663989451	3.44089831900868	0.5246724245697	0.590769060699132	137	146	44	59	11.3092345926538	11.6370360628559	8.47594920517749	10.4698960321578
AT1G01020	0.385902680561712	4.71264387473836	0.0071256141184477	0.0122016260776272	280	321	159	156	23.1137641309712	25.5855381929915	30.6289982641641	27.6831149324851
AT1G01030	0.410120507715194	3.04758984089673	0.144506251781999	0.19171228450942	110	77	49	51	9.08040733716725	6.13734093725964	9.43912525122039	9.05024911254322
AT1G01040	0.0765722023812146	6.78234793371912	0.423005961334105	0.49113742116811	1270	1495	529	643	104.837430165476	119.160061054586	101.904025671339	114.104121164025
AT1G01046	-0.183895666044651	1.09068123396368	0.829985979298269	0.866519797701006	23	28	9	9	1.89863062504406	2.23176034082169	1.73371688287721	1.59710278456645
AT1G01050	0.794965563942186	6.36726421683465	3.96929475050899e-21	3.13052772111311e-20	801	807	533	588	66.1218752460997	64.3225212515393	102.674566508173	104.344048591675
AT1G01060	7.96896418769935	8.68542264369419	0	0	40	47	4206	4584	3.30196630442445	3.74616914352212	810.223689931285	813.457684939179
AT1G01070	-1.20574552417795	4.07084169288021	3.61771973347297e-10	1.44746001021016e-09	261	273	40	53	21.5453301363696	21.7596633230114	7.70540836834318	9.40516084244688
AT1G01080	0.479017888108332	6.75792599282599	1.67970739194256e-09	6.35700118036405e-09	1163	1204	637	688	96.004670301141	95.9656946553325	122.708628265865	122.089635086858
AT1G01090	0.487084756490863	7.29318995857408	1.75098082391049e-10	7.20737059137252e-10	1666	1741	884	1036	137.526896579278	138.767669763234	170.289524940384	183.844276090094
AT1G01100	1.08888397421068	5.98240166938824	1.64872852071176e-31	2.10545771499166e-30	528	573	442	499	43.5859552184028	45.6713812603867	85.1447624701921	88.5504766109621
AT1G01110	0.277991137902772	2.10842920346338	0.461323328541219	0.528875770858584	50	49	30	18	4.12745788053057	3.90558059643795	5.77905627625738	3.1942055691329
AT1G01120	0.469085548269017	7.19204530800633	5.11042997549726e-10	2.01771726742684e-09	1587	1612	865	913	131.00551312804	128.485631050163	166.629455965421	162.017204701019
AT1G01130	2.05667123408991	2.00110179090954	6.82200883182005e-08	2.20767470499281e-07	30	19	30	53	2.47647472831834	1.51440880270043	5.77905627625738	9.40516084244688
AT1G01140	0.59595072927034	7.13159101828926	1.2019741930617e-10	5.00796831209446e-10	1416	1510	921	850	116.889607176626	120.355646951455	177.417027681102	150.837485209054
AT1G01160	0.287128758425847	5.88007282548238	0.00315348528307238	0.00573251100761517	684	700	334	344	56.4636238056582	55.7940085205422	64.3401598756655	61.0448175434288
AT1G01170	0.606806686485132	5.74094295190681	4.76833161743582e-09	1.72924261845067e-08	580	548	338	352	47.8785114141546	43.6787380989387	65.1107007124998	62.4644644630434
AT1G01180	-0.0671413575894826	5.38987118677094	0.581567574024905	0.64500126942645	545	549	214	205	44.9892908977832	43.7584438253966	41.223934770636	36.3784523151247
AT1G01190	-2.40315733114655	1.89574982062516	2.97511755572718e-07	9.03122543176806e-07	60	60	4	5	4.95294945663668	4.78234358747504	0.770540836834318	0.887279324759139
AT1G01200	1.13288367281434	1.08732934682245	0.0192081128732642	0.0305595702921352	24	12	14	18	1.98117978265467	0.956468717495009	2.69689292892011	3.1942055691329
AT1G01210	0.607630759965266	3.90552726727775	0.00307986817098439	0.00560759745904095	134	188	91	106	11.0615871198219	14.9846765740885	17.5298040379807	18.8103216848938
AT1G01220	-1.28789173661553	6.10165411276805	1.67790770480217e-34	2.40660965713108e-33	1099	1256	188	199	90.7215242140619	100.110392431144	36.2154193312129	35.3137171254137
AT1G01225	-0.789581087453735	1.76889941542307	0.102361339786695	0.140595035134988	59	35	6	16	4.87040029902607	2.78970042602711	1.15581125525148	2.83929383922925
AT1G01230	-0.3378974289024	5.22387220471913	0.00731292047192358	0.0124926649326694	540	502	167	164	44.5765451097301	40.0122746818745	32.1700799378328	29.1027618520998
AT1G01240	-0.9538360146897	6.18307073987705	3.57172192007427e-20	2.67899805721267e-19	1202	1149	251	236	99.2240874479548	91.5818797001471	48.3514375113534	41.8795841286314
AT1G01250	-0.597242335172987	2.05306370525782	0.0965111057490808	0.133341230071313	55	58	12	18	4.54020366858362	4.62293213455921	2.31162251050295	3.1942055691329
AT1G01260	-0.490408297780312	5.38858237902227	0.00919699813791995	0.0154466681160972	568	647	213	131	46.8879215228272	51.5696050182725	41.0312995614274	23.2467183086894
AT1G01290	0.0497734405394352	4.75402193615103	0.769552554329544	0.814576446563366	319	362	156	126	26.333181277785	28.8534729777661	30.0510926365384	22.3594389839303
AT1G01300	-1.83259952752757	5.89720340822381	4.25946999070397e-50	1.05666367154594e-48	1123	1063	102	145	92.7027039967165	84.7271872247662	19.6487913392751	25.731100418015
AT1G01310	0.723377264140887	0.55887299820572	0.216199563508651	0.27414744624992	8	19	7	11	0.660393260884891	1.51440880270043	1.34844646446006	1.95201451447011
AT1G01320	0.17835931840411	8.92039035229773	0.0542075280121557	0.0789251543875143	5300	6441	2397	2946	437.51053533624	513.384584115446	461.746596472965	522.784978148085
AT1G01340	0.425598256606991	4.53284925472404	0.0148784437715662	0.0241645806190556	241	284	156	126	19.8943469841573	22.6364263140485	30.0510926365384	22.3594389839303
AT1G01350	0.719843703207361	5.35762925214272	3.30314822595777e-10	1.3265110437054e-09	420	415	278	274	34.6706461964568	33.0778764800357	53.5525881599851	48.6229069968008
AT1G01355	-0.64965363492176	0.376956675019801	0.350250819358099	0.417890202177514	19	12	0	8	1.56843399460162	0.956468717495009	0	1.41964691961462
AT1G01360	0.282055219053846	4.94532177895446	0.083910274007602	0.117306707818707	372	356	201	153	30.7082866311474	28.3752386190186	38.7196770509245	27.1507473376297
AT1G01370	1.26752595054868	1.10728594158723	0.00910165222826662	0.0153076819601831	10	25	15	19	0.825491576106113	1.99264316144793	2.88952813812869	3.37166143408473
AT1G01380	0.593813646464308	0.321571278125022	0.383076595716736	0.450914283731454	13	10	8	6	1.07313904893795	0.797057264579174	1.54108167366864	1.06473518971097
AT1G01390	0.0404057040916119	4.27144720893053	0.868848619699934	0.900374936303496	255	231	75	127	21.0500351907059	18.4120228117789	14.4476406906435	22.5368948488821
AT1G01420	-1.25145236637777	4.24928612290345	7.86896346246087e-11	3.32847912965205e-10	326	285	53	50	26.9110253810593	22.7161320405065	10.2096660880547	8.87279324759139
AT1G01430	0.24669112286671	6.93995663400684	0.0017398250770775	0.00329482550380528	1419	1494	647	742	117.137254649457	119.080355328129	124.634980357951	131.672251794256
AT1G01440	-0.409013531630562	5.83059667757978	0.000121171994491878	0.000270602149600705	759	869	240	252	62.654810626454	69.2642762919302	46.2324502100591	44.7188779678606
AT1G01448	0.0958248147984703	5.35722679692812	0.414646126766008	0.482901348471383	514	508	204	235	42.4302670118542	40.490509040622	39.2975826785502	41.7021282636795
AT1G01450	0.0462094532547981	4.55597410068701	0.765998771967776	0.811388819563274	296	297	117	129	24.434550652741	23.6726007580015	22.5383194774038	22.8918065787858
AT1G01470	-0.444577055033246	6.07663316443077	1.88993108622576e-06	5.2645760091671e-06	970	982	280	296	80.072682882293	78.2710233816749	53.9378585784022	52.526936025741
AT1G01480	2.96978990345848	1.00817907379122	1.98798987308225e-09	7.4757182988354e-09	9	6	28	20	0.742942418495502	0.478234358747504	5.39378585784022	3.54911729903656
AT1G01490	0.920350674086955	7.12018978064179	8.34528898792713e-28	8.94256338987299e-27	1275	1269	976	955	105.250175953529	101.146566875097	188.011964187574	169.470351028996
AT1G01500	-2.84413059247383	5.33872007020172	8.72638498543804e-82	5.35392623286386e-80	778	798	46	42	64.2232446210556	63.6051697134181	8.86121962359465	7.45314632797677
AT1G01510	0.311325806261156	5.8651600403566	0.00165308864799596	0.00314403687804356	686	673	313	365	56.6287221208794	53.6419539061784	60.2948204822854	64.7713907074172
AT1G01520	5.50594772484204	2.33545412141637	8.48696807730168e-40	1.47377716192357e-38	6	2	64	89	0.495294945663668	0.159411452915835	12.3286533893491	15.7935719807127
AT1G01540	0.936086419179146	7.13433861197368	1.84756117294734e-28	2.05685273340886e-27	1295	1256	987	971	106.901159105742	100.110392431144	190.130951488868	172.309644868225
AT1G01550	0.652518534304307	7.31790162560908	1.83956248117153e-15	1.07894000893562e-14	1592	1658	1039	1009	131.418258916093	132.152094467227	200.147982367714	179.052967736394
AT1G01560	-0.112934215247583	3.6149391147435	0.62710063623953	0.688055978462293	162	156	61	57	13.372963532919	12.4340933274351	11.7507477617233	10.1149843022542
AT1G01570	-0.497669002193354	1.74899057004528	0.306107241005134	0.371419285688992	39	50	19	6	3.21941714681384	3.98528632289587	3.66006897496301	1.06473518971097
AT1G01580	-0.149384340072442	2.64120727452281	0.631574516052656	0.691910818605763	72	88	24	34	5.94353934796402	7.01410392829673	4.62324502100591	6.03349940836215
AT1G01590	-0.427049930274558	0.930409979389698	0.493374244318405	0.560034765831018	19	28	6	8	1.56843399460162	2.23176034082169	1.15581125525148	1.41964691961462
AT1G01600	8.13389708934854	0.471493564338878	3.54306999677664e-09	1.30066380459246e-08	0	0	6	35	0	0	1.15581125525148	6.21095527331397
AT1G01610	-0.408896681511562	6.10494975367218	2.20593311214265e-05	5.41296910144619e-05	955	1020	269	329	78.8344455181338	81.2998409870757	51.8188712771079	58.3829795691514
AT1G01620	1.04802926162214	7.79110537897587	1.78790192357957e-50	4.50426224244807e-49	1911	1885	1517	1636	157.751440193878	150.245294373174	292.227612369415	290.31779506119
AT1G01630	-0.057157453790098	5.79558740356499	0.585493971259124	0.64881045222601	727	721	271	288	60.0132375829144	57.4678287761584	52.204141695525	51.1072891061264
AT1G01640	-0.60499765791255	3.42587995040168	0.0124057579380621	0.0203990181042754	162	144	33	48	13.372963532919	11.4776246099401	6.35696190388312	8.51788151768774
AT1G01650	-1.21563001648339	6.1012819225011	5.79693109657321e-34	8.17581674381816e-33	1110	1216	195	207	91.6295649477786	96.9221633728275	37.563865795673	36.7333640450284
AT1G01660	0.406439105138958	1.43095715263628	0.360245484861971	0.428160256360332	23	35	11	20	1.89863062504406	2.78970042602711	2.11898730129437	3.54911729903656
AT1G01670	-0.273186523603869	3.08257806164844	0.312900172539567	0.378543372972737	118	107	30	45	9.74080059805214	8.52851273099716	5.77905627625738	7.98551392283225
AT1G01680	-1.07445255832872	2.77974859424755	0.00114048375521538	0.00221790506501189	93	113	25	14	7.67707165778685	9.00674708974466	4.81588023021449	2.48438210932559
AT1G01690	-0.147727651088934	2.08966291147109	0.701061509153476	0.753603343366272	58	49	13	26	4.78785114141546	3.90558059643795	2.50425771971153	4.61385248874752
AT1G01695	-0.317643023854844	0.438249407184021	0.686414666656933	0.740601289904065	11	20	2	8	0.908040733716725	1.59411452915835	0.385270418417159	1.41964691961462
AT1G01700	-0.915696986175191	2.50565895485782	0.0108128716205554	0.0179574366107235	94	71	21	14	7.75962081539747	5.65910657851213	4.04533939338017	2.48438210932559
AT1G01710	-0.059931041127572	6.08190221277526	0.522042494043892	0.58828463217218	858	912	324	358	70.8271772299045	72.6916225296206	62.4138077835797	63.5291996527544
AT1G01720	0.411965488527102	6.04641530415151	1.20613009496899e-05	3.05522586833185e-05	756	732	392	403	62.4071631536222	58.3445917671955	75.5130020097631	71.5147135755866
AT1G01725	0.528607374336168	3.76460184875934	0.0068306657837335	0.0117389430792465	148	151	91	82	12.2172753263705	12.0355646951455	17.5298040379807	14.5513809260499
AT1G01730	0.140238718321292	5.12839027295835	0.243294939418741	0.304161681349559	423	438	187	194	34.9182936692886	34.9111081885678	36.0227841220044	34.4264378006546
AT1G01740	-0.4480945384971	4.10420351687431	0.0135829484250152	0.0221921004635517	238	245	74	68	19.6466995113255	19.5279029821898	14.2550054814349	12.0669988167243
AT1G01750	0.466817087919946	1.77608684626028	0.283967508229579	0.34778866924163	25	49	20	21	2.06372894026528	3.90558059643795	3.85270418417159	3.72657316398838
AT1G01760	0.768061028138458	3.51752455136231	0.00991584216360352	0.0165638765129198	92	143	98	61	7.59452250017624	11.3979188834822	18.8782505024408	10.8248077620615
AT1G01770	-0.602867177910693	6.05181695703342	1.48438661020064e-09	5.63753860218554e-09	943	1049	240	287	77.8438556268065	83.6113070543553	46.2324502100591	50.9298332411746
AT1G01780	-0.640279873276211	4.58410362230677	3.47139017139532e-05	8.29933219956577e-05	336	370	81	101	27.7365169571654	29.4911187894294	15.6034519458949	17.9230423601346
AT1G01790	0.172605445669094	8.24574173594046	0.0095609883256418	0.0160123707866535	3628	3739	1568	1769	299.488343811298	298.019711226153	302.052008039053	313.919425099783
AT1G01800	0.222765659010927	6.07558836207521	0.0136177436965809	0.022235874162942	797	820	362	396	65.7916786156572	65.3586956954922	69.7339457335057	70.2725225209238
AT1G01820	-0.146874392677805	6.34303859871701	0.101925435203255	0.140065554247729	1084	1092	390	399	89.4832868499027	87.0386532920458	75.127731591346	70.8048901157793
AT1G01830	-0.215962622130703	5.71375923549618	0.0372882593187673	0.0562011279828506	698	730	230	264	57.6193120122067	58.1851803142797	44.3060981179733	46.8483483472825
AT1G01840	-0.362969320613596	2.8147697398661	0.190918251480414	0.245515014086391	97	92	29	30	8.0072682882293	7.3329268341284	5.5864210670488	5.32367594855484
AT1G01860	-0.502991691718987	5.21797771079024	0.000180814454763018	0.000394111882851723	566	511	158	147	46.722823207606	40.7296262199958	30.4363630549555	26.0860121479187
AT1G01880	-0.0754053823355746	1.69461528732109	0.93972080455445	0.958648304630449	30	49	16	14	2.47647472831834	3.90558059643795	3.08216334733727	2.48438210932559
AT1G01900	1.15455335425628	2.2905698073751	0.00027872509688475	0.000591545657934473	35	52	34	44	2.8892205163714	4.1446977758117	6.5495971130917	7.80805805788042
AT1G01910	-0.364932911662724	6.05743641395567	0.000101700576691402	0.000229143696236424	951	937	281	308	78.5042488876914	74.6842656910686	54.1304937876108	54.656406405163
AT1G01920	1.29457454800328	4.86335251784211	1.04386469593839e-21	8.45217505050195e-21	241	238	210	263	19.8943469841573	18.9699628969843	40.4533939338017	46.6708924823307
AT1G01930	0.0757891603813975	5.14107486706419	0.553912823578953	0.618714134262982	417	468	192	182	34.4229987236249	37.3022799823053	36.9859601680472	32.2969674212327
AT1G01940	0.457414519837734	3.96585705554181	0.0206121155427952	0.0326108382975535	158	193	81	113	13.0427669024766	15.3832052063781	15.6034519458949	20.0525127395565
AT1G01950	0.455096816284706	5.72334006495622	1.04856618269942e-05	2.67842969363292e-05	560	616	319	328	46.2275282619423	49.0987274980771	61.4506317375368	58.2055237041995
AT1G01960	-0.703995562219158	7.64777624323556	1.99991310687022e-16	1.23913061533988e-15	3050	3246	680	876	251.774930712365	258.7247880824	130.991942261834	155.451337697801
AT1G01970	-0.510157878369229	5.79319224386708	7.25690258924572e-07	2.11097066195394e-06	801	822	210	248	66.1218752460997	65.5181071484081	40.4533939338017	44.0090545080533
AT1G01990	-0.166358592754182	5.63510052645338	0.127699220856335	0.171272474066262	641	693	238	239	52.9140100284019	55.2360684353367	45.8471797916419	42.4119517234869
AT1G02000	-0.643791215437671	4.86511470698774	2.97933251729912e-06	8.10646868060306e-06	435	428	101	121	35.9088835606159	34.1140509239886	19.4561561300665	21.4721596591712
AT1G02010	-0.0774752077753586	4.9682282452075	0.554824175742434	0.619625345622429	403	414	149	162	33.2673105170764	32.9981707535778	28.7026461720783	28.7478501221961
AT1G02020	-0.935530097447653	5.52245196701261	3.0598594305601e-14	1.65630965947574e-13	682	779	134	173	56.2985254904369	62.0907609107176	25.8131180339496	30.6998646366662
AT1G02050	0.554545932843079	3.73222917144303	0.00404548588027503	0.00722902011075608	147	143	87	84	12.1347261687599	11.3979188834822	16.7592632011464	14.9062926559535
AT1G02060	0.438981004506137	4.21917114216535	0.0167937703374694	0.0270024834071959	179	242	109	120	14.7762992122994	19.288785802816	20.9972378037352	21.2947037942193
AT1G02080	0.0825961465249855	7.84212071792402	0.449546965318164	0.517596431948435	2565	3188	1053	1400	211.738589271218	254.101855947841	202.844875296634	248.438210932559
AT1G02090	0.408935520476049	5.37401357256401	0.000492593828598104	0.0010114503138096	494	445	243	258	40.779283859642	35.4690482737732	46.8103558376848	45.7836131575716
AT1G02100	0.514060174060094	6.42443864378356	8.62641984023776e-08	2.76127780567453e-07	957	902	544	521	78.999543833355	71.8945652650415	104.793553809467	92.4545056399023
AT1G02110	0.479245006574743	5.75112405222262	3.7793232717069e-06	1.01616905485436e-05	604	584	306	360	49.8596911968092	46.5481442514238	58.9463740178253	63.884111382658
AT1G02120	0.271324241043119	7.21180208316343	0.00062414770932129	0.00126264289563031	1739	1744	771	920	143.552985084853	139.006786942608	148.521746299815	163.259395755682
AT1G02130	0.0473088647760585	5.82474209915425	0.641848009027627	0.700996415051929	720	714	293	302	59.4353934796402	56.909888690953	56.4421162981138	53.591671215452
AT1G02140	0.404804564765108	6.21741858660489	5.22037825899965e-06	1.37968659816937e-05	829	849	413	480	68.4332516591968	67.6701617627719	79.5583414031433	85.1788151768774
AT1G02145	0.0366641144596388	5.76558356475423	0.723246960730682	0.773052399698532	676	705	271	298	55.8032305447733	56.1925371528317	52.204141695525	52.8818477556447
AT1G02150	0.178131645686024	6.92663760868871	0.0221780278732979	0.0349166486170586	1463	1490	644	698	120.769417584324	118.761532422297	124.057074730325	123.864193736376
AT1G02160	-0.146180669664533	4.41889247130715	0.369096289988477	0.436890861419627	287	278	102	103	23.6916082342455	22.158191955301	19.6487913392751	18.2779540900383
AT1G02170	-0.755966269573617	5.45903783505724	1.06376974045318e-10	4.45121722936187e-10	648	701	144	177	53.4918541316761	55.8737142470001	27.7394701260354	31.4096880964735
AT1G02180	0.217050670738382	2.96326729023213	0.497122207868684	0.563565505994289	102	83	31	56	8.42001407628236	6.61557529600714	5.97169148546596	9.93752843730236
AT1G02190	3.90055525129572	-0.578908169190939	1.84427293082007e-05	4.56848333314533e-05	0	2	6	8	0	0.159411452915835	1.15581125525148	1.41964691961462
AT1G02205	-0.949936823722683	4.47930154326667	0.0033528823284448	0.00607058354179137	349	340	30	116	28.8096560061034	27.0999469956919	5.77905627625738	20.584880334412
AT1G02220	1.08779546390631	2.82588552474027	1.82658061368827e-05	4.52780606112964e-05	61	69	56	55	5.03549861424729	5.4996951255963	10.7875717156804	9.76007257235053
AT1G02230	-1.06145833961701	1.39923169458169	0.056302927528446	0.0816764106437493	31	43	12	2	2.55902388592895	3.42734623769045	2.31162251050295	0.354911729903656
AT1G02260	-0.528273978873657	5.8526118822827	5.09781048840292e-07	1.5077146622407e-06	834	866	210	264	68.8459974472499	69.0251591125565	40.4533939338017	46.8483483472825
AT1G02270	-1.48751514606845	5.7177072649312	1.77151745840374e-39	3.04097467330047e-38	905	931	122	141	74.7069876376033	74.2060313323211	23.5014955234467	25.0212769582077
AT1G02280	1.4000080452952	6.65319275459085	5.91082109720041e-59	1.87842417515442e-57	766	733	789	799	63.2326547297283	58.4242974936534	151.989180065569	141.78723609651
AT1G02290	-0.962686895890086	4.29927793989077	3.20061071189137e-07	9.68700244873564e-07	314	294	70	55	25.920435489732	23.4334835786277	13.4844646446006	9.76007257235053
AT1G02300	-2.2153831025364	5.66591476710095	5.76470700562949e-70	2.63806556594089e-68	950	969	72	94	78.4216997300808	77.2348489377219	13.8697350630177	16.6808513054718
AT1G02305	0.203195625386861	6.82446551272888	0.0183039521664723	0.0292277147525221	1375	1353	636	624	113.505091714591	107.841847897562	122.515993056657	110.732459729941
AT1G02330	0.35813838927731	5.07034542509438	0.00284630476416091	0.00521308798928011	384	391	193	206	31.6988765224748	31.1649390450457	37.1785953772558	36.5559081800765
AT1G02335	0.390004288371658	3.82975803168884	0.0784682513140348	0.110397064511477	177	148	68	104	14.6112008970782	11.7964475157718	13.0991942261834	18.4554099549901
AT1G02340	0.691529508661941	5.74760496120059	0.00633933371869659	0.010957492134281	533	571	480	224	43.9987010064558	45.5119698074708	92.4649004201181	39.7501137492094
AT1G02350	0.878372577839252	2.80644785978414	0.00811634094366351	0.0137494130883399	69	69	66	35	5.69589187513218	5.4996951255963	12.7139238077662	6.21095527331397
AT1G02360	0.250594973451078	2.91202460977185	0.490798691537217	0.55756680792683	83	95	58	26	6.85158008168074	7.57204401350215	11.1728421340976	4.61385248874752
AT1G02370	-0.213100406955475	3.61225573752871	0.402528016591237	0.470252726734921	161	163	38	75	13.2904143753084	12.9920334126405	7.32013794992602	13.3091898713871
AT1G02380	0.262317274477161	3.02154522121785	0.323950194814276	0.39041438461661	106	85	48	44	8.7502107067248	6.77498674892298	9.24649004201181	7.80805805788042
AT1G02390	-2.86532794290968	4.00235125201762	2.36631402355568e-30	2.86209212961035e-29	274	310	20	12	22.6184691853075	24.7087752019544	3.85270418417159	2.12947037942193
AT1G02400	1.39850189673571	3.02442113957362	8.94888864887957e-09	3.15531064778932e-08	71	62	71	70	5.86099019035341	4.94175504039088	13.6770998538091	12.4219105466279
AT1G02405	-1.25074661609018	0.817615839268283	0.0452869789315842	0.0669901470368406	27	21	6	2	2.22882725548651	1.67382025561626	1.15581125525148	0.354911729903656
AT1G02410	0.198026910114672	5.2262821662217	0.0962379114651926	0.133001573231474	449	457	213	204	37.0645717671645	36.4255169912682	41.0312995614274	36.2009964501729
AT1G02420	-0.837367685399402	3.47635186693814	0.000494835019445655	0.00101583769191456	146	184	37	37	12.0521770111493	14.6658536682568	7.12750274071744	6.56586700321763
AT1G02430	-0.761443129711494	2.42330264780276	0.0200782715069442	0.0318569344541163	79	73	16	20	6.5213834512383	5.81851803142797	3.08216334733727	3.54911729903656
AT1G02450	-3.56627521806775	2.38723812939132	1.81354931748432e-14	9.95251712069765e-14	87	94	4	2	7.18177671212319	7.49233828704423	0.770540836834318	0.354911729903656
AT1G02460	-9.41489393485976	2.73304727432636	1.26159125952374e-27	1.34007036627401e-26	126	117	0	0	10.401193858937	9.32556999557633	0	0
AT1G02470	1.61260076157878	2.28747491083767	1.00695659428405e-07	3.19795865483842e-07	41	32	44	46	3.38451546203506	2.55058324665336	8.47594920517749	8.16296978778408
AT1G02475	0.475294126197052	6.34748662794498	3.43231877679633e-08	1.1438514031856e-07	899	890	483	516	74.2116926919396	70.9380965475465	93.0428060477439	91.5672263151432
AT1G02500	0.960848959138741	7.56368831872178	2.60470379993461e-42	5.01076995103147e-41	1680	1700	1248	1396	138.682584785827	135.49973497846	240.408741092307	247.728387472752
AT1G02520	-2.22559815042	1.00083856865163	0.00182240385899959	0.00344351580853547	19	41	4	1	1.56843399460162	3.26793478477461	0.770540836834318	0.177455864951828
AT1G02560	0.467626352466125	7.45659307795117	8.97526833831368e-11	3.77917284935836e-10	1924	1914	1024	1108	158.824579242816	152.556760440454	197.258454229585	196.621098366625
AT1G02610	0.616476326629992	5.24064932582991	4.78246931741903e-07	1.41941470707283e-06	402	398	254	238	33.1847613594658	31.7228791302511	48.9293431389792	42.234495858535
AT1G02620	-3.87929268690419	3.20291893857837	1.64292883633419e-24	1.52231171690632e-23	161	173	1	8	13.2904143753084	13.7890906772197	0.192635209208579	1.41964691961462
AT1G02640	2.82498397724604	5.81423370828001	1.17455374365146e-127	1.62013445108349e-125	227	182	572	593	18.7386587776088	14.506442215341	110.187339667307	105.231327916434
AT1G02650	1.21858306827665	1.895341596803	0.000295546153268063	0.000625130737891307	31	33	29	31	2.55902388592895	2.63028897311127	5.5864210670488	5.50113181350666
AT1G02660	1.04542780893566	6.10609275594597	9.00997297511333e-27	9.15543178646705e-26	638	579	496	513	52.66636255557	46.1496156191342	95.5470637674554	91.0348587202877
AT1G02670	1.86636678296946	1.29470859115608	1.89657273229597e-05	4.68756424837011e-05	12	20	27	20	0.990589891327336	1.59411452915835	5.20115064863164	3.54911729903656
AT1G02680	0.250391614755832	4.32565629305811	0.149833335158014	0.197996231518428	249	229	122	106	20.5547402450422	18.2526113588631	23.5014955234467	18.8103216848938
AT1G02690	0.199662566731662	2.8596182045966	0.563524342267211	0.628079365773925	69	104	31	49	5.69589187513218	8.28939555162341	5.97169148546596	8.69533738263956
AT1G02700	-1.75160875543718	2.71032447208906	3.6245809550527e-07	1.09124574295387e-06	95	115	8	17	7.84216997300808	9.1661585426605	1.54108167366864	3.01674970418107
AT1G02710	-2.84861705115481	1.23314714590196	1.25591180513702e-05	3.17512396959702e-05	39	35	3	1	3.21941714681384	2.78970042602711	0.577905627625738	0.177455864951828
AT1G02720	0.178029559657885	4.47129842291666	0.257416081256426	0.319087658658778	252	288	125	120	20.8023877178741	22.9552492198802	24.0794011510724	21.2947037942193
AT1G02730	0.235415568504231	3.77805274042865	0.385649920016428	0.453504159525939	155	172	50	106	12.7951194296448	13.7093849507618	9.63176046042897	18.8103216848938
AT1G02740	-0.61150605383011	4.51448748561771	0.000386597344136868	0.000804594087332044	317	351	70	106	26.1680829625638	27.976709986729	13.4844646446006	18.8103216848938
AT1G02750	0.675671674306566	4.80273102992565	5.91173505124148e-07	1.73629318954388e-06	280	302	189	184	23.1137641309712	24.071129390291	36.4080545404215	32.6518791511363
AT1G02770	-1.77985840049798	0.859194767393559	0.00508443151755006	0.00893289147107778	31	21	2	4	2.55902388592895	1.67382025561626	0.385270418417159	0.709823459807311
AT1G02780	1.171106743375	7.30867398121525	3.63374699564631e-52	9.47355835366289e-51	1284	1305	1076	1269	105.993118372025	104.015973027582	207.275485108431	225.19149262387
AT1G02790	-7.5155341446549	0.995774306071897	1.2659987206976e-08	4.40000162952958e-08	27	38	0	0	2.22882725548651	3.02881760540086	0	0
AT1G02816	0.176706818955885	4.78200127515838	0.194284464523014	0.249415085842119	332	338	152	152	27.406320326723	26.9405355427761	29.2805517997041	26.9732914726778
AT1G02820	0.478880555753643	3.18213281065346	0.0442430728058408	0.0655756380887668	100	102	58	55	8.25491576106113	8.12998409870757	11.1728421340976	9.76007257235053
AT1G02840	0.819884104229098	7.02872862167644	4.46981417136321e-27	4.59478941960059e-26	1222	1272	852	916	100.875070600167	101.385684054471	164.12519824571	162.549572295874
AT1G02850	-0.00586899024526734	5.66985241710057	0.975082468570291	0.987748072072698	591	718	254	269	48.7865521478713	57.2287115967847	48.9293431389792	47.7356276720417
AT1G02860	-0.093726329478611	5.45332436118113	0.404273588613515	0.472150184648067	571	581	197	237	47.1355689956591	46.30902707205	37.9491362140901	42.0570399935832
AT1G02870	0.828129416402433	4.20254727173853	1.12373263818156e-06	3.20273682297672e-06	166	201	117	145	13.7031601633615	16.0208510180414	22.5383194774038	25.731100418015
AT1G02880	-0.378766396286701	5.07253573566323	0.0058468883205335	0.0101613913811148	504	441	144	148	41.6047754357481	35.1502253679416	27.7394701260354	26.2634680128705
AT1G02890	0.0928307445341493	7.53925968476574	0.219074974696732	0.277178583325315	2194	2451	946	1043	181.112851797681	195.358735548355	182.232907911316	185.086467144756
AT1G02900	2.71833698747041	0.920345025907492	4.30475611473648e-08	1.41951850924906e-07	10	6	24	19	0.825491576106113	0.478234358747504	4.62324502100591	3.37166143408473
AT1G02910	-0.114675808330583	6.64081657686297	0.207306093314721	0.26423069721987	1306	1348	501	482	107.809199839458	107.443319265273	96.5102398134983	85.533726906781
AT1G02920	0.488961221243428	6.35452645854611	0.00202080312589148	0.00379258901818618	870	922	595	406	71.8177671212319	73.4886797941998	114.617949479105	72.0470811704421
AT1G02930	0.671149301579325	6.41413336837416	4.83386266604099e-07	1.43379281671239e-06	837	907	627	481	69.0936449200817	72.2930938973311	120.782276173779	85.3562710418292
AT1G02950	-0.237887981875729	3.86485379746636	0.215591519058022	0.273562534494785	199	191	59	74	16.4272823645117	15.2237937534622	11.3654773433062	13.1317340064353
AT1G02952	-0.0673436329187163	3.46996961851737	0.780826546147385	0.823864563338604	141	143	48	61	11.6394312230962	11.3979188834822	9.24649004201181	10.8248077620615
AT1G02960	0.0217813123420207	5.59248406150175	0.847127983078013	0.881435488063571	628	601	249	252	51.8408709794639	47.9031416012083	47.9661670929363	44.7188779678606
AT1G02970	-0.552385073096173	1.01085276506161	0.336556259389976	0.403655814558192	30	21	4	10	2.47647472831834	1.67382025561626	0.770540836834318	1.77455864951828
AT1G02990	-0.496483712014094	6.07372032997558	7.85831901926572e-06	2.03619033580734e-05	883	1092	261	301	72.8909061701698	87.0386532920458	50.2777896034392	53.4142153505002
AT1G03000	-0.585499041337413	6.28916749460487	1.06577415784488e-09	4.09163868849687e-09	1141	1205	321	306	94.1885888337075	96.0454003817904	61.835902155954	54.3014946752593
AT1G03010	1.66081420713637	1.22309609355214	0.000221206820632175	0.000476176143273401	17	16	26	16	1.40333567938039	1.27529162332668	5.00851543942307	2.83929383922925
AT1G03020	-2.18346596604147	2.08998536270641	2.58823565880947e-07	7.88018085913986e-07	67	70	6	6	5.53079355991096	5.57940085205422	1.15581125525148	1.06473518971097
AT1G03030	0.185359691389041	5.12668822610778	0.168474240018059	0.219661597426699	457	391	179	209	37.7249650280494	31.1649390450457	34.4817024483357	37.088275774932
AT1G03040	-0.167117779232592	6.18792579273044	0.0655445760607076	0.0938785227045218	977	987	327	376	80.6505269855673	78.6695520139644	62.9917134112055	66.7234052218873
AT1G03055	1.0418520536842	3.82626617644024	7.27483172536118e-08	2.34874173682851e-07	144	119	101	117	11.887078695928	9.48498144849217	19.4561561300665	20.7623361993639
AT1G03060	-0.135286950896422	7.1626680513363	0.3479818898589	0.415437958128154	1528	2324	655	751	126.135112829014	185.2361082882	126.17606203162	133.269354578823
AT1G03070	-1.12711211531276	1.24108896323657	0.036073679266862	0.0545014361890157	26	40	8	4	2.14627809787589	3.1882290583167	1.54108167366864	0.709823459807311
AT1G03080	-0.338457335563373	6.97067102949056	0.0170226969860545	0.0273457036162364	1428	2142	527	605	117.880197067953	170.729666072859	101.518755252921	107.360798295856
AT1G03090	1.05335055048213	6.9826183728846	6.79503577045017e-32	8.83990974578497e-31	1050	1140	933	888	86.6766154911419	90.8645281620258	179.728650191605	157.580808077223
AT1G03100	-0.36857276110159	3.6076292716933	0.114917308490805	0.155772702316537	145	189	43	61	11.9696278535386	15.0643823005464	8.28331399596892	10.8248077620615
AT1G03110	1.01707190287596	3.50275339055122	9.29533077750393e-07	2.6719611039266e-06	102	111	89	84	8.42001407628236	8.84733563682883	17.1445336195636	14.9062926559535
AT1G03130	0.329259763198341	7.77265182526098	6.03511957894461e-06	1.58318101822085e-05	2502	2520	1252	1280	206.53799234175	200.858430673952	241.179281929141	227.14350713834
AT1G03140	0.0845298798258032	6.51575385874762	0.35493321686946	0.422724809240302	1106	1185	496	478	91.2993683173361	94.4512858526321	95.5470637674554	84.8239034469737
AT1G03150	-0.582565514959791	4.83554874649721	2.46722574707974e-05	6.01166043033749e-05	410	425	104	120	33.8451546203506	33.8749337446149	20.0340617576923	21.2947037942193
AT1G03160	-0.826411994252802	7.04118491358537	4.67778803399834e-24	4.24339083363963e-23	2074	2147	436	521	171.206952884408	171.128194705149	83.9889512149406	92.4545056399023
AT1G03180	0.630071257491677	1.64318455308373	0.113843413813325	0.154446188285112	27	37	14	26	2.22882725548651	2.94911187894294	2.69689292892011	4.61385248874752
AT1G03190	-0.324662762681061	4.86811292817648	0.04335423052931	0.0644202329868248	364	445	106	154	30.0478933702625	35.4690482737732	20.4193321761094	27.3282032025815
AT1G03200	0.00674499556583316	1.03514097006203	1	1	21	26	7	12	1.73353230982284	2.07234888790585	1.34844646446006	2.12947037942193
AT1G03210	-0.128151345560881	4.93010171251991	0.349129850523421	0.416654995571579	385	421	146	150	31.7814256800854	33.5561108387832	28.1247405444526	26.6183797427742
AT1G03220	-0.094476691584013	6.08128928389559	0.382286868862363	0.450120917332855	935	850	342	329	77.1834623659216	67.7498674892298	65.8812415493342	58.3829795691514
AT1G03230	-0.708328402280776	4.95295893922132	4.23815911024634e-07	1.26539693790576e-06	439	492	100	129	36.2390801910584	39.2152174172953	19.2635209208579	22.8918065787858
AT1G03250	-0.649957137221741	5.54965493772627	9.61603302358546e-09	3.38012337386072e-08	678	730	182	178	55.9683288599945	58.1851803142797	35.0596080759615	31.5871439614254
AT1G03260	0.0327372444291809	4.45689249510417	0.856337549351053	0.889209618403111	295	260	115	113	24.3520014951303	20.7234888790585	22.1530490589866	20.0525127395565
AT1G03270	0.544600624598912	2.42601421398082	0.0668714844980047	0.0955819432646207	59	57	34	34	4.87040029902607	4.54322640810129	6.5495971130917	6.03349940836215
AT1G03280	0.0307851523553972	6.06294498584021	0.75245066504432	0.799388921420603	821	880	353	344	67.7728583983119	70.1410392829673	68.0002288506285	61.0448175434288
AT1G03290	-0.65011886326859	6.36361773124124	4.08929320598083e-13	2.05192630451809e-12	1228	1282	317	325	101.370365545831	102.18274131905	61.0653613191197	57.673156109344
AT1G03300	-0.701033640535567	4.06093133400788	0.000277492991506486	0.000588995000743167	236	255	66	55	19.4816011961043	20.3249602467689	12.7139238077662	9.76007257235053
AT1G03310	-2.12456154993885	6.79051485106367	3.48876620448731e-111	3.70781496781823e-109	2150	2186	203	196	177.480688862814	174.236718037007	39.1049474693416	34.7813495305583
AT1G03330	0.937081569362025	4.76624203823541	2.01788797995961e-12	9.63562566222306e-12	256	261	184	214	21.1325843483165	20.8031946055164	35.4448784943786	37.9755550996912
AT1G03340	-2.35825315202112	3.72061840738417	1.65098358275926e-21	1.3263106031014e-20	226	235	17	19	18.6561096199982	18.7308457176106	3.27479855654585	3.37166143408473
AT1G03350	-0.450479672072564	6.12148706764096	1.06599067673303e-05	2.71936682473515e-05	980	1038	308	284	80.8981744583991	82.7345440633182	59.3316444362425	50.3974656463191
AT1G03360	1.34425839916269	3.21563611495161	2.22745178127247e-08	7.55391625003807e-08	83	72	84	74	6.85158008168074	5.73881230497005	16.1813575735207	13.1317340064353
AT1G03365	0.0197912485810338	5.77102683617067	0.854684733149723	0.887825849224428	680	713	277	290	56.1334271752157	56.8301829644951	53.3599529507765	51.4622008360301
AT1G03370	-0.34374461946082	6.73555606491709	6.6392562764404e-05	0.000153229969527103	1432	1594	443	515	118.210393698395	127.05092797392	85.3373976794007	91.3897704501913
AT1G03380	-0.941422185104248	6.95422820912929	1.00031665832199e-30	1.22900560250818e-29	1966	2102	397	454	162.291643862462	167.541437014542	76.476178055806	80.5649626881298
AT1G03400	0.0172922667505968	6.25987018547408	0.851392318018113	0.885162195602409	966	992	380	416	79.7424862518506	79.068080646254	73.2013794992602	73.8216398199604
AT1G03410	-0.361737871249764	5.89493422310937	0.000221549676743768	0.000476861405820004	826	857	253	273	68.185604186365	68.3078075744352	48.7367079297706	48.445451131849
AT1G03430	-1.01752669125302	5.36970961991935	9.74941592640661e-11	4.09273452088673e-10	670	657	154	108	55.3079355991096	52.3666622828517	29.6658222181212	19.1652334147974
AT1G03440	0.192737527125041	5.47203998601441	0.102378110027764	0.14060813939199	517	559	256	237	42.6779144846861	44.5555010899758	49.3146135573963	42.0570399935832
AT1G03457	1.6687566425604	3.42874079133369	2.91008179422572e-14	1.57699027071318e-13	69	88	89	112	5.69589187513218	7.01410392829673	17.1445336195636	19.8750568746047
AT1G03470	0.632438677080185	2.83774946620801	0.0418897125342848	0.0624492579395451	75	77	59	35	6.19118682079585	6.13734093725964	11.3654773433062	6.21095527331397
AT1G03475	0.298232660222547	7.46722970381719	2.86986305697541e-05	6.92935649846241e-05	2029	2086	963	1070	167.49224079193	166.266145391216	185.507706467862	189.877775498456
AT1G03495	0.00163934961782739	3.93909494292143	1	1	191	198	61	96	15.7668891036268	15.7817338386676	11.7507477617233	17.0357630353755
AT1G03510	-0.179223183848037	1.76653989060403	0.771294695406174	0.815976421396578	58	27	20	10	4.78785114141546	2.15205461436377	3.85270418417159	1.77455864951828
AT1G03520	0.469398445691694	5.31341037167801	0.000549016660318357	0.00111903427232569	440	444	267	223	36.321629348669	35.3893425473153	51.4336008586907	39.5726578842576
AT1G03530	-0.304852527904804	4.14263310930095	0.109847374734346	0.149641607633867	221	261	64	93	18.2433638319451	20.8031946055164	12.3286533893491	16.50339544052
AT1G03540	0.383344152191424	2.17450048936242	0.235440010081986	0.295519377611136	50	51	24	29	4.12745788053057	4.06499204935379	4.62324502100591	5.14622008360301
AT1G03545	-0.410212658700858	4.7218719005045	0.0101109704087567	0.0168755141640812	373	370	123	101	30.790835788758	29.4911187894294	23.6941307326553	17.9230423601346
AT1G03550	-0.338585059879537	5.04478518666237	0.0225714147825982	0.0354912641366927	456	463	161	130	37.6424158704388	36.9037513500157	31.0142686825813	23.0692624437376
AT1G03560	-0.323996076735105	4.6949428860109	0.0504734421755365	0.07393673095368	323	393	122	107	26.6633779082275	31.3243504979615	23.5014955234467	18.9877775498456
AT1G03580	0.745090083156922	2.73376318924373	0.00834618175137722	0.0141145101741816	72	64	37	55	5.94353934796402	5.10116649330671	7.12750274071744	9.76007257235053
AT1G03590	0.966277325056568	5.68493817233612	1.55758828847304e-21	1.25333568733324e-20	479	469	362	382	39.5410464954828	37.3819857087632	69.7339457335057	67.7881404115982
AT1G03600	0.889218015697523	7.13687779809954	2.5634459034492e-26	2.55805332869079e-25	1349	1257	958	980	111.358813616715	100.190098157602	184.544530421819	173.906747652791
AT1G03610	0.586279007126575	6.47703183077968	1.08847891240335e-07	3.44729300884753e-07	924	954	609	519	76.2754216322049	76.0392630408532	117.314842408025	92.0995939099986
AT1G03620	0.177818687991044	2.01996437541088	0.666506429329287	0.723158677805769	54	41	27	16	4.45765451097301	3.26793478477461	5.20115064863164	2.83929383922925
AT1G03630	0.20835123151081	7.20101578617671	0.0124324396652922	0.0204359803118888	1784	1748	826	811	147.267697177331	139.32560984844	159.116682806287	143.916706475932
AT1G03650	0.616569995688856	2.77885530063823	0.0478475811119549	0.0704296984066004	88	58	47	43	7.2643258697338	4.62293213455921	9.05385483280323	7.6306021929286
AT1G03680	0.418788105514211	7.29565299262339	9.62415369426506e-08	3.06501007368202e-07	1754	1745	934	943	144.791222449012	139.086492669066	179.921285400813	167.340880649574
AT1G03687	0.553012317174722	4.42370217700702	0.000773217423226093	0.00154096789264518	247	220	120	156	20.389641929821	17.5352598207418	23.1162251050295	27.6831149324851
AT1G03730	-1.01437350331271	4.50495529591618	7.91434091067741e-09	2.80733205128151e-08	357	354	79	62	29.4700492669882	28.2158271661028	15.2181815274778	11.0022636270133
AT1G03740	-1.16762407747198	6.92635644709828	5.42641553249559e-41	9.87262448002869e-40	2044	2123	379	365	168.73047815609	169.215257270159	73.0087442900516	64.7713907074172
AT1G03750	-0.536127857525354	4.27142107829358	0.00373155639395161	0.00671369475540841	249	305	81	72	20.5547402450422	24.3102465696648	15.6034519458949	12.7768222765316
AT1G03760	1.25261734305739	4.38300745893385	1.82384016663239e-16	1.13147902395003e-15	165	189	159	180	13.6206110057509	15.0643823005464	30.6289982641641	31.942055691329
AT1G03770	0.64983216970595	2.7240072299225	0.0222212630500003	0.0349802290761851	72	67	35	53	5.94353934796402	5.34028367268046	6.74223232230028	9.40516084244688
AT1G03780	1.4976472306353	1.59215178918596	0.000792909905721404	0.00157794993925873	21	25	14	39	1.73353230982284	1.99264316144793	2.69689292892011	6.92077873312129
AT1G03800	3.11248723621921	-0.408940778766009	0.00032918037276376	0.000692058055332651	0	4	6	9	0	0.31882290583167	1.15581125525148	1.59710278456645
AT1G03820	1.15734780446359	2.81688805602786	3.55770941944257e-06	9.59161221219e-06	63	63	56	57	5.20059692946851	5.02146076684879	10.7875717156804	10.1149843022542
AT1G03830	0.175185679724323	3.9536016437858	0.523517692015755	0.589639540885709	134	243	72	99	11.0615871198219	19.3684915292739	13.8697350630177	17.568130630231
AT1G03840	-7.30124859324611	0.808514016502923	2.4792385174186e-07	7.56253292429022e-07	22	34	0	0	1.81608146743345	2.70999469956919	0	0
AT1G03850	-0.139649871905345	3.9002232556421	0.564407009236315	0.628815092701064	187	205	86	56	15.4366924731843	16.3396739238731	16.5666279919378	9.93752843730236
AT1G03860	0.740075373061439	6.04486440774782	2.60960899876511e-14	1.420494973887e-13	626	695	444	441	51.6757726642427	55.3954798882526	85.5300328886093	78.2580364437561
AT1G03870	1.49154464983586	6.41026543366615	2.82643382588716e-57	8.56250957627405e-56	647	574	665	715	53.4093049740655	45.7510869868446	128.102414123705	126.880943440557
AT1G03900	0.342070929459187	6.40534067228636	0.000129148293994566	0.000287490576845635	981	969	497	495	80.9807236160097	77.2348489377219	95.739698976664	87.8406531511548
AT1G03905	0.0165313980411507	1.53965372655403	1	1	23	46	12	16	1.89863062504406	3.6664634170642	2.31162251050295	2.83929383922925
AT1G03910	0.252028412716976	6.1806617749233	0.0148162831089751	0.0240696533734094	774	950	391	433	63.8930479906132	75.7204401350215	75.3203668005546	76.8383895241414
AT1G03920	-0.44659287385222	1.26385551494193	0.372619310444015	0.440337402407683	32	29	6	12	2.64157304353956	2.3114660672796	1.15581125525148	2.12947037942193
AT1G03930	0.282264296247929	6.36373245289635	0.00134362082664538	0.00258784724276351	959	975	469	475	79.1646421485763	77.7130832964694	90.3459131188238	84.2915358521182
AT1G03935	0.425217017410242	1.13446278822555	0.441840450578232	0.51014276778249	26	20	8	17	2.14627809787589	1.59411452915835	1.54108167366864	3.01674970418107
AT1G03940	0.429874778195137	2.81736573716445	0.168339256008603	0.219527302541996	73	85	30	56	6.02608850557463	6.77498674892298	5.77905627625738	9.93752843730236
AT1G03950	-0.234143518495618	5.03105660318166	0.0694559493484651	0.0989342873061591	430	458	151	152	35.4961377725629	36.5052227177262	29.0879165904955	26.9732914726778
AT1G03960	-1.65834876632466	5.14183743487492	1.25436108071591e-30	1.53337955115296e-29	591	642	64	93	48.7865521478713	51.171076385983	12.3286533893491	16.50339544052
AT1G03970	-0.442196789509807	5.5621212460849	4.90654228276996e-05	0.000115306115101006	650	707	193	208	53.6569524468974	56.3519486057476	37.1785953772558	36.9108199099802
AT1G03980	-0.532952634329828	4.76951209312146	0.000230177487720094	0.000494119421486546	370	419	101	118	30.5431883159262	33.3966993858674	19.4561561300665	20.9397920643157
AT1G03990	-0.964567966012058	2.88475764496136	0.00064141423251224	0.00129555150151943	103	116	21	24	8.50256323389297	9.24586426911842	4.04533939338017	4.25894075884387
AT1G04000	-0.742665689051858	4.48630219218778	0.000331303011151028	0.000696294819956381	335	336	99	61	27.6539677995548	26.7811240898602	19.0708857116494	10.8248077620615
AT1G04010	-0.877658496219782	4.48786892728954	8.88025465632107e-08	2.83972497222605e-07	347	340	78	72	28.6445576908821	27.0999469956919	15.0255463182692	12.7768222765316
AT1G04020	0.673208346361156	3.22679923813518	0.00445229064630388	0.00790006393394437	90	107	65	61	7.42942418495502	8.52851273099716	12.5212885985577	10.8248077620615
AT1G04030	1.10852343379653	5.47925522202472	2.03933752073164e-25	1.95770362491163e-24	382	398	316	360	31.5337782072535	31.7228791302511	60.8727261099111	63.884111382658
AT1G04040	1.68352534321112	6.9031662184953	2.80646267726743e-99	2.41517223938824e-97	776	767	928	1065	64.0581463058344	61.1342921932226	178.765474145562	188.990496173697
AT1G04050	0.3779961611337	2.47965911788413	0.247701670085934	0.30887669305003	55	71	25	41	4.54020366858362	5.65910657851213	4.81588023021449	7.27569046302494
AT1G04070	-0.085558027161886	2.90562417449856	0.824124929556346	0.861367851596995	98	93	43	29	8.08981744583991	7.41263256058632	8.28331399596892	5.14622008360301
AT1G04080	0.122096400056785	7.30542851686899	0.109365501777758	0.149046993488586	1907	2004	791	920	157.421243563436	159.730275821666	152.374450483986	163.259395755682
AT1G04100	-0.867356604015495	3.41989779747958	0.000180385117750399	0.000393264225437452	160	158	32	38	13.2078652176978	12.5935047803509	6.16432669467454	6.74332286816946
AT1G04110	5.21401779946645	0.344231050709043	1.07897950350393e-11	4.90878885699368e-11	0	2	16	19	0	0.159411452915835	3.08216334733727	3.37166143408473
AT1G04120	-0.740085149906973	6.94448755970168	3.85115550595423e-18	2.58994202750013e-17	1819	2049	436	494	150.156917693702	163.317033512273	83.9889512149406	87.6631972862029
AT1G04130	-0.0548507447499437	3.91480859543251	0.789738771441564	0.831712831220894	179	209	70	80	14.7762992122994	16.6584968297047	13.4844646446006	14.1964691961462
AT1G04140	-0.1143142941394	7.39350108112488	0.120991824422364	0.163142678396462	2167	2317	786	878	178.884024542195	184.678168202995	151.411274437943	155.806249427705
AT1G04160	-0.43752157031057	3.74762194423383	0.0416340022460418	0.0621442601445332	170	204	47	64	14.0333567938039	16.2599681974151	9.05385483280323	11.357175356917
AT1G04170	0.668063131408526	6.65445707628474	1.26068206684335e-16	7.89662013463326e-16	1012	1042	627	684	83.5397475019387	83.0533669691499	120.782276173779	121.37981162705
AT1G04190	-0.200790725164134	5.28135589323823	0.0835571166094833	0.116854991079157	519	531	174	193	42.8430127999073	42.3237407491541	33.5185264022928	34.2489819357028
AT1G04200	-0.085695498877724	5.78055126208627	0.439835500508586	0.508211939751927	700	745	236	312	57.7844103274279	59.3807662111484	45.4619093732247	55.3662298649703
AT1G04210	0.0336901549188867	6.73828773712894	0.690245286153923	0.743858297020966	1294	1423	528	589	106.818609948131	113.421248749616	101.71139046213	104.521504456627
AT1G04220	-0.154839466224837	1.74270943419047	0.764753342969944	0.810378542411596	50	33	14	16	4.12745788053057	2.63028897311127	2.69689292892011	2.83929383922925
AT1G04230	-0.30631013056167	4.43537110114141	0.0671475982365072	0.0959413486704252	288	305	80	113	23.7741573918561	24.3102465696648	15.4108167366864	20.0525127395565
AT1G04240	0.607720387780571	6.34460151821512	1.26527064757318e-07	3.97934165987238e-07	887	814	557	481	73.2211028006123	64.8804613367447	107.297811529179	85.3562710418292
AT1G04250	1.07412990115989	5.69252454876036	4.94669619812021e-20	3.67628178667329e-19	473	439	401	369	39.0457515498192	34.9908139150257	77.2467188926404	65.4812141672245
AT1G04260	0.0210394230150238	4.33954724293887	0.907684789406322	0.932373585569006	258	255	104	105	21.2976826635377	20.3249602467689	20.0340617576923	18.6328658199419
AT1G04270	1.27659339630135	6.63007442718565	5.36441266054466e-52	1.39109949113244e-50	788	775	702	821	65.0487361971617	61.771938004886	135.229916864423	145.691265125451
AT1G04280	0.398763029270438	6.28853153133124	4.811756491651e-06	1.27829329334955e-05	847	919	447	488	69.9191364961878	73.2495626148261	86.107938516235	86.598462096492
AT1G04290	-0.300429052768374	4.72973611253974	0.0352137594998371	0.0533223612980638	371	358	108	130	30.6257374735368	28.5346500719344	20.8046025945266	23.0692624437376
AT1G04295	-0.157291661029082	4.35378100079982	0.343600030866227	0.410963470900759	279	262	91	104	23.0312149733606	20.8829003319744	17.5298040379807	18.4554099549901
AT1G04300	0.668390203887403	7.42320723684521	7.47071698352859e-18	4.9640578958882e-17	1622	1851	1055	1161	133.894733644412	147.535299673605	203.230145715051	206.026259209072
AT1G04310	1.11144506561928	3.30667402606651	1.42582623479425e-06	4.02130139798628e-06	92	88	84	72	7.59452250017624	7.01410392829673	16.1813575735207	12.7768222765316
AT1G04330	0.113108322095991	0.184285117992425	0.999999999999999	1	15	8	6	4	1.23823736415917	0.637645811663339	1.15581125525148	0.709823459807311
AT1G04340	0.0639434342662408	4.69876144166534	0.666896177059122	0.723475220193154	330	322	126	148	27.2412220115017	25.6652439194494	24.272036360281	26.2634680128705
AT1G04350	0.374298790970764	6.83095292712127	2.23271600699577e-06	6.16994794260594e-06	1282	1302	653	692	105.828020056804	103.776855848208	125.790791613202	122.799458546665
AT1G04360	-0.414245289763168	2.6218553704941	0.168090686972332	0.219262429671088	82	84	24	26	6.76903092407013	6.69528102246506	4.62324502100591	4.61385248874752
AT1G04390	-0.798680808521179	5.12111622284732	8.47505094118614e-09	2.99638730694654e-08	510	558	102	145	42.1000703814118	44.4757953635179	19.6487913392751	25.731100418015
AT1G04400	-0.403445265246283	7.67872180152869	3.84973624577056e-08	1.27618067571146e-07	2907	3043	892	913	239.970401174047	242.544525611443	171.830606614053	162.017204701019
AT1G04410	0.553692788512482	8.08284760181152	1.08922412878389e-16	6.84469146388302e-16	2818	2893	1613	1754	232.623526146703	230.588666642755	310.720592453439	311.257587125506
AT1G04420	0.265803948532161	7.0762750653256	0.000637006425040075	0.00128745068695879	1594	1584	718	818	131.583357231314	126.253870709341	138.31208021176	145.158897530595
AT1G04425	2.98581892962399	-0.0728164460458969	1.48177756546301e-05	3.71715360127565e-05	2	4	12	8	0.165098315221223	0.31882290583167	2.31162251050295	1.41964691961462
AT1G04430	0.305623444783024	7.15655779277399	0.000266426169822582	0.000566928071868644	1643	1670	737	911	135.628265954234	133.108563184722	141.972149186723	161.662292971115
AT1G04440	0.0428718001664257	7.1029236845061	0.596824808429469	0.659617247222678	1716	1771	722	719	141.654354459809	141.158841556972	139.082621048594	127.590766900364
AT1G04480	1.29934482868924	5.70369440929329	5.2035336832511e-38	8.4973573976113e-37	418	417	390	436	34.5055478812355	33.2372879329515	75.127731591346	77.3707571189969
AT1G04490	-3.00131888466214	1.35895448081339	1.12077919188223e-06	3.19525571722625e-06	42	40	0	4	3.46706461964568	3.1882290583167	0	0.709823459807311
AT1G04500	-1.07663662572249	0.344062004852146	0.168638404485191	0.2198437112965	13	19	4	2	1.07313904893795	1.51440880270043	0.770540836834318	0.354911729903656
AT1G04510	0.316962685029453	6.38704927372656	0.000193855129936369	0.000420744160487942	947	996	468	504	78.1740522572489	79.3869035520857	90.1532779096152	89.4377559357212
AT1G04520	2.20385410742593	3.75875595935261	1.78025359137149e-25	1.71321880745097e-24	64	89	124	160	5.28314608707913	7.09380965475465	23.8867659418638	28.3929383922925
AT1G04530	0.227044490062948	6.60157169771401	0.00606320638590176	0.0105119719200752	1153	1168	528	563	95.1791787250349	93.0962885028475	101.71139046213	99.9076519678791
AT1G04540	-0.000568294410782466	3.34444525303788	1	1	110	146	41	62	9.08040733716725	11.6370360628559	7.89804357755176	11.0022636270133
AT1G04550	0.867318855826288	5.47321003576534	1.84869446282505e-15	1.0839692073405e-14	411	444	311	315	33.9277037779613	35.3893425473153	59.9095500638682	55.8985974598258
AT1G04555	-0.436497902848533	3.68626440102613	0.0430529022909497	0.0640116120064736	166	192	56	50	13.7031601633615	15.3034994799201	10.7875717156804	8.87279324759139
AT1G04570	-1.34598558631072	1.86241087727481	0.0013149362462938	0.00253636765388953	60	48	8	9	4.95294945663668	3.82587486998003	1.54108167366864	1.59710278456645
AT1G04590	0.340043731601425	5.10151336579668	0.0052554549080673	0.00921338944537596	409	387	191	214	33.76260546274	30.846116139214	36.7933249588387	37.9755550996912
AT1G04600	-1.53110729463938	2.64205096599143	4.83023900652779e-05	0.000113664027148166	77	119	16	11	6.35628513601707	9.48498144849217	3.08216334733727	1.95201451447011
AT1G04610	7.05740485398098	-0.404468464637289	9.05614254956104e-07	2.60705915403216e-06	0	0	7	12	0	0	1.34844646446006	2.12947037942193
AT1G04620	-0.524615101672808	6.31312072787218	3.85466678743967e-09	1.40999462758913e-08	1168	1184	307	350	96.417416089194	94.3715801261742	59.1390092270339	62.1095527331397
AT1G04625	-1.07818445253913	0.96730672372556	0.0639161013699195	0.0917691019890421	29	24	6	4	2.39392557070773	1.91293743499002	1.15581125525148	0.709823459807311
AT1G04630	0.39612803077417	4.93986077655577	0.00173059118540522	0.00327830832186562	354	346	181	189	29.2224017941564	27.5781813544394	34.8669728667529	33.5391584758955
AT1G04635	-1.25058803728603	0.96565509117448	0.0415889559638409	0.0620817871318399	19	35	5	4	1.56843399460162	2.78970042602711	0.963176046042897	0.709823459807311
AT1G04640	0.665437220445819	5.64955104557027	2.53718942382621e-10	1.02953885049021e-09	528	510	329	332	43.5859552184028	40.6499204935379	63.3769838296226	58.9153471640068
AT1G04650	-2.38712554349127	2.47140027786889	5.97409229815475e-10	2.34301514633619e-09	90	94	8	6	7.42942418495502	7.49233828704423	1.54108167366864	1.06473518971097
AT1G04680	2.35598628701386	5.33821250368505	8.29734826635328e-51	2.10123862542064e-49	191	201	324	487	15.7668891036268	16.0208510180414	62.4138077835797	86.4210062315401
AT1G04690	-0.657619494949632	6.35900590194876	2.42178831508319e-12	1.14713494739535e-11	1257	1249	285	354	103.764291116538	99.5524523459388	54.9010346244451	62.8193761929471
AT1G04700	1.04599414453748	1.24905005717606	0.0135198292429426	0.0221001142163381	23	19	17	18	1.89863062504406	1.51440880270043	3.27479855654585	3.1942055691329
AT1G04710	-0.119136841214646	5.17310571505928	0.431938704366	0.500314207683541	459	494	137	217	37.8900633432706	39.3746288702112	26.3910236615754	38.5079226945466
AT1G04730	0.328573957978643	3.03901306727785	0.217003023371761	0.274995833640949	107	83	46	50	8.83275986433541	6.61557529600714	8.86121962359465	8.87279324759139
AT1G04750	0.139388815931704	6.2185707455923	0.114757086839994	0.155593495353152	894	939	385	426	73.7989469038865	74.8436771439844	74.1645555453031	75.5961984694787
AT1G04760	-1.54537764766827	1.31956628611053	0.00444048035060337	0.00787982685573768	44	29	3	7	3.6321629348669	2.3114660672796	0.577905627625738	1.24219105466279
AT1G04770	-0.440331432146908	4.7593145477115	0.031968429834255	0.0488493079703351	378	389	75	154	31.2035815768111	31.0055275921299	14.4476406906435	27.3282032025815
AT1G04780	-0.685956838585081	6.58314125071885	7.4214574402609e-13	3.66066258573762e-12	1357	1602	355	383	112.0192068776	127.688573785584	68.3854992690457	67.9655962765501
AT1G04790	0.431204413381869	5.9162910527634	6.4118202391331e-06	1.67747500445117e-05	653	700	343	390	53.9045999197292	55.7940085205422	66.0738767585428	69.2077873312129
AT1G04800	5.2118361918971	5.18193814704119	7.10389039021792e-192	2.2649764622844e-189	38	23	402	514	3.13686798920323	1.8332317085321	77.4393541018489	91.2123145852395
AT1G04810	0.179363125515087	6.94231020413751	0.0273476619237137	0.0422701006718834	1451	1534	622	737	119.778827692997	122.268584386445	119.819100127736	130.784972469497
AT1G04820	0.340243657090716	7.09723553829751	0.000190180183378501	0.000413090728895295	1537	1605	698	904	126.87805524751	127.927690964957	134.459376027588	160.420101916452
AT1G04830	0.233756940015119	5.53809070578143	0.0270477960638198	0.0418332076059826	543	569	257	268	44.824192582562	45.352558354555	49.5072487666049	47.5581718070899
AT1G04840	-1.27226690838178	1.88384403698949	0.00274804964652179	0.00504596087379176	47	62	10	8	3.87981040769873	4.94175504039088	1.92635209208579	1.41964691961462
AT1G04850	0.300326482556506	6.50539024446684	0.00035352373361321	0.000739957285303845	1032	1088	491	558	85.1907306541509	86.7198303862141	94.5838877214125	99.0203726431199
AT1G04860	-0.271618961520753	6.482328496424	0.00446899787981984	0.00792733974736264	1181	1304	365	463	97.490555138132	103.936267301124	70.3118513611315	82.1620654726963
AT1G04870	0.329719198099676	5.22418284155069	0.00484157766881964	0.00853242516136945	444	425	206	233	36.6518259791114	33.8749337446149	39.6828530969674	41.3472165337759
AT1G04900	0.683098473225415	4.09270502656489	0.000210444758534154	0.000454215970339669	174	183	95	136	14.3635534242464	14.5861479417989	18.300344874815	24.1339976334486
AT1G04910	-0.467128810665993	5.88815047823535	9.50370646556906e-06	2.43913416533192e-05	826	893	221	279	68.185604186365	71.1772137269202	42.5723812350961	49.51018632156
AT1G04920	1.80969352755146	0.843744239970558	0.000491935788907533	0.00101052589337374	13	10	10	23	1.07313904893795	0.797057264579174	1.92635209208579	4.08148489389204
AT1G04930	-1.54166948579166	2.83087486921025	7.49022481861828e-07	2.17461386023745e-06	112	113	12	19	9.24550565238847	9.00674708974466	2.31162251050295	3.37166143408473
AT1G04940	0.130869197146408	6.10311953954942	0.179077458065662	0.231851782846429	864	832	339	408	71.3224721755682	66.3151644129873	65.3033359217084	72.4019929003458
AT1G04945	0.075694320793218	6.32962255804504	0.445410746107012	0.51377697651594	1039	979	383	473	85.7685747574252	78.0319062023011	73.7792851268859	83.9366241222146
AT1G04950	0.099790235615591	6.03587549893072	0.281842453410261	0.345599513043072	802	833	330	374	66.2044244037103	66.3948701394452	63.5696190388312	66.3684934919836
AT1G04960	-0.0596041597067181	5.6272418624265	0.578326665035477	0.642185287369397	627	662	230	267	51.7583218218533	52.7651909151413	44.3060981179733	47.380715942138
AT1G04970	0.0285941822088378	6.22158217525586	0.762122774760065	0.808075333713597	950	950	362	417	78.4216997300808	75.7204401350215	69.7339457335057	73.9990956849122
AT1G04980	-0.567460503286884	4.30298818292565	0.00205633291428579	0.00385517821958207	259	311	83	71	21.3802318211483	24.7884809284123	15.9887223643121	12.5993664115798
AT1G04985	0.786378947724343	5.89597782846736	6.51861504683204e-16	3.91418783716691e-15	572	601	403	409	47.2181181532697	47.9031416012083	77.6319893110575	72.5794487652976
AT1G04990	-1.97255260556694	5.69682304440279	2.54336036145636e-60	8.52858890861463e-59	943	974	99	97	77.8438556268065	77.6333775700115	19.0708857116494	17.2132189003273
AT1G05000	0.522203844410482	3.58855357744533	0.0089777455985046	0.0151162820660822	126	139	70	83	10.401193858937	11.0790959776505	13.4844646446006	14.7288367910017
AT1G05010	0.761068558723287	7.56901529715392	7.59367331433489e-16	4.54428776278459e-15	1856	1836	1317	1188	153.211236525295	146.339713776736	253.700570527699	210.817567562771
AT1G05020	-1.31747794455303	2.69428857405395	2.16437738940468e-05	5.31569337625099e-05	95	104	14	18	7.84216997300808	8.28939555162341	2.69689292892011	3.1942055691329
AT1G05030	-0.874849146734144	5.40658157507264	7.54779728286171e-14	3.99013616076046e-13	639	690	138	153	52.7489117131806	54.996951255963	26.583658870784	27.1507473376297
AT1G05055	-1.31362190203754	4.23772291162655	5.19728499383208e-11	2.23682221387564e-10	310	301	36	63	25.5902388592895	23.9914236638331	6.93486753150886	11.1797194919652
AT1G05060	-0.188198733358313	5.13306716728716	0.153441879327795	0.202187744650833	474	469	173	159	39.1283007074298	37.3819857087632	33.3258911930842	28.2154825273406
AT1G05061	0.943806203411124	0.153022333595524	0.167139037546686	0.218196210313163	7	11	8	6	0.577844103274279	0.876762991037091	1.54108167366864	1.06473518971097
AT1G05065	-1.69164346397076	0.983970469728389	0.00385705944497646	0.00691837583190512	32	25	3	4	2.64157304353956	1.99264316144793	0.577905627625738	0.709823459807311
AT1G05070	0.00303524697172502	5.20244897603604	0.982809946880068	0.994261152503014	460	482	186	193	37.9726125008812	38.4181601527162	35.8301489127958	34.2489819357028
AT1G05090	-0.933551594442242	3.18473220973769	0.000408164753846648	0.000847123711190211	126	145	23	34	10.401193858937	11.557330336398	4.43060981179733	6.03349940836215
AT1G05120	-0.482730758039671	5.47042608020232	1.74304627634719e-05	4.33787677910127e-05	646	637	171	198	53.3267558164549	50.7725477536934	32.9406207746671	35.1362612604619
AT1G05135	1.53682341776114	4.27235153242259	4.75984402943518e-22	3.92429870828676e-21	150	142	156	185	12.3823736415917	11.3182131570243	30.0510926365384	32.8293350160882
AT1G05140	-0.0306074088442466	6.58969153300638	0.733848669070318	0.782404493188719	1278	1219	477	505	105.497823426361	97.1612805522013	91.8869947924924	89.6152118006731
AT1G05150	-0.0143737094453962	6.18887346428733	0.886569374342522	0.914964555240269	940	941	362	386	77.5962081539747	75.0030885969003	69.7339457335057	68.4979638714055
AT1G05160	0.469380836562072	5.09115777098063	7.37049882938173e-05	0.000169043433646987	369	390	205	217	30.4606391583156	31.0852333185878	39.4902178877588	38.5079226945466
AT1G05170	-0.936348073550931	4.95160540696016	5.92613354751564e-11	2.53591576162006e-10	459	510	106	97	37.8900633432706	40.6499204935379	20.4193321761094	17.2132189003273
AT1G05180	-0.325073099449872	5.96208011367768	0.00102938272327076	0.00201595655874464	835	914	257	304	68.9285466048605	72.8510339825365	49.5072487666049	53.9465829453557
AT1G05190	0.902005611337972	7.6228300633614	2.02074894270639e-32	2.68453184335359e-31	1847	1761	1331	1376	152.468294106799	140.361784292392	256.397463456619	244.179270173715
AT1G05200	-0.42494588571388	7.10535797973321	1.85858085947303e-07	5.74408694357078e-07	1940	2066	597	600	160.145365764586	164.672030862057	115.003219897522	106.473518971097
AT1G05205	0.775808465997287	3.85252267868095	2.86594641170127e-05	6.92161824924599e-05	141	153	103	99	11.6394312230962	12.1949761480614	19.8414265484837	17.568130630231
AT1G05210	0.444961460940382	2.11171691837045	0.178583207265655	0.231288859166926	44	51	24	28	3.6321629348669	4.06499204935379	4.62324502100591	4.96876421865118
AT1G05220	-0.0989639994498671	3.10759313136758	0.718386564165482	0.768785093345133	115	106	37	46	9.4931531252203	8.44880700453924	7.12750274071744	8.16296978778408
AT1G05230	0.227947448963759	5.7399177060971	0.0305774408593341	0.046896983461335	611	670	275	328	50.4375353000835	53.4028367268046	52.9746825323593	58.2055237041995
AT1G05270	0.359556841826613	5.97774332476889	0.000284163538638524	0.000602299113228057	729	716	376	368	60.1783358981357	57.0693001438688	72.4308386624259	65.3037583022726
AT1G05300	-3.4257413319826	5.0833933936032	6.05102060588121e-80	3.54476806517421e-78	682	657	17	33	56.2985254904369	52.3666622828517	3.27479855654585	5.85604354341032
AT1G05310	-1.0110830401253	3.56610825033333	2.62251603620842e-05	6.36770466769258e-05	165	196	28	44	13.6206110057509	15.6223223857518	5.39378585784022	7.80805805788042
AT1G05320	-0.996522182909713	6.01409586868234	4.10997403044542e-23	3.58291729798893e-22	1002	1100	201	222	82.7142559258326	87.6762991037091	38.7196770509245	39.3952020193058
AT1G05340	0.231682056973093	3.40270250991829	0.295885085296278	0.360568234581912	123	129	53	66	10.1535463861052	10.2820387130713	10.2096660880547	11.7120870868206
AT1G05350	0.0674805530114988	5.42923425248634	0.55109155825328	0.616164398762175	552	531	218	238	45.5671350010575	42.3237407491541	41.9944756074703	42.234495858535
AT1G05360	-0.0580472178945313	4.6485481603885	0.701890727400872	0.754202914763511	313	337	112	139	25.8378863321214	26.8608298163182	21.5751434313609	24.6663652283041
AT1G05370	-0.437744450073666	1.46452989442801	0.326945157596844	0.393487399139914	40	31	12	9	3.30196630442445	2.47087752019544	2.31162251050295	1.59710278456645
AT1G05380	-0.0322731059607545	6.62925176430833	0.719331350767193	0.769584434846313	1250	1320	450	561	103.186447013264	105.211558924451	86.6858441438607	99.5527402379754
AT1G05385	0.254367333010273	5.2083942466561	0.03807795076977	0.0573202836316762	434	446	218	203	35.8263344030053	35.5487540002311	41.9944756074703	36.023540585221
AT1G05400	-2.72665318178105	1.13008940564715	2.57816190093095e-05	6.26626728457961e-05	29	39	2	2	2.39392557070773	3.10852333185878	0.385270418417159	0.354911729903656
AT1G05410	0.54826719129873	4.98136021717569	7.16969152030862e-06	1.8657122073653e-05	338	348	193	210	27.9016152723866	27.7375928073552	37.1785953772558	37.2657316398838
AT1G05430	0.390536957715728	5.4222845117925	0.000492474204891361	0.00101131145717792	485	492	259	255	40.0363414411465	39.2152174172953	49.8925191850221	45.2512455627161
AT1G05460	-0.656860087593388	5.01013150232863	4.49877500923346e-06	1.1992417099038e-05	459	501	101	144	37.8900633432706	39.9325689554166	19.4561561300665	25.5536445530632
AT1G05470	1.72175045301729	4.55934227567459	3.30831730372983e-28	3.6331712727409e-27	164	161	187	245	13.5380618481403	12.8326219597247	36.0227841220044	43.4766869131978
AT1G05500	-0.164828829487964	6.21722077217344	0.068242766158675	0.0973416618276546	1008	995	339	379	83.2095508714962	79.3071978256278	65.3033359217084	67.2557728167427
AT1G05520	-0.364964802569119	6.29443979481454	3.66651946956179e-05	8.74863662906481e-05	1107	1124	329	367	91.3819174749467	89.5892365386991	63.3769838296226	65.1263024373208
AT1G05540	0.0230238626679962	4.08459320155431	0.898570802404636	0.925014742813094	204	225	85	90	16.8400281525647	17.9337884530314	16.3739927827293	15.9710278456645
AT1G05550	0.744101305361575	0.0775084351734994	0.341235942161755	0.408499482883753	4	14	10	2	0.330196630442445	1.11588017041084	1.92635209208579	0.354911729903656
AT1G05560	-0.000874135099277034	6.83905541985351	1	1	1444	1500	580	601	119.200983589723	119.558589686876	111.728421340976	106.650974836049
AT1G05562	0.00355675515544211	6.61142085484569	0.969326605530089	0.982972686321221	1232	1278	497	513	101.700562176273	101.863918413218	95.739698976664	91.0348587202877
AT1G05570	-1.06175645128823	7.19020760866258	1.14524562898802e-27	1.2204866979829e-26	2217	2717	456	492	183.011482422725	216.560458786162	87.8416553991122	87.3082855562993
AT1G05575	0.669106847076352	3.23138384602253	0.00729034664522119	0.0124562902488717	93	105	71	55	7.67707165778685	8.36910127808132	13.6770998538091	9.76007257235053
AT1G05590	-0.663309965334891	5.23417958614239	7.62747047484499e-08	2.45729125832798e-07	532	596	134	152	43.9161518488452	47.5046129689188	25.8131180339496	26.9732914726778
AT1G05600	0.0107312979703223	4.51672460748197	0.979542468885243	0.991574531689434	301	281	103	133	24.847296440794	22.3973091346748	19.8414265484837	23.6016300385931
AT1G05620	-0.711247189289589	4.41954605959857	1.93237220061703e-05	4.76756398957258e-05	297	339	71	85	24.5170998103516	27.020241269234	13.6770998538091	15.0837485209054
AT1G05630	-0.243344987450649	5.54295478905764	0.0274589521135383	0.0424286295110993	604	672	201	232	49.8596911968092	53.5622481797205	38.7196770509245	41.1697606688241
AT1G05640	-0.730876006872381	1.85854507182559	0.0940474113024716	0.130307622883933	43	57	16	8	3.54961377725629	4.54322640810129	3.08216334733727	1.41964691961462
AT1G05670	-0.719922864753021	4.73630449641346	1.68597191240932e-06	4.71805290999263e-06	381	418	84	111	31.4512290496429	33.3169936594095	16.1813575735207	19.6976010096529
AT1G05675	0.208030514405059	2.92681274452803	0.445490815821699	0.513838861162153	101	80	43	41	8.33746491867175	6.37645811663339	8.28331399596892	7.27569046302494
AT1G05680	-1.21394159979764	3.23968485471689	0.000926438579374481	0.0018261177592231	145	148	38	12	11.9696278535386	11.7964475157718	7.32013794992602	2.12947037942193
AT1G05690	0.72419484595669	4.42716410076089	1.29262171299293e-06	3.66208298557896e-06	222	221	143	151	18.3259129895557	17.6149655471997	27.5468349168269	26.795835607726
AT1G05710	0.905384148919753	3.59824208415904	1.7921259406146e-05	4.44693256175214e-05	130	106	82	96	10.7313904893795	8.44880700453924	15.7960871551035	17.0357630353755
AT1G05720	-0.154416585768315	4.85280565894447	0.267888125260316	0.330635623060534	391	377	140	137	32.276720625749	30.0490588746349	26.9689292892011	24.3114534984004
AT1G05730	0.0274606093719994	3.25789477220589	0.93453934310248	0.954614269117655	129	110	45	53	10.6488413317689	8.76762991037091	8.66858441438607	9.40516084244688
AT1G05750	-0.648169888719037	4.39540578945156	0.000196220757268095	0.000425451227213732	289	329	84	74	23.8567065494667	26.2231840046548	16.1813575735207	13.1317340064353
AT1G05760	-0.377772186853381	2.65425220630277	0.234297629647816	0.294275401938674	75	94	30	22	6.19118682079585	7.49233828704423	5.77905627625738	3.90402902894021
AT1G05770	-0.104813777679573	0.891075934057491	1	1	20	23	10	6	1.65098315221223	1.8332317085321	1.92635209208579	1.06473518971097
AT1G05780	-0.0932990402252312	3.71824381672271	0.711040651020934	0.762265991715696	174	166	43	86	14.3635534242464	13.2311505920143	8.28331399596892	15.2612043858572
AT1G05785	-0.160586560900256	3.90687014605229	0.397584813097916	0.465372353751888	205	190	68	74	16.9225773101753	15.1440880270043	13.0991942261834	13.1317340064353
AT1G05790	0.0341374508016238	6.14687837631496	0.743735164512395	0.791426668195085	857	945	330	412	70.7446280722939	75.3219115027319	63.5696190388312	73.1118163601531
AT1G05805	-1.16506776533495	6.34906110281068	1.40723394708506e-26	1.41516510014774e-25	1334	1421	266	226	110.120576252556	113.261837296701	51.2409656494821	40.1050254791131
AT1G05810	1.35346153982903	4.78488033904515	7.27836619568766e-23	6.25527813256427e-22	203	241	211	245	16.7574789949541	19.2090800763581	40.6460291430103	43.4766869131978
AT1G05820	0.349055943887481	2.56437758941527	0.228318831052511	0.287564625381446	69	66	37	32	5.69589187513218	5.26057794622255	7.12750274071744	5.67858767845849
AT1G05830	0.690281246594649	6.66738356969433	3.12252889921402e-13	1.57863437901776e-12	947	1109	599	735	78.1740522572489	88.3936506418304	115.388490315939	130.430060739593
AT1G05835	2.19667896058869	2.02554726400909	9.18273496061656e-12	4.19434035342958e-11	23	24	43	44	1.89863062504406	1.91293743499002	8.28331399596892	7.80805805788042
AT1G05840	0.943105938753837	6.57783401361532	1.09219653163529e-28	1.22645094363596e-27	853	893	670	677	70.4144314418515	71.1772137269202	129.065590169748	120.137620572387
AT1G05850	0.563975783556942	7.90881820436867	2.52955557217297e-16	1.55983913516779e-15	2486	2561	1403	1596	205.21720581998	204.126365458726	270.267198519637	283.219560463117
AT1G05860	0.166418285233739	4.64091428059181	0.272754733492968	0.335704772288617	308	301	121	154	25.4251405440683	23.9914236638331	23.3088603142381	27.3282032025815
AT1G05870	1.44010721306046	5.46951814633014	3.67969645981655e-41	6.74518533901716e-40	332	340	343	390	27.406320326723	27.0999469956919	66.0738767585428	69.2077873312129
AT1G05890	1.0646271667825	7.49626495554069	9.0027539197537e-47	2.00796514891387e-45	1575	1508	1245	1346	130.014923236713	120.196235498539	239.830835464681	238.85559422516
AT1G05900	0.37596108194973	5.6500580198353	0.000259223160643952	0.000552749835693917	560	588	296	302	46.2275282619423	46.8669671572554	57.0200219257395	53.591671215452
AT1G05910	-0.671733911470617	5.62339482883392	2.18454960936927e-06	6.04543331710627e-06	663	829	154	223	54.7300914958353	66.0760472336135	29.6658222181212	39.5726578842576
AT1G05940	-0.887548318950706	6.42505704507141	3.26207091815482e-19	2.31716644584343e-18	1407	1351	310	288	116.14666475813	107.682436444646	59.7169148546596	51.1072891061264
AT1G05950	0.797236554519326	2.5788843413759	0.00566377148347873	0.00986695553405391	67	53	39	45	5.53079355991096	4.22440350226962	7.5127731591346	7.98551392283225
AT1G05960	-0.231589778096428	6.97185120017209	0.00345197374628335	0.00624011872771307	1676	1784	554	630	138.352388155385	142.195016000925	106.719905901553	111.797194919652
AT1G05970	0.956849859029198	3.84755566047423	1.03252778994542e-06	2.95318132156595e-06	152	123	98	117	12.5474719568129	9.80380435432384	18.8782505024408	20.7623361993639
AT1G06000	-0.758437472910721	5.34324942080019	1.20679531039326e-10	5.0259019254472e-10	616	626	136	159	50.8502810881366	49.8957847626563	26.1983884523668	28.2154825273406
AT1G06002	-0.858249489029129	4.70233448336782	4.98399481465709e-09	1.80341795628401e-08	396	403	84	93	32.6894664138021	32.1214077625407	16.1813575735207	16.50339544052
AT1G06010	0.556988130988967	3.60408746572158	0.00794241441195608	0.0134839401098231	128	137	66	91	10.5662921741583	10.9196845247347	12.7139238077662	16.1484837106163
AT1G06040	0.54466273956419	7.42649587045446	5.12058850416757e-13	2.55032844603214e-12	1812	1839	1060	1077	149.579073590428	146.57883095611	204.193321761094	191.119966553119
AT1G06050	0.107079918024555	4.33102934682845	0.53694602049099	0.602287510959644	232	267	97	119	19.1514045656618	21.2814289642639	18.6856152932322	21.1172479292675
AT1G06060	0.111998736981835	5.32045468829802	0.341582901918817	0.408827437502712	480	512	194	237	39.6235956530934	40.8093319464537	37.3712305864644	42.0570399935832
AT1G06070	-0.378756420327695	5.30190715246226	0.00388719200340357	0.00696624042513438	511	602	178	165	42.1826195390224	47.9828473276663	34.2890672391271	29.2802177170516
AT1G06080	0.665775074482686	2.78555271537888	0.0241030559546552	0.0376621141851121	62	83	52	40	5.1180477718579	6.61557529600714	10.0170308788461	7.09823459807311
AT1G06110	0.572929915587169	6.34198438183695	6.73031747990305e-08	2.17981589786235e-07	847	874	545	480	69.9191364961878	69.6628049242198	104.986189018676	85.1788151768774
AT1G06130	-0.0557337582152597	6.13067448293305	0.566759344713091	0.631178567070826	919	909	352	354	75.8626758441518	72.4525053502469	67.80759364142	62.8193761929471
AT1G06140	-1.52140405863595	1.30407571325748	0.00524907413334129	0.00920386249723717	44	28	5	5	3.6321629348669	2.23176034082169	0.963176046042897	0.887279324759139
AT1G06149	-0.216784973935875	6.29429458339473	0.0623679778001154	0.0897503051500089	981	1166	394	345	80.9807236160097	92.9368770499317	75.8982724281803	61.2222734083806
AT1G06150	-0.276741101985798	6.42857563205279	0.0102233593151757	0.0170468205864929	1105	1292	416	376	91.2168191597255	102.979798583629	80.136247030769	66.7234052218873
AT1G06160	0.00310725526284184	3.81029408924374	1	1	204	151	72	71	16.8400281525647	12.0355646951455	13.8697350630177	12.5993664115798
AT1G06180	1.00499702804529	2.63342457457021	0.000701106637925946	0.00140691529106704	51	66	53	41	4.21000703814118	5.26057794622255	10.2096660880547	7.27569046302494
AT1G06190	0.261931119936578	6.4812386136028	0.00183164961920794	0.00346063274178893	1028	1084	489	528	84.8605340237085	86.4010074803824	94.1986173029953	93.6966966945651
AT1G06200	0.0966015832548358	5.87574163841904	0.331247697256207	0.398148227176069	743	721	300	329	61.3340241046842	57.4678287761584	57.7905627625738	58.3829795691514
AT1G06210	-0.204188455936069	5.45943307911817	0.0713211258209799	0.101309127672527	577	614	204	211	47.6308639413227	48.9393160451613	39.2975826785502	37.4431875048357
AT1G06220	-0.123017306282154	6.72554362365084	0.167237945959029	0.21831067930446	1354	1470	465	578	111.771559404768	117.167417893139	89.5753722819894	102.569489942156
AT1G06230	0.255931622744628	6.86608018114684	0.00141436368085775	0.00271254898225051	1324	1436	622	702	109.295084676449	114.457423193569	119.819100127736	124.574017196183
AT1G06240	-0.399515451726217	5.40538626144735	0.000445687167148325	0.00092087216762645	608	594	178	188	50.1898878272517	47.3452015160029	34.2890672391271	33.3617026109436
AT1G06250	0.498876269628706	2.80305510545019	0.0926216936706567	0.128432861842336	67	87	50	37	5.53079355991096	6.93439820183881	9.63176046042897	6.56586700321763
AT1G06260	0.44051321200228	3.34600681072843	0.0509809492597263	0.0746239544029817	107	122	55	70	8.83275986433541	9.72409862786592	10.5949365064719	12.4219105466279
AT1G06265	0.147230874420767	4.40244080021482	0.384677490128319	0.452497429872123	236	283	103	128	19.4816011961043	22.5567205875906	19.8414265484837	22.714350713834
AT1G06270	-1.49257584805192	3.39039695655774	5.48176820986013e-09	1.97838021736073e-08	155	182	22	26	12.7951194296448	14.506442215341	4.23797460258875	4.61385248874752
AT1G06290	-0.0189985223942043	6.6942218579874	0.851725648832782	0.885366763449962	1313	1364	546	513	108.387043942733	108.718610888599	105.178824227884	91.0348587202877
AT1G06350	7.26093102598799	-0.250302193706001	3.03397856220149e-07	9.20272131257904e-07	0	0	6	16	0	0	1.15581125525148	2.83929383922925
AT1G06360	8.66447464077423	3.70722419490695	2.07603454583529e-59	6.70710895049012e-58	0	2	131	257	0	0.159411452915835	25.2352124063239	45.6061572926198
AT1G06370	0.77122890842601	4.46887156292278	2.00490957099067e-06	5.564933102069e-06	210	239	163	144	17.3353230982284	19.0496686234423	31.3995391009984	25.5536445530632
AT1G06380	0.0514095613346034	3.71162467651793	0.819114988547486	0.857148790071024	156	172	77	59	12.8776685872554	13.7093849507618	14.8329111090606	10.4698960321578
AT1G06390	1.02244579927689	6.7261162144845	1.61000217272769e-37	2.57296074423837e-36	915	951	739	783	75.5324792137094	75.8001458614794	142.35741960514	138.947942257281
AT1G06400	0.706601224193237	6.190735312599	2.69351823125661e-12	1.2733649995068e-11	754	722	498	468	62.2420648384009	57.5475345026163	95.9323341858726	83.0493447974554
AT1G06410	-0.106726803148437	7.6736355821047	0.129586035523558	0.173599587057286	2697	2737	956	1072	222.635078075819	218.15457331532	184.159260003402	190.232687228359
AT1G06430	0.833989007566224	7.86595264723693	7.39226309668195e-31	9.11681198271194e-30	2134	2254	1550	1588	176.159902341045	179.656707436146	298.584574273298	281.799913543503
AT1G06440	-1.60913762432075	2.21572928597694	0.000211789482551761	0.000456915545884547	65	79	3	16	5.36569524468974	6.29675239017547	0.577905627625738	2.83929383922925
AT1G06450	-1.37035704527231	4.10957705170536	2.69571693947323e-12	1.27409474497728e-11	262	299	43	44	21.6278792939802	23.8320122109173	8.28331399596892	7.80805805788042
AT1G06460	-1.58999515329043	7.23738631533556	8.26771204330813e-84	5.23774369805537e-82	2777	2811	371	374	229.239010684668	224.052797073206	71.467662616383	66.3684934919836
AT1G06470	-1.08274760423879	5.93356085600229	1.86565945007027e-26	1.87133628903645e-25	1007	1007	180	202	83.1270017138856	80.2636665431228	34.6743376575443	35.8460847202692
AT1G06475	-0.419300030840365	0.729428972909761	0.44925604244153	0.517292094573757	18	22	4	8	1.485884836991	1.75352598207418	0.770540836834318	1.41964691961462
AT1G06490	-0.661860901509288	3.26724146853755	0.00909277159444572	0.015294068558365	124	152	32	38	10.2360955437158	12.1152704216034	6.16432669467454	6.74332286816946
AT1G06500	-0.219759947531605	4.19286505461375	0.201696161512028	0.257789882713244	248	242	82	87	20.4721910874316	19.288785802816	15.7960871551035	15.438660250809
AT1G06510	0.0691157485766611	5.58116302161893	0.527918008955284	0.593736040951328	612	591	245	262	50.5200844576941	47.1060843366292	47.195626256102	46.4934366173789
AT1G06515	0.323976427946863	4.81373779777762	0.0151482730559981	0.0245536096896498	334	322	157	173	27.5714186419442	25.6652439194494	30.243727845747	30.6998646366662
AT1G06520	0.471530637040137	3.09314223389068	0.0489804751548311	0.071917655238284	97	93	48	58	8.0072682882293	7.41263256058632	9.24649004201181	10.292440167206
AT1G06530	0.524990370923215	6.06509030528547	8.46164528052023e-09	2.99219161928796e-08	733	716	395	443	60.5085325285781	57.0693001438688	76.0909076373889	78.6129481736597
AT1G06550	0.461311316129615	5.33088879212746	0.000220467985387618	0.000474638238632255	423	474	214	283	34.9182936692886	37.7805143410528	41.223934770636	50.2200097813673
AT1G06560	0.928370587441101	5.14290956414681	6.04604286497465e-13	2.99820213362805e-12	361	307	249	262	29.8002458974307	24.4696580225806	47.9661670929363	46.4934366173789
AT1G06570	1.17952371150773	6.94267223749129	4.07070485154009e-31	5.08158784708621e-30	1011	1004	968	859	83.4571983443281	80.024549363749	186.470882513905	152.43458799362
AT1G06580	-0.235300805502412	3.1999734219922	0.33305852274053	0.400102236490461	119	124	36	47	9.82334975566275	9.88351008078175	6.93486753150886	8.34042565273591
AT1G06590	0.495929276958829	4.25227982840589	0.00476258265872254	0.00840006077169625	192	231	103	137	15.8494382612374	18.4120228117789	19.8414265484837	24.3114534984004
AT1G06620	-0.174830386798574	4.0322461161318	0.356944342906171	0.424781895929885	225	208	78	76	18.5735604623876	16.5787911032468	15.0255463182692	13.4866457363389
AT1G06630	0.176137699312295	6.2211079900062	0.0512583563155848	0.0749792247278737	878	937	407	416	72.4781603821168	74.6842656910686	78.4025301478918	73.8216398199604
AT1G06640	0.44165613979698	6.13719728958258	6.09153904104666e-06	1.59711974668801e-05	776	792	379	478	64.0581463058344	63.1269353546706	73.0087442900516	84.8239034469737
AT1G06645	0.295347769807408	5.70928961607598	0.00369715442567249	0.00665426211594524	619	608	289	316	51.0979285609684	48.4610816864138	55.6715754612795	56.0760533247776
AT1G06650	0.13187348233281	6.57710148549451	0.113381726254412	0.153894981779752	1176	1178	500	536	97.0778093500789	93.8933457674267	96.3176046042897	95.1163436141797
AT1G06660	-0.651823375458417	1.67465720937911	0.112980725548004	0.153404225857521	46	40	8	14	3.79726125008812	3.1882290583167	1.54108167366864	2.48438210932559
AT1G06670	0.2323083034965	6.3560304394073	0.0489795911284677	0.071917655238284	878	1080	393	533	72.4781603821168	86.0821845745508	75.7056372189717	94.5839760193242
AT1G06680	0.550734904472463	8.98227551885295	5.21120990930322e-15	2.97135214089822e-14	5447	5171	3025	3223	449.645261505	412.158311513891	582.721507855953	571.940252739741
AT1G06690	0.14836015070973	6.36878409073575	0.104645381768278	0.143367711327926	998	1030	407	497	82.3840592953901	82.0968982516549	78.4025301478918	88.1955648810584
AT1G06700	0.56775144292395	7.07461198345348	2.21898699205256e-13	1.13541378606762e-12	1396	1448	830	862	115.238624024413	115.413891911064	159.887223643121	152.966955588476
AT1G06710	0.195594514693705	4.1717512082561	0.293995245440515	0.358624782273744	201	235	83	118	16.5923806797329	18.7308457176106	15.9887223643121	20.9397920643157
AT1G06720	0.887175340694891	5.6641081719401	1.50922689400291e-08	5.2062706387837e-08	417	548	286	434	34.4229987236249	43.6787380989387	55.0936698336537	77.0158453890933
AT1G06730	-0.0712023020921097	5.14058148097196	0.572319326624868	0.636641419785349	466	454	163	189	38.4679074465449	36.1863998118945	31.3995391009984	33.5391584758955
AT1G06750	0.254663099683583	2.00153651402312	0.517503251286246	0.58353862702954	52	40	26	18	4.29255619575179	3.1882290583167	5.00851543942307	3.1942055691329
AT1G06760	-0.250823891430909	6.62155020177999	0.00458734257271492	0.0081196965504853	1382	1339	457	461	114.082935817865	106.725967727151	88.0342906083208	81.8071537427926
AT1G06770	0.581120070494612	4.58130337449979	6.7194388742456e-05	0.000155025345984819	266	250	155	155	21.9580759244226	19.9264316144793	29.8584574273298	27.5056590675333
AT1G06780	-1.10929949567873	4.87090120792314	6.22372522899966e-15	3.53623231021953e-14	458	482	80	95	37.80751418566	38.4181601527162	15.4108167366864	16.8583071704236
AT1G06790	0.040042598538157	4.20425241576788	0.844214401041056	0.878827055925039	251	213	87	105	20.7198385602634	16.9773197355364	16.7592632011464	18.6328658199419
AT1G06800	-0.105461489916481	5.00098618256346	0.476181416032649	0.543309419243165	455	386	136	179	37.5598667128282	30.7664104127561	26.1983884523668	31.7645998263772
AT1G06820	0.12699021344413	6.56164456010429	0.137774930349258	0.183646399860374	1117	1217	478	546	92.2074090510529	97.0018690992854	92.079630001701	96.890902263698
AT1G06830	-0.0820412803675193	4.21775512358042	0.676927721993091	0.732926975730313	254	229	98	85	20.9674860330953	18.2526113588631	18.8782505024408	15.0837485209054
AT1G06840	-0.228747157875755	5.84921026101665	0.0244856650559489	0.0382139062488485	747	829	258	282	61.6642207351267	66.0760472336135	49.6998839758135	50.0425539164155
AT1G06850	0.395470295672722	4.17033532796941	0.034162483241739	0.0519245183313991	210	202	121	96	17.3353230982284	16.1005567444993	23.3088603142381	17.0357630353755
AT1G06870	-0.359561267943408	5.06142846079419	0.00787500922744317	0.0133811859570629	473	461	153	139	39.0457515498192	36.7443398970999	29.4731870089127	24.6663652283041
AT1G06890	-0.277238060610448	6.33057171941663	0.00247918541805324	0.00458460602426432	1129	1107	338	404	93.1979989423802	88.2342391889145	65.1107007124998	71.6921694405384
AT1G06900	0.633012429164307	6.8494685102631	2.37503478774301e-15	1.38590013761818e-14	1136	1243	699	783	93.7758430456545	99.0742179871913	134.652011236797	138.947942257281
AT1G06910	-0.792309548039012	4.02793227368529	4.25830475413695e-05	0.000100962780888955	228	259	48	65	18.8212079352194	20.6437831526006	9.24649004201181	11.5346312218688
AT1G06950	0.655496276073665	7.87751075829944	2.18580452576234e-15	1.2773951989649e-14	2251	2514	1351	1669	185.818153781486	200.380196315204	260.250167640791	296.173838604601
AT1G06960	0.181714304551367	4.86938730684177	0.160925902601088	0.211076873461596	345	366	152	172	28.4794593756609	29.1722958835978	29.2805517997041	30.5224087717144
AT1G06980	-1.10208467856348	3.36545276838843	6.78821209016813e-06	1.77046985304653e-05	157	159	31	28	12.960217744866	12.6732105068089	5.97169148546596	4.96876421865118
AT1G07000	-0.178505558449491	6.11008559227609	0.0808596497343119	0.113416942714743	904	962	342	319	74.6244384799926	76.6769088525165	65.8812415493342	56.6084209196331
AT1G07010	1.44045143539385	6.99697060668014	2.42380741755518e-77	1.34303790495814e-75	910	941	982	1035	75.1197334256563	75.0030885969003	189.167775442825	183.666820225142
AT1G07020	-0.220246257439337	4.28258093416668	0.196332017810321	0.251794356372762	271	251	88	92	22.3708217124757	20.0061373409373	16.951898410355	16.3259395755682
AT1G07030	-0.958860807535902	5.36430827108457	2.99892111445067e-13	1.51772096682152e-12	635	674	111	160	52.4187150827382	53.7216596326363	21.3825082221523	28.3929383922925
AT1G07040	-0.60329443626494	6.2531505395836	1.08604519125085e-07	3.44014542746542e-07	1141	1155	330	275	94.1885888337075	92.0601140588946	63.5696190388312	48.8003628617527
AT1G07050	-7.18806596021968	5.68611897703826	1.97299932285099e-206	7.52409094708411e-204	1099	1130	0	6	90.7215242140619	90.0674708974466	0	1.06473518971097
AT1G07070	1.29759488395902	3.72135609093904	4.25890930407272e-08	1.40487664611449e-07	118	104	82	139	9.74080059805214	8.28939555162341	15.7960871551035	24.6663652283041
AT1G07080	0.0389483636624037	6.37744137612626	0.669097982060585	0.725216599035684	1060	1050	436	434	87.502107067248	83.6910127808132	83.9889512149406	77.0158453890933
AT1G07090	-0.124687432619137	4.61767365795435	0.459733220656534	0.527440058111863	352	294	120	118	29.0573034789352	23.4334835786277	23.1162251050295	20.9397920643157
AT1G07110	0.480740822506607	8.18894211389705	2.62668104885559e-12	1.24237158850176e-11	3078	3245	1647	1900	254.086307125462	258.645082355942	317.27018956653	337.166143408473
AT1G07119	1.00732180027679	2.04771763269284	0.00691205674049621	0.0118704275095727	27	50	33	29	2.22882725548651	3.98528632289587	6.35696190388312	5.14622008360301
AT1G07120	1.08604670551467	1.89206177175514	0.00351484915026573	0.00634787827314682	24	43	31	26	1.98117978265467	3.42734623769045	5.97169148546596	4.61385248874752
AT1G07128	-0.892378012009508	4.11577752409235	9.67727600209183e-07	2.77600797883015e-06	263	264	54	60	21.7104284515908	21.0423117848902	10.4023012972633	10.6473518971097
AT1G07130	-0.948156435233611	4.26274145700638	4.12217656080406e-08	1.36162044719902e-07	294	297	58	65	24.2694523375197	23.6726007580015	11.1728421340976	11.5346312218688
AT1G07135	1.90980644568549	5.73774710852861	3.32375250269548e-68	1.42701241556124e-66	288	353	466	501	23.7741573918561	28.1361214396448	89.768007491198	88.9053883408657
AT1G07140	0.201865296474519	6.77500362312236	0.0129683417355472	0.0212575877298489	1292	1347	566	654	106.65351163291	107.363613538815	109.031528412056	116.056135678495
AT1G07150	0.000144554646112326	2.21745773398336	1	1	48	66	15	31	3.96235956530934	5.26057794622255	2.88952813812869	5.50113181350666
AT1G07170	0.889150900971584	4.5015364964341	8.09282341147921e-09	2.86750450956202e-08	225	215	169	158	18.5735604623876	17.1367311884522	32.5553503562499	28.0380266623888
AT1G07180	2.43118736380884	6.75149432112254	2.01615213386989e-179	5.2282857135514e-177	459	478	961	1070	37.8900633432706	38.0993372468845	185.122436049445	189.877775498456
AT1G07200	1.15978174793606	6.26413049791287	9.89101973630698e-37	1.54514411928863e-35	602	688	540	618	49.694592881588	54.8375398030472	104.023012972633	109.66772454023
AT1G07210	0.491238740872119	5.30032138982895	0.000102591399793163	0.000230964247549163	446	423	212	280	36.8169242943327	33.7155222916991	40.8386643522188	49.6876421865118
AT1G07220	-0.858477607458753	4.85820862910014	1.05355972051042e-09	4.04714260403066e-09	427	467	92	106	35.248490299731	37.2225742558474	17.7224392471893	18.8103216848938
AT1G07230	-0.645818954735126	6.42008545550631	9.1807758868205e-14	4.82716707820416e-13	1284	1326	320	350	105.993118372025	105.689793283198	61.6432669467454	62.1095527331397
AT1G07240	-0.758318450196962	6.2465774759114	1.99437459198429e-15	1.16797926647101e-14	1175	1190	285	276	96.9952601924683	94.8498144849217	54.9010346244451	48.9778187267045
AT1G07250	-0.669840332916959	6.2239434427606	2.58190207688296e-10	1.04724532832736e-09	1128	1155	306	269	93.1154497847696	92.0601140588946	58.9463740178253	47.7356276720417
AT1G07260	0.59223193152944	1.94680653656239	0.100140069960986	0.137845864581443	43	38	28	21	3.54961377725629	3.02881760540086	5.39378585784022	3.72657316398838
AT1G07280	-1.35748010403657	7.38652818595967	1.484208103682e-68	6.44338468939983e-67	2990	2996	459	479	246.821981255728	238.79835646792	88.419561026738	85.0013593119255
AT1G07290	-0.71389157779558	1.89111088855999	0.0666967582670764	0.0953672439006299	54	48	9	16	4.45765451097301	3.82587486998003	1.73371688287721	2.83929383922925
AT1G07300	-0.844610151226567	3.25383944397278	0.00134004161618352	0.00258146487650093	146	135	24	39	12.0521770111493	10.7602730718188	4.62324502100591	6.92077873312129
AT1G07310	-1.23765925523576	5.76298531526863	1.12127617418279e-25	1.08766585095666e-24	850	979	157	154	70.1667839690196	78.0319062023011	30.243727845747	27.3282032025815
AT1G07320	1.05569217957409	7.55902424589939	3.48459955309826e-46	7.62339445536648e-45	1653	1577	1294	1404	136.453757530341	125.695930624136	249.269960715902	249.148034392366
AT1G07330	0.0394166690375567	0.440643160070228	0.999999999999999	1	13	16	4	8	1.07313904893795	1.27529162332668	0.770540836834318	1.41964691961462
AT1G07350	0.759087286469203	5.76298866252635	8.80169689443613e-12	4.02502240535829e-11	536	547	321	417	44.2463484792877	43.5990323724808	61.835902155954	73.9990956849122
AT1G07360	-0.790804622114807	5.71265723233536	1.56457003738897e-13	8.08215741226508e-13	789	839	176	202	65.1312853547723	66.8731044981927	33.90379682071	35.8460847202692
AT1G07370	0.200436830611365	2.93096333455675	0.436246044799075	0.504642200993113	86	96	40	44	7.09922755451258	7.65174973996007	7.70540836834318	7.80805805788042
AT1G07380	-1.21906220006719	4.59438424774012	8.6982887424928e-14	4.57843079168451e-13	378	404	57	78	31.2035815768111	32.2011134889986	10.980206924889	13.8415574662426
AT1G07390	0.694025413757087	3.21487709992847	0.00275075261301412	0.00504997050882685	98	96	65	61	8.08981744583991	7.65174973996007	12.5212885985577	10.8248077620615
AT1G07400	3.1468310062015	2.8429085458682	1.96595228138126e-14	1.0761555283024e-13	29	21	51	131	2.39392557070773	1.67382025561626	9.82439566963755	23.2467183086894
AT1G07410	-0.432849042198659	1.84137454039089	0.285067154688539	0.348959660847016	53	41	12	16	4.3751053533624	3.26793478477461	2.31162251050295	2.83929383922925
AT1G07420	-2.61649894362743	5.56150446557278	1.17124046530714e-82	7.25460376106962e-81	930	903	56	64	76.7707165778685	71.9742709914994	10.7875717156804	11.357175356917
AT1G07430	-4.42584209317255	2.63312059374906	6.69085432977063e-20	4.94228734750129e-19	110	111	0	4	9.08040733716725	8.84733563682883	0	0.709823459807311
AT1G07440	-0.349266664994827	6.39466142621473	0.000142579549279588	0.000315152818949734	1213	1170	374	377	100.132128181672	93.2556999557633	72.0455682440087	66.9008610868391
AT1G07450	0.755338002369184	2.20091824988579	0.170644386859774	0.222205589182897	40	52	8	56	3.30196630442445	4.1446977758117	1.54108167366864	9.93752843730236
AT1G07470	0.181133901431791	5.3009292650246	0.11539183334702	0.156350548053936	469	490	201	236	38.7155549193767	39.0558059643795	38.7196770509245	41.8795841286314
AT1G07476	-0.951475932359884	0.435492281715175	0.176956056609606	0.229471819242581	18	16	3	4	1.485884836991	1.27529162332668	0.577905627625738	0.709823459807311
AT1G07480	0.349606575629172	5.51956948722066	0.00122700233871448	0.00237641590177832	499	560	255	287	41.1920296476951	44.6352068164337	49.1219783481878	50.9298332411746
AT1G07485	3.2672567214137	2.44748673498425	1.25145638369278e-23	1.11139612814798e-22	19	17	58	83	1.56843399460162	1.3549973497846	11.1728421340976	14.7288367910017
AT1G07490	3.25640164906707	2.39699253570875	8.33071608331618e-24	7.45624008763996e-23	18	17	57	79	1.485884836991	1.3549973497846	10.980206924889	14.0190133311944
AT1G07510	-0.451622919962746	5.8749036461354	3.8426434237673e-05	9.14420310153557e-05	802	895	218	281	66.2044244037103	71.336625179836	41.9944756074703	49.8650980514636
AT1G07520	-0.329893496119298	5.02842894847937	0.0143286068811459	0.0233417434652321	424	483	129	161	35.0008428268992	38.4978658791741	24.8499419879067	28.5703942572443
AT1G07530	-0.13420444772311	6.44164208014601	0.126974550281542	0.170418054545974	1121	1203	392	459	92.5376056814953	95.8859889288746	75.5130020097631	81.452242012889
AT1G07570	2.85694831099167	4.89569451002452	8.02464503223253e-93	6.07281405571559e-91	102	123	321	334	8.42001407628236	9.80380435432384	61.835902155954	59.2702588939105
AT1G07590	0.56413505487008	6.88657513712032	3.43548243113035e-12	1.61081720836678e-11	1281	1222	714	773	105.745470899193	97.400397731575	137.541539374926	137.173383607763
AT1G07600	1.2504951092011	4.94155926800683	2.27442272243587e-21	1.81589686078224e-20	266	248	248	243	21.9580759244226	19.7670201615635	47.7735318837277	43.1217751832942
AT1G07610	0.733469980990149	3.1659716688828	0.00252711266735198	0.00466759869585268	92	93	51	73	7.59452250017624	7.41263256058632	9.82439566963755	12.9542781414834
AT1G07615	0.759465588535288	3.88051929040059	3.41421464894879e-05	8.16966790199373e-05	158	143	95	110	13.0427669024766	11.3979188834822	18.300344874815	19.5201451447011
AT1G07620	0.449701173402943	4.4585509449436	0.00649937849791779	0.0112135876163068	219	276	137	134	18.0782655167239	21.9987805023852	26.3910236615754	23.7790859035449
AT1G07630	-0.62491139181468	5.64822082268504	8.53221569324992e-08	2.73247263326227e-07	752	750	167	225	62.0769665231797	59.779294843438	32.1700799378328	39.9275696141613
AT1G07640	-0.887414662690275	5.9227745604547	6.23160157418106e-17	3.98547908636131e-16	969	958	214	204	79.9901337246824	76.3580859466849	41.223934770636	36.2009964501729
AT1G07650	-0.540458712814422	7.12314002187037	1.20139485367976e-10	5.00662706432774e-10	2013	2168	520	636	166.171454270161	172.802014960765	100.170308788461	112.861930109363
AT1G07660	0.524662729721813	4.50558908560333	0.000547607354671841	0.0011165631562867	250	249	149	139	20.6372894026528	19.8467258880214	28.7026461720783	24.6663652283041
AT1G07670	-0.999626868156058	6.33952565067423	5.94106736749261e-17	3.80216581870233e-16	1272	1383	295	236	105.002528480698	110.2330196913	56.8273867165309	41.8795841286314
AT1G07700	0.651243538157461	6.48406530401608	2.46405352292386e-13	1.25585369411285e-12	938	902	578	582	77.4311098387534	71.8945652650415	111.343150922559	103.279313401964
AT1G07702	-0.861832950962947	0.678387471229046	0.148959206032665	0.19693478336818	24	17	5	4	1.98117978265467	1.3549973497846	0.963176046042897	0.709823459807311
AT1G07705	-0.943684795626961	5.64792493939528	3.8694371192576e-18	2.60133710793091e-17	786	814	162	172	64.8836378819405	64.8804613367447	31.2069038917899	30.5224087717144
AT1G07720	0.248906884097988	6.22607945524126	0.00635828989777377	0.0109892811003112	875	904	387	463	72.2305129092849	72.0539767179573	74.5498259637202	82.1620654726963
AT1G07725	0.424382089084039	5.49373611194937	6.03101471121983e-05	0.000139956097265857	494	521	265	282	40.779283859642	41.526683484575	51.0483304402736	50.0425539164155
AT1G07728	0.433222034344809	5.5022870479343	3.96365466410126e-05	9.42409774597866e-05	495	523	267	285	40.8618330172526	41.6860949374908	51.4336008586907	50.5749215112709
AT1G07730	-1.17558200532414	2.13655635509035	0.00227037689780914	0.00422631702579345	70	60	14	9	5.77844103274279	4.78234358747504	2.69689292892011	1.59710278456645
AT1G07740	-0.509162460866248	3.41147456561804	0.0276002388755472	0.0426367788634247	149	149	43	41	12.2998244839811	11.8761532422297	8.28331399596892	7.27569046302494
AT1G07745	0.534473986621295	4.41552598666187	0.00305930596183557	0.00557381186433162	238	229	108	165	19.6466995113255	18.2526113588631	20.8046025945266	29.2802177170516
AT1G07750	-0.796174585190226	5.46671402598908	1.14613840778997e-11	5.19730610704294e-11	701	665	153	163	57.8669594850385	53.0043080945151	29.4731870089127	28.9253059871479
AT1G07770	1.32915908598466	6.43275959584194	2.81972780746706e-55	8.06483619520983e-54	650	688	653	697	53.6569524468974	54.8375398030472	125.790791613202	123.686737871424
AT1G07780	1.08100988250475	4.0763397741516	2.35934881518396e-08	7.97895585228879e-08	171	136	113	149	14.1159059514145	10.8399787982768	21.7677786405695	26.4409238778223
AT1G07790	-0.174083449907201	4.31657718925527	0.349517600755594	0.417092147324552	263	266	74	115	21.7104284515908	21.201723237806	14.2550054814349	20.4074244694602
AT1G07810	-0.290726930154429	6.47812531541134	0.00211688158681765	0.00396105733904334	1206	1284	359	460	99.5542840783973	102.342152771966	69.15604010588	81.6296978778408
AT1G07820	0.217069748896945	5.28836481957734	0.0668105599667509	0.0955018801112258	487	453	213	226	40.2014397563677	36.1066940854366	41.0312995614274	40.1050254791131
AT1G07830	1.39759351073124	4.48557321894391	7.71021966037642e-21	5.96721297949307e-20	186	171	185	193	15.3541433155737	13.6296792243039	35.6375137035872	34.2489819357028
AT1G07840	0.293292177340586	5.0026097849321	0.072921163064349	0.103340403704352	366	388	144	229	30.2129916854838	30.9258218656719	27.7394701260354	40.6373930739686
AT1G07870	-0.116406653258488	4.19110590604378	0.497744960955969	0.564172839071778	239	239	89	88	19.7292486689361	19.0496686234423	17.1445336195636	15.6161161157608
AT1G07880	0.56409137517663	2.62485256257274	0.0383483293221974	0.0576871109124772	64	69	39	40	5.28314608707913	5.4996951255963	7.5127731591346	7.09823459807311
AT1G07890	0.402227214320038	7.3115921325816	3.56094811199896e-07	1.07258602803574e-06	1834	1724	916	973	151.395155057861	137.41267241345	176.453851635059	172.664556598128
AT1G07900	0.647722612756324	0.664119858877618	0.216595484638598	0.274631043792691	17	13	8	11	1.40333567938039	1.03617444395293	1.54108167366864	1.95201451447011
AT1G07901	0.827239028651363	1.3612572281793	0.0527123180705974	0.0769035986913996	28	21	19	16	2.31137641309712	1.67382025561626	3.66006897496301	2.83929383922925
AT1G07910	-0.474371229193048	5.61936054159386	0.000358425406849868	0.000749410421180723	623	802	184	228	51.4281251914109	63.9239926192497	35.4448784943786	40.4599372090167
AT1G07920	1.35518022138235	7.01471316864442	3.35518230010241e-68	1.43733349239409e-66	944	1007	937	1069	77.9264047844171	80.2636665431228	180.499191028439	189.700319633504
AT1G07930	1.19434265229747	7.15153590820925	1.05599223412723e-56	3.16944335826241e-55	1135	1169	996	1123	93.6932938880439	93.1759942293054	191.864668371745	199.282936340903
AT1G07940	0.408152778262635	6.98267322299471	2.47498598515013e-07	7.55074547846039e-07	1395	1439	697	815	115.156074866803	114.696540372943	134.26674081838	144.62652993574
AT1G07950	-0.140610386577145	4.60436983489752	0.369341112089464	0.437154046313778	320	323	121	113	26.4157304353956	25.7449496459073	23.3088603142381	20.0525127395565
AT1G07960	0.323120245502531	5.21598838646055	0.00571562030609171	0.00995015210644268	435	431	216	219	35.9088835606159	34.3531681033624	41.6092051890532	38.8628344244503
AT1G07970	0.494208533563296	5.04969781173504	0.000546927650893348	0.00111536079293538	334	398	176	239	27.5714186419442	31.7228791302511	33.90379682071	42.4119517234869
AT1G07980	-0.0654733880400844	4.62159000917862	0.69900729797327	0.751561332206431	312	327	125	120	25.7553371745107	26.063772551739	24.0794011510724	21.2947037942193
AT1G07990	-0.455000359434312	6.69620539844536	5.22577436436075e-08	1.71190981324663e-07	1469	1560	433	454	121.264712529988	124.340933274351	83.4110455873149	80.5649626881298
AT1G08000	-0.0956600616332605	4.35121027219294	0.680937188224622	0.736079778444902	266	267	121	78	21.9580759244226	21.2814289642639	23.3088603142381	13.8415574662426
AT1G08010	-0.282561754384991	4.72426776394126	0.0550638022555352	0.0800520174964796	380	343	111	128	31.3686798920323	27.3390641750657	21.3825082221523	22.714350713834
AT1G08030	-0.176846577989273	5.38958275445154	0.11777442194247	0.159301393167751	553	573	194	206	45.6496841586681	45.6713812603867	37.3712305864644	36.5559081800765
AT1G08040	-0.445461177858235	5.67067886099327	3.38592448858315e-05	8.10496558504044e-05	714	752	217	215	58.9400985339765	59.9387062963539	41.8018403982617	38.153010964643
AT1G08050	-1.69060339408306	3.99745205964188	7.73691903871399e-10	3.00409938877917e-09	235	301	45	21	19.3990520384937	23.9914236638331	8.66858441438607	3.72657316398838
AT1G08060	-0.506829166799853	5.94928885582524	0.000310717738329811	0.00065558139431292	765	1049	224	289	63.1501055721177	83.6113070543553	43.1502868627218	51.2847449710782
AT1G08070	0.240147113453409	2.12593344758593	0.462027564547284	0.529614787698481	54	47	22	26	4.45765451097301	3.74616914352212	4.23797460258875	4.61385248874752
AT1G08090	-4.23072849445615	1.57920231191674	5.84464875556487e-10	2.2950247051682e-09	46	54	2	0	3.79726125008812	4.30410922872754	0.385270418417159	0
AT1G08110	0.577480023357002	6.67881242186735	3.23460339021172e-12	1.52066234798713e-11	1100	1061	616	680	90.8040733716725	84.5677757718503	118.663288872485	120.669988167243
AT1G08125	-0.132947681667997	4.7702180514604	0.345406901447619	0.412693133447275	362	359	131	133	29.8827950550413	28.6143557983923	25.2352124063239	23.6016300385931
AT1G08130	-0.266242065112095	4.99828527731009	0.0552887034128582	0.0803489496134409	397	478	139	153	32.7720155714127	38.0993372468845	26.7762940799925	27.1507473376297
AT1G08160	-0.668346424430644	3.26269278266601	0.0309284282119529	0.0473904514531058	126	149	20	50	10.401193858937	11.8761532422297	3.85270418417159	8.87279324759139
AT1G08165	-0.395621231283842	0.992118343677133	0.511299226545068	0.577617254709284	26	23	4	11	2.14627809787589	1.8332317085321	0.770540836834318	1.95201451447011
AT1G08180	1.02034843824209	2.63411285517134	0.000497457865899481	0.00102057574197036	65	51	40	55	5.36569524468974	4.06499204935379	7.70540836834318	9.76007257235053
AT1G08190	-0.464612840987908	7.18074331359353	2.37935900629278e-09	8.88559011393783e-09	2136	2131	579	664	176.325000656266	169.852903081822	111.535786131767	117.830694328014
AT1G08200	0.512284247678698	7.30840395150734	1.11228082689361e-11	5.04966148511994e-11	1707	1702	909	1046	140.911412041314	135.659146431375	175.105405170599	185.618834739612
AT1G08210	0.4779624116912	5.43423638249419	1.91292805342136e-05	4.72258666044581e-05	480	477	269	266	39.6235956530934	38.0196315204266	51.8188712771079	47.2032600771862
AT1G08220	-0.230540064394209	3.27621013108598	0.408112144339507	0.476318596691014	144	112	36	52	11.887078695928	8.92704136328675	6.93486753150886	9.22770497749505
AT1G08230	-0.394185953841812	5.78800217508944	0.000634665214686438	0.00128298552753732	791	782	204	278	65.2963836699936	62.3298780900914	39.2975826785502	49.3327304566081
AT1G08250	-1.19752676979696	5.01186447326199	1.06463551290079e-16	6.69883406354175e-16	515	540	76	109	42.5128161694648	43.0410922872754	14.640275899852	19.3426892797492
AT1G08260	0.545264659508168	4.62005829683168	0.000983779688769975	0.0019326799158472	230	307	158	156	18.9863062504406	24.4696580225806	30.4363630549555	27.6831149324851
AT1G08270	-1.01590711146982	2.17286460436019	0.00668367626343321	0.0115107190697502	59	72	9	17	4.87040029902607	5.73881230497005	1.73371688287721	3.01674970418107
AT1G08280	-0.0885771388233644	3.44757540319004	0.719162353417897	0.769488288035687	137	144	55	51	11.3092345926538	11.4776246099401	10.5949365064719	9.05024911254322
AT1G08290	-1.22070210961941	0.795221123960949	0.0467279705004596	0.0689277435163777	27	20	6	2	2.22882725548651	1.59411452915835	1.15581125525148	0.354911729903656
AT1G08300	1.01984917807148	4.28731694393412	3.5863140583257e-10	1.4351897555633e-09	166	197	133	163	13.7031601633615	15.7020281122097	25.6204828247411	28.9253059871479
AT1G08310	-2.72382220228045	1.13043568132226	3.12439347129125e-05	7.50680218484589e-05	33	35	4	0	2.72412220115017	2.78970042602711	0.770540836834318	0
AT1G08315	-0.573393867588593	4.49922304965101	0.000243427351371247	0.000520666288003891	313	343	84	93	25.8378863321214	27.3390641750657	16.1813575735207	16.50339544052
AT1G08340	-0.383815596548491	1.47973100292539	0.451780593845589	0.519589161758896	48	23	8	14	3.96235956530934	1.8332317085321	1.54108167366864	2.48438210932559
AT1G08350	-0.867273616650578	4.48026024920546	1.77004123741585e-07	5.48439254843092e-07	349	333	78	72	28.8096560061034	26.5420069104865	15.0255463182692	12.7768222765316
AT1G08360	1.4099534563337	6.74145722707352	6.28961269858558e-65	2.45143642033649e-63	790	793	776	916	65.213834512383	63.2066410811285	149.484922345858	162.549572295874
AT1G08370	-0.358841330570254	5.40909614931035	0.00134660776517272	0.00259308657671725	591	603	178	196	48.7865521478713	48.0625530541242	34.2890672391271	34.7813495305583
AT1G08380	0.41017983214686	8.2944272705541	7.74810476379661e-09	2.75087421597445e-08	3570	3411	1797	1930	294.700492669882	271.876232947956	346.165470947817	342.489819357028
AT1G08390	-0.337953921690515	3.66699185337177	0.108742648984084	0.148291668776571	180	166	52	58	14.85884836991	13.2311505920143	10.0170308788461	10.292440167206
AT1G08400	-1.74579233502486	4.29612009578423	4.68364888061829e-19	3.29328586692499e-18	310	360	43	37	25.5902388592895	28.6940615248503	8.28331399596892	6.56586700321763
AT1G08410	-0.0766051173615645	4.6256562989504	0.638270669499681	0.697870825899443	287	356	109	136	23.6916082342455	28.3752386190186	20.9972378037352	24.1339976334486
AT1G08420	-0.614961231739906	7.02624305085946	5.08848161257382e-15	2.90563355498967e-14	1973	2003	495	548	162.869487965736	159.650570095209	95.3544285582468	97.2458139936016
AT1G08450	0.00982003660022547	7.20433537255065	0.900715144823057	0.926671507106321	1822	1960	750	778	150.404565166534	156.223223857518	144.476406906435	138.060662932522
AT1G08460	-0.106700640600475	6.07513432414623	0.271695100515023	0.334612335987632	920	864	314	352	75.9452250017624	68.8657476596406	60.4874556914939	62.4644644630434
AT1G08465	-0.326176280151101	4.57192453245743	0.0317600015552042	0.0485613420005634	325	331	106	104	26.8284762234487	26.3825954575707	20.4193321761094	18.4554099549901
AT1G08470	0.10328665154878	4.8927138348535	0.461328472035368	0.528875770858584	340	399	144	175	28.0667135876079	31.802584856709	27.7394701260354	31.0547763665699
AT1G08480	0.403994406594665	5.4901178188751	0.000174522641434245	0.0003814667176056	513	506	252	290	42.3477178542436	40.3310975877062	48.544072720562	51.4622008360301
AT1G08490	0.0389054531864895	6.51521239128303	0.664557624132036	0.721461413996314	1155	1167	484	473	95.3442770402561	93.0165827763896	93.2354412569524	83.9366241222146
AT1G08500	-1.97486398612644	2.6675263109611	1.23938522685078e-07	3.90045360469593e-07	114	93	14	7	9.41060396760969	7.41263256058632	2.69689292892011	1.24219105466279
AT1G08510	0.0553044513780028	7.34672575174631	0.465981485065648	0.533455406618506	2052	2060	846	869	169.390871416974	164.19379650331	162.969386990458	154.209146643138
AT1G08520	0.467271436355935	8.06978727447608	4.12267938653674e-11	1.78738277727938e-10	2896	2958	1498	1757	239.06236044033	235.76953886252	288.567543394452	311.789954720361
AT1G08530	-0.523649297151073	4.71093466965606	0.000263996977397717	0.000562189555831403	374	381	98	113	30.8733849463686	30.3678817804665	18.8782505024408	20.0525127395565
AT1G08540	0.080422196052513	7.10794255743366	0.299140678882633	0.364033729419869	1724	1733	691	778	142.314747720694	138.130023951571	133.110929563128	138.060662932522
AT1G08550	-1.03756899417641	7.17424840696584	2.53112396819297e-38	4.19317121442803e-37	2406	2442	468	480	198.613273211131	194.641384010234	90.1532779096152	85.1788151768774
AT1G08560	0.693702230765016	3.06803265004869	0.00751926289961956	0.0128192622838973	77	98	47	67	6.35628513601707	7.8111611928759	9.05385483280323	11.8895429517725
AT1G08570	1.06007465661644	7.03384000360944	1.91272793168576e-35	2.8462620920701e-34	1097	1163	958	931	90.5564258988406	92.6977598705579	184.544530421819	165.211410270152
AT1G08580	0.666140667518581	4.19912048992851	0.000222768119280424	0.000479324831495185	197	189	101	146	16.2621840492904	15.0643823005464	19.4561561300665	25.9085562829669
AT1G08590	-0.109270505830332	4.1342965498361	0.623094080731364	0.684316267216912	221	238	100	70	18.2433638319451	18.9699628969843	19.2635209208579	12.4219105466279
AT1G08592	-0.0735306077643582	4.04333287744775	0.755172417142216	0.801842460064364	206	221	97	65	17.0051264677859	17.6149655471997	18.6856152932322	11.5346312218688
AT1G08600	-0.291267271468971	5.87130582355308	0.104161827181252	0.142755505380042	671	957	202	335	55.3904847567202	76.2783802202269	38.912312260133	59.4477147588623
AT1G08610	0.30677339343679	3.55598813175517	0.167645409390545	0.218754482873983	141	134	58	79	11.6394312230962	10.6805673453609	11.1728421340976	14.0190133311944
AT1G08620	-0.696759419248928	5.88028946375151	1.95415955665492e-11	8.72107600215274e-11	852	948	208	238	70.3318822842409	75.5610286821057	40.0681235153845	42.234495858535
AT1G08630	3.8301226848707	1.83734948265396	5.00619731226222e-17	3.21550632517133e-16	7	10	62	36	0.577844103274279	0.797057264579174	11.9433829709319	6.3884111382658
AT1G08640	0.16428630916434	6.55450026190557	0.0721484349349841	0.102357204103181	1172	1121	467	567	96.7476127196365	89.3501193593254	89.9606427004066	100.617475427686
AT1G08650	-3.74258083708711	6.13105555066889	2.71850425534341e-161	6.00820332524704e-159	1538	1430	42	47	126.96060440512	113.979188834822	8.09067878676034	8.34042565273591
AT1G08660	-0.035516095397016	5.94771576784268	0.725820108374474	0.775034330063421	773	828	283	345	63.8104988330026	65.9963415071556	54.515764206028	61.2222734083806
AT1G08680	-0.24038715442564	6.23506524340996	0.0218845569023088	0.0344893239764204	987	1085	302	404	81.4760185616734	86.4807132068403	58.175833180991	71.6921694405384
AT1G08700	-0.165718640431114	5.47622367001059	0.135777701482752	0.181232620694395	588	605	210	217	48.5389046750395	48.22196450704	40.4533939338017	38.5079226945466
AT1G08710	0.373165239330209	4.55774630589364	0.01076461010041	0.0178849224195177	258	284	133	149	21.2976826635377	22.6364263140485	25.6204828247411	26.4409238778223
AT1G08720	-0.276722894395773	6.30735935986929	0.00643519328623466	0.0111113347144867	1035	1166	376	352	85.4383781269827	92.9368770499317	72.4308386624259	62.4644644630434
AT1G08730	-0.322332937870898	1.18027447895289	0.545740828169699	0.610849065784558	33	23	8	10	2.72412220115017	1.8332317085321	1.54108167366864	1.77455864951828
AT1G08750	-0.116906551190041	4.88863324443881	0.413172463204465	0.481531114385405	410	370	141	148	33.8451546203506	29.4911187894294	27.1615644984097	26.2634680128705
AT1G08760	-0.462056885282597	5.26942399651131	8.90989025832607e-05	0.000202321606111131	534	574	154	169	44.0812501640665	45.7510869868446	29.6658222181212	29.9900411768589
AT1G08770	-0.00272388217116103	4.78122923442223	1	1	351	352	131	151	28.9747543213246	28.0564157131869	25.2352124063239	26.795835607726
AT1G08780	0.100130035822615	4.36372850876038	0.551882863266426	0.616907282468459	271	240	110	110	22.3708217124757	19.1293743499002	21.1898730129437	19.5201451447011
AT1G08800	-1.04089071047874	6.37449583469943	5.91147469256925e-26	5.80961451721977e-25	1286	1459	243	293	106.158216687246	116.290654902101	46.8103558376848	51.9945684308856
AT1G08810	1.19207869291162	4.84445476830642	3.37596971741898e-16	2.06540531720924e-15	259	234	196	258	21.3802318211483	18.6511399911527	37.7565010048816	45.7836131575716
AT1G08820	0.162669410209478	6.12868097697168	0.0709159339702685	0.100785093152192	833	877	362	407	68.7634482896392	69.9019221035935	69.7339457335057	72.2245370353939
AT1G08830	1.45885865985692	6.70774739811384	1.97805492184715e-72	9.73954181645702e-71	768	744	802	868	63.3977530449495	59.3010604846905	154.493437785281	154.031690778187
AT1G08840	1.02995100396536	4.73358496895039	2.45886480892471e-10	9.99215663785555e-10	235	253	162	240	19.3990520384937	20.1655487938531	31.2069038917899	42.5894075884387
AT1G08845	-0.263307079950362	3.38036241639288	0.256755220128003	0.318451136806934	137	141	45	48	11.3092345926538	11.2385074305663	8.66858441438607	8.51788151768774
AT1G08880	-0.0720914285284293	5.47441741276149	0.517530864190063	0.58353862702954	586	576	215	229	48.3738063598182	45.9104984397604	41.4165699798446	40.6373930739686
AT1G08890	-3.60663926040954	5.98189186570706	7.95093764005207e-153	1.66277189420831e-150	1343	1299	44	43	110.863518671051	103.537738668835	8.47594920517749	7.6306021929286
AT1G08900	-0.298129292394719	6.44258503722022	0.000768559538864543	0.00153231311854193	1215	1217	394	400	100.297226496893	97.0018690992854	75.8982724281803	70.9823459807311
AT1G08910	-0.117147458352287	5.32269184948299	0.373978667491517	0.441621803524136	471	588	182	210	38.8806532345979	46.8669671572554	35.0596080759615	37.2657316398838
AT1G08920	-1.31671621734399	5.52813689238856	5.03706083446094e-27	5.16969900630242e-26	782	779	108	144	64.5534412514981	62.0907609107176	20.8046025945266	25.5536445530632
AT1G08930	0.322069385642205	7.55130404488163	1.01250695322368e-05	2.59213845219663e-05	2157	2166	1008	1165	178.058532966089	172.642603507849	194.176290882248	206.736082668879
AT1G08940	-0.417329172122789	3.42575129173014	0.0608669563975736	0.0878060699433622	144	152	42	47	11.887078695928	12.1152704216034	8.09067878676034	8.34042565273591
AT1G08960	-1.24818963453921	4.56409652981684	1.30304183649236e-13	6.76892646312498e-13	377	391	53	77	31.1210324192005	31.1649390450457	10.2096660880547	13.6641016012907
AT1G08970	-0.178636098123739	5.6943306660905	0.175806068301782	0.228132654283518	704	690	198	299	58.1146069578704	54.996951255963	38.1417714232987	53.0593036205965
AT1G08980	0.0428202865387599	6.8799019496155	0.593069189769027	0.656077413604817	1493	1494	594	642	123.245892312643	119.080355328129	114.425314269896	113.926665299073
AT1G09000	-1.27616036206514	2.02436517946792	0.001001170689671	0.00196525724095793	57	64	8	12	4.70530198380485	5.10116649330671	1.54108167366864	2.12947037942193
AT1G09010	-0.208202226951046	7.32885753261078	0.00462207960534388	0.00817374306640599	2169	2239	725	808	179.049122857416	178.461121539277	139.66052667622	143.384338881077
AT1G09020	-0.515530407269892	6.37832305411028	3.04563225256958e-06	8.27413069984994e-06	1197	1261	285	408	98.8113416599018	100.508921063434	54.9010346244451	72.4019929003458
AT1G09040	-1.59825462109186	3.22552264933312	1.0840725126543e-08	3.79142713515797e-08	138	164	16	24	11.3917837502644	13.0717391390984	3.08216334733727	4.25894075884387
AT1G09050	-0.847416816923624	3.65299199272632	0.000456205158319822	0.000941603960963835	178	197	29	55	14.6937500546888	15.7020281122097	5.5864210670488	9.76007257235053
AT1G09060	0.10174521838654	6.45432221935619	0.309592703007763	0.375047132681048	1016	1169	417	526	83.8699441323811	93.1759942293054	80.3288822399776	93.3417849646614
AT1G09070	1.12847807915013	7.42906530801539	1.67167678489128e-36	2.59476790018759e-35	1445	1418	1296	1212	119.283532747333	113.022720117327	249.655231134319	215.076508321615
AT1G09080	-1.65606661976489	3.560179406666	1.64285007132668e-08	5.63821969952932e-08	173	215	33	16	14.2810042666358	17.1367311884522	6.35696190388312	2.83929383922925
AT1G09090	-2.60149345978277	0.209923137364355	0.00710219096055063	0.0121668732486346	18	14	1	1	1.485884836991	1.11588017041084	0.192635209208579	0.177455864951828
AT1G09100	-0.287751401723261	5.3775130456347	0.0118021805063625	0.0194806593115712	567	581	172	206	46.8053723652166	46.30902707205	33.1332559838757	36.5559081800765
AT1G09130	0.0115527789731395	7.23124078958396	0.887020048309999	0.915255606110731	1919	1931	729	831	158.411833454763	153.911757790238	140.431067513054	147.465823774969
AT1G09140	0.161338746957795	6.7736352984875	0.0503817294635212	0.0738357513628229	1332	1339	593	606	109.955477937334	106.725967727151	114.232679060688	107.538254160808
AT1G09150	0.392754770315801	5.38121135669474	0.000500869050580223	0.00102681587063716	481	468	230	271	39.7061448107041	37.3022799823053	44.3060981179733	48.0905394019453
AT1G09160	0.495956391687414	5.77433534385061	8.62307032373056e-07	2.48791121089209e-06	612	588	326	354	50.5200844576941	46.8669671572554	62.7990782019969	62.8193761929471
AT1G09170	1.53020974528416	0.69703948397687	0.00354607119932181	0.00639891805117923	7	16	10	17	0.577844103274279	1.27529162332668	1.92635209208579	3.01674970418107
AT1G09180	-0.686711806890874	3.22610382641769	0.00644734431409672	0.011129351164007	127	142	34	33	10.4837430165476	11.3182131570243	6.5495971130917	5.85604354341032
AT1G09190	-0.335083023192172	2.4254000568704	0.34233023135651	0.409595857868518	73	69	28	17	6.02608850557463	5.4996951255963	5.39378585784022	3.01674970418107
AT1G09195	-0.308969266056318	5.28422028371872	0.0107254886602473	0.0178275385824417	552	528	176	174	45.5671350010575	42.0846235697804	33.90379682071	30.877320501618
AT1G09200	0.365858127882618	4.54431840909097	0.0184797936296955	0.029489129168358	259	279	120	159	21.3802318211483	22.2378976817589	23.1162251050295	28.2154825273406
AT1G09210	0.0929596793576685	6.5630792423482	0.311512114570679	0.377106878892389	1124	1238	455	558	92.7852531543271	98.6756893549017	87.6490201899036	99.0203726431199
AT1G09220	-0.368487169527129	2.14047842109529	0.339551297787036	0.406771369920546	58	58	20	16	4.78785114141546	4.62293213455921	3.85270418417159	2.83929383922925
AT1G09230	-0.111683858877017	5.44275451581761	0.320990549781358	0.38723143547312	564	585	208	219	46.5577248923848	46.6278499778817	40.0681235153845	38.8628344244503
AT1G09240	-1.90388677047742	4.76695714854212	5.98133504233537e-32	7.7917605651963e-31	464	497	51	52	38.3028091313237	39.6137460495849	9.82439566963755	9.22770497749505
AT1G09250	0.949328746738402	5.24849931458183	2.42390602745759e-12	1.14785849349945e-11	370	342	294	257	30.5431883159262	27.2593584486077	56.6347515073224	45.6061572926198
AT1G09270	-0.132510212385979	6.50115072506483	0.121590054849761	0.16381303524335	1214	1206	422	465	100.214677339282	96.1251061082484	81.2920582860205	82.5169772025999
AT1G09280	0.991179822227464	5.74593525200634	6.82061562562138e-21	5.29302513034402e-20	486	492	395	385	40.1188905987571	39.2152174172953	76.0909076373889	68.3205080064537
AT1G09290	0.39781649127063	4.73140330533282	0.00426626566397714	0.00759423401964959	312	294	150	171	25.7553371745107	23.4334835786277	28.8952813812869	30.3449529067626
AT1G09300	0.64844545319196	4.48252052102167	1.20417043361677e-05	3.05105663931899e-05	229	243	148	149	18.90375709283	19.3684915292739	28.5100109628698	26.4409238778223
AT1G09310	1.04209859610441	7.32391941163619	1.4291102009531e-44	2.93193716227182e-43	1397	1374	1076	1218	115.321173182024	109.515668153178	207.275485108431	216.141243511326
AT1G09320	-0.0902523185002221	4.45552644554414	0.57735662029147	0.641437730380943	289	283	99	117	23.8567065494667	22.5567205875906	19.0708857116494	20.7623361993639
AT1G09330	0.0667281194672282	5.42633727938661	0.566572405564791	0.631006511815245	554	527	216	239	45.7322333162787	42.0049178433225	41.6092051890532	42.4119517234869
AT1G09340	1.15223022369969	8.1129303316242	1.33520296029091e-65	5.31050355310796e-64	2253	2255	1915	2111	185.983252096707	179.736413162604	368.89642563443	374.609330913309
AT1G09350	-7.03983955387039	4.15731682711384	2.20981118915923e-67	9.18346534571748e-66	324	378	0	2	26.7459270658381	30.1287646010928	0	0.354911729903656
AT1G09390	-0.297195277484993	5.36504528449057	0.0121163614710023	0.0199467677543189	589	551	173	200	48.6214538326501	43.9178552783125	33.3258911930842	35.4911729903656
AT1G09400	-0.0383118201586495	1.2511969113659	1	1	23	33	6	16	1.89863062504406	2.63028897311127	1.15581125525148	2.83929383922925
AT1G09410	-0.891338759720804	1.65917971413922	0.0357444427447792	0.05403759556496	41	47	8	11	3.38451546203506	3.74616914352212	1.54108167366864	1.95201451447011
AT1G09415	0.200574307390475	4.86436962873681	0.140438014864775	0.186863169672642	329	376	163	162	27.1586728538911	29.9693531481769	31.3995391009984	28.7478501221961
AT1G09420	-0.162441342939816	4.36700848300286	0.34384789878262	0.411209357647615	270	277	103	93	22.2882725548651	22.0784862288431	19.8414265484837	16.50339544052
AT1G09421	-0.0478794656673755	2.98930257292194	0.924508020301302	0.946554879281956	101	100	41	37	8.33746491867175	7.97057264579174	7.89804357755176	6.56586700321763
AT1G09430	0.27033210247181	6.98486935923032	0.000763191170321474	0.00152239026375204	1485	1494	715	727	122.585499051758	119.080355328129	137.734174584134	129.010413819979
AT1G09440	0.44056093703731	5.06057044389243	0.000254819638961496	0.000543538841649718	375	375	194	215	30.9559341039793	29.889647421719	37.3712305864644	38.153010964643
AT1G09450	1.48232539160727	0.0816893636772555	0.0260480424695255	0.040450641624982	6	8	6	10	0.495294945663668	0.637645811663339	1.15581125525148	1.77455864951828
AT1G09460	3.52652615894094	2.13352243744201	4.61699078852746e-24	4.19215003949909e-23	13	12	61	56	1.07313904893795	0.956468717495009	11.7507477617233	9.93752843730236
AT1G09470	0.986108893691021	0.35549556312054	0.175367001560322	0.227638844914016	7	14	3	14	0.577844103274279	1.11588017041084	0.577905627625738	2.48438210932559
AT1G09480	-0.763737515107327	2.82619179362376	0.0154014965119735	0.0249432680207654	102	102	30	18	8.42001407628236	8.12998409870757	5.77905627625738	3.1942055691329
AT1G09486	0.0795768445961822	1.05551171430708	1	1	25	22	8	12	2.06372894026528	1.75352598207418	1.54108167366864	2.12947037942193
AT1G09490	-0.226951805352203	6.04117000062594	0.0157798522764452	0.0255050566712028	901	900	301	317	74.3767910071608	71.7351538121256	57.9831979717824	56.2535091897294
AT1G09500	-1.17196485125501	4.37585238470183	1.0724318756361e-11	4.88128423806377e-11	322	341	61	57	26.5808287506168	27.1796527221498	11.7507477617233	10.1149843022542
AT1G09520	-0.162493959094598	4.35095490210157	0.326353628761391	0.392945689703479	255	286	95	99	21.0500351907059	22.7958377669644	18.300344874815	17.568130630231
AT1G09530	-0.607024179760369	4.67023840712795	0.000318265275266388	0.000670778211817943	362	384	111	85	29.8827950550413	30.6069989598403	21.3825082221523	15.0837485209054
AT1G09560	0.552769248824942	5.67839038701383	1.17557852215909e-07	3.70744716677025e-07	557	545	323	326	45.9798807891105	43.439620919565	62.2211725743712	57.8506119742959
AT1G09570	0.218359955632121	7.71686194735289	0.00351707215186447	0.00635071360891395	2422	2608	1166	1181	199.934059732901	207.872534602249	224.612653937204	209.575376508109
AT1G09575	1.50867406531382	3.33572190832267	1.78861483111446e-09	6.75733680076635e-09	64	94	96	84	5.28314608707913	7.49233828704423	18.4929800840236	14.9062926559535
AT1G09580	-0.801845722377589	3.79440773082457	0.000175201836259385	0.000382822212493965	222	190	44	51	18.3259129895557	15.1440880270043	8.47594920517749	9.05024911254322
AT1G09590	1.14134593341608	5.74564230230846	6.89749991766004e-30	8.15498333729909e-29	458	461	379	436	37.80751418566	36.7443398970999	73.0087442900516	77.3707571189969
AT1G09610	0.533272352885921	1.07999147118064	0.275429628665166	0.33848292985649	24	19	15	10	1.98117978265467	1.51440880270043	2.88952813812869	1.77455864951828
AT1G09620	0.307454360387654	7.7533666702722	6.38379186181681e-05	0.000147702079372443	2412	2586	1126	1362	199.108568156795	206.119008620174	216.90724556886	241.69488806439
AT1G09630	0.149746118659811	4.46349809944279	0.328632983523625	0.395274143262274	262	279	117	124	21.6278792939802	22.2378976817589	22.5383194774038	22.0045272540267
AT1G09640	0.783617168302002	7.40425447168792	8.3238176093426e-28	8.92939485295666e-27	1615	1654	1089	1171	133.316889541137	131.833271561395	209.779742828143	207.80081785859
AT1G09645	0.400288858174775	4.76745240686703	0.00321599734861679	0.00584125132618399	309	312	165	164	25.5076897016789	24.8681866548702	31.7848095194156	29.1027618520998
AT1G09660	-0.0609228999522348	5.72059474275519	0.592489360927244	0.655516558431877	679	697	228	303	56.0508780176051	55.5548913411684	43.9208276995561	53.7691270804038
AT1G09680	-1.0440165614801	2.81922698176939	0.000323870095815	0.000681483229850259	103	108	21	20	8.50256323389297	8.60821845745508	4.04533939338017	3.54911729903656
AT1G09690	1.44094049295108	6.47662822271684	4.21263108991582e-65	1.65853162080512e-63	640	668	674	753	52.8314608707913	53.2434252738888	129.836131006583	133.624266308726
AT1G09700	-0.431922692838353	4.3730734796505	0.0236474151051498	0.0370215387893471	319	263	71	103	26.333181277785	20.9626060584323	13.6770998538091	18.2779540900383
AT1G09710	-0.13399814187109	4.76804373122897	0.352335768354539	0.420145822116949	364	356	115	149	30.0478933702625	28.3752386190186	22.1530490589866	26.4409238778223
AT1G09730	-0.191797754784956	6.43139563668839	0.0455195367471392	0.0673034415535283	1107	1239	366	460	91.3819174749467	98.7553950813596	70.5044865703401	81.6296978778408
AT1G09740	-0.326119314532146	4.52330009801561	0.0347814038754944	0.0527539206094121	303	331	99	104	25.0123947560152	26.3825954575707	19.0708857116494	18.4554099549901
AT1G09750	-0.242455413347341	6.53106087779493	0.00719776182295789	0.0123110781544902	1247	1303	387	480	102.938799540432	103.856561574666	74.5498259637202	85.1788151768774
AT1G09760	0.110711140743304	5.5853992073859	0.302899931134505	0.368036209270699	604	588	251	266	49.8596911968092	46.8669671572554	48.3514375113534	47.2032600771862
AT1G09770	0.498839534903515	7.50471360057421	9.77659284030004e-12	4.45930943130853e-11	1869	2054	1061	1165	154.284375574233	163.715562144562	204.385956970303	206.736082668879
AT1G09780	0.294246423957824	6.75116746050761	0.000442673022775434	0.000915195660724346	1192	1325	578	662	98.3985958718487	105.610087556741	111.343150922559	117.47578259811
AT1G09794	-0.681444298269202	2.20459444915048	0.046284663660182	0.0683360224342883	65	63	16	16	5.36569524468974	5.02146076684879	3.08216334733727	2.83929383922925
AT1G09795	-0.363345693712967	6.71454914851345	2.42266311719829e-05	5.91196674609655e-05	1534	1460	453	482	126.630407774678	116.370360628559	87.2637497714865	85.533726906781
AT1G09800	-0.472802722120251	2.93430906822104	0.0975543698856035	0.134620046821704	108	102	22	39	8.91530902194602	8.12998409870757	4.23797460258875	6.92077873312129
AT1G09810	0.053496618102341	4.56043865592705	0.756122482383456	0.80259290755467	272	322	105	143	22.4533708700863	25.6652439194494	20.2266969669008	25.3761886881114
AT1G09815	0.291870817776165	4.14325377552896	0.097935681764718	0.13509831013845	216	200	90	115	17.830618043892	15.9411452915835	17.3371688287721	20.4074244694602
AT1G09820	-0.36550004516179	3.60887830737203	0.0832977865296748	0.116517451827938	162	172	53	51	13.372963532919	13.7093849507618	10.2096660880547	9.05024911254322
AT1G09830	-0.0303714672035337	5.86875076724929	0.772248510049261	0.816674529495301	773	739	282	313	63.8104988330026	58.9025318524009	54.3231289968194	55.5436857299221
AT1G09840	-0.276096892728001	6.33382324302659	0.00209729457046897	0.00392667328658557	1108	1133	340	404	91.4644666325574	90.3065880768204	65.495971130917	71.6921694405384
AT1G09850	-0.737411619560912	5.76745412620898	4.33258566502336e-11	1.87504358253314e-10	806	869	176	228	66.5346210341527	69.2642762919302	33.90379682071	40.4599372090167
AT1G09860	-0.760446041278239	1.0668416056676	0.149012978995953	0.196992484264022	27	28	5	8	2.22882725548651	2.23176034082169	0.963176046042897	1.41964691961462
AT1G09870	-0.204322273680293	5.59858761139497	0.0746322279156553	0.105542223568064	643	670	237	220	53.0791083436231	53.4028367268046	45.6545445824333	39.0402902894021
AT1G09890	0.855219685400297	1.8536035321662	0.0120364515047087	0.0198353622534384	32	38	23	28	2.64157304353956	3.02881760540086	4.43060981179733	4.96876421865118
AT1G09900	-0.572812709279576	5.2152939951156	2.07717290301658e-06	5.75975702748354e-06	536	556	135	160	44.2463484792877	44.3163839106021	26.0057532431582	28.3929383922925
AT1G09910	-0.090566417149451	6.01342160157716	0.442553244352665	0.510905089892264	838	864	345	295	69.1761940776923	68.8657476596406	66.4591471769599	52.3494801607892
AT1G09920	-0.11183661549231	5.43807988399152	0.36995936729353	0.437738598850746	576	569	221	204	47.5483147837121	45.352558354555	42.5723812350961	36.2009964501729
AT1G09932	-1.86034983020742	4.61807285621035	5.90089308917454e-15	3.35378345094552e-14	420	438	65	29	34.6706461964568	34.9111081885678	12.5212885985577	5.14622008360301
AT1G09940	0.105040889496674	6.02937408533901	0.338745735142261	0.40593134952445	798	827	373	327	65.8742277732678	65.9166357806977	71.8529330348001	58.0280678392477
AT1G09950	-0.705243784497404	1.29435948944964	0.179411447118111	0.232237819301174	39	26	7	9	3.21941714681384	2.07234888790585	1.34844646446006	1.59710278456645
AT1G09960	-0.883070590048852	3.48913905945724	0.000130895313595918	0.000290979878172021	173	162	32	41	14.2810042666358	12.9123276861826	6.16432669467454	7.27569046302494
AT1G09970	-0.472638705960952	7.56757583238226	1.82760722822647e-10	7.5021386622576e-10	2745	2864	801	821	226.597437641128	228.277200575475	154.300802576072	145.691265125451
AT1G09980	-0.3370098947794	5.9547795120207	0.00112969030517072	0.00219823379142225	831	914	282	272	68.598349974418	72.8510339825365	54.3231289968194	48.2679952668972
AT1G09995	-0.113171726324712	3.4240844466797	0.668935177360731	0.725161376985054	127	151	54	49	10.4837430165476	12.0355646951455	10.4023012972633	8.69533738263956
AT1G10000	-1.21714584809337	1.84114355721588	0.00852444715305088	0.0143954131006066	38	67	9	9	3.13686798920323	5.34028367268046	1.73371688287721	1.59710278456645
AT1G10020	0.139628710261713	6.31371667108526	0.121991159205431	0.164330659051561	945	1013	397	470	78.0089539420277	80.7419009018703	76.476178055806	83.4042565273591
AT1G10030	0.441513477532057	3.85897016250032	0.0309097483717384	0.0473655606745935	176	151	76	103	14.5286517394676	12.0355646951455	14.640275899852	18.2779540900383
AT1G10040	-0.404641733293463	2.50238359003792	0.224243079084656	0.283007675881045	78	74	26	20	6.43883429362768	5.89822375788589	5.00851543942307	3.54911729903656
AT1G10050	-1.89775205733844	5.06769200337776	6.87769677971698e-33	9.31506439197184e-32	538	661	62	67	44.4114467945089	52.6854851886834	11.9433829709319	11.8895429517725
AT1G10060	-0.555170954819934	4.34343945016015	0.00102788150411163	0.00201321927225247	276	309	70	90	22.7835675005287	24.6290694754965	13.4844646446006	15.9710278456645
AT1G10070	1.0543585761214	4.70371827897992	1.31471906324988e-06	3.72035080185463e-06	225	251	244	149	18.5735604623876	20.0061373409373	47.0029910468934	26.4409238778223
AT1G10090	-2.22400356182899	6.72883530602058	4.0623947182769e-122	5.26730099171783e-120	2053	2137	177	183	169.473420574585	170.331137440569	34.0964320299186	32.4744232861845
AT1G10095	-0.0105961506251027	4.13777093858775	0.974918869219197	0.987665230099186	214	235	85	94	17.6655197286708	18.7308457176106	16.3739927827293	16.6808513054718
AT1G10110	-2.34093113301973	0.812748161274245	0.00153580700570352	0.00293388767841349	20	32	2	2	1.65098315221223	2.55058324665336	0.385270418417159	0.354911729903656
AT1G10120	0.590011293455239	4.74621747861245	4.34496304991294e-05	0.000102879457460137	283	293	151	198	23.361411603803	23.3537778521698	29.0879165904955	35.1362612604619
AT1G10130	-0.363254677553362	6.42423350992116	6.53917557881673e-05	0.000151075386107278	1185	1259	342	422	97.8207517685744	100.349509610518	65.8812415493342	74.8863750096713
AT1G10140	-0.63783706102424	4.37307070123367	0.000807082162070774	0.00160516831681302	297	310	91	65	24.5170998103516	24.7087752019544	17.5298040379807	11.5346312218688
AT1G10150	0.291912003113915	6.16727194381406	0.00215253494131717	0.00402273970151605	830	854	420	407	68.5158008168074	68.0686903950614	80.9067878676034	72.2245370353939
AT1G10155	2.72291646221399	1.52664821904092	1.78609491767316e-08	6.11042393207129e-08	13	12	18	50	1.07313904893795	0.956468717495009	3.46743376575443	8.87279324759139
AT1G10170	-0.520446518241865	6.62443797518637	2.33321478553495e-07	7.14287649360447e-07	1336	1594	367	454	110.285674567777	127.05092797392	70.6971217795487	80.5649626881298
AT1G10180	-0.279786488146015	5.22616092977652	0.0195056426479308	0.0310040245063424	506	524	155	186	41.7698737509693	41.7658006639487	29.8584574273298	33.00679088104
AT1G10200	-0.351411085063065	6.24910209468073	0.000101739544881139	0.000229152566113871	1086	1067	324	354	89.6483851651239	85.0460101305978	62.4138077835797	62.8193761929471
AT1G10210	-0.531427080141576	5.0585124928417	3.1517230698637e-05	7.56763728219496e-05	489	479	130	139	40.3665380715889	38.1790429733424	25.0425771971153	24.6663652283041
AT1G10230	0.613365746938775	3.25854915514053	0.00820288799760498	0.0138837323701522	92	113	59	67	7.59452250017624	9.00674708974466	11.3654773433062	11.8895429517725
AT1G10240	-0.298843943932183	4.46119314497005	0.0562870339113822	0.0816594452142676	294	309	89	108	24.2694523375197	24.6290694754965	17.1445336195636	19.1652334147974
AT1G10270	-0.684651877775312	4.16659869312711	0.000118216185748095	0.00026430470130069	254	274	58	74	20.9674860330953	21.8393690494694	11.1728421340976	13.1317340064353
AT1G10280	-1.04896054216908	4.29183791732757	1.53099903062051e-09	5.81116318238454e-09	297	316	53	66	24.5170998103516	25.1870095607019	10.2096660880547	11.7120870868206
AT1G10290	-0.465068438964677	6.8949157298227	1.46961119826945e-08	5.07771685825948e-08	1690	1803	468	549	139.508076361933	143.709424803625	90.1532779096152	97.4232698585535
AT1G10310	-0.408655880748578	5.09012654054298	0.0013594932266566	0.00261530996688865	483	481	130	162	39.8712431259253	38.3384544262583	25.0425771971153	28.7478501221961
AT1G10320	-0.121340612978409	5.18787371712282	0.313034112505763	0.378642978675576	460	504	166	190	37.9726125008812	40.1716861347904	31.9774447286242	33.7166143408473
AT1G10330	-0.1526345172803	2.19725565463607	0.698772190159548	0.75135008438816	55	61	16	26	4.54020366858362	4.86204931393296	3.08216334733727	4.61385248874752
AT1G10340	0.10206548760945	4.93118953586344	0.53594559479951	0.601424805394195	342	418	181	145	28.2318119028291	33.3169936594095	34.8669728667529	25.731100418015
AT1G10350	-1.28643551667182	5.02976944938485	1.36483214477463e-19	9.90101468993726e-19	552	530	92	86	45.5671350010575	42.2440350226962	17.7224392471893	15.2612043858572
AT1G10360	0.960064844986573	6.62960978494981	1.11791900659633e-28	1.25461089205379e-27	892	903	703	698	73.6338485886653	71.9742709914994	135.422552073631	123.864193736376
AT1G10370	1.73227129579401	4.32819258391985	2.18611431945806e-25	2.09550208965697e-24	130	148	162	210	10.7313904893795	11.7964475157718	31.2069038917899	37.2657316398838
AT1G10380	-0.592551657611046	3.9739818213219	0.00641516597522989	0.0110787216349002	231	221	43	78	19.0688554080512	17.6149655471997	8.28331399596892	13.8415574662426
AT1G10390	-0.303155654486338	7.13258383446553	0.000492187894165771	0.00101083023797572	1866	2086	578	710	154.036728101401	166.266145391216	111.343150922559	125.993664115798
AT1G10410	-0.537595890321381	5.56471875606478	1.28224828534248e-06	3.63481225792537e-06	672	717	192	192	55.4730339143308	57.1490058703268	36.9859601680472	34.0715260707509
AT1G10417	-2.61863012899617	1.03865539522061	5.92911966773094e-05	0.000137772339806092	31	32	2	2	2.55902388592895	2.55058324665336	0.385270418417159	0.354911729903656
AT1G10430	0.220984187194893	5.69195718947419	0.0340091996673966	0.0517279208830216	586	656	284	297	48.3738063598182	52.2869565563938	54.7083994152366	52.7043918906929
AT1G10450	0.475404523223641	6.07055822678019	4.18582820430315e-06	1.12011795191926e-05	666	816	393	434	54.9777389686672	65.0398727896606	75.7056372189717	77.0158453890933
AT1G10460	0.814709061809973	1.02441519670582	0.076349439534579	0.10773563444156	18	20	11	16	1.485884836991	1.59411452915835	2.11898730129437	2.83929383922925
AT1G10470	0.453194507096788	6.80047634397256	1.53196380757099e-08	5.27815130087654e-08	1209	1251	662	690	99.8019315512291	99.7118637988546	127.52450849608	122.444546816761
AT1G10490	0.16694491815961	6.12944609361795	0.108933570798496	0.148531198714241	773	937	357	414	63.8104988330026	74.6842656910686	68.7707696874629	73.4667280900567
AT1G10500	0.126673482352137	6.29005903335531	0.202249166975684	0.258445732490806	965	968	440	406	79.6599370942399	77.155143211264	84.759492051775	72.0470811704421
AT1G10510	0.407997690505247	6.57495181184806	1.84747533582342e-06	5.14926165182426e-06	1097	1044	538	604	90.5564258988406	83.2127784220657	103.637742554216	107.183342430904
AT1G10520	2.08288686587372	0.6770951287735	7.46487336825401e-05	0.000171147379628872	7	11	17	14	0.577844103274279	0.876762991037091	3.27479855654585	2.48438210932559
AT1G10522	0.888034247912324	4.88670672130549	5.19501474608176e-08	1.70269366020466e-07	310	260	175	251	25.5902388592895	20.7234888790585	33.7111616115014	44.5414221029088
AT1G10550	1.8106058916636	1.75581000393226	2.04332829856763e-06	5.66671782102407e-06	28	18	37	28	2.31137641309712	1.43470307624251	7.12750274071744	4.96876421865118
AT1G10560	0.666100473254683	3.3254857484135	0.0177846653916429	0.0284688143646245	96	116	83	51	7.92471913061869	9.24586426911842	15.9887223643121	9.05024911254322
AT1G10570	0.0387994077376072	5.82744136336959	0.705662513135175	0.757586123756128	690	751	295	299	56.9589187513218	59.8590005698959	56.8273867165309	53.0593036205965
AT1G10580	-0.668453151172041	5.68317941573492	9.95150143595449e-10	3.8303334935262e-09	737	818	181	212	60.8387291590206	65.1992842425764	34.8669728667529	37.6206433697875
AT1G10585	1.52270158415099	1.76227472943024	5.35265590233747e-05	0.000125079664357277	28	24	36	24	2.31137641309712	1.91293743499002	6.93486753150886	4.25894075884387
AT1G10590	0.643306026265215	6.22401268077317	1.5418399501946e-13	7.9710912257668e-13	759	788	455	516	62.654810626454	62.8081124488389	87.6490201899036	91.5672263151432
AT1G10600	0.0834073996718533	5.63605983433192	0.4821995209854	0.549119253834623	613	632	228	303	50.6026336153047	50.3740191214038	43.9208276995561	53.7691270804038
AT1G10610	-0.0376315820863116	5.31702714488046	0.775240757876488	0.819098887153807	541	490	186	218	44.6590942673407	39.0558059643795	35.8301489127958	38.6853785594985
AT1G10630	0.230181342741726	5.7473395398055	0.0225042392980845	0.0353970845215079	642	644	290	316	52.9965591860125	51.3304878388988	55.864210670488	56.0760533247776
AT1G10640	4.79280437073153	1.97360068695425	2.25231830145527e-20	1.70250053031495e-19	0	10	38	78	0	0.797057264579174	7.32013794992602	13.8415574662426
AT1G10650	0.905398983054534	5.20935054869917	5.78390279028223e-13	2.87113643104133e-12	369	336	271	259	30.4606391583156	26.7811240898602	52.204141695525	45.9610690225234
AT1G10657	-0.105718047084438	4.05438891507261	0.589493297709706	0.652721613843215	207	226	66	96	17.0876756253965	18.0134941794893	12.7139238077662	17.0357630353755
AT1G10660	0.860792964873613	6.51517531786	5.02784908207478e-22	4.13474151362674e-21	860	871	637	624	70.9922755451258	69.423687744846	122.708628265865	110.732459729941
AT1G10670	0.553254642605668	7.15229406826245	1.49685302674757e-13	7.74469127885436e-13	1490	1526	846	932	122.998244839811	121.630938574782	162.969386990458	165.388866135104
AT1G10682	0.446060319386051	4.3114934777966	0.00579561170512481	0.0100767791930067	232	215	111	134	19.1514045656618	17.1367311884522	21.3825082221523	23.7790859035449
AT1G10690	-0.777022867939982	2.76929383553248	0.0105181305636307	0.0175038180313215	94	102	17	29	7.75962081539747	8.12998409870757	3.27479855654585	5.14622008360301
AT1G10700	-0.122152299757118	5.63495549402126	0.253667986802	0.315135092799996	655	663	218	269	54.0696982349504	52.8448966415992	41.9944756074703	47.7356276720417
AT1G10720	-0.686206215006222	5.50979019572829	7.34945996005327e-07	2.13661654354374e-06	715	663	190	153	59.0226476915871	52.8448966415992	36.6006897496301	27.1507473376297
AT1G10730	-0.662889682366667	4.1410479818592	0.00211753907070595	0.00396190643445503	212	305	59	72	17.5004214134496	24.3102465696648	11.3654773433062	12.7768222765316
AT1G10740	1.6337814395759	6.84271947554111	6.77016923638648e-91	4.91317244322689e-89	736	784	932	961	60.7561800014099	62.4892895430072	179.536014982396	170.535086218707
AT1G10750	0.952414091168841	1.33043235031251	0.0290494361837557	0.0446944454028846	20	26	13	23	1.65098315221223	2.07234888790585	2.50425771971153	4.08148489389204
AT1G10760	-2.20468191576222	8.66501151451227	4.78873871894779e-180	1.27583807321665e-177	7961	8835	675	789	657.173843738077	704.2000932557	130.028766215791	140.012677446992
AT1G10770	-5.6786833571409	2.90101218326005	8.87166160268973e-27	9.01959992214912e-26	141	132	2	0	11.6394312230962	10.5211558924451	0.385270418417159	0
AT1G10780	0.285789434312688	1.41424039373054	0.553275082867846	0.618108282307814	24	35	10	19	1.98117978265467	2.78970042602711	1.92635209208579	3.37166143408473
AT1G10790	-3.54932929271678	0.978537910134586	1.96182385289099e-06	5.45624368867109e-06	32	30	0	2	2.64157304353956	2.39117179373752	0	0.354911729903656
AT1G10810	0.965691840286113	0.901631586657764	0.0475516863301425	0.0700365579276745	15	18	13	13	1.23823736415917	1.43470307624251	2.50425771971153	2.30692624437376
AT1G10820	-0.239209762049996	5.42460963405559	0.0373887708467192	0.0563482529405534	551	622	190	209	45.4845858434468	49.5769618568246	36.6006897496301	37.088275774932
AT1G10830	-0.773454498613393	5.66648939260784	2.56943548904068e-09	9.55688483961603e-09	791	778	148	222	65.2963836699936	62.0110551842597	28.5100109628698	39.3952020193058
AT1G10840	1.18644079293799	7.0712074051173	8.9750837241011e-50	2.18742360087772e-48	1088	1102	994	1006	89.8134834803451	87.8357105566249	191.479397953328	178.520600141539
AT1G10850	1.09761637276397	4.09842221003495	3.22237593990985e-10	1.29594684977888e-09	167	143	124	143	13.7857093209721	11.3979188834822	23.8867659418638	25.3761886881114
AT1G10865	0.809576836438976	4.69484999797856	1.20659750401137e-08	4.20256354862413e-08	263	253	185	178	21.7104284515908	20.1655487938531	35.6375137035872	31.5871439614254
AT1G10870	-0.169493185575457	5.49093349819068	0.133585975052829	0.178503169275334	624	582	204	227	51.5106743490215	46.3887327985079	39.2975826785502	40.2824813440649
AT1G10890	0.160434939603793	7.10515955979295	0.0496438699195827	0.0728147530969807	1606	1756	750	757	132.573947122642	139.963255660103	144.476406906435	134.334089768534
AT1G10900	-0.89159552906698	6.76056530158742	6.22662294527485e-26	6.11007011415997e-25	1688	1820	369	390	139.342978046712	145.06442215341	71.0823921979658	69.2077873312129
AT1G10910	0.35142200862581	6.74050445650315	2.90630445372626e-05	7.01125221043438e-05	1257	1190	593	662	103.764291116538	94.8498144849217	114.232679060688	117.47578259811
AT1G10920	-0.68357991351178	5.59246509852269	3.19949104476361e-09	1.18077611631134e-08	740	721	188	177	61.0863766318524	57.4678287761584	36.2154193312129	31.4096880964735
AT1G10930	-1.55435404046562	4.71824529325895	1.38930784242936e-12	6.72657411685551e-12	433	460	36	87	35.7437852453947	36.664634170642	6.93486753150886	15.438660250809
AT1G10940	-0.542161031370192	6.98629128999408	7.22809758950906e-12	3.3320519084703e-11	1869	1928	508	539	154.284375574233	153.672640610865	97.8586862779584	95.6487112090352
AT1G10950	0.0852640841032202	7.21362814043768	0.257903961866266	0.31961094394909	1829	1885	768	814	150.982409269808	150.245294373174	147.943840672189	144.449074070788
AT1G10960	1.37253826212815	6.42230573132962	2.11963329601018e-57	6.43131793667738e-56	656	646	659	695	54.152247392561	51.4898992918146	126.946602868454	123.33182614152
AT1G10970	-0.989855367206889	4.28403607746974	1.72974431412796e-08	5.92806998510568e-08	301	303	63	59	24.847296440794	24.150835116749	12.1360181801405	10.4698960321578
AT1G10990	-1.03303605905601	2.54970968185282	0.00173059753923566	0.00327830832186562	90	83	12	22	7.42942418495502	6.61557529600714	2.31162251050295	3.90402902894021
AT1G11000	2.61179988936456	3.57042810857939	3.39290695024569e-31	4.2666591896754e-30	55	55	144	126	4.54020366858362	4.38381495518546	27.7394701260354	22.3594389839303
AT1G11020	-0.173676384547124	4.98486449680223	0.215043245469164	0.272983230933344	415	432	160	141	34.2579004084037	34.4328738298203	30.8216334733727	25.0212769582077
AT1G11050	-0.576810827561649	5.90296052209998	1.03543669467607e-08	3.62785232836515e-08	885	896	218	262	73.056004485391	71.416330906294	41.9944756074703	46.4934366173789
AT1G11055	-0.857549475352669	1.3245557273289	0.0881486714278758	0.122755514148701	34	34	8	7	2.80667135876079	2.70999469956919	1.54108167366864	1.24219105466279
AT1G11060	-0.101487364488046	5.33675019515015	0.391018957545227	0.458819167740399	521	543	200	198	43.0081111151285	43.2802094666491	38.5270418417159	35.1362612604619
AT1G11070	0.589499935131886	1.3247776774277	0.277656901002534	0.340940025733839	16	35	10	21	1.32078652176978	2.78970042602711	1.92635209208579	3.72657316398838
AT1G11080	7.67006604914629	0.0580749710155605	8.20688311386301e-10	3.17832874714301e-09	0	0	15	14	0	0	2.88952813812869	2.48438210932559
AT1G11090	-0.800140993390623	4.54287456993868	0.000139609744045845	0.000309045061683092	393	312	95	67	32.4418189409703	24.8681866548702	18.300344874815	11.8895429517725
AT1G11100	-2.18234408468425	0.962048579271277	0.000954132905093021	0.00187785173761933	30	28	5	0	2.47647472831834	2.23176034082169	0.963176046042897	0
AT1G11120	4.22180076946025	0.58318070804919	3.4719551683501e-12	1.62752605613982e-11	2	3	19	21	0.165098315221223	0.239117179373752	3.66006897496301	3.72657316398838
AT1G11130	-0.603131773102151	4.64584980670948	0.000709316680498436	0.00142177678233681	318	415	81	113	26.2506321201744	33.0778764800357	15.6034519458949	20.0525127395565
AT1G11160	-0.639264161198193	0.65407553641466	0.370013929659854	0.437763910089087	14	25	4	6	1.15568820654856	1.99264316144793	0.770540836834318	1.06473518971097
AT1G11170	-4.38794487952618	4.42891788198156	1.35309717863889e-59	4.39338681591783e-58	379	463	8	8	31.2861307344217	36.9037513500157	1.54108167366864	1.41964691961462
AT1G11175	0.474744698139015	4.93876789631414	0.000377966530683358	0.000787811708847994	360	322	182	199	29.7176967398201	25.6652439194494	35.0596080759615	35.3137171254137
AT1G11180	-0.857911712231006	5.11458515805821	1.25386558632342e-07	3.94474794377292e-07	549	525	138	99	45.3194875282256	41.8455063904066	26.583658870784	17.568130630231
AT1G11190	-0.629672118742144	2.03359917249684	0.0893507923392606	0.124278306529806	54	58	15	14	4.45765451097301	4.62293213455921	2.88952813812869	2.48438210932559
AT1G11200	-0.755832887675869	4.92775551834634	9.57527078616775e-08	3.05044130254179e-07	460	462	115	104	37.9726125008812	36.8240456235578	22.1530490589866	18.4554099549901
AT1G11210	-4.52715701678756	5.38372265292802	3.50056161476311e-132	5.31893928480685e-130	840	891	18	12	69.3412923929135	71.0178022740044	3.46743376575443	2.12947037942193
AT1G11220	-0.190340336628906	0.846443962768104	0.770115011105246	0.814994387364563	22	20	1	14	1.81608146743345	1.59411452915835	0.192635209208579	2.48438210932559
AT1G11240	0.784280827631197	5.09318549498474	2.2302514110744e-11	9.90323280684611e-11	340	342	224	248	28.0667135876079	27.2593584486077	43.1502868627218	44.0090545080533
AT1G11260	1.16321016162232	8.07158196757643	1.38545773560718e-48	3.27409082622407e-47	2194	2166	1980	1935	181.112851797681	172.642603507849	381.417714232987	343.377098681787
AT1G11270	0.0116786466184908	3.71240757687458	1	1	166	165	66	68	13.7031601633615	13.1514448655564	12.7139238077662	12.0669988167243
AT1G11280	0.651500815326985	5.49675533278218	3.91263232972093e-09	1.42985317889407e-08	448	493	298	295	36.9820226095539	39.2949231437533	57.4052923441567	52.3494801607892
AT1G11290	-0.692610014142285	4.18447804097043	0.000406350527770065	0.000843628460140905	232	304	63	70	19.1514045656618	24.2305408432069	12.1360181801405	12.4219105466279
AT1G11300	0.136022700325397	4.69413674032974	0.362120935711454	0.430021374932963	293	345	145	136	24.1869031799091	27.4984756279815	27.932105335244	24.1339976334486
AT1G11310	-0.329851646491112	7.58257005425749	6.03570546819035e-05	0.000140031534833394	2621	2830	885	853	216.361342097412	225.567205875906	170.482160149593	151.369852803909
AT1G11320	-0.627791768802684	3.32100314867439	0.0148077733029647	0.0240578383568091	154	131	39	35	12.7125702720341	10.4414501659872	7.5127731591346	6.21095527331397
AT1G11330	-0.538430685710353	6.35565696772253	3.46111919357961e-09	1.27202016621183e-08	1160	1273	311	362	95.7570228283091	101.465389780929	59.9095500638682	64.2390231125617
AT1G11340	0.913831815834056	3.20782081799831	0.000146455780829969	0.000323059825491898	93	87	74	62	7.67707165778685	6.93439820183881	14.2550054814349	11.0022636270133
AT1G11350	-0.35768513151877	6.82621280521843	1.30385310271373e-05	3.28809467601933e-05	1547	1689	485	529	127.703546823616	134.622971987422	93.428076466161	93.8741525595169
AT1G11360	-0.644679313082157	5.59497271873415	6.38686962939943e-07	1.86991159750398e-06	686	767	203	169	56.6287221208794	61.1342921932226	39.1049474693416	29.9900411768589
AT1G11380	0.866088934558756	4.62070425562018	5.8738519930883e-07	1.72594874472842e-06	269	211	152	201	22.2057233972544	16.8179082826206	29.2805517997041	35.6686288553174
AT1G11390	-0.450094064645529	5.03964949464604	0.00041705545100036	0.000864837559068772	453	486	132	144	37.3947683976069	38.7369830585478	25.4278476155325	25.5536445530632
AT1G11400	1.61389762509239	5.14511936697671	2.59455356559836e-35	3.83737431918803e-34	226	276	277	341	18.6561096199982	21.9987805023852	53.3599529507765	60.5124499485733
AT1G11410	-0.352853388723055	5.8734770815472	0.000982144339325058	0.00192979992570429	782	873	231	290	64.5534412514981	69.5830991977619	44.4987333271818	51.4622008360301
AT1G11420	-0.855643361279594	1.69606347480599	0.0624813786934688	0.0898883300694782	38	52	5	15	3.13686798920323	4.1446977758117	0.963176046042897	2.66183797427742
AT1G11430	0.551983084172526	6.36463627407335	7.21132388618899e-10	2.80449986527674e-09	911	849	497	540	75.2022825832669	67.6701617627719	95.739698976664	95.826167073987
AT1G11440	-0.622162866103533	5.20849313077695	1.58217333884415e-06	4.44087254862994e-06	527	571	150	136	43.5034060607922	45.5119698074708	28.8952813812869	24.1339976334486
AT1G11450	3.43485026220453	0.552138743298552	8.48266806276228e-09	2.99853528085539e-08	6	2	22	14	0.495294945663668	0.159411452915835	4.23797460258875	2.48438210932559
AT1G11475	0.93478717902819	4.10277602345614	5.14922615514885e-08	1.68853986665807e-07	169	161	112	142	13.9508076361933	12.8326219597247	21.5751434313609	25.1987328231596
AT1G11480	0.396608983097989	6.58363353061248	3.5877388486555e-06	9.66989091844523e-06	1036	1128	565	578	85.5209272845933	89.9080594445308	108.838893202847	102.569489942156
AT1G11530	0.394889908048333	5.39164709959528	0.000773931934321057	0.00154207583143225	492	463	256	248	40.6141855444208	36.9037513500157	49.3146135573963	44.0090545080533
AT1G11545	3.6428357907554	3.97180526179985	2.15290399582955e-67	8.96613058134668e-66	38	41	173	226	3.13686798920323	3.26793478477461	33.3258911930842	40.1050254791131
AT1G11580	0.181655144691655	6.1501290852027	0.0584975577805089	0.0846202306636755	853	872	352	435	70.4144314418515	69.503393471304	67.80759364142	77.1933012540451
AT1G11592	-0.0755425858312791	4.0933074279389	0.714496710740448	0.765338245700886	228	214	94	74	18.8212079352194	17.0570254619943	18.1077096656065	13.1317340064353
AT1G11630	-0.544344970786914	4.62849201516162	0.000246803726229286	0.000527539913334803	352	363	90	107	29.0573034789352	28.933178704224	17.3371688287721	18.9877775498456
AT1G11650	0.519824361935091	7.52938401465065	1.61525831597001e-12	7.76257943842369e-12	1975	1981	1054	1227	163.034586280957	157.897044113134	203.037510505843	217.738346295893
AT1G11660	-0.216707098282943	6.2006600928334	0.0186163900293871	0.0296949208301114	991	1018	317	378	81.8062151921158	81.1404295341599	61.0653613191197	67.0783169517909
AT1G11670	0.933899390909186	3.50517416689066	6.96796987930223e-05	0.000160435712303243	119	100	68	101	9.82334975566275	7.97057264579174	13.0991942261834	17.9230423601346
AT1G11680	0.191426446597515	6.7816953023319	0.0184168588346534	0.0293959366003425	1320	1340	567	654	108.964888046007	106.805673453609	109.224163621265	116.056135678495
AT1G11700	0.00653286792662954	4.22551811676361	1	1	254	221	87	105	20.9674860330953	17.6149655471997	16.7592632011464	18.6328658199419
AT1G11710	-0.784831358075652	3.18901358663763	0.00309206147198363	0.00562821746079641	119	147	26	36	9.82334975566275	11.7167417893139	5.00851543942307	6.3884111382658
AT1G11720	-0.328667757877278	7.20166659125402	4.31265873270739e-05	0.000102176756843009	2021	2155	608	729	166.831847531046	171.765840516812	117.122207198816	129.365325549882
AT1G11730	1.63699092364478	0.74820817406637	0.00105743679233121	0.00206611293691477	14	9	16	13	1.15568820654856	0.717351538121256	3.08216334733727	2.30692624437376
AT1G11735	3.03468119359121	0.127982914136333	4.82470659229749e-06	1.28138356566426e-05	4	3	14	10	0.330196630442445	0.239117179373752	2.69689292892011	1.77455864951828
AT1G11740	0.801725541905136	1.85311250334303	0.0390131445412445	0.0585965439943365	44	27	22	28	3.6321629348669	2.15205461436377	4.23797460258875	4.96876421865118
AT1G11750	0.547464811146024	6.6782895600684	3.96767007523736e-11	1.72363670523323e-10	1090	1095	631	651	89.9785817955664	87.2777704714195	121.552817010614	115.52376808364
AT1G11755	-0.173100887967923	4.86782361437838	0.189377242743859	0.243817206188256	382	398	128	150	31.5337782072535	31.7228791302511	24.6573067786982	26.6183797427742
AT1G11760	-0.0207665425230545	3.65836115731478	0.943596845190032	0.961543280001096	170	151	66	61	14.0333567938039	12.0355646951455	12.7139238077662	10.8248077620615
AT1G11780	0.112636138546602	4.56848651456326	0.454512193638483	0.522292918999992	283	305	131	124	23.361411603803	24.3102465696648	25.2352124063239	22.0045272540267
AT1G11790	-0.0422070859287299	5.1604957029466	0.752919793735339	0.799756257146838	453	473	153	209	37.3947683976069	37.7008086145949	29.4731870089127	37.088275774932
AT1G11800	-0.321061806923782	4.30143246260635	0.0513637992977996	0.0751221636744551	274	267	82	92	22.6184691853075	21.2814289642639	15.7960871551035	16.3259395755682
AT1G11810	-0.769579912180737	0.313814435034116	0.345064744278428	0.412431266944911	14	16	4	3	1.15568820654856	1.27529162332668	0.770540836834318	0.532367594855483
AT1G11820	0.803493301126202	6.164668408078	1.96468063308214e-17	1.28570234296146e-16	708	689	444	537	58.4448035883128	54.9172455295051	85.5300328886093	95.2937994791316
AT1G11840	0.198800699721595	6.81166153707528	0.020483370334575	0.0324256120492551	1347	1362	562	689	111.193715301493	108.559199435683	108.260987575222	122.267090951809
AT1G11850	10.3423737719047	2.5667233405171	1.89281381362256e-41	3.48611135048723e-40	0	0	72	115	0	0	13.8697350630177	20.4074244694602
AT1G11860	1.14969071994335	8.46793990412126	2.40734797416253e-60	8.0864439981843e-59	2874	2877	2528	2592	237.246278972897	229.313375019428	486.981808879289	459.965601955138
AT1G11870	0.470480490816468	6.10954761271192	1.61945457677013e-06	4.53843977861704e-06	717	807	382	467	59.1877460068083	64.3225212515393	73.5866499176773	82.8718889325036
AT1G11880	-0.872086487681437	4.19429034443407	9.48390116659393e-07	2.72294646869036e-06	266	290	55	67	21.9580759244226	23.114660672796	10.5949365064719	11.8895429517725
AT1G11890	0.0616473200305082	5.74330079540392	0.577243161265656	0.641384954493587	702	647	267	299	57.9495086426492	51.5696050182725	51.4336008586907	53.0593036205965
AT1G11900	-1.13002537222806	3.31109193329867	3.41948679293425e-05	8.1812767420074e-05	135	170	21	35	11.1441362774325	13.549973497846	4.04533939338017	6.21095527331397
AT1G11905	-0.0377554522360018	4.4934748339411	0.823953223221562	0.861238578945352	286	294	107	120	23.6090590766348	23.4334835786277	20.611967385318	21.2947037942193
AT1G11910	0.277403365971555	8.30273494543109	2.41093617624577e-05	5.88482651754567e-05	3664	3716	1720	1873	302.46011348528	296.186479517621	331.332559838757	332.374835054774
AT1G11925	-7.37772798876235	0.873922246801227	3.27041511157444e-08	1.0923287567407e-07	27	32	0	0	2.22882725548651	2.55058324665336	0	0
AT1G11930	-0.0996014531069413	6.08086114139218	0.298301036130477	0.363193743063832	908	880	308	363	74.9546351104351	70.1410392829673	59.3316444362425	64.4164789775135
AT1G11940	0.0689405198119756	3.47228743278787	0.780722308041532	0.823799271327027	115	161	58	58	9.4931531252203	12.8326219597247	11.1728421340976	10.292440167206
AT1G11950	-1.51900037630025	4.15779227076939	4.65494039828707e-13	2.32794897933364e-12	288	303	29	54	23.7741573918561	24.150835116749	5.5864210670488	9.5826167073987
AT1G11960	-1.2075860865532	5.61324771414236	5.8612775945025e-13	2.9088029582924e-12	763	871	171	111	62.9850072568965	69.423687744846	32.9406207746671	19.6976010096529
AT1G12000	0.232022605491527	5.39320222194669	0.118859300861548	0.160567794850056	493	513	186	291	40.6967347020314	40.8890376729116	35.8301489127958	51.6396567009819
AT1G12010	-0.794406832025007	3.91488251120994	4.10534179776462e-05	9.75024943518427e-05	223	226	47	57	18.4084621471663	18.0134941794893	9.05385483280323	10.1149843022542
AT1G12020	0.570214224823406	4.50071077252443	0.000417165212052318	0.000864972943412104	236	254	123	170	19.4816011961043	20.245254520311	23.6941307326553	30.1674970418107
AT1G12030	-0.229804154700539	0.801333360213397	0.808957557549189	0.848345494272305	20	21	8	6	1.65098315221223	1.67382025561626	1.54108167366864	1.06473518971097
AT1G12050	-0.728429328455317	6.22153749510183	3.17227028922575e-14	1.71477167468459e-13	1185	1123	261	299	97.8207517685744	89.5095308122412	50.2777896034392	53.0593036205965
AT1G12060	-0.719886056079582	3.02623128388971	0.00803232646862071	0.0136246919141989	122	112	29	28	10.0709972284946	8.92704136328675	5.5864210670488	4.96876421865118
AT1G12080	2.52150992376592	4.48290666206718	2.58361297789805e-49	6.24983691631085e-48	117	91	244	236	9.65825144044153	7.25322110767048	47.0029910468934	41.8795841286314
AT1G12090	-1.15476766322002	7.13578054427764	1.03572209356243e-43	2.07453748688935e-42	2464	2361	412	459	203.401124352546	188.185220167143	79.3657061939347	81.452242012889
AT1G12110	0.429995832156158	6.8878715133561	1.02130702286779e-07	3.24141649604369e-07	1315	1319	657	770	108.552142257954	105.131853197993	126.561332450037	136.641016012907
AT1G12120	-0.318414965496944	6.74184581377209	0.000122737896847832	0.000273882892495766	1447	1571	461	511	119.448631062555	125.217696265388	88.8048314451551	90.679946990384
AT1G12140	-0.958964984562229	6.13710371508874	5.40098694778907e-21	4.20848538251401e-20	1127	1151	244	226	93.032900627159	91.7412911530629	47.0029910468934	40.1050254791131
AT1G12150	-1.41862310859717	2.97532959555865	8.79313545088947e-07	2.53509770803957e-06	121	126	19	18	9.98844807088397	10.0429215336976	3.66006897496301	3.1942055691329
AT1G12160	0.604813987483114	1.27641327130706	0.15435570079463	0.203281691817088	22	27	14	16	1.81608146743345	2.15205461436377	2.69689292892011	2.83929383922925
AT1G12200	-1.27228667711765	4.42903172625247	6.32676653401765e-08	2.05630485160611e-07	345	353	34	83	28.4794593756609	28.1361214396448	6.5495971130917	14.7288367910017
AT1G12210	-0.947615813907197	3.81483629985038	4.1475128678913e-06	1.11032316266508e-05	207	221	45	44	17.0876756253965	17.6149655471997	8.66858441438607	7.80805805788042
AT1G12220	-0.236472645192261	5.80903450981367	0.0251940034681755	0.0392155400922405	749	786	232	292	61.8293190503479	62.6487009959231	44.6913685363904	51.8171125659337
AT1G12230	0.235381319945524	6.51634791325593	0.00729527576492741	0.0124636172129369	1111	1071	477	556	91.7121141053892	85.3648330364295	91.8869947924924	98.6654609132163
AT1G12240	1.29392929464637	8.08427301674598	5.24707069844532e-75	2.7581156220017e-73	2023	2114	2003	2067	166.996945846267	168.497905732037	385.848324044785	366.801272855428
AT1G12244	0.499564839216997	4.69343458214636	0.00029109498386015	0.000616453216582759	292	280	155	170	24.1043540222985	22.3176034082169	29.8584574273298	30.1674970418107
AT1G12250	0.519026963814612	6.59998623211748	6.6362879864693e-10	2.59018994679594e-09	1044	1049	594	610	86.1813205454782	83.6113070543553	114.425314269896	108.248077620615
AT1G12260	-0.168585897631868	1.45270638153913	0.724696360587934	0.774110895042762	31	36	8	16	2.55902388592895	2.86940615248503	1.54108167366864	2.83929383922925
AT1G12270	-0.0127339210375904	5.96841905355673	0.901959212860776	0.927766275170786	806	807	290	353	66.5346210341527	64.3225212515393	55.864210670488	62.6419203279952
AT1G12280	0.445539663057259	5.93684544200316	1.99059701631629e-06	5.52915186665745e-06	680	685	352	395	56.1334271752157	54.5984226236734	67.80759364142	70.095066655972
AT1G12290	-1.28590863480228	4.04138848109953	6.97805484275531e-11	2.9664740685628e-10	269	259	38	49	22.2057233972544	20.6437831526006	7.32013794992602	8.69533738263956
AT1G12300	-0.374544445533791	3.33411912060146	0.134620417114794	0.179811310518895	140	135	47	38	11.5568820654856	10.7602730718188	9.05385483280323	6.74332286816946
AT1G12310	0.579737580876043	5.48664546140645	5.66884078827894e-08	1.85112969259968e-07	480	478	282	293	39.6235956530934	38.0993372468845	54.3231289968194	51.9945684308856
AT1G12320	-0.788162436081779	3.58141825836778	0.000326625966667397	0.000687059098606339	172	181	41	41	14.1984551090252	14.426736488883	7.89804357755176	7.27569046302494
AT1G12330	0.33536290005795	4.86057265605336	0.0202342400405957	0.0320782307262427	347	328	147	196	28.6445576908821	26.1434782781969	28.3173757536612	34.7813495305583
AT1G12350	0.126417696191642	5.44957928992295	0.266073343811249	0.328687783522929	544	536	217	257	44.9067417401726	42.7222693814437	41.8018403982617	45.6061572926198
AT1G12360	0.606923466771477	6.96807255667196	2.05389001419657e-12	9.80513178353195e-12	1231	1375	801	790	101.618013018663	109.595373879636	154.300802576072	140.190133311944
AT1G12370	2.15691053652107	3.11958899094769	3.55606557947345e-14	1.9163734955716e-13	42	60	71	113	3.46706461964568	4.78234358747504	13.6770998538091	20.0525127395565
AT1G12380	0.587252231751306	2.78838767774672	0.0542803359907087	0.0790252455036525	76	72	31	59	6.27373597840646	5.73881230497005	5.97169148546596	10.4698960321578
AT1G12390	0.377503854099844	4.38515511178926	0.0211936024811867	0.0334790752645062	250	230	111	140	20.6372894026528	18.332317085321	21.3825082221523	24.8438210932559
AT1G12400	0.278826817271164	3.71538367008549	0.149911934584131	0.198086637388869	156	154	76	75	12.8776685872554	12.2746818745193	14.640275899852	13.3091898713871
AT1G12410	0.663076622337145	6.78289426835823	1.09880373315921e-14	6.12865896364025e-14	1150	1095	710	717	94.931531252203	87.2777704714195	136.770998538091	127.235855170461
AT1G12420	0.49509777015664	4.63565665368534	0.0007574947202702	0.00151180244376964	252	299	144	168	20.8023877178741	23.8320122109173	27.7394701260354	29.8125853119071
AT1G12430	0.190061383640402	6.08673669589968	0.039002285992164	0.0585847590563483	797	850	351	404	65.7916786156572	67.7498674892298	67.6149584322114	71.6921694405384
AT1G12440	0.534765845930408	6.52754398842633	1.93271455555122e-10	7.91355060861384e-10	962	1019	564	588	79.4122896214081	81.2201352606178	108.646257993639	104.344048591675
AT1G12450	-0.793305006136695	4.5703840914542	8.29205572345304e-06	2.1457183577094e-05	384	334	67	100	31.6988765224748	26.6217126369444	12.9065590169748	17.7455864951828
AT1G12460	-0.189187653020583	5.36942612012172	0.127544802713023	0.17110076341327	581	532	172	221	47.9610605717652	42.403446475612	33.1332559838757	39.217746154354
AT1G12470	-0.273062617586466	6.36480122741832	0.00213044175712135	0.00398489726238248	1123	1165	376	384	92.7027039967165	92.8571713234737	72.4308386624259	68.1430521415019
AT1G12480	-2.04559247684128	3.92789990291876	2.08216723187563e-20	1.5775641017822e-19	263	262	23	28	21.7104284515908	20.8829003319744	4.43060981179733	4.96876421865118
AT1G12500	0.415236284863196	6.09687101729518	5.44865379366202e-06	1.43767287522633e-05	774	765	384	441	63.8930479906132	60.9748807403068	73.9719203360945	78.2580364437561
AT1G12520	1.32386196754361	6.71115330350495	1.38636566299717e-61	4.79776259424057e-60	801	814	763	862	66.1218752460997	64.8804613367447	146.980664626146	152.966955588476
AT1G12530	-0.0436194740101259	4.33292251227297	0.820684049104025	0.858467384016791	259	260	105	97	21.3802318211483	20.7234888790585	20.2266969669008	17.2132189003273
AT1G12550	-0.524815870890872	3.76102935848408	0.0595448285152621	0.0860263979938592	194	189	31	77	16.0145365764586	15.0643823005464	5.97169148546596	13.6641016012907
AT1G12570	8.76700394533591	1.02320932183916	1.29180622101559e-15	7.65052959577719e-15	0	0	18	45	0	0	3.46743376575443	7.98551392283225
AT1G12580	1.29178191207905	6.5608265618268	7.8539886035354e-54	2.13689625306044e-52	745	737	695	763	61.4991224199054	58.7431203994851	133.881470399963	135.398824958245
AT1G12610	3.84683288334822	1.9439441561316	4.14285817795777e-22	3.42432846167023e-21	14	4	53	53	1.15568820654856	0.31882290583167	10.2096660880547	9.40516084244688
AT1G12620	-0.680036675745899	4.099247781306	0.000433367973980462	0.000896656779355959	225	278	58	68	18.5735604623876	22.158191955301	11.1728421340976	12.0669988167243
AT1G12640	0.355864861645394	6.24869294389715	4.72273713740638e-05	0.000111309397219361	872	871	432	464	71.9828654364531	69.423687744846	83.2184103781063	82.3395213376481
AT1G12650	0.530258613272265	4.95536024205677	2.89738762617733e-05	6.99234296333577e-05	331	347	197	196	27.3237711691124	27.6578870808973	37.9491362140901	34.7813495305583
AT1G12680	-0.364590751767885	5.66375369185453	0.000714576374454463	0.00143128691109834	697	734	224	222	57.5367628545961	58.5040032201114	43.1502868627218	39.3952020193058
AT1G12700	-0.527744033903659	4.39049741513445	0.00496288096844595	0.00873511963396428	282	320	95	72	23.2788624461924	25.5058324665336	18.300344874815	12.7768222765316
AT1G12710	-2.18027285326336	5.63906966861619	9.73249389592028e-63	3.49884055049452e-61	969	905	83	83	79.9901337246824	72.1336824444152	15.9887223643121	14.7288367910017
AT1G12730	-2.46330604202075	5.54265251936876	9.68267097861028e-75	5.06231902857503e-73	868	920	69	61	71.6526688060106	73.329268341284	13.291829435392	10.8248077620615
AT1G12750	-0.492313779052696	5.50475478929382	1.30435735815341e-05	3.28862409369014e-05	629	689	186	190	51.9234201370745	54.9172455295051	35.8301489127958	33.7166143408473
AT1G12760	-0.35944240279213	6.45669226242923	6.26709518775242e-05	0.000145105636079282	1259	1237	389	392	103.92938943176	98.5959836284438	74.9350963821374	69.5626990611165
AT1G12770	0.205571298045247	6.37637717005609	0.0221432018415273	0.0348658624203258	1004	997	423	505	82.8793542410538	79.4666092785436	81.4846934952291	89.6152118006731
AT1G12775	-1.01504123562324	3.41226112097347	0.000102507242899856	0.000230828223591443	173	150	37	27	14.2810042666358	11.9558589686876	7.12750274071744	4.79130835369935
AT1G12780	0.737513250159517	6.9121876277981	7.20146716572503e-19	5.00755577068953e-18	1170	1212	800	793	96.5825144044153	96.6033404669959	154.108167366864	140.722500906799
AT1G12790	0.5205703601426	4.2403803838768	0.00170793386132619	0.00323947783001103	221	195	113	127	18.2433638319451	15.5426166592939	21.7677786405695	22.5368948488821
AT1G12800	0.262405364505129	7.95715709050128	0.000135142427917217	0.000299770196231974	2853	2993	1320	1498	235.512746663074	238.559239288547	254.278476155325	265.828885697838
AT1G12810	-0.00662469434939509	5.24142883598727	0.967307767443126	0.981334764435937	501	469	186	202	41.3571279629163	37.3819857087632	35.8301489127958	35.8460847202692
AT1G12820	0.138691835541005	6.51930610545301	0.104853352011012	0.14359194784271	1078	1180	481	517	88.987991904239	94.0527572203425	92.6575356293267	91.744682180095
AT1G12830	0.924733340657518	4.52660829801497	1.22731526276225e-07	3.86371876747541e-07	236	205	138	200	19.4816011961043	16.3396739238731	26.583658870784	35.4911729903656
AT1G12840	0.178599974490203	6.96836577380084	0.0258934141904675	0.0402333636326918	1546	1492	654	728	127.620997666005	118.920943875213	125.983426822411	129.187869684931
AT1G12845	-2.03022325590086	2.70739488218292	7.06161912722930e-09	2.51956394066194e-08	114	100	7	14	9.41060396760969	7.97057264579174	1.34844646446006	2.48438210932559
AT1G12850	-0.562625218441013	5.90368707199909	1.1396608475894e-08	3.97940104573899e-08	882	894	231	252	72.8083570125592	71.2569194533781	44.4987333271818	44.7188779678606
AT1G12860	0.285204642479733	6.1505113885883	0.00200195066930137	0.00376083633412946	839	829	405	411	69.2587432353029	66.0760472336135	78.0172597294747	72.9343604952012
AT1G12880	-0.326750968771574	4.51828434834669	0.0447096299491611	0.0662166915078612	296	336	105	97	24.434550652741	26.7811240898602	20.2266969669008	17.2132189003273
AT1G12900	1.12607234701647	8.92012732974287	2.05457001059432e-69	9.12313519087876e-68	3920	4007	3359	3588	323.592697833596	319.380845916875	647.061667731618	636.711643447158
AT1G12910	0.77664014880409	5.78440199316855	5.87864851671742e-15	3.34211736339191e-14	523	569	367	384	43.1732094303497	45.352558354555	70.6971217795487	68.1430521415019
AT1G12920	0.859648442325468	6.83566009751105	5.34313805402338e-28	5.81200738326066e-27	1055	1097	760	808	87.089361279195	87.4371819243354	146.40275899852	143.384338881077
AT1G12930	0.0666331485509785	6.21489544619468	0.462970078185637	0.53047631970263	915	955	366	421	75.5324792137094	76.1189687673111	70.5044865703401	74.7089191447195
AT1G12970	-0.754004478629701	4.85156082796066	6.68821216134127e-08	2.1676227016485e-07	428	445	94	114	35.3310394573417	35.4690482737732	18.1077096656065	20.2299686045084
AT1G12990	-1.58409973599484	5.93485953032313	1.95749002410412e-49	4.74112372089678e-48	1072	1107	132	160	88.4926969585754	88.2342391889145	25.4278476155325	28.3929383922925
AT1G13000	-0.883690913850787	5.74481726179862	1.59239745398253e-16	9.9074018178203e-16	829	867	181	188	68.4332516591968	69.1048648390144	34.8669728667529	33.3617026109436
AT1G13020	-0.0651843055883248	5.94810917818684	0.532049414607561	0.597760329542051	781	834	272	349	64.4708920938875	66.4745758659031	52.3967769047336	61.9320968681879
AT1G13030	0.990308870193771	3.87230565553264	1.75369805573135e-05	4.36271085775377e-05	140	136	80	142	11.5568820654856	10.8399787982768	15.4108167366864	25.1987328231596
AT1G13040	-0.0776136840378095	2.68752247946931	0.827867048967278	0.864725361727422	76	87	30	32	6.27373597840646	6.93439820183881	5.77905627625738	5.67858767845849
AT1G13050	-0.527583540279649	2.56015958001103	0.099520206548399	0.137070214372906	73	89	24	21	6.02608850557463	7.09380965475465	4.62324502100591	3.72657316398838
AT1G13060	0.395898909266792	6.2704400886856	8.34742906899355e-06	2.1586111948259e-05	883	862	431	492	72.8909061701698	68.7063362067248	83.0257751688977	87.3082855562993
AT1G13080	1.20634601040926	6.18830579697727	1.463494422777e-41	2.72900316669126e-40	588	613	518	596	48.5389046750395	48.8596103187034	99.7850383700441	105.763695511289
AT1G13090	-0.732506907688357	6.44605707370929	1.06901863533776e-16	6.72423785209705e-16	1356	1354	319	336	111.936657719989	107.92155362402	61.4506317375368	59.6251706238141
AT1G13100	-0.36993070582009	5.13605121865158	0.00271828502229013	0.00499744072204564	499	488	141	166	41.1920296476951	38.8963945114637	27.1615644984097	29.4576735820034
AT1G13110	-0.0318508932028598	7.34631767459072	0.687134768269359	0.741209364026302	2114	2114	753	911	174.508919188832	168.497905732037	145.05431253406	161.662292971115
AT1G13120	-0.0844616101799238	5.40032294204974	0.48630323186594	0.553202992136671	516	592	188	232	42.5953653270754	47.1857900630871	36.2154193312129	41.1697606688241
AT1G13140	-0.512326469153788	1.29524029503174	0.436171125251615	0.504615562133047	24	39	1	17	1.98117978265467	3.10852333185878	0.192635209208579	3.01674970418107
AT1G13145	0.444812804663439	2.4681061532359	0.171874469546785	0.223612720463939	62	61	40	27	5.1180477718579	4.86204931393296	7.70540836834318	4.79130835369935
AT1G13150	-1.34997781417916	2.63349737359317	1.99193163189456e-05	4.90828307471396e-05	94	97	15	15	7.75962081539747	7.73145546641799	2.88952813812869	2.66183797427742
AT1G13160	0.705681889248942	5.28231727189789	5.64598641505876e-06	1.48731937947281e-05	380	417	203	322	31.3686798920323	33.2372879329515	39.1049474693416	57.1407885144886
AT1G13170	-0.426327827590599	5.52217038990324	0.000108627749079846	0.000244017220126349	652	662	180	213	53.8220507621186	52.7651909151413	34.6743376575443	37.7980992347393
AT1G13180	-0.763348787746423	4.47790989507254	5.01132807454406e-06	1.32786539130528e-05	333	336	85	73	27.4888694843336	26.7811240898602	16.3739927827293	12.9542781414834
AT1G13190	0.191375288830854	6.46828588033236	0.0392042460584934	0.0588590843631849	1018	1125	498	483	84.0350424476023	89.668942265157	95.9323341858726	85.7111827717328
AT1G13195	-0.141276370548411	4.3363926419376	0.484389693196814	0.551316429247708	265	267	69	126	21.875526766812	21.2814289642639	13.291829435392	22.3594389839303
AT1G13210	-1.91072243483205	7.62189421128527	1.78976212166351e-128	2.50425061181537e-126	3723	3981	410	412	307.330513784306	317.308497028969	78.9804357755176	73.1118163601531
AT1G13220	0.286132269966751	5.60163213702339	0.0133193474697852	0.0217907123939984	514	630	264	296	42.4302670118542	50.2146076684879	50.855695231065	52.526936025741
AT1G13245	0.739231184780958	5.87468585167671	3.89322197608986e-10	1.55417229501173e-09	599	578	420	367	49.4469454087562	46.0699098926762	80.9067878676034	65.1263024373208
AT1G13250	0.273481732237569	4.15569803558727	0.105375216019946	0.14420507855136	210	212	96	109	17.3353230982284	16.8976140090785	18.4929800840236	19.3426892797492
AT1G13260	0.462654034802242	6.78293397359527	8.80625675389682e-09	3.10840086400253e-08	1200	1222	656	684	99.0589891327336	97.400397731575	126.368697240828	121.37981162705
AT1G13270	-0.571900770495727	6.23218553539244	3.12654110528016e-08	1.04643087173626e-07	1165	1080	268	340	96.1697686163622	86.0821845745508	51.6262360678993	60.3349940836215
AT1G13280	-0.986188407840308	5.43685276844354	4.6875412208919e-13	2.34304778219292e-12	693	692	156	124	57.2065662241537	55.1563627088788	30.0510926365384	22.0045272540267
AT1G13300	7.20107015585471	-0.299815529306304	1.97006851110943e-07	6.07513278461507e-07	0	0	8	13	0	0	1.54108167366864	2.30692624437376
AT1G13320	-0.299859115675083	6.60494222709684	0.000343575618131375	0.000720220111773778	1354	1373	422	468	111.771559404768	109.435962426721	81.2920582860205	83.0493447974554
AT1G13330	0.589993810735646	4.04386765120018	0.0126715162343041	0.0207990817149955	153	204	128	86	12.6300211144235	16.2599681974151	24.6573067786982	15.2612043858572
AT1G13340	0.869582388996342	4.34118376184093	0.000148595663847414	0.000327631455182899	170	229	175	115	14.0333567938039	18.2526113588631	33.7111616115014	20.4074244694602
AT1G13350	0.10047617958497	6.47285069716856	0.238137031604282	0.298557798470423	1070	1143	452	501	88.3275986433541	91.1036453413996	87.0711145622779	88.9053883408657
AT1G13360	-0.285584533538297	6.28537674041655	0.0016222578070945	0.00308902409341893	1079	1092	354	361	89.0705410618496	87.0386532920458	68.1928640598371	64.0615672476098
AT1G13380	0.787196068023164	5.08578959619981	2.39157885997184e-11	1.05954025620939e-10	331	347	226	244	27.3237711691124	27.6578870808973	43.5355572811389	43.299231048246
AT1G13390	-0.152628619743107	5.98774431573904	0.126589230414272	0.169992885706847	864	836	306	308	71.3224721755682	66.6339873188189	58.9463740178253	54.656406405163
AT1G13410	-0.987655145392513	2.5169457827146	0.00218553134569301	0.00408087549370039	82	86	14	20	6.76903092407013	6.85469247538089	2.69689292892011	3.54911729903656
AT1G13440	0.921489396609561	8.25008092009525	4.85072946458032e-41	8.84178419462255e-40	2771	2722	1964	2219	228.743715739004	216.958987418451	378.33555088565	393.774564328106
AT1G13448	-0.719823723465126	3.4820671098318	0.00430666776836206	0.00765984283739128	173	152	46	33	14.2810042666358	12.1152704216034	8.86121962359465	5.85604354341032
AT1G13450	0.923330067544341	6.48963632541744	1.04216604372833e-22	8.89385141925067e-22	801	858	647	614	66.1218752460997	68.3875133008931	124.634980357951	108.957901080422
AT1G13460	-1.08030188382374	5.4230636256393	2.96738345494397e-19	2.11169560245903e-18	691	703	117	148	57.0414679089324	56.0331256999159	22.5383194774038	26.2634680128705
AT1G13470	-2.72573744121728	5.28693141824626	3.79035408864467e-56	1.12375909558003e-54	711	795	58	33	58.6924510611447	63.3660525340443	11.1728421340976	5.85604354341032
AT1G13520	2.5568782398182	1.21729371259394	3.20254641485406e-06	8.67618403990759e-06	14	8	38	14	1.15568820654856	0.637645811663339	7.32013794992602	2.48438210932559
AT1G13540	2.41769889671734	0.161718521387293	0.000137326291724249	0.000304336719205209	2	8	12	10	0.165098315221223	0.637645811663339	2.31162251050295	1.77455864951828
AT1G13560	0.0605084336320123	6.55910982510937	0.473137253631395	0.540406768021906	1184	1194	481	515	97.7382026109638	95.1686373907533	92.6575356293267	91.3897704501913
AT1G13570	0.821399178216916	5.19293944682678	7.70908155180423e-13	3.79605428624001e-12	345	375	246	265	28.4794593756609	29.889647421719	47.3882614653105	47.0258042122344
AT1G13580	-0.126996908341186	4.14838828916007	0.466475155935508	0.533894857164108	230	235	83	88	18.9863062504406	18.7308457176106	15.9887223643121	15.6161161157608
AT1G13609	-2.65999111310516	1.96429329044711	7.06756558168942e-08	2.28485842749796e-07	53	75	4	4	4.3751053533624	5.9779294843438	0.770540836834318	0.709823459807311
AT1G13630	0.92056308330445	3.16493589163539	0.000680681684211703	0.00137002774254718	77	97	50	83	6.35628513601707	7.73145546641799	9.63176046042897	14.7288367910017
AT1G13640	1.25287249549335	6.99918987415402	9.69241486754028e-59	3.05523138993178e-57	969	1056	927	1011	79.9901337246824	84.1692471395608	178.572838936353	179.407879466298
AT1G13650	0.659070895703628	6.25762902542738	1.82314316055257e-08	6.23278455433062e-08	773	801	542	452	63.8104988330026	63.8442868927918	104.40828339105	80.2100509582262
AT1G13670	3.89693156937194	0.553418310892777	6.18610219062858e-10	2.42323265872176e-09	0	6	14	24	0	0.478234358747504	2.69689292892011	4.25894075884387
AT1G13690	-0.134449365488241	4.72948493584088	0.366959152178783	0.434731592296105	344	357	109	148	28.3969102180503	28.4549443454765	20.9972378037352	26.2634680128705
AT1G13700	0.131929099513892	4.90296311552565	0.316873295017679	0.38278687669558	362	376	150	175	29.8827950550413	29.9693531481769	28.8952813812869	31.0547763665699
AT1G13730	0.0171158210279136	5.23878263552354	0.885422641141772	0.91394676507623	493	469	192	199	40.6967347020314	37.3819857087632	36.9859601680472	35.3137171254137
AT1G13740	-0.617772016879101	4.63475949478946	0.00040687818431787	0.000844633771672351	350	379	109	81	28.892205163714	30.2084703275507	20.9972378037352	14.3739250610981
AT1G13750	-1.44706252947988	5.31149188865737	6.68527370665739e-29	7.56380967543802e-28	640	719	97	103	52.8314608707913	57.3084173232426	18.6856152932322	18.2779540900383
AT1G13770	-0.140515267298661	4.84072541788283	0.314515118660009	0.38029248012549	380	379	121	156	31.3686798920323	30.2084703275507	23.3088603142381	27.6831149324851
AT1G13780	0.26588862786893	3.94086752235534	0.147049064643547	0.194687355905537	187	177	81	95	15.4366924731843	14.1079135830514	15.6034519458949	16.8583071704236
AT1G13790	0.567857619330548	2.77507580102321	0.0798081238393872	0.112079442598906	54	94	41	47	4.45765451097301	7.49233828704423	7.89804357755176	8.34042565273591
AT1G13800	1.3477123591012	1.21854616715856	0.00177483509661479	0.00335785678930556	19	18	20	18	1.56843399460162	1.43470307624251	3.85270418417159	3.1942055691329
AT1G13810	0.496158090387029	3.75606660505074	0.00752257113455554	0.0128237782448918	148	152	82	88	12.2172753263705	12.1152704216034	15.7960871551035	15.6161161157608
AT1G13820	0.441270464296628	6.33642930824082	3.75983149422879e-07	1.12847164708728e-06	905	892	476	504	74.7069876376033	71.0975080004623	91.6943595832838	89.4377559357212
AT1G13830	0.173590382130269	0.634794282652281	0.900656868173667	0.926671507106321	21	12	7	8	1.73353230982284	0.956468717495009	1.34844646446006	1.41964691961462
AT1G13860	-1.03363389549514	5.44948627582529	1.29667507734378e-16	8.11162225128957e-16	684	726	117	160	56.4636238056582	57.866357408448	22.5383194774038	28.3929383922925
AT1G13870	-0.176792666798354	4.76502551605845	0.213377417039476	0.271080892546918	370	356	125	133	30.5431883159262	28.3752386190186	24.0794011510724	23.6016300385931
AT1G13880	-0.126840933440432	5.58473776820299	0.262679859975211	0.324949789890464	628	646	241	227	51.8408709794639	51.4898992918146	46.4250854192676	40.2824813440649
AT1G13900	-0.930768536409905	6.0774003818986	6.17150719647066e-21	4.79734786027809e-20	1063	1109	205	253	87.7497545400798	88.3936506418304	39.4902178877588	44.8963338328124
AT1G13910	-1.11191097583801	3.87594077030263	5.83929986600711e-08	1.9042344583161e-07	216	242	41	44	17.830618043892	19.288785802816	7.89804357755176	7.80805805788042
AT1G13920	-2.15526726221751	3.81734397250314	7.44853897683003e-19	5.17380837715598e-18	253	235	16	28	20.8849368754847	18.7308457176106	3.08216334733727	4.96876421865118
AT1G13930	-2.04332809661717	6.84510808159137	3.56040927165286e-99	3.03712280370072e-97	2297	2173	200	236	189.615415031574	173.200543593054	38.5270418417159	41.8795841286314
AT1G13940	-0.222325071854123	5.6313421201152	0.108648559999324	0.148204926597479	579	773	235	229	47.795962256544	61.6125265519701	45.2692741640162	40.6373930739686
AT1G13950	0.29280468209089	4.58478261715948	0.0567604983413854	0.0822665572875479	299	266	139	139	24.6821981255728	21.201723237806	26.7762940799925	24.6663652283041
AT1G13960	0.109942180590678	6.03228679911932	0.253159153903979	0.314661475675743	782	844	353	351	64.5534412514981	67.2716331304823	68.0002288506285	62.2870085980916
AT1G13970	-1.2658130841004	2.27644889031327	0.00979946552826755	0.0163849557306805	46	100	16	8	3.79726125008812	7.97057264579174	3.08216334733727	1.41964691961462
AT1G13980	-0.314447152926905	6.92151132345082	0.000212890752258472	0.000459138638353851	1612	1808	510	595	133.069242068305	144.107953435915	98.2439566963755	105.586239646338
AT1G13990	-0.796620211986687	6.15801090008293	3.08501959164433e-09	1.1400445760572e-08	1117	1122	295	220	92.2074090510529	89.4298250857833	56.8273867165309	39.0402902894021
AT1G14000	-0.316101480140772	6.519978744876	0.00028066698839663	0.000595472047270215	1307	1273	390	443	107.891748997069	101.465389780929	75.127731591346	78.6129481736597
AT1G14010	-0.146122588209592	5.1163018800082	0.244657979366295	0.305571091747693	474	448	154	181	39.1283007074298	35.708165453147	29.6658222181212	32.1195115562808
AT1G14020	-0.384474758343344	4.99379504422623	0.00703355679049809	0.0120609809573618	474	421	121	155	39.1283007074298	33.5561108387832	23.3088603142381	27.5056590675333
AT1G14030	-0.582678690563385	6.17328714688013	2.43015751789885e-09	9.0613753001562e-09	1030	1131	260	320	85.0256323389297	90.1471766239046	50.0851543942306	56.7858767845849
AT1G14040	0.289731325598609	3.04709426728348	0.263010334743043	0.325255166301103	107	86	43	52	8.83275986433541	6.85469247538089	8.28331399596892	9.22770497749505
AT1G14060	0.320542955085729	3.52889262768211	0.119998233624203	0.161948903320875	134	135	64	71	11.0615871198219	10.7602730718188	12.3286533893491	12.5993664115798
AT1G14070	0.0168454174712747	4.07719395636243	0.952500333232882	0.969042160435546	221	206	73	101	18.2433638319451	16.419379650331	14.0623702722263	17.9230423601346
AT1G14071	0.0168318806515354	0.110826585813659	1	1	5	17	1	8	0.412745788053057	1.3549973497846	0.192635209208579	1.41964691961462
AT1G14090	-0.219392288290132	3.88446713676647	0.250646855165426	0.311989163911192	194	200	62	74	16.0145365764586	15.9411452915835	11.9433829709319	13.1317340064353
AT1G14120	-1.30710368454824	2.04240624411052	0.00379026067397054	0.00681175197265321	50	73	4	16	4.12745788053057	5.81851803142797	0.770540836834318	2.83929383922925
AT1G14130	-0.828354855241185	4.26094244943815	1.60520227306398e-06	4.5017417460449e-06	285	294	59	72	23.5265099190242	23.4334835786277	11.3654773433062	12.7768222765316
AT1G14140	0.0938442858573646	4.6165339993636	0.579650564534075	0.643361515130014	318	293	147	114	26.2506321201744	23.3537778521698	28.3173757536612	20.2299686045084
AT1G14150	0.518474418111921	6.03757779446138	3.5998133716459e-07	1.08395680856388e-06	732	693	418	401	60.4259833709675	55.2360684353367	80.5215174491862	71.159801845683
AT1G14160	-1.56329921585142	1.57699795804691	0.00137049851131715	0.00263361580343911	50	39	7	5	4.12745788053057	3.10852333185878	1.34844646446006	0.887279324759139
AT1G14170	-0.841931308896112	4.79714081276158	4.55820236671722e-09	1.65674598823179e-08	414	439	94	97	34.1753512507931	34.9908139150257	18.1077096656065	17.2132189003273
AT1G14180	-0.0777675962238994	3.09545438748007	0.819383199241612	0.857337198302674	129	89	43	40	10.6488413317689	7.09380965475465	8.28331399596892	7.09823459807311
AT1G14190	0.182775842581987	1.97863048827236	0.688411499972638	0.742220481344189	37	55	17	25	3.05431883159262	4.38381495518546	3.27479855654585	4.4363966237957
AT1G14200	2.02621630699345	5.9826442176466	1.31455185675516e-69	5.8774066809267e-68	363	344	502	659	29.9653442126519	27.4187699015236	96.7028750227069	116.943415003255
AT1G14205	0.160802550652761	4.05413381597416	0.412960792522046	0.481370959170589	222	183	89	93	18.3259129895557	14.5861479417989	17.1445336195636	16.50339544052
AT1G14210	0.550325934939372	4.88580513929462	2.22043090055039e-05	5.44648260623086e-05	325	317	175	203	26.8284762234487	25.2667152871598	33.7111616115014	36.023540585221
AT1G14230	-0.646872059533056	5.52587527665654	8.82983322185783e-09	3.11615725516082e-08	699	684	164	191	57.7018611698173	54.5187168972155	31.592174310207	33.8940702057991
AT1G14250	-1.82562571193796	6.44378198452655	2.02989035294523e-78	1.15436659281964e-76	1632	1623	170	199	134.720225220518	129.3623940412	32.7479855654585	35.3137171254137
AT1G14260	-0.308226884014104	1.49441707434614	0.527459724127392	0.593323549713919	38	33	12	11	3.13686798920323	2.63028897311127	2.31162251050295	1.95201451447011
AT1G14270	0.141994501565176	6.43649324162784	0.0962001905762049	0.132958890457405	1064	1065	446	498	87.8323036976905	84.886598677682	85.9153033070264	88.3730207460103
AT1G14280	0.820165984347329	6.95075122983859	2.24095121736341e-15	1.30883664343847e-14	1182	1183	892	779	97.5731042957426	94.2918743997162	171.830606614053	138.238118797474
AT1G14290	1.09748860680124	6.19615588125233	7.113717008194e-29	8.03920291065457e-28	646	619	552	534	53.3267558164549	49.3378446774509	106.334635483136	94.7614318842761
AT1G14300	0.533986986994215	4.78306516517239	0.000712076573169868	0.00142669629686794	305	297	192	157	25.1774930712365	23.6726007580015	36.9859601680472	27.860570797437
AT1G14310	0.0745143935051545	4.61387603536459	0.607653432636808	0.669854991291349	301	312	132	127	24.847296440794	24.8681866548702	25.4278476155325	22.5368948488821
AT1G14320	1.2356680153594	6.93314681482297	3.08333278045133e-52	8.08190555889461e-51	996	955	856	992	82.2189609801689	76.1189687673111	164.895739082544	176.036218032213
AT1G14330	-0.316271518334176	4.96628517727674	0.0481283769603971	0.0707947968161219	435	430	157	121	35.9088835606159	34.2734623769045	30.243727845747	21.4721596591712
AT1G14340	-0.198889691923596	4.89329275529174	0.178343819438552	0.231055751682681	400	399	150	129	33.0196630442445	31.802584856709	28.8952813812869	22.8918065787858
AT1G14345	0.499830208009001	6.0207488489818	3.76484195662716e-07	1.12980112967816e-06	728	690	402	403	60.0957867405251	54.996951255963	77.4393541018489	71.5147135755866
AT1G14350	-0.22560637616929	4.65882705193312	0.189768390573306	0.244165482155348	360	321	93	142	29.7176967398201	25.5855381929915	17.9150744563979	25.1987328231596
AT1G14360	-1.48065103240761	4.63393359485403	4.33046445633833e-17	2.79254652557441e-16	389	444	47	73	32.1116223105278	35.3893425473153	9.05385483280323	12.9542781414834
AT1G14370	-1.05702558955975	5.22196875914316	1.05404151599322e-12	5.15724614957287e-12	592	609	132	99	48.8691013054819	48.5407874128717	25.4278476155325	17.568130630231
AT1G14380	-0.706720731358424	6.03062297526014	2.1229090541078e-13	1.0873968447022e-12	973	1034	230	264	80.3203303551248	82.4157211574866	44.3060981179733	46.8483483472825
AT1G14400	0.758695641382776	6.74062820382151	1.76595388187729e-17	1.15879613681861e-16	1068	1033	723	703	88.1625003281329	82.3360154310286	139.275256257803	124.751473061135
AT1G14410	0.211959663302141	4.91290377469988	0.164350385758149	0.215017533473042	359	367	137	202	29.6351475822095	29.2520016100557	26.3910236615754	35.8460847202692
AT1G14430	1.46092165331407	2.05918022950492	1.76060893685227e-05	4.37766341253384e-05	26	40	38	35	2.14627809787589	3.1882290583167	7.32013794992602	6.21095527331397
AT1G14440	-1.68271503595172	3.8948517901086	2.38127174785021e-14	1.29947683007684e-13	261	235	30	32	21.5453301363696	18.7308457176106	5.77905627625738	5.67858767845849
AT1G14450	0.658841101508467	4.7848215503855	9.857496373006e-07	2.82520552547294e-06	285	293	166	201	23.5265099190242	23.3537778521698	31.9774447286242	35.6686288553174
AT1G14460	0.120468254511895	5.12788200893988	0.336491352701907	0.403602856534036	404	462	180	198	33.349859674687	36.8240456235578	34.6743376575443	35.1362612604619
AT1G14470	0.0603461403941601	2.12101177704614	0.904154452430525	0.929630997320855	40	65	18	26	3.30196630442445	5.18087221976463	3.46743376575443	4.61385248874752
AT1G14480	0.246942534439281	3.4075559243533	0.262866815387093	0.325111378468667	121	131	61	59	9.98844807088397	10.4414501659872	11.7507477617233	10.4698960321578
AT1G14510	0.60436543832218	5.93613676342855	1.61871430369796e-08	5.56029220992965e-08	678	611	354	435	55.9683288599945	48.7001988657875	68.1928640598371	77.1933012540451
AT1G14520	-1.78031129357844	5.38943326687338	2.68790825659306e-43	5.32896306651156e-42	747	751	89	86	61.6642207351267	59.8590005698959	17.1445336195636	15.2612043858572
AT1G14530	0.0671511319838141	3.60687263046783	0.78621995691848	0.828566347445544	148	155	49	79	12.2172753263705	12.3543876009772	9.43912525122039	14.0190133311944
AT1G14540	1.12669799538909	0.079567156730975	0.177126499676804	0.229662219480944	2	14	10	4	0.165098315221223	1.11588017041084	1.92635209208579	0.709823459807311
AT1G14560	-0.590034138768792	5.07731766224171	9.97781570259156e-06	2.5557557961241e-05	456	538	127	138	37.6424158704388	42.8816808343595	24.4646715694896	24.4889093633522
AT1G14570	0.0124551365518985	6.22409585665475	0.901362795951309	0.927250873715064	974	938	369	406	80.4028795127354	74.7639714175265	71.0823921979658	72.0470811704421
AT1G14580	-0.734242042687277	5.60172879080137	7.08436582748657e-09	2.52721626886989e-08	723	764	146	214	59.683040952472	60.8951750138489	28.1247405444526	37.9755550996912
AT1G14590	-0.149177204734266	4.57251411572214	0.32957888895318	0.396304981167297	316	314	116	112	26.0855338049532	25.0275981077861	22.3456842681952	19.8750568746047
AT1G14600	-0.807337495351661	3.47034432399025	0.000794650269522514	0.00158125159524692	145	182	33	42	11.9696278535386	14.506442215341	6.35696190388312	7.45314632797677
AT1G14610	0.486756325490476	7.31371176168401	5.12537053457197e-10	2.02279487676319e-09	1641	1816	898	1049	135.463167639013	144.745599247578	172.986417869304	186.151202334467
AT1G14620	0.857075417661438	4.36197501058195	2.53527170794433e-07	7.72618292820578e-07	181	224	131	164	14.9413975275207	17.8540827265735	25.2352124063239	29.1027618520998
AT1G14630	0.409450304238852	1.7035888386242	0.295960550065494	0.360637600289694	43	28	18	20	3.54961377725629	2.23176034082169	3.46743376575443	3.54911729903656
AT1G14640	-1.25714920008905	4.23921499615026	4.96749843409756e-10	1.96287844463152e-09	263	345	47	55	21.7104284515908	27.4984756279815	9.05385483280323	9.76007257235053
AT1G14642	-1.14873365484511	0.178616553707387	0.170704298462948	0.222258707781248	15	13	2	3	1.23823736415917	1.03617444395293	0.385270418417159	0.532367594855483
AT1G14650	-0.0504966245014443	6.7155550898783	0.59689307122231	0.659638237525013	1251	1495	492	573	103.268996170875	119.160061054586	94.7765229306211	101.682210617397
AT1G14660	-1.24883031099178	4.56766194185309	9.33703291023691e-15	5.23331276862241e-14	377	393	65	65	31.1210324192005	31.3243504979615	12.5212885985577	11.5346312218688
AT1G14670	0.231750909891359	6.88395770392016	0.00469081545018308	0.00828550265104084	1371	1446	608	722	113.174895084148	115.254480458149	117.122207198816	128.12313449522
AT1G14680	0.475805059967441	1.66710056506633	0.218242887191976	0.276395514292944	39	29	21	17	3.21941714681384	2.3114660672796	4.04533939338017	3.01674970418107
AT1G14685	-0.470004688070687	5.90619041538736	2.2206385559119e-06	6.13831712250292e-06	881	860	241	264	72.7258078549486	68.5469247538089	46.4250854192676	46.8483483472825
AT1G14687	-0.917556996892882	1.99048647876377	0.0189593977990588	0.0301974717708538	59	54	10	14	4.87040029902607	4.30410922872754	1.92635209208579	2.48438210932559
AT1G14690	0.0137784334739449	6.65082505482196	0.872601686862802	0.903493942067431	1244	1328	515	527	102.6911520676	105.849204736114	99.2071327424184	93.5192408296133
AT1G14700	0.294982684285753	5.49838896583521	0.00700120677912037	0.0120108027385651	546	515	253	270	45.0718400553938	41.0484491258274	48.7367079297706	47.9130835369935
AT1G14710	0.0655201391995448	6.43640600725973	0.479384340859929	0.546579085788766	1042	1140	415	503	86.016222230257	90.8645281620258	79.9436118215605	89.2603000707694
AT1G14720	-0.508140797079574	6.20477565368896	3.13599142524232e-07	9.49733684670476e-07	1091	1079	269	345	90.061130953177	86.0024788480928	51.8188712771079	61.2222734083806
AT1G14730	-1.08550668919644	1.72967029430087	0.0134137576798425	0.0219359432536161	46	49	4	14	3.79726125008812	3.90558059643795	0.770540836834318	2.48438210932559
AT1G14740	0.556792744668134	7.38040582704356	1.23224075973687e-12	5.99146263403061e-12	1783	1737	1034	1044	147.18514801972	138.448846857402	199.184806321671	185.263923009708
AT1G14770	0.37080711652256	3.74177984183008	0.0516371086064148	0.0754764861931581	144	164	75	85	11.887078695928	13.0717391390984	14.4476406906435	15.0837485209054
AT1G14780	1.12853224583018	1.31645252900091	0.0184113362931856	0.0293895337792323	13	30	14	24	1.07313904893795	2.39117179373752	2.69689292892011	4.25894075884387
AT1G14790	-1.82399427664638	6.14284581885668	7.86793326590724e-58	2.42894339823222e-56	1223	1392	155	141	100.957619757778	110.950371229421	29.8584574273298	25.0212769582077
AT1G14800	-1.72679563156758	0.815323833857502	0.00803893303938287	0.0136323313874756	30	20	1	5	2.47647472831834	1.59411452915835	0.192635209208579	0.887279324759139
AT1G14810	0.767233648749544	6.44502903988523	1.84279987030024e-17	1.20716115451227e-16	884	829	538	635	72.9734553277804	66.0760472336135	103.637742554216	112.684474244411
AT1G14820	-0.138151574673316	4.98507082080659	0.320635931237076	0.386875626690854	393	447	158	148	32.4418189409703	35.6284597266891	30.4363630549555	26.2634680128705
AT1G14830	0.0840440451714285	6.56970858176651	0.342721352466724	0.410038606306921	1156	1223	459	555	95.4268261978667	97.4801034580329	88.419561026738	98.4880050482644
AT1G14840	0.201998236075041	5.76934139901088	0.051712234355468	0.0755749358265327	623	695	285	324	51.4281251914109	55.3954798882526	54.9010346244451	57.4957002443922
AT1G14850	0.440477994151629	5.93238956735879	1.01396284647276e-05	2.59549399855865e-05	644	720	339	405	53.1616575012337	57.3881230497005	65.3033359217084	71.8696253054903
AT1G14860	2.48474949120512	0.516951749607167	3.71784672067707e-05	8.86240971570637e-05	3	10	10	20	0.247647472831834	0.797057264579174	1.92635209208579	3.54911729903656
AT1G14870	2.35568738564573	3.75339677432659	3.48329982354501e-19	2.46890299810958e-18	72	70	176	114	5.94353934796402	5.57940085205422	33.90379682071	20.2299686045084
AT1G14880	-0.658354084625356	6.00324233142297	0.000271157967819997	0.00057636452256584	923	1027	305	186	76.1928724745943	81.8577810722811	58.7537388086167	33.00679088104
AT1G14890	-0.0907897843824124	4.07551891345291	0.639879237939713	0.699354385989856	221	217	86	79	18.2433638319451	17.2961426413681	16.5666279919378	14.0190133311944
AT1G14900	-0.0144959459229859	3.27593398745717	0.949196755574807	0.96628776232266	122	122	29	69	10.0709972284946	9.72409862786592	5.5864210670488	12.2444546816761
AT1G14910	-0.552231222810327	6.18783356481572	4.58519359059841e-09	1.6662449578391e-08	1049	1118	296	297	86.5940663335313	89.1110021799516	57.0200219257395	52.7043918906929
AT1G14920	-0.524119084559425	6.37558105262421	3.34346230678222e-05	8.00627904513758e-05	1219	1239	385	298	100.627423127335	98.7553950813596	74.1645555453031	52.8818477556447
AT1G14970	-0.24151394038199	3.18756565494585	0.360941756838943	0.428856755376663	133	108	38	44	10.9790379622113	8.60821845745508	7.32013794992602	7.80805805788042
AT1G14980	1.07150403778158	5.16584509645706	3.20609605159659e-18	2.16511673984382e-17	316	326	240	303	26.0855338049532	25.9840668252811	46.2324502100591	53.7691270804038
AT1G14990	0.0146505068687284	3.98710585153286	0.950493563334311	0.967304134440323	215	186	74	89	17.7480688862814	14.8252651211726	14.2550054814349	15.7935719807127
AT1G15000	0.499451292993728	4.31194593715492	0.00163283326256067	0.00310764009428932	228	212	120	130	18.8212079352194	16.8976140090785	23.1162251050295	23.0692624437376
AT1G15010	3.02732689715376	3.51587820146075	4.01741759983087e-27	4.14068653413411e-26	38	47	164	113	3.13686798920323	3.74616914352212	31.592174310207	20.0525127395565
AT1G15020	0.297784766231728	5.67376353332014	0.00345086291759218	0.006238690545106	576	621	281	310	47.5483147837121	49.4972561303667	54.1304937876108	55.0113181350666
AT1G15030	0.418769228834351	6.2768740423466	3.11876748008397e-06	8.46690518148426e-06	863	876	465	468	71.2399230179576	69.8222163771356	89.5753722819894	83.0493447974554
AT1G15040	1.54027857958094	2.74542515943504	2.35101393875372e-07	7.19396949257727e-07	48	56	71	50	3.96235956530934	4.46352068164337	13.6770998538091	8.87279324759139
AT1G15050	-2.08772361831772	0.87907380222149	0.00128042266242317	0.00247347441015776	24	30	1	4	1.98117978265467	2.39117179373752	0.192635209208579	0.709823459807311
AT1G15060	-0.124264515384018	6.11772049977781	0.173661344025753	0.225665763343146	904	944	325	356	74.6244384799926	75.242205776274	62.6064429927883	63.1742879228507
AT1G15080	-0.943457971888808	3.20885467900337	0.00398105095737362	0.00712173105867913	118	158	16	42	9.74080059805214	12.5935047803509	3.08216334733727	7.45314632797677
AT1G15100	-0.297379063183504	3.88261978159842	0.134643923271742	0.179830357348723	198	202	54	77	16.344733206901	16.1005567444993	10.4023012972633	13.6641016012907
AT1G15110	-0.769520791752644	4.23094506691136	1.50699402197563e-05	3.77700086770671e-05	281	280	69	63	23.1963132885818	22.3176034082169	13.291829435392	11.1797194919652
AT1G15120	0.81003544656653	5.74357671346765	1.20176260221519e-14	6.69523943010116e-14	544	504	343	396	44.9067417401726	40.1716861347904	66.0738767585428	70.2725225209238
AT1G15125	-0.685022772869684	6.53318327457275	2.73157199749047e-11	1.20467899726059e-10	1469	1382	373	338	121.264712529988	110.153313964842	71.8529330348001	59.9800823537178
AT1G15130	-0.427988920039222	6.90716090887143	1.26686029721947e-07	3.98369699605845e-07	1682	1807	506	535	138.847683101048	144.028247709457	97.4734158595412	94.9388877492279
AT1G15140	-0.156619523185096	6.42990331962251	0.0870984994943305	0.121458286130726	1156	1163	373	464	95.4268261978667	92.6977598705579	71.8529330348001	82.3395213376481
AT1G15150	-3.73299568381341	2.00829453321895	2.35951969878587e-11	1.04605194031653e-10	58	79	2	2	4.78785114141546	6.29675239017547	0.385270418417159	0.354911729903656
AT1G15160	-0.134298826281556	3.04937904226101	0.639756743255783	0.69925980103303	93	121	43	35	7.67707165778685	9.644392901408	8.28331399596892	6.21095527331397
AT1G15165	-0.113420836475476	3.95594445955823	0.591343980196393	0.654464475839559	189	216	80	70	15.6017907884055	17.2164369149102	15.4108167366864	12.4219105466279
AT1G15170	-0.210632521333871	5.0828989955133	0.0990791694136935	0.136491766958983	432	484	146	172	35.6612360877841	38.577571605632	28.1247405444526	30.5224087717144
AT1G15175	-0.0325897500426323	3.50811549791857	0.928262278231891	0.949530037483243	148	142	72	41	12.2172753263705	11.3182131570243	13.8697350630177	7.27569046302494
AT1G15180	0.733701411421323	6.35497732198426	1.792892419887e-17	1.1756562600938e-16	829	804	525	566	68.4332516591968	64.0834040721656	101.133484834504	100.440019562735
AT1G15200	0.863524506681792	6.49643886004994	4.35909304667616e-25	4.11154222428733e-24	820	888	598	650	67.6903092407013	70.7786850946306	115.195855106731	115.346312218688
AT1G15215	-0.845788727670759	4.00256467392115	3.28354492801613e-05	7.87249325751797e-05	247	235	42	66	20.389641929821	18.7308457176106	8.09067878676034	11.7120870868206
AT1G15220	0.117406244828487	4.08838488816213	0.507574150865756	0.573977190631657	198	222	86	97	16.344733206901	17.6946712736577	16.5666279919378	17.2132189003273
AT1G15230	0.0368530326930667	4.99898958247013	0.783828700626291	0.826313409080704	395	415	152	182	32.6069172561915	33.0778764800357	29.2805517997041	32.2969674212327
AT1G15240	-0.152760442346292	6.63657621441689	0.0965806751779258	0.133418392750584	1246	1432	442	526	102.856250382822	114.138600287738	85.1447624701921	93.3417849646614
AT1G15250	0.832239122837562	3.80539053826847	1.095293188187e-05	2.79082368885746e-05	145	134	89	111	11.9696278535386	10.6805673453609	17.1445336195636	19.6976010096529
AT1G15260	0.386628538710702	5.46040372155591	0.000601099254152471	0.00121778952020952	509	495	238	290	42.0175212238012	39.4543345966691	45.8471797916419	51.4622008360301
AT1G15270	0.991604486617743	5.72222322769688	6.39562243254196e-22	5.22421086478406e-21	496	466	363	406	40.9443821748632	37.1428685293895	69.9265809427143	72.0470811704421
AT1G15280	0.368426632299031	6.79517619901084	6.93587705748367e-06	1.80741376123513e-05	1202	1326	615	696	99.2240874479548	105.689793283198	118.470653663276	123.509282006472
AT1G15290	1.2210328799285	8.26641241382233	1.13058883274911e-45	2.40841426157037e-44	2242	2610	2043	2507	185.075211362991	208.031946055164	393.553732413128	444.881853434232
AT1G15310	-2.27668642096731	3.85984321571877	1.452642702685e-22	1.22783346043114e-21	251	257	20	22	20.7198385602634	20.4843716996848	3.85270418417159	3.90402902894021
AT1G15340	0.374544727404166	7.09703844494051	1.981304169659e-06	5.50491211367113e-06	1480	1624	786	829	122.172753263705	129.442099767658	151.411274437943	147.110912045065
AT1G15350	0.905672584131184	5.82009897232488	1.57488329436638e-20	1.20164398556813e-19	514	550	375	426	42.4302670118542	43.8381495518546	72.2382034532173	75.5961984694787
AT1G15370	0.532857247652544	5.10795080654679	6.71109401600241e-06	1.75129568653201e-05	362	390	209	228	29.8827950550413	31.0852333185878	40.2607587245931	40.4599372090167
AT1G15380	2.58187476108623	2.46521781604292	6.12461088793723e-14	3.25546753647147e-13	35	18	69	59	2.8892205163714	1.43470307624251	13.291829435392	10.4698960321578
AT1G15390	0.866575813174672	5.07415685340956	3.78817909686044e-11	1.64823926744605e-10	345	308	243	235	28.4794593756609	24.5493637490386	46.8103558376848	41.7021282636795
AT1G15400	0.57255214563151	5.63551557203108	1.6320232293162e-08	5.60205079191154e-08	531	532	307	328	43.8336026912346	42.403446475612	59.1390092270339	58.2055237041995
AT1G15405	1.96382898892541	0.394225020214292	0.000722115823415181	0.00144564391658279	8	7	9	15	0.660393260884891	0.557940085205422	1.73371688287721	2.66183797427742
AT1G15410	0.463988603492972	5.63246120413359	8.17378134460599e-06	2.11708447691093e-05	561	540	298	312	46.310077419553	43.0410922872754	57.4052923441567	55.3662298649703
AT1G15415	0.345190012079277	2.09097902329227	0.309598525126959	0.375047132681048	50	46	25	24	4.12745788053057	3.6664634170642	4.81588023021449	4.25894075884387
AT1G15420	1.09376891606205	4.86434765412357	1.55788927204879e-14	8.61512324483277e-14	251	269	191	256	20.7198385602634	21.4408404171798	36.7933249588387	45.4287014276679
AT1G15430	0.144251146031824	4.39946120596782	0.362414686837153	0.430256209777603	260	258	110	120	21.4627809787589	20.5640774261427	21.1898730129437	21.2947037942193
AT1G15440	0.432203287310165	4.95673437440582	0.00604370452572396	0.0104809638270892	337	363	151	230	27.819066114776	28.933178704224	29.0879165904955	40.8148489389204
AT1G15470	-0.304112493193702	4.77977672759283	0.0280200200602229	0.0432166035012906	377	379	116	130	31.1210324192005	30.2084703275507	22.3456842681952	23.0692624437376
AT1G15480	0.258698323653803	3.73448425740311	0.225075958564935	0.283976796505314	139	177	66	86	11.474332907875	14.1079135830514	12.7139238077662	15.2612043858572
AT1G15490	-0.267142375656767	4.5443797578531	0.0753284430017872	0.106410726898733	309	326	98	114	25.5076897016789	25.9840668252811	18.8782505024408	20.2299686045084
AT1G15500	0.624177382435161	7.66548398453054	5.76456075554557e-18	3.84218444601116e-17	2096	2073	1201	1383	173.023034351841	165.229970947263	231.354886259504	245.421461228378
AT1G15510	-0.0570035594580725	4.69600123266026	0.731728706169333	0.78048654197035	302	370	107	153	24.9298455984046	29.4911187894294	20.611967385318	27.1507473376297
AT1G15520	1.50186786977518	5.13115601112643	7.774749361574e-06	2.01635468274613e-05	235	293	432	155	19.3990520384937	23.3537778521698	83.2184103781063	27.5056590675333
AT1G15530	-1.11483337281726	5.2409922716543	5.70657276834447e-19	3.99665587942137e-18	616	613	105	123	50.8502810881366	48.8596103187034	20.2266969669008	21.8270713890748
AT1G15550	3.49552557152868	2.55622667997903	2.72862398471154e-28	3.0084471586539e-27	18	16	66	90	1.485884836991	1.27529162332668	12.7139238077662	15.9710278456645
AT1G15570	1.94279671875951	2.83570750552148	1.0381863974092e-14	5.79887629041112e-14	45	48	69	75	3.71471209247751	3.82587486998003	13.291829435392	13.3091898713871
AT1G15580	-0.464899623485077	1.35990292964557	0.397415675213158	0.465202375396974	34	32	15	4	2.80667135876079	2.55058324665336	2.88952813812869	0.709823459807311
AT1G15660	-0.203770529710926	4.38295945665475	0.282885202562294	0.346681430663772	237	322	85	110	19.5641503537149	25.6652439194494	16.3739927827293	19.5201451447011
AT1G15670	0.709159603616169	4.5407339233133	1.19983177804671e-06	3.40963299988755e-06	248	233	153	163	20.4721910874316	18.5714342646947	29.4731870089127	28.9253059871479
AT1G15690	0.528601114872519	8.72643474810937	3.07428226115e-16	1.88498473193904e-15	4498	4485	2490	2716	371.30611093253	357.480183163759	479.661670929363	481.970129209164
AT1G15700	1.36685072144977	3.75680663238515	4.86882682278909e-13	2.43053934487744e-12	113	109	116	114	9.32805480999908	8.68792418391299	22.3456842681952	20.2299686045084
AT1G15710	-0.370052816600859	4.89348488088896	0.0108517122525485	0.0180173255591443	393	439	136	122	32.4418189409703	34.9908139150257	26.1983884523668	21.649615524123
AT1G15720	0.0128776082823416	2.4114054638901	1	1	66	65	29	24	5.44824440230035	5.18087221976463	5.5864210670488	4.25894075884387
AT1G15730	0.516940354808735	6.55237385574893	1.64252960664891e-09	6.22114086070391e-09	1004	1024	533	634	82.8793542410538	81.6186638929074	102.674566508173	112.507018379459
AT1G15740	0.526580183900576	7.56188625925541	2.48081916503479e-09	9.24496109230917e-09	1959	2077	1208	1120	161.713799759188	165.548793853094	232.703332723964	198.750568746047
AT1G15750	1.38397612610889	8.27979245403768	9.20453606651446e-95	7.24773368249554e-93	2203	2322	2294	2447	181.855794216177	185.076696835284	441.905169924481	434.234501537123
AT1G15760	1.3653334475529	0.450319683580519	0.0202088498126339	0.0320458149209879	9	11	7	14	0.742942418495502	0.876762991037091	1.34844646446006	2.48438210932559
AT1G15780	-0.73804489720941	6.32868991025773	7.14230819183081e-07	2.07856878681606e-06	1004	1499	289	312	82.8793542410538	119.478883960418	55.6715754612795	55.3662298649703
AT1G15790	-0.872246353149803	4.37895399316885	5.57167440390261e-07	1.64087667294824e-06	304	331	75	64	25.0949439136258	26.3825954575707	14.4476406906435	11.357175356917
AT1G15800	-0.618723714271776	3.60807311015285	0.0177124451336304	0.0283623699492818	180	170	57	34	14.85884836991	13.549973497846	10.980206924889	6.03349940836215
AT1G15810	-0.269332627783058	5.97999679762222	0.00531540548574685	0.00930423195862573	874	871	268	314	72.1479637516743	69.423687744846	51.6262360678993	55.7211415948739
AT1G15820	0.41111654638349	9.05745510898357	1.59656796167551e-07	4.96746925078021e-07	5998	5820	3191	3109	495.129847348447	463.887327985079	614.698952584577	551.710284135233
AT1G15825	1.49732168708166	2.71141386903985	1.51650740424895e-08	5.22860352867185e-08	55	48	59	58	4.54020366858362	3.82587486998003	11.3654773433062	10.292440167206
AT1G15830	1.3276735171526	4.33354208037023	4.13025737403401e-17	2.66432423441418e-16	176	156	163	172	14.5286517394676	12.4340933274351	31.3995391009984	30.5224087717144
AT1G15860	0.281547401419531	5.50734642904445	0.014997057172744	0.024326752706647	556	516	266	257	45.8973316314999	41.1281548522854	51.2409656494821	45.6061572926198
AT1G15870	0.97578013025848	-0.0400437973376803	0.175803902489122	0.228132654283518	10	5	6	6	0.825491576106113	0.398528632289587	1.15581125525148	1.06473518971097
AT1G15880	0.956564168549564	6.11070166639844	2.02870438290731e-24	1.86835524305358e-23	638	629	492	495	52.66636255557	50.13490194203	94.7765229306211	87.8406531511548
AT1G15885	-0.0144262449510017	4.00751966551585	0.97368100005084	0.986605278791181	204	206	80	83	16.8400281525647	16.419379650331	15.4108167366864	14.7288367910017
AT1G15890	-1.88338821853219	5.04596765447712	4.98510930480974e-38	8.15436424467995e-37	588	589	65	63	48.5389046750395	46.9466728837133	12.5212885985577	11.1797194919652
AT1G15900	0.058135918251352	0.526726062804039	1	1	17	14	5	8	1.40333567938039	1.11588017041084	0.963176046042897	1.41964691961462
AT1G15910	0.347509574452299	5.59660188987261	0.000712815709671462	0.00142790737845301	544	573	269	302	44.9067417401726	45.6713812603867	51.8188712771079	53.591671215452
AT1G15920	0.552486048395758	5.52822693173391	1.45595092769129e-07	4.54669068604173e-07	494	501	287	299	40.779283859642	39.9325689554166	55.2863050428623	53.0593036205965
AT1G15930	1.33119099171657	6.11828522134808	1.62818412222925e-46	3.60666890583561e-45	544	540	542	553	44.9067417401726	43.0410922872754	104.40828339105	98.1330933183608
AT1G15940	0.738944093387794	5.53204586728495	5.8328041266752e-06	1.53362454318921e-05	373	562	276	351	30.790835788758	44.7946182693496	53.1673177415679	62.2870085980916
AT1G15950	0.469206835638316	6.84518212211913	8.43581543794541e-09	2.98360019008184e-08	1247	1275	643	761	102.938799540432	101.624801233845	123.864439521117	135.043913228341
AT1G15960	0.214333040816023	5.88895751959065	0.0274485829238713	0.0424193475793702	716	709	323	341	59.1051968491977	56.5113600586634	62.2211725743712	60.5124499485733
AT1G15970	-0.423781314394913	4.96084494059822	0.00181057879485975	0.00342315028494481	419	464	135	129	34.5880970388462	36.9834570764737	26.0057532431582	22.8918065787858
AT1G15980	0.543424829984711	7.58382735088261	1.63167634348653e-13	8.41763214972664e-13	2066	2002	1160	1221	170.546559623523	159.570864368751	223.456842681952	216.673611106182
AT1G15990	-1.33963291325641	1.86212678743279	0.0017067086175741	0.00323746960920692	50	58	11	6	4.12745788053057	4.62293213455921	2.11898730129437	1.06473518971097
AT1G16000	0.68036194548259	3.59129080258539	0.00056416731194491	0.00114811029088799	127	126	77	86	10.4837430165476	10.0429215336976	14.8329111090606	15.2612043858572
AT1G16010	-0.342511016123674	6.06802324625303	0.000648443402547759	0.00130825474441404	879	1014	293	306	72.5607095397274	80.8216066283282	56.4421162981138	54.3014946752593
AT1G16020	-0.592289040542575	5.67383149104572	3.6346023084611e-07	1.09341655525537e-06	781	737	209	195	64.4708920938875	58.7431203994851	40.2607587245931	34.6038936656064
AT1G16030	-0.381330842835124	4.00594154923129	0.0976032476375734	0.134668385591882	178	267	63	74	14.6937500546888	21.2814289642639	12.1360181801405	13.1317340064353
AT1G16040	-0.450240625675463	4.14367584351187	0.00955944107593709	0.0160111582402601	241	256	72	74	19.8943469841573	20.4046659732268	13.8697350630177	13.1317340064353
AT1G16060	-1.53980285428717	3.94714329924667	3.2954581570579e-13	1.66346653767504e-12	249	259	38	32	20.5547402450422	20.6437831526006	7.32013794992602	5.67858767845849
AT1G16070	1.2949755526251	0.00209012246025113	0.0504415730779342	0.073906746631968	4	10	6	8	0.330196630442445	0.797057264579174	1.15581125525148	1.41964691961462
AT1G16080	0.375715871593106	6.78152049599317	3.16993532247003e-06	8.59861535379632e-06	1259	1237	626	675	103.92938943176	98.5959836284438	120.589640964571	119.782708842484
AT1G16090	-0.0642443084910667	3.55789409702323	0.854611416723957	0.887797107353073	145	158	78	37	11.9696278535386	12.5935047803509	15.0255463182692	6.56586700321763
AT1G16110	-2.47439902383351	5.27767169920005	3.01766454368089e-56	8.96039049008392e-55	678	793	58	48	55.9683288599945	63.2066410811285	11.1728421340976	8.51788151768774
AT1G16130	-0.744168505810797	3.24535297642954	0.00432507330854353	0.00768906314240066	149	126	30	36	12.2998244839811	10.0429215336976	5.77905627625738	6.3884111382658
AT1G16150	3.36943639056268	-0.0289052072843271	5.98994594221553e-06	1.57239112741463e-05	4	1	14	8	0.330196630442445	0.0797057264579174	2.69689292892011	1.41964691961462
AT1G16170	1.43744548220804	4.82578369658689	2.70480239384177e-28	2.98556763665315e-27	211	229	225	254	17.417872255839	18.2526113588631	43.3429220719304	45.0737896977643
AT1G16180	0.255749390900177	7.19569250836201	0.00100522520481192	0.00197202188908484	1763	1699	794	867	145.534164867508	135.420029252002	152.952356111612	153.854234913235
AT1G16190	-0.342328575357988	4.43101511882659	0.0350302828149929	0.0530858633683027	283	313	82	107	23.361411603803	24.9478923813281	15.7960871551035	18.9877775498456
AT1G16210	0.374457217495182	6.03897153769004	3.48866770178845e-05	8.33653988599134e-05	738	762	376	405	60.9212783166312	60.735763560933	72.4308386624259	71.8696253054903
AT1G16220	1.52580658404542	1.84527866705266	1.06427846811864e-05	2.71571135219619e-05	29	26	28	36	2.39392557070773	2.07234888790585	5.39378585784022	6.3884111382658
AT1G16240	0.570416316581981	6.48431431249813	3.70153348827808e-11	1.61264353951373e-10	928	970	562	569	76.6056182626473	77.3145546641799	108.260987575222	100.97238715759
AT1G16250	0.0596738136430139	5.12872455759383	0.62742198110969	0.688330895228022	434	447	171	198	35.8263344030053	35.6284597266891	32.9406207746671	35.1362612604619
AT1G16260	0.194012226700184	6.53355278275269	0.0230917798944375	0.0362508698980478	1067	1173	490	539	88.0799511705223	93.4948171351371	94.3912525122039	95.6487112090352
AT1G16270	-0.482589956062646	5.96583769346686	1.9634504819424e-06	5.45998690639087e-06	856	967	244	280	70.6620789146833	77.0754374848061	47.0029910468934	49.6876421865118
AT1G16280	-0.503662649075417	4.42583646411704	0.00162286923022064	0.00308958336516849	298	316	79	95	24.5996489679622	25.1870095607019	15.2181815274778	16.8583071704236
AT1G16300	0.273116810180692	2.547819656268	0.337531935280313	0.404626393569207	63	73	32	34	5.20059692946851	5.81851803142797	6.16432669467454	6.03349940836215
AT1G16310	-2.13616562250647	3.53136063486982	2.53935582215156e-16	1.56538609778212e-15	202	193	17	19	16.6749298373435	15.3832052063781	3.27479855654585	3.37166143408473
AT1G16320	0.605562073972499	6.54677972874357	1.17448215541461e-12	5.72207000016502e-12	991	963	584	610	81.8062151921158	76.7566145789744	112.49896217781	108.248077620615
AT1G16340	0.126604771574423	4.66857445338661	0.3839311782262	0.451810823822918	306	322	142	133	25.2600422288471	25.6652439194494	27.3541997076183	23.6016300385931
AT1G16350	0.723740996206444	5.86539944064588	2.00495847863142e-13	1.02833432096262e-12	558	619	364	417	46.0624299467211	49.3378446774509	70.1192161519229	73.9990956849122
AT1G16370	-0.385158991914255	2.11317046453214	0.305127766539911	0.370461947152427	61	53	19	16	5.03549861424729	4.22440350226962	3.66006897496301	2.83929383922925
AT1G16390	2.58364210221458	3.53507446024816	2.98269989280491e-30	3.59420881134838e-29	43	66	123	140	3.54961377725629	5.26057794622255	23.6941307326553	24.8438210932559
AT1G16400	-2.06831096035123	5.21694818211633	2.25979060626913e-45	4.76171912257078e-44	633	727	66	64	52.253616767517	57.9460631349059	12.7139238077662	11.357175356917
AT1G16410	-0.919409852221235	7.50972432196626	5.05497836108434e-36	7.71697599252192e-35	2977	3022	611	663	245.74884220679	240.870705355826	117.700112826442	117.653238463062
AT1G16420	1.43174765913968	1.57744533798974	0.000460544075079997	0.000950156117134916	16	31	26	25	1.32078652176978	2.47087752019544	5.00851543942307	4.4363966237957
AT1G16430	-0.0970768090707567	2.94692471106356	0.773298002124432	0.817339973007884	104	93	36	38	8.58511239150358	7.41263256058632	6.93486753150886	6.74332286816946
AT1G16445	0.0291275215016459	2.78006189857284	0.965676811066675	0.979884608881711	72	98	24	46	5.94353934796402	7.8111611928759	4.62324502100591	8.16296978778408
AT1G16460	-0.104006390795999	6.69930693504309	0.204161457522242	0.260649611878041	1360	1396	493	537	112.266854350431	111.269194135253	94.9691581398297	95.2937994791316
AT1G16470	0.371438194081733	5.86897230248662	0.00019391121399884	0.000420818924465905	668	668	317	378	55.1428372838884	53.2434252738888	61.0653613191197	67.0783169517909
AT1G16480	-0.650918973694914	2.76106960318862	0.0338881521639559	0.0515559035854801	95	96	17	32	7.84216997300808	7.65174973996007	3.27479855654585	5.67858767845849
AT1G16489	0.0469894938685798	2.06508837581401	0.945102580658019	0.962825419895124	50	51	17	25	4.12745788053057	4.06499204935379	3.27479855654585	4.4363966237957
AT1G16490	-0.124510832000259	2.74062243021258	0.6707288055414	0.726822182915906	80	91	29	34	6.60393260884891	7.25322110767048	5.5864210670488	6.03349940836215
AT1G16500	-0.585687877551971	4.21793924054932	0.000676538185253081	0.00136196989597217	255	283	65	79	21.0500351907059	22.5567205875906	12.5212885985577	14.0190133311944
AT1G16510	-1.56132055151808	2.84126739149767	5.85098841458735e-06	1.53778207669337e-05	119	108	8	23	9.82334975566275	8.60821845745508	1.54108167366864	4.08148489389204
AT1G16515	-1.54619930906145	0.461813663097831	0.0355763953107581	0.0538002731046524	14	23	1	4	1.15568820654856	1.8332317085321	0.192635209208579	0.709823459807311
AT1G16520	1.41486968884653	3.72263954110672	1.02152358189858e-12	5.00065747403612e-12	92	121	112	116	7.59452250017624	9.644392901408	21.5751434313609	20.584880334412
AT1G16540	-0.547642613858944	4.71934649247306	0.000266603341786432	0.000567243014375267	390	373	91	119	32.1941714681384	29.7302359688032	17.5298040379807	21.1172479292675
AT1G16550	-0.630334977262746	3.73821013677555	0.00861652737828761	0.0145471216128746	164	221	40	60	13.5380618481403	17.6149655471997	7.70540836834318	10.6473518971097
AT1G16560	-0.101736545743472	6.22984611692805	0.26287734782242	0.325111378468667	998	987	360	383	82.3840592953901	78.6695520139644	69.3486753150886	67.9655962765501
AT1G16570	-0.0108006913964684	5.18972423479529	0.933142879178205	0.95353837320112	471	466	168	206	38.8806532345979	37.1428685293895	32.3627151470413	36.5559081800765
AT1G16590	-0.30749034191515	3.81448365882984	0.112971601840123	0.153402547244889	189	193	58	66	15.6017907884055	15.3832052063781	11.1728421340976	11.7120870868206
AT1G16610	-0.46248813366865	5.85966270250975	0.000196775965222784	0.000426607484964656	793	890	201	291	65.4614819852148	70.9380965475465	38.7196770509245	51.6396567009819
AT1G16630	-0.196750250551165	1.57715796078537	0.71250925325175	0.763503717162164	26	48	8	18	2.14627809787589	3.82587486998003	1.54108167366864	3.1942055691329
AT1G16640	0.739844034335578	1.61967635714407	0.0512915377858708	0.075022119154501	33	28	21	20	2.72412220115017	2.23176034082169	4.04533939338017	3.54911729903656
AT1G16650	-0.860460652638575	4.31735654204588	4.92764678499714e-07	1.46005183305011e-06	308	298	66	68	25.4251405440683	23.7523064844594	12.7139238077662	12.0669988167243
AT1G16670	-0.848620198238402	5.19737272291169	4.01870206231116e-09	1.46613649240086e-08	561	577	142	111	46.310077419553	45.9902041662183	27.3541997076183	19.6976010096529
AT1G16680	-0.220707533419953	5.63467475955337	0.0435525907704088	0.064680386216683	637	716	227	239	52.5838133979594	57.0693001438688	43.7281924903475	42.4119517234869
AT1G16690	-0.46304576567394	4.17972006527584	0.00795714172628667	0.0135065848694842	260	251	68	81	21.4627809787589	20.0061373409373	13.0991942261834	14.3739250610981
AT1G16700	0.121040092665685	5.80384384750031	0.225735699951694	0.284716837118061	682	701	293	311	56.2985254904369	55.8737142470001	56.4421162981138	55.1887740000185
AT1G16710	-0.588655780666249	6.71752988806734	8.82561532941991e-10	3.40980120265967e-09	1462	1719	384	466	120.686868426714	137.01414378116	73.9719203360945	82.6944330675518
AT1G16720	0.91941861488635	8.18121143012158	1.06777103932264e-40	1.91932337742939e-39	2590	2656	1953	2029	213.802318211483	211.698409472229	376.216563584356	360.057949987259
AT1G16730	0.94152929479501	4.43274743738845	2.21059815155358e-10	9.0058490677766e-10	209	203	153	165	17.2527739406178	16.1802624709572	29.4731870089127	29.2802177170516
AT1G16740	0.114109033075937	4.66669600894134	0.449850141105371	0.517800471790328	316	313	118	156	26.0855338049532	24.9478923813281	22.7309546866124	27.6831149324851
AT1G16750	-0.363836055983555	4.49757932569342	0.0303002404174196	0.0464865012130941	337	290	90	106	27.819066114776	23.114660672796	17.3371688287721	18.8103216848938
AT1G16770	-0.265346196527596	1.07115268318558	0.667612083062617	0.724072527013858	24	27	9	8	1.98117978265467	2.15205461436377	1.73371688287721	1.41964691961462
AT1G16780	-0.445368089603351	4.85579229444174	0.00127547017716595	0.00246464177602588	419	404	110	133	34.5880970388462	32.2011134889986	21.1898730129437	23.6016300385931
AT1G16790	-0.0865618229304831	3.45831452590122	0.716315728390993	0.766864347524436	136	147	52	55	11.2266854350431	11.7167417893139	10.0170308788461	9.76007257235053
AT1G16800	-0.393150123076717	4.29022810731378	0.111093541692045	0.151147834373458	204	342	70	97	16.8400281525647	27.2593584486077	13.4844646446006	17.2132189003273
AT1G16810	0.44843539634984	5.61428733768668	0.000241666445225547	0.000517184275219153	571	522	315	283	47.1355689956591	41.6063892110329	60.6800909007025	50.2200097813673
AT1G16820	-0.221480637851399	3.4273012614831	0.346641199722481	0.41396442916631	145	140	53	45	11.9696278535386	11.1588017041084	10.2096660880547	7.98551392283225
AT1G16825	-0.116263313929374	3.06988462735055	0.683280475447108	0.738097310734561	114	102	41	39	9.41060396760969	8.12998409870757	7.89804357755176	6.92077873312129
AT1G16830	0.353159334617965	1.48933779484031	0.540546332547131	0.606081264943454	38	23	5	27	3.13686798920323	1.8332317085321	0.963176046042897	4.79130835369935
AT1G16840	-0.264849449495763	5.9177891597381	0.0117982817278407	0.0194758768736016	842	826	285	272	69.5063907081347	65.8369300542398	54.9010346244451	48.2679952668972
AT1G16850	-2.37011517215141	3.48553028868247	5.50696939676787e-18	3.67301261309117e-17	191	197	17	13	15.7668891036268	15.7020281122097	3.27479855654585	2.30692624437376
AT1G16858	-0.643319887432303	6.19240500721009	4.09691335252333e-11	1.77740057535638e-10	1108	1111	291	279	91.4644666325574	88.5530620947462	56.0568458796966	49.51018632156
AT1G16860	-0.643319992655179	6.19240500721009	4.09177113873512e-11	1.77556574915795e-10	1108	1111	291	279	91.4644666325574	88.5530620947462	56.0568458796966	49.51018632156
AT1G16870	0.326983334197795	5.28887362136867	0.00637603984201912	0.0110150647439536	431	479	204	255	35.5786869301735	38.1790429733424	39.2975826785502	45.2512455627161
AT1G16880	0.681076573360532	8.04586323200914	3.3686164719952e-21	2.67086105845229e-20	2663	2625	1677	1726	219.828406717058	209.227531952033	323.049245842788	306.288822906855
AT1G16890	0.477501950665002	6.83811680845133	2.24213208635047e-08	7.59972585350826e-08	1227	1275	707	690	101.28781638822	101.624801233845	136.193092910466	122.444546816761
AT1G16900	-1.06219663141119	5.12374536811483	7.19924667477443e-13	3.55376011618497e-12	546	574	84	132	45.0718400553938	45.7510869868446	16.1813575735207	23.4241741736413
AT1G16916	0.59369141600672	3.08923973606799	0.0139982855473875	0.0228323260324673	97	86	55	56	8.0072682882293	6.85469247538089	10.5949365064719	9.93752843730236
AT1G16920	1.20534414308005	5.05282722620434	3.75956521069295e-23	3.28038509568269e-22	278	286	240	283	22.94866581575	22.7958377669644	46.2324502100591	50.2200097813673
AT1G16930	-0.134199833950536	3.897267014356	0.506410636455593	0.572793281094785	197	193	61	82	16.2621840492904	15.3832052063781	11.7507477617233	14.5513809260499
AT1G16960	0.363098438967383	4.08206221683956	0.0302378464376755	0.0463980966758463	193	198	98	104	15.931987418848	15.7817338386676	18.8782505024408	18.4554099549901
AT1G16970	-0.254297100342937	4.98873238495547	0.0559787365499998	0.0812424779614167	428	438	128	164	35.3310394573417	34.9111081885678	24.6573067786982	29.1027618520998
AT1G17020	1.16058212192298	0.477805972530002	0.0545874542013615	0.0794129251823083	6	16	6	14	0.495294945663668	1.27529162332668	1.15581125525148	2.48438210932559
AT1G17030	-1.77526407492087	0.372534216335544	0.0261124459550929	0.0405348360907177	14	21	2	2	1.15568820654856	1.67382025561626	0.385270418417159	0.354911729903656
AT1G17040	-0.216710260658602	4.4760542391524	0.176704530024727	0.229176207285337	299	299	90	117	24.6821981255728	23.8320122109173	17.3371688287721	20.7623361993639
AT1G17050	1.16747720573917	6.21630356062046	1.5680590518597e-38	2.61105997428248e-37	638	606	536	587	52.66636255557	48.3016702334979	103.252472135799	104.166592726723
AT1G17060	-0.229239421321637	3.89460488809496	0.272546468666538	0.33549090310731	184	214	73	63	15.1890450003525	17.0570254619943	14.0623702722263	11.1797194919652
AT1G17070	-0.836293017017645	5.03271833122777	1.57747938865069e-10	6.50559724975981e-10	498	511	106	121	41.1094804900844	40.7296262199958	20.4193321761094	21.4721596591712
AT1G17080	-0.0746970869096658	5.50252512270439	0.517411282971767	0.583477981002302	589	597	227	225	48.6214538326501	47.5843186953767	43.7281924903475	39.9275696141613
AT1G17090	-0.55932022141846	2.28170436990844	0.140736407264985	0.187234584095813	66	67	24	12	5.44824440230035	5.34028367268046	4.62324502100591	2.12947037942193
AT1G17100	0.736914630206524	6.01473663944004	1.09389283595381e-14	6.10301829215884e-14	658	637	399	469	54.3173457077823	50.7725477536934	76.8614484742232	83.2268006624073
AT1G17110	0.109091533849163	6.58056890127239	0.221460779734267	0.279947795776449	1106	1273	492	538	91.2993683173361	101.465389780929	94.7765229306211	95.4712553440834
AT1G17120	-0.153665306184986	6.05458741029701	0.109213429228443	0.148871039042892	910	872	300	344	75.1197334256563	69.503393471304	57.7905627625738	61.0448175434288
AT1G17130	-0.219166806967556	5.65284104463882	0.0444565549048002	0.0658769932452159	690	679	212	261	56.9589187513218	54.1201882649259	40.8386643522188	46.3159807524271
AT1G17140	0.778407513896799	5.78983378131529	5.05656169075443e-15	2.88910306473217e-14	538	557	372	382	44.4114467945089	44.39608963706	71.6602978255916	67.7881404115982
AT1G17145	-0.333623890332992	5.65695725611979	0.00950206538891815	0.0159183405364167	676	738	246	203	55.8032305447733	58.822826125943	47.3882614653105	36.023540585221
AT1G17147	-0.843104237832106	3.30153265418464	0.000675186168380051	0.00135981109959859	143	148	35	30	11.8045295383174	11.7964475157718	6.74223232230028	5.32367594855484
AT1G17160	0.318841425446381	5.82251330311462	0.00183430654163112	0.0034646428987262	634	683	332	327	52.3361659251276	54.4390111707576	63.9548894572484	58.0280678392477
AT1G17170	-0.808247233945899	2.37860704634504	0.0266374076228368	0.0412674001000918	88	60	15	19	7.2643258697338	4.78234358747504	2.88952813812869	3.37166143408473
AT1G17190	1.89344667391469	1.47047172136594	1.35993950528732e-06	3.84216493874682e-06	18	18	29	25	1.485884836991	1.43470307624251	5.5864210670488	4.4363966237957
AT1G17200	0.31067121843853	5.57106213407963	0.00375282865432476	0.00675009382206254	567	543	270	283	46.8053723652166	43.2802094666491	52.0115064863164	50.2200097813673
AT1G17210	0.220968277456981	7.03926933566214	0.0109891330556809	0.0182314807472437	1503	1645	659	817	124.071383888749	131.115920023274	126.946602868454	144.981441665643
AT1G17220	0.311618481446685	8.60572685650388	1.61583200749109e-06	4.528940295964e-06	4469	4516	2111	2371	368.912185361822	359.951060683955	406.652926639311	420.747855800784
AT1G17230	-1.30461752956135	5.21033905787205	8.5427920525479e-22	6.92863897539634e-21	573	665	100	101	47.3006673108803	53.0043080945151	19.2635209208579	17.9230423601346
AT1G17232	-0.900441929075968	3.79528389022179	1.49223328666397e-05	3.74289981845855e-05	205	214	47	43	16.9225773101753	17.0570254619943	9.05385483280323	7.6306021929286
AT1G17240	-1.24762948833835	2.50557056572134	0.000164511378247957	0.000360963650219373	81	91	14	15	6.68648176645952	7.25322110767048	2.69689292892011	2.66183797427742
AT1G17250	-1.10913949444911	4.02511020961387	3.41256910956766e-08	1.13785456218038e-07	239	271	39	56	19.7292486689361	21.6002518700956	7.5127731591346	9.93752843730236
AT1G17255	-0.990242560665434	4.27910284410413	2.10621390982225e-07	6.47443564598277e-07	289	313	46	76	23.8567065494667	24.9478923813281	8.86121962359465	13.4866457363389
AT1G17260	0.246440411166258	2.00093463376381	0.538865045721888	0.604300655840685	51	41	18	26	4.21000703814118	3.26793478477461	3.46743376575443	4.61385248874752
AT1G17270	-0.412703970996437	4.17368183728243	0.0177860315076472	0.0284688143646245	237	267	72	80	19.5641503537149	21.2814289642639	13.8697350630177	14.1964691961462
AT1G17280	0.187869802730221	5.94339572209881	0.0532054380684163	0.0775939235897293	706	787	323	360	58.2797052730916	62.728406722381	62.2211725743712	63.884111382658
AT1G17290	-0.108277439932136	7.45212634517074	0.135792148955532	0.181239466444973	2324	2336	825	912	191.844242287061	186.192577005695	158.924047597078	161.839748836067
AT1G17330	0.312637999978667	5.16364545040468	0.00819754967725936	0.0138795284820247	423	415	205	213	34.9182936692886	33.0778764800357	39.4902178877588	37.7980992347393
AT1G17340	-0.201513517344906	6.26277682397616	0.0344717620944402	0.0523373380932683	993	1097	366	363	81.9713135073371	87.4371819243354	70.5044865703401	64.4164789775135
AT1G17350	0.424420593125162	3.96412426203458	0.0185173072911978	0.0295441435198118	167	187	86	105	13.7857093209721	14.9049708476305	16.5666279919378	18.6328658199419
AT1G17360	1.22860994317182	6.86880999762834	1.35043059493383e-41	2.52300909134179e-40	849	1028	819	948	70.084234811409	81.9374867987391	157.768236341827	168.228159974333
AT1G17370	-0.504694637143236	6.34284577321987	1.28911080527418e-08	4.47792749629891e-08	1161	1230	317	360	95.8395719859198	98.0380435432384	61.0653613191197	63.884111382658
AT1G17380	1.09690706119056	4.1106009437183	2.18848021115176e-11	9.72663428397867e-11	149	164	129	140	12.2998244839811	13.0717391390984	24.8499419879067	24.8438210932559
AT1G17410	0.861784144832341	3.99713191550999	8.91269497160708e-06	2.29593383447399e-05	176	139	117	113	14.5286517394676	11.0790959776505	22.5383194774038	20.0525127395565
AT1G17420	-0.709816191584044	5.85055920947154	7.82656527506273e-12	3.59600444211422e-11	846	921	200	234	69.8365873385772	73.4089740677419	38.5270418417159	41.5246723987277
AT1G17430	0.0702144304270448	4.54776712107548	0.646562998488191	0.705193122341679	288	298	122	125	23.7741573918561	23.7523064844594	23.5014955234467	22.1819831189785
AT1G17440	-0.955403686738119	6.2365984854913	1.92333332511849e-16	1.19206213639992e-15	1139	1308	210	298	94.0234905184863	104.255090206956	40.4533939338017	52.8818477556447
AT1G17450	-1.2993019981914	6.00818512488069	3.56159876549681e-30	4.26799349292344e-29	1012	1194	162	198	83.5397475019387	95.1686373907533	31.2069038917899	35.1362612604619
AT1G17455	-0.627979509448269	3.99396613788841	0.000803319748674206	0.00159801225242555	219	243	57	63	18.0782655167239	19.3684915292739	10.980206924889	11.1797194919652
AT1G17460	-3.61856283767881	4.52958243797209	2.54196739237186e-56	7.55943789208568e-55	411	480	12	17	33.9277037779613	38.2587486998003	2.31162251050295	3.01674970418107
AT1G17470	0.824514910975447	6.94690426411101	2.02216399966865e-24	1.8639368544813e-23	1175	1179	831	842	96.9952601924683	93.9730514938846	160.07985885233	149.417838289439
AT1G17480	-1.79604027327425	2.95989984307546	2.34475316843759e-06	6.45844843123391e-06	145	108	21	8	11.9696278535386	8.60821845745508	4.04533939338017	1.41964691961462
AT1G17490	-0.113503819406205	3.98123516175733	0.545829091455115	0.610899689979881	204	208	72	81	16.8400281525647	16.5787911032468	13.8697350630177	14.3739250610981
AT1G17500	-1.47357437869264	6.14085217014823	7.58150764241987e-31	9.33245203401418e-30	1146	1347	199	160	94.6013346217606	107.363613538815	38.3344066325073	28.3929383922925
AT1G17510	-1.10265981582026	3.12858955623369	0.00041642111109621	0.000863614223684175	126	140	14	36	10.401193858937	11.1588017041084	2.69689292892011	6.3884111382658
AT1G17520	0.279324792872619	4.97632791805409	0.027520284927244	0.0425166432242408	369	375	166	197	30.4606391583156	29.889647421719	31.9774447286242	34.9588053955101
AT1G17530	0.658407801035727	5.0191807044908	8.32333320141092e-05	0.000189711130240526	339	340	247	181	27.9841644299972	27.0999469956919	47.5808966745191	32.1195115562808
AT1G17550	-0.465624376598692	6.68942256586642	1.7655883483771e-08	6.04665042922806e-08	1501	1521	422	457	123.906285573528	121.232409942492	81.2920582860205	81.0973302829853
AT1G17560	1.95009606640039	2.04044042752623	9.94562386491103e-09	3.49030022642827e-08	28	25	33	50	2.31137641309712	1.99264316144793	6.35696190388312	8.87279324759139
AT1G17580	0.331253036070961	6.83100350949438	0.00019016310952631	0.000413090728895295	1210	1416	651	674	99.8844807088397	112.863308664411	125.405521194785	119.605252977532
AT1G17590	-1.22630062394608	3.61933401074158	3.41598744009952e-07	1.03099844386244e-06	189	197	39	27	15.6017907884055	15.7020281122097	7.5127731591346	4.79130835369935
AT1G17600	-0.440966557625274	4.35795665955438	0.0108773829444814	0.0180553231106272	261	317	77	94	21.5453301363696	25.2667152871598	14.8329111090606	16.6808513054718
AT1G17610	-0.819028345529682	4.21458410406113	1.4994326557547e-05	3.75950312256969e-05	289	270	70	57	23.8567065494667	21.5205461436377	13.4844646446006	10.1149843022542
AT1G17620	0.0896089715387802	5.09015726611528	0.496598568641005	0.563070341135597	444	406	162	202	36.6518259791114	32.3605249419145	31.2069038917899	35.8460847202692
AT1G17630	-0.542998683626337	2.87560112514396	0.0827085346759725	0.115793139282536	109	95	34	22	8.99785817955664	7.57204401350215	6.5495971130917	3.90402902894021
AT1G17640	0.068686138204469	3.98521910029819	0.738145091367628	0.786166359016976	183	213	95	71	15.1064958427419	16.9773197355364	18.300344874815	12.5993664115798
AT1G17650	0.489617972387132	5.99319521093966	1.2018819997003e-07	3.78671683333405e-07	699	698	378	410	57.7018611698173	55.6345970676263	72.816109080843	72.7569046302494
AT1G17665	-5.01291516039011	5.07165067952361	1.98982280614727e-112	2.17416088521114e-110	701	677	12	5	57.8669594850385	53.9607768120101	2.31162251050295	0.887279324759139
AT1G17680	-0.411965722338737	6.07007195588715	2.9595177348765e-05	7.13166403489198e-05	900	1029	278	304	74.2942418495502	82.017192525197	53.5525881599851	53.9465829453557
AT1G17690	0.265025576900625	5.41775842834057	0.0279329875689209	0.0430926211809267	474	540	216	274	39.1283007074298	43.0410922872754	41.6092051890532	48.6229069968008
AT1G17700	1.51660436358611	1.37186289390951	0.000251866681383023	0.000537711864568432	22	17	25	20	1.81608146743345	1.3549973497846	4.81588023021449	3.54911729903656
AT1G17710	0.251721701405926	0.412127393531783	0.787531963542109	0.829769172703314	11	16	3	10	0.908040733716725	1.27529162332668	0.577905627625738	1.77455864951828
AT1G17720	-0.159386975396295	6.68033101275635	0.0583312410813388	0.0843921972618432	1379	1385	459	536	113.835288345033	110.392431144216	88.419561026738	95.1163436141797
AT1G17730	0.315664532544704	5.48032933825471	0.0051330957693422	0.00901269112737532	540	501	242	279	44.5765451097301	39.9325689554166	46.6177206284762	49.51018632156
AT1G17744	-0.717491698516667	3.90726213933305	0.00135720879023746	0.00261194871970397	198	243	40	68	16.344733206901	19.3684915292739	7.70540836834318	12.0669988167243
AT1G17745	-0.603929259736533	5.72086065511047	1.68667211991433e-08	5.78453289723398e-08	751	824	201	215	61.9944173655691	65.6775186013239	38.7196770509245	38.153010964643
AT1G17750	-0.931604250675802	3.23032888757635	0.000376410228106184	0.000784820167928514	130	150	23	36	10.7313904893795	11.9558589686876	4.43060981179733	6.3884111382658
AT1G17760	-0.201633275579522	5.47854587494579	0.0914696195066809	0.126943958169362	554	653	208	213	45.7322333162787	52.04783937702	40.0681235153845	37.7980992347393
AT1G17780	0.0610020254559276	5.52675084809875	0.605691781799097	0.667957556373931	594	567	249	237	49.0341996207031	45.1931469016392	47.9661670929363	42.0570399935832
AT1G17790	-0.571163920316014	4.53260032858763	0.00152924241729793	0.00292163416247813	357	314	100	81	29.4700492669882	25.0275981077861	19.2635209208579	14.3739250610981
AT1G17810	-0.601312281324376	0.629336192478904	0.355437505399699	0.423182853805053	20	18	6	4	1.65098315221223	1.43470307624251	1.15581125525148	0.709823459807311
AT1G17820	-0.666372592479949	5.64281556707084	7.22835455611117e-10	2.81056113078381e-09	723	787	183	199	59.683040952472	62.728406722381	35.25224328517	35.3137171254137
AT1G17830	0.343185341511293	1.94077261059372	0.370960446420357	0.438723607323169	40	46	16	28	3.30196630442445	3.6664634170642	3.08216334733727	4.96876421865118
AT1G17840	0.0545494790219483	7.24021494093719	0.526169047992223	0.592179955697051	1941	1879	717	880	160.227914922197	149.767060014427	138.119445002551	156.161161157608
AT1G17850	-0.387398883269599	5.51209000953783	0.00040432513826581	0.00083969243076687	628	665	189	208	51.8408709794639	53.0043080945151	36.4080545404215	36.9108199099802
AT1G17860	0.253206779181879	4.1885463430611	0.136509969394806	0.182085069251737	227	207	97	111	18.7386587776088	16.4990853767889	18.6856152932322	19.6976010096529
AT1G17870	-0.167202874582859	3.60183395071282	0.44875644186005	0.516869835232507	149	170	56	58	12.2998244839811	13.549973497846	10.7875717156804	10.292440167206
AT1G17880	0.863861126544634	6.37459003468955	5.22227191822805e-24	4.73069243305158e-23	790	782	539	611	65.213834512383	62.3298780900914	103.830377763424	108.425533485567
AT1G17890	-0.689904671715148	5.39188236854234	4.43864966716228e-09	1.61419778191173e-08	606	663	145	171	50.0247895120305	52.8448966415992	27.932105335244	30.3449529067626
AT1G17920	-0.224533291084345	2.83004719431552	0.413902780464096	0.482122248143151	97	89	29	35	8.0072682882293	7.09380965475465	5.5864210670488	6.21095527331397
AT1G17930	-0.231796623308984	4.54191883350391	0.13417302342565	0.179238349653511	295	334	104	111	24.3520014951303	26.6217126369444	20.0340617576923	19.6976010096529
AT1G17940	-0.812035298228118	5.04259270228286	6.53890541594515e-08	2.12100019070576e-07	530	481	95	137	43.751053533624	38.3384544262583	18.300344874815	24.3114534984004
AT1G17960	1.24605645894579	0.860737685539854	0.0161452467036515	0.0260480218282305	19	10	10	18	1.56843399460162	0.797057264579174	1.92635209208579	3.1942055691329
AT1G17970	-1.42347861750541	5.53160645354481	5.70023241904723e-33	7.73648432086878e-32	799	790	110	128	65.9567769308785	62.9675239017547	21.1898730129437	22.714350713834
AT1G17980	-0.606165125217361	6.0870914163388	9.35409284596517e-11	3.93272269263244e-10	998	1045	258	281	82.3840592953901	83.2924841485237	49.6998839758135	49.8650980514636
AT1G17990	4.69179707979126	1.3897592051647	7.3016409022017e-21	5.6577535421084e-20	5	2	42	34	0.412745788053057	0.159411452915835	8.09067878676034	6.03349940836215
AT1G18000	2.27505080413815	1.15825945310477	4.46556683601671e-07	1.33063902855353e-06	10	14	27	20	0.825491576106113	1.11588017041084	5.20115064863164	3.54911729903656
AT1G18010	2.93918979765219	1.06932972838274	1.52264666510669e-08	5.24697997690645e-08	12	4	31	19	0.990589891327336	0.31882290583167	5.97169148546596	3.37166143408473
AT1G18020	2.30332432719941	1.06230327538161	3.65306274928382e-07	1.0979511267319e-06	9	13	25	19	0.742942418495502	1.03617444395293	4.81588023021449	3.37166143408473
AT1G18030	0.0401046781169154	4.60945388637711	0.798948637175373	0.840068770309987	296	321	139	115	24.434550652741	25.5855381929915	26.7762940799925	20.4074244694602
AT1G18040	0.827847573591432	3.81955672323862	0.000239108256678354	0.000512160405741993	114	169	105	96	9.41060396760969	13.470267771388	20.2266969669008	17.0357630353755
AT1G18060	0.744519572710393	6.80252956976588	2.78688488310623e-19	1.98906877400121e-18	1106	1098	737	745	91.2993683173361	87.5168876507933	141.972149186723	132.204619389112
AT1G18070	0.186492623168464	7.17373719060513	0.0136100880663428	0.0222271057857336	1698	1796	761	836	140.168469622818	143.15148471842	146.595394207729	148.353103099728
AT1G18075	-0.535576401550932	1.53348289793523	0.261329629976359	0.323464645415274	43	33	12	9	3.54961377725629	2.63028897311127	2.31162251050295	1.59710278456645
AT1G18080	0.884826966783592	6.94246595121451	2.1889949752315e-30	2.64926964986169e-29	1113	1177	801	898	91.8772124206104	93.8136400409687	154.300802576072	159.355366726741
AT1G18090	-0.366187694324129	3.85613264504049	0.0794788097971928	0.111641150638856	216	182	63	61	17.830618043892	14.506442215341	12.1360181801405	10.8248077620615
AT1G18100	-0.480206139217544	2.42925929652308	0.140001122647611	0.186320092676433	76	70	21	21	6.27373597840646	5.57940085205422	4.04533939338017	3.72657316398838
AT1G18150	-1.95760064331354	6.45534103940133	9.06220185672481e-89	6.31723168141365e-87	1663	1672	158	187	137.279249106447	133.267974637638	30.4363630549555	33.1842467459918
AT1G18160	0.0463076307279247	6.85997905984452	0.563829745633003	0.628312488017893	1426	1518	581	640	117.715098752732	120.993292763119	111.921056550185	113.57175356917
AT1G18170	0.19556351900327	5.99538894174546	0.0359005055763751	0.054256658089589	770	773	336	374	63.5628513601707	61.6125265519701	64.7254302940827	66.3684934919836
AT1G18180	1.55778792384138	2.27704186354666	4.95692877410291e-07	1.4680570690959e-06	42	32	39	49	3.46706461964568	2.55058324665336	7.5127731591346	8.69533738263956
AT1G18190	0.23880406450853	5.07638206832552	0.0584158140742936	0.084508268962432	399	408	197	185	32.9371138866339	32.5199363948303	37.9491362140901	32.8293350160882
AT1G18200	-1.19808481631163	3.67697915855057	1.26324793399925e-07	3.97362268613157e-07	197	204	39	31	16.2621840492904	16.2599681974151	7.5127731591346	5.50113181350666
AT1G18210	0.498127813922969	5.70238420909421	6.47681198726744e-07	1.89481823616673e-06	562	580	308	340	46.3926265771636	46.2293213455921	59.3316444362425	60.3349940836215
AT1G18250	1.74431382728833	2.13532661202535	4.09697871322742e-08	1.35375703352973e-07	34	28	36	48	2.80667135876079	2.23176034082169	6.93486753150886	8.51788151768774
AT1G18260	-0.312410877165701	6.64574050779921	0.000243125600642009	0.000520078069389181	1344	1473	432	479	110.946067828662	117.406535072512	83.2184103781063	85.0013593119255
AT1G18265	-2.90454954524848	4.63381347038566	2.00220717215673e-50	5.03112755701243e-49	465	470	28	22	38.3853582889343	37.4616914352212	5.39378585784022	3.90402902894021
AT1G18270	0.152377476353297	7.14192522875258	0.080239132784112	0.112611552425905	1588	1872	726	818	131.088062285651	149.209119929221	139.853161885429	145.158897530595
AT1G18300	2.26956521301601	5.80697567817061	7.13536921635567e-50	1.75221964506189e-48	251	306	597	475	20.7198385602634	24.3899522961227	115.003219897522	84.2915358521182
AT1G18330	-1.61720271652617	5.59906834751803	2.261574132e-41	4.16133919520039e-40	833	880	115	109	68.7634482896392	70.1410392829673	22.1530490589866	19.3426892797492
AT1G18335	-0.0447752885710926	4.08539895810622	0.805893901872988	0.845725489533682	230	206	78	92	18.9863062504406	16.419379650331	15.0255463182692	16.3259395755682
AT1G18340	0.183129718431525	4.40629813882453	0.234788180521774	0.294762746707063	259	256	110	125	21.3802318211483	20.4046659732268	21.1898730129437	22.1819831189785
AT1G18350	-3.05504165041924	0.569125797038201	0.000454910568311303	0.00093913126452463	27	17	2	0	2.22882725548651	1.3549973497846	0.385270418417159	0
AT1G18360	-2.02755814783741	5.67165861342102	7.3178482330898e-45	1.52219069823918e-43	897	997	69	118	74.0465943767184	79.4666092785436	13.291829435392	20.9397920643157
AT1G18370	0.325819536278393	2.03189172040359	0.49874091730291	0.565202895969251	45	47	10	37	3.71471209247751	3.74616914352212	1.92635209208579	6.56586700321763
AT1G18382	-0.69817864762642	1.12288876081154	0.211518161048303	0.268999981313571	24	33	9	5	1.98117978265467	2.63028897311127	1.73371688287721	0.887279324759139
AT1G18390	-1.60827854349387	5.03420545493592	2.08630288591706e-27	2.18623409634704e-26	526	607	75	74	43.4208569031816	48.3813759599558	14.4476406906435	13.1317340064353
AT1G18400	0.837978695689921	3.84907402864698	9.60751790576655e-05	0.000217174123371982	163	124	108	98	13.4555126905296	9.88351008078175	20.8046025945266	17.3906747652791
AT1G18415	-0.155281391267946	3.61165131599096	0.542413811181064	0.607754707550439	153	167	41	75	12.6300211144235	13.3108563184722	7.89804357755176	13.3091898713871
AT1G18420	-0.139691458153452	3.51181273823116	0.592972910340151	0.656014228282458	141	156	36	73	11.6394312230962	12.4340933274351	6.93486753150886	12.9542781414834
AT1G18440	0.742132075978624	4.80371262338417	3.33385735245115e-08	1.11237247637369e-07	283	286	193	189	23.361411603803	22.7958377669644	37.1785953772558	33.5391584758955
AT1G18450	0.798851169471187	6.06428763770731	4.79013018418422e-19	3.36694043918319e-18	644	664	440	474	53.1616575012337	52.9246023680571	84.759492051775	84.1140799871664
AT1G18460	1.23577648340492	6.99399648260295	1.89111365268725e-52	4.99053859309558e-51	1005	1028	957	964	82.9619033986644	81.9374867987391	184.351895212611	171.067453813562
AT1G18470	-1.29850647632327	6.47874291707445	1.24458014273415e-44	2.56146446518906e-43	1558	1535	246	259	128.611587557332	122.348290112903	47.3882614653105	45.9610690225234
AT1G18480	-0.801425756750682	4.7000050011165	5.51750915760955e-08	1.80262112558959e-07	380	410	86	96	31.3686798920323	32.6793478477461	16.5666279919378	17.0357630353755
AT1G18485	-0.981276324184785	5.71733057141265	2.50868938683596e-17	1.63400870343512e-16	860	833	150	195	70.9922755451258	66.3948701394452	28.8952813812869	34.6038936656064
AT1G18490	-0.0341564531125034	4.67051399289792	0.841435793026619	0.876356685154478	325	331	133	124	26.8284762234487	26.3825954575707	25.6204828247411	22.0045272540267
AT1G18500	0.284093546423671	7.01982737250513	0.0023143187088699	0.00430193869528919	1458	1581	648	842	120.356671796271	126.014753529967	124.827615567159	149.417838289439
AT1G18540	1.37457197126287	6.57437526047889	1.14991980607004e-59	3.75878828710187e-58	704	736	697	804	58.1146069578704	58.6634146730272	134.26674081838	142.67451542127
AT1G18550	-0.37670539042333	2.45294738575143	0.269264557608559	0.332081571396884	65	81	25	20	5.36569524468974	6.45616384309131	4.81588023021449	3.54911729903656
AT1G18560	-1.23857230026679	3.94579975952541	3.06416030818623e-08	1.02625889157765e-07	233	257	50	33	19.2339537232724	20.4843716996848	9.63176046042897	5.85604354341032
AT1G18570	0.128225779355624	6.16906474146693	0.196991280408507	0.252473371510052	838	940	397	382	69.1761940776923	74.9233828704423	76.476178055806	67.7881404115982
AT1G18580	-0.962131040713379	5.22649711210882	4.21720832821772e-13	2.11447498776763e-12	568	618	130	114	46.8879215228272	49.2581389509929	25.0425771971153	20.2299686045084
AT1G18590	-0.970378964351051	5.93106276078396	1.12525933522342e-17	7.43129670993561e-17	1003	966	213	190	82.7968050834432	76.9957317583482	41.0312995614274	33.7166143408473
AT1G18600	-0.146510800927288	5.15815255755185	0.283090970080164	0.346889886409344	511	438	158	187	42.1826195390224	34.9111081885678	30.4363630549555	33.1842467459918
AT1G18610	1.12879821863146	4.91359316200485	1.24746515662386e-14	6.93793246530667e-14	252	278	196	271	20.8023877178741	22.158191955301	37.7565010048816	48.0905394019453
AT1G18620	0.342581050252112	7.76976729390359	5.10986455549244e-06	1.35158106541238e-05	2437	2552	1269	1268	201.17229709706	203.409013920605	244.454080485687	225.014036758918
AT1G18630	0.971012383695783	3.5031571801766	2.29159838609907e-05	5.6122475903876e-05	110	106	67	104	9.08040733716725	8.44880700453924	12.9065590169748	18.4554099549901
AT1G18640	-0.195708393247782	5.43496052016244	0.0841469983355944	0.117612286786128	582	586	186	224	48.0436097293758	46.7075557043396	35.8301489127958	39.7501137492094
AT1G18650	0.642271770909119	5.23889032489088	2.54386508265175e-08	8.5835586385312e-08	389	403	227	270	32.1116223105278	32.1214077625407	43.7281924903475	47.9130835369935
AT1G18660	0.22693764095847	6.77035658283562	0.00442069699927529	0.00784830086160704	1290	1318	588	638	106.488413317689	105.052147471535	113.269503014645	113.216841839266
AT1G18670	0.229168873509861	5.15484066560628	0.113218287267337	0.153683868583363	412	443	221	180	34.0102529355719	35.3096368208574	42.5723812350961	31.942055691329
AT1G18680	0.556020693607364	4.06891835454387	0.00114235455675381	0.00222109904771617	173	193	107	109	14.2810042666358	15.3832052063781	20.611967385318	19.3426892797492
AT1G18690	-0.2028365147812	4.67973159737303	0.167124773500004	0.218192234664804	350	338	120	120	28.892205163714	26.9405355427761	23.1162251050295	21.2947037942193
AT1G18700	0.151705529101637	6.27173232722037	0.102082199935886	0.140241343967863	927	967	427	417	76.5230691050367	77.0754374848061	82.2552343320634	73.9990956849122
AT1G18710	-2.95517017628473	4.59392042106589	3.99381650567539e-51	1.02204917393264e-49	452	458	24	23	37.3122192399963	36.5052227177262	4.62324502100591	4.08148489389204
AT1G18720	-0.612591773111131	6.41528893237513	1.09543010916182e-10	4.57680347864407e-10	1305	1275	346	331	107.726650681848	101.624801233845	66.6517823861685	58.737891299055
AT1G18730	0.489212286530702	6.75795306536017	1.30690821254089e-08	4.53665467343397e-08	1203	1154	662	666	99.3066366055654	91.9804083324367	127.52450849608	118.185606057917
AT1G18735	0.119835754832666	3.95751099480567	0.531390463234405	0.597192483499708	183	200	84	83	15.1064958427419	15.9411452915835	16.1813575735207	14.7288367910017
AT1G18740	0.478441735767029	6.63394098489443	1.42754255380755e-08	4.93765408314106e-08	1094	1080	600	616	90.3087784260088	86.0821845745508	115.581125525148	109.312812810326
AT1G18745	0.128748560717097	3.56988148221808	0.564638654970696	0.628977489414815	134	157	54	74	11.0615871198219	12.513799053893	10.4023012972633	13.1317340064353
AT1G18750	0.127637638565498	4.43165203372943	0.447491591892563	0.515748976042575	266	266	99	135	21.9580759244226	21.201723237806	19.0708857116494	23.9565417684968
AT1G18773	1.13556264754622	4.17877735941891	1.74186320448072e-12	8.35449999110866e-12	157	166	141	144	12.960217744866	13.2311505920143	27.1615644984097	25.5536445530632
AT1G18800	1.04494026661035	5.20903062066417	4.46349840734543e-20	3.32735072918594e-19	326	342	258	296	26.9110253810593	27.2593584486077	49.6998839758135	52.526936025741
AT1G18810	0.440146221700197	5.82559374306443	8.91017121724301e-06	2.29558776002331e-05	641	626	323	368	52.9140100284019	49.8957847626563	62.2211725743712	65.3037583022726
AT1G18830	-9.029160114481	2.37438588442693	3.22334328975883e-22	2.68368166277909e-21	92	94	0	0	7.59452250017624	7.49233828704423	0	0
AT1G18840	0.383415324455236	5.09931108425195	0.00452799439220208	0.00802121895745863	398	386	174	238	32.8545647290233	30.7664104127561	33.5185264022928	42.234495858535
AT1G18850	0.450706645126662	3.89536785998996	0.0154824714232016	0.0250618881989053	154	181	84	100	12.7125702720341	14.426736488883	16.1813575735207	17.7455864951828
AT1G18870	-1.8370114944074	3.16003825023174	1.51985090329533e-10	6.27991931552814e-10	147	147	13	20	12.1347261687599	11.7167417893139	2.50425771971153	3.54911729903656
AT1G18880	-1.57472994220824	4.21707387280607	9.09008266440795e-13	4.45771602975467e-12	295	326	27	57	24.3520014951303	25.9840668252811	5.20115064863164	10.1149843022542
AT1G18890	-0.0472944233535302	6.18277119972376	0.646561875381712	0.705193122341679	946	945	377	357	78.0915030996383	75.3219115027319	72.6234738716344	63.3517437878025
AT1G18900	-0.152226912620475	5.13763406330421	0.211473685025662	0.268961005758834	448	490	160	179	36.9820226095539	39.0558059643795	30.8216334733727	31.7645998263772
AT1G18910	-0.305800514414399	4.1687390066922	0.116948887851715	0.158239802409072	226	265	62	98	18.6561096199982	21.1220175113481	11.9433829709319	17.3906747652791
AT1G18940	-1.32192588086245	1.99552843130884	0.00139381996889136	0.00267499551756148	64	55	12	7	5.28314608707913	4.38381495518546	2.31162251050295	1.24219105466279
AT1G18950	0.0781559662383661	6.0630266131943	0.426467727764356	0.494713756250087	830	847	320	392	68.5158008168074	67.510750309856	61.6432669467454	69.5626990611165
AT1G18990	0.490331018319513	1.5473755739136	0.209944259212792	0.267190544263159	26	36	17	18	2.14627809787589	2.86940615248503	3.27479855654585	3.1942055691329
AT1G19000	0.643031227813819	7.87973051754187	1.65451624488368e-18	1.13026647161021e-17	2405	2387	1487	1516	198.53072405352	190.257569055049	286.448556093158	269.023091266971
AT1G19010	-0.0867889343501716	4.12229222375655	0.651106502371272	0.709472259769111	240	212	84	87	19.8117978265467	16.8976140090785	16.1813575735207	15.438660250809
AT1G19020	1.52516111486565	4.65216549379468	3.74690481673682e-23	3.27080573522057e-22	177	201	229	207	14.6112008970782	16.0208510180414	44.1134629087647	36.7333640450284
AT1G19025	0.265525555967224	3.00127180347277	0.310682663659372	0.376219857139103	104	84	41	50	8.58511239150358	6.69528102246506	7.89804357755176	8.87279324759139
AT1G19050	0.326920806108509	4.78310816039662	0.0189913689582413	0.0302434401759465	315	327	167	156	26.0029846473426	26.063772551739	32.1700799378328	27.6831149324851
AT1G19070	2.05908849372388	1.53216561308628	6.59421933259339e-08	2.13751619666015e-07	19	16	30	29	1.56843399460162	1.27529162332668	5.77905627625738	5.14622008360301
AT1G19080	0.604304287487861	4.47384684489803	7.50381422551669e-05	0.000171959093757599	225	251	130	161	18.5735604623876	20.0061373409373	25.0425771971153	28.5703942572443
AT1G19100	0.00100535249711212	4.70018602651923	1	1	310	354	121	146	25.5902388592895	28.2158271661028	23.3088603142381	25.9085562829669
AT1G19110	0.470080702478916	6.85759731848326	1.38981629237399e-08	4.81398701164411e-08	1229	1314	705	708	101.452914703441	104.733324565703	135.807822492049	125.638752385894
AT1G19120	-0.249138212664269	4.82145006826707	0.10345478197812	0.141866463702493	417	351	120	140	34.4229987236249	27.976709986729	23.1162251050295	24.8438210932559
AT1G19130	-0.167429301838674	5.79984995954985	0.109061073105411	0.148684200955218	743	754	268	267	61.3340241046842	60.0981177492697	51.6262360678993	47.380715942138
AT1G19140	1.23467881710351	5.01616150185827	3.6991613002165e-20	2.76924511654775e-19	249	295	228	287	20.5547402450422	23.5131893050856	43.9208276995561	50.9298332411746
AT1G19150	0.34359809587703	6.64653883298034	7.76627131395373e-05	0.00017774324639337	1181	1119	577	595	97.490555138132	89.1907079064095	111.15051571335	105.586239646338
AT1G19160	1.29148195549691	-0.0803596819389414	0.0944034999284967	0.130745116435899	10	3	7	6	0.825491576106113	0.239117179373752	1.34844646446006	1.06473518971097
AT1G19170	-0.484403137645862	5.00526729460786	0.000165878010570512	0.000363716057225016	457	466	126	139	37.7249650280494	37.1428685293895	24.272036360281	24.6663652283041
AT1G19180	0.419963425347454	6.43526319747074	1.38676609395577e-06	3.91625000164742e-06	916	1023	490	552	75.61502837132	81.5389581664495	94.3912525122039	97.955637453409
AT1G19190	0.210129928191262	1.31990622284239	0.658263290940349	0.715866850005527	20	36	12	14	1.65098315221223	2.86940615248503	2.31162251050295	2.48438210932559
AT1G19200	-1.71783416067193	2.89107297058806	2.14114378712768e-07	6.57765053164526e-07	124	115	19	10	10.2360955437158	9.1661585426605	3.66006897496301	1.77455864951828
AT1G19220	-0.514179564408389	5.59521458697136	6.99167302792052e-05	0.000160943364563885	643	770	168	230	53.0791083436231	61.3734093725964	32.3627151470413	40.8148489389204
AT1G19230	-0.66238905218458	0.678880338562215	0.36522240422753	0.43296419235775	11	29	7	3	0.908040733716725	2.3114660672796	1.34844646446006	0.532367594855483
AT1G19240	0.596886254115565	3.44812386657045	0.00481345615599963	0.00848440355066493	112	123	63	80	9.24550565238847	9.80380435432384	12.1360181801405	14.1964691961462
AT1G19250	0.540196510749894	2.28270707281765	0.392242336004853	0.459968820076858	48	58	54	6	3.96235956530934	4.62293213455921	10.4023012972633	1.06473518971097
AT1G19270	-2.03704326801255	5.42058577895629	7.44926305463059e-55	2.09668186902331e-53	764	811	75	79	63.0675564145071	64.641344157371	14.4476406906435	14.0190133311944
AT1G19290	-0.498056214030575	4.28615307413127	0.00361300175424835	0.00651244403321373	285	270	71	87	23.5265099190242	21.5205461436377	13.6770998538091	15.438660250809
AT1G19300	-2.19602145157219	5.04397937650492	2.124632356679e-48	4.98455665923401e-47	598	612	48	58	49.3643962511456	48.7799045922454	9.24649004201181	10.292440167206
AT1G19310	-2.04310219908564	5.1820553478411	8.58242774047214e-29	9.67650070286624e-28	632	690	82	46	52.1710676099064	54.996951255963	15.7960871551035	8.16296978778408
AT1G19330	-0.707918782677172	4.61825237921604	1.40199202834549e-05	3.52746998179708e-05	330	403	87	93	27.2412220115017	32.1214077625407	16.7592632011464	16.50339544052
AT1G19340	-1.20109962584794	3.71039878509076	1.40788715651169e-06	3.97358834813464e-06	189	222	24	48	15.6017907884055	17.6946712736577	4.62324502100591	8.51788151768774
AT1G19350	0.774256821508461	7.03788107962752	9.69657492355043e-24	8.64689067804367e-23	1286	1270	847	909	106.158216687246	101.226272601555	163.162022199667	161.307381241211
AT1G19360	-0.364071033000583	5.87395685905336	0.00034799018869912	0.000729081243133598	787	873	243	275	64.9661870395511	69.5830991977619	46.8103558376848	48.8003628617527
AT1G19370	-2.91920192163334	5.8071533873349	7.38082414726636e-112	7.9309198254245e-110	1102	1142	60	59	90.9691716868937	91.0239396149416	11.5581125525148	10.4698960321578
AT1G19380	1.84807651890391	4.65670774065437	5.88542011733488e-40	1.02659673418875e-38	157	170	230	243	12.960217744866	13.549973497846	44.3060981179733	43.1217751832942
AT1G19394	-0.205858463910374	3.96810986529186	0.294125983119038	0.358761758901359	196	221	74	71	16.1796348916798	17.6149655471997	14.2550054814349	12.5993664115798
AT1G19396	0.0134655499507305	5.27001064208952	0.919641243530984	0.942465093552224	462	523	196	203	38.1377108161024	41.6860949374908	37.7565010048816	36.023540585221
AT1G19397	0.353226491537685	4.29270710444878	0.0329029825204879	0.0501709217593861	207	247	107	126	17.0876756253965	19.6873144351056	20.611967385318	22.3594389839303
AT1G19400	0.452180243756236	7.09758204175201	9.36048774592957e-08	2.98592957471846e-07	1495	1522	841	814	123.410990627864	121.31211566895	162.006210944415	144.449074070788
AT1G19430	-0.434725413259605	6.04193295266835	3.9509698522197e-06	1.06018781258031e-05	921	980	264	301	76.027774159373	78.111611928759	50.855695231065	53.4142153505002
AT1G19440	-0.880725494988045	5.28055358973866	2.58612423417693e-13	1.31531198301535e-12	603	612	127	138	49.7771420391986	48.7799045922454	24.4646715694896	24.4889093633522
AT1G19450	0.862957103881677	7.03036418102882	2.3782479753556e-29	2.74670694018355e-28	1232	1220	853	939	101.700562176273	97.2409862786592	164.317833454918	166.631057189766
AT1G19480	-0.515019240088983	4.35023370881779	0.00186975616565993	0.00352577929667636	291	292	73	91	24.0218048646879	23.2740721257119	14.0623702722263	16.1484837106163
AT1G19485	0.58808367174545	5.76760552914904	1.4480320398201e-07	4.5234139322938e-07	520	638	327	372	42.9255619575179	50.8522534801513	62.9917134112055	66.01358176208
AT1G19490	2.54864727311939	3.06247568150996	5.79784735215164e-26	5.70082574074809e-25	41	40	93	98	3.38451546203506	3.1882290583167	17.9150744563979	17.3906747652791
AT1G19510	-0.0515148523220269	3.70896714538047	0.800803272982247	0.841700327293111	174	161	59	71	14.3635534242464	12.8326219597247	11.3654773433062	12.5993664115798
AT1G19520	0.110212464442769	5.27017495754954	0.397336997679408	0.465138273014735	434	525	186	230	35.8263344030053	41.8455063904066	35.8301489127958	40.8148489389204
AT1G19530	-3.59223158950901	0.242412827268992	0.000427368520763629	0.000884902625394636	17	17	1	0	1.40333567938039	1.3549973497846	0.192635209208579	0
AT1G19540	-0.253129559114506	2.50502981978009	0.455187707900698	0.523038268401316	64	84	18	32	5.28314608707913	6.69528102246506	3.46743376575443	5.67858767845849
AT1G19550	0.72366916880092	1.94909256416657	0.0397401212439369	0.059587203613702	39	39	20	32	3.21941714681384	3.10852333185878	3.85270418417159	5.67858767845849
AT1G19560	-1.21439748361777	0.626130087466214	0.0766649565997874	0.108165160747861	21	20	5	2	1.73353230982284	1.59411452915835	0.963176046042897	0.354911729903656
AT1G19570	0.0767340799268545	6.74199321274836	0.343352524694195	0.41069269697278	1330	1356	542	596	109.790379622113	108.080965076936	104.40828339105	105.763695511289
AT1G19580	0.031044465507053	5.51312147179782	0.78277799458435	0.825593907820396	590	570	234	242	48.7040029902607	45.4322640810129	45.0766389548076	42.9443193183423
AT1G19600	0.909033141964595	6.11911406563025	1.15911959176599e-22	9.85733141244281e-22	660	639	452	529	54.4824440230035	50.9319592066092	87.0711145622779	93.8741525595169
AT1G19610	4.05734937985966	2.66417202811411	1.59545169874392e-32	2.13264193050657e-31	13	13	70	107	1.07313904893795	1.03617444395293	13.4844646446006	18.9877775498456
AT1G19620	0.427023152412854	1.18833519254274	0.371264108688969	0.439003607920765	23	25	11	15	1.89863062504406	1.99264316144793	2.11898730129437	2.66183797427742
AT1G19630	-3.76680062326902	2.03687124829448	5.34263735039207e-12	2.48111160047219e-11	72	68	2	2	5.94353934796402	5.41998939913838	0.385270418417159	0.354911729903656
AT1G19640	-0.116120137580615	3.30847638685544	0.614655853156713	0.676424019014593	126	130	41	54	10.401193858937	10.3617444395293	7.89804357755176	9.5826167073987
AT1G19650	-0.392106778767059	6.05487226401915	2.41050069696886e-05	5.88450207799013e-05	934	964	275	306	77.100913208311	76.8363203054324	52.9746825323593	54.3014946752593
AT1G19660	0.0298796433585838	7.73978169187387	0.73121133287431	0.780090554916952	2733	2712	1155	1072	225.606847749801	216.161930153872	222.493666635909	190.232687228359
AT1G19670	-0.0177522697681586	7.15997655121075	0.827294775137978	0.864174020176086	1886	1811	692	776	155.687711253613	144.347070615288	133.303564772337	137.705751202618
AT1G19680	1.18180454954397	6.6481084512915	1.12128466874118e-46	2.49232748826824e-45	828	823	735	769	68.3507025015862	65.597812874866	141.586878768306	136.463560147956
AT1G19690	-0.189400242190721	4.8190631654521	0.205669437050944	0.262385364460728	350	407	114	153	28.892205163714	32.4402306683724	21.9604138497781	27.1507473376297
AT1G19700	0.499027065013107	6.45222240437367	7.66294246308461e-09	2.72262637859943e-08	935	971	537	544	77.1834623659216	77.3942603906378	103.445107345007	96.5359905337943
AT1G19710	-0.370980504214437	4.81885785236482	0.0264443331245694	0.0410074816568132	374	415	94	152	30.8733849463686	33.0778764800357	18.1077096656065	26.9732914726778
AT1G19715	0.0814657987531794	7.13756605231506	0.309305788358369	0.374739193781967	1686	1843	739	759	139.177879731491	146.897653861942	142.35741960514	134.689001498437
AT1G19720	0.359916904167357	7.46100694599984	3.67942441013601e-06	9.90739655997997e-06	1880	2130	970	1097	155.192416307949	169.773197355364	186.856152932322	194.669083852155
AT1G19730	0.138156576660753	4.30895211095567	0.449575840621422	0.517599036538569	260	227	114	101	21.4627809787589	18.0931999059472	21.9604138497781	17.9230423601346
AT1G19740	-0.284518474868899	6.56349091409037	0.00105707846036252	0.0020656203130303	1345	1292	415	455	111.028616986272	102.979798583629	79.9436118215605	80.7424185530817
AT1G19750	0.845092676093174	0.354624097542061	0.168107010313692	0.219268542927436	7	15	6	10	0.577844103274279	1.19558589686876	1.15581125525148	1.77455864951828
AT1G19770	0.981343139053105	7.37299783735314	1.36279432430093e-42	2.65049868133287e-41	1445	1498	1114	1220	119.283532747333	119.39917823396	214.595623058357	216.49615524123
AT1G19800	-0.25174624230152	5.79489613304399	0.01644670535448	0.0265053132803203	780	745	237	278	64.3883429362768	59.3807662111484	45.6545445824333	49.3327304566081
AT1G19835	0.476143167684029	7.16477812334907	9.45003662658384e-07	2.71402484274113e-06	1397	1739	864	884	115.321173182024	138.608258310318	166.436820756213	156.870984617416
AT1G19840	0.912876591135442	0.533417134362031	0.0968058148248462	0.133710410661774	14	11	11	8	1.15568820654856	0.876762991037091	2.11898730129437	1.41964691961462
AT1G19850	-0.508366505597487	4.15262826343417	0.00571418349191615	0.00994854128853973	237	269	61	82	19.5641503537149	21.4408404171798	11.7507477617233	14.5513809260499
AT1G19860	-1.04882591249042	5.11944128885625	1.09293535871066e-11	4.96763257573352e-11	544	570	82	135	44.9067417401726	45.4322640810129	15.7960871551035	23.9565417684968
AT1G19870	0.720990566838549	6.95516181711313	4.81138509890862e-21	3.76414435996274e-20	1219	1250	778	857	100.627423127335	99.6321580723967	149.870192764275	152.079676263716
AT1G19880	0.613451772068465	6.24155590513536	1.22167180050325e-12	5.94304523461424e-12	779	804	462	511	64.3057937786662	64.0834040721656	88.9974666543637	90.679946990384
AT1G19910	0.452278040752315	6.52742929576703	1.28078906918264e-07	4.02359337853872e-07	1037	1003	547	574	85.603476442204	79.9448436372911	105.371459437093	101.859666482349
AT1G19920	0.850839048236798	6.88517699573768	1.05943745396261e-27	1.13090005719642e-26	1081	1153	777	841	89.2356393770709	91.9007026059787	149.677557555066	149.240382424487
AT1G19940	-0.00413666520941235	1.45523873448733	1	1	32	33	14	12	2.64157304353956	2.63028897311127	2.69689292892011	2.12947037942193
AT1G19950	-0.519120587889669	3.37069975812917	0.0405816567151853	0.0607394927886881	149	141	47	34	12.2998244839811	11.2385074305663	9.05385483280323	6.03349940836215
AT1G19960	-0.0901497397213001	5.00523592983088	0.508852858443806	0.575129303829889	422	419	136	182	34.835744511678	33.3966993858674	26.1983884523668	32.2969674212327
AT1G19968	-0.364331195106497	1.84232207945983	0.348560407057045	0.41607753985469	49	44	14	15	4.04490872291996	3.50705196414836	2.69689292892011	2.66183797427742
AT1G19970	1.16739529770427	2.96523136544798	6.02928222248883e-06	1.58198692944898e-05	72	67	52	74	5.94353934796402	5.34028367268046	10.0170308788461	13.1317340064353
AT1G19980	-0.475418180381235	3.95011040515837	0.0204891358120908	0.0324320991624769	211	224	49	77	17.417872255839	17.8540827265735	9.43912525122039	13.6641016012907
AT1G19990	1.16481321358966	3.51119832894452	6.57177934109481e-09	2.35169340211505e-08	99	104	87	96	8.17236660345052	8.28939555162341	16.7592632011464	17.0357630353755
AT1G20010	-0.521960577111814	7.49281680487438	5.75097969422259e-13	2.85552218720794e-12	2643	2750	711	798	218.177423564846	219.190747759273	136.9636337473	141.609780231559
AT1G20020	-0.102399057038297	8.5997437322627	0.156798097070269	0.206232920127116	5229	5094	1910	1949	431.649545145887	406.020970576631	367.933249588387	345.861480791112
AT1G20030	-5.13758567465675	5.10237647157209	1.1048264596948e-117	1.28669280326971e-115	718	695	4	12	59.2702951644189	55.3954798882526	0.770540836834318	2.12947037942193
AT1G20050	0.165606453358236	5.69590749160762	0.118232530063015	0.159809887914072	639	627	261	310	52.7489117131806	49.9754904891142	50.2777896034392	55.0113181350666
AT1G20060	0.638480006202752	1.5780578105312	0.148930026347306	0.196909590919697	35	26	25	13	2.8892205163714	2.07234888790585	4.81588023021449	2.30692624437376
AT1G20065	-1.36098605824891	1.04339805606008	0.0217696293313951	0.0343137629359189	22	36	2	7	1.81608146743345	2.86940615248503	0.385270418417159	1.24219105466279
AT1G20070	-3.20262507999369	5.22161680197975	5.15155174113449e-85	3.35092072954263e-83	725	746	37	27	59.8481392676932	59.4604719376064	7.12750274071744	4.79130835369935
AT1G20090	0.593479655323257	6.19144046167923	5.66533214404201e-10	2.2268602439263e-09	809	731	448	486	66.7822685069846	58.2648860407376	86.3005737254436	86.2435503665883
AT1G20100	0.40961035999085	6.44637742603028	5.17534396303818e-06	1.36852841246947e-05	919	1042	515	530	75.8626758441518	83.0533669691499	99.2071327424184	94.0516084244688
AT1G20110	-0.524189470006248	6.75254286552715	3.89555158098135e-10	1.55478314587536e-09	1549	1658	439	456	127.868645138837	132.152094467227	84.5668568425664	80.9198744180335
AT1G20120	0.0976641566173302	2.38246125405395	0.779429130867384	0.822684868488516	51	75	28	26	4.21000703814118	5.9779294843438	5.39378585784022	4.61385248874752
AT1G20140	-0.26400153762509	3.20332251762121	0.285566024597106	0.349526344392015	122	123	37	45	10.0709972284946	9.80380435432384	7.12750274071744	7.98551392283225
AT1G20160	-0.611721266799662	4.75256949418077	3.3157565805309e-05	7.9448256418314e-05	367	425	100	108	30.2955408430944	33.8749337446149	19.2635209208579	19.1652334147974
AT1G20190	-0.363991816753525	5.48086742275554	0.00214380396465491	0.0040079634056112	644	613	200	192	53.1616575012337	48.8596103187034	38.5270418417159	34.0715260707509
AT1G20200	-0.0773966063036522	6.36709962183333	0.407556212227328	0.475755403133623	1043	1127	414	411	86.0987713878676	89.8283537180729	79.7509766123519	72.9343604952012
AT1G20220	0.184320232823583	5.44130225131199	0.150638630184814	0.198898215781701	547	508	206	277	45.1543892130044	40.490509040622	39.6828530969674	49.1552745916563
AT1G20225	0.0114309514928596	5.76283108332854	0.92028772575861	0.943028239108494	699	689	271	291	57.7018611698173	54.9172455295051	52.204141695525	51.6396567009819
AT1G20230	-0.416501426275799	2.75579903052233	0.145717346277371	0.19312140836447	86	97	27	28	7.09922755451258	7.73145546641799	5.20115064863164	4.96876421865118
AT1G20260	-0.0382011648395971	7.45604694002435	0.605403445987014	0.667677438106121	2279	2293	833	957	188.129530194583	182.765230768005	160.465129270747	169.825262758899
AT1G20270	-0.73878953835634	4.87478583298158	6.55199182908891e-08	2.12489059669752e-07	439	446	101	112	36.2390801910584	35.5487540002311	19.4561561300665	19.8750568746047
AT1G20290	-1.4524086310996	1.11738131118545	0.00758598692133504	0.0129228220752426	25	37	4	5	2.06372894026528	2.94911187894294	0.770540836834318	0.887279324759139
AT1G20300	-0.523235156903918	4.3659628029251	0.00468876457521238	0.00828263235452367	326	264	81	84	26.9110253810593	21.0423117848902	15.6034519458949	14.9062926559535
AT1G20310	1.99154074380517	1.27970585214086	1.11193933019524e-05	2.83138361259062e-05	13	17	30	18	1.07313904893795	1.3549973497846	5.77905627625738	3.1942055691329
AT1G20330	0.350054754004851	6.85131807633688	8.66325542898113e-06	2.23523023133794e-05	1313	1330	653	700	108.387043942733	106.00861618903	125.790791613202	124.219105466279
AT1G20340	0.795808017004719	8.67375408614492	6.38965732855607e-33	8.66010072356007e-32	3917	3840	2561	2852	323.345050360765	306.069989598403	493.338770783172	506.104126842613
AT1G20350	-1.69728610973301	3.24044266540699	1.85703194264485e-09	7.00357072959079e-09	159	149	22	16	13.1253160600872	11.8761532422297	4.23797460258875	2.83929383922925
AT1G20370	-0.63696629702906	4.67973965494969	1.46810013546112e-05	3.68569504770664e-05	382	373	94	101	31.5337782072535	29.7302359688032	18.1077096656065	17.9230423601346
AT1G20380	-1.98981548371269	3.64639761774641	7.383523646985e-15	4.17448114564568e-14	221	204	15	28	18.2433638319451	16.2599681974151	2.88952813812869	4.96876421865118
AT1G20410	-0.235395930597263	4.37441682716369	0.150425873312332	0.198671248815126	279	280	83	108	23.0312149733606	22.3176034082169	15.9887223643121	19.1652334147974
AT1G20430	0.284245101957629	4.31495746625799	0.0722568548546177	0.102496066666725	232	238	108	122	19.1514045656618	18.9699628969843	20.8046025945266	21.649615524123
AT1G20440	-0.229822463422265	7.45123202121286	0.00171466094253443	0.00325160302957802	2409	2421	802	852	198.860920683963	192.967563754618	154.493437785281	151.192396938957
AT1G20450	-0.199650690735228	7.03685703377926	0.0341035964438295	0.0518431176517149	1811	1774	652	599	149.496524432817	141.397958736345	125.598156403994	106.296063106145
AT1G20460	0.545312531192171	3.70270691098562	0.00455675296967417	0.00806995888792505	135	150	82	85	11.1441362774325	11.9558589686876	15.7960871551035	15.0837485209054
AT1G20470	0.750559175094177	2.16613400203569	0.0479092947336221	0.0704991959804961	45	46	41	20	3.71471209247751	3.6664634170642	7.89804357755176	3.54911729903656
AT1G20480	1.18951086412534	1.98100885508528	0.000900307885586805	0.00177785440824223	28	41	37	26	2.31137641309712	3.26793478477461	7.12750274071744	4.61385248874752
AT1G20490	-0.261501406086224	4.71474460491106	0.10715949098687	0.146358492991828	368	347	131	108	30.378090000705	27.6578870808973	25.2352124063239	19.1652334147974
AT1G20510	-0.441209537524722	6.96407306537183	7.70249797613894e-07	2.23257649982006e-06	1742	1903	477	603	143.800632557685	151.679997449417	91.8869947924924	107.005886565952
AT1G20515	-1.00201015440305	2.26556285567573	0.00401944912143567	0.00718698890844925	70	70	14	14	5.77844103274279	5.57940085205422	2.69689292892011	2.48438210932559
AT1G20520	-1.74979161266892	1.61396770467255	0.000250586249118373	0.000535095735518582	46	47	6	5	3.79726125008812	3.74616914352212	1.15581125525148	0.887279324759139
AT1G20530	-1.20550890977396	0.771510635034706	0.0737709397044983	0.104415326854871	17	29	0	8	1.40333567938039	2.3114660672796	0	1.41964691961462
AT1G20540	0.373562359588401	5.57634937890217	0.000549844411771535	0.00112060399921875	547	545	257	312	45.1543892130044	43.439620919565	49.5072487666049	55.3662298649703
AT1G20550	-0.703505166556432	3.86334999593061	0.000727606112193304	0.00145603573166453	227	199	54	51	18.7386587776088	15.8614395651256	10.4023012972633	9.05024911254322
AT1G20560	-0.595379461895542	5.98324241841311	6.87432253362086e-09	2.45634207158538e-08	953	940	223	281	78.6693472029126	74.9233828704423	42.9576516535132	49.8650980514636
AT1G20570	-0.405393992868879	0.70490991053116	0.584696117284986	0.648000158702814	12	27	0	12	0.990589891327336	2.15205461436377	0	2.12947037942193
AT1G20575	0.0943095881812283	4.9402166793459	0.478485067682315	0.545649726259358	393	372	162	166	32.4418189409703	29.6505302423453	31.2069038917899	29.4576735820034
AT1G20580	0.656724571953655	5.11660850487406	3.23601805615345e-08	1.08139716794035e-07	363	362	226	233	29.9653442126519	28.8534729777661	43.5355572811389	41.3472165337759
AT1G20610	1.10947075241592	1.96874062489668	0.00116952578506136	0.00227075042364563	39	31	26	35	3.21941714681384	2.47087752019544	5.00851543942307	6.21095527331397
AT1G20620	-0.203109093564871	9.03810715636388	0.00143034028645995	0.0027418379885038	7072	7387	2443	2599	583.787642622243	588.786201344636	470.60781609656	461.207793009801
AT1G20630	-1.55726145333219	6.65846182888469	2.9274420438301e-48	6.85973738680141e-47	1831	1835	271	228	151.147507585029	146.260008050278	52.204141695525	40.4599372090167
AT1G20640	-1.27806501685544	6.09939868869456	5.3797676648969e-35	7.87291958725205e-34	1139	1207	200	188	94.0234905184863	96.2048118347063	38.5270418417159	33.3617026109436
AT1G20650	0.454586903876923	6.4152704086839	7.91198224276656e-08	2.54347343205896e-07	941	947	506	533	77.6787573115853	75.4813229556478	97.4734158595412	94.5839760193242
AT1G20670	0.0817208275962816	5.48095880053291	0.486797675971562	0.55370068424884	523	596	238	237	43.1732094303497	47.5046129689188	45.8471797916419	42.0570399935832
AT1G20680	1.7087493437007	0.262732691220722	0.00425964965624287	0.00758393259109187	4	11	9	11	0.330196630442445	0.876762991037091	1.73371688287721	1.95201451447011
AT1G20690	0.296264413183427	2.98153568504651	0.250041466379721	0.31131531141535	93	91	38	53	7.67707165778685	7.25322110767048	7.32013794992602	9.40516084244688
AT1G20691	0.232775941770336	2.97413897970982	0.378589470589624	0.446334885948815	97	89	38	50	8.0072682882293	7.09380965475465	7.32013794992602	8.87279324759139
AT1G20693	-0.145340215268331	6.66958296606902	0.0923972973171635	0.128149114705948	1397	1334	480	512	115.321173182024	106.327439094862	92.4649004201181	90.8574028553358
AT1G20696	-0.482345682902754	6.59616529717788	4.56675148037624e-07	1.35933194891089e-06	1475	1365	412	404	121.760007475652	108.798316615057	79.3657061939347	71.6921694405384
AT1G20720	0.0505637855813492	2.32645643973278	0.954881601218582	0.970928873820212	57	65	17	34	4.70530198380485	5.18087221976463	3.27479855654585	6.03349940836215
AT1G20760	-0.259106941789997	6.82359989409682	0.00220659943125753	0.00411708886301447	1495	1649	520	534	123.410990627864	131.434742929106	100.170308788461	94.7614318842761
AT1G20770	-0.11230584044483	5.13467335610673	0.362008646754554	0.429914280437768	469	457	170	174	38.7155549193767	36.4255169912682	32.7479855654585	30.877320501618
AT1G20780	-0.714674193979878	5.93896988491581	3.1634979616088e-12	1.4893941383522e-11	888	996	216	245	73.3036519582229	79.3869035520857	41.6092051890532	43.4766869131978
AT1G20810	0.342689520430477	6.27378012010348	0.00011993461296222	0.000267961894026675	900	881	444	463	74.2942418495502	70.2207450094252	85.5300328886093	82.1620654726963
AT1G20816	0.985926118083148	4.05530043566062	5.4526402902249e-09	1.96896399934244e-08	148	166	116	134	12.2172753263705	13.2311505920143	22.3456842681952	23.7790859035449
AT1G20823	0.743187312244912	4.98001899069835	5.35811080789548e-08	1.75289986716163e-07	310	331	185	247	25.5902388592895	26.3825954575707	35.6375137035872	43.8315986431015
AT1G20830	0.0814283871174619	5.43726343378998	0.459315121822876	0.527033616774815	537	548	225	236	44.3288976368983	43.6787380989387	43.3429220719304	41.8795841286314
AT1G20840	-1.09216948401143	6.44102838716261	3.3024725991177e-30	3.96725074615443e-29	1393	1513	242	306	114.990976551582	120.594764130829	46.6177206284762	54.3014946752593
AT1G20850	0.718506360992001	5.10151418142494	1.57001349951215e-08	5.40063540007283e-08	356	346	204	261	29.3875001093776	27.5781813544394	39.2975826785502	46.3159807524271
AT1G20870	-0.0330019563719935	1.12918766839677	1	1	23	28	10	10	1.89863062504406	2.23176034082169	1.92635209208579	1.77455864951828
AT1G20880	0.189907317669989	5.53793380423277	0.0752133244115345	0.10629443005958	544	583	255	261	44.9067417401726	46.4684385249658	49.1219783481878	46.3159807524271
AT1G20890	0.740845039506658	4.57758819898028	2.1659518497613e-07	6.6475615474211e-07	243	245	149	179	20.0594452993786	19.5279029821898	28.7026461720783	31.7645998263772
AT1G20910	0.296001635703157	4.70179452551409	0.0453636306090089	0.0670831243700284	325	287	146	156	26.8284762234487	22.8755434934223	28.1247405444526	27.6831149324851
AT1G20920	0.344348938391448	7.22064633842497	0.000121063254744942	0.00027039035846743	1583	1835	784	961	130.675316497598	146.260008050278	151.026004019526	170.535086218707
AT1G20930	0.467881372938509	2.60857309894221	0.0905690852213161	0.12585582584091	68	67	38	37	5.61334271752157	5.34028367268046	7.32013794992602	6.56586700321763
AT1G20950	-0.103753604847302	5.8587464491991	0.445874253691506	0.514220135201975	744	789	224	352	61.4165732622948	62.8878181752968	43.1502868627218	62.4644644630434
AT1G20960	-0.257336282905641	7.86955049107596	0.0167460574974263	0.0269413576199391	2917	3611	944	1255	240.795892750153	287.81737823954	181.847637492899	222.707110514544
AT1G20970	0.195424955385278	7.15464307435933	0.0635943118634197	0.0913610408798677	1515	1927	712	872	125.061973780076	153.592934884407	137.156268956509	154.741514237994
AT1G20980	-0.341636046114617	7.37424541136327	3.22018275900769e-06	8.72153383650476e-06	2326	2401	722	776	192.009340602282	191.37344922546	139.082621048594	137.705751202618
AT1G21000	0.962586230224967	6.29382921446944	2.28913057696415e-22	1.91489464909143e-21	752	677	561	557	62.0769665231797	53.9607768120101	108.068352366013	98.8429167781681
AT1G21010	-1.06630661197213	4.45192112002083	1.03885135662173e-09	3.99221893596838e-09	329	361	72	60	27.1586728538911	28.7737672513082	13.8697350630177	10.6473518971097
AT1G21050	1.84283755176531	5.34773373188174	1.31668399264277e-26	1.32616193541736e-25	258	257	428	309	21.2976826635377	20.4843716996848	82.447869541272	54.8338622701148
AT1G21060	1.45849766179779	5.82959450759133	3.0322331661215e-30	3.65163485126298e-29	408	438	504	426	33.6800563051294	34.9111081885678	97.088145441124	75.5961984694787
AT1G21065	0.798912671953238	6.51728531328692	1.30413103528841e-20	9.98584429343475e-20	891	886	615	626	73.5512994310547	70.6192736417148	118.470653663276	111.087371459844
AT1G21070	0.266102612392197	3.59177207025816	0.214049738662584	0.271846243127112	153	132	61	77	12.6300211144235	10.5211558924451	11.7507477617233	13.6641016012907
AT1G21080	-0.162848047639862	6.27952976774776	0.0697267468154244	0.099276390835519	1042	1049	367	383	86.016222230257	83.6113070543553	70.6971217795487	67.9655962765501
AT1G21090	0.263907447643884	2.19843673029606	0.41314747564129	0.481531114385405	51	55	29	22	4.21000703814118	4.38381495518546	5.5864210670488	3.90402902894021
AT1G21100	-1.85694016430902	5.61230923766438	2.01908725630572e-50	5.06699716746968e-49	887	892	104	93	73.2211028006123	71.0975080004623	20.0340617576923	16.50339544052
AT1G21110	-1.95896884837844	2.88685675735924	5.26507065702241e-10	2.07568704112102e-09	120	123	12	13	9.90589891327336	9.80380435432384	2.31162251050295	2.30692624437376
AT1G21120	-1.82696958341597	3.30642620851226	3.59796798983483e-11	1.56934019812284e-10	161	166	13	24	13.2904143753084	13.2311505920143	2.50425771971153	4.25894075884387
AT1G21130	-0.809489046559221	7.63775500092455	2.92298608186653e-27	3.04006183455734e-26	3208	3197	724	743	264.817697614841	254.819207485962	139.467891467011	131.849707659208
AT1G21140	-1.10894166162266	1.59327402607297	0.0145715415782179	0.0237136567780737	41	45	4	12	3.38451546203506	3.58675769060628	0.770540836834318	2.12947037942193
AT1G21150	-0.307168678583198	2.77010987877366	0.344268233911964	0.41163610484162	85	96	20	39	7.01667839690196	7.65174973996007	3.85270418417159	6.92077873312129
AT1G21160	-0.327050344071461	6.24582564197857	0.00104243987917709	0.00203906398573019	980	1157	320	364	80.8981744583991	92.2195255118104	61.6432669467454	64.5939348424653
AT1G21170	-0.631229525969271	5.64977456510742	1.2139352680232e-07	3.8234537696815e-07	693	814	173	218	57.2065662241537	64.8804613367447	33.3258911930842	38.6853785594985
AT1G21190	0.255724402884068	4.72584101327467	0.0640451872849369	0.0919272950187998	314	316	150	152	25.920435489732	25.1870095607019	28.8952813812869	26.9732914726778
AT1G21200	-0.947998274688955	4.68849849137072	4.63264832498879e-10	1.83466457488713e-09	401	402	86	81	33.1022122018551	32.0417020360828	16.5666279919378	14.3739250610981
AT1G21240	-0.242462704013553	4.0169276464881	0.320694229742739	0.386921964904871	175	261	83	64	14.446102581857	20.8031946055164	15.9887223643121	11.357175356917
AT1G21250	-0.868928941458551	7.50210364686567	1.70161572574455e-21	1.36473089690745e-20	2862	3040	679	615	236.25568908157	242.305408432069	130.799307052625	109.135356945374
AT1G21270	-1.1613108165609	7.09728831045554	7.11154291683741e-41	1.28902514622154e-39	2337	2364	431	412	192.917381335999	188.424337346517	83.0257751688977	73.1118163601531
AT1G21280	-0.326242480007274	3.24732845743978	0.171445627143423	0.223114486605048	127	129	39	43	10.4837430165476	10.2820387130713	7.5127731591346	7.6306021929286
AT1G21310	-0.790416404847299	6.18658152639686	1.08000205431407e-09	4.14544305394796e-09	1019	1266	287	241	84.117591605213	100.907449695723	55.2863050428623	42.7668634533905
AT1G21326	-0.63408669629048	0.522845851071311	0.356615088487321	0.424467983842712	23	12	6	3	1.89863062504406	0.956468717495009	1.15581125525148	0.532367594855483
AT1G21350	0.139987763941416	5.82252252670045	0.161701043685121	0.21193635680517	693	700	285	332	57.2065662241537	55.7940085205422	54.9010346244451	58.9153471640068
AT1G21370	-0.243314044128311	5.21434217319123	0.0567510761169822	0.0822590311074069	514	498	178	165	42.4302670118542	39.6934517760429	34.2890672391271	29.2802177170516
AT1G21380	-0.774048164403037	6.27118279362552	3.3007545722238e-17	2.13916613379476e-16	1201	1214	279	288	99.1415382903442	96.7627519199117	53.7452233691937	51.1072891061264
AT1G21390	-0.206997829132699	3.91832818359718	0.360007373931318	0.427929557241792	166	237	66	74	13.7031601633615	18.8902571705264	12.7139238077662	13.1317340064353
AT1G21400	1.44952282234327	6.33639192065822	3.40664303948654e-45	7.12427962096492e-44	587	600	676	623	48.4563555174289	47.8234358747504	130.221401425	110.555003864989
AT1G21410	0.914103010206511	5.40084440671166	3.11928476921293e-16	1.9119750859257e-15	376	424	299	306	31.0384832615899	33.795228018157	57.5979275533653	54.3014946752593
AT1G21430	-6.20739510562203	-0.0947790121223745	0.000442704549133356	0.000915195660724346	13	13	0	0	1.07313904893795	1.03617444395293	0	0
AT1G21440	-0.832467751765961	6.13677499554832	3.41951583252666e-18	2.30603895377292e-17	1124	1097	242	259	92.7852531543271	87.4371819243354	46.6177206284762	45.9610690225234
AT1G21450	0.158851258423748	6.28900226540637	0.0783231889098251	0.110224869834095	914	999	423	434	75.4499300560988	79.6260207314595	81.4846934952291	77.0158453890933
AT1G21460	1.64413187940441	4.64961551451625	3.54734932019996e-25	3.35892876964796e-24	191	166	194	256	15.7668891036268	13.2311505920143	37.3712305864644	45.4287014276679
AT1G21480	-0.107663464856158	4.8927931753208	0.427045621531189	0.495354582999946	381	400	143	148	31.4512290496429	31.8822905831669	27.5468349168269	26.2634680128705
AT1G21500	0.344192590029753	6.8975830973655	8.63037537039329e-05	0.000196341292056122	1397	1336	703	689	115.321173182024	106.486850547778	135.422552073631	122.267090951809
AT1G21510	-0.468889063515076	1.7133021014027	0.262560691799273	0.324823032555439	40	46	8	17	3.30196630442445	3.6664634170642	1.54108167366864	3.01674970418107
AT1G21520	-0.017032510113516	3.89185937293024	0.949925509694888	0.966776621562317	205	173	77	73	16.9225773101753	13.7890906772197	14.8329111090606	12.9542781414834
AT1G21525	0.0727576988796156	0.870901448671304	0.999999999999999	1	16	25	15	2	1.32078652176978	1.99264316144793	2.88952813812869	0.354911729903656
AT1G21540	-0.606630893324443	3.46104026900557	0.00952518562120687	0.0159551576218114	159	155	33	50	13.1253160600872	12.3543876009772	6.35696190388312	8.87279324759139
AT1G21550	0.340076295170661	4.57298626132953	0.0195599550657109	0.0310852725995269	275	278	141	140	22.7010183429181	22.158191955301	27.1615644984097	24.8438210932559
AT1G21560	-0.604392126487543	5.22624362792763	0.000275094856827423	0.000584159828631569	602	504	113	181	49.694592881588	40.1716861347904	21.7677786405695	32.1195115562808
AT1G21580	-0.167152461282234	7.84072795172366	0.179744560133363	0.23262256787555	2609	3623	984	1247	215.370752206085	288.773846957035	189.553045861242	221.287463594929
AT1G21590	-0.918108995350345	7.2079778157457	1.18066187692727e-28	1.32273576292388e-27	2298	2549	507	522	189.697964189185	203.169896741231	97.6660510687498	92.6319615048541
AT1G21600	-0.128678639084905	6.95232410725437	0.10132309904627	0.139316574998296	1616	1696	575	642	133.399438698748	135.180912072628	110.765245294933	113.926665299073
AT1G21610	-0.305418637380775	6.10072464468052	0.00505451914169287	0.00888515390336087	928	990	263	362	76.6056182626473	78.9086691933382	50.6630600218564	64.2390231125617
AT1G21630	-0.675155851145661	7.22640159529369	2.6047391524793e-13	1.32339529196891e-12	2155	2495	521	650	177.893434650867	198.865787512504	100.36294399767	115.346312218688
AT1G21640	-0.281592715377561	7.51152627428952	0.000229778754530183	0.000493426851811585	2499	2616	842	846	206.290344868918	208.510180413912	162.198846153624	150.127661749246
AT1G21650	-0.20423469678509	6.46565360061077	0.0231634293467317	0.0363457472662029	1145	1266	385	456	94.51878546415	100.907449695723	74.1645555453031	80.9198744180335
AT1G21651	-0.459014779335712	5.24064136030363	0.00013068741633335	0.000290584150024845	519	566	149	168	42.8430127999073	45.1134411751812	28.7026461720783	29.8125853119071
AT1G21660	0.24717244785603	6.26532986450537	0.00469355288211623	0.00828958499857234	886	943	413	459	73.1385536430016	75.1625000498161	79.5583414031433	81.452242012889
AT1G21670	-1.957851009381	6.32928843859137	1.53783742439123e-76	8.37798321204065e-75	1519	1522	165	149	125.392170410519	121.31211566895	31.7848095194156	26.4409238778223
AT1G21680	-0.798945848847253	7.73987588401218	7.66954706246194e-22	6.24382673996745e-21	3454	3411	810	772	285.124790387052	271.876232947956	156.034519458949	136.995927742811
AT1G21690	0.298317268066033	4.63974205171939	0.0459593330613839	0.0679034190236056	300	286	128	162	24.7647472831834	22.7958377669644	24.6573067786982	28.7478501221961
AT1G21695	-0.285051588975864	1.09017316965197	0.697665155648619	0.750284191993917	28	24	13	4	2.31137641309712	1.91293743499002	2.50425771971153	0.709823459807311
AT1G21700	-0.538143964397813	5.90830725161326	2.1281795669753e-07	6.53989009292189e-07	830	943	238	252	68.5158008168074	75.1625000498161	45.8471797916419	44.7188779678606
AT1G21710	0.67840149654152	4.76888472121508	4.81942971343761e-07	1.42994795570783e-06	283	285	181	184	23.361411603803	22.7161320405065	34.8669728667529	32.6518791511363
AT1G21720	0.4436861251773	5.86516594004939	9.77839600984566e-06	2.50665643858558e-05	664	636	351	359	54.8126406534459	50.6928420272355	67.6149584322114	63.7066555177062
AT1G21730	-1.28697539628556	5.57169031841743	8.11097544677548e-26	7.90332472266214e-25	743	862	124	140	61.3340241046842	68.7063362067248	23.8867659418638	24.8438210932559
AT1G21740	1.36058394764453	1.57635935788827	0.000585226052358701	0.00118767159795027	26	22	18	32	2.14627809787589	1.75352598207418	3.46743376575443	5.67858767845849
AT1G21750	-1.37718438827923	6.45173924691422	3.28989881240707e-44	6.68602319775392e-43	1485	1590	207	269	122.585499051758	126.732105068089	39.8754883061759	47.7356276720417
AT1G21760	0.0623592221982873	5.89534165600339	0.522241896060743	0.588466236651487	728	772	302	327	60.0957867405251	61.5328208255122	58.175833180991	58.0280678392477
AT1G21770	0.523355967547978	5.93362228371387	5.26824540286234e-07	1.55481190956403e-06	640	686	394	370	52.8314608707913	54.6781283501313	75.8982724281803	65.6586700321763
AT1G21780	0.603855241900912	6.88133281074418	1.83884102486931e-11	8.22719555847327e-11	1200	1258	770	727	99.0589891327336	100.26980388406	148.329111090606	129.010413819979
AT1G21790	-0.552695671620949	4.36366516453732	0.00176004681608736	0.00333052641818283	299	294	89	73	24.6821981255728	23.4334835786277	17.1445336195636	12.9542781414834
AT1G21810	0.235871634356102	1.35287011483741	0.65442635799383	0.712411185302921	34	23	14	13	2.80667135876079	1.8332317085321	2.69689292892011	2.30692624437376
AT1G21830	1.05072237645996	5.41630873602551	4.83825846983931e-10	1.91375409761856e-09	415	351	364	270	34.2579004084037	27.976709986729	70.1192161519229	47.9130835369935
AT1G21840	-0.102633883726997	3.75439746268353	0.623900411479617	0.685040499675317	185	165	63	68	15.2715941579631	13.1514448655564	12.1360181801405	12.0669988167243
AT1G21880	-0.360035510641479	4.69376740696206	0.0239491690181064	0.0374541851689147	372	348	93	133	30.7082866311474	27.7375928073552	17.9150744563979	23.6016300385931
AT1G21900	0.0430464012617782	5.306327552395	0.731101185389589	0.780031101796156	518	483	210	204	42.7604636422967	38.4978658791741	40.4533939338017	36.2009964501729
AT1G21910	1.38206043330648	5.45070128860548	1.5032012528146e-37	2.41020289909242e-36	341	340	347	366	28.1492627452185	27.0999469956919	66.8444175953771	64.948846572369
AT1G21920	0.423164917257312	6.92702346348014	2.32307928977375e-05	5.68105328607182e-05	1334	1379	773	683	110.120576252556	109.914196785468	148.907016718232	121.202355762098
AT1G21930	1.12708195012206	4.48176771213031	9.67866356573849e-14	5.08482786845078e-13	206	191	158	191	17.0051264677859	15.2237937534622	30.4363630549555	33.8940702057991
AT1G21980	0.114036498972453	6.10142641549015	0.260525435145689	0.322633504498472	849	854	383	356	70.084234811409	68.0686903950614	73.7792851268859	63.1742879228507
AT1G22020	-0.176497149684603	6.02734150216609	0.0748878911109166	0.105849897835481	902	857	310	315	74.4593401647714	68.3078075744352	59.7169148546596	55.8985974598258
AT1G22030	0.132302341578353	2.67545502398985	0.677519749489158	0.733486312708858	81	73	28	40	6.68648176645952	5.81851803142797	5.39378585784022	7.09823459807311
AT1G22040	-0.586970792439343	5.34866246692465	1.54811245607969e-05	3.87805759380394e-05	599	605	177	144	49.4469454087562	48.22196450704	34.0964320299186	25.5536445530632
AT1G22050	-0.665720099454975	4.49856243438936	2.51741826819232e-05	6.12722929788619e-05	336	331	76	93	27.7365169571654	26.3825954575707	14.640275899852	16.50339544052
AT1G22060	-0.369183303153606	7.14350943115333	0.000443282179065807	0.000916195016009659	1782	2277	578	684	147.102598862109	181.489939144678	111.343150922559	121.37981162705
AT1G22070	-3.46705496795494	6.00595770326844	3.14571580758584e-152	6.50861986614223e-150	1333	1342	52	45	110.038027094945	106.965084906525	10.0170308788461	7.98551392283225
AT1G22110	-3.71879115845507	1.12827774227831	4.99533622248005e-07	1.47875638038074e-06	34	36	2	0	2.80667135876079	2.86940615248503	0.385270418417159	0
AT1G22140	0.220468821109179	5.00773430457373	0.078224085017965	0.110125242816822	367	407	177	185	30.2955408430944	32.4402306683724	34.0964320299186	32.8293350160882
AT1G22160	-0.634760835106375	4.564720046652	6.45086344714304e-05	0.000149147459799673	362	333	81	99	29.8827950550413	26.5420069104865	15.6034519458949	17.568130630231
AT1G22170	0.913774653465915	2.82987544934412	0.00221968095515252	0.00413828363657605	60	78	39	66	4.95294945663668	6.21704666371756	7.5127731591346	11.7120870868206
AT1G22180	-0.841560256625994	4.9938981602131	2.971580691979e-10	1.19930012198173e-09	492	490	109	111	40.6141855444208	39.0558059643795	20.9972378037352	19.6976010096529
AT1G22190	1.2346982533487	6.68708819339983	2.27149910093801e-42	4.3740976251627e-41	791	865	795	767	65.2963836699936	68.9454533860985	153.144991320821	136.108648418052
AT1G22200	0.285531279242722	6.21816040720005	0.00160748858777738	0.00306300044515356	850	898	425	430	70.1667839690196	71.5757423592098	81.8699639136463	76.306021929286
AT1G22230	-0.130430141580375	1.05356667945957	0.915026848004277	0.938626432849957	28	21	8	10	2.31137641309712	1.67382025561626	1.54108167366864	1.77455864951828
AT1G22250	0.0711131916629197	2.34350353851105	0.855112696216549	0.888222966712009	66	57	23	29	5.44824440230035	4.54322640810129	4.43060981179733	5.14622008360301
AT1G22260	-1.38179873621387	0.74768776314587	0.0344795904286346	0.0523451373231219	20	26	3	4	1.65098315221223	2.07234888790585	0.577905627625738	0.709823459807311
AT1G22270	0.504474298997134	4.38785612326226	0.000863218308179565	0.00170895082204645	232	231	124	140	19.1514045656618	18.4120228117789	23.8867659418638	24.8438210932559
AT1G22275	-0.97636115938521	1.22574713473906	0.0432764786517785	0.0643243586777562	32	32	6	7	2.64157304353956	2.55058324665336	1.15581125525148	1.24219105466279
AT1G22280	-0.047770002912838	6.21779787724683	0.611343167024335	0.673426215193491	985	953	345	409	81.3109202464522	75.9595573143953	66.4591471769599	72.5794487652976
AT1G22300	0.103737940154754	6.91935150472622	0.200688742636296	0.256704725783184	1530	1480	615	685	126.300211144235	117.964475157718	118.470653663276	121.557267492002
AT1G22310	0.0111096810655738	4.92995248035294	0.963950710625694	0.978643700525089	392	385	139	176	32.3592697833596	30.6867046862982	26.7762940799925	31.2322322315217
AT1G22330	0.330936443320464	5.30478873909323	0.0173940891909019	0.027882439683001	492	426	246	217	40.6141855444208	33.9546394710728	47.3882614653105	38.5079226945466
AT1G22340	-3.04092618900829	2.45285214051721	4.81085551734844e-13	2.40345052547932e-12	89	98	4	5	7.34687502734441	7.8111611928759	0.770540836834318	0.887279324759139
AT1G22350	-0.792988444267775	4.84072684181377	5.30431423574336e-08	1.73588436094519e-07	447	425	103	99	36.8994734519433	33.8749337446149	19.8414265484837	17.568130630231
AT1G22360	-1.31725155765043	6.13203247614995	1.47411425951555e-25	1.42212540839871e-24	1221	1195	219	169	100.792521442556	95.2483431172113	42.1871108166789	29.9900411768589
AT1G22370	-2.67166973795213	5.96828277699073	2.85715321529129e-65	1.12715563659635e-63	1232	1256	99	57	101.700562176273	100.110392431144	19.0708857116494	10.1149843022542
AT1G22380	-1.88295792856004	3.07327005896079	4.58189101230773e-10	1.81604235374716e-09	134	143	18	12	11.0615871198219	11.3979188834822	3.46743376575443	2.12947037942193
AT1G22400	0.213053306447555	5.72296881549996	0.141825940982165	0.188529336761816	645	627	336	253	53.2442066588443	49.9754904891142	64.7254302940827	44.8963338328124
AT1G22403	0.96811742813831	3.68299132378351	2.27086259190409e-06	6.27179871484559e-06	112	133	82	111	9.24550565238847	10.600861618903	15.7960871551035	19.6976010096529
AT1G22410	-0.207064523463914	6.63615266697889	0.0202318380157979	0.0320770373823472	1349	1368	422	525	111.358813616715	109.037433794431	81.2920582860205	93.1643290997096
AT1G22430	0.233764675981108	6.68789718163152	0.00498001854154826	0.00876211150846499	1212	1246	575	585	100.049579024061	99.3133351665651	110.765245294933	103.811680996819
AT1G22450	0.751021514277781	6.0936389860296	4.73527742815022e-17	3.04652367516022e-16	678	681	437	482	55.9683288599945	54.2795997178417	84.1815864241492	85.533726906781
AT1G22490	-2.38046718473486	3.49477141692056	4.77200671075128e-18	3.19816535208138e-17	184	207	17	13	15.1890450003525	16.4990853767889	3.27479855654585	2.30692624437376
AT1G22500	-1.08978961491959	5.58421952036632	6.19918017454952e-22	5.0680056836828e-21	785	783	137	159	64.8010887243299	62.4095838165493	26.3910236615754	28.2154825273406
AT1G22510	-0.583538383404475	4.28768907181919	0.00267551379689268	0.00492485972324113	268	297	56	96	22.1231742396438	23.6726007580015	10.7875717156804	17.0357630353755
AT1G22520	0.0498078479072199	4.71576513847883	0.765298516345279	0.810823709996151	342	320	117	159	28.2318119028291	25.5058324665336	22.5383194774038	28.2154825273406
AT1G22530	-0.462953285193087	7.4974823314048	3.61851482669918e-08	1.20281139744441e-07	2599	2729	685	871	214.545260629979	217.516927503657	131.955118307877	154.564058373042
AT1G22540	-2.2159446385201	5.55252202918703	3.85086058729318e-47	8.6885600420261e-46	923	841	56	97	76.1928724745943	67.0325159511085	10.7875717156804	17.2132189003273
AT1G22550	-0.94892521875798	4.23013115997405	5.24357958153598e-07	1.54847220287418e-06	309	268	61	59	25.5076897016789	21.3611346907219	11.7507477617233	10.4698960321578
AT1G22570	-2.30533518720892	6.26879580899285	3.86676177047414e-107	3.81749490730719e-105	1483	1533	116	129	122.420400736537	122.188878659987	22.3456842681952	22.8918065787858
AT1G22590	0.426941691457926	5.27475203548997	0.000235731785878744	0.000505484840524332	412	461	233	238	34.0102529355719	36.7443398970999	44.884003745599	42.234495858535
AT1G22610	-0.0978131444404101	6.80327481629963	0.255169918329388	0.316808154585909	1459	1499	498	614	120.439220953882	119.478883960418	95.9323341858726	108.957901080422
AT1G22620	-0.897909456564711	6.48935136982398	3.05472352781559e-21	2.42594193109373e-20	1377	1520	278	347	113.670190029812	121.152704216034	53.5525881599851	61.5771851382843
AT1G22630	0.625220497397749	6.14910798474441	1.0845329329526e-10	4.5341962624667e-10	768	711	456	460	63.3977530449495	56.6707715115793	87.8416553991122	81.6296978778408
AT1G22640	0.345472809310001	5.3607761149828	0.00199401147406049	0.00374664565346367	482	468	232	253	39.7886939683147	37.3022799823053	44.6913685363904	44.8963338328124
AT1G22650	-0.483829879099728	4.96623479645956	0.000253984912512832	0.000541817764995292	429	469	117	141	35.4135886149523	37.3819857087632	22.5383194774038	25.0212769582077
AT1G22660	-0.0973112992807472	4.84074356702717	0.474916707943866	0.542089034145211	370	381	134	148	30.5431883159262	30.3678817804665	25.8131180339496	26.2634680128705
AT1G22690	1.33538087289764	5.33344083503123	2.39929578491535e-32	3.1787400354781e-31	332	311	316	336	27.406320326723	24.7884809284123	60.8727261099111	59.6251706238141
AT1G22700	0.0627764656354183	6.76210035010137	0.449851343307391	0.517800471790328	1386	1349	545	603	114.413132448307	107.523024991731	104.986189018676	107.005886565952
AT1G22710	-0.317674224245483	7.62710809545799	4.57035895558287e-05	0.000107848715514597	2736	2868	813	996	225.854495222633	228.596023481307	156.612425086575	176.746041492021
AT1G22730	-0.503347307614535	6.11455374703667	1.20607343816708e-07	3.79930714268083e-07	1031	1002	282	294	85.1081814965403	79.8651379108332	54.3231289968194	52.1720242958374
AT1G22740	-0.379147323398277	5.4916993053943	0.00287867750452291	0.00526642825561716	664	607	206	186	54.8126406534459	48.3813759599558	39.6828530969674	33.00679088104
AT1G22750	-0.190641781554176	6.15478711484718	0.039393521074325	0.0591176382233447	978	953	320	360	80.7330761431779	75.9595573143953	61.6432669467454	63.884111382658
AT1G22770	-8.47099400652758	7.24830138364732	0	0	3413	3787	8	0	281.740274925016	301.845586096133	1.54108167366864	0
AT1G22780	1.33091024609091	5.6528667741206	1.10166882662281e-37	1.77959775822152e-36	410	386	381	424	33.8451546203506	30.7664104127561	73.3940147084688	75.241286739575
AT1G22790	-0.670939477151882	4.79650898047878	1.19187683854302e-05	3.02345280198554e-05	419	407	112	96	34.5880970388462	32.4402306683724	21.5751434313609	17.0357630353755
AT1G22800	0.488572497541232	4.53221350322546	0.00108268995993952	0.00211227174549742	247	267	130	160	20.389641929821	21.2814289642639	25.0425771971153	28.3929383922925
AT1G22830	-0.849763247188074	3.78950571896101	9.48946726277963e-05	0.000214630362593093	207	207	52	40	17.0876756253965	16.4990853767889	10.0170308788461	7.09823459807311
AT1G22840	0.665459990609913	5.79905064813813	1.72541508861991e-11	7.72860388267358e-11	580	569	356	376	47.8785114141546	45.352558354555	68.5781344782543	66.7234052218873
AT1G22850	0.406517425770632	7.00942402844351	1.09423809451188e-07	3.46384060875024e-07	1425	1463	729	809	117.632549595121	116.609477807933	140.431067513054	143.561794746029
AT1G22860	-0.336429837992104	5.59320496596246	0.00169915765307747	0.00322471869581418	675	677	210	220	55.7206813871626	53.9607768120101	40.4533939338017	39.0402902894021
AT1G22870	-0.249820613587562	5.42085911839317	0.0509108295925947	0.0745325347946086	551	622	167	230	45.4845858434468	49.5769618568246	32.1700799378328	40.8148489389204
AT1G22880	-0.00237423697000942	4.95224706524402	0.999999999999998	1	402	390	143	175	33.1847613594658	31.0852333185878	27.5468349168269	31.0547763665699
AT1G22882	-0.311248047813571	5.5368130534369	0.00459427379951205	0.00813122496375557	616	676	203	215	50.8502810881366	53.8810710855521	39.1049474693416	38.153010964643
AT1G22885	1.37349337455646	3.77280384640163	1.15904752679701e-12	5.65111941556156e-12	99	125	115	118	8.17236660345052	9.96321580723967	22.1530490589866	20.9397920643157
AT1G22890	1.7736696651565	5.31220840566193	4.46610765630459e-52	1.1612476979608e-50	271	248	350	363	22.3708217124757	19.7670201615635	67.4223232230028	64.4164789775135
AT1G22900	-1.32553915360771	3.44116297072425	1.30953569348917e-07	4.10781922224879e-07	181	162	23	32	14.9413975275207	12.9123276861826	4.43060981179733	5.67858767845849
AT1G22910	0.526873402058582	5.92868434486408	4.52001337882298e-07	1.34603797588008e-06	676	643	340	425	55.8032305447733	51.2507821124409	65.495971130917	75.4187426045268
AT1G22920	0.169907023463559	5.48541047473229	0.117930739323037	0.159490643842135	547	546	236	258	45.1543892130044	43.5193266460229	45.4619093732247	45.7836131575716
AT1G22930	0.805270646551578	8.34722908072204	1.55213638878791e-21	1.24948264178543e-20	2940	3239	2217	2106	242.694523375197	258.166847997194	427.072258815421	373.722051588549
AT1G22940	-0.312035849688076	5.69229614464711	0.00467583348490453	0.00826204101461871	729	712	206	261	60.1783358981357	56.7504772380372	39.6828530969674	46.3159807524271
AT1G22950	-0.282946382771213	4.54079170470752	0.0819255703540621	0.114763066682235	288	348	94	116	23.7741573918561	27.7375928073552	18.1077096656065	20.584880334412
AT1G22960	-0.386807533849616	4.00506073675041	0.0748563245334966	0.105812970117885	211	234	80	56	17.417872255839	18.6511399911527	15.4108167366864	9.93752843730236
AT1G22970	-0.398325803520945	4.75461314341162	0.00879762987926391	0.0148387046675747	401	357	115	116	33.1022122018551	28.4549443454765	22.1530490589866	20.584880334412
AT1G22985	0.164085219575264	2.65693257762196	0.599088113345804	0.661725619971749	67	84	30	38	5.53079355991096	6.69528102246506	5.77905627625738	6.74332286816946
AT1G23000	1.3547646814173	1.60336962861747	0.00139259112766198	0.00267342856992379	24	25	15	36	1.98117978265467	1.99264316144793	2.88952813812869	6.3884111382658
AT1G23010	-0.408822642958354	2.25223574682068	0.35690762435748	0.424764189580751	68	59	28	10	5.61334271752157	4.70263786101713	5.39378585784022	1.77455864951828
AT1G23020	-0.685016823603244	6.52083542190352	1.55611206571341e-12	7.49129296189609e-12	1380	1448	368	337	113.917837502644	115.413891911064	70.8897569887572	59.802626488766
AT1G23030	0.70301682235086	6.06681127460587	1.79945363236645e-13	9.25616865799925e-13	686	673	403	487	56.6287221208794	53.6419539061784	77.6319893110575	86.4210062315401
AT1G23040	-1.58348201360815	3.34495672568374	1.05440032426986e-09	4.04957186151749e-09	155	174	20	24	12.7951194296448	13.8687964036776	3.85270418417159	4.25894075884387
AT1G23050	-0.143749285124232	4.70630850315793	0.355240548686092	0.422987231014803	360	331	130	121	29.7176967398201	26.3825954575707	25.0425771971153	21.4721596591712
AT1G23052	-0.143749870355247	4.70630850315793	0.355166310804193	0.422924727780001	360	331	130	121	29.7176967398201	26.3825954575707	25.0425771971153	21.4721596591712
AT1G23060	-2.04714285336949	2.79118749768712	1.35208240933697e-09	5.15504242735003e-09	111	117	14	8	9.16295649477786	9.32556999557633	2.69689292892011	1.41964691961462
AT1G23080	-0.697095078825421	7.35959449282119	4.13824835827774e-14	2.22210911982727e-13	2528	2601	666	601	208.684270439625	207.314594517043	128.295049332914	106.650974836049
AT1G23090	0.707489253890956	6.3993621843912	2.93408050240943e-13	1.48529233970227e-12	866	834	492	626	71.4875704907894	66.4745758659031	94.7765229306211	111.087371459844
AT1G23100	1.25045477030818	1.70646675257068	0.00103856841630993	0.00203210433891467	30	25	20	33	2.47647472831834	1.99264316144793	3.85270418417159	5.85604354341032
AT1G23120	0.223390958966816	1.20364070650745	0.694469982604718	0.74742663337276	29	22	10	14	2.39392557070773	1.75352598207418	1.92635209208579	2.48438210932559
AT1G23130	0.550056113317231	7.67782192927026	4.25586235769132e-14	2.28463336999002e-13	2197	2131	1237	1308	181.360499270513	169.852903081822	238.289753791013	232.112271356991
AT1G23140	-1.58676825208909	3.46804854324289	1.906047267393e-10	7.81093832775527e-10	173	187	25	23	14.2810042666358	14.9049708476305	4.81588023021449	4.08148489389204
AT1G23149	0.326518680363012	2.75003977309134	0.237992269800383	0.298414780178431	83	72	42	36	6.85158008168074	5.73881230497005	8.09067878676034	6.3884111382658
AT1G23150	0.32651735126921	2.75003977309134	0.23789045999079	0.298306354375298	83	72	42	36	6.85158008168074	5.73881230497005	8.09067878676034	6.3884111382658
AT1G23170	-1.15138808111712	3.61867908670483	2.70280191483948e-07	8.22255505110481e-07	194	188	34	35	16.0145365764586	14.9846765740885	6.5495971130917	6.21095527331397
AT1G23180	-0.878282839056311	6.09885623032041	4.57566111813005e-20	3.40965644009622e-19	1058	1125	224	253	87.3370087520268	89.668942265157	43.1502868627218	44.8963338328124
AT1G23190	-0.221795446424599	6.74343574144854	0.0395248529470555	0.0592964258691208	1430	1511	419	598	118.045295383174	120.435352677913	80.7141526583948	106.118607241193
AT1G23200	-0.600324919148164	3.03451786984599	0.0300741277261471	0.0461723800241423	116	115	35	26	9.57570228283092	9.1661585426605	6.74223232230028	4.61385248874752
AT1G23205	-0.310115781616705	3.01428062238889	0.230194166534891	0.289701458841536	103	113	31	39	8.50256323389297	9.00674708974466	5.97169148546596	6.92077873312129
AT1G23220	0.0871503076302836	4.41095468828497	0.599359240113133	0.661987498492835	279	251	116	110	23.0312149733606	20.0061373409373	22.3456842681952	19.5201451447011
AT1G23230	-0.65588482662008	6.08880576139621	7.23589182886652e-08	2.33733366848738e-07	907	1164	236	292	74.8720859528245	92.7774655970158	45.4619093732247	51.8171125659337
AT1G23260	0.37643222017651	5.53509210695743	0.000392796084778058	0.000817057866614807	504	557	267	286	41.6047754357481	44.39608963706	51.4336008586907	50.7523773762228
AT1G23280	1.21295216526759	5.16052697281765	3.4608801156392e-25	3.28344670093009e-24	300	304	260	303	24.7647472831834	24.2305408432069	50.0851543942306	53.7691270804038
AT1G23290	0.980482636494206	5.6589111343532	4.95524401741979e-20	3.68122768887691e-19	482	444	339	396	39.7886939683147	35.3893425473153	65.3033359217084	70.2725225209238
AT1G23310	1.40589506362921	9.59876785751577	3.37238820113503e-89	2.39378022349909e-87	5401	5639	5844	5885	445.848000254912	449.460591496196	1125.76016261494	1044.32776524151
AT1G23330	0.112549175645876	4.73701999203792	0.41822046197606	0.48633600986382	329	332	140	147	27.1586728538911	26.4623011840286	26.9689292892011	26.0860121479187
AT1G23340	0.784958959705742	2.52212226860698	0.0097127197052316	0.016251091323731	56	60	47	33	4.62275282619423	4.78234358747504	9.05385483280323	5.85604354341032
AT1G23360	0.0441800496482785	5.58078364316384	0.706658792050059	0.758446379702092	634	577	237	265	52.3361659251276	45.9902041662183	45.6545445824333	47.0258042122344
AT1G23380	1.2235885084828	0.562964405992559	0.0678175635700309	0.0967919420175776	8	15	4	18	0.660393260884891	1.19558589686876	0.770540836834318	3.1942055691329
AT1G23390	0.385005134743328	7.63918442251567	6.50760848990256e-07	1.90354154790367e-06	2270	2217	1175	1176	187.386587776088	176.707595557203	226.346370820081	208.68809718335
AT1G23400	0.00343562573906732	6.85399675506564	0.975996872052996	0.988499878381436	1386	1587	558	639	114.413132448307	126.492987888715	107.490446738387	113.394297704218
AT1G23410	2.3836000099521	0.627406331033232	8.21698277935048e-06	2.12685783970705e-05	8	7	17	15	0.660393260884891	0.557940085205422	3.27479855654585	2.66183797427742
AT1G23440	0.106309727136421	6.02200072299225	0.291023755287223	0.355312053771576	834	781	349	349	68.8459974472499	62.2501723636335	67.2296880137942	61.9320968681879
AT1G23450	0.119092982583955	1.03671640615529	0.836240972400886	0.871739865585294	23	23	13	7	1.89863062504406	1.8332317085321	2.50425771971153	1.24219105466279
AT1G23460	0.0333614385100199	4.12969295540754	0.890844961598392	0.918471355922769	235	206	74	108	19.3990520384937	16.419379650331	14.2550054814349	19.1652334147974
AT1G23465	-1.36098449729351	1.04339805606008	0.0217584867077525	0.0342989794114993	22	36	2	7	1.81608146743345	2.86940615248503	0.385270418417159	1.24219105466279
AT1G23470	-0.825749230769866	1.81356338834875	0.0658331591284674	0.0942571489906922	47	51	16	6	3.87981040769873	4.06499204935379	3.08216334733727	1.06473518971097
AT1G23480	0.841364381694256	6.10926149722296	9.03648664470088e-21	6.96870058496382e-20	661	665	446	509	54.5649931806141	53.0043080945151	85.9153033070264	90.3250352604804
AT1G23490	0.490531551982622	6.86934381514472	1.95954944285448e-09	7.37304645271365e-09	1242	1302	714	720	102.526053752379	103.776855848208	137.541539374926	127.768222765316
AT1G23530	-2.1693116517346	3.11660947477784	6.46411152764764e-13	3.20225433268515e-12	146	146	10	16	12.0521770111493	11.6370360628559	1.92635209208579	2.83929383922925
AT1G23550	0.49349365878345	2.54223320370942	0.240042053557555	0.300655454639418	82	46	46	26	6.76903092407013	3.6664634170642	8.86121962359465	4.61385248874752
AT1G23560	0.400785348571157	0.50083460215485	0.525801865895026	0.591825731965318	13	15	3	12	1.07313904893795	1.19558589686876	0.577905627625738	2.12947037942193
AT1G23710	1.41330956476841	5.85577341260479	1.68695500371446e-27	1.77637183904941e-26	413	466	509	427	34.0928020931825	37.1428685293895	98.0513214871669	75.7736543344305
AT1G23730	-2.18877600960643	4.37134889303242	3.93598508141108e-23	3.43277909633919e-22	358	378	19	46	29.5525984245989	30.1287646010928	3.66006897496301	8.16296978778408
AT1G23740	1.09033380004802	7.32826869411198	3.71669331276787e-46	8.1220189033733e-45	1374	1346	1144	1181	113.42254255698	107.283907812357	220.374679334615	209.575376508109
AT1G23750	0.117899373849077	3.88518934284075	0.578035152697733	0.641971544359194	180	184	67	92	14.85884836991	14.6658536682568	12.9065590169748	16.3259395755682
AT1G23780	-0.532073851954533	5.96890465259152	3.40263377637147e-08	1.13493096066968e-07	915	932	247	266	75.5324792137094	74.285737058779	47.5808966745191	47.2032600771862
AT1G23800	-0.654386438590907	3.23916950917529	0.0107912521288902	0.017924593274813	128	142	27	42	10.5662921741583	11.3182131570243	5.20115064863164	7.45314632797677
AT1G23820	0.0964629512256687	6.60698635683506	0.244048651406223	0.304907960506176	1197	1234	499	545	98.8113416599018	98.35686644907	96.1249693950811	96.7134463987462
AT1G23830	-0.683706384055003	3.50328678331185	0.00259616626715323	0.00478605096965527	167	161	39	43	13.7857093209721	12.8326219597247	7.5127731591346	7.6306021929286
AT1G23840	0.410634425700734	3.92072336109137	0.0238800222428849	0.0373676524742029	162	183	93	91	13.372963532919	14.5861479417989	17.9150744563979	16.1484837106163
AT1G23850	-0.183157401814695	3.26502980205543	0.474661749605339	0.541893423812764	115	137	45	44	9.4931531252203	10.9196845247347	8.66858441438607	7.80805805788042
AT1G23860	0.39420226048076	5.5169452819764	0.000281824697144648	0.000597537178105991	536	505	258	292	44.2463484792877	40.2513918612483	49.6998839758135	51.8171125659337
AT1G23870	1.57286774632882	6.97170351860052	9.79603943997442e-92	7.271876758323e-90	825	882	986	1053	68.1030550287544	70.3004507358831	189.938316279659	186.861025794275
AT1G23880	1.20851478283292	3.54298426330668	4.10064768197341e-08	1.35473920106507e-07	92	112	79	111	7.59452250017624	8.92704136328675	15.2181815274778	19.6976010096529
AT1G23890	-0.393576657303966	3.70391064955423	0.0715680923000884	0.101607987965867	194	165	48	62	16.0145365764586	13.1514448655564	9.24649004201181	11.0022636270133
AT1G23900	-0.761420455381979	6.61776636583321	4.83929903930048e-19	3.40027192974549e-18	1496	1586	352	378	123.493539785475	126.413282162257	67.80759364142	67.0783169517909
AT1G23935	0.341440088488425	0.895145635924188	0.516262605825833	0.582344937983217	22	17	6	14	1.81608146743345	1.3549973497846	1.15581125525148	2.48438210932559
AT1G23940	0.317223982398421	1.03808373519576	0.564364526957672	0.628815092701064	13	31	10	12	1.07313904893795	2.47087752019544	1.92635209208579	2.12947037942193
AT1G23950	-0.244813805966744	5.67903110538898	0.0347290555291985	0.0526827393329212	688	716	202	275	56.7938204361006	57.0693001438688	38.912312260133	48.8003628617527
AT1G23960	0.651230140980144	6.37774364539359	1.86649698004106e-14	1.0237309578347e-13	856	856	521	559	70.6620789146833	68.2281018479773	100.36294399767	99.1978285080718
AT1G23965	0.643908441516551	1.53662674146582	0.107189871559137	0.146389706618471	32	27	22	15	2.64157304353956	2.15205461436377	4.23797460258875	2.66183797427742
AT1G23970	-0.714986591316105	4.54334718204357	3.77872593252991e-06	1.01616905485436e-05	348	347	83	87	28.7271068484927	27.6578870808973	15.9887223643121	15.438660250809
AT1G23980	-0.270692048578132	3.2569995440423	0.288710493287862	0.35286434889434	115	140	35	50	9.4931531252203	11.1588017041084	6.74223232230028	8.87279324759139
AT1G24020	4.03418729487519	3.51104835047409	5.59799933743424e-34	7.90097889069365e-33	21	25	104	204	1.73353230982284	1.99264316144793	20.0340617576923	36.2009964501729
AT1G24030	0.131153121315496	3.72824129429252	0.513656251080895	0.580077832265261	165	160	69	74	13.6206110057509	12.7529162332668	13.291829435392	13.1317340064353
AT1G24040	0.0299900721564825	6.01751243035038	0.757009455073428	0.80331061172649	827	821	323	353	68.2681533439756	65.4384014219502	62.2211725743712	62.6419203279952
AT1G24050	0.764216408862678	5.93981365110513	2.36251797601039e-15	1.37900996744976e-14	624	594	405	426	51.5106743490215	47.3452015160029	78.0172597294747	75.5961984694787
AT1G24070	-0.475303823529914	2.93369509216678	0.127428753681222	0.170968669311954	98	112	19	42	8.08981744583991	8.92704136328675	3.66006897496301	7.45314632797677
AT1G24090	1.84642929888133	0.844988638230215	0.00433323363997184	0.00770216240758658	14	9	27	6	1.15568820654856	0.717351538121256	5.20115064863164	1.06473518971097
AT1G24095	-0.578052389267436	1.94487286707208	0.139165115106391	0.18538509066467	49	55	10	18	4.04490872291996	4.38381495518546	1.92635209208579	3.1942055691329
AT1G24100	-0.609293253031704	6.62019225231527	1.14434085430841e-11	5.190365036251e-11	1431	1551	395	389	118.127844540785	123.62358173623	76.0909076373889	69.030331466261
AT1G24120	-0.612386803014651	5.59193589357082	1.56333457924197e-08	5.37861210537364e-08	719	720	184	194	59.3528443220296	57.3881230497005	35.4448784943786	34.4264378006546
AT1G24140	-0.0810784006810327	4.59574132064554	0.599428045783549	0.662025897924147	305	325	120	119	25.1774930712365	25.9043610988231	23.1162251050295	21.1172479292675
AT1G24145	0.332707575564664	4.29094363720077	0.0743344974754609	0.105144119374563	239	217	128	102	19.7292486689361	17.2961426413681	24.6573067786982	18.1004982250864
AT1G24147	-0.411460463816088	5.53338458746592	0.00306448129592374	0.00558271793971721	655	665	223	174	54.0696982349504	53.0043080945151	42.9576516535132	30.877320501618
AT1G24148	-0.625814911328712	5.77325965970563	1.60763294842828e-06	4.50790847952444e-06	854	787	233	193	70.4969805994621	62.728406722381	44.884003745599	34.2489819357028
AT1G24150	-0.715093706564965	4.7347813188905	1.4460761684119e-05	3.63274804952765e-05	349	449	92	103	28.8096560061034	35.7878711796049	17.7224392471893	18.2779540900383
AT1G24160	0.191983102872893	7.17021211200081	0.0169018768230654	0.0271628327823334	1679	1800	795	799	138.600035628216	143.470307624251	153.144991320821	141.78723609651
AT1G24170	0.131029810163922	6.21118964127821	0.139758490300643	0.18604413154439	907	921	388	416	74.8720859528245	73.4089740677419	74.7424611729288	73.8216398199604
AT1G24180	0.246090402323244	6.23021838725951	0.00553771822324935	0.00966553726321248	862	924	399	452	71.157373860347	73.6480912471157	76.8614484742232	80.2100509582262
AT1G24190	-0.23612912534637	6.83866801708886	0.0117936082576956	0.0194714674875995	1437	1722	501	576	118.623139486448	137.253260960534	96.5102398134983	102.214578212253
AT1G24210	-0.194531340540502	2.089020485095	0.642766307951087	0.701760521126119	61	47	16	22	5.03549861424729	3.74616914352212	3.08216334733727	3.90402902894021
AT1G24240	-1.44899905012352	4.42714906200638	1.61460603390774e-15	9.49288777311716e-15	373	340	45	60	30.790835788758	27.0999469956919	8.66858441438607	10.6473518971097
AT1G24260	-1.1506870717889	2.4657870693332	0.00248159610939262	0.00458788619121454	83	82	7	23	6.85158008168074	6.53586956954922	1.34844646446006	4.08148489389204
AT1G24265	-0.700759325897504	2.71306180374358	0.0195972540628811	0.031142004597514	90	96	18	28	7.42942418495502	7.65174973996007	3.46743376575443	4.96876421865118
AT1G24267	-0.151176249631914	5.8078461321088	0.136076313597361	0.181556439813067	739	760	265	277	61.0038274742418	60.5763521080172	51.0483304402736	49.1552745916563
AT1G24270	-2.84735387677264	0.40047099018006	0.000585256033459579	0.00118767159795027	17	21	0	2	1.40333567938039	1.67382025561626	0	0.354911729903656
AT1G24280	-0.764819924509085	3.97287013401696	6.83792804639974e-05	0.000157553444585273	220	246	55	55	18.1608146743345	19.6076087086477	10.5949365064719	9.76007257235053
AT1G24290	-1.54973193102115	3.51827131774611	2.00165385540813e-10	8.18032482324707e-10	181	191	21	30	14.9413975275207	15.2237937534622	4.04533939338017	5.32367594855484
AT1G24300	-0.599571586315586	6.56963342281408	6.88954382241615e-10	2.68418945917812e-09	1309	1564	360	401	108.05684731229	124.659756180183	69.3486753150886	71.159801845683
AT1G24310	0.0422436557954059	4.42771011259184	0.849565655200546	0.883499220831752	298	244	96	129	24.5996489679622	19.4481972557318	18.4929800840236	22.8918065787858
AT1G24330	-1.73300929148417	4.21118336723378	7.57018704191657e-16	4.53162720154618e-15	280	349	29	47	23.1137641309712	27.8172985338132	5.5864210670488	8.34042565273591
AT1G24340	0.505206333919791	6.39045542771213	3.02414794362508e-09	1.11882543951996e-08	909	914	486	554	75.0371842680457	72.8510339825365	93.6207116753696	98.3105491833126
AT1G24350	0.395966067943268	5.91038691147146	5.27957528487957e-05	0.000123475781283818	686	677	358	362	56.6287221208794	53.9607768120101	68.9634048966714	64.2390231125617
AT1G24360	1.01343886949682	6.7029592738052	8.31971880985721e-37	1.30177161007975e-35	913	931	723	772	75.3673808984882	74.2060313323211	139.275256257803	136.995927742811
AT1G24400	-2.08992137955991	4.81054494357902	2.92539569511616e-36	4.50126747423372e-35	502	507	52	43	41.4396771205269	40.4108033141641	10.0170308788461	7.6306021929286
AT1G24440	0.182990570385637	5.13957012401198	0.166318250683927	0.217299721721865	430	427	207	183	35.4961377725629	34.0343451975307	39.8754883061759	32.4744232861845
AT1G24450	-0.488326652331476	4.45846239869782	0.00759410731658625	0.0129321244374648	317	309	68	112	26.1680829625638	24.6290694754965	13.0991942261834	19.8750568746047
AT1G24460	-0.359684437611486	6.92894770953285	0.000146430511087534	0.000323040722565955	1582	1900	501	589	130.592767339987	151.440880270043	96.5102398134983	104.521504456627
AT1G24470	-1.36409274504578	1.61687262471901	0.00330309252553553	0.00598824072792138	46	44	4	10	3.79726125008812	3.50705196414836	0.770540836834318	1.77455864951828
AT1G24490	-0.364109289189102	5.87995887063906	0.00114556959423636	0.00222670665462129	785	882	270	249	64.8010887243299	70.3004507358831	52.0115064863164	44.1865103730051
AT1G24510	0.36841925155754	6.97268926849531	1.81562161644576e-06	5.06265588792166e-06	1404	1451	697	784	115.899017285298	115.653009090438	134.26674081838	139.125398122233
AT1G24530	0.0860753499858046	4.17916062405184	0.625181374975611	0.686221150285042	232	219	102	90	19.1514045656618	17.4555540942839	19.6487913392751	15.9710278456645
AT1G24560	-0.0234430379038028	6.46967296667098	0.811222622092111	0.849941753868958	1130	1163	458	447	93.2805480999908	92.6977598705579	88.2269258175294	79.322771633467
AT1G24575	0.553247309251151	3.51722761381566	0.0130332414686967	0.0213549716364517	127	123	81	66	10.4837430165476	9.80380435432384	15.6034519458949	11.7120870868206
AT1G24577	1.19281344260102	1.2166815710514	0.00689461079223972	0.0118415123011542	25	14	19	17	2.06372894026528	1.11588017041084	3.66006897496301	3.01674970418107
AT1G24580	2.19083750014045	1.15756449888162	5.94747357365746e-06	1.56166347420094e-05	13	12	30	16	1.07313904893795	0.956468717495009	5.77905627625738	2.83929383922925
AT1G24600	0.20285831807398	1.51537413769423	0.668056793321191	0.724411048913015	31	34	17	13	2.55902388592895	2.70999469956919	3.27479855654585	2.30692624437376
AT1G24610	-0.15235935262185	5.88371914910493	0.132212668798478	0.176825621870995	786	795	285	286	64.8836378819405	63.3660525340443	54.9010346244451	50.7523773762228
AT1G24625	-1.35744209569847	5.12123355258442	1.12551669216888e-23	1.00229735100698e-22	593	575	91	92	48.9516504630925	45.8307927133025	17.5298040379807	16.3259395755682
AT1G24706	0.00243648411185619	6.97970866277682	0.987378929731146	0.998156494845942	1377	1872	619	686	113.670190029812	149.209119929221	119.241194500111	121.734723356954
AT1G24735	-1.62419402660394	1.09873692039434	0.00456429535612204	0.00808184453579911	35	27	3	5	2.8892205163714	2.15205461436377	0.577905627625738	0.887279324759139
AT1G24764	-0.40645481249744	5.7281293424943	0.00148800297910083	0.00284760109618538	725	788	186	274	59.8481392676932	62.8081124488389	35.8301489127958	48.6229069968008
AT1G24793	2.42860274751665	-0.0753103010461001	0.000682981544500634	0.00137408793410498	4	4	6	12	0.330196630442445	0.31882290583167	1.15581125525148	2.12947037942193
AT1G24800	3.16406603536031	0.632703818969953	1.08792834888438e-08	3.80422841737725e-08	2	8	20	17	0.165098315221223	0.637645811663339	3.85270418417159	3.01674970418107
AT1G24822	-0.44689816302798	1.58908471765203	0.480923997141672	0.548013289220084	59	19	13	10	4.87040029902607	1.51440880270043	2.50425771971153	1.77455864951828
AT1G24880	-0.401905099983158	1.66663144221826	0.488057908295619	0.555004283367918	61	21	13	12	5.03549861424729	1.67382025561626	2.50425771971153	2.12947037942193
AT1G24996	0.793334593970849	1.45314025977735	0.118287953241322	0.15986258095966	38	15	21	16	3.13686798920323	1.19558589686876	4.04533939338017	2.83929383922925
AT1G25054	1.06875510272958	2.28101117150358	0.00181473314210949	0.00343067115871767	54	35	42	33	4.45765451097301	2.78970042602711	8.09067878676034	5.85604354341032
AT1G25097	0.559968731359241	1.11724891682966	0.264565799209904	0.327012407297961	14	30	14	12	1.15568820654856	2.39117179373752	2.69689292892011	2.12947037942193
AT1G25098	0.647263162051587	0.854042590097642	0.201315800986326	0.257422157355888	11	24	12	10	0.908040733716725	1.91293743499002	2.31162251050295	1.77455864951828
AT1G25211	-1.28546937164969	3.41408136663831	3.43070409688585e-07	1.03511889513393e-06	160	175	31	24	13.2078652176978	13.9485021301355	5.97169148546596	4.25894075884387
AT1G25220	-0.231262125234481	5.66269247802715	0.0563177435199866	0.0816918103908278	682	701	253	219	56.2985254904369	55.8737142470001	48.7367079297706	38.8628344244503
AT1G25230	0.161177406587403	5.82069261138355	0.124570185489003	0.167514729833065	691	691	316	304	57.0414679089324	55.0766569824209	60.8727261099111	53.9465829453557
AT1G25250	-2.06563241906684	2.45373539057455	3.20531949346157e-08	1.07150668319584e-07	90	88	6	11	7.42942418495502	7.01410392829673	1.15581125525148	1.95201451447011
AT1G25260	1.6320391898987	5.82352288434007	6.09159550644131e-54	1.66866818316587e-52	385	391	434	534	31.7814256800854	31.1649390450457	83.6036807965235	94.7614318842761
AT1G25275	0.615333479990686	5.68249184580663	6.44540497708027e-08	2.09206744658268e-07	548	533	346	318	45.236938370615	42.48315220207	66.6517823861685	56.4309650546813
AT1G25280	0.0543373627629378	6.04533040510725	0.575325252954341	0.639473130912618	829	839	351	344	68.4332516591968	66.8731044981927	67.6149584322114	61.0448175434288
AT1G25290	-0.177695424688212	5.18593628189384	0.14804268209456	0.195882857613245	498	478	157	190	41.1094804900844	38.0993372468845	30.243727845747	33.7166143408473
AT1G25320	-3.31697720556471	4.51392903470167	7.5101990003714e-55	2.11077832887606e-53	431	440	14	21	35.5786869301735	35.0705196414836	2.69689292892011	3.72657316398838
AT1G25350	0.135860406490964	6.66414396525422	0.102814852084752	0.141098367075667	1215	1283	513	590	100.297226496893	102.262447045508	98.8218623240012	104.698960321578
AT1G25360	-1.34078379367463	1.93511981961895	0.000745370473016098	0.00148913305903339	56	58	8	10	4.62275282619423	4.62293213455921	1.54108167366864	1.77455864951828
AT1G25370	0.321315707134269	3.06337802494031	0.252026762945565	0.313466042880878	103	91	57	40	8.50256323389297	7.25322110767048	10.980206924889	7.09823459807311
AT1G25375	-0.611035307406953	4.88156729260831	1.1921900797212e-05	3.02385300736798e-05	411	457	114	114	33.9277037779613	36.4255169912682	21.9604138497781	20.2299686045084
AT1G25380	-0.158144856632042	5.58016136033225	0.180902179458375	0.234050821911956	616	665	197	265	50.8502810881366	53.0043080945151	37.9491362140901	47.0258042122344
AT1G25390	-1.11628458200898	5.45138630052373	5.44991827774318e-15	3.10472936683735e-14	671	761	104	162	55.3904847567202	60.6560578344751	20.0340617576923	28.7478501221961
AT1G25400	2.05195519279205	4.99005782128793	1.17267242490176e-48	2.77461143453944e-47	162	206	309	303	13.372963532919	16.419379650331	59.524279645451	53.7691270804038
AT1G25420	0.177266262513055	5.82750186694185	0.0737810199975937	0.104421995192345	683	699	293	335	56.3810746480475	55.7143027940842	56.4421162981138	59.4477147588623
AT1G25422	-8.27464622668859	1.67667751293374	7.04409187977516e-14	3.72993582819894e-13	60	50	0	0	4.95294945663668	3.98528632289587	0	0
AT1G25425	-0.450094804011453	2.82950860915935	0.141844400804883	0.188540989014091	110	84	30	27	9.08040733716725	6.69528102246506	5.77905627625738	4.79130835369935
AT1G25440	0.182540110079454	7.94372957406654	0.00809511745650051	0.013720430449802	2959	2997	1318	1396	244.262957369799	238.878062194378	253.893205736908	247.728387472752
AT1G25450	1.54631724191578	4.79267992060425	7.88108041860357e-16	4.71338047544344e-15	220	189	182	302	18.1608146743345	15.0643823005464	35.0596080759615	53.591671215452
AT1G25470	-0.056436756747472	4.8565964883232	0.70257973921125	0.754776477459103	388	363	121	170	32.0290731529172	28.933178704224	23.3088603142381	30.1674970418107
AT1G25472	-0.0564361001270388	4.8565964883232	0.702555929886269	0.754776477459103	388	363	121	170	32.0290731529172	28.933178704224	23.3088603142381	30.1674970418107
AT1G25480	-0.184432547178637	4.93003358771259	0.230728449436271	0.2902987199564	415	402	158	130	34.2579004084037	32.0417020360828	30.4363630549555	23.0692624437376
AT1G25490	0.339381223548178	6.99164282649814	1.02108592109208e-05	2.61303948412103e-05	1449	1473	712	773	119.613729377776	117.406535072512	137.156268956509	137.173383607763
AT1G25500	-1.71143604470275	4.44487618759356	4.58366939816342e-20	3.41431582247723e-19	373	371	52	39	30.790835788758	29.5708245158873	10.0170308788461	6.92077873312129
AT1G25510	1.44153163577513	1.23694886598892	0.00330774588182112	0.00599611796584387	20	16	10	30	1.65098315221223	1.27529162332668	1.92635209208579	5.32367594855484
AT1G25520	-0.0925069551660162	5.44007072424858	0.401134401721405	0.46887811641803	564	577	201	229	46.5577248923848	45.9902041662183	38.7196770509245	40.6373930739686
AT1G25530	-4.04502348913207	3.49468836144091	5.89837055746489e-31	7.31149834111756e-30	219	197	4	6	18.0782655167239	15.7020281122097	0.770540836834318	1.06473518971097
AT1G25540	-0.204938378154099	5.95627927900638	0.112060585452032	0.15227180370688	756	933	245	345	62.4071631536222	74.3654427852369	47.195626256102	61.2222734083806
AT1G25550	1.02247796054216	7.03635632090294	1.31581707207024e-37	2.12024243866562e-36	1168	1132	921	955	96.417416089194	90.2268823503625	177.417027681102	169.470351028996
AT1G25560	0.912840233227178	6.62426408066538	2.09053402363942e-17	1.36530544747357e-16	935	889	733	642	77.1834623659216	70.8583908210885	141.201608349889	113.926665299073
AT1G25570	-0.131564752280605	5.97332166017502	0.166765463254226	0.217801270959242	827	847	288	326	68.2681533439756	67.510750309856	55.4789402520709	57.8506119742959
AT1G25580	-0.865843803896397	4.69930572996592	9.9008591113191e-08	3.14694899258123e-07	358	441	80	96	29.5525984245989	35.1502253679416	15.4108167366864	17.0357630353755
AT1G25682	-0.118665659503678	5.43777206297559	0.303102090283893	0.368220442286797	567	580	213	211	46.8053723652166	46.2293213455921	41.0312995614274	37.4431875048357
AT1G26090	-0.52663621202487	5.2466470554685	2.32360596944956e-05	5.68105328607182e-05	569	536	154	154	46.9704706804378	42.7222693814437	29.6658222181212	27.3282032025815
AT1G26100	-0.314550500959184	3.09088865738054	0.283718282355767	0.347570979688669	130	98	29	45	10.7313904893795	7.8111611928759	5.5864210670488	7.98551392283225
AT1G26110	-0.00855082965953737	7.61766142426046	0.907591651861399	0.932327155604096	2481	2587	942	1083	204.804460031927	206.198714346632	181.462367074482	192.18470174283
AT1G26120	-0.608055085650362	5.60981333164761	3.13242899327849e-08	1.048221119929e-07	738	718	176	208	60.9212783166312	57.2287115967847	33.90379682071	36.9108199099802
AT1G26130	-1.7397406238582	5.76778413170159	2.9914651882957e-41	5.48877419312859e-40	915	1054	98	139	75.5324792137094	84.0098356866449	18.8782505024408	24.6663652283041
AT1G26150	-1.18802467209093	7.38138544861604	1.52403469640316e-47	3.48717068357001e-46	2744	3045	467	554	226.514888483517	242.703937064358	89.9606427004066	98.3105491833126
AT1G26160	0.182080965926547	5.67073405563549	0.0770193301038697	0.108608950947991	615	623	276	288	50.767731930526	49.6566675832825	53.1673177415679	51.1072891061264
AT1G26170	-0.543324713714522	6.0365254694798	7.28509249550731e-08	2.35166413186924e-07	915	1029	243	293	75.5324792137094	82.017192525197	46.8103558376848	51.9945684308856
AT1G26180	0.192169062866322	5.70831079104596	0.0632838992703554	0.0909755752020949	613	654	287	294	50.6026336153047	52.127545103478	55.2863050428623	52.1720242958374
AT1G26190	-1.13430399719606	4.87753950720479	2.67935941339137e-13	1.360596898983e-12	463	485	96	77	38.220259973713	38.6572773320899	18.4929800840236	13.6641016012907
AT1G26200	-1.09870963138887	2.01752154273301	0.00543490882742467	0.0094988804623097	61	57	14	8	5.03549861424729	4.54322640810129	2.69689292892011	1.41964691961462
[truncated: 17,449 more rows]
