# Supplementary material for: Multiomics Reveals the Regulatory Mechanisms of Arabidopsis Tissues under Heat Stress
Source: Int J Mol Sci. 2023 Jul 4;24(13):11081. doi: 10.3390/ijms241311081 (PMC10341750; doi:10.3390/ijms241311081)
Supplement: Supplementary file 1 [file ijms-24-11081-s001.zip › group5(c1).edger]

	logFC	logCPM	PValue	FDR	reads.SRR8767377	reads.SRR8767378	reads.SRR8767379	reads.SRR8767380	reads.SRR8767377	reads.SRR8767378	reads.SRR8767379	reads.SRR8767380
AT1G01010	0.714868330518529	4.15790007119476	0.000727318272295656	0.00146202313763166	55	70	271	191	11.1263103253374	13.3355457638782	23.7153230127631	18.4901844710525
AT1G01020	-0.0321509823317413	4.69387181735713	0.834549871248433	0.868408726414585	130	128	296	270	26.2985516780701	24.3849979682343	25.9030834382948	26.1379571056762
AT1G01030	0.186720820621712	2.76684345836516	0.680617377877663	0.733955066837973	37	22	106	48	7.4849724006815	4.19117152579028	9.27610420425421	4.646747929898
AT1G01040	-0.0822455044768513	6.94910148763448	0.422047307310815	0.488800578447629	664	596	1430	1247	134.324910109527	113.542646789591	125.139896340411	120.718638928808
AT1G01046	-0.294311892107333	1.18443793830302	0.624118059298943	0.681960261638476	15	8	19	23	3.03444827054655	1.52406237301465	1.66269792340406	2.22656671640946
AT1G01050	-0.730385904195994	6.44677174587992	7.86501704041776e-16	5.07124083274057e-15	537	569	774	720	108.633248085567	108.398936280667	67.73306277446	69.70121894847
AT1G01060	-6.63214962673513	8.6709346114116	0	0	4194	4025	103	83	848.431736444816	766.793881422994	9.01357295319042	8.03500162878196
AT1G01070	0.687220451527875	4.03931284676842	0.00433543619428493	0.00773212635178057	40	77	216	204	8.09186205479081	14.669100340266	18.9022500765935	19.7486787020665
AT1G01080	-0.684443085556642	6.82698075780386	7.11918062055929e-15	4.28835979895049e-14	684	731	1048	927	138.370841136923	139.261199334213	91.7109170382869	89.7403193961551
AT1G01090	-0.570357361199104	7.28528860486884	2.40446099380104e-11	1.09418051958967e-10	918	954	1489	1339	185.708234157449	181.744437981997	130.303010944665	129.624905794446
AT1G01100	-1.17964806719149	6.06311987423745	5.48193889765802e-32	8.34643299919261e-31	442	523	500	454	89.4150757054384	99.6355776358325	43.7552085106331	43.9504908369519
AT1G01110	-1.6853607030281	1.31833569144617	7.91328232858521e-05	0.000181910801535227	20	22	14	15	4.0459310273954	4.19117152579028	1.22514583829773	1.45210872809312
AT1G01120	-1.12979196641962	6.76501601540367	1.42569832219315e-30	2.04663433138276e-29	722	808	890	682	146.058110088974	153.930299674479	77.8842711489269	66.0225435039674
AT1G01130	-1.56690143933564	1.15951280634952	0.000537800499499629	0.00110278367389025	15	21	15	12	3.03444827054655	4.00066372916345	1.31265625531899	1.1616869824745
AT1G01140	0.410096230919768	6.92830557405801	3.42277608439159e-05	8.2587485991446e-05	511	514	1518	1530	103.373537749953	97.9210074661911	132.840813038282	148.115090265499
AT1G01160	0.0791481286096322	5.80492628611131	0.458582710429872	0.525400702267049	255	281	676	594	51.5856205992914	53.5326908521395	59.1570419063759	57.5035056324877
AT1G01170	-0.447746692866937	5.7079409470254	1.33328562034671e-05	3.38899101448876e-05	294	316	531	472	59.4751861027124	60.2004637340785	46.4680314382923	45.6930213106637
AT1G01180	0.472887807877811	5.09069788449622	0.00129991993166146	0.00252072548846178	113	161	449	402	22.859510304784	30.6717552569198	39.2921772425485	38.9165139128957
AT1G01190	0.102434361079434	1.36433474210434	0.846759384419176	0.878884808103541	13	9	26	27	2.62985516780701	1.71457016964148	2.27527084255292	2.61379571056762
AT1G01200	-1.44651334099187	0.733166923213625	0.0185470276231485	0.0295590895710121	11	14	4	16	2.22526206506747	2.66710915277563	0.350041668085065	1.54891597663267
AT1G01210	-1.17737377966366	3.97436935140073	3.53437923119372e-08	1.20340853232391e-07	131	105	130	105	26.5008482294399	20.0033186458172	11.3763542127646	10.1647610966519
AT1G01220	0.652618212003781	6.17938376881111	3.09978674998125e-09	1.17942371584238e-08	289	254	1025	894	58.4637033458636	48.388980343215	89.6981774467978	86.5456801943502
AT1G01225	0.154155922719972	1.75635430801605	0.810134858398732	0.847639499696879	11	18	34	38	2.22526206506747	3.42914033928296	2.97535417872305	3.67867544450258
AT1G01230	0.221671539854602	5.25395805318098	0.110811520021273	0.150266556042688	146	198	451	445	29.5352964999864	37.7205437321125	39.467198076591	43.079225600096
AT1G01240	1.78003517131868	6.03824350467369	8.52359202628761e-56	3.74483824563017e-54	121	154	1105	1011	24.4778827157422	29.338200680532	96.6990108084991	97.8721282734766
AT1G01250	-0.89944104812337	1.69261931076467	0.0345138302331183	0.0523491371946709	28	15	30	22	5.66430343835357	2.85761694940246	2.62531251063798	2.12975946786992
AT1G01260	0.412261082408168	5.12184635986824	0.0040301476691637	0.00722513664933784	149	138	484	376	30.1421861540958	26.2900759345027	42.3550418382928	36.3995254508677
AT1G01290	0.199015794516505	4.78928646628517	0.171885049204419	0.222448156605284	122	128	344	300	24.680179267112	24.3849979682343	30.1035834553156	29.0421745618625
AT1G01300	0.574445502891235	5.9337631898005	0.000646500329846352	0.00130815509741215	170	307	832	750	34.3904137328609	58.4858935644371	72.8086669616934	72.6054364046562
AT1G01310	1.55125220310672	0.735076209728159	0.0160686658273975	0.0259063277018145	2	4	20	20	0.40459310273954	0.762031186507323	1.75020834042532	1.93614497079083
AT1G01320	-0.264109097765513	9.14350029544193	0.0034404408450671	0.00623437607122222	3158	2969	5971	5488	638.852509225734	565.617648185061	522.52470003398	531.278179985004
AT1G01340	-0.0148589600361868	4.98708732639259	0.927851760331782	0.947483206196324	139	176	379	320	28.1192206403981	33.5293722063222	33.1664480510599	30.9783195326533
AT1G01350	-0.596883144692715	5.41428456579067	4.50683246283499e-07	1.3640930199143e-06	267	257	401	376	54.0131792157286	48.9605037330955	35.0916772255277	36.3995254508677
AT1G01355	3.94416507257602	0.588779463523232	0.000138236715112394	0.000307428036843419	1	0	28	12	0.20229655136977	0	2.45029167659545	1.1616869824745
AT1G01360	0.158650294033901	4.8315142382783	0.28510019679199	0.34789751875321	132	130	357	300	26.7031447808097	24.766013561488	31.241218876592	29.0421745618625
AT1G01370	-2.38122589191327	1.36380482773602	1.15190608584269e-06	3.31545237251579e-06	32	19	16	6	6.47348964383265	3.61964813590979	1.40016667234026	0.58084349123725
AT1G01380	-1.56460139621467	0.427221321125193	0.010185053456843	0.0170286793930749	10	10	10	5	2.0229655136977	1.90507796626831	0.875104170212662	0.484036242697708
AT1G01390	-1.14741496317153	4.69891972316401	4.21007467874432e-13	2.21466881422805e-12	200	182	217	171	40.459310273954	34.6724189860832	18.9897604936148	16.5540395002616
AT1G01420	0.179203450419957	4.52382794884439	0.29021175228143	0.353320862749588	108	101	291	241	21.8480275479352	19.2412874593099	25.4655313531885	23.3305468980295
AT1G01430	-0.037970754233625	6.70945164790547	0.707509980342465	0.757701156736657	473	581	1205	1093	95.6862687979013	110.685029840189	105.450052510626	105.810322653719
AT1G01440	0.245136504744298	5.7025941538699	0.0341414287549264	0.0518364556371287	243	222	645	592	49.1580619828542	42.2927308511564	56.4442189787167	57.3098911354087
AT1G01448	0.16301023783895	5.21331428656721	0.198920873805337	0.253189640936381	169	173	453	406	34.1881171814912	32.9578488164417	39.6422189106336	39.3037429070539
AT1G01450	0.475895717173125	4.31201681937873	0.00728019421433782	0.0124993783956847	76	81	261	229	15.3745379041025	15.4311315267733	22.8402188425505	22.168859915555
AT1G01470	0.757500817710348	6.03754584195798	4.2571234999226e-10	1.75285427570883e-09	214	255	852	917	43.2914619931308	48.5794881398419	74.5588753021188	88.7722469107597
AT1G01480	2.11981466261653	3.29495958724848	7.35322414516745e-13	3.78080365060499e-12	14	16	148	145	2.83215171917678	3.04812474602929	12.9515417191474	14.0370510382335
AT1G01490	-0.603195846771402	6.96802964370945	1.36588341314593e-10	5.88230450122955e-10	776	743	1177	1068	156.982123862942	141.547292893735	102.99976083403	103.39014144023
AT1G01500	2.69633611165013	5.28058438397253	6.01118351123157e-67	3.90030267889346e-65	50	41	693	632	10.1148275684885	7.81081966170006	60.6447189957374	61.1821810769903
AT1G01510	-0.321381061169161	5.73632004915043	0.00418164970735427	0.00748100301429808	265	331	576	493	53.6085861129891	63.058080683481	50.4060002042493	47.725973529994
AT1G01520	-5.62137364319711	2.34605321966389	1.18590610760115e-32	1.8800833477706e-31	77	61	6	0	15.5768344554723	11.6209755942367	0.525062502127597	0
AT1G01540	-1.15627456031932	6.97900256373548	4.07812714359128e-40	9.21694364229195e-39	869	909	939	850	175.79570314033	173.171587133789	82.1722815829689	82.2861612586104
AT1G01550	-0.302858666518967	7.27967532400287	0.000491548933723503	0.00101281822884459	811	904	1609	1504	164.062503160884	172.219048150655	140.804260987217	145.598101803471
AT1G01560	1.1122933145441	3.99428802605438	2.49852608663076e-07	7.75397824952958e-07	48	42	241	197	9.71023446574897	8.0013274583269	21.0900105021251	19.0710279622897
AT1G01570	2.43024966955766	1.42794184467308	3.90811344423688e-05	9.34808141355244e-05	4	2	37	37	0.809186205479081	0.381015593253662	3.23788542978685	3.58186819596304
AT1G01580	0.203904666401688	2.41854002293037	0.573655562177692	0.635754806904127	21	25	66	53	4.24822757876517	4.76269491567077	5.77568752340357	5.13078417259571
AT1G01590	0.479991674708577	0.843022436497769	0.541201709744408	0.604988733096107	8	4	24	14	1.61837241095816	0.762031186507323	2.10025000851039	1.35530147955358
AT1G01600	-5.37301405714574	1.24957491616043	1.48993262017493e-08	5.28420446919958e-08	6	57	2	1	1.21377930821862	10.8589444077294	0.175020834042532	0.0968072485395416
AT1G01610	-0.0986205513006952	6.20453093438065	0.379577971755705	0.446046797994186	328	432	848	741	66.3532688492846	82.2993681427909	74.2088336340337	71.7341711678004
AT1G01620	-0.921936119204384	7.34620680863368	4.14640517394807e-23	4.15382461060902e-22	978	1180	1314	1233	197.846027239635	224.79920001966	114.988687965944	119.363337449255
AT1G01630	0.114468419520556	5.87117841262405	0.293695987775755	0.357074696312336	247	307	704	639	49.9672481883332	58.4858935644371	61.6073335829714	61.8598318167671
AT1G01640	1.0267325823887	3.63379370262211	0.000256405636921692	0.000549220425828658	23	50	186	147	4.65282068150471	9.52538983134154	16.2769375659555	14.2306655353126
AT1G01650	0.959948232426617	6.20840248881981	1.11207574061306e-15	7.08884975189097e-15	200	281	1146	951	40.459310273954	53.5326908521395	100.286937906371	92.0636933611041
AT1G01660	-0.867495952947227	1.6167529985993	0.0853005429784191	0.118762550778892	22	18	38	12	4.45052413013494	3.42914033928296	3.32539584680811	1.1616869824745
AT1G01670	0.199875184872274	2.73638307737492	0.531349979220313	0.595947732975905	26	32	89	61	5.25971033561402	6.09624949205859	7.78842711489269	5.90524216091204
AT1G01680	2.71381596858342	3.79815522705209	3.69505171706851e-21	3.33047554719216e-20	8	22	245	198	1.61837241095816	4.19117152579028	21.4400521702102	19.1678352108292
AT1G01690	-0.157253980535988	2.41103301778068	0.6711626639071	0.72507621563897	28	26	63	46	5.66430343835357	4.9532027122976	5.51315627233977	4.45313343281892
AT1G01700	0.937067018470184	2.48238691010816	0.00530802816922103	0.00933753586281409	14	19	77	65	2.83215171917678	3.61964813590979	6.73830211063749	6.29247115507021
AT1G01710	0.234653461490019	6.16542104128636	0.025220691132479	0.0392221779953116	334	312	878	827	67.5670481575032	59.4384325475712	76.8341461446717	80.0595945422009
AT1G01720	0.289925303667508	5.82732446396803	0.00853859129641145	0.0144785130194862	259	239	720	647	52.3948068047705	45.5313633938126	63.0075002553116	62.6342898050834
AT1G01725	0.0939257505992548	3.82852668238386	0.677373384584241	0.730979814457991	68	65	159	159	13.7561654931444	12.383006780744	13.9141563063813	15.3923525177871
AT1G01730	0.13762152344765	5.30448716609568	0.375758259500143	0.442061905313718	146	224	464	444	29.5352964999864	42.6737464444101	40.6048334978675	42.9824183515565
AT1G01740	0.281734927064217	4.19316254805037	0.12975206673389	0.172982157276539	81	77	225	206	16.3860206609514	14.669100340266	19.6898438297849	19.9422931991456
AT1G01750	0.10779019124416	1.4811139330329	0.854378268374701	0.885561606389964	14	10	28	30	2.83215171917678	1.90507796626831	2.45029167659545	2.90421745618625
AT1G01760	-0.657717902625451	3.10723262035	0.0184710351018619	0.0294403719555055	62	47	77	78	12.5423861849258	8.95386644146105	6.73830211063749	7.55096538608425
AT1G01770	1.03631520438205	5.98858991676997	3.3902848515775e-19	2.73948996563551e-18	212	182	963	853	42.8868688903913	34.6724189860832	84.2725315914793	82.576583004229
AT1G01780	1.23725769201209	4.68647239646769	5.77864003609018e-14	3.2522423301447e-13	71	68	378	357	14.3630551472537	12.9545301706245	33.0789376340386	34.5601877286164
AT1G01790	-0.458870021605761	8.30209131093703	9.99269130769602e-07	2.89912327767698e-06	1891	1748	3164	2790	382.542778640235	333.0076285037	276.882959455286	270.092223425321
AT1G01800	-0.192123814057584	6.1527216997934	0.0532846950257823	0.0776465828088201	346	412	778	708	69.9946067739405	78.4892122102543	68.0831044425451	68.5395319659955
AT1G01820	0.187526601478548	6.43651811090752	0.105604820798893	0.143793097321542	429	366	1031	1001	86.7852205376314	69.7258535654201	90.2232399489254	96.9040557880812
AT1G01830	0.295857097775751	5.35338132150706	0.0709703142485971	0.100612307025124	135	223	530	452	27.310034434919	42.4832386477833	46.3805210212711	43.7568763398728
AT1G01840	0.169449890626382	2.69330399967756	0.607532244879945	0.666998786330262	34	23	72	72	6.87808274657219	4.38167932241711	6.30075002553116	6.970121894847
AT1G01860	-0.0805685955307191	5.11347332440911	0.538564226345228	0.602659243631703	165	188	390	358	33.3789309760121	35.8154657658442	34.1290626382938	34.6569949771559
AT1G01880	-0.923661837921104	1.76269024936564	0.0212606190676427	0.0335104432617807	18	28	27	27	3.64133792465586	5.33421830555126	2.36278125957419	2.61379571056762
AT1G01900	-2.77773692419282	2.47235290686294	9.99639445881475e-12	4.71203631033137e-11	42	80	15	24	8.49645515753035	15.2406237301465	1.31265625531899	2.323373964949
AT1G01910	0.208934255522501	6.07925458860353	0.0651048009136892	0.0931120775055646	265	352	867	731	53.6085861129891	67.0587444126445	75.8715315574378	70.7660986824049
AT1G01920	-1.32912551972516	4.64665826570264	4.33457579692305e-19	3.46819161864872e-18	191	197	178	168	38.6386413116261	37.5300359354857	15.5768542297854	16.263617754643
AT1G01930	0.384722269522951	5.1254450337962	0.00888079273719846	0.015021073257264	135	157	407	444	27.310034434919	29.9097240704124	35.6167397276553	42.9824183515565
AT1G01940	-0.244526925140266	4.08326847081245	0.19074734028547	0.244182016913425	84	100	184	164	16.9929103150607	19.0507796626831	16.101916731913	15.8763887604848
AT1G01950	-0.717677343790261	5.42030506132788	7.64939318564071e-09	2.79697442568818e-08	285	262	410	338	57.6545171403845	49.9130427162297	35.8792709787191	32.7208500063651
AT1G01960	0.346427393767732	7.56630655048182	8.08577914832585e-05	0.000185571377853648	767	880	2560	2140	155.161454900614	167.646861031611	224.026667574441	207.167511874619
AT1G01970	-0.130783348747442	5.99282126316486	0.198331377459443	0.2525705687475	336	326	715	642	67.9716412602428	62.1055417003469	62.5699481702053	62.1502535623857
AT1G01990	-0.136087050888384	5.60998658375538	0.21863148050549	0.275610129986173	249	260	534	504	50.3718412910728	49.532027122976	46.7305626893561	48.790853263929
AT1G02000	0.506529757506357	4.69155358334814	0.00146701176469869	0.00281935028729608	87	116	342	304	17.59979996917	22.0989044087124	29.928562621273	29.4294035560207
AT1G02010	-0.159853841002825	4.91171416930623	0.39094476477234	0.457592895628338	184	131	365	273	37.2225654520377	24.9565213581148	31.9413022127621	26.4283788512949
AT1G02020	1.0341248981946	5.47582704535444	1.6308793470336e-16	1.09931478517796e-15	119	155	660	597	24.0732896130027	29.5287084771588	57.7568752340357	57.7939273781064
AT1G02050	-0.548676376929653	3.82615670436946	0.00807627597519016	0.0137481215996743	84	89	153	113	16.9929103150607	16.9551938997879	13.3890938042537	10.9392190849682
AT1G02060	-0.870229600002648	4.25434874057474	3.9774697129121e-07	1.2106014138632e-06	130	130	168	151	26.2985516780701	24.766013561488	14.7017500595727	14.6178945294708
AT1G02080	0.116505011613087	7.83508185590528	0.20289241914002	0.257592131206991	983	1192	2872	2415	198.857509996484	227.085293579182	251.329917685076	233.789505222993
AT1G02090	-0.103120848593153	5.3792785389262	0.391302235538697	0.457942045642933	216	212	469	425	43.6960550958704	40.3876528848881	41.0423855829738	41.1430806293052
AT1G02100	-0.351039853316179	6.28036109727187	0.000209616472946217	0.000454915803231933	413	462	787	749	83.5484757157151	88.0146020415959	68.8706981957365	72.5086291561167
AT1G02110	-0.903832843536013	5.45999913987914	2.82474347285714e-15	1.74940497374515e-14	281	315	395	320	56.8453309349054	60.0099559374517	34.5666147234001	30.9783195326533
AT1G02120	-0.126257165262982	7.24985099446566	0.16232124811869	0.211285031014065	786	793	1660	1582	159.005089376639	151.072682725077	145.267292255302	153.149067189555
AT1G02130	0.0220535566519303	5.6979168309572	0.845177660697878	0.877557029534492	239	270	588	569	48.3488757773751	51.4371050892443	51.4561252085045	55.0833244189992
AT1G02140	-0.333914431226189	6.18040295524197	0.000614928916850878	0.00124865617882829	382	430	734	708	77.2772826232522	81.9183525495373	64.2326460936094	68.5395319659955
AT1G02145	0.0505760149037017	5.65261532972125	0.670138386108413	0.724242510282645	221	267	634	501	44.7075378527192	50.8655816993638	55.4816043914827	48.5004315183104
AT1G02150	-0.255518534961745	7.00814845798835	0.00330701555244974	0.00601401111371254	667	732	1382	1245	134.931799763637	139.45170713084	120.93939632339	120.525024431729
AT1G02160	0.0484650137953413	4.33963202697852	0.810010076774594	0.847599458207742	85	110	218	232	17.1952068664305	20.9558576289514	19.077270910636	22.4592816611737
AT1G02170	1.38636137624658	5.46682392331343	1.70658593667211e-27	2.1058281756354e-26	99	127	708	617	20.0273585856072	24.1944901716075	61.9573752510564	59.7300723488972
AT1G02180	0.0289788862327077	2.64502572450992	1	1	20	39	80	55	4.0459310273954	7.4298040684464	7.00083336170129	5.32439866967479
AT1G02205	0.416821677363766	4.7339668210383	0.235533947783343	0.294210984051419	45	176	352	299	9.10334481163966	33.5293722063222	30.8036667914857	28.945367313323
AT1G02220	1.53776753606171	4.55935635284118	6.79574849265907e-16	4.39916391521819e-15	62	45	383	317	12.5423861849258	8.57285084820739	33.5164897191449	30.6878977870347
AT1G02230	1.46266591101459	1.91125514199023	0.0011713649344149	0.00228728409465471	6	10	47	52	1.21377930821862	1.90507796626831	4.11298959999951	5.03397692405617
AT1G02260	0.71437412679718	5.88056644605672	3.43379878073508e-10	1.42886572751123e-09	226	201	835	739	45.7190206095681	38.292067121993	73.0711982127573	71.5405566707213
AT1G02270	1.25520421112574	5.74292434642233	4.70532283847948e-26	5.42676874749885e-25	129	167	820	762	26.0962551267004	31.8148020366807	71.7585419574383	73.7671233871307
AT1G02280	-1.31557365547646	6.62817923536083	7.49816291058971e-47	2.25002300509962e-45	704	752	696	616	142.416772164318	143.261863063377	60.9072502468012	59.6332651003577
AT1G02290	0.940685397730195	4.39568357881121	1.29092179817601e-07	4.13394551973507e-07	66	66	290	278	13.3515723904048	12.5735145773708	25.3780209361672	26.9124150939926
AT1G02300	2.36885168408401	5.68228909660754	7.00145061543083e-76	5.78875210166106e-74	68	82	913	825	13.7561654931444	15.6216393234001	79.897010740416	79.8659800451219
AT1G02305	0.219354985844586	6.84546507256315	0.02569508165578	0.0398902808623839	469	580	1407	1324	94.8770825924222	110.494522043562	123.127156748921	128.172797066353
AT1G02310	9.40108115525357	2.82645600081723	2.22886053197043e-25	2.50140447445364e-24	0	0	106	126	0	0	9.27610420425421	12.1977133159822
AT1G02330	-0.314875401074838	5.19782044170188	0.0188167695100565	0.0299573121993466	211	198	415	325	42.6845723390215	37.7205437321125	36.3168230638255	31.462355775351
AT1G02335	-1.24901528259603	3.52936197642785	1.5253583383353e-06	4.33430925749422e-06	67	112	91	77	13.5538689417746	21.3368732222051	7.96344794893522	7.45415813754471
AT1G02340	0.242638550159339	4.44836429420261	0.295843433879581	0.359262028189786	64	130	269	242	12.9469792876653	24.766013561488	23.5403021787206	23.4273541465691
AT1G02350	0.372439484957932	1.47704317797414	0.442809729014812	0.509803562869873	10	11	31	30	2.0229655136977	2.09558576289514	2.71282292765925	2.90421745618625
AT1G02360	0.82299094066407	3.32615046586345	0.00168177740950765	0.00320070205315679	26	39	141	117	5.25971033561402	7.4298040684464	12.3389687999985	11.3264480791264
AT1G02370	-0.374487180199152	3.59439643042662	0.122677029983799	0.164411216916253	54	84	128	110	10.9240137739676	16.0026549166538	11.2013333787221	10.6487973393496
AT1G02380	-0.0176654187612139	2.24750692414006	0.947787207828729	0.96356810957158	25	20	55	45	5.05741378424425	3.81015593253662	4.81307293616964	4.35632618427937
AT1G02390	3.59489770141381	3.73131147402061	4.86060552154919e-29	6.48798128029675e-28	4	12	247	191	0.809186205479081	2.28609355952197	21.6150730042527	18.4901844710525
AT1G02400	1.08882808646872	3.29353898044244	5.41131118525927e-05	0.000127063682055309	23	32	133	129	4.65282068150471	6.09624949205859	11.6388854638284	12.4881350616009
AT1G02410	-0.21539158312814	5.34924160821604	0.0658803135183803	0.094077010887091	212	226	446	400	42.8868688903913	43.0547620376638	39.0296459914847	38.7228994158167
AT1G02420	-0.566541343205938	3.52300309135477	0.0113979384745972	0.0188713649691367	71	70	120	94	14.3630551472537	13.3355457638782	10.5012500425519	9.09988136271691
AT1G02430	0.896739457409501	2.52893819790604	0.0116220184423781	0.0192245020579435	11	24	79	67	2.22526206506747	4.57218711904394	6.91332294468003	6.48608565214929
AT1G02450	3.88676040616413	2.17315039212165	1.6594166108233e-12	8.30980538949211e-12	2	2	80	58	0.40459310273954	0.381015593253662	7.00083336170129	5.61482041529342
AT1G02460	5.93421982695252	3.16033729529219	1.54027794890279e-26	1.8203707122286e-25	0	2	181	116	0	0.381015593253662	15.8393854808492	11.2296408305868
AT1G02470	-0.0464747263271239	3.36162805395801	0.90974185450587	0.932245143763336	47	55	99	121	9.5079379143792	10.4779288144757	8.66353128510535	11.7136770732845
AT1G02475	-0.486078380878773	6.43537768362966	2.31102057825749e-06	6.42879730706353e-06	527	489	830	797	106.610282571869	93.1583125505203	72.6336461276509	77.1553770860147
AT1G02500	-0.710567372289349	7.75923881307028	2.77113333911214e-15	1.71727886716959e-14	1329	1370	1849	1842	268.852116770425	260.995681378758	161.806761072321	178.318951809836
AT1G02520	2.58188415130326	1.93265745503111	8.37813153003836e-07	2.45615630357722e-06	4	4	69	41	0.809186205479081	0.762031186507323	6.03821877446737	3.96909719012121
AT1G02560	-0.454457330231606	7.5443664980083	2.71019963785348e-06	7.4871509803664e-06	1077	1081	1738	1785	217.873385825242	205.938928153604	152.093104782961	172.800938643082
AT1G02580	3.99852717678804	1.40571799855593	1.56956407681272e-08	5.55055190130757e-08	0	2	44	33	0	0.381015593253662	3.85045834893571	3.19463920180487
AT1G02610	1.31764710551925	4.55614066447056	2.10156393036294e-14	1.22196276603744e-13	61	60	369	309	12.340089633556	11.4304677976099	32.2913438808472	29.9134397987184
AT1G02620	4.33421740586381	2.57457594146551	3.01772226137857e-17	2.14948265037125e-16	3	1	103	85	0.606889654109311	0.190507796626831	9.01357295319042	8.22861612586104
AT1G02640	-1.94754316294493	4.34893787172207	4.08704908630573e-19	3.28085730627451e-18	144	225	124	90	29.1307033972469	42.8642542410369	10.851291710637	8.71265236855875
AT1G02650	-0.803510221326641	0.85746472373953	0.155286733620756	0.203167760252301	14	8	10	18	2.83215171917678	1.52406237301465	0.875104170212662	1.74253047371175
AT1G02660	1.37665934015135	4.67681788026327	7.23362011638686e-16	4.67489400331796e-15	60	68	371	373	12.1377930821862	12.9545301706245	32.4663647148897	36.109103705249
AT1G02670	-0.0472041547613199	1.07821381251563	0.999999999999999	1	6	13	20	21	1.21377930821862	2.4766013561488	1.75020834042532	2.03295221933037
AT1G02680	0.225746171018245	4.31553206730565	0.198494620530085	0.252762028157461	81	96	246	218	16.3860206609514	18.2887484761758	21.5275625872315	21.1039801816201
AT1G02690	-1.0351840515132	2.93643395195455	0.000830345223492658	0.00165536826272649	40	71	69	52	8.09186205479081	13.526053560505	6.03821877446737	5.03397692405617
AT1G02700	0.121306127436208	1.43190956702829	0.84950940363696	0.881336205998252	11	12	27	29	2.22526206506747	2.28609355952197	2.36278125957419	2.80741020764671
AT1G02710	0.734752575476762	0.509753670199537	0.309189717617281	0.373271672522372	5	3	13	17	1.01148275684885	0.571523389880493	1.13763542127646	1.64572322517221
AT1G02720	-0.25735282749331	4.24407794662456	0.159690117239313	0.208192138875871	91	116	208	180	18.4089861746491	22.0989044087124	18.2021667404234	17.4253047371175
AT1G02730	-1.8738437851916	3.75686212071249	1.74330214172806e-14	1.0200061351795e-13	102	143	92	58	20.6342482397166	27.2426149176368	8.05095836595649	5.61482041529342
AT1G02740	0.713991199942326	4.44894316867724	0.000154399541399218	0.00034117610351904	72	82	331	238	14.5653516986235	15.6216393234001	28.9659480340391	23.0401251524109
AT1G02750	-0.555343788199525	4.76278614473058	8.95754006505747e-05	0.000204357896815463	161	170	265	240	32.569744770533	32.3863254265612	23.1902605106355	23.23373964949
AT1G02770	2.78519399747205	1.20152407686591	0.00012877252383004	0.000287555282558362	2	2	22	41	0.40459310273954	0.381015593253662	1.92522917446786	3.96909719012121
AT1G02780	-1.08099717172555	7.3967363523786	3.34503300072548e-33	5.43498521137777e-32	1139	1180	1236	1218	230.415772010168	224.79920001966	108.162875438285	117.911228721162
AT1G02816	0.00147761553930155	4.50838549284618	1	1	93	131	269	233	18.8135792773886	24.9565213581148	23.5403021787206	22.5560889097132
AT1G02820	-0.388187703761661	3.44835161900032	0.0883782803113774	0.122638085312757	58	67	113	101	11.7331999794467	12.7640223739977	9.88867712340308	9.77753210249371
AT1G02840	-0.410946253691351	6.98071941368227	3.13107400856615e-06	8.60013950068037e-06	700	745	1257	1178	141.607585958839	141.928308486989	110.000594195732	114.03893877958
AT1G02850	0.551282046835073	5.82923617650673	3.41852539664692e-06	9.33342693984901e-06	238	206	785	678	48.1465792260053	39.2446061051272	68.6956773616939	65.6353145098092
AT1G02860	0.403473531893903	5.08489986322154	0.00231023462483623	0.00430641623607934	138	143	428	405	27.9169240890283	27.2426149176368	37.4544584851019	39.2069356585144
AT1G02870	-1.1635175508719	4.44322368311878	2.31162897660723e-11	1.05487586857519e-10	141	183	162	161	28.5238137431376	34.86292678271	14.1766875574451	15.5859670148662
AT1G02880	0.139910845781692	5.26597811501367	0.307289810971571	0.371321154784653	187	171	443	441	37.829455106147	32.5768332231881	38.7671147404209	42.6919966059379
AT1G02890	0.123192123432697	7.50492802329017	0.195889874528659	0.249899875741476	887	831	2269	1940	179.437041064986	158.311978996896	198.561136221253	187.806062166711
AT1G02900	-3.24117435872071	0.538253429853672	2.35155036486885e-07	7.32104057826582e-07	15	16	1	6	3.03444827054655	3.04812474602929	0.0875104170212662	0.58084349123725
AT1G02910	-0.0256143110332143	6.60292415373272	0.787159663742709	0.827311392997125	485	487	1132	1011	98.1138274143385	92.7772969572666	99.0617920680733	97.8721282734766
AT1G02920	0.514410606410246	6.64385678815422	4.16117174102704e-08	1.40292774028604e-07	373	431	1349	1224	75.4566136609243	82.1088603461641	118.051552561688	118.492072212399
AT1G02930	0.387928627415565	6.92985655098494	2.02017718069232e-05	5.02161256573209e-05	491	546	1561	1477	99.3276067225572	104.01725695825	136.603760970196	142.984306092903
AT1G02950	-0.985094603117998	3.08648216492368	0.000185726385406717	0.000405988724212007	52	69	78	59	10.519420671228	13.1450379672513	6.82581252765876	5.71162766383296
AT1G02952	-0.969462814902179	2.68772316238318	0.00119469697793741	0.00233016426446607	38	53	58	46	7.68726895205127	10.096913221222	5.07560418723344	4.45313343281892
AT1G02960	0.172217006818122	5.58789497239541	0.209610273040055	0.26545035224067	242	200	556	561	48.9557654314844	38.1015593253662	48.655791863824	54.3088664306829
AT1G02970	-1.85688313336357	1.05695065225978	0.000121602677454641	0.00027235163615541	18	18	10	12	3.64133792465586	3.42914033928296	0.875104170212662	1.1616869824745
AT1G02990	0.397543017772273	6.06431310419916	6.5164305295966e-05	0.000151396437548675	280	282	862	798	56.6430343835356	53.7231986487663	75.4339794723314	77.2521843345542
AT1G03000	0.482778342208852	6.17006553889557	3.97376351147884e-06	1.07683440751525e-05	295	288	920	905	59.6774826540822	54.8662454285273	80.5095836595649	87.6105599282852
AT1G03010	-3.37699747213234	1.6905562682911	7.56082309948071e-14	4.2053456893081e-13	30	46	7	9	6.06889654109311	8.76335864483422	0.612572919148863	0.871265236855875
AT1G03020	0.216479982562711	1.6591666685626	0.675089216438485	0.728715539916934	16	10	36	32	3.23674482191632	1.90507796626831	3.15037501276558	3.09783195326533
AT1G03030	-0.0487151144528128	5.24775936279951	0.714048864769182	0.763493806894692	200	182	433	396	40.459310273954	34.6724189860832	37.8920105702082	38.3356704216585
AT1G03040	0.170956454421403	6.26521741305412	0.0753890729511829	0.106276898163916	347	365	976	824	70.1969033253102	69.5353457687933	85.4101670127558	79.7691727965823
AT1G03050	0.881857179242887	0.270876758140511	0.232678416898696	0.29108941959586	1	5	13	12	0.20229655136977	0.952538983134154	1.13763542127646	1.1616869824745
AT1G03055	-1.17535534475051	3.82449641988926	2.31594348162808e-07	7.21591867109273e-07	121	92	110	102	24.4778827157422	17.5267172896684	9.62614587233928	9.87433935103325
AT1G03060	0.314336125032592	7.30996550069928	0.00220194526306867	0.00411748424752654	722	669	2167	1731	146.058110088974	127.44971594335	189.635073685084	167.573347221947
AT1G03070	3.59793559426483	1.9085419179985	4.20114530238697e-10	1.73118066688799e-09	0	4	56	56	0	0.762031186507323	4.90058335319091	5.42120591821433
AT1G03080	1.16384669554862	7.36647448431101	7.76645783082818e-35	1.36121414306868e-33	503	483	2548	2406	101.755165338994	92.0152657707593	222.976542570186	232.918239986137
AT1G03090	0.241962569359158	6.34863299133482	0.0123293005256925	0.0202967860036079	337	397	1051	896	68.1739378116125	75.6315952608518	91.9734482893507	86.7392946914293
AT1G03100	0.692631774783742	3.41295289415845	0.00694673998865177	0.0119625072570201	32	42	154	115	6.47348964383265	8.0013274583269	13.476604221275	11.1328335820473
AT1G03110	-1.16104943482712	3.60132149516212	2.5861248657887e-06	7.15952482977248e-06	71	112	103	80	14.3630551472537	21.3368732222051	9.01357295319042	7.74457988316333
AT1G03130	0.392821221283613	7.53025663522241	0.000410747496094847	0.000856142664182377	701	877	2231	2383	141.809882510209	167.075337641731	195.235740374445	230.691673269728
AT1G03140	0.570501025560809	6.28611754530477	1.95361919907851e-09	7.57592879595158e-09	294	315	1053	974	59.4751861027124	60.0099559374517	92.1484691233933	94.2902600775136
AT1G03150	0.706137688927572	4.85044643974392	1.65999387526483e-06	4.69305727684523e-06	104	102	394	360	21.0388413424561	19.4317952559367	34.4791043063789	34.850609474235
AT1G03160	0.639093425457545	7.09780910403851	3.86045881314038e-12	1.87753016737369e-11	530	515	1930	1724	107.217172225978	98.1115152628179	168.895104851044	166.89569648217
AT1G03180	0.322514592773703	1.72604592822781	0.495142115116611	0.560858725991024	12	14	39	34	2.42755861643724	2.66710915277563	3.41290626382938	3.29144645034442
AT1G03190	-0.0908165298786612	4.74425258315248	0.549397475780413	0.612159873644785	130	144	307	270	26.2985516780701	27.4331227142636	26.8656980255287	26.1379571056762
AT1G03200	0.3756333055305	1.13378547057023	0.534866555692011	0.599308677881116	6	10	32	15	1.21377930821862	1.90507796626831	2.80033334468052	1.45210872809312
AT1G03210	0.098234850962429	5.04573126815167	0.484369907425239	0.550471426516504	141	172	373	376	28.5238137431376	32.7673410198149	32.6413855489323	36.3995254508677
AT1G03220	1.76374990322165	6.47295169566337	4.30150693874534e-45	1.19388142301296e-43	152	229	1479	1410	30.7490758082051	43.6262854275443	129.427906774453	136.498220440754
AT1G03230	1.40875294588446	5.21585587736024	1.16031727699111e-24	1.26033353894904e-23	86	100	603	506	17.3975034178002	19.0507796626831	52.7687814638235	48.9844677610081
AT1G03250	0.427815308453086	5.61931179535582	0.000284878963308919	0.000606563434319055	212	193	654	570	42.8868688903913	36.7680047489784	57.2318127319081	55.1801316675387
AT1G03260	-0.0689362402035022	4.30596622894499	0.701511569997914	0.752243732769317	91	109	222	205	18.4089861746491	20.7653498323246	19.4273125787211	19.845485950606
AT1G03270	-0.56644617133032	1.89415444442768	0.163246223223609	0.2122915943766	20	24	44	23	4.0459310273954	4.57218711904394	3.85045834893571	2.22656671640946
AT1G03280	-0.0506251328255152	6.10299769699956	0.634131473700585	0.691628978468383	355	338	764	736	71.8152757362684	64.3916352598688	66.8579586042473	71.2501349251027
AT1G03290	0.98457850776426	6.39050548506298	6.59025544550901e-23	6.54184678088901e-22	276	263	1260	1134	55.8338481780566	50.1035505128565	110.263125446795	109.77941984384
AT1G03300	-0.418392729521394	3.80326940853895	0.040292522708169	0.0603202675885531	81	81	145	127	16.3860206609514	15.4311315267733	12.6890104680836	12.2945205645218
AT1G03310	1.36331075005815	6.83643249061816	1.51884568920033e-48	4.86303615684321e-47	297	315	1866	1666	60.0820757568217	60.0099559374517	163.294438161683	161.280876066876
AT1G03330	-0.840212011993968	4.69522313736997	1.26749609456736e-08	4.52561697759611e-08	162	186	221	214	32.7720413219028	35.4344501725905	19.3398021616998	20.7167511874619
AT1G03340	2.31465972801055	3.53657379475825	1.77586968465381e-11	8.20131191864045e-11	6	26	178	177	1.21377930821862	4.9532027122976	15.5768542297854	17.1348829914989
AT1G03350	0.255051660605468	6.16194723218425	0.00782127488948021	0.013356970669284	306	334	895	817	61.9027447191497	63.6296040733615	78.3218232340332	79.0915220568055
AT1G03360	-1.53633278054438	3.30534403711505	1.50563965404873e-10	6.45580066106889e-10	84	82	63	65	16.9929103150607	15.6216393234001	5.51315627233977	6.29247115507021
AT1G03365	0.121061500752855	5.66059415762207	0.28458489660413	0.347355241619404	239	237	633	530	48.3488757773751	45.1503478005589	55.3940939744615	51.3078417259571
AT1G03370	0.455290390721676	6.70209796828683	1.09998837217797e-06	3.17722172064081e-06	429	429	1381	1258	86.7852205376314	81.7278447529104	120.851885906369	121.783518662743
AT1G03380	1.18692200676786	6.92324602175998	1.68036216690463e-38	3.51030881241965e-37	338	375	1925	1715	68.3762343629823	71.4404237350616	168.457552765937	166.024431245314
AT1G03400	0.409932146089466	6.06147020840173	3.1088495920142e-05	7.54681711540117e-05	275	283	875	788	55.6315516266868	53.9137064453931	76.5716148936079	76.2841118491588
AT1G03410	0.184904854382892	5.74738876471537	0.120464578669329	0.161778042562231	260	232	646	609	52.5971033561402	44.1978088174248	56.5317293957379	58.9556143605809
AT1G03430	0.916335499407787	5.2987994328227	1.05751514418801e-11	4.97710547138081e-11	118	138	608	478	23.8709930616329	26.2900759345027	53.2063335489298	46.2738648019009
AT1G03440	-0.278334078861483	5.24858234093949	0.046886522568748	0.0691510921070764	210	208	454	323	42.4822757876517	39.6256216983808	39.7297293276548	31.268741278272
AT1G03457	-1.85572800414631	2.93927779526172	1.05305940884804e-10	4.57227988397461e-10	68	72	55	32	13.7561654931444	13.7165613571318	4.81307293616964	3.09783195326533
AT1G03470	-0.0144840360429928	3.11433465347243	0.963661420971494	0.977175819909772	45	39	102	85	9.10334481163966	7.4298040684464	8.92606253616915	8.22861612586104
AT1G03475	-0.504438832440806	7.60106768163952	2.43490308785398e-09	9.36262284271951e-09	1101	1180	1849	1752	222.728503058117	224.79920001966	161.806761072321	169.606299441277
AT1G03495	1.04314817481131	4.01735743817137	1.20746312977192e-06	3.46924340584761e-06	53	42	230	210	10.7217172225978	8.0013274583269	20.1273959148912	20.3295221933037
AT1G03506	-0.0210307341377977	0.198955195452926	0.999999999999999	1	5	4	13	7	1.01148275684885	0.762031186507323	1.13763542127646	0.677650739776791
AT1G03510	-0.367968475978508	1.61206444685255	0.403805432075856	0.470230429757318	16	17	25	32	3.23674482191632	3.23863254265612	2.18776042553165	3.09783195326533
AT1G03520	-0.56340388434103	4.98834632810912	4.90684974572193e-05	0.000115829081758127	202	185	310	278	40.8639033766936	35.2439423759637	27.1282292765925	26.9124150939926
AT1G03530	-0.376525617203917	4.39886873926922	0.0865187690134803	0.120301125639091	145	95	232	186	29.3329999486167	18.0982406795489	20.3024167489338	18.0061482283547
AT1G03540	-0.630998897954689	2.18610865265135	0.065748932117336	0.0939099296478752	30	26	41	40	6.06889654109311	4.9532027122976	3.58792709787191	3.87228994158167
AT1G03545	0.757008073522593	4.80886117408488	4.66966791136551e-07	1.40902591196808e-06	98	97	396	344	19.8250620342375	18.4792562728026	34.6541251404214	33.3016934976023
AT1G03550	0.791171190040879	5.12801077035646	2.01602156291322e-09	7.81019029760469e-09	117	124	500	436	23.6686965102631	23.622966781727	43.7552085106331	42.2079603632402
AT1G03560	-0.167211164596864	4.68566608655891	0.285407204849709	0.348207096633463	137	134	306	237	27.7146275376585	25.5280447479953	26.7781876085074	22.9433179038714
AT1G03580	0.576793562648719	3.31104958214055	0.0238081994067172	0.0372056517564897	35	38	124	120	7.08037929794196	7.23929627181957	10.851291710637	11.616869824745
AT1G03590	-0.514931970724001	5.25799834549083	4.90044008946131e-05	0.000115691715124089	205	254	374	345	41.4707930308029	48.388980343215	32.7288959659535	33.3985007461419
AT1G03600	-0.687512407122312	7.01426095022013	1.66929590326382e-13	9.05839192036957e-13	790	819	1120	1116	159.814275582118	156.025885437374	98.0116670638181	108.036889370128
AT1G03610	-0.0101378165602718	5.9769992827561	0.928937112003248	0.948295009622487	299	327	738	656	60.4866688595613	62.2960494969737	64.5826877616944	63.5055550419393
AT1G03620	0.798655274429112	1.8249761084482	0.0896860467624692	0.124276789923668	8	14	34	51	1.61837241095816	2.66710915277563	2.97535417872305	4.93716967551662
AT1G03630	-0.195047664779435	7.19255041092682	0.0306070750895281	0.0468734377787654	731	826	1552	1491	147.878779051302	157.359440013762	135.816167217005	144.339607572457
AT1G03650	-0.265771603555717	2.78052956954817	0.363337060320913	0.429356512904854	36	38	73	65	7.28267584931173	7.23929627181957	6.38826044255243	6.29247115507021
AT1G03680	-0.524726671337948	7.38546238443854	7.43507505452386e-08	2.43588523145619e-07	999	977	1529	1546	202.0942548184	186.126117304414	133.803427625516	149.664006242131
AT1G03687	-0.749757654452463	4.43037314347103	3.14539739892189e-06	8.63706026231425e-06	132	150	202	174	26.7031447808097	28.5761694940246	17.6771042382958	16.8444612458802
AT1G03730	1.42210129310441	4.3141425011445	2.46993868648343e-12	1.22125784914567e-11	37	59	301	275	7.4849724006815	11.239960000983	26.3406355234011	26.621993348374
AT1G03740	1.31118000347389	7.04078560237487	1.72286502763674e-46	5.09193668424463e-45	360	367	2126	1921	72.8267584931173	69.9163613620469	186.047146587212	185.96672444446
AT1G03750	0.49716421262553	4.39656307693357	0.00413190913172697	0.00740080067972485	83	82	266	256	16.7906137636909	15.6216393234001	23.2777709276568	24.7826556261227
AT1G03760	-1.23363836356026	4.22179264117953	6.5880306274795e-11	2.90225854643572e-10	144	140	160	112	29.1307033972469	26.6710915277563	14.0016667234026	10.8424118364287
AT1G03770	-0.283685044287854	2.80923369652089	0.380786253286616	0.447252090939954	45	31	67	73	9.10334481163966	5.90574169543176	5.86319794042483	7.06692914338654
AT1G03780	-1.90750174404664	1.91280910473111	2.56318612469447e-07	7.94332312405317e-07	29	40	24	17	5.86659998972334	7.62031186507323	2.10025000851039	1.64572322517221
AT1G03790	3.73972014117265	1.16100865320713	5.80825445621898e-06	1.54385168298441e-05	0	2	21	42	0	0.381015593253662	1.83771875744659	4.06590443866075
AT1G03820	0.310720806992976	3.96947624241427	0.264888199445928	0.326527696788057	40	94	200	170	8.09186205479081	17.9077328829221	17.5020834042532	16.4572322517221
AT1G03830	-0.777138624124345	3.82902064529392	0.000224844641606943	0.000485651537950622	100	88	140	107	20.229655136977	16.7646861031611	12.2514583829773	10.358375593731
AT1G03840	2.40706468350997	0.563746712556316	0.00292994302493044	0.00536763589879506	0	3	18	19	0	0.571523389880493	1.57518750638279	1.83933772225129
AT1G03850	2.16716036715498	4.4218755497568	5.68583222313556e-26	6.54221270771235e-25	28	39	339	335	5.66430343835357	7.4298040684464	29.6660313702092	32.4304282607465
AT1G03860	-0.751089180123394	6.06366364678749	1.36086862624262e-14	8.04410881786553e-14	403	455	625	519	81.5255102020174	86.681047465208	54.6940106382914	50.2429619920221
AT1G03870	-1.81372819080126	6.33770871460291	2.741026572808e-72	2.0500158661898e-70	622	705	418	426	125.828454951997	134.307996621916	36.5793543148893	41.2398878778447
AT1G03900	-0.267386366082967	6.50542999620166	0.0095341679153252	0.0160320964816611	446	548	928	917	90.2242619109175	104.398272551503	81.209666995735	88.7722469107597
AT1G03905	-0.322733563224863	2.62844253888183	0.293917158199355	0.357232769812453	30	38	69	53	6.06889654109311	7.23929627181957	6.03821877446737	5.13078417259571
AT1G03910	0.254623357380495	6.26194650099405	0.00901028025585593	0.0152243202219106	344	342	987	851	69.5900136712009	65.1536664463761	86.3727815999897	82.3829685071499
AT1G03920	-0.95416448084924	0.671196722639453	0.101877785334185	0.139308326132379	12	8	11	12	2.42755861643724	1.52406237301465	0.962614587233928	1.1616869824745
AT1G03930	-0.483239253852024	6.53997061905	1.17233960469555e-07	3.77332367838522e-07	522	571	951	804	105.59879981502	108.77995187392	83.2224065872241	77.8330278257915
AT1G03935	0.592917639668516	1.285052381858	0.295686018449133	0.359115379416807	10	6	37	18	2.0229655136977	1.14304677976099	3.23788542978685	1.74253047371175
AT1G03940	1.2226263559445	3.9144611499468	2.12240620478281e-08	7.39746524061172e-08	40	40	231	189	8.09186205479081	7.62031186507323	20.2149063319125	18.2965699739734
AT1G03950	0.113451126277465	5.02939642410327	0.414831238437597	0.481168375925436	153	154	406	340	30.9513723595748	29.338200680532	35.5292293106341	32.9144645034442
AT1G03960	0.987671190523362	5.03033039007887	3.41276454601703e-10	1.42101830172554e-09	112	91	504	403	22.6572137534143	17.3362094930416	44.1052501787181	39.0133211614353
AT1G03970	1.05609893178378	5.4073289105714	2.37027684929868e-15	1.47352712125659e-14	110	148	613	587	22.2526206506747	28.195153900771	53.6438856340362	56.8258548927109
AT1G03980	1.32907590014144	4.60673940334989	3.08341878431087e-14	1.76459086093959e-13	53	72	359	344	10.7217172225978	13.7165613571318	31.4162397106346	33.3016934976023
AT1G03990	0.460108657324736	2.96566278026981	0.158516268475489	0.20693712730028	35	25	113	74	7.08037929794196	4.76269491567077	9.88867712340308	7.16373639192608
AT1G04000	0.323944611060753	4.58630061174687	0.0995772313054919	0.136553701968725	121	83	312	264	24.4778827157422	15.812147120027	27.303250110635	25.557113614439
AT1G04010	0.845244546715802	4.16965185728552	1.11933051677282e-05	2.86597170732567e-05	54	64	245	230	10.9240137739676	12.1924989841172	21.4400521702102	22.2656671640946
AT1G04020	-1.18160269035941	2.85476092376645	0.000140699694616413	0.000312586226304831	40	70	57	51	8.09186205479081	13.3355457638782	4.98809377021217	4.93716967551662
AT1G04030	-1.28792371912428	5.47716398096001	3.74095788571597e-30	5.27747082581746e-29	322	347	339	276	65.139489541066	66.1062054295103	29.6660313702092	26.7188005969135
AT1G04040	-1.99897723955677	6.81724063693432	2.16282197991278e-96	2.94309004836048e-94	888	996	585	473	179.639337616356	189.745765440324	51.1935939574407	45.7898285592032
AT1G04050	-0.758558221611719	2.66672917443393	0.00794869970513619	0.0135509631740163	43	40	58	52	8.69875170890012	7.62031186507323	5.07560418723344	5.03397692405617
AT1G04070	-0.43470008368704	3.1304807010461	0.132882639886923	0.176758898145696	48	54	74	94	9.71023446574897	10.2874210178489	6.4757708595737	9.09988136271691
AT1G04080	-0.270120952976898	7.34900583121273	0.00198685188424646	0.00374133794655098	887	890	1729	1577	179.437041064986	169.551938997879	151.305511029769	152.665030946857
AT1G04090	-2.00292864263125	0.560573923283803	0.00224878535799559	0.00419746133453263	19	6	10	4	3.84363447602563	1.14304677976099	0.875104170212662	0.387228994158167
AT1G04100	0.576004832811016	3.34721548076522	0.0277752258457745	0.0428245340012831	37	38	119	131	7.4849724006815	7.23929627181957	10.4137396255307	12.68174955868
AT1G04110	-4.3842664128974	1.22736077453057	1.67411631968756e-16	1.12768337175241e-15	27	32	3	3	5.46200688698379	6.09624949205859	0.262531251063798	0.290421745618625
AT1G04120	0.699500625505092	7.09866944297302	1.76523732853931e-14	1.03160827476074e-13	469	551	1935	1774	94.8770825924222	104.969795941384	169.33265693615	171.736058909147
AT1G04130	0.46409459063387	3.81802131447891	0.0298887713946347	0.0458665890420445	53	58	189	155	10.7217172225978	11.0494522043562	16.5394688170193	15.005123523629
AT1G04140	0.143511376967947	7.32847351193592	0.0924672088799525	0.127679159890259	723	788	1994	1750	146.260406640344	150.120143741943	174.495771540405	169.412684944198
AT1G04160	-0.75703206856345	3.29073164618424	0.00525014507762077	0.00924401049474158	50	79	99	72	10.1148275684885	15.0501159335196	8.66353128510535	6.970121894847
AT1G04170	-0.876753427514708	6.79807075348933	1.43962360748758e-22	1.40136237400492e-21	722	742	934	854	146.058110088974	141.356785097108	81.7347294978626	82.6733902527686
AT1G04190	-0.196220106948885	5.36197841986282	0.0941229303372789	0.12982815852168	203	236	457	402	41.0661999280633	44.9598400039321	39.9922605787186	38.9165139128957
AT1G04200	0.124058258991236	5.69076654771875	0.25912867211714	0.32023374937786	231	255	648	541	46.7305033664169	48.5794881398419	56.7067502297805	52.372721459892
AT1G04210	-0.249678833914136	6.68994228637516	0.00886360507430757	0.0149958851175148	569	550	1137	978	115.106737729399	104.779288144757	99.4993441531796	94.6774890716717
AT1G04220	0.314159453897946	1.94172556014025	0.538773344980094	0.60278997915296	12	19	30	55	2.42755861643724	3.61964813590979	2.62531251063798	5.32439866967479
AT1G04230	0.887007150110298	4.48599658940944	4.11207078622092e-07	1.24962821116624e-06	67	78	299	301	13.5538689417746	14.8596081368928	26.1656146893586	29.138981810402
AT1G04240	-1.75558077134208	5.71897163891464	1.51815767133028e-47	4.67740559272278e-46	384	489	315	264	77.6818757259917	93.1583125505203	27.5657813616988	25.557113614439
AT1G04250	-1.62416312108364	5.18081081259268	2.18678060365703e-35	3.88838166321773e-34	269	326	226	206	54.4177723184682	62.1055417003469	19.7773542468062	19.9422931991456
AT1G04260	0.184073348979799	4.23012209498455	0.336841208032498	0.401851048486868	72	98	223	209	14.5653516986235	18.6697640694294	19.5148229957424	20.2327149447642
AT1G04270	-1.27392643835723	6.67236501989874	7.91124038105135e-38	1.58832741051948e-36	675	813	705	671	136.550172174595	154.882838657613	61.6948439999926	64.9576637700324
AT1G04280	0.345788929471264	6.08308284929673	0.000419940310951444	0.000873909345060912	274	309	890	772	55.429255075317	58.8669091576907	77.8842711489269	74.7351958725261
AT1G04290	-0.290338309337228	4.77559110559084	0.0938158621492868	0.12945928301516	170	132	310	247	34.3904137328609	25.1470291547417	27.1282292765925	23.9113903892668
AT1G04295	-0.383562881027689	4.40327317814329	0.0369767540162636	0.0557525003807852	133	109	233	185	26.9054413321794	20.7653498323246	20.389927165955	17.9093409798152
AT1G04300	-0.158802427330481	7.31761387561228	0.0827263815430248	0.11549387029851	851	822	1814	1555	172.154365215674	156.597408827255	158.743896476577	150.535271478987
AT1G04310	-2.16020213204287	3.72404953484513	7.25627717939737e-24	7.55453081725575e-23	125	129	62	65	25.2870689212213	24.5755057648612	5.4256458553185	6.29247115507021
AT1G04340	-0.156105688254697	4.63722605075462	0.312055905177713	0.376152525957019	128	133	287	239	25.8939585753306	25.3375369513685	25.1154896851034	23.1369324009505
AT1G04350	-0.197694700688031	6.85688598895634	0.0487645803400455	0.0716896303458837	627	606	1205	1203	126.839937708846	115.447724755859	105.450052510626	116.459119993069
AT1G04360	-1.82673119595563	1.89981080076198	5.40939918158596e-07	1.62149574672138e-06	31	36	20	22	6.27119309246288	6.85828067856591	1.75020834042532	2.12975946786992
AT1G04390	0.621936286078873	4.98237586255939	6.62867546285548e-06	1.75028831282379e-05	111	125	438	377	22.4549172020445	23.8134745783539	38.3295626553146	36.4963326994072
AT1G04400	0.55161640902744	7.66959323678419	1.16270062184477e-10	5.03605629642979e-10	787	836	2737	2591	159.207385928009	159.264517980031	239.516011387205	250.827580965952
AT1G04410	-0.433305613482391	8.20258685412431	7.77449240085149e-07	2.28740508400428e-06	1585	1797	2822	2776	320.640033921086	342.342510538415	246.954396834013	268.736921945768
AT1G04420	-0.51452618879558	7.08946258409449	1.05985565687186e-08	3.8197299239294e-08	800	808	1296	1227	161.837241095816	153.930299674479	113.413500459561	118.782493958018
AT1G04425	-3.02755782258281	0.567973680684045	0.000153869304911561	0.000340186057739144	5	26	2	6	1.01148275684885	4.9532027122976	0.175020834042532	0.58084349123725
AT1G04430	-0.785548338468866	6.98400480478327	2.12192006895544e-17	1.52359925801326e-16	742	882	1139	973	150.104041116369	168.027876624865	99.6743649872222	94.193452828974
AT1G04440	0.243119008576624	7.00315911758931	0.00557123579220611	0.00975588609010533	557	601	1617	1456	112.679179112962	114.495185772725	141.504344323387	140.951353873573
AT1G04480	-1.45554255184623	5.83295694171445	5.03069469729381e-45	1.3884008815982e-43	436	446	393	329	88.2012963972198	84.9664772955666	34.3915938893576	31.8495847695092
AT1G04490	0.0221140264078832	0.743841885381731	1	1	6	8	20	12	1.21377930821862	1.52406237301465	1.75020834042532	1.1616869824745
AT1G04500	1.42441278764247	0.836418289281027	0.036819409169415	0.0555451784336505	3	4	28	15	0.606889654109311	0.762031186507323	2.45029167659545	1.45210872809312
AT1G04510	-0.47809249348365	6.49359117903784	1.05556469736069e-07	3.41260357115704e-07	503	554	908	794	101.755165338994	105.541319331264	79.4594586553097	76.8649553403961
AT1G04520	-4.54212464594331	4.3584342997666	2.96477579962038e-92	3.54236474350984e-90	253	237	29	18	51.1810274965519	45.1503478005589	2.53780209361672	1.74253047371175
AT1G04530	-0.684586600635393	6.74600044906803	3.5670853820436e-11	1.60387879901662e-10	697	639	952	913	141.00069630473	121.734482044545	83.3099170042454	88.3850179166015
AT1G04540	-0.868973770276333	3.16596049102899	0.00118698512885181	0.00231593882304603	58	65	67	83	11.7331999794467	12.383006780744	5.86319794042483	8.03500162878196
AT1G04550	-1.38255971226498	5.5272334262808	2.56221342742825e-33	4.18737048460855e-32	357	350	313	295	72.219868839008	66.6777288193908	27.3907605276563	28.5581383191648
AT1G04555	0.60070038677239	3.58991557811375	0.00926727613678608	0.0156233338997678	46	42	162	138	9.30564136300943	8.0013274583269	14.1766875574451	13.3594002984567
AT1G04570	0.483505070731214	2.15851990670468	0.208251829902286	0.263917643702968	17	16	60	44	3.43904137328609	3.04812474602929	5.25062502127597	4.25951893573983
AT1G04580	9.65686339711666	3.06949780192315	2.10601736839281e-32	3.27779271911494e-31	0	0	150	129	0	0	13.1265625531899	12.4881350616009
AT1G04590	-0.658473447335605	5.13725810867831	1.13527210441133e-07	3.65882514571381e-07	215	228	326	303	43.4937585445006	43.4357776309174	28.5283959489328	29.3325963074811
AT1G04600	3.12949547011709	3.48156435452608	8.81847471194623e-21	7.81537819903149e-20	14	4	189	168	2.83215171917678	0.762031186507323	16.5394688170193	16.263617754643
AT1G04620	0.339037062575341	6.52718814285567	0.000503455032909168	0.00103549925158551	408	389	1200	1064	82.5369929588662	74.1075328878372	105.012500425519	103.002912446072
AT1G04625	0.724866708091803	1.1924163496292	0.18649701435789	0.239366541975689	7	7	25	27	1.41607585958839	1.33355457638782	2.18776042553165	2.61379571056762
AT1G04630	-0.477630999600819	4.88213415164965	0.00102488942447979	0.0020181598103388	155	195	285	277	31.3559654623144	37.149020342232	24.9404688510609	26.815607845453
AT1G04635	0.0905122457150001	1.45125775700975	0.941649069473346	0.9585253774717	8	16	17	39	1.61837241095816	3.04812474602929	1.48767708936152	3.77548269304212
AT1G04640	-0.763540531536072	5.72537226205699	2.39468504177947e-12	1.18614391793904e-11	346	337	462	440	69.9946067739405	64.201127463242	40.429812663825	42.5951893573983
AT1G04650	1.24691823979552	2.63641528291735	0.000211313212695436	0.000458192143716616	15	16	95	71	3.03444827054655	3.04812474602929	8.31348961702029	6.87331464630746
AT1G04660	-3.55384867838598	0.369324200417277	8.43679066173458e-07	2.47224335302361e-06	8	20	3	2	1.61837241095816	3.81015593253662	0.262531251063798	0.193614497079083
AT1G04680	-1.91245480112536	5.5983951923725	8.27850616113753e-47	2.47282512541905e-45	356	475	253	240	72.0175722876382	90.4912033977447	22.1401355063803	23.23373964949
AT1G04690	0.537252844897284	6.38990470502948	7.30832945797848e-08	2.39716631618829e-07	299	367	1119	1044	60.4866688595613	69.9163613620469	97.9241566467968	101.066767475281
AT1G04700	-1.0846106106709	1.53071020380558	0.0135111262002952	0.022099375450316	13	28	24	19	2.62985516780701	5.33421830555126	2.10025000851039	1.83933772225129
AT1G04710	0.167657158670867	5.39501416347827	0.159125191038576	0.207607571635988	181	207	501	475	36.6156757979284	39.435113901754	43.8427189276543	45.9834430562823
AT1G04730	-0.728537377535834	2.89996866245853	0.00842442725919767	0.0142997792917514	41	56	71	60	8.29415860616058	10.6684366111025	6.2132396085099	5.8084349123725
AT1G04750	-0.0991596272621703	6.21601623979273	0.30811817960207	0.372115607353009	355	410	837	763	71.8152757362684	78.1081966170006	73.2462190467998	73.8639306356703
AT1G04760	1.48211725337557	0.680954861038299	0.024795029180873	0.0386153709107619	0	6	20	18	0	1.14304677976099	1.75020834042532	1.74253047371175
AT1G04770	0.398178409298947	5.5425161279835	0.000603571606910261	0.00122750240139145	195	194	588	561	39.4478275171052	36.9585125456052	51.4561252085045	54.3088664306829
AT1G04780	1.02542146802226	6.66353088528204	7.34332075687347e-26	8.4295471722868e-25	291	352	1565	1369	58.8682964486031	67.0587444126445	136.953802638282	132.529123250633
AT1G04790	-0.261891274597977	5.88629081419389	0.0169803868554495	0.0272506699780944	335	310	624	583	67.769344708873	59.0574169543176	54.6065002212701	56.4386258985528
AT1G04800	-4.5825178886041	5.38399067819234	9.70916879222767e-209	1.00132190780895e-205	442	491	48	39	89.4150757054384	93.5393281437739	4.20050001702078	3.77548269304212
AT1G04810	-0.211543384253112	6.90803206863485	0.0168090186038248	0.0270044043241737	609	677	1307	1182	123.19859978419	128.973778316364	114.376115046795	114.426167773738
AT1G04820	-0.866010387938775	7.13212828421619	2.29685659545337e-17	1.64679491357149e-16	804	1035	1195	1062	162.646427301295	197.17556950877	104.574948340413	102.809297948993
AT1G04830	-0.210853814961899	5.34914055189174	0.0770697289533847	0.108435509358912	218	219	445	402	44.1006481986099	41.721207461276	38.9421355744634	38.9165139128957
AT1G04840	-0.16843656577829	1.88806121950681	0.704593638561395	0.754949275350532	21	16	40	34	4.24822757876517	3.04812474602929	3.50041668085065	3.29144645034442
AT1G04850	0.117658839094103	6.63689432389617	0.213870641689775	0.270216985228651	446	497	1168	1122	90.2242619109175	94.6823749235349	102.212167080839	108.617732861366
AT1G04860	-0.176501165395888	6.50950647077725	0.0515996806135941	0.0754323889602638	460	504	1016	897	93.0564136300943	96.0159294999227	88.9105836936064	86.8361019399689
AT1G04870	-0.317844763109001	5.28436701429618	0.00827969298597083	0.014074831617949	213	222	401	381	43.089165441761	42.2927308511564	35.0916772255277	36.8835616935654
AT1G04900	-0.950650257514295	3.87155989313314	7.64763393492247e-06	2.00408628425999e-05	85	121	123	115	17.1952068664305	23.0514433918465	10.7637812936157	11.1328335820473
AT1G04910	0.30909040142303	5.92108201768845	0.0153556168267706	0.024852838169701	216	314	765	702	43.6960550958704	59.8194481408249	66.9454690212686	67.9586884747582
AT1G04920	-0.484331808399607	1.08254860502891	0.344370252108447	0.409660945244355	14	9	22	15	2.83215171917678	1.71457016964148	1.92522917446786	1.45210872809312
AT1G04930	0.800351660059615	3.26572245746001	0.00379035398005492	0.00682584194827461	24	39	134	112	4.85511723287448	7.4298040684464	11.7263958808497	10.8424118364287
AT1G04940	-0.15195448320657	6.18880528925229	0.109885555815648	0.14908311751074	368	397	801	742	74.4451309040754	75.6315952608518	70.0958440340342	71.8309784163399
AT1G04945	-0.136520739793505	6.4653877603072	0.137599804815385	0.182377446926236	450	471	974	904	91.0334481163966	89.7291722112373	85.2351461787132	87.5137526797457
AT1G04950	-0.0330260487213998	5.87873210947299	0.748550380142882	0.793657012564991	280	310	699	595	56.6430343835356	59.0574169543176	61.169781497865	57.6003128810273
AT1G04960	0.084995975491818	5.60817658744821	0.440735359559013	0.507713660820627	223	243	579	529	45.1121309554588	46.2933945803199	50.6685314553131	51.2110344774175
AT1G04970	0.213018053688732	6.26791896560754	0.0300164289043973	0.0460444594004748	320	382	948	874	64.7348964383265	72.7739783114494	82.9598753361603	84.6095352235594
AT1G04980	1.14435544063839	4.4928835744989	1.07017985047322e-10	4.6455857709399e-10	67	60	325	305	13.5538689417746	11.4304677976099	28.4408855319115	29.5262108045602
AT1G04985	-0.826312756642434	5.89941996079711	3.23361320682043e-16	2.13414115148691e-15	377	407	501	489	76.2657998664034	77.5366732271201	43.8427189276543	47.3387445358359
AT1G04990	1.22660590002391	6.11282614429986	6.47678906405423e-29	8.59259862627913e-28	204	187	1053	999	41.2684964794331	35.6249579692174	92.1484691233933	96.7104412910021
AT1G05000	0.113508635859725	4.55946070873614	0.699160268293364	0.750029861885934	151	68	256	279	30.5467792568353	12.9545301706245	22.4026667574441	27.0092223425321
AT1G05010	-0.36687174089542	7.65325330567052	1.4742465978817e-05	3.73276419246568e-05	1062	1205	2044	1892	214.838937554696	229.561894935331	178.871292391468	183.159314236813
AT1G05020	-0.202984178901809	2.02914752118379	0.64749504665797	0.703619423206684	15	27	36	45	3.03444827054655	5.14371050892443	3.15037501276558	4.35632618427937
AT1G05030	0.716636700998186	5.34019483956644	2.62581207968833e-08	9.06816843522962e-08	135	156	537	533	27.310034434919	29.7192162737856	46.9930939404199	51.5982634715757
AT1G05055	0.441012146426427	4.31588683149233	0.0188674162649966	0.0300330643145904	77	83	281	208	15.5768344554723	15.812147120027	24.5904271829758	20.1359076962247
AT1G05060	0.484100365580863	5.17325364326095	0.000753124202218416	0.00150909793869208	120	169	469	435	24.2755861643724	32.1958176299344	41.0423855829738	42.1111531147006
AT1G05070	-0.124324315861839	5.18103351217245	0.339357646002487	0.404409966150868	191	185	406	368	38.6386413116261	35.2439423759637	35.5292293106341	35.6250674625513
AT1G05090	0.53990850830286	2.84591452122282	0.100019828691631	0.1370839017425	24	29	107	67	4.85511723287448	5.52472610217809	9.36361462127548	6.48608565214929
AT1G05100	1.90619501406426	0.998607592480412	0.00344059927707053	0.00623437607122222	0	6	25	26	0	1.14304677976099	2.18776042553165	2.51698846202808
AT1G05120	0.473414111200555	5.61045764359724	3.67652737822073e-05	8.82754000444005e-05	187	208	681	551	37.829455106147	39.6256216983808	59.5945939914823	53.3407939452874
AT1G05135	-1.71082925412754	4.36949689447656	1.01711537916858e-20	8.96553119874423e-20	153	202	121	121	30.9513723595748	38.4825749186198	10.5887604595732	11.7136770732845
AT1G05140	-0.249831249709249	6.67108659908531	0.00608245168453798	0.0105829906551697	531	575	1080	1004	107.419468777348	109.541983060428	94.5112503829675	97.1944775336998
AT1G05150	-0.400572190957197	6.07531054472864	3.18305367497538e-05	7.71834386352464e-05	365	408	712	602	73.8382412499661	77.727181023747	62.3074169191415	58.2779636208041
AT1G05160	-0.177478675883723	5.18898941884233	0.166795844824686	0.216534025396828	197	189	418	349	39.8524206198447	36.005973562471	36.5793543148893	33.7857297403
AT1G05170	0.244086798404014	4.88251465561699	0.107342854099404	0.145966913676463	117	145	392	305	23.6686965102631	27.6236305108905	34.3040834723363	29.5262108045602
AT1G05180	0.264617567548734	6.04976237150842	0.0122813873799244	0.020223007202489	265	325	867	723	53.6085861129891	61.91503390372	75.8715315574378	69.9916406940886
AT1G05190	-0.932184407832213	7.65866104390565	2.30408393883179e-26	2.70836981292195e-25	1309	1364	1585	1551	264.806185743029	259.852634598997	138.704010978707	150.148042484829
AT1G05200	0.299488709326207	7.10284872616444	0.00948435239135743	0.0159565454716793	662	547	1766	1583	133.920317006788	104.207764754876	154.543396459556	153.245874438094
AT1G05205	-0.782453123430062	3.94847603694053	4.77165463266872e-05	0.00011284162747664	93	112	143	124	18.8135792773886	21.3368732222051	12.5139896340411	12.0040988189032
AT1G05210	-0.459847820728379	1.45436641591737	0.395919217546497	0.462476129229425	22	8	35	15	4.45052413013494	1.52406237301465	3.06286459574432	1.45210872809312
AT1G05220	0.62109457952662	2.9588160010203	0.0813438178326175	0.113787272303694	38	17	97	94	7.68726895205127	3.23863254265612	8.48851045106282	9.09988136271691
AT1G05230	-0.0172993024797476	5.60266804673752	0.879714254174278	0.907406475261619	226	258	581	492	45.7190206095681	49.1510115297224	50.8435522893556	47.6291662814545
AT1G05270	-0.174666694764529	6.01577072439751	0.0871130653287277	0.121002375779147	313	372	707	652	63.3188205787381	70.8689003451811	61.8698648340352	63.1183260477812
AT1G05300	3.46853784106195	5.62840415011133	3.41601037651895e-120	6.90069312658647e-118	34	38	949	842	6.87808274657219	7.23929627181957	83.0473857531816	81.5117032702941
AT1G05310	0.545308482700048	2.75881481758949	0.177651999312535	0.229230273049462	12	38	95	68	2.42755861643724	7.23929627181957	8.31348961702029	6.58289290068883
AT1G05320	0.604502600815625	5.97739265511855	2.30429308030012e-09	8.87608077619047e-09	236	246	854	789	47.7419861232658	46.8649179702004	74.7338961361613	76.3809190976984
AT1G05340	1.93604202301602	3.86453849091972	3.02933493598276e-14	1.73566719504626e-13	30	21	214	224	6.06889654109311	4.00066372916345	18.727229242551	21.6848236728573
AT1G05350	-0.0292293701987865	5.31538655929751	0.831847394346697	0.866194584558589	187	211	456	418	37.829455106147	40.1971450882613	39.9047501616974	40.4654298895284
AT1G05360	-0.164656107939262	4.52546172181692	0.334789069972337	0.399914156675685	129	113	242	242	26.0962551267004	21.5273810188319	21.1775209191464	23.4273541465691
AT1G05370	-0.54810414839184	0.925835016364285	0.376079112920474	0.442386253912636	6	15	18	14	1.21377930821862	2.85761694940246	1.57518750638279	1.35530147955358
AT1G05380	-0.0203636742105162	6.49983595553799	0.832990664428088	0.867062526930592	454	449	1099	903	91.8426343218757	85.538000685447	96.1739483063715	87.4169454312061
AT1G05385	-0.698943039297628	5.28651670659684	2.79187311970005e-09	1.06703245134625e-08	243	254	369	318	49.1580619828542	48.388980343215	32.2913438808472	30.7847050355742
AT1G05400	3.62894083144454	1.57620234617656	2.74196118715654e-08	9.44764013756506e-08	1	2	44	43	0.20229655136977	0.381015593253662	3.85045834893571	4.16271168720029
AT1G05410	-0.30217146391935	4.88697619573957	0.0312914259072704	0.0478280413925868	150	179	318	280	30.3444827054655	34.1008955962027	27.8283126127626	27.1060295910717
AT1G05430	-0.372290051253559	5.29453856833767	0.00161149706460323	0.00307590931043253	217	230	418	357	43.8983516472401	43.8167932241711	36.5793543148893	34.5601877286164
AT1G05460	0.0697572818805872	4.89530937728493	0.626377315288258	0.684085580931524	131	154	363	308	26.5008482294399	29.338200680532	31.7662813787196	29.8166325501788
AT1G05470	-1.8946367753806	4.3202439840365	5.72525048387515e-21	5.11565359012921e-20	145	213	116	99	29.3329999486167	40.578160681515	10.1512083744669	9.58391760541462
AT1G05500	0.0696589300837919	6.24281443598146	0.494050763479928	0.559901863526287	329	402	928	792	66.5555654006544	76.584134243986	81.209666995735	76.671340843317
AT1G05520	0.146520357535854	6.27627039715757	0.139510365779465	0.184672405421105	345	380	997	806	69.7923102225707	72.3929627181957	87.2478857702024	78.0266423228706
AT1G05540	-1.56672342113883	3.78244666769216	1.61589596931262e-13	8.79052790635222e-13	123	108	92	83	24.8824758184817	20.5748420356977	8.05095836595649	8.03500162878196
AT1G05550	-1.33862367378365	0.246219096478765	0.043556314777324	0.0647217705362602	8	8	8	6	1.61837241095816	1.52406237301465	0.700083336170129	0.58084349123725
AT1G05560	-0.0809587835976411	6.7192949295987	0.39778375147379	0.464294294146349	548	527	1192	1089	110.858510150634	100.39760882234	104.312417089349	105.423093659561
AT1G05562	-0.111562548339715	6.50352333654585	0.253000108090603	0.313331887121437	481	455	1021	924	97.3046412088595	86.681047465208	89.3481357787127	89.4498976505365
AT1G05570	1.3001864709233	7.5261553277774	9.42827130427976e-47	2.79919660920245e-45	483	550	3116	2596	97.709234311599	104.779288144757	272.682459438265	251.31161720865
AT1G05575	1.70629630499259	2.70792206678112	3.02944782387828e-06	8.33268249703746e-06	8	17	107	77	1.61837241095816	3.23863254265612	9.36361462127548	7.45415813754471
AT1G05590	0.237007329569361	5.16681575455888	0.0673398220251982	0.0959793288175559	146	175	450	398	29.5352964999864	33.3388644096954	39.3796876595698	38.5292849187376
AT1G05600	-0.126870038203036	4.18648205688523	0.501544713488645	0.56703027122144	101	87	207	180	20.4319516883468	16.5741783065343	18.1146563234021	17.4253047371175
AT1G05610	-1.14012841880973	0.084227200706709	0.120581475223327	0.161901740921001	7	6	5	8	1.41607585958839	1.14304677976099	0.437552085106331	0.774457988316333
AT1G05620	1.1323458489128	4.50895765512808	1.07751392152131e-07	3.47773279328553e-07	44	86	343	294	8.90104826026989	16.3836705099075	30.0160730382943	28.4613310706252
AT1G05630	-0.14635498061138	5.11382320168926	0.316559567364769	0.380854959324163	154	209	402	333	31.1536689109446	39.8161294950076	35.179187642549	32.2368137636674
AT1G05640	0.613591987386351	2.20454970329331	0.101884543087682	0.139308326132379	12	20	62	48	2.42755861643724	3.81015593253662	5.4256458553185	4.646747929898
AT1G05670	0.0939778373413544	4.52455320251843	0.614986576712104	0.67401207957233	114	103	287	234	23.0618068561538	19.6223030525636	25.1154896851034	22.6528961582527
AT1G05675	-0.195998096480905	2.77131742752894	0.588433919914916	0.649341817915908	45	26	77	63	9.10334481163966	4.9532027122976	6.73830211063749	6.09885665799112
AT1G05680	4.19327583362576	3.88290852106936	1.24019223073617e-38	2.61588447376483e-37	2	10	256	241	0.40459310273954	1.90507796626831	22.4026667574441	23.3305468980295
AT1G05690	-0.842507315711881	4.49636662370216	1.32896262218263e-05	3.37887927619939e-05	174	129	208	173	35.19959993834	24.5755057648612	18.2021667404234	16.7476539973407
AT1G05710	-0.0669450737073307	4.05985063978954	0.767408138085792	0.810356271471609	77	91	212	149	15.5768344554723	17.3362094930416	18.5522084085084	14.4242800323917
AT1G05720	0.120170748956937	4.92755736349552	0.4644634009289	0.53105148449071	115	171	355	339	23.2641034075236	32.5768332231881	31.0661980425495	32.8176572549046
AT1G05730	0.315341674423658	3.25503536235602	0.297149798612118	0.360513299721656	27	53	128	95	5.46200688698379	10.096913221222	11.2013333787221	9.19668861125646
AT1G05750	0.067792915401615	4.41688580769998	0.721400257298328	0.77047159766604	92	112	238	240	18.6112827260189	21.3368732222051	20.8274792510613	23.23373964949
AT1G05760	-0.706553316735476	2.21079487164138	0.0767255246807858	0.107997748446232	29	30	29	51	5.86659998972334	5.71523389880493	2.53780209361672	4.93716967551662
AT1G05770	-0.119820168516586	-0.256274046010242	0.999999999999998	1	6	0	13	0	1.21377930821862	0	1.13763542127646	0
AT1G05780	0.0348048255216602	3.84756430004527	0.925408515345382	0.94553028773557	78	60	181	138	15.7791310068421	11.4304677976099	15.8393854808492	13.3594002984567
AT1G05785	0.474285065855379	3.84595173349383	0.0378044988775423	0.0569217116570956	44	69	183	168	8.90104826026989	13.1450379672513	16.0144063148917	16.263617754643
AT1G05790	0.195486093499077	6.05307864815837	0.0771792576486726	0.108574022085271	265	344	847	716	53.6085861129891	65.5346820396298	74.1213232170124	69.3139899543118
AT1G05805	1.12815915169811	6.35694662942391	1.6148698535992e-29	2.20819084307581e-28	248	242	1258	1145	50.169544739703	46.1028867836931	110.088104612753	110.844299577775
AT1G05810	-1.22085374256918	4.60464824903646	2.83430832081749e-14	1.62725671099967e-13	161	206	181	171	32.569744770533	39.2446061051272	15.8393854808492	16.5540395002616
AT1G05820	-0.905983785652392	2.24948242911762	0.0185906688218318	0.0296214145034798	25	40	51	27	5.05741378424425	7.62031186507323	4.46303126808457	2.61379571056762
AT1G05830	-0.568383136049151	6.58817479893252	2.98618469879268e-07	9.19024488343688e-07	620	537	941	815	125.423861849258	102.302686788608	82.3473024170115	78.8979075597264
AT1G05835	-1.85599230849795	2.07798293945714	1.7702321306758e-05	4.43576708447472e-05	22	55	25	22	4.45052413013494	10.4779288144757	2.18776042553165	2.12975946786992
AT1G05840	-0.521457837178134	6.29441375114041	1.06876473701463e-07	3.45129285131865e-07	423	513	779	682	85.5714412294128	97.7304996695642	68.1706148595663	66.0225435039674
AT1G05850	-0.801717194205623	7.82660982347603	9.44539247988255e-17	6.46915294104504e-16	1305	1601	1880	1842	263.99699953755	305.002982399556	164.51958399998	178.318951809836
AT1G05860	-0.0614326279397972	4.49487908252988	0.750078496915353	0.79490471319937	92	136	251	237	18.6112827260189	25.909060341249	21.9651146723378	22.9433179038714
AT1G05870	-2.4134886899722	5.60554406228547	5.81651994214003e-68	3.83753226485636e-66	484	417	199	181	97.9115308629688	79.4417511933885	17.414572987232	17.522111985657
AT1G05880	8.21668425881748	1.74639241837918	6.75543053936965e-13	3.48440803945639e-12	0	0	61	42	0	0	5.33813543829724	4.06590443866075
AT1G05890	-0.708269556883202	7.38371904834285	4.0932851069457e-17	2.88621524543364e-16	990	1097	1520	1344	200.273585856072	208.987052899633	133.015833872325	130.108942037144
AT1G05900	-0.37488360563835	5.62324845150583	0.00175308596149809	0.00332736530565237	297	263	509	461	60.0820757568217	50.1035505128565	44.5428022638245	44.6281415767287
AT1G05910	0.135753791931729	5.90463544495625	0.1987115732792	0.253005411202465	284	277	740	644	57.4522205890147	52.7706596656321	64.757708595737	62.3438680594648
AT1G05940	0.990083951148085	6.36593568283983	1.29326161792071e-24	1.40085469337514e-23	249	280	1244	1112	50.3718412910728	53.3421830555126	108.862958774455	107.64966037597
AT1G05950	-1.28738028502916	2.78539582464183	2.4937022678612e-06	6.9183202518392e-06	50	58	53	46	10.1148275684885	11.0494522043562	4.63805210212711	4.45313343281892
AT1G05960	0.0254448296839178	6.94719025911147	0.792323407357605	0.831890755354031	549	665	1495	1275	111.060806702004	126.687684756843	130.828073446793	123.429241887916
AT1G05970	-0.580286858909641	3.62083294596686	0.00977004591669308	0.0163957930617795	66	86	128	100	13.3515723904048	16.3836705099075	11.2013333787221	9.68072485395416
AT1G06000	-0.147804514854266	6.04213500138182	0.292163499737596	0.355454102654799	274	419	744	653	55.429255075317	79.8227667866421	65.107750263822	63.2151332963207
AT1G06002	-0.075242359786242	5.38252417402044	0.626113487938716	0.683835560791436	171	255	482	422	34.5927102842307	48.5794881398419	42.1800210042503	40.8526588836866
AT1G06010	-0.567324920286667	3.39383546483336	0.0907596574824807	0.125595726579746	38	92	95	99	7.68726895205127	17.5267172896684	8.31348961702029	9.58391760541462
AT1G06020	1.60727266038336	0.304192997837196	0.0603753043174962	0.0869317428246997	0	4	16	12	0	0.762031186507323	1.40016667234026	1.1616869824745
AT1G06040	0.447991239958569	6.88917514302055	4.93081474134659e-06	1.32391497474221e-05	438	546	1562	1441	88.6058894999593	104.01725695825	136.691271387218	139.49924514548
AT1G06050	0.897242854512849	4.16155154306071	4.15988657186505e-06	1.12524816918409e-05	59	55	254	223	11.9354965308164	10.4779288144757	22.2276459234016	21.5880164243178
AT1G06060	0.348029099252712	5.12691588009682	0.00716969241048118	0.0123258574121231	140	157	453	395	28.3215171917678	29.9097240704124	39.6422189106336	38.238863173119
AT1G06070	0.627108293981397	5.07454246032732	7.9379238329953e-06	2.07502157827565e-05	132	119	452	418	26.7031447808097	22.6704277985929	39.5547084936123	40.4654298895284
AT1G06080	-4.21549116530774	1.09746688969222	7.11752328773789e-09	2.61126884147583e-08	11	42	4	2	2.22526206506747	8.0013274583269	0.350041668085065	0.193614497079083
AT1G06110	-0.32532698723425	6.19414852693414	0.00096993634083188	0.00191765741081633	372	446	779	684	75.2543171095545	84.9664772955666	68.1706148595663	66.2161580010465
AT1G06130	0.107921319418494	6.15493007618526	0.26744502745426	0.329244538101792	333	343	872	763	67.3647516061335	65.344174243003	76.3090836425441	73.8639306356703
AT1G06140	-0.246046936592737	1.60736744002778	0.618712761924562	0.677451752900748	17	14	37	22	3.43904137328609	2.66710915277563	3.23788542978685	2.12975946786992
AT1G06149	-0.211500706038359	6.37955245364323	0.0294912519596561	0.0453097916065125	454	437	930	799	91.8426343218757	83.2519071259251	81.3846878297775	77.3489915830938
AT1G06150	-0.181921902647317	6.48939886360267	0.0594900196631656	0.0857547978117571	487	464	1001	882	98.5184205170781	88.3956176348495	87.5979274382874	85.3839932118757
AT1G06160	1.18220580623214	4.35369690472003	7.07356170633099e-08	2.32405167061629e-07	39	74	314	260	7.88956550342104	14.0975769503855	27.4782709446776	25.1698846202808
AT1G06180	-0.597581848297343	3.20385575229378	0.0308896950658933	0.0472693147064569	56	58	105	65	11.3286068767071	11.0494522043562	9.18859378723295	6.29247115507021
AT1G06190	-0.648440557167383	6.6115542884752	7.11984276779124e-13	3.66657868685596e-12	586	622	907	821	118.545779102685	118.495849501889	79.3719482382884	79.4787510509637
AT1G06200	0.0498351016826104	5.81578329802314	0.643256353640937	0.700100435991677	271	275	654	613	54.8223654212077	52.3896440723785	57.2318127319081	59.342843354739
AT1G06210	0.621816600809349	5.39414320624812	4.81363308947801e-06	1.2929834186199e-05	131	186	568	523	26.5008482294399	35.4344501725905	49.7059168680792	50.6301909861803
AT1G06220	-0.370006020692936	6.81171324773809	7.50157174720111e-05	0.000172912949519357	582	689	1188	1017	117.736592897206	131.259871875886	103.962375421264	98.4529717647139
AT1G06230	-0.0962019777170338	6.88812356877111	0.286267254708786	0.349125963528889	605	611	1361	1193	122.389413578711	116.400263738994	119.101677565943	115.491047507673
AT1G06240	-0.0591401734451145	5.32943292033803	0.652676659810382	0.708425145348941	184	223	458	417	37.2225654520377	42.4832386477833	40.0797709957399	40.3686226409889
AT1G06250	-0.768944095806309	2.5940740357073	0.027663305903305	0.0426720049732553	49	30	49	55	9.91253101711874	5.71523389880493	4.28801043404204	5.32439866967479
AT1G06260	0.267229286275202	2.94061420057585	0.384613612080436	0.451064822423199	37	28	94	82	7.4849724006815	5.33421830555126	8.22597919999902	7.93819438024241
AT1G06265	0.405272080302451	4.10727379544962	0.0618408422343565	0.0889373433821809	81	59	217	200	16.3860206609514	11.239960000983	18.9897604936148	19.3614497079083
AT1G06270	0.637704688776332	3.07583179840887	0.0415691862796176	0.0620371824180584	19	41	105	103	3.84363447602563	7.81081966170006	9.18859378723295	9.97114659957279
AT1G06290	0.412083157720328	6.64271174807933	1.63053744660094e-05	4.10040827337595e-05	383	457	1310	1193	77.479579174622	87.0620630584617	114.638646297859	115.491047507673
AT1G06350	-7.81024341618398	0.445709434409763	2.79977362050379e-08	9.63497788791216e-08	6	29	0	0	1.21377930821862	5.52472610217809	0	0
AT1G06360	-9.14635268172623	4.56333736776457	2.5598844199092e-122	5.33626970299156e-120	254	340	2	0	51.3833240479216	64.7726508531225	0.175020834042532	0
AT1G06370	-0.823106855813827	4.06876872884366	7.99173850604774e-05	0.000183585130159444	127	98	150	136	25.6916620239608	18.6697640694294	13.1265625531899	13.1657858013777
AT1G06380	-0.928919958527363	3.94766542901551	1.01193192712368e-06	2.93325534201014e-06	105	110	131	122	21.2411378938259	20.9558576289514	11.4638646297859	11.8104843218241
AT1G06390	-0.894683540622454	6.69891099882177	1.01898437587726e-23	1.05200204664462e-22	662	714	869	790	133.920317006788	136.022566791557	76.0465523914803	76.4777263462379
AT1G06400	-0.250774407187964	6.00919955813269	0.0126314968181074	0.0207611290178506	326	375	720	602	65.9486757465451	71.4404237350616	63.0075002553116	58.2779636208041
AT1G06410	0.0643569351558278	7.61199462733835	0.500911150832413	0.566379342213568	978	914	2302	2139	197.846027239635	174.124126116923	201.448979982955	207.07070462608
AT1G06430	-0.62451198573246	7.77466757994298	3.72798599373143e-13	1.97182413499881e-12	1328	1333	1997	1873	268.649820219055	253.946892903566	174.758302791469	181.319976514561
AT1G06440	0.102795954565663	2.15863239544173	0.83672058302762	0.870343976240907	18	22	46	50	3.64133792465586	4.19117152579028	4.02547918297824	4.84036242697708
AT1G06450	1.31420577600437	4.2900399801198	4.22629803831375e-12	2.05036667642382e-11	47	53	294	264	9.5079379143792	10.096913221222	25.7280626042523	25.557113614439
AT1G06460	1.54459089721737	7.39057804591766	9.06962938485729e-61	4.80322669719672e-59	412	413	2753	2639	83.3461791643453	78.6797200068811	240.916178059546	255.47432889585
AT1G06470	0.620756026631206	5.91356036931438	9.36004367135645e-09	3.39396846299463e-08	204	254	848	731	41.2684964794331	48.388980343215	74.2088336340337	70.7660986824049
AT1G06475	-0.344879891449993	0.693977063979418	0.701506171369375	0.752243732769317	6	10	12	16	1.21377930821862	1.90507796626831	1.05012500425519	1.54891597663267
AT1G06490	-0.422917777602287	2.61911100075936	0.295413446395327	0.358806575473652	20	51	55	62	4.0459310273954	9.71589762796837	4.81307293616964	6.00204940945158
AT1G06500	-0.0352460988724257	4.08719202205597	0.871538675148848	0.900442915719797	80	89	199	171	16.1837241095816	16.9551938997879	17.414572987232	16.5540395002616
AT1G06510	-0.205542684478083	5.55728001093336	0.0600323610026277	0.0864887959595979	243	261	515	465	49.1580619828542	49.7225349196029	45.0678647659521	45.0153705708869
AT1G06515	-0.58014028260701	4.64829184013614	0.000227561170010076	0.000491086027130775	140	169	230	232	28.3215171917678	32.1958176299344	20.1273959148912	22.4592816611737
AT1G06520	0.448227198568425	3.14316194284762	0.098346971230794	0.135102979617738	33	36	108	103	6.67578619520242	6.85828067856591	9.45112503829674	9.97114659957279
AT1G06530	-0.662701980683676	6.16659317181051	1.07099223998387e-11	5.03746830112433e-11	436	459	640	626	88.2012963972198	87.4430786517154	56.0066668936103	60.6013375857531
AT1G06550	-0.791501682937297	5.62230819403788	4.02501598035866e-14	2.28675523731887e-13	309	334	441	392	62.509634373259	63.6296040733615	38.5920939063784	37.9484414275003
AT1G06560	-1.27895461156839	4.76977657215057	1.55690076026546e-19	1.27913922001684e-18	197	219	200	184	39.8524206198447	41.721207461276	17.5020834042532	17.8125337312757
AT1G06570	-0.369201020091228	6.46223621177361	4.51542520323021e-05	0.000107079458861547	473	525	926	807	95.6862687979013	100.016593229086	81.0346461616925	78.1234495714101
AT1G06580	-0.218925046880974	2.95294496110724	0.432340727894381	0.498747001241634	42	40	82	76	8.49645515753035	7.62031186507323	7.17585419574383	7.35735088900516
AT1G06590	-0.471426122529933	4.09266310965077	0.0145717554678984	0.0236937638696762	104	98	187	141	21.0388413424561	18.6697640694294	16.3644479829768	13.6498220440754
AT1G06620	1.44127617708884	4.68259718523079	4.13321521368691e-18	3.10664948646701e-17	56	68	394	361	11.3286068767071	12.9545301706245	34.4791043063789	34.9474167227745
AT1G06630	0.0809873591010204	5.99003662198375	0.488399572552577	0.554407926321849	324	284	761	684	65.5440826438055	54.10421424202	66.5954273531836	66.2161580010465
AT1G06640	-0.246798088491993	6.2030502773436	0.0101388439416186	0.0169601030421731	375	425	781	729	75.8612067636638	80.9658135664031	68.3456356936089	70.5724841853259
AT1G06645	-0.0793050061574019	5.77960566125201	0.457054860596177	0.52386464631388	282	278	621	568	57.0476274862752	52.961167462259	54.3439689702063	54.9865171704597
AT1G06650	0.1169992733849	6.67309788172607	0.310146526652678	0.374150168673227	523	441	1222	1128	105.80109636639	84.0139383124324	106.937729599987	109.198576352603
AT1G06660	1.36830346974492	1.84050059012535	0.00211116358976351	0.003957548124119	7	9	47	46	1.41607585958839	1.71457016964148	4.11298959999951	4.45313343281892
AT1G06670	-0.233006401528333	6.55076807652355	0.0117402521564329	0.0194069715712252	504	507	1014	916	101.957461890364	96.5874528898032	88.7355628595639	88.6754396622201
AT1G06680	-0.287804636693386	8.86473648186999	0.00538276016390548	0.00945711336965192	2547	2549	4484	4840	515.249316338805	485.604373601792	392.396709923357	468.547082931382
AT1G06690	-0.210079221047348	6.37021662580241	0.0512929124348523	0.0750343127406444	464	420	869	845	93.8655998355734	80.013274583269	76.0465523914803	81.8021250159127
AT1G06700	-0.482233797163739	6.99202782884362	3.95064268533063e-08	1.33838775620582e-07	703	788	1283	1111	142.214475612948	150.120143741943	112.275865038284	107.552853127431
AT1G06710	-0.853997768578995	3.95888361332472	3.54720568091136e-05	8.53900433875407e-05	112	99	151	112	22.6572137534143	18.8602718660563	13.2140729702112	10.8424118364287
AT1G06720	-1.1410654172421	5.8561432639483	2.81274733773206e-26	3.28461168551011e-25	419	411	468	378	84.7622550239337	78.2987044136275	40.9548751659526	36.5931399479467
AT1G06730	-0.244726798905318	5.07169450922452	0.0714873747626728	0.101272058160394	191	174	369	323	38.6386413116261	33.1483566130686	32.2913438808472	31.268741278272
AT1G06750	0.12739663789462	1.43252496872134	0.85479294505827	0.885850844003428	10	13	24	32	2.0229655136977	2.4766013561488	2.10025000851039	3.09783195326533
AT1G06760	0.39600467503557	6.66941594930467	0.000291094742819291	0.00061912531048996	371	492	1294	1242	75.0520205581847	93.7298359404008	113.238479625518	120.234602686111
AT1G06770	-0.238191749775697	4.38410145059998	0.166048625458539	0.215721197100051	116	110	226	204	23.4663999588933	20.9558576289514	19.7773542468062	19.7486787020665
AT1G06780	0.842300631419492	5.01360901559295	4.54587460370268e-08	1.52501990856966e-07	120	96	465	406	24.2755861643724	18.2887484761758	40.6923439148888	39.3037429070539
AT1G06790	-0.117593217202142	4.2753987512433	0.546472649172366	0.609247357790881	83	117	226	187	16.7906137636909	22.2894122053392	19.7773542468062	18.1029554768943
AT1G06800	0.48231820799549	4.86883361477202	0.00188965571545366	0.00357111916463017	98	135	375	353	19.8250620342375	25.7185525446222	32.8164063829748	34.1729587344582
AT1G06820	-0.521085789113509	6.56893243940853	7.9224547463874e-09	2.89142299786666e-08	547	581	932	831	110.656213599264	110.685029840189	81.5597086638201	80.4468235363591
AT1G06830	0.421270292565068	4.11471226388411	0.0275814856463093	0.0425692510428033	69	71	227	194	13.9584620445141	13.526053560505	19.8648646638274	18.7806062166711
AT1G06840	0.13761618435363	5.84492201441484	0.219199040649054	0.276217815222095	236	303	692	635	47.7419861232658	57.7238623779297	60.5572085787162	61.4726028226089
AT1G06850	-0.154271989078608	3.56410329200798	0.506131705936308	0.5715237006755	61	62	132	116	12.340089633556	11.8114833908635	11.5513750468071	11.2296408305868
AT1G06870	0.345333595239863	5.00610518350567	0.0456397113424959	0.0675594574669382	104	170	417	361	21.0388413424561	32.3863254265612	36.491843897868	34.9474167227745
AT1G06890	0.12943796426503	6.40884049647415	0.169749703830135	0.220018881237697	371	430	1029	934	75.0520205581847	81.9183525495373	90.0482191148829	90.4179701359319
AT1G06900	-0.73841546335061	6.7954206806705	3.11112935414691e-16	2.05538029988229e-15	677	730	1035	859	136.954765277334	139.070691537587	90.5732816170105	83.1574264954663
AT1G06910	0.0778243788291347	3.9657083909363	0.781538810648979	0.822639288497355	85	62	205	146	17.1952068664305	11.8114833908635	17.9396354893596	14.1338582867731
AT1G06950	-0.92846214768552	7.98376123449809	2.14498846820315e-30	3.05458205192156e-29	1598	1741	2051	1880	323.269889088893	331.674073927313	179.483865310617	181.997627254338
AT1G06960	-0.645774809014687	4.86022067091032	3.31119895689147e-06	9.05933308577051e-06	181	184	288	236	36.6156757979284	35.0534345793369	25.2030001021247	22.8465106553318
AT1G06980	-0.205665691809972	2.87094723715015	0.536681528987893	0.600911830806829	42	35	65	84	8.49645515753035	6.66777288193908	5.6881771063823	8.1318088773215
AT1G07000	1.01156209603958	5.84914970930615	1.41780156574658e-19	1.16877667988238e-18	167	195	900	739	33.7835240787516	37.149020342232	78.7593753191396	71.5405566707213
AT1G07010	-1.50033815660056	7.14301075953234	3.09885424176203e-40	7.01989004246554e-39	1142	994	857	838	231.022661664278	189.36474984707	74.9964273872251	81.1244742761359
AT1G07020	0.304757305647775	4.0435549824425	0.14019168173602	0.185474039809419	59	82	194	195	11.9354965308164	15.6216393234001	16.9770209021256	18.8774134652106
AT1G07030	1.15386062862684	5.20146218215595	3.2910950477433e-18	2.48992306797413e-17	104	107	563	491	21.0388413424561	20.3843342390709	49.2683647829729	47.5323590329149
AT1G07040	1.39779791686847	6.22486746944243	2.9541691632349e-42	7.32746136121365e-41	181	207	1229	1065	36.6156757979284	39.435113901754	107.550302519136	103.099719694612
AT1G07050	5.09319984247616	5.81874646739888	1.01032441095333e-174	5.35062346827849e-172	18	10	1104	1049	3.64133792465586	1.90507796626831	96.6115003914778	101.550803717979
AT1G07070	-1.99122901130551	3.90898840539099	2.06247204042054e-21	1.88674788198135e-20	121	157	78	78	24.4778827157422	29.9097240704124	6.82581252765876	7.55096538608425
AT1G07080	0.0431424948186386	6.40119492814763	0.655708894754489	0.71116487478354	385	439	968	932	77.8841722773615	83.6329227191787	84.7100836765856	90.2243556388528
AT1G07090	0.327126423243817	4.51382670380025	0.0830619382577959	0.115903587390555	75	120	280	266	15.1722413527328	22.8609355952197	24.5029167659545	25.7507281115181
AT1G07110	-0.372167708361065	8.20090550951876	6.06084029031924e-05	0.00014153517517436	1697	1608	2931	2797	343.2972476745	306.336536975944	256.493032289331	270.769874165098
AT1G07119	-0.859836073063471	1.91314391901643	0.030753101234634	0.0470823516440857	23	27	40	22	4.65282068150471	5.14371050892443	3.50041668085065	2.12975946786992
AT1G07120	-0.937718573720596	1.76149943424521	0.0170787241909829	0.02739053859243	23	23	34	20	4.65282068150471	4.38167932241711	2.97535417872305	1.93614497079083
AT1G07128	1.14426116674135	4.13305382763296	8.21922024172213e-09	2.9941554310568e-08	45	53	257	229	9.10334481163966	10.096913221222	22.4901771744654	22.168859915555
AT1G07130	1.03557472372474	4.29702345198033	2.10756200791885e-08	7.34703389880268e-08	54	63	284	254	10.9240137739676	12.0019911874903	24.8529584340396	24.5890411290436
AT1G07135	0.780809095600545	4.02649007145569	8.70977617615178e-05	0.000199006604677815	52	58	224	200	10.519420671228	11.0494522043562	19.6023334127636	19.3614497079083
AT1G07140	-0.365263999208656	6.83889208699721	8.25120286724924e-05	0.000189190639110401	607	685	1140	1104	122.79400668145	130.497840689379	99.7618754042434	106.875202387654
AT1G07150	0.187473514761033	2.82537150990901	0.623644618613423	0.681632993179943	31	31	103	57	6.27119309246288	5.90574169543176	9.01357295319042	5.51801316675387
AT1G07170	-0.5760995570361	4.40228286990287	0.00209544384932812	0.00393071244759568	106	155	203	188	21.4434344451956	29.5287084771588	17.764614655317	18.1997627254338
AT1G07180	-2.50728455728127	6.64460656022615	3.02764460172019e-124	6.59185510785635e-122	911	889	397	315	184.292158297861	169.361431201253	34.7416355574427	30.4942832899556
AT1G07200	-1.60340888399169	6.47645514526253	2.88467088844872e-61	1.55716600713919e-59	661	738	578	456	133.718020455418	140.594753910601	50.5810210382918	44.144105334031
AT1G07210	-0.839479610193911	5.06673434583764	4.20183478015784e-10	1.73118066688799e-09	202	246	285	275	40.8639033766936	46.8649179702004	24.9404688510609	26.621993348374
AT1G07220	0.706370964141432	5.05955482639312	6.90823820426866e-07	2.04791115904152e-06	125	114	480	397	25.2870689212213	21.7178888154587	42.0050001702078	38.432477670198
AT1G07230	0.720696502358645	6.50568816191254	4.29566673191274e-13	2.25666460085335e-12	299	366	1262	1190	60.4866688595613	69.7258535654201	110.438146280838	115.200625762055
AT1G07240	0.787428368569811	6.24310945549154	7.30689086312437e-15	4.39737489136739e-14	242	293	1078	990	48.9557654314844	55.8187844116614	94.3362295489249	95.8391760541462
AT1G07250	0.657231183105559	6.17022416707192	4.00308638213951e-11	1.7916966116497e-10	271	268	999	908	54.8223654212077	51.0560894959907	87.4229066042449	87.9009816739038
AT1G07260	0.80686066186597	2.9790395565858	0.00725205548816418	0.0124554323157663	19	32	108	92	3.84363447602563	6.09624949205859	9.45112503829674	8.90626686563783
AT1G07280	1.68413242005615	7.37023540870664	4.46435854149393e-54	1.79998159713114e-52	404	349	2766	2664	81.7278067533872	66.487221022764	242.053813480822	257.894510109339
AT1G07290	0.435036151478766	1.69645424163648	0.346429624694526	0.411810755635115	10	14	42	31	2.0229655136977	2.66710915277563	3.67543751489318	3.00102470472579
AT1G07300	0.84007179257605	3.3412579335389	0.0015256314511424	0.00292169158377006	36	29	129	132	7.28267584931173	5.52472610217809	11.2888437957433	12.7785568072195
AT1G07310	1.53910750801871	5.67673967662219	1.47837329034695e-36	2.78545429080273e-35	107	135	812	763	21.6457309965654	25.7185525446222	71.0584586212681	73.8639306356703
AT1G07320	-1.17401588438157	7.64694843347271	2.61616279915041e-40	5.9539732926077e-39	1395	1415	1419	1371	282.203689160829	269.568532226966	124.177281753177	132.722737747712
AT1G07350	0.793262525487461	5.37157496439444	2.6435831042716e-09	1.01233165777217e-08	124	163	562	550	25.0847723698515	31.0527708501734	49.1808543659516	53.2439866967479
AT1G07360	0.400982440762653	5.97695917181818	7.57505515197887e-05	0.000174513042272302	254	274	804	758	51.3833240479216	52.1991362757516	70.358375285098	73.3798943929726
AT1G07370	-1.03881247659834	2.62333666728467	0.000544149554892354	0.00111451975834804	38	51	55	42	7.68726895205127	9.71589762796837	4.81307293616964	4.06590443866075
AT1G07380	1.65387938118029	4.86986744073986	1.01709858657881e-25	1.1593977198378e-24	58	68	475	415	11.7331999794467	12.9545301706245	41.5674480851014	40.1750081439098
AT1G07390	0.635523210541778	4.25267473392698	0.00453557176300021	0.00805971966046877	65	74	300	188	13.1492758390351	14.0975769503855	26.2531251063798	18.1997627254338
AT1G07400	10.35044864477	3.71135249606766	1.50379872653843e-49	5.01992096192854e-48	0	0	237	214	0	0	20.7399688340401	20.7167511874619
AT1G07410	0.0596267310842253	1.44772913217602	1	1	7	17	32	24	1.41607585958839	3.23863254265612	2.80033334468052	2.323373964949
AT1G07420	1.67935097683048	5.58401381519355	1.28209595068573e-42	3.21673113363469e-41	101	108	780	721	20.4319516883468	20.5748420356977	68.2581252765876	69.7980261970095
AT1G07430	6.64260694078768	3.80456327675094	8.48840900538097e-46	2.42111170975895e-44	0	2	230	250	0	0.381015593253662	20.1273959148912	24.2018121348854
AT1G07440	0.261804467229318	6.53592944334354	0.00575072541338138	0.0100450583415233	380	450	1181	1049	76.8726895205127	85.7285084820739	103.349802502115	101.550803717979
AT1G07450	-0.480442854784001	1.94189286945326	0.196817089814211	0.250968365647782	25	19	41	30	5.05741378424425	3.61964813590979	3.58792709787191	2.90421745618625
AT1G07470	0.0299427110134353	5.49791150365437	0.811627251332031	0.848929005543458	219	222	531	479	44.3029447499797	42.2927308511564	46.4680314382923	46.3706720504404
AT1G07480	-0.0564815555277306	5.62661180862415	0.609463376023503	0.668894077135686	253	246	555	521	51.1810274965519	46.8649179702004	48.5682814468027	50.4365764891012
AT1G07485	-4.30531002553545	2.07351421987444	9.48740528267805e-23	9.33730319005909e-22	61	47	8	4	12.340089633556	8.95386644146105	0.700083336170129	0.387228994158167
AT1G07490	-4.25115889302894	2.0246973691682	7.27933161680497e-22	6.83461921568249e-21	59	45	8	4	11.9354965308164	8.57285084820739	0.700083336170129	0.387228994158167
AT1G07510	0.734397623306838	6.00954970566769	1.02025963444859e-12	5.19407314549758e-12	232	232	898	833	46.9327999177867	44.1978088174248	78.584354485097	80.6404380334382
AT1G07520	0.493386640329782	4.87788548319572	0.00556349835618554	0.00974494952082378	131	101	424	314	26.5008482294399	19.2412874593099	37.1044168170169	30.3974760414161
AT1G07530	0.249060462139777	6.33527174365508	0.00860440593541626	0.014582540590251	358	366	1039	893	72.4221653903777	69.7258535654201	90.9233232850955	86.4488729458107
AT1G07570	-3.39135509254239	5.23966034897555	1.24661005464198e-124	2.77583227508064e-122	391	404	101	69	79.0979515855801	76.9651498372397	8.83855211914788	6.67970014922837
AT1G07590	0.0391027606312247	7.13298090000411	0.727768674482282	0.775624234552394	714	655	1540	1609	144.439737678016	124.782606790574	134.76604221275	155.762862900123
AT1G07600	-0.558128590976878	5.27156335185819	0.000141600434083467	0.000314480392821663	243	226	334	378	49.1580619828542	43.0547620376638	29.2284792851029	36.5931399479467
AT1G07610	-0.113375933950177	3.92810539623866	0.638605712906012	0.695850466796046	87	69	154	169	17.59979996917	13.1450379672513	13.476604221275	16.3604250031825
AT1G07615	-0.878084304408487	3.78115235987961	7.64134287791374e-05	0.000175927756659288	77	112	125	105	15.5768344554723	21.3368732222051	10.9388021276583	10.1647610966519
AT1G07620	0.319024977557742	4.78225426273625	0.0793368313744279	0.111315603207823	133	102	376	286	26.9054413321794	19.4317952559367	32.9039167999961	27.6868730823089
AT1G07630	0.881223217715143	5.87048723741225	5.37025751453227e-17	3.7541989296204e-16	184	208	854	765	37.2225654520377	39.6256216983808	74.7338961361613	74.0575451327494
AT1G07640	0.384948726922423	5.97253522013046	0.000134607040874344	0.000300002839619286	260	270	840	714	52.5971033561402	51.4371050892443	73.5087502978636	69.1203754572327
AT1G07650	0.158428395648431	7.16491689218064	0.136433970030969	0.180991377886185	704	633	1858	1505	142.416772164318	120.591435264784	162.594354825513	145.69490905201
AT1G07660	-0.610022263659498	4.30668379330417	0.000470156551781589	0.000971805657400869	110	137	186	176	22.2526206506747	26.0995681378758	16.2769375659555	17.0380757429593
AT1G07670	0.71169450408276	6.40381549271662	9.16389055883834e-14	5.0710656735509e-13	288	333	1220	1061	58.2614067944938	63.4390962767347	106.762708765945	102.712490700454
AT1G07700	-0.542283042787093	6.44487188537465	2.00956636366177e-07	6.29636279116602e-07	544	497	822	782	110.049323945155	94.6823749235349	71.9335627914808	75.7032683579216
AT1G07702	-0.121501430405436	0.823537398430479	0.901566688935031	0.925319467299494	7	9	19	14	1.41607585958839	1.71457016964148	1.66269792340406	1.35530147955358
AT1G07705	0.469310841066942	5.76816337031318	1.16734135495845e-05	2.98344252646547e-05	220	222	739	635	44.5052413013494	42.2927308511564	64.6701981787157	61.4726028226089
AT1G07710	0.784263179643614	0.540135249664907	0.30478991949356	0.368504872738713	3	5	14	17	0.606889654109311	0.952538983134154	1.22514583829773	1.64572322517221
AT1G07720	-0.902635578829565	6.12713501900308	5.65532968938662e-21	5.05548290435816e-20	436	500	593	529	88.2012963972198	95.2538983134154	51.8936772936108	51.2110344774175
AT1G07725	-0.021935148425527	5.2388880630601	0.877891446846792	0.905764685181281	185	191	443	388	37.4248620034075	36.3869891557247	38.7671147404209	37.5612124333422
AT1G07728	-0.00876096847628543	5.25038830347872	0.947832371114683	0.96356810957158	186	191	450	391	37.6271585547773	36.3869891557247	39.3796876595698	37.8516341789608
AT1G07730	0.599857645005412	2.18939281100256	0.128017295649095	0.170867032780057	15	17	45	63	3.03444827054655	3.23863254265612	3.93796876595698	6.09885665799112
AT1G07740	-0.155334940800946	3.41688149320624	0.544478004553256	0.607611281919303	54	57	110	113	10.9240137739676	10.8589444077294	9.62614587233928	10.9392190849682
AT1G07745	-0.76587729548438	4.38438654532312	3.55760892436332e-05	8.56089240733137e-05	150	124	202	161	30.3444827054655	23.622966781727	17.6771042382958	15.5859670148662
AT1G07750	0.77428535903783	5.59180054977886	3.17453183415787e-10	1.32661444423808e-09	145	194	692	607	29.3329999486167	36.9585125456052	60.5572085787162	58.7619998635018
AT1G07770	-1.45220995213954	6.42863327099418	6.9714131602536e-55	2.95681473755778e-53	618	695	562	513	125.019268746518	132.402918655647	49.1808543659516	49.6621185007849
AT1G07780	-1.11614465864659	4.32263810409353	2.43035448552112e-11	1.10545023546394e-10	146	148	158	146	29.5352964999864	28.195153900771	13.8266458893601	14.1338582867731
AT1G07790	-0.720705208524402	4.66130006244701	0.000100704382707495	0.00022828579120238	128	200	231	213	25.8939585753306	38.1015593253662	20.2149063319125	20.6199439389224
AT1G07810	0.267311615878326	6.5716914259177	0.00478187810491234	0.00847205257375745	415	433	1250	1043	83.9530688184546	82.4898759394178	109.388021276583	100.969960226742
AT1G07820	-0.318027859449422	5.28186082783442	0.0127198709134139	0.0208958643987547	193	242	406	375	39.0432344143656	46.1028867836931	35.5292293106341	36.3027182023281
AT1G07830	-1.02357996887608	4.25634184349376	2.6833856576554e-08	9.25394965888025e-08	146	127	165	137	29.5352964999864	24.1944901716075	14.4392188085089	13.2625930499172
AT1G07840	-0.577969954277757	5.15474704034336	8.47801785759362e-06	2.207371245277e-05	223	213	337	318	45.1121309554588	40.578160681515	29.4910105361667	30.7847050355742
AT1G07870	0.900998817835446	4.22334555356451	4.03225900436904e-06	1.09208175799048e-05	57	62	282	218	11.5309034280769	11.8114833908635	24.6779375999971	21.1039801816201
AT1G07880	-0.30077074143537	2.37297405427104	0.345892130411966	0.411221714320014	28	28	55	47	5.66430343835357	5.33421830555126	4.81307293616964	4.54994068135846
AT1G07890	-0.331067998298144	7.41053335489215	0.000327696778499357	0.000692837545823792	874	1022	1707	1662	176.807185897179	194.698968152621	149.380281855301	160.893647072718
AT1G07900	2.36230335892263	2.47695936108658	2.71021469090372e-09	1.03683437852906e-08	6	8	89	74	1.21377930821862	1.52406237301465	7.78842711489269	7.16373639192608
AT1G07901	-0.313721803859469	1.47116021527634	0.469301929236423	0.536114458309783	12	17	24	28	2.42755861643724	3.23863254265612	2.10025000851039	2.71060295910717
AT1G07910	0.03440224097235	5.79561878597572	0.752037476172687	0.796549964627232	264	278	672	574	53.4062895616193	52.961167462259	58.8070002382909	55.5673606616969
AT1G07920	-0.79771089359061	7.3775349314949	9.49362785532012e-21	8.3909624639151e-20	1001	1130	1437	1309	202.49884792114	215.273810188319	125.752469259559	126.72068833826
AT1G07930	-0.717052074381309	7.48680554968602	5.86145045507496e-16	3.80819368923056e-15	1037	1210	1575	1483	209.781523770452	230.514433918465	137.828906808494	143.56514958414
AT1G07940	-0.266080425163333	7.18228391614866	0.0031641483600534	0.00576865343461541	762	821	1492	1454	154.149972143765	156.406901030628	130.565542195729	140.757739376494
AT1G07950	-0.0536360601201446	4.62438662889152	0.746499483298007	0.791839840590291	124	124	281	255	25.0847723698515	23.622966781727	24.5904271829758	24.6858483775831
AT1G07960	-0.334100831405075	5.14328349744365	0.00787993739440311	0.0134489481093397	197	200	381	326	39.8524206198447	38.1015593253662	33.3414688851024	31.5591630238906
AT1G07970	-0.57019406687588	4.89034608425961	0.000229310113311011	0.000494642411969315	153	211	285	263	30.9513723595748	40.1971450882613	24.9404688510609	25.4603063658995
AT1G07980	0.159191274950283	4.53483350296239	0.336468110607822	0.401528174626082	94	119	270	262	19.0158758287584	22.6704277985929	23.6278125957419	25.3634991173599
AT1G07990	0.648807641790897	6.6789139095273	6.35048791821021e-12	3.0417455575001e-11	389	386	1449	1279	78.6933584828406	73.5360094979567	126.802594263815	123.816470882074
AT1G08000	0.0244056846868516	4.07340720509363	0.928600033128404	0.948060044931571	85	78	179	192	17.1952068664305	14.8596081368928	15.6643646468066	18.586991719592
AT1G08010	0.0899630638526838	4.62369673020118	0.615149418210292	0.674115141761125	124	109	307	251	25.0847723698515	20.7653498323246	26.8656980255287	24.298619383425
AT1G08030	0.16428756883399	5.33790519049929	0.185810584517963	0.238610551387999	186	187	512	427	37.6271585547773	35.6249579692174	44.8053335148883	41.3366951263843
AT1G08040	0.372250874599775	5.56707027648585	0.00109373284446206	0.0021455295912738	182	219	611	552	36.8179723492982	41.721207461276	53.4688647999936	53.437601193827
AT1G08050	2.39188521156411	4.63245072780902	3.96061919038441e-35	6.98544851805424e-34	39	29	427	376	7.88956550342104	5.52472610217809	37.3669480680807	36.3995254508677
AT1G08060	0.832448456802322	5.98749733234418	1.07149626096826e-15	6.84576760145847e-15	214	222	896	844	43.2914619931308	42.2927308511564	78.4093336510545	81.7053177673731
AT1G08070	-0.180304197430734	2.26112052024687	0.595012923206394	0.655494362749721	24	25	52	45	4.85511723287448	4.76269491567077	4.55054168510584	4.35632618427937
AT1G08090	0.876338208065109	1.09265685536341	0.156694416813115	0.204790708827652	6	6	16	33	1.21377930821862	1.14304677976099	1.40016667234026	3.19463920180487
AT1G08110	-0.326945172522144	6.63925290659634	0.000555810406679076	0.00113685855103095	553	557	1013	970	111.869992907483	106.112842721145	88.6480524425426	93.9030310833554
AT1G08125	0.0973611456219791	4.89811905400587	0.542766984315562	0.606288852905224	136	146	390	289	27.5123309862887	27.8141383075173	34.1290626382938	27.9772948279275
AT1G08130	0.170456451748055	5.4325601416086	0.185412366962396	0.238177221097952	212	185	533	471	42.8868688903913	35.2439423759637	46.6430522723349	45.5962140621241
AT1G08160	-0.516630881593029	2.77612078508943	0.0860326308867527	0.119688278468294	32	50	67	61	6.47348964383265	9.52538983134154	5.86319794042483	5.90524216091204
AT1G08165	0.60558223745266	0.57114086235483	0.398974771646821	0.465457454905292	7	2	16	15	1.41607585958839	0.381015593253662	1.40016667234026	1.45210872809312
AT1G08180	-1.01401405162333	2.53724045916511	0.000737251234335491	0.00148001618039176	38	45	50	42	7.68726895205127	8.57285084820739	4.37552085106331	4.06590443866075
AT1G08190	0.146350448819083	7.14661113666088	0.103160148163791	0.140855905739634	615	716	1771	1532	124.412379092409	136.403582384811	154.980948544662	148.308704762578
AT1G08200	-0.624702950987359	7.28363814916286	2.33460135051527e-12	1.15784645566557e-11	935	965	1405	1355	189.147275530735	183.840023744892	122.952135914879	131.173821771079
AT1G08210	-0.48389474011653	5.36786034804364	2.39030064645249e-05	5.88120808227479e-05	237	252	412	372	47.9442826746355	48.0079647499614	36.0542918127617	36.0122964567095
AT1G08220	-0.462496917032215	3.22441113370263	0.0595925211732448	0.0858866911142786	50	60	98	81	10.1148275684885	11.4304677976099	8.57602086808408	7.84138713170287
AT1G08230	0.134927094261423	5.88990434487388	0.231641247642071	0.289902934632841	291	264	726	643	58.8682964486031	50.2940583094833	63.5325627574392	62.2470608109253
AT1G08250	0.620335741938478	5.13525482713469	4.73522012152115e-06	1.27279339206045e-05	136	127	470	437	27.5123309862887	24.1944901716075	41.1298959999951	42.3047676117797
AT1G08260	-0.209745269441455	4.64161221236382	0.274923943157183	0.337096218394657	111	157	309	212	22.4549172020445	29.9097240704124	27.0407188595712	20.5231366903828
AT1G08270	0.259660406641183	2.60196109319462	0.454513162133643	0.521378375600558	26	25	85	53	5.25971033561402	4.76269491567077	7.43838544680762	5.13078417259571
AT1G08280	-1.01704978390751	3.43679759599369	1.50818088153667e-05	3.81432462441431e-05	70	86	83	89	14.1607585958839	16.3836705099075	7.26336461276509	8.61584512001921
AT1G08290	1.27892913282192	1.93457492405864	0.00485365610200354	0.00859145359699724	12	6	56	43	2.42755861643724	1.14304677976099	4.90058335319091	4.16271168720029
AT1G08300	-0.785192646214049	4.00492504210463	5.14794832450373e-05	0.00012111183505661	106	107	159	119	21.4434344451956	20.3843342390709	13.9141563063813	11.5200625762055
AT1G08310	4.19757424930017	3.18164437917874	2.49281804577234e-24	2.66776458803435e-23	6	1	162	133	1.21377930821862	0.190507796626831	14.1766875574451	12.875364055759
AT1G08315	1.1295506338502	4.62692931006993	1.2210787337492e-10	5.27608330492074e-10	72	69	395	300	14.5653516986235	13.1450379672513	34.5666147234001	29.0421745618625
AT1G08320	3.34854904710367	0.855773020591017	4.68241099582157e-05	0.00011085156876057	2	0	27	22	0.40459310273954	0	2.36278125957419	2.12975946786992
AT1G08340	-1.03149480240225	1.150800564792	0.0496199055645312	0.0728425269356449	12	18	24	9	2.42755861643724	3.42914033928296	2.10025000851039	0.871265236855875
AT1G08350	0.437749085440871	4.28494637274131	0.0159212876532492	0.0256813987129913	69	88	259	218	13.9584620445141	16.7646861031611	22.6651980085079	21.1039801816201
AT1G08360	-1.338636123967	6.76418543188165	4.04746128264022e-49	1.33294124089639e-47	770	834	724	696	155.768344554723	158.883502386777	63.3575419233967	67.377844983521
AT1G08370	0.518180398068799	5.48516508550757	6.50970709651464e-06	1.72142659320114e-05	173	181	611	527	34.9973033869702	34.4819111894564	53.4688647999936	51.0174199803384
AT1G08380	-0.0865953739400148	8.1372585613549	0.412023326989169	0.478457352465009	1380	1503	2889	3165	279.169240890283	286.333218330127	252.817594774438	306.394941627649
AT1G08390	0.218414506767475	3.28829579967189	0.469706164980717	0.53641988010241	36	50	95	127	7.28267584931173	9.52538983134154	8.31348961702029	12.2945205645218
AT1G08400	0.57110928406399	4.36984957651028	0.0027671050973842	0.00509288848440234	86	70	262	258	17.3975034178002	13.3355457638782	22.9277292595717	24.9762701232017
AT1G08410	-0.0627964724068694	4.86976976038286	0.68885387941057	0.741225786452127	130	166	340	295	26.2985516780701	31.6242942400539	29.7535417872305	28.5581383191648
AT1G08420	0.415734045452102	7.01048085051695	5.1816734941502e-06	1.38708869013488e-05	545	538	1723	1521	110.251620496525	102.493194585235	150.780448527642	147.243825028643
AT1G08450	0.332287278972619	7.29051862249146	0.00016862024812968	0.000370873696498044	640	726	1988	1862	129.469792876653	138.308660351079	173.970709038277	180.255096780627
AT1G08460	0.446040433700377	6.0613062431579	1.63437729052178e-05	4.10900988039188e-05	277	272	918	763	56.0361447294263	51.818120682498	80.3345628255223	73.8639306356703
AT1G08465	0.216967341741885	4.48578276695732	0.21575603547088	0.272318165220734	105	95	289	234	21.2411378938259	18.0982406795489	25.2905105191459	22.6528961582527
AT1G08470	-0.304921993185237	4.89955619985457	0.0252232120875736	0.0392229855452746	159	173	325	278	32.1651516677935	32.9578488164417	28.4408855319115	26.9124150939926
AT1G08480	-0.360888178010424	5.61945909537305	0.000688249351387357	0.00138747387247276	263	294	508	464	53.2039930102496	56.0092922082883	44.4552918468032	44.9185633223473
AT1G08490	-0.127408803394381	6.57947677798871	0.174530446677311	0.225544028400838	495	498	1064	975	100.136792928036	94.8728827201618	93.1110837106272	94.3870673260531
AT1G08500	0.708675886960804	1.82385403914525	0.107697103985493	0.146397832299392	6	17	43	41	1.21377930821862	3.23863254265612	3.76294793191444	3.96909719012121
AT1G08510	-0.140490514655957	7.21259971664572	0.100743071593068	0.137930442137099	746	802	1670	1480	150.913227321849	152.787252894718	146.142396425515	143.274727838522
AT1G08520	-0.508103594287281	8.08941678542708	3.98372356699776e-10	1.64546929374623e-09	1543	1654	2606	2430	312.143578763555	315.099895620778	228.05214675742	235.241613951086
AT1G08530	0.210958923940429	4.7104650798324	0.191110279691596	0.24456674050136	124	111	310	300	25.0847723698515	21.1463654255782	27.1282292765925	29.0421745618625
AT1G08540	-0.167710619789964	7.2008812328311	0.0650123874762243	0.0929969895520993	767	782	1572	1517	155.161454900614	148.977096962182	137.56637555743	146.856596034485
AT1G08550	0.559221184411232	7.36276698694943	1.72429363753547e-06	4.86711809673112e-06	715	585	2239	2070	144.642034229386	111.447061026696	195.935823710615	200.391004476851
AT1G08560	-2.12445017842499	3.15051820429277	4.55215090056498e-06	1.22645300996966e-05	53	119	67	22	10.7217172225978	22.6704277985929	5.86319794042483	2.12975946786992
AT1G08570	-0.945114800955259	7.00637919323572	7.17301354045594e-27	8.61245100032072e-26	848	870	1043	958	171.547475561565	165.741783065343	91.2733649531806	92.7413441008809
AT1G08580	-1.43132259238086	4.60693848603633	6.48485400516245e-17	4.49807837986401e-16	190	198	146	175	38.4363447602563	37.7205437321125	12.7765208851049	16.9412684944198
AT1G08590	0.0657152459899932	3.9012264085933	0.768351202161783	0.811110968988263	66	76	160	172	13.3515723904048	14.4785925436391	14.0016667234026	16.6508467488012
AT1G08592	0.0281991248559251	3.82687231368474	0.920004637628871	0.940941117716881	64	73	149	163	12.9469792876653	13.9070691537587	13.0390521361687	15.7795815119453
AT1G08600	0.545434784907252	6.08306404583053	8.75106236768723e-07	2.55783214640261e-06	276	257	972	779	55.8338481780566	48.9605037330955	85.0601253446707	75.4128466123029
AT1G08610	-1.28317018130013	3.5924178003671	1.39645644514768e-08	4.96706553687943e-08	100	88	85	88	20.229655136977	16.7646861031611	7.43838544680762	8.51903787147966
AT1G08620	0.431054683624012	6.17509321312688	7.36184014599859e-06	1.93449453749286e-05	293	306	962	850	59.2728895513427	58.2953857678102	84.185021174458	82.2861612586104
AT1G08630	-2.78766710933385	1.40471460431852	8.16353287808513e-07	2.39682988831403e-06	13	44	10	8	2.62985516780701	8.38234305158056	0.875104170212662	0.774457988316333
AT1G08640	-0.376147654048111	6.66776674555177	2.87405609143247e-05	7.00374693590588e-05	553	599	1047	943	111.869992907483	114.114170179472	91.6234066212657	91.2892353727878
AT1G08650	4.70043008374545	6.31596392201459	8.76536088906064e-207	8.58786233105716e-204	27	26	1567	1526	5.46200688698379	4.9532027122976	137.128823472324	147.727861271341
AT1G08660	-0.0360744229853385	5.86672661447899	0.725430491918161	0.77376356698799	272	314	691	591	55.0246619725775	59.8194481408249	60.4696981616949	57.2130838868691
AT1G08680	0.475343172644513	6.12753053964762	4.66998768016476e-06	1.2561097926894e-05	255	314	959	815	51.5856205992914	59.8194481408249	83.9224899233943	78.8979075597264
AT1G08700	0.170440698144897	5.6078799818059	0.124597472181215	0.166756879133318	209	241	611	525	42.279979236282	45.9123789870662	53.4688647999936	50.8238054832594
AT1G08710	-0.0495660900143415	4.50538521674732	0.783876943276413	0.824524596247856	108	120	247	246	21.8480275479352	22.8609355952197	21.6150730042527	23.8145831407272
AT1G08720	0.554143901477736	6.23153259820285	1.12442503324522e-06	3.24127596006803e-06	316	273	1062	885	63.9257102328474	52.0086284791248	92.9360628765847	85.6744149574944
AT1G08730	-1.9339398566176	1.16479577608904	0.00014236736538521	0.000316040390248463	13	27	10	13	2.62985516780701	5.14371050892443	0.875104170212662	1.25849423101404
AT1G08750	-0.0352213164948021	4.94772029060531	0.836538260847279	0.870200521383577	136	173	393	285	27.5123309862887	32.9578488164417	34.3915938893576	27.5900658337694
AT1G08760	0.461665858924317	5.11751477101553	0.00046130847048945	0.000954322157859034	138	142	470	396	27.9169240890283	27.05210712101	41.1298959999951	38.3356704216585
AT1G08770	0.258731189952285	4.7231717944982	0.133695108148977	0.177670779530635	97	136	307	315	19.6227654828677	25.909060341249	26.8656980255287	30.4942832899556
AT1G08780	-0.350739998319824	4.3786741661036	0.0587503779664832	0.0848039525785074	130	105	214	200	26.2985516780701	20.0033186458172	18.727229242551	19.3614497079083
AT1G08800	1.28181670047482	6.57665645997993	7.75093113111359e-38	1.55933773628512e-36	266	264	1502	1388	53.8108826643589	50.2940583094833	131.440646365942	134.368460972884
AT1G08810	-1.24845231887416	4.94488091090422	1.49711376484217e-16	1.0136815557043e-15	246	217	219	218	49.7649516369635	41.3401918680223	19.1647813276573	21.1039801816201
AT1G08820	0.235315648844725	6.11900479581626	0.0234272429903976	0.0366483176111162	279	348	859	793	56.4407378321659	66.2967132261371	75.1714482212676	76.7681480918565
AT1G08830	-1.43865204463866	6.80424918256711	1.28647012329324e-44	3.4770182159905e-43	753	934	702	688	152.329303181437	177.93428204946	61.4323127489288	66.6033869952047
AT1G08840	-1.23250745427127	4.58041820037495	9.47386402238874e-16	6.06271605221121e-15	166	196	182	163	33.5812275273818	37.3395281388588	15.9268958978704	15.7795815119453
AT1G08845	0.215948950328879	3.15515035439331	0.429444199737171	0.495843444337391	31	47	111	92	6.27119309246288	8.95386644146105	9.71365628936054	8.90626686563783
AT1G08880	-0.160399505779311	5.59543411336363	0.146768877745383	0.193210356696056	237	272	526	494	47.9442826746355	51.818120682498	46.030479353186	47.8227807785336
AT1G08890	3.11276589167435	5.58804774384209	6.98619333131502e-97	9.70882683171048e-95	34	54	911	798	6.87808274657219	10.2874210178489	79.7219899063735	77.2521843345542
AT1G08900	0.63196349011684	6.26384133353701	1.92611612023348e-10	8.19770750998588e-10	281	302	1029	994	56.8453309349054	57.5333545813029	90.0482191148829	96.2264050483044
AT1G08910	0.310552498109848	5.37455793034006	0.0149774860929993	0.0243050799165483	188	171	544	457	38.0317516575168	32.5768332231881	47.6056668595688	44.2409125825705
AT1G08920	2.16358481985657	5.63552618113103	4.09475853036425e-54	1.6577849876547e-52	75	89	809	834	15.1722413527328	16.9551938997879	70.7959273702043	80.7372452819777
AT1G08930	0.172675568800155	7.43152649355651	0.0584579889111154	0.0844254343096482	752	854	2041	2006	152.127006630067	162.693658319314	178.608761140404	194.195340570321
AT1G08940	1.42534708998302	4.07060394461818	1.06200714663058e-11	4.99640577148287e-11	41	39	259	224	8.29415860616058	7.4298040684464	22.6651980085079	21.6848236728573
AT1G08960	0.587858772017585	4.6264976586547	0.000208243585489179	0.000452186730680458	94	92	339	289	19.0158758287584	17.5267172896684	29.6660313702092	27.9772948279275
AT1G08970	0.229254807158749	5.78271394874634	0.0263463616743438	0.0408140530483648	237	259	691	613	47.9442826746355	49.3415193263492	60.4696981616949	59.342843354739
AT1G08980	-0.106663486294284	6.94215561738736	0.240138889581736	0.299295353094652	632	635	1372	1267	127.851420465695	120.972450858038	120.064292153177	122.654783899599
AT1G09000	0.112429963952534	1.98784288744123	0.82349662170193	0.859371374673767	19	16	45	40	3.84363447602563	3.04812474602929	3.93796876595698	3.87228994158167
AT1G09010	0.326817667411602	7.18545481624524	0.000174657368902357	0.000383420473184146	600	672	1897	1680	121.377930821862	128.02123933323	166.007261089342	162.63617754643
AT1G09020	0.244514562069086	6.2996675723396	0.0132851365197816	0.021753342534062	361	346	1001	880	73.029055044487	65.9156976328835	87.5979274382874	85.1903787147967
AT1G09040	1.01364800717536	3.64658627591485	1.37553975809999e-05	3.49186443321275e-05	32	42	176	159	6.47348964383265	8.0013274583269	15.4018333957428	15.3923525177871
AT1G09050	1.51032364791447	3.59503338139831	1.21533439047484e-08	4.34967623403734e-08	19	35	186	159	3.84363447602563	6.66777288193908	16.2769375659555	15.3923525177871
AT1G09060	0.0444819824401774	6.41061580310398	0.657333958236923	0.712611834669572	414	414	1045	874	83.7507722670849	78.870227803508	91.4483857872231	84.6095352235594
AT1G09070	0.359595335685427	6.81218112657563	0.000260724587627187	0.000557800883781496	445	522	1393	1380	90.0219653595477	99.4450698392057	121.902010910624	133.594002984567
AT1G09080	3.03969061189678	3.7826703680949	1.7112440612563e-26	2.01755880747998e-25	8	16	241	204	1.61837241095816	3.04812474602929	21.0900105021251	19.7486787020665
AT1G09100	0.165067491180576	5.45837921537533	0.147561470210073	0.194149399635156	193	213	543	478	39.0432344143656	40.578160681515	47.5181564425475	46.2738648019009
AT1G09130	-0.0643079081606206	7.30555002894862	0.491585218987137	0.55753586390768	802	803	1737	1701	162.241834198556	152.977760691345	152.005594365939	164.66912976576
AT1G09140	0.135082640570605	6.8220106666008	0.184035823302884	0.236564022410129	555	508	1363	1258	112.274586010222	96.7779606864301	119.276698399986	121.783518662743
AT1G09150	-0.569176031295884	5.57403714095069	1.49992252996107e-07	4.77281292214797e-07	272	308	459	417	55.0246619725775	58.6764013610639	40.1672814127612	40.3686226409889
AT1G09160	-0.750554291777876	5.45598101073641	4.81547874658077e-11	2.14112335010779e-10	278	289	418	339	56.2384412807961	55.0567532251541	36.5793543148893	32.8176572549046
AT1G09180	0.0340300614217804	2.85130148987072	0.960708903189356	0.974736755449461	36	32	92	65	7.28267584931173	6.09624949205859	8.05095836595649	6.29247115507021
AT1G09190	-0.0571095917047526	2.6428990648265	0.875062945166303	0.903464798489578	36	25	71	61	7.28267584931173	4.76269491567077	6.2132396085099	5.90524216091204
AT1G09195	0.160386322925454	5.322766308591	0.252637774941845	0.312902926489189	201	168	490	437	40.6616068253238	32.0053098333076	42.8801043404204	42.3047676117797
AT1G09200	-0.754955751227804	4.63381939066598	0.000244962988472111	0.000526090504067407	119	207	222	208	24.0732896130027	39.435113901754	19.4273125787211	20.1359076962247
AT1G09210	0.35593513146089	6.73384864140612	0.000290135269603279	0.000617218609040956	417	500	1334	1290	84.3576619211942	95.2538983134154	116.738896306369	124.881350616009
AT1G09220	0.434529818368109	2.12982846963245	0.307355929247377	0.371378148461636	22	11	58	43	4.45052413013494	2.09558576289514	5.07560418723344	4.16271168720029
AT1G09230	0.132815541829961	5.37547691240348	0.384630881238542	0.451064822423199	218	169	494	460	44.1006481986099	32.1958176299344	43.2301460085055	44.5313343281892
AT1G09240	0.750955766064121	4.90308174208838	8.70923807867461e-07	2.54712716644223e-06	113	96	414	376	22.859510304784	18.2887484761758	36.2293126468042	36.3995254508677
AT1G09250	-0.835486276384	4.95040637415015	7.15259503222021e-10	2.88029386881124e-09	203	210	290	230	41.0661999280633	40.0066372916345	25.3780209361672	22.2656671640946
AT1G09270	0.130850272902012	6.44853861420514	0.161619874987017	0.210469957491234	382	441	1059	960	77.2772826232522	84.0139383124324	92.6735316255209	92.93495859796
AT1G09280	-0.605099056471884	5.64502024307175	7.25680414500717e-08	2.38146168516857e-07	316	299	469	438	63.9257102328474	56.9618311914224	41.0423855829738	42.4015748603192
AT1G09290	-0.432426699842955	4.52455632872358	0.0418556623328282	0.0624361832682528	97	173	237	209	19.6227654828677	32.9578488164417	20.7399688340401	20.2327149447642
AT1G09300	-0.524258130638234	4.43280864130692	0.00123229343627011	0.00239717957745586	123	138	219	188	24.8824758184817	26.2900759345027	19.1647813276573	18.1997627254338
AT1G09310	-1.09809035059938	7.33038928559215	1.68242222750287e-28	2.18904804435051e-27	1022	1208	1147	1178	206.747075499905	230.133418325212	100.374448323392	114.03893877958
AT1G09320	0.471878490788746	4.38704317795074	0.0134031912669668	0.0219319860439428	74	92	300	218	14.969944801363	17.5267172896684	26.2531251063798	21.1039801816201
AT1G09330	-0.18441564001253	5.4127853160101	0.137955062845434	0.182786493776204	201	252	474	419	40.6616068253238	48.0079647499614	41.4799376680802	40.5622371380679
AT1G09340	-1.07931169730141	8.24055198849751	1.73389774284482e-27	2.13818289937346e-26	2113	2008	2168	2200	427.452613044324	382.539655626676	189.722584102105	212.975946786992
AT1G09350	10.0049576095236	3.39171852588151	5.07142581226771e-40	1.13700902507306e-38	0	0	188	167	0	0	16.451958399998	16.1668105061035
AT1G09390	0.32929941276348	5.03185974570307	0.0483953480207444	0.071194635535035	108	173	420	369	21.8480275479352	32.9578488164417	36.7543751489318	35.7218747110909
AT1G09400	0.641215423255131	1.22934410099629	0.212641521293659	0.268877092747427	7	8	34	19	1.41607585958839	1.52406237301465	2.97535417872305	1.83933772225129
AT1G09410	1.45308137300823	1.82581936933877	0.00113068665704281	0.00221425195330341	7	8	54	39	1.41607585958839	1.52406237301465	4.72556251914837	3.77548269304212
AT1G09415	0.0170502043520297	4.97092865982394	0.922923443797876	0.943483142801512	148	159	373	324	29.939889602726	30.2907396636661	32.6413855489323	31.3655485268115
AT1G09420	1.15409813356597	4.76492627861969	4.57348022963566e-13	2.39682656056996e-12	71	83	424	346	14.3630551472537	15.812147120027	37.1044168170169	33.4953079946814
AT1G09421	1.48759429357771	3.23931986427621	6.30610560472938e-07	1.87822069196948e-06	26	16	134	131	5.25971033561402	3.04812474602929	11.7263958808497	12.68174955868
AT1G09430	0.0976546676885326	6.95588363286102	0.296900033619215	0.360274015895474	540	648	1480	1365	109.240137739676	123.449052214186	129.515417191474	132.141894256474
AT1G09440	-0.283866922836491	4.6623782045168	0.0789875689396692	0.110863219924992	148	131	261	253	29.939889602726	24.9565213581148	22.8402188425505	24.492233880504
AT1G09450	-2.66053981521395	0.565428747380024	4.65326168925691e-06	1.25213763802512e-05	13	16	6	4	2.62985516780701	3.04812474602929	0.525062502127597	0.387228994158167
AT1G09460	-2.20295749434998	1.59824861990175	9.47352444077395e-06	2.44641158957519e-05	17	42	11	17	3.43904137328609	8.0013274583269	0.962614587233928	1.64572322517221
AT1G09470	-1.28017447761249	1.34715746123816	0.00566012605311137	0.0098982748782434	15	23	23	12	3.03444827054655	4.38167932241711	2.01273959148912	1.1616869824745
AT1G09480	2.99183634600185	4.03924601588367	8.16957988198886e-31	1.18492167126256e-29	12	18	269	267	2.42755861643724	3.42914033928296	23.5403021787206	25.8475353600576
AT1G09486	-2.6624549913546	1.06425442421836	1.88887811008757e-07	5.9400684588615e-07	19	24	11	4	3.84363447602563	4.57218711904394	0.962614587233928	0.387228994158167
AT1G09490	0.303011963296342	5.87664520930477	0.00363086265974585	0.00655972283032638	258	255	746	674	52.1925102534007	48.5794881398419	65.2827710978646	65.2480855156511
AT1G09500	3.11858921426514	5.45567237172953	3.08294471957414e-49	1.02390342000094e-47	56	23	764	780	11.3286068767071	4.38167932241711	66.8579586042473	75.5096538608425
AT1G09520	0.263500914698928	4.30686100910336	0.154055666832764	0.201826622423481	75	98	258	208	15.1722413527328	18.6697640694294	22.5776875914867	20.1359076962247
AT1G09530	0.718118963318861	4.9889094165522	5.42669151154112e-07	1.62618168173495e-06	117	109	431	403	23.6686965102631	20.7653498323246	37.7169897361657	39.0133211614353
AT1G09560	0.382177524940909	6.02838470652613	0.000463663276294221	0.000958889910183141	241	312	855	759	48.7534688801146	59.4384325475712	74.8214065531826	73.4767016415121
AT1G09570	0.51247006985177	7.39178343292496	1.44203659499403e-08	5.12453882461155e-08	619	742	2305	2044	125.221565297888	141.356785097108	201.711511234019	197.874016014823
AT1G09575	-1.62899093353939	2.48232093790746	1.52270207585508e-06	4.32813898340207e-06	55	41	43	27	11.1263103253374	7.81081966170006	3.76294793191444	2.61379571056762
AT1G09580	-0.0219292726313244	3.70060417719859	0.941952960026429	0.958735105532822	58	70	157	126	11.7331999794467	13.3355457638782	13.7391354723388	12.1977133159822
AT1G09590	-1.34839343516119	5.98239200386335	1.88731348627182e-41	4.53765739429402e-40	442	510	448	390	89.4150757054384	97.1589762796837	39.2046668255272	37.7548269304212
AT1G09610	-0.806974102565913	1.06500985295359	0.133828540399926	0.177823981090157	7	19	18	15	1.41607585958839	3.61964813590979	1.57518750638279	1.45210872809312
AT1G09620	-0.502294486890152	7.78210503441705	6.48419847924176e-10	2.62353642784931e-09	1237	1346	2184	1907	250.240834044406	256.423494259714	191.122750774445	184.611422964906
AT1G09630	-0.333048671776984	4.62880862707011	0.0432556841477848	0.0643238317428734	138	140	288	209	27.9169240890283	26.6710915277563	25.2030001021247	20.2327149447642
AT1G09640	-0.688429579195447	7.4805706410682	4.93439206145846e-16	3.21950056205574e-15	1047	1171	1598	1484	211.804489284149	223.084629850019	139.841646399983	143.66195683268
AT1G09645	-0.107870393802766	4.734894206907	0.471954438530299	0.538391292018467	134	140	312	259	27.1077378835492	26.6710915277563	27.303250110635	25.0730773717413
AT1G09660	-0.475876891249277	5.67096970295631	1.07850892014289e-05	2.76796100722984e-05	303	297	524	445	61.2958550650404	56.5808155981688	45.8554585191435	43.079225600096
AT1G09680	0.794773807396183	2.74036241865866	0.0120924887778745	0.0199303825050426	21	22	95	73	4.24822757876517	4.19117152579028	8.31348961702029	7.06692914338654
AT1G09690	-1.42850267249239	6.52095508806976	5.91177294989556e-54	2.35929105811005e-52	667	722	596	560	134.931799763637	137.546629164572	52.1562085446746	54.2120591821433
AT1G09700	0.116762523810038	4.15574424919438	0.554151116967668	0.616825217960774	79	87	204	199	15.9814275582118	16.5741783065343	17.8521250723383	19.2646424593688
AT1G09710	0.309297722377373	4.48095125666538	0.103578902485281	0.141358726438159	101	90	310	224	20.4319516883468	17.1457016964148	27.1282292765925	21.6848236728573
AT1G09730	0.420870842083732	6.3623911941161	9.29364892296299e-06	2.40566777602985e-05	320	367	1107	956	64.7348964383265	69.9163613620469	96.8740316425416	92.5477296038018
AT1G09740	1.04251109014898	4.98754302378345	1.33880821015098e-12	6.76132651492487e-12	83	109	464	422	16.7906137636909	20.7653498323246	40.6048334978675	40.8526588836866
AT1G09750	0.0862429051766936	6.41531204794874	0.581395413550112	0.642769303120878	304	519	1016	929	61.4981516164101	98.8735464493252	88.9105836936064	89.9339338932342
AT1G09760	-0.142418224269363	5.61924772131349	0.198065321007366	0.252313741070038	238	276	540	503	48.1465792260053	52.5801518690053	47.2556251914837	48.6940460153894
AT1G09770	-0.279756175587861	7.52419727681245	0.00115896507182067	0.00226510279097607	953	1062	1906	1809	192.788613455391	202.319280017694	166.794854842533	175.124312608031
AT1G09780	-0.652808000351191	7.43548210299765	1.03233798798316e-12	5.25419814922856e-12	1081	1043	1567	1464	218.682572030722	198.699631881785	137.128823472324	141.725811861889
AT1G09794	-0.00447852184976547	2.77962713134276	1	1	31	35	70	77	6.27119309246288	6.66777288193908	6.12572919148863	7.45415813754471
AT1G09795	0.0137638850513539	6.80800539071936	0.885796370149725	0.912239442533446	535	570	1285	1214	108.228654982827	108.589444077294	112.450885872327	117.523999727004
AT1G09800	-0.0376338914352404	2.8506327304478	0.937513132860934	0.955556298486866	48	22	78	76	9.71023446574897	4.19117152579028	6.82581252765876	7.35735088900516
AT1G09810	-0.283433792384654	4.82979721767241	0.0778622111545056	0.109430777390604	171	142	317	262	34.5927102842307	27.05210712101	27.7408021957414	25.3634991173599
AT1G09812	-0.991919747267051	0.521521958128835	0.109120932160106	0.148127791179582	6	12	9	11	1.21377930821862	2.28609355952197	0.787593753191395	1.06487973393496
AT1G09815	-0.283010066960146	4.34824312750897	0.140423378312721	0.185742952479936	126	98	217	197	25.489365472591	18.6697640694294	18.9897604936148	19.0710279622897
AT1G09820	-0.0728880691201407	3.47870667140429	0.804056128988418	0.842268782611358	44	68	139	100	8.90104826026989	12.9545301706245	12.163947965956	9.68072485395416
AT1G09830	-0.441845254790402	6.01106071374332	6.52581229953371e-06	1.72521980584678e-05	351	399	645	592	71.0060895307893	76.0126108541055	56.4442189787167	57.3098911354087
AT1G09840	0.199921679679258	6.34431799047085	0.0317079633642249	0.0484118390308546	352	392	1012	904	71.2083860821591	74.6790562777177	88.5605420255214	87.5137526797457
AT1G09850	0.620345244813203	5.96252051563429	1.64083666890528e-09	6.41376312132436e-09	218	256	872	762	44.1006481986099	48.7699959364687	76.3090836425441	73.7671233871307
AT1G09860	1.53080366754457	1.22338129473943	0.00434529622673618	0.00774759595658739	4	5	32	27	0.809186205479081	0.952538983134154	2.80033334468052	2.61379571056762
AT1G09870	0.00325638739030906	5.63436771257169	0.985473376591087	0.996046361701261	222	269	588	515	44.909834404089	51.2465972926175	51.4561252085045	49.8557329978639
AT1G09890	-1.52103490100851	1.2792050942481	0.00133616808418078	0.00258513167550577	17	22	11	19	3.43904137328609	4.19117152579028	0.962614587233928	1.83933772225129
AT1G09900	-0.28035384087898	5.36674723549917	0.0201645528819536	0.031936987853369	229	225	460	380	46.3259102636774	42.8642542410369	40.2547918297824	36.7867544450258
AT1G09910	0.167110063249568	5.96900025169478	0.151239317287938	0.198594725927178	300	279	820	644	60.6889654109311	53.1516752588858	71.7585419574383	62.3438680594648
AT1G09920	0.0722311324064806	5.47611655702761	0.53148003325109	0.596004556683414	210	217	531	476	42.4822757876517	41.3401918680223	46.4680314382923	46.0802503048218
AT1G09932	1.67728736027036	4.82349780414089	2.8265203165343e-24	3.01172733020607e-23	65	55	451	411	13.1492758390351	10.4779288144757	39.467198076591	39.7877791497516
AT1G09940	-0.109060890591032	6.04007807256125	0.313203327834203	0.377442755775597	306	374	717	693	61.9027447191497	71.2499159384347	62.7449690042478	67.0874232379024
AT1G09960	0.0387677082297212	3.45745245480399	0.874609131525533	0.903174683223823	48	57	117	124	9.71023446574897	10.8589444077294	10.2387187914881	12.0040988189032
AT1G09970	0.630370919623551	7.74367348259693	3.82500538705452e-14	2.17564529925496e-13	803	849	2996	2737	162.444130749925	161.741119336179	262.181209395713	264.961439252725
AT1G09980	0.107565084761608	6.05434768639413	0.36437111246427	0.430267081399142	338	291	824	701	68.3762343629823	55.4377688184078	72.1085836255233	67.8618812262187
AT1G09995	-0.390720278797673	3.1565244716066	0.137879702721713	0.182711352866164	43	59	91	83	8.69875170890012	11.239960000983	7.96344794893522	8.03500162878196
AT1G10000	0.0919162380985345	1.47882189206076	0.930682765162972	0.949631784178735	14	10	38	20	2.83215171917678	1.90507796626831	3.32539584680811	1.93614497079083
AT1G10020	-0.385109582080986	5.56790114490745	0.00189330683135827	0.00357721987855224	239	304	521	412	48.3488757773751	57.9143701745566	45.5929272680797	39.8845863982912
AT1G10030	-0.683735696263389	3.68342627132911	0.00280214755860625	0.00515133515441313	76	89	106	123	15.3745379041025	16.9551938997879	9.27610420425421	11.9072915703636
AT1G10040	0.31071507665245	2.7134977005682	0.333737147919019	0.398754842284949	28	26	88	63	5.66430343835357	4.9532027122976	7.70091669787142	6.09885665799112
AT1G10050	1.75000561281257	5.12097401855977	4.11449471472844e-28	5.26606949282193e-27	76	67	612	472	15.3745379041025	12.7640223739977	53.5563752170149	45.6930213106637
AT1G10060	-0.21809669438775	4.53206129472561	0.234163029541119	0.29268511602081	138	110	272	209	27.9169240890283	20.9558576289514	23.8028334297844	20.2327149447642
AT1G10070	1.30216093093428	5.3058666736245	5.63584953235803e-16	3.66526623254416e-15	79	132	633	532	15.9814275582118	25.1470291547417	55.3940939744615	51.5014562230362
AT1G10090	1.26934762008053	6.69744542428535	2.23693320665401e-40	5.12064324583941e-39	279	303	1702	1448	56.4407378321659	57.7238623779297	148.942729770195	140.176895885256
AT1G10095	0.474880976269609	4.00337941218584	0.0168151692956442	0.0270120710237865	64	62	206	187	12.9469792876653	11.8114833908635	18.0271459063808	18.1029554768943
AT1G10110	0.541888106151953	0.234472461608374	0.618880958323221	0.677560195460024	1	6	14	9	0.20229655136977	1.14304677976099	1.22514583829773	0.871265236855875
AT1G10120	-0.677322074695285	4.46673079759424	2.98585029562633e-05	7.26225143290491e-05	134	148	221	175	27.1077378835492	28.195153900771	19.3398021616998	16.9412684944198
AT1G10130	0.102869864543989	6.48795876186036	0.28212355530853	0.344845054349114	429	425	1107	953	86.7852205376314	80.9658135664031	96.8740316425416	92.2573078581832
AT1G10140	1.81251333181032	4.42451683399144	2.57268913747235e-19	2.08831166730616e-18	33	50	362	293	6.67578619520242	9.52538983134154	31.6787709616984	28.3645238220857
AT1G10150	0.341291043286233	5.69980199354204	0.00191983139195838	0.00362279431100005	211	235	642	623	42.6845723390215	44.7693322073052	56.1816877276529	60.3109158401344
AT1G10155	-3.0954446077209	1.89849389887956	7.65703271905542e-12	3.63908697865367e-11	52	33	8	14	10.519420671228	6.28675728868542	0.700083336170129	1.35530147955358
AT1G10170	0.816170139753476	6.7190740504289	1.13556322047753e-18	8.8686174991061e-18	350	389	1559	1360	70.8037929794196	74.1075328878372	136.428740136154	131.657858013777
AT1G10180	0.207750397668246	5.24762094073098	0.121765377676023	0.163323470159604	160	184	436	452	32.3674482191632	35.0534345793369	38.154541821272	43.7568763398728
AT1G10200	0.1724024568072	6.33004373440306	0.0944533790577264	0.130274791485616	328	418	992	890	66.3532688492846	79.6322589900153	86.810333685096	86.1584512001921
AT1G10210	1.16040042597372	5.02343143513492	2.42798960633442e-16	1.61549936625205e-15	87	98	496	432	17.59979996917	18.6697640694294	43.405166842548	41.820731369082
AT1G10230	-0.132800093632373	3.18097780453104	0.616905529037338	0.675737259851676	44	49	98	92	8.90104826026989	9.33488203471471	8.57602086808408	8.90626686563783
AT1G10240	0.28004306348066	4.38615950762611	0.142693035933205	0.188363651247046	99	82	274	221	20.0273585856072	15.6216393234001	23.9778542638269	21.3944019272387
AT1G10270	-0.339562223848257	4.18641419740992	0.0619307438593331	0.0890404964358084	105	100	198	166	21.2411378938259	19.0507796626831	17.3270625702107	16.0700032575639
AT1G10280	0.158111858185469	4.12191282851895	0.405824807316562	0.472133058206259	79	80	209	189	15.9814275582118	15.2406237301465	18.2896771574446	18.2965699739734
AT1G10290	0.463050613205666	6.98034925122338	2.29028193170111e-07	7.14277804419595e-07	488	553	1683	1532	98.7207170684478	105.350811534637	147.280031846791	148.308704762578
AT1G10310	0.0465455322026357	5.2307219344198	0.750742163092015	0.795392954084241	194	169	441	401	39.2455309657354	32.1958176299344	38.5920939063784	38.8197066643562
AT1G10320	0.221624209852753	5.37011406743048	0.081270125314244	0.113692304243065	194	178	528	447	39.2455309657354	33.9103877995759	46.2055001872285	43.2728400971751
AT1G10330	0.166992682545285	2.09713407563876	0.704414840986622	0.754798972446703	23	14	41	52	4.65282068150471	2.66710915277563	3.58792709787191	5.03397692405617
AT1G10340	2.8260750998024	5.23233616715682	7.61805534986186e-68	4.99250149098807e-66	39	42	653	635	7.88956550342104	8.0013274583269	57.1443023148868	61.4726028226089
AT1G10350	1.00645017013232	5.15822566706782	7.58009687228922e-14	4.21486941579192e-13	103	118	516	479	20.8365447910863	22.479920001966	45.1553751829733	46.3706720504404
AT1G10360	-0.789446492667271	6.48403671493009	7.32866888627275e-17	5.06365538880517e-16	585	568	796	702	118.343482551316	108.20842848404	69.6582919489279	67.9586884747582
AT1G10370	-1.02772125940202	5.15337814714817	3.04861426251867e-13	1.62595526603303e-12	268	233	289	263	54.2154757670984	44.3883166140516	25.2905105191459	25.4603063658995
AT1G10380	0.377345308873489	3.33815675993338	0.144382230979819	0.190288571786504	43	39	137	103	8.69875170890012	7.4298040684464	11.9889271319135	9.97114659957279
AT1G10390	0.169598642819357	7.20205368623922	0.0559984825756622	0.0811425176418029	652	718	1883	1577	131.89735149309	136.784597978065	164.782115251044	152.665030946857
AT1G10410	0.594580476097253	6.01196692260139	7.67649300633013e-09	2.80635971005669e-08	248	248	865	814	50.169544739703	47.2459335634541	75.6965107233952	78.8011003111869
AT1G10417	0.290941974213857	1.28987181791787	0.629066180742159	0.686639472573674	5	14	28	24	1.01148275684885	2.66710915277563	2.45029167659545	2.323373964949
AT1G10430	-0.300079608374364	5.54013509928276	0.0196388344271111	0.0311698493924544	219	298	491	448	44.3029447499797	56.7713233947956	42.9676147574417	43.3696473457147
AT1G10450	-0.162774518094637	6.1351368960483	0.113417569961481	0.153397106805303	382	357	790	693	77.2772826232522	68.0112833957786	69.1332294468003	67.0874232379024
AT1G10460	-1.35842312691124	0.862419173526259	0.0298527161488027	0.0458184360410267	6	21	9	14	1.21377930821862	4.00066372916345	0.787593753191395	1.35530147955358
AT1G10470	-0.865855435437214	6.90713669463801	2.01521685221902e-20	1.7519154489455e-19	799	772	1025	911	161.634944544446	147.072018995913	89.6981774467978	88.1914034195224
AT1G10490	-0.649737648360375	6.2236723461053	2.790091146285e-12	1.37400944989833e-11	452	475	696	629	91.4380412191361	90.4912033977447	60.9072502468012	60.8917593313717
AT1G10500	-0.125859346596535	6.32195513818512	0.19020103140047	0.243609988253625	396	435	868	837	80.109434342429	82.8708915326714	75.959041974459	81.0276670275964
AT1G10510	-0.744637740864159	6.56449400255726	3.84259887300979e-16	2.52331517817114e-15	596	607	851	760	120.568744616383	115.638232552486	74.4713648850975	73.5735088900517
AT1G10520	-0.0208421901834993	1.3467373594791	1	1	10	13	31	20	2.0229655136977	2.4766013561488	2.71282292765925	1.93614497079083
AT1G10522	-1.62349923890768	4.8381446159857	2.2382848366729e-29	3.02894968056668e-28	221	253	171	173	44.7075378527192	48.1984725465882	14.9642813106365	16.7476539973407
AT1G10530	0.961456691399946	0.507702339398945	0.170480551703987	0.220849293312153	5	2	17	14	1.01148275684885	0.381015593253662	1.48767708936152	1.35530147955358
AT1G10540	1.82011249443812	1.58310065692583	0.000413649713585351	0.000861550397290066	2	8	45	35	0.40459310273954	1.52406237301465	3.93796876595698	3.38825369888396
AT1G10550	-3.74847440203076	0.720936295469279	3.67115955330944e-10	1.5234301450042e-09	17	21	2	4	3.43904137328609	4.00066372916345	0.175020834042532	0.387228994158167
AT1G10560	1.0455432825048	1.42113791043223	0.035624561659746	0.0538504424687744	6	8	32	33	1.21377930821862	1.52406237301465	2.80033334468052	3.19463920180487
AT1G10570	0.105651743113528	6.00947247674698	0.459489030139682	0.526285220106796	347	262	757	717	70.1969033253102	49.9130427162297	66.2453856850985	69.4107972028514
AT1G10580	0.131843248425421	6.01362484348384	0.23063496152859	0.288864945423632	265	343	795	697	53.6085861129891	65.344174243003	69.5707815319066	67.4746522320605
AT1G10585	1.11264025558976	3.50365457175087	7.74890991776546e-05	0.000178297509337859	39	24	149	157	7.88956550342104	4.57218711904394	13.0390521361687	15.198738020708
AT1G10590	-0.586645974318527	6.2863793967155	1.35083329664996e-09	5.30878027433933e-09	454	495	709	705	91.8426343218757	94.3013593302813	62.0448856680777	68.2491102203769
AT1G10600	-0.260164312592491	5.60140514435844	0.0157615339893981	0.025442561868544	264	266	526	467	53.4062895616193	50.675073902737	46.030479353186	45.2089850679659
AT1G10610	0.394698403830313	5.37961125757274	0.00153037096110475	0.00292990903594016	153	195	543	482	30.9513723595748	37.149020342232	47.5181564425475	46.6610937960591
AT1G10630	-0.0789872557917296	5.68111220646395	0.497810849387705	0.563420019541839	234	290	584	527	47.3373930205262	55.2472610217809	51.1060835404194	51.0174199803384
AT1G10640	-3.82974240477986	1.95463442337448	3.77212728359284e-10	1.56400410753283e-09	29	67	15	0	5.86659998972334	12.7640223739977	1.31265625531899	0
AT1G10650	-0.727281857981105	5.20682331959912	1.11659514515546e-08	4.01609432256263e-08	235	240	362	283	47.539689571896	45.7218711904394	31.6787709616984	27.3964513366903
AT1G10657	0.200616139793429	4.16307004765031	0.327583461474065	0.3924072580746	65	96	220	194	13.1492758390351	18.2887484761758	19.2522917446786	18.7806062166711
AT1G10660	-0.591943624150782	6.53698988033728	5.91821962465861e-10	2.40148091830991e-09	573	554	877	801	115.915923934878	105.541319331264	76.7466357276504	77.5426060801729
AT1G10670	-0.676875503909785	7.10095613722898	3.46710219341479e-14	1.97838868607929e-13	788	917	1248	1140	159.409682479379	174.695649506804	109.21300044254	110.360263335077
AT1G10682	-1.17037189784249	4.25444357867394	2.89632671529838e-09	1.10522924997608e-08	121	165	135	148	24.4778827157422	31.4337864434271	11.8139062978709	14.3274727838522
AT1G10690	2.44031173620494	3.20828211025323	6.80431495006746e-14	3.8007568827415e-13	13	10	139	142	2.62985516780701	1.90507796626831	12.163947965956	13.7466292926149
AT1G10700	0.293104909691775	5.76990719466111	0.00880089746720835	0.0148975108733542	212	267	699	616	42.8868688903913	50.8655816993638	61.169781497865	59.6332651003577
AT1G10720	0.600896343485302	5.514767185891	1.8908552934019e-07	5.94533207224168e-07	167	181	643	542	33.7835240787516	34.4819111894564	56.2691981446741	52.4695287084316
AT1G10730	0.916966783284123	4.28817068090369	3.4697125923909e-06	9.46395020154506e-06	49	75	275	249	9.91253101711874	14.2880847470123	24.0653646808482	24.1050048863459
AT1G10740	-1.85379056167508	6.79570296612005	8.91666430818951e-88	9.60011192961393e-86	888	923	580	543	179.639337616356	175.838696286565	50.7560418723344	52.5663359569711
AT1G10750	-2.89126751381833	1.21610930027017	4.32824423244474e-08	1.45624906824785e-07	31	19	11	4	6.27119309246288	3.61964813590979	0.962614587233928	0.387228994158167
AT1G10760	1.75828232482185	8.86136700619297	3.02628089737441e-90	3.36931671500293e-88	1041	1037	8091	7666	210.590709975931	197.556585102024	708.046784119065	742.124367304126
AT1G10770	9.25081447801843	2.69526917913719	5.03782231598185e-24	5.28458930844028e-23	0	0	120	91	0	0	10.5012500425519	8.80945961709829
AT1G10780	-1.50299401420644	1.21773812582432	0.00912330394424874	0.0154032464866223	8	29	20	9	1.61837241095816	5.52472610217809	1.75020834042532	0.871265236855875
AT1G10790	3.18681008786215	0.705190332372765	0.000249615797794411	0.000535086047235694	0	2	15	28	0	0.381015593253662	1.31265625531899	2.71060295910717
AT1G10810	1.87425679008404	0.759772932755269	0.00650139682370237	0.0112440309585568	2	3	22	20	0.40459310273954	0.571523389880493	1.92522917446786	1.93614497079083
AT1G10820	0.22482508904391	5.47095469798381	0.0525578771025859	0.0767104151604265	200	199	548	498	40.459310273954	37.9110515287393	47.9557085276539	48.2100097726917
AT1G10830	0.330953845711913	5.69696967994501	0.0026965934272437	0.00497362087790289	215	232	638	621	43.4937585445006	44.1978088174248	55.8316460595678	60.1173013430554
AT1G10840	-1.02857798924832	6.98363111375687	2.56355159805584e-32	3.96470351727736e-31	822	908	1004	897	166.287765225951	172.981079337162	87.8604586893512	86.8361019399689
AT1G10850	-1.87097685381214	4.30406486188796	1.27046786668331e-22	1.24225637962373e-21	156	196	128	88	31.5582620136841	37.3395281388588	11.2013333787221	8.51903787147966
AT1G10865	-0.718235026249149	4.80405624573501	9.83006677223874e-07	2.85532402019001e-06	175	185	280	212	35.4018964897098	35.2439423759637	24.5029167659545	20.5231366903828
AT1G10870	0.30646039106045	5.31191089011034	0.0149924836024609	0.0243253884400283	153	192	507	449	30.9513723595748	36.5774969523515	44.3677814297819	43.4664545942542
AT1G10890	0.199873238787415	7.09988832881774	0.0558840264802425	0.081012613662821	666	591	1681	1562	134.729503212267	112.590107806457	147.105011012748	151.212922218764
AT1G10900	1.29919920318469	6.60000057450839	4.83375800485618e-38	9.89733418026717e-37	271	263	1592	1361	54.8223654212077	50.1035505128565	139.316583897856	131.754665262316
AT1G10910	-0.223143084045646	6.5424242764844	0.0150723084533876	0.024442761246721	474	529	1040	888	95.8885653492711	100.778624415594	91.0108337021168	85.964836703113
AT1G10920	0.426125201014957	5.58575590094796	0.000203175225239187	0.000441866652448599	202	194	627	567	40.8639033766936	36.9585125456052	54.8690314723339	54.8897099219201
AT1G10930	0.744656031617274	4.62410043613413	2.71210569721981e-06	7.49030460000312e-06	82	90	349	298	16.5883172123212	17.1457016964148	30.5411355404219	28.8485600647834
AT1G10940	0.519646649596635	6.90387418328407	6.49038938735049e-09	2.39283499614549e-08	469	493	1626	1467	94.8770825924222	93.9203437370276	142.291938076579	142.016233607508
AT1G10950	-0.100267888339674	7.19674171490771	0.32061764005837	0.385098851106029	664	849	1660	1497	134.324910109527	161.741119336179	145.267292255302	144.920451063694
AT1G10960	-1.00387955459503	6.40308022289335	1.49364714163231e-24	1.61434173967375e-23	575	583	647	646	116.320517037618	111.066045433442	56.6192398127592	62.5374825565439
AT1G10970	1.3827416461659	4.22963361679427	5.49236926384491e-12	2.64429915786342e-11	46	46	301	239	9.30564136300943	8.76335864483422	26.3406355234011	23.1369324009505
AT1G10990	0.671196909349391	2.82507286262186	0.0456674141059917	0.0675889120529542	16	33	100	75	3.23674482191632	6.28675728868542	8.75104170212662	7.26054364046562
AT1G11000	-2.66158270775129	3.29798969033164	1.30369341342021e-24	1.4113741677331e-23	96	113	46	28	19.4204689314979	21.5273810188319	4.02547918297824	2.71060295910717
AT1G11020	0.109577260382086	4.84862389963087	0.448940264855661	0.515982432391734	131	140	350	306	26.5008482294399	26.6710915277563	30.6286459574432	29.6230180530997
AT1G11050	1.14465182432979	5.75784109105899	9.2745654935716e-21	8.20104290823716e-20	171	145	820	749	34.5927102842307	27.6236305108905	71.7585419574383	72.5086291561167
AT1G11055	1.62472611854614	1.29661185132437	0.00449482979307483	0.00799543602018542	6	3	32	31	1.21377930821862	0.571523389880493	2.80033334468052	3.00102470472579
AT1G11060	0.352200566219781	5.21014568258682	0.00682266313340478	0.0117664217654521	161	153	479	421	32.569744770533	29.1476928839051	41.9174897531865	40.755851635147
AT1G11070	2.15722209186835	1.20087328300993	0.000384437229638617	0.000803782278571137	0	6	33	28	0	1.14304677976099	2.88784376170178	2.71060295910717
AT1G11080	-8.31786403796337	0.864989457568683	1.09330467126301e-14	6.50966424594307e-14	25	24	0	0	5.05741378424425	4.57218711904394	0	0
AT1G11090	0.424676056634505	4.46159121172658	0.015718209024471	0.0253809893559547	82	97	304	236	16.5883172123212	18.4792562728026	26.6031667744649	22.8465106553318
AT1G11100	1.52152152343111	1.78862462564911	0.00108449810887671	0.00212911937114909	8	6	50	41	1.61837241095816	1.14304677976099	4.37552085106331	3.96909719012121
AT1G11120	-5.33312391944885	0.725354640569038	5.08116511465817e-13	2.65083680569028e-12	18	24	2	0	3.64133792465586	4.57218711904394	0.175020834042532	0
AT1G11130	-0.443980968711509	4.58644546245767	0.0052215968399091	0.00919622416663839	125	157	242	222	25.2870689212213	29.9097240704124	21.1775209191464	21.4912091757782
AT1G11160	0.720726255818614	0.767047507323218	0.303561852948369	0.367270203506934	6	4	15	22	1.21377930821862	0.762031186507323	1.31265625531899	2.12975946786992
AT1G11170	3.70816831007366	4.130979119163	4.68881258551856e-41	1.10695521220767e-39	10	10	331	261	2.0229655136977	1.90507796626831	28.9659480340391	25.2666918688204
AT1G11175	-0.199913272054609	4.93870854434537	0.161517447152229	0.210378514819723	145	183	330	309	29.3329999486167	34.86292678271	28.8784376170178	29.9134397987184
AT1G11180	1.26872884501971	4.91359041538309	1.75474579519592e-16	1.18077760497472e-15	85	76	470	402	17.1952068664305	14.4785925436391	41.1298959999951	38.9165139128957
AT1G11190	-0.682907494629004	1.85951352003086	0.116837613683821	0.157479229614423	17	28	41	22	3.43904137328609	5.33421830555126	3.58792709787191	2.12975946786992
AT1G11200	0.540200003733322	4.98690656303472	9.56237976156139e-05	0.000217397414349455	122	124	414	388	24.680179267112	23.622966781727	36.2293126468042	37.5612124333422
AT1G11210	4.88029208028651	5.42100653258472	4.26853060300895e-136	1.23002731126412e-133	14	10	862	735	2.83215171917678	1.90507796626831	75.4339794723314	71.1533276765631
AT1G11220	1.95871101120567	1.23933421235349	0.000951736394054333	0.0018835748552161	2	5	34	28	0.40459310273954	0.952538983134154	2.97535417872305	2.71060295910717
AT1G11240	-0.815088947419575	5.08288403047824	6.16462574125691e-10	2.49887963177346e-09	216	233	283	288	43.6960550958704	44.3883166140516	24.7654480170183	27.880487579388
AT1G11260	-0.0486511875904475	7.3175208012346	0.681785465949582	0.735012445273001	678	939	1777	1709	137.157061828704	178.886821032594	155.50601104679	165.443587754077
AT1G11270	0.178644970101953	3.62546131185953	0.470495694575624	0.537165013995767	44	67	162	120	8.90104826026989	12.7640223739977	14.1766875574451	11.616869824745
AT1G11280	-1.07872096201709	5.37499459067826	1.82059405653632e-14	1.06300776334413e-13	314	276	362	268	63.5211171301078	52.5801518690053	31.6787709616984	25.9443426085972
AT1G11290	0.269982317846753	4.23450113480457	0.154452716375444	0.202252136953811	70	94	223	219	14.1607585958839	17.9077328829221	19.5148229957424	21.2007874301596
AT1G11300	0.177509369130853	4.79688993405308	0.230069360418915	0.288211809065889	114	140	345	299	23.0618068561538	26.6710915277563	30.1910938723368	28.945367313323
AT1G11310	0.506650701632719	7.57733605843453	4.57461517831151e-09	1.71394998889128e-08	718	835	2607	2336	145.248923883495	159.074010183404	228.139657174441	226.141732588369
AT1G11320	-0.733317977042306	3.21390138753454	0.00238497525307843	0.00443518934080591	59	62	84	79	11.9354965308164	11.8114833908635	7.35087502978636	7.64777263462379
AT1G11330	0.154842298468303	6.50584692814179	0.119809053295049	0.161008051527089	428	419	1168	953	86.5829239862616	79.8227667866421	102.212167080839	92.2573078581832
AT1G11340	-0.256377056476231	2.85768739316445	0.392081306716741	0.458621848442845	34	44	74	72	6.87808274657219	8.38234305158056	6.4757708595737	6.970121894847
AT1G11350	0.474033433227389	6.77308585225221	2.23329658278359e-06	6.22141690924716e-06	398	499	1512	1281	80.5140274451685	95.0633905167886	132.315750536154	124.010085379153
AT1G11360	0.825465015050497	5.46658716394701	2.85502077903234e-12	1.4045727382661e-11	140	162	634	566	28.3215171917678	30.8622630535466	55.4816043914827	54.7929026733806
AT1G11380	-0.568865432620581	4.15036246495587	0.00207037732343983	0.00388815829526581	114	104	175	155	23.0618068561538	19.8128108491904	15.3143229787216	15.005123523629
AT1G11390	0.204831716701064	5.04714062543945	0.130859619999673	0.174304551280918	145	154	424	350	29.3329999486167	29.338200680532	37.1044168170169	33.8825369888396
AT1G11400	-1.12853657677167	4.97705234840122	3.17818728534475e-17	2.25639782088153e-16	212	247	243	227	42.8868688903913	47.0554257668272	21.2650313361677	21.975245418476
AT1G11410	0.331258281151365	5.57939928230389	0.00501654378193488	0.00885977245669346	183	229	597	563	37.0202689006679	43.6262854275443	52.2437189616959	54.5024809277619
AT1G11420	-1.28459499494516	1.07220682427977	0.0155996397023768	0.0252186238732839	10	21	11	17	2.0229655136977	4.00066372916345	0.962614587233928	1.64572322517221
AT1G11430	-0.751743623687253	6.48048285339746	1.62448756233425e-16	1.09576019910292e-15	548	591	776	739	110.858510150634	112.590107806457	67.9080836085025	71.5405566707213
AT1G11440	0.69612519551878	5.0956383541028	4.14413178725353e-07	1.2589808119571e-06	110	137	462	434	22.2526206506747	26.0995681378758	40.429812663825	42.0143458661611
AT1G11450	-3.96100431774816	0.0959372959634407	6.31981942001296e-07	1.88201917226678e-06	11	12	3	0	2.22526206506747	2.28609355952197	0.262531251063798	0
AT1G11475	-1.08563493249438	4.25784351292565	2.56546650226123e-10	1.08224577205186e-09	133	146	163	132	26.9054413321794	27.8141383075173	14.2641979744664	12.7785568072195
AT1G11480	0.260480443682884	6.57431197712077	0.00600486296169375	0.0104582072468571	392	461	1215	1075	79.3002481369499	87.824094244969	106.325156680838	104.067792180007
AT1G11530	-0.30872584860548	5.43273102814897	0.0138543045874956	0.0226153864038634	216	265	434	434	43.6960550958704	50.4845661061102	37.9795209872295	42.0143458661611
AT1G11540	3.2300904097312	0.756060074967759	0.000134149111492194	0.000299050266176286	1	1	24	21	0.20229655136977	0.190507796626831	2.10025000851039	2.03295221933037
AT1G11545	-5.15556986635966	4.48884600333286	2.40292550264248e-96	3.247263808571e-94	234	311	26	8	47.3373930205262	59.2479247509444	2.27527084255292	0.774457988316333
AT1G11580	-0.0101962933562542	6.28607876531786	0.919571366894826	0.940596175513082	375	401	925	804	75.8612067636638	76.3936264473592	80.9471357446712	77.8330278257915
AT1G11592	0.18082150750513	4.12567216435083	0.428550156097518	0.494956990966101	65	93	241	162	13.1492758390351	17.7172250862953	21.0900105021251	15.6827742634057
AT1G11630	0.177283243949026	4.46453788698324	0.298242363769566	0.36169766873369	91	110	264	245	18.4089861746491	20.9558576289514	23.1027500936143	23.7177758921877
AT1G11650	-0.438298756277262	7.60997375987605	2.16492829539301e-07	6.76475361955446e-07	1097	1151	1914	1803	221.919316852638	219.274473917482	167.494938178703	174.543469116794
AT1G11660	0.339239523154881	6.15870860406365	0.00164798950604653	0.00313914205997683	304	312	990	764	61.4981516164101	59.4384325475712	86.6353128510535	73.9607378842098
AT1G11670	-1.76616492400938	3.68403446115788	4.69468376550721e-15	2.86402018633605e-14	122	105	83	67	24.680179267112	20.0033186458172	7.26336461276509	6.48608565214929
AT1G11680	-0.392188017047423	6.78458525138388	1.44620419743763e-05	3.66365497721919e-05	587	669	1148	998	118.748075654055	127.44971594335	100.461958740414	96.6136340424626
AT1G11700	-0.706899553949981	4.40386379668231	2.3161814273257e-05	5.70513793581296e-05	126	147	187	187	25.489365472591	28.0046461041441	16.3644479829768	18.1029554768943
AT1G11710	-0.0625354471347243	3.06091652152207	0.862266130119402	0.892321353033519	53	29	112	67	10.7217172225978	5.52472610217809	9.80116670638181	6.48608565214929
AT1G11720	0.390989735003765	7.23464045972543	4.84453780946562e-05	0.000114399515999613	662	617	1968	1798	133.920317006788	117.543310518755	172.220500697852	174.059432874096
AT1G11730	-1.87936452968956	0.324255639962226	0.00292120314745541	0.00535312593981004	11	9	8	4	2.22526206506747	1.71457016964148	0.700083336170129	0.387228994158167
AT1G11740	-3.3547112592151	1.18037712290638	8.27856372189104e-11	3.61691095051182e-10	24	28	2	9	4.85511723287448	5.33421830555126	0.175020834042532	0.871265236855875
AT1G11750	-0.681915227156023	6.72798464224995	2.06558247384601e-13	1.11501621418767e-12	664	656	963	883	134.324910109527	124.973114587201	84.2725315914793	85.4808004604153
AT1G11755	0.0939125572129152	4.8098417394184	0.5447593804559	0.607802402217844	113	153	329	306	22.859510304784	29.1476928839051	28.7909271999966	29.6230180530997
AT1G11760	0.106011348515047	3.43813533921792	0.709390391141777	0.759299978938281	55	45	142	101	11.1263103253374	8.57285084820739	12.4264792170198	9.77753210249371
AT1G11780	-0.540321614813323	4.72245195958019	0.000271641087397962	0.000579700185968533	164	156	263	231	33.1766344246423	29.7192162737856	23.015239676593	22.3624744126341
AT1G11785	-1.06103516812088	0.281444739109543	0.122518163282979	0.164220768146247	6	9	11	5	1.21377930821862	1.71457016964148	0.962614587233928	0.484036242697708
AT1G11790	-0.435140163770505	5.11750726542787	0.0025097346787215	0.00464910673374435	216	188	335	335	43.6960550958704	35.8154657658442	29.3159897021242	32.4304282607465
AT1G11800	0.180211454421691	4.24164031026692	0.376614853747255	0.442963268858191	91	80	252	185	18.4089861746491	15.2406237301465	22.0526250893591	17.9093409798152
AT1G11810	0.232731093226066	0.199384509217221	0.868860849497169	0.898292003687913	5	3	7	14	1.01148275684885	0.571523389880493	0.612572919148863	1.35530147955358
AT1G11820	-1.2344808201947	6.04766951429261	5.98717323705469e-36	1.09337054594675e-34	473	494	508	415	95.6862687979013	94.1108515336544	44.4552918468032	40.1750081439098
AT1G11840	0.0254278726234338	7.04966486527225	0.820327406413693	0.856565891968257	551	755	1520	1446	111.465399804743	143.833386453257	133.015833872325	139.983281388177
AT1G11850	-5.92870246672596	3.25798961814309	5.16487902097508e-50	1.75096547432537e-48	98	157	5	4	19.8250620342375	29.9097240704124	0.437552085106331	0.387228994158167
AT1G11860	-1.10261769508915	8.51311724066835	4.6793227780575e-34	7.90486565571574e-33	2549	2447	2679	2540	515.653909441544	466.172578345855	234.440407199972	245.890411290436
AT1G11870	-0.74353159498348	5.95277196869384	2.2401874937176e-13	1.20462332435226e-12	364	430	554	508	73.6359446985963	81.9183525495373	48.4807710297815	49.1780822580872
AT1G11880	0.802517549784524	3.99106969764868	0.000182627560868157	0.000399618878303913	48	58	238	178	9.71023446574897	11.0494522043562	20.8274792510613	17.2316902400384
AT1G11890	-0.00228694155025275	5.70882152599538	1	1	241	277	608	551	48.7534688801146	52.7706596656321	53.2063335489298	53.3407939452874
AT1G11900	0.659812510633304	3.3510233930928	0.00840723187778923	0.0142743010696889	35	37	130	125	7.08037929794196	7.04878847519274	11.3763542127646	12.1009060674427
AT1G11905	0.00976731197801445	4.46375848518204	0.977583347652336	0.989040979824841	100	116	266	222	20.229655136977	22.0989044087124	23.2777709276568	21.4912091757782
AT1G11910	-0.20720508041943	8.39868416917622	0.0135884746365461	0.0222147639331821	1742	1857	3541	3436	352.40059248614	353.772978336025	309.874386672304	332.629705981865
AT1G11915	-0.289355862638113	0.383461504021311	0.654404925710573	0.710065037892391	4	8	14	8	0.809186205479081	1.52406237301465	1.22514583829773	0.774457988316333
AT1G11925	7.94935569647167	1.49885000566776	4.7059483469872e-12	2.27518030740721e-11	0	0	43	42	0	0	3.76294793191444	4.06590443866075
AT1G11930	0.176575768710923	6.30557459015548	0.0725435420546549	0.102612481524649	369	361	954	896	74.6474274554452	68.7733145822859	83.4849378382879	86.7392946914293
AT1G11940	0.233276323158309	3.45474676943472	0.371716380409674	0.437648409188701	36	60	130	122	7.28267584931173	11.4304677976099	11.3763542127646	11.8104843218241
AT1G11950	0.91863510587851	4.13007189502795	1.88018587831721e-05	4.69481525545362e-05	64	46	248	220	12.9469792876653	8.76335864483422	21.702583421274	21.2975946786992
AT1G11960	0.769970078785616	5.42877120669432	9.25863611017595e-11	4.03251777236937e-10	142	160	612	543	28.7261102945074	30.4812474602929	53.5563752170149	52.5663359569711
AT1G11990	-1.73267550380512	0.428300864017837	0.0042487484705292	0.00759064791028626	10	11	10	4	2.0229655136977	2.09558576289514	0.875104170212662	0.387228994158167
AT1G12000	-0.0996742037116957	5.51134362648813	0.539701973759245	0.603587704800662	180	291	509	471	36.4133792465586	55.4377688184078	44.5428022638245	45.5962140621241
AT1G12010	-0.0166352812143796	3.71552796274219	0.973372259092076	0.985238360292847	57	72	170	117	11.5309034280769	13.7165613571318	14.8767708936152	11.3264480791264
AT1G12020	-0.783449105473641	4.57044590743195	6.36696202840505e-07	1.89548193477054e-06	141	173	224	185	28.5238137431376	32.9578488164417	19.6023334127636	17.9093409798152
AT1G12030	3.20898607918872	0.730953178162436	7.27266724704211e-05	0.000167972553872926	0	2	19	25	0	0.381015593253662	1.66269792340406	2.42018121348854
AT1G12050	0.669128311378588	6.31603736402264	1.69361047532367e-12	8.47453964861268e-12	280	315	1117	1004	56.6430343835356	60.0099559374517	97.7491358127543	97.1944775336998
AT1G12060	1.1430557564688	2.36579881955584	0.00162511195743792	0.00309978280988962	11	16	71	63	2.22526206506747	3.04812474602929	6.2132396085099	6.09885665799112
AT1G12080	-3.88820674077107	4.57705801318573	1.43942053506217e-70	1.02939581695413e-68	225	319	50	32	45.5167240581983	60.771987123959	4.37552085106331	3.09783195326533
AT1G12090	0.426838027489742	7.16217737818627	3.91884709949736e-06	1.06303979794917e-05	558	643	1838	1773	112.881475664332	122.496513231052	160.844146485087	171.639251660607
AT1G12110	-0.599880294052404	7.09762511556976	1.86331457489789e-11	8.58289823580727e-11	769	894	1320	1140	155.566048003353	170.313970184387	115.513750468071	110.360263335077
AT1G12120	-0.175028748036575	6.80463219364178	0.0622611306849224	0.0894432879703301	599	581	1254	1094	121.175634270492	110.685029840189	109.738062944668	105.907129902259
AT1G12140	0.76450323774105	6.24537526744351	3.23104412500411e-15	1.98994448753043e-14	265	276	1092	970	53.6085861129891	52.5801518690053	95.5613753872227	93.9030310833554
AT1G12150	1.52824653082617	2.98893158344804	1.48708952365379e-05	3.76430941945434e-05	24	10	120	102	4.85511723287448	1.90507796626831	10.5012500425519	9.87433935103325
AT1G12160	0.387937971135573	1.26985269812383	0.601717685219893	0.661578837497688	0	18	30	22	0	3.42914033928296	2.62531251063798	2.12975946786992
AT1G12200	0.814876899600744	4.89637169258492	4.0595746864977e-08	1.37245282922572e-07	89	113	429	368	18.0043930719095	21.5273810188319	37.5419689021232	35.6250674625513
AT1G12210	1.00943211091287	4.19771685207779	3.60849921771388e-06	9.82882154171579e-06	66	44	267	232	13.3515723904048	8.38234305158056	23.3652813446781	22.4592816611737
AT1G12220	0.72579684475639	5.54350517210543	7.46030188473306e-10	2.9968145844884e-09	152	183	672	571	30.7490758082051	34.86292678271	58.8070002382909	55.2769389160783
AT1G12230	-0.262151727509334	6.52032890989648	0.00692770209108812	0.0119328694158642	458	544	956	913	92.6518205273547	103.636241364996	83.6599586723304	88.3850179166015
AT1G12240	-0.63575836617165	7.74793568619841	1.03693224941497e-14	6.17964946085352e-14	1245	1380	1978	1807	251.859206455364	262.900759345027	173.095604868064	174.930698110952
AT1G12244	-0.710696865973663	4.43975601694826	1.14220905072153e-05	2.92149671699365e-05	134	146	194	189	27.1077378835492	27.8141383075173	16.9770209021256	18.2965699739734
AT1G12250	-0.249173612677489	6.45203176019887	0.0257527869672664	0.0399703651979077	506	442	909	881	102.362054993104	84.2044461090592	79.5469690723309	85.2871859633362
AT1G12260	-1.92915176815824	1.2647604355646	2.03878309231584e-05	5.06529158031304e-05	19	24	12	13	3.84363447602563	4.57218711904394	1.05012500425519	1.25849423101404
AT1G12270	0.0203637063710321	6.05556022697145	0.871019111275956	0.900095954300831	344	308	789	697	69.5900136712009	58.6764013610639	69.045719029779	67.4746522320605
AT1G12280	-0.566694768660066	5.8892793327029	2.32401799162217e-08	8.07002171643387e-08	336	383	559	528	67.9716412602428	72.9644861080762	48.9183231148878	51.114227228878
AT1G12290	1.10967877293017	4.26197045541427	1.91497798221502e-06	5.37516022940888e-06	68	41	298	234	13.7561654931444	7.81081966170006	26.0781042723373	22.6528961582527
AT1G12300	-0.224596690109897	3.18505379096809	0.365781956460192	0.431594191268168	47	50	96	90	9.5079379143792	9.52538983134154	8.40100003404155	8.71265236855875
AT1G12310	-0.62585153626038	5.50079011343053	4.33317033838e-08	1.45765618507392e-07	263	299	411	404	53.2039930102496	56.9618311914224	35.9667813957404	39.1101284099748
AT1G12320	1.87133876481304	4.11957954364968	2.4060204769382e-18	1.83804956123212e-17	31	33	277	249	6.27119309246288	6.28675728868542	24.2403855148907	24.1050048863459
AT1G12330	-0.648407388132716	4.63444515680018	0.000568623366302452	0.00116149013475415	125	189	257	192	25.2870689212213	36.005973562471	22.4901771744654	18.586991719592
AT1G12350	-0.0810761513190714	5.45419152569362	0.513521986425279	0.578801456658231	197	251	495	453	39.8524206198447	47.8174569533345	43.3176564255267	43.8536835884124
AT1G12360	-0.0663604163526824	6.89216004704784	0.47222731374099	0.53867121974355	582	625	1317	1264	117.736592897206	119.067372891769	115.251219217008	122.364362153981
AT1G12370	-2.08317763706006	3.64411625783801	2.09971458651329e-18	1.60718387979406e-17	122	115	78	48	24.680179267112	21.9083966120855	6.82581252765876	4.646747929898
AT1G12380	-2.39542145003151	3.03707302471108	6.75544611031709e-16	4.37596583575747e-15	66	102	37	34	13.3515723904048	19.4317952559367	3.23788542978685	3.29144645034442
AT1G12390	-0.460317646873367	4.52874174750319	0.00543308552883231	0.00953185700935349	142	130	221	222	28.7261102945074	24.766013561488	19.3398021616998	21.4912091757782
AT1G12400	0.0923434463587158	3.71557449664803	0.713412453878297	0.762896585556933	55	68	158	136	11.1263103253374	12.9545301706245	13.8266458893601	13.1657858013777
AT1G12410	-0.629874504385964	6.84420153827091	3.34302634694294e-12	1.63480412449081e-11	693	715	1048	991	140.191510099251	136.213074588184	91.7109170382869	95.9359833026858
AT1G12420	-0.483898855996909	5.32388598935182	0.00120880650207762	0.00235476323771856	265	208	400	361	53.6085861129891	39.6256216983808	35.0041668085065	34.9474167227745
AT1G12430	-0.402763625860475	5.97880413657955	5.09467678758827e-05	0.000119959374732987	340	384	670	559	68.7808274657219	73.154993904703	58.6319794042483	54.1152519336038
AT1G12440	-0.500890590867465	6.37446755627455	3.62439893399069e-08	1.23298779707548e-07	470	511	815	739	95.079379143792	97.3494840763106	71.3209898723319	71.5405566707213
AT1G12450	0.478535327281758	4.33962988727352	0.0076785458276452	0.0131338255492936	76	84	250	249	15.3745379041025	16.0026549166538	21.8776042553165	24.1050048863459
AT1G12460	-1.27771749410287	5.06501723338224	7.8068217650727e-20	6.52900864219375e-19	229	278	228	239	46.3259102636774	52.961167462259	19.9523750808487	23.1369324009505
AT1G12470	0.679340911999014	6.37495082485652	5.70088282060379e-13	2.96467088295465e-12	302	315	1176	1041	61.0935585136706	60.0099559374517	102.912250417009	100.776345729663
AT1G12480	1.47814108864579	3.92571156007173	2.99163295076395e-10	1.25446282196062e-09	33	37	208	228	6.67578619520242	7.04878847519274	18.2021667404234	22.0720526670155
AT1G12500	-1.07300081806752	6.1565897697663	4.37037693709e-27	5.29935248033902e-26	506	492	565	500	102.362054993104	93.7298359404008	49.4433856170154	48.4036242697708
AT1G12520	-1.54407165504294	6.77512130550396	6.06900403842724e-61	3.24923863751316e-59	783	906	679	618	158.39819972253	172.600063743909	59.4195731574397	59.8268795974367
AT1G12530	-0.326629803977805	4.28452136150236	0.0849551033351749	0.11834045993124	93	126	196	194	18.8135792773886	24.0039823749807	17.1520417361682	18.7806062166711
AT1G12550	0.0188299360145037	3.40447786606669	0.969990458589523	0.982373528843379	41	61	134	98	8.29415860616058	11.6209755942367	11.7263958808497	9.48711035687508
AT1G12570	-8.26603648189099	0.83748789700079	9.6660317799845e-11	4.20341528470475e-10	10	38	0	0	2.0229655136977	7.23929627181957	0	0
AT1G12580	-1.13679622429326	6.48247287630074	1.11075170504916e-35	1.9968054734347e-34	611	654	666	623	123.60319288693	124.592098993947	58.2819377361633	60.3109158401344
AT1G12620	-0.309357399810279	4.02374571729237	0.114937766834901	0.155174696233284	91	90	162	165	18.4089861746491	17.1457016964148	14.1766875574451	15.9731960090244
AT1G12640	-0.192248355000735	6.18526129174949	0.0597091613532293	0.0860484678029365	359	416	763	754	72.6244619417475	79.2512433967616	66.7704481872261	72.9926653988144
AT1G12650	-0.120947932921923	4.98065585569379	0.378895557953138	0.445325003484389	156	171	368	307	31.5582620136841	32.5768332231881	32.2038334638259	29.7198253016393
AT1G12680	0.675098349420035	5.55592103345029	2.30691074480581e-09	8.88441746157034e-09	165	181	654	585	33.3789309760121	34.4819111894564	57.2318127319081	56.6322403956319
AT1G12700	0.23737911181451	4.00652369305118	0.317337805493558	0.381674091495598	52	90	188	185	10.519420671228	17.1457016964148	16.451958399998	17.9093409798152
AT1G12710	1.87316563641424	5.54085787625581	1.00292143090468e-40	2.32846509935748e-39	100	81	822	671	20.229655136977	15.4311315267733	71.9335627914808	64.9576637700324
AT1G12730	2.36857535670768	5.27445678815111	5.78639446257581e-58	2.772234706459e-56	56	55	689	599	11.3286068767071	10.4779288144757	60.2946773276524	57.9875418751854
AT1G12750	-0.503121063767547	5.23810319100007	0.000817702156326592	0.00163182337847231	251	198	378	335	50.7764343938123	37.7205437321125	33.0789376340386	32.4304282607465
AT1G12760	0.497461164887642	6.32702096484968	5.49121504926415e-07	1.6447624410017e-06	326	321	1045	1002	65.9486757465451	61.1530027172127	91.4483857872231	97.0008630366207
AT1G12770	-0.363834429434842	6.38880135085119	9.31737904824217e-05	0.000212196702057538	447	500	849	799	90.4265584622873	95.2538983134154	74.296344051055	77.3489915830938
AT1G12775	0.225563602641266	3.23807444007624	0.478011028999313	0.544223235909682	39	43	138	79	7.88956550342104	8.19183525495373	12.0764375489347	7.64777263462379
AT1G12780	0.104348231761897	6.65451984817089	0.295876706628217	0.359280167712704	428	533	1199	1112	86.5829239862616	101.540655602101	104.924990008498	107.64966037597
AT1G12790	0.312644183543073	4.0909676595219	0.102333997451966	0.139844806476831	68	77	216	188	13.7561654931444	14.669100340266	18.9022500765935	18.1997627254338
AT1G12800	-0.290614533182183	8.00550137947122	0.000512398322676191	0.00105267824835814	1403	1413	2699	2466	283.822061571788	269.187516633712	236.190615540397	238.72667489851
AT1G12810	0.0449648882485312	5.22643842040951	0.728067432226988	0.775900436965673	168	195	437	402	33.9858206301214	37.149020342232	38.2420522382933	38.9165139128957
AT1G12820	-0.11951632743071	6.49782717312581	0.191687543915206	0.245177385826901	462	474	1033	901	93.4610067328338	90.3006956011178	90.398260782968	87.223330934127
AT1G12830	-0.743958534759514	4.49332349126283	3.7267195051093e-06	1.01339257150454e-05	132	162	206	187	26.7031447808097	30.8622630535466	18.0271459063808	18.1029554768943
AT1G12840	-0.330171911674242	6.99431376777083	0.000522018592629817	0.00107120686172178	642	781	1312	1220	129.874385979392	148.786589165555	114.813667131901	118.104843218241
AT1G12845	0.777894116053204	2.51748006615742	0.0231894017066353	0.0363197447399503	14	23	72	70	2.83215171917678	4.38167932241711	6.30075002553116	6.77650739776792
AT1G12850	0.408697698351466	5.99451528313553	5.00611740084311e-05	0.000118030165406715	250	283	820	765	50.5741378424425	53.9137064453931	71.7585419574383	74.0575451327494
AT1G12860	-0.92152453245177	5.82036790777364	2.80435231196642e-17	2.00113924082236e-16	343	422	472	432	69.3877171198312	80.3942901765226	41.3049168340376	41.820731369082
AT1G12880	0.536691194007424	4.4812968315653	0.00153478753149087	0.00293807753805818	85	87	283	276	17.1952068664305	16.5741783065343	24.7654480170183	26.7188005969135
AT1G12900	-1.05156568404185	8.85010939994392	1.03183659933097e-31	1.55769169213331e-30	3145	3081	3409	3322	636.222654057927	586.954521407266	298.323011625496	321.593679648357
AT1G12910	-0.123441611410775	5.61476245913407	0.284028517041939	0.346740937725798	229	280	556	491	46.3259102636774	53.3421830555126	48.655791863824	47.5323590329149
AT1G12920	-0.937814042307848	6.86514735339104	2.83394485303088e-24	3.01799724973588e-23	778	779	935	887	157.386716965681	148.405573572301	81.8222399148839	85.8680294545734
AT1G12930	-0.180254375730905	6.08338361144018	0.0616652623169383	0.0886913399222259	338	381	759	664	68.3762343629823	72.5834705148226	66.420406519141	64.2800130302557
AT1G12940	0.160914601628687	0.821434440519415	0.901436436575985	0.925234245178693	4	10	18	17	0.809186205479081	1.90507796626831	1.57518750638279	1.64572322517221
AT1G12950	-2.96452277789345	-0.243634643034686	0.000542652223575749	0.00111168534458618	6	9	2	2	1.21377930821862	1.71457016964148	0.175020834042532	0.193614497079083
AT1G12970	0.854394349482053	4.76996797280842	3.59295451684558e-07	1.09834545643665e-06	74	107	404	330	14.969944801363	20.3843342390709	35.3542084765915	31.9463920180487
AT1G12990	1.11686988771734	5.82380364660805	6.96688870071627e-24	7.26923237968771e-23	152	185	861	777	30.7490758082051	35.2439423759637	75.3464690553102	75.2192321152239
AT1G13000	0.837658805623616	5.789640756384	2.04936541884251e-14	1.19302778913307e-13	179	199	828	689	36.2110826951889	37.9110515287393	72.4586252936084	66.7001942437442
AT1G13020	-0.0630635698591585	6.1016520765461	0.547857456847158	0.610657006287391	352	344	835	664	71.2083860821591	65.5346820396298	73.0711982127573	64.2800130302557
AT1G13030	-1.15208007150548	3.6783924189356	1.33657621638325e-07	4.26967899576618e-07	87	105	113	81	17.59979996917	20.0033186458172	9.88867712340308	7.84138713170287
AT1G13040	-0.865333114602186	2.42514144361042	0.0133465326043747	0.0218465714128078	26	47	43	46	5.25971033561402	8.95386644146105	3.76294793191444	4.45313343281892
AT1G13050	-0.0170848235247803	2.41718717031661	1	1	26	25	58	55	5.25971033561402	4.76269491567077	5.07560418723344	5.32439866967479
AT1G13060	-0.296049049999079	6.35865347756432	0.00124512778463358	0.00242044069198469	433	473	866	788	87.5944067431105	90.110187804491	75.7840211404165	76.2841118491588
AT1G13080	-1.15549262691495	6.04402006235902	4.46132812158331e-30	6.27114236315818e-29	432	515	500	452	87.3921101917407	98.1115152628179	43.7552085106331	43.7568763398728
AT1G13090	0.918991199913432	6.48540103101708	2.02149906032441e-19	1.65322512884211e-18	263	334	1312	1214	53.2039930102496	63.6296040733615	114.813667131901	117.523999727004
AT1G13100	0.429901494841572	4.79847939397171	0.00481619767660053	0.00852900076574671	99	128	361	324	20.0273585856072	24.3849979682343	31.5912605446771	31.3655485268115
AT1G13110	0.411349279010831	7.34209786672467	0.000108672356401248	0.000245326592590144	589	785	2109	1972	119.152668756795	149.548620352062	184.55946949785	190.903894119976
AT1G13120	-0.216522112317057	5.46587808009301	0.101517461498322	0.138864548555645	256	218	472	444	51.7879171506612	41.5306996646491	41.3049168340376	42.9824183515565
AT1G13140	0.476710319194092	1.19332704318718	0.356770905570143	0.422540096382409	4	12	29	21	0.809186205479081	2.28609355952197	2.53780209361672	2.03295221933037
AT1G13145	-0.894555445568569	2.52487602300178	0.00424683132697919	0.00758860658874314	32	47	52	43	6.47348964383265	8.95386644146105	4.55054168510584	4.16271168720029
AT1G13150	2.26301466288768	2.72863819442924	4.93329362602771e-10	2.02191777038304e-09	10	8	100	95	2.0229655136977	1.52406237301465	8.75104170212662	9.19668861125646
AT1G13160	-0.708005292650983	5.60778246964805	6.09490429362936e-11	2.69167567351065e-10	309	311	441	410	62.509634373259	59.2479247509444	38.5920939063784	39.6909719012121
AT1G13170	-0.34443572377655	5.34782558217532	0.00899165584837584	0.0151954718714036	224	235	471	343	45.3144275068285	44.7693322073052	41.2174064170164	33.2048862490628
AT1G13180	1.05911398463176	4.39314880069887	1.83829090573421e-08	6.44734388721351e-08	51	73	308	271	10.3171241198583	13.9070691537587	26.95320844255	26.2347643542158
AT1G13190	0.255028431364606	6.32624186395186	0.0102702796857496	0.0171609218420962	322	397	1017	905	65.139489541066	75.6315952608518	88.9980941106277	87.6105599282852
AT1G13195	0.380411909011615	4.39101942414838	0.0768157404351329	0.108101438798221	102	71	288	221	20.6342482397166	13.526053560505	25.2030001021247	21.3944019272387
AT1G13210	1.82018309142431	7.79738425239335	2.44188363011907e-95	3.16878872398564e-93	446	504	3910	3604	90.2242619109175	96.0159294999227	342.165730553151	348.893323736508
AT1G13220	0.227681570528382	5.71331823173486	0.0490998430857855	0.0721331103063404	247	225	666	576	49.9672481883332	42.8642542410369	58.2819377361633	55.760975158776
AT1G13245	-0.374673484212052	5.54520612082309	0.00190682858630232	0.00359964413762947	246	286	451	466	49.7649516369635	54.4852298352736	39.467198076591	45.1121778194264
AT1G13250	-1.10796710884696	3.84824349591652	1.73837540144171e-07	5.48791138895607e-07	89	124	119	102	18.0043930719095	23.622966781727	10.4137396255307	9.87433935103325
AT1G13260	1.13396449163235	6.19310842399607	2.1573148812699e-27	2.64699969307975e-26	206	229	1084	1053	41.6730895821727	43.6262854275443	94.8612920510525	101.938032712137
AT1G13270	-0.158421349788423	6.4227989797385	0.0901405798755284	0.124827184640352	451	450	960	852	91.2357446677664	85.7285084820739	84.0100003404155	82.4797757556895
AT1G13280	0.585428885488621	5.5607551662327	2.10569487785089e-07	6.58386646425534e-07	177	185	636	582	35.8064895924493	35.2439423759637	55.6566252255253	56.3418186500132
AT1G13300	-3.01778560796129	1.13559296997611	1.15760271359148e-07	3.72711553940602e-07	32	16	4	9	6.47348964383265	3.04812474602929	0.350041668085065	0.871265236855875
AT1G13310	2.54042999652327	1.01705144322103	0.000225583940850474	0.000487087308095322	2	2	31	23	0.40459310273954	0.381015593253662	2.71282292765925	2.22656671640946
AT1G13320	0.171248841728253	6.57354329999695	0.062918534294608	0.0902818306607238	426	457	1179	1051	86.1783308835221	87.0620630584617	103.174781668073	101.744418215058
AT1G13330	1.74266085879438	4.7381283398147	1.27956361997106e-20	1.12133493440666e-19	41	68	409	406	8.29415860616058	12.9545301706245	35.7917605616979	39.3037429070539
AT1G13340	1.92671532396337	5.1156126891568	1.48091073467065e-31	2.22363569700164e-30	52	77	544	552	10.519420671228	14.669100340266	47.6056668595688	53.437601193827
AT1G13350	0.0866793826698341	6.44104841260055	0.459241545147708	0.526094012111625	451	379	1052	931	91.2357446677664	72.2024549215689	92.060958706372	90.1275483903133
AT1G13360	0.790814959868882	6.20196427597875	9.31082253751157e-16	5.96812455422111e-15	256	262	1053	957	51.7879171506612	49.9130427162297	92.1484691233933	92.6445368523414
AT1G13380	-0.673979187451027	5.00787770012419	2.80859983932137e-07	8.66821764868519e-07	188	220	303	270	38.0317516575168	41.9117152579028	26.5156563574436	26.1379571056762
AT1G13390	0.34930485413487	6.05225603826047	0.000513793924834445	0.00105532410452106	283	286	839	786	57.249924037645	54.4852298352736	73.4212398808423	76.0904973520797
AT1G13410	-0.0113201558834773	2.59738448306011	1	1	26	32	69	60	5.25971033561402	6.09624949205859	6.03821877446737	5.8084349123725
AT1G13440	-0.885165783044936	8.41880381871304	1.04714651449897e-24	1.14056898007823e-23	2179	2270	2716	2675	440.804185434729	432.452698342906	237.678292629759	258.959389843274
AT1G13448	0.798920243845859	3.50159202579867	0.00388412487621214	0.00698315689048324	25	50	148	143	5.05741378424425	9.52538983134154	12.9515417191474	13.8434365411545
AT1G13450	-0.364889089929282	6.18960311924091	0.000174454070815564	0.000383060008699122	415	410	776	663	83.9530688184546	78.1081966170006	67.9080836085025	64.1832057817161
AT1G13460	0.557733337355618	5.53036893499174	1.5906929428969e-06	4.50753842603973e-06	173	186	651	536	34.9973033869702	35.4344501725905	56.9692814808443	51.8886852171943
AT1G13470	2.96633962828021	5.85836065519418	1.80898340190528e-107	3.00398557290966e-105	48	70	1094	975	9.71023446574897	13.3355457638782	95.7363962212652	94.3870673260531
AT1G13480	0.508608195359327	1.2307591316725	0.402848556997326	0.469395104618101	12	4	34	18	2.42755861643724	0.762031186507323	2.97535417872305	1.74253047371175
AT1G13520	3.40643403255584	3.38779626951828	2.40082734336004e-23	2.42746190883075e-22	6	8	189	148	1.21377930821862	1.52406237301465	16.5394688170193	14.3274727838522
AT1G13530	6.77124561239229	0.469396923342229	1.48290898123512e-05	3.75421207846282e-05	0	0	13	24	0	0	1.13763542127646	2.323373964949
AT1G13540	2.43586934865577	0.592035410281567	0.00313299601525086	0.00571451707333525	0	3	23	15	0	0.571523389880493	2.01273959148912	1.45210872809312
AT1G13550	1.90174115100517	1.36399277300924	0.000422069585646939	0.000878060678495783	4	4	36	32	0.809186205479081	0.762031186507323	3.15037501276558	3.09783195326533
AT1G13560	-0.252496365757414	6.54735727464406	0.00860181201397343	0.0145794054505501	518	497	1021	893	104.789613609541	94.6823749235349	89.3481357787127	86.4488729458107
AT1G13570	-0.538349865452241	5.14899450013503	1.76117304937396e-05	4.41532572959093e-05	205	224	362	301	41.4707930308029	42.6737464444101	31.6787709616984	29.138981810402
AT1G13580	-0.233991146304811	3.80102770426987	0.283017100047586	0.345807824121248	81	69	158	129	16.3860206609514	13.1450379672513	13.8266458893601	12.4881350616009
AT1G13609	1.59808728607975	2.50360863685852	1.86283592268134e-05	4.65530798430567e-05	9	14	74	82	1.82066896232793	2.66710915277563	6.4757708595737	7.93819438024241
AT1G13630	-1.05810865209829	3.02878425966529	3.37633425452596e-05	8.15673403001309e-05	57	62	68	60	11.5309034280769	11.8114833908635	5.9507083574461	5.8084349123725
AT1G13640	-1.14366447723758	6.84685388632649	2.9267961816167e-38	6.04326355940771e-37	770	852	861	784	155.768344554723	162.31264272606	75.3464690553102	75.8968828550007
AT1G13650	0.0714314714466558	6.16840274760022	0.485012768132007	0.551170051124901	346	346	826	803	69.9946067739405	65.9156976328835	72.2836044595659	77.7362205772519
AT1G13670	-8.3698939816424	0.939859255355228	4.69942701020374e-09	1.7583592183491e-08	6	46	0	0	1.21377930821862	8.76335864483422	0	0
AT1G13690	-0.0647527337272828	4.63963044634092	0.672526273941942	0.726349133985137	119	133	298	243	24.0732896130027	25.3375369513685	26.0781042723373	23.5241613951086
AT1G13700	1.49671217001328	4.72189599059291	1.43058586333646e-15	9.0310341469323e-15	45	79	414	369	9.10334481163966	15.0501159335196	36.2293126468042	35.7218747110909
AT1G13730	-1.34804791346809	5.47413517631672	4.74006755957199e-29	6.33571786015097e-28	342	335	336	262	69.1854205684614	63.8201118699883	29.4035001191454	25.3634991173599
AT1G13740	-0.0108030975087953	4.53087603963176	0.959689704644712	0.973904384614073	121	107	250	257	24.4778827157422	20.3843342390709	21.8776042553165	24.8794628746622
AT1G13750	2.0022698738354	5.74809875999848	8.72958471910832e-53	3.32794187881182e-51	82	114	967	796	16.5883172123212	21.7178888154587	84.6225732595644	77.0585698374751
AT1G13770	-0.0582331026833588	4.82859712639228	0.710236096670213	0.760039119340987	158	128	331	287	31.9628551164237	24.3849979682343	28.9659480340391	27.7836803308485
AT1G13780	-0.418188423513125	3.88177962357193	0.042145077600642	0.0628057491508541	86	85	165	123	17.3975034178002	16.1931627132806	14.4392188085089	11.9072915703636
AT1G13790	-0.710378454036826	2.54979530143392	0.0232919985011219	0.0364571220248809	35	40	61	42	7.08037929794196	7.62031186507323	5.33813543829724	4.06590443866075
AT1G13800	-1.80528768720876	0.28756965860085	0.00556696699364382	0.00974928217360361	13	6	6	6	2.62985516780701	1.14304677976099	0.525062502127597	0.58084349123725
AT1G13810	-0.720276061793421	3.47131980258881	0.00145385260869443	0.00279570577697422	74	70	102	94	14.969944801363	13.3355457638782	8.92606253616915	9.09988136271691
AT1G13820	-0.367186318503415	6.28429212194649	0.000176155740173754	0.000386363524591976	444	437	782	749	89.819668808178	83.2519071259251	68.4331461106301	72.5086291561167
AT1G13830	1.41019367874272	2.57783073498903	5.953218905975e-05	0.000139187834939244	15	12	90	72	3.03444827054655	2.28609355952197	7.87593753191396	6.970121894847
AT1G13860	0.262056497952752	5.29750168457927	0.0575800653120033	0.0832920068979155	161	187	541	398	32.569744770533	35.6249579692174	47.343135608505	38.5292849187376
AT1G13870	-0.320476933034855	4.69752963320972	0.0366510183962175	0.0553081790892477	151	139	284	238	30.5467792568353	26.4805837311295	24.8529584340396	23.0401251524109
AT1G13880	0.321609217608714	5.49410452769242	0.00601595279401028	0.0104756593795993	191	198	553	536	38.6386413116261	37.7205437321125	48.3932606127602	51.8886852171943
AT1G13900	0.60013113340113	5.95247505747565	4.87696948527893e-09	1.82061758552182e-08	219	256	852	762	44.3029447499797	48.7699959364687	74.5588753021188	73.7671233871307
AT1G13910	0.291488323498875	3.9488597827183	0.189093755360324	0.242318496912271	74	58	201	163	14.969944801363	11.0494522043562	17.5895938212745	15.7795815119453
AT1G13920	1.52940805206279	3.02189350930088	2.06232778671035e-05	5.11794743928436e-05	11	24	140	88	2.22526206506747	4.57218711904394	12.2514583829773	8.51903787147966
AT1G13930	1.20435174240041	6.85195673607104	4.1152144906034e-26	4.76863559688786e-25	317	355	1654	1800	64.1280067842171	67.630267802525	144.742229753174	174.253047371175
AT1G13940	0.143833210604238	5.68276031667289	0.194956693098449	0.248920075667173	234	245	597	588	47.3373930205262	46.6744101735736	52.2437189616959	56.9226621412505
AT1G13950	-0.0378579626473441	4.50464208132274	0.850799640007507	0.882412477951998	99	128	259	236	20.0273585856072	24.3849979682343	22.6651980085079	22.8465106553318
AT1G13960	-0.164781739273896	5.94779844061729	0.10374921405936	0.141573713747479	325	325	671	629	65.7463791951753	61.91503390372	58.7194898212696	60.8917593313717
AT1G13970	2.25478129264306	2.72139322550173	4.73305093559006e-10	1.94269235615599e-09	8	10	104	90	1.61837241095816	1.90507796626831	9.10108337021168	8.71265236855875
AT1G13980	0.157952454380052	6.83378066423182	0.129295237215254	0.172455256499415	521	543	1523	1151	105.39650326365	103.445733568369	133.278365123388	111.425143069012
AT1G13990	1.21046908719675	6.23535435931066	5.41493959963408e-32	8.26368702919235e-31	208	223	1142	1092	42.0776826849122	42.4832386477833	99.936896238286	105.713515405179
AT1G14000	0.351565530450583	6.53847586517474	0.000142835784418799	0.000317008403634203	390	410	1225	1066	78.8956550342104	78.1081966170006	107.200260851051	103.196526943151
AT1G14010	0.480230513597824	5.0593441170337	0.000972274829842779	0.00192208689374185	112	155	430	403	22.6572137534143	29.5287084771588	37.6294793191445	39.0133211614353
AT1G14020	-0.126478576489005	5.07677947070135	0.345883788335216	0.411221714320014	178	172	371	348	36.0087861438191	32.7673410198149	32.4663647148897	33.6889224917605
AT1G14030	0.489731235841512	6.30773281137805	1.87843471700337e-07	5.90817468373691e-07	310	331	1056	962	62.7119309246288	63.058080683481	92.4110003744571	93.1285730950391
AT1G14040	-1.16838812286385	3.26136490740777	1.50633034188302e-06	4.28334683633693e-06	66	79	70	74	13.3515723904048	15.0501159335196	6.12572919148863	7.16373639192608
AT1G14060	-0.867277137503861	3.6855558156336	3.0723961620287e-05	7.46017382837081e-05	84	92	111	105	16.9929103150607	17.5267172896684	9.71365628936054	10.1647610966519
AT1G14070	0.0597991201235426	4.01569964970512	0.772272832668479	0.814528434685478	79	75	200	161	15.9814275582118	14.2880847470123	17.5020834042532	15.5859670148662
AT1G14090	-0.191187796173199	3.68093505649517	0.477158672193374	0.543410681252421	79	56	161	107	15.9814275582118	10.6684366111025	14.0891771404239	10.358375593731
AT1G14120	0.930000836608384	1.86000103761406	0.0462042930686774	0.0682939671630636	8	13	36	53	1.61837241095816	2.4766013561488	3.15037501276558	5.13078417259571
AT1G14130	0.650219263359913	4.40141358980392	0.000366619118453245	0.000768578327387539	64	90	283	258	12.9469792876653	17.1457016964148	24.7654480170183	24.9762701232017
AT1G14140	0.0748999310021831	4.56616008491751	0.702840067809895	0.753482390236071	127	98	280	253	25.6916620239608	18.6697640694294	24.5029167659545	24.492233880504
AT1G14150	-0.506278994568108	6.08671318662705	4.67055674621505e-06	1.2561097926894e-05	424	381	654	618	85.7737377807826	72.5834705148226	57.2318127319081	59.8268795974367
AT1G14160	1.59723668624913	1.41559817723389	0.00376497787702336	0.00678450813870451	8	2	39	30	1.61837241095816	0.381015593253662	3.41290626382938	2.90421745618625
AT1G14170	0.555900346371664	5.15286953849575	5.98031359018472e-05	0.0001397546151457	128	147	447	457	25.8939585753306	28.0046461041441	39.117156408506	44.2409125825705
AT1G14180	-0.601630371534806	2.92284534008963	0.0809869518746577	0.113369004285178	33	61	86	53	6.67578619520242	11.6209755942367	7.52589586382889	5.13078417259571
AT1G14190	-1.03513330004626	1.59110321719845	0.0150223365481743	0.0243697892757244	18	24	30	16	3.64133792465586	4.57218711904394	2.62531251063798	1.54891597663267
AT1G14200	1.05541562574949	4.31232162531408	7.45994234285487e-09	2.73178041876735e-08	56	61	293	253	11.3286068767071	11.6209755942367	25.640552187231	24.492233880504
AT1G14205	-0.157595190083815	3.66359018568841	0.463943231459065	0.530642518120499	69	63	145	121	13.9584620445141	12.0019911874903	12.6890104680836	11.7136770732845
AT1G14210	-0.875313913111271	4.82348108516723	1.90450608894792e-09	7.39425338080733e-09	176	208	233	235	35.6041930410796	39.6256216983808	20.389927165955	22.7497034067923
AT1G14230	0.603816364926786	5.53061622556538	4.60788062449851e-07	1.39231180936081e-06	182	169	624	573	36.8179723492982	32.1958176299344	54.6065002212701	55.4705534131574
AT1G14250	1.77665280864514	6.44786241033467	1.25016611037581e-43	3.26191810024153e-42	211	158	1479	1364	42.6845723390215	30.1002318670393	129.427906774453	132.045087007935
AT1G14260	0.066535955129183	1.91878103840364	0.93843811872597	0.956150943034285	16	18	45	35	3.23674482191632	3.42914033928296	3.93796876595698	3.38825369888396
AT1G14270	-0.201013722483637	6.35805033532697	0.033770561879302	0.0513330354530232	433	442	877	829	87.5944067431105	84.2044461090592	76.7466357276504	80.25320903928
AT1G14280	-1.2532994654352	6.57502160943507	5.35039166945697e-42	1.31544447632383e-40	669	716	705	599	135.336392866376	136.403582384811	61.6948439999926	57.9875418751854
AT1G14290	-0.969785634274522	5.59377157291596	1.05981895253965e-18	8.29028038922732e-18	312	353	420	342	63.1165240273683	67.2492522092713	36.7543751489318	33.1080790005232
AT1G14300	-0.598299206697576	4.61684035884759	5.93717079301175e-05	0.000138829190559744	148	156	233	217	29.939889602726	29.7192162737856	20.389927165955	21.0071729330805
AT1G14310	0.048508637139914	4.40728041130534	0.79696538724974	0.836182092694295	101	103	260	214	20.4319516883468	19.6223030525636	22.7527084255292	20.7167511874619
AT1G14320	-1.18298095103631	7.07940368643187	7.55046779178502e-38	1.52213391337477e-36	902	1015	949	939	182.471489335533	193.365413576233	83.0473857531816	90.9020063786296
AT1G14330	0.634887593338994	5.09170392451778	4.79007910693004e-05	0.000113250000121011	104	150	496	389	21.0388413424561	28.5761694940246	43.405166842548	37.6580196818817
AT1G14340	0.711496949734867	4.99587772468085	2.4794720707906e-07	7.69972349083073e-07	113	115	446	392	22.859510304784	21.9083966120855	39.0296459914847	37.9484414275003
AT1G14345	-0.735097806126913	5.99161558515914	1.26772324005489e-13	6.95827363834047e-13	399	413	558	535	80.7163239965383	78.6797200068811	48.8308126978665	51.7918779686548
AT1G14350	-0.823998923534578	4.45909088671129	0.000129381306783543	0.000288881803375515	108	188	190	182	21.8480275479352	35.8154657658442	16.6269792340406	17.6189192341966
AT1G14360	1.40848229331521	4.77394985275144	3.50075737086993e-18	2.64140703435488e-17	59	76	430	374	11.9354965308164	14.4785925436391	37.6294793191445	36.2059109537886
AT1G14370	2.65444276023009	5.66164914396206	1.45063740420795e-87	1.55329179975163e-85	55	69	926	826	11.1263103253374	13.1450379672513	81.0346461616925	79.9627872936614
AT1G14380	0.694264500720703	6.15538396272354	2.56217195815031e-12	1.26526611693436e-11	245	280	1026	880	49.5626550855937	53.3421830555126	89.7856878638191	85.1903787147967
AT1G14390	-3.83539107353587	0.572335659574633	5.75151853727228e-09	2.13287293220761e-08	16	18	1	4	3.23674482191632	3.42914033928296	0.0875104170212662	0.387228994158167
AT1G14400	-0.593859463569463	6.65569627036901	1.26323217597671e-10	5.45221023970563e-10	583	642	928	889	117.938889448576	122.306005434425	81.209666995735	86.0616439516525
AT1G14410	-0.446900849464549	5.2393026823733	0.000183018107075495	0.000400428741418528	212	230	383	344	42.8868688903913	43.8167932241711	33.5164897191449	33.3016934976023
AT1G14430	-2.73335625233469	2.09443189824666	8.17132011658269e-06	2.1320508346796e-05	18	75	23	8	3.64133792465586	14.2880847470123	2.01273959148912	0.774457988316333
AT1G14440	1.10011953137381	3.49762054257324	0.00276407024510186	0.00508801845493387	13	51	158	146	2.62985516780701	9.71589762796837	13.8266458893601	14.1338582867731
AT1G14450	-0.800552742581852	4.89602608311901	1.2353165300067e-08	4.41796448357023e-08	180	214	256	250	36.4133792465586	40.7686684781418	22.4026667574441	24.2018121348854
AT1G14460	-0.510023963662569	4.87834320506734	0.000283581080820684	0.000603996878117533	161	192	304	252	32.569744770533	36.5774969523515	26.6031667744649	24.3954266319645
AT1G14470	-0.532961624533711	1.5209048277764	0.241078072992314	0.300293995313991	11	22	30	21	2.22526206506747	4.19117152579028	2.62531251063798	2.03295221933037
AT1G14480	0.247104609599327	2.55475027948457	0.488202509651255	0.554280559511926	19	31	60	72	3.84363447602563	5.90574169543176	5.25062502127597	6.970121894847
AT1G14510	-0.28059810767117	5.82085645752637	0.00619889819754267	0.0107683874273802	293	329	623	526	59.2728895513427	62.6770650902273	54.5189898042488	50.9206127317989
AT1G14520	0.116159992038231	4.68672419485645	0.469855662587283	0.536559339611738	123	118	320	267	24.8824758184817	22.479920001966	28.0033334468052	25.8475353600576
AT1G14530	0.0956779345666672	3.63726884361484	0.687287877045851	0.73980476547536	56	60	161	118	11.3286068767071	11.4304677976099	14.0891771404239	11.4232553276659
AT1G14540	0.593926763225244	1.28590160311806	0.300516334476077	0.364101748225977	12	4	34	21	2.42755861643724	0.762031186507323	2.97535417872305	2.03295221933037
AT1G14560	0.205849778925562	5.15275468825601	0.18860171730191	0.241782836148572	180	141	429	403	36.4133792465586	26.8615993243831	37.5419689021232	39.0133211614353
AT1G14570	-0.0432542182336304	6.26109375203758	0.654587196226068	0.710184159794574	382	390	915	768	77.2772826232522	74.298040684464	80.0720315744585	74.347966878368
AT1G14580	0.222172588352964	5.41968933150693	0.0827288575406935	0.11549387029851	202	183	511	496	40.8639033766936	34.86292678271	44.717823097867	48.0163952756127
AT1G14590	-0.350056785994667	4.5604545301708	0.0220690709206903	0.0346931531565519	131	136	251	219	26.5008482294399	25.909060341249	21.9651146723378	21.2007874301596
AT1G14600	0.521891167704686	3.76916105198295	0.0266024556432356	0.0411652150619286	52	52	200	137	10.519420671228	9.9064054245952	17.5020834042532	13.2625930499172
AT1G14610	-0.453064862336932	7.34936342829812	1.17317541742847e-07	3.77539371070963e-07	929	958	1657	1438	187.933496222516	182.506469168504	145.004761004238	139.208823399861
AT1G14620	-1.29603000001759	4.28027534163545	2.25952884134803e-09	8.71049924182858e-09	114	188	143	131	23.0618068561538	35.8154657658442	12.5139896340411	12.68174955868
AT1G14630	0.478388261301736	1.19542719921045	0.408920503924897	0.475367659848621	10	6	22	28	2.0229655136977	1.14304677976099	1.92522917446786	2.71060295910717
AT1G14640	1.53579723976659	4.27071030337649	2.96101639151944e-15	1.82858859728407e-14	42	45	294	272	8.49645515753035	8.57285084820739	25.7280626042523	26.3315716027553
AT1G14642	1.41110640765185	0.814214686412095	0.0369182069872647	0.0556856489812525	3	4	17	25	0.606889654109311	0.762031186507323	1.48767708936152	2.42018121348854
AT1G14650	0.0745320070586291	6.80289962131092	0.428963103959754	0.495346338740726	541	534	1353	1189	109.442434291046	101.731163398728	118.401594229773	115.103818513515
AT1G14660	1.15067959766175	4.5710755683939	5.52171770287085e-12	2.65647086638238e-11	67	67	355	313	13.5538689417746	12.7640223739977	31.0661980425495	30.3006687928765
AT1G14670	-0.319123877885048	6.90685145218046	0.000434751182553478	0.000903005026726246	616	718	1270	1126	124.614675643778	136.784597978065	111.138229617008	109.004961855524
AT1G14680	-0.524755947114072	1.5682350820024	0.222474110807676	0.279896000081952	18	16	29	24	3.64133792465586	3.04812474602929	2.53780209361672	2.323373964949
AT1G14685	0.569934670662473	5.90341673205447	4.50472159235397e-08	1.51250890339575e-07	222	243	845	705	44.909834404089	46.2933945803199	73.9463023829699	68.2491102203769
AT1G14687	0.114073505020955	2.2656153371113	0.806888282569488	0.84473878810435	24	19	46	58	4.85511723287448	3.61964813590979	4.02547918297824	5.61482041529342
AT1G14690	0.152316331183248	6.4029791747193	0.121693458947202	0.163238179632422	356	435	1052	918	72.0175722876382	82.8708915326714	92.060958706372	88.8690541592992
AT1G14700	-0.500139224013827	4.94873532668661	0.000173765057497436	0.000381675406530912	174	195	312	273	35.19959993834	37.149020342232	27.303250110635	26.4283788512949
AT1G14710	-0.0846560077520207	6.36873869697178	0.429719227996812	0.496073304618684	373	474	981	810	75.4566136609243	90.3006956011178	85.8477190978621	78.4138713170287
AT1G14720	0.372701505344258	6.33386592865303	0.000204018978942993	0.000443603183798041	354	332	1047	947	71.6129791848986	63.2485884801078	91.6234066212657	91.6764643669459
AT1G14730	-0.195538002702091	1.74933319972664	0.70308407098925	0.753702739265515	12	22	30	36	2.42755861643724	4.19117152579028	2.62531251063798	3.4850609474235
AT1G14740	-0.174348527934665	7.21570693416795	0.0467772176608778	0.0689950756541137	735	836	1627	1491	148.687965256781	159.264517980031	142.3794484936	144.339607572457
AT1G14770	-0.74834647636277	3.57859681568178	0.00070848204954712	0.00142606119783008	69	88	108	101	13.9584620445141	16.7646861031611	9.45112503829674	9.77753210249371
AT1G14780	1.61198946170301	3.36059488054097	1.22337779273606e-07	3.92791870369706e-07	14	29	139	154	2.83215171917678	5.52472610217809	12.163947965956	14.9083162750894
AT1G14790	1.60435598861862	5.98652184269317	1.45809118856156e-30	2.09160298974113e-29	111	182	1056	936	22.4549172020445	34.6724189860832	92.4110003744571	90.611584633011
AT1G14800	1.83879305470315	0.733855536925183	0.00906593615701284	0.0153130780964285	3	2	21	20	0.606889654109311	0.381015593253662	1.83771875744659	1.93614497079083
AT1G14810	-0.828753827411645	6.58474857330973	8.32230087817144e-18	6.11456639324219e-17	568	684	840	739	114.904441178029	130.307332892752	73.5087502978636	71.5405566707213
AT1G14820	0.0461055584540023	5.09210260617892	0.730044892033773	0.77762718305076	163	167	398	366	32.9743378732725	31.8148020366807	34.8291459744639	35.4314529654722
AT1G14830	-0.203327078871666	6.56601226902418	0.0327915447016556	0.0499300892399519	465	548	1064	909	94.0678963869431	104.398272551503	93.1110837106272	87.9977889224434
AT1G14840	-0.769678956007424	5.51827924943697	7.57672914413903e-12	3.60441873220209e-11	293	302	433	351	59.2728895513427	57.5333545813029	37.8920105702082	33.9793442373791
AT1G14850	-0.845015476044803	5.92835259695185	2.60262622887839e-16	1.72700511191575e-15	366	439	533	471	74.0405378013359	83.6329227191787	46.6430522723349	45.5962140621241
AT1G14860	0.944143449125356	1.67726755475911	0.039063922195903	0.0586467633641372	10	8	40	38	2.0229655136977	1.52406237301465	3.50041668085065	3.67867544450258
AT1G14870	1.12585432798714	4.71634114999535	1.49263179783354e-12	7.5014414153753e-12	68	83	391	348	13.7561654931444	15.812147120027	34.2165730553151	33.6889224917605
AT1G14880	1.21142991414109	6.60693750147954	1.8688827474058e-22	1.8120117484125e-21	229	335	1476	1437	46.3259102636774	63.8201118699883	129.165375523389	139.112016151321
AT1G14890	0.635105203252164	4.0115060684708	0.0230638555852009	0.0361404438378257	34	84	220	188	6.87808274657219	16.0026549166538	19.2522917446786	18.1997627254338
AT1G14900	0.00154210991190585	3.2998705599586	1	1	24	72	124	90	4.85511723287448	13.7165613571318	10.851291710637	8.71265236855875
AT1G14910	0.580533329835383	6.03402189636244	2.69412104408965e-08	9.28933694508826e-08	257	250	928	776	51.9902137020309	47.6269491567077	81.209666995735	75.1224248666843
AT1G14920	0.315573692047995	6.25047844569948	0.00240536827238782	0.00447099139607659	293	372	989	865	59.2728895513427	70.8689003451811	86.5478024340322	83.7382699867035
AT1G14970	-0.659643701910663	2.67902933866591	0.038678169005031	0.0581421526354231	33	48	52	62	6.67578619520242	9.14437423808788	4.55054168510584	6.00204940945158
AT1G14980	-1.00609843232501	5.16054842105326	6.09749209080169e-14	3.42056563181389e-13	222	280	288	271	44.909834404089	53.3421830555126	25.2030001021247	26.2347643542158
AT1G14990	-0.104069246544805	4.02637796842601	0.622493466394244	0.680640559901524	70	97	188	160	14.1607585958839	18.4792562728026	16.451958399998	15.4891597663267
AT1G15000	-0.873940457820189	4.40599064779298	6.83397116744014e-07	2.02712178362079e-06	135	154	167	185	27.310034434919	29.338200680532	14.6142396425514	17.9093409798152
AT1G15010	1.46716994938002	2.45959352927461	7.57937603422348e-05	0.000174583135524402	13	11	71	78	2.62985516780701	2.09558576289514	6.2132396085099	7.55096538608425
AT1G15020	-0.00162586349722022	5.65633850144673	1	1	215	285	579	538	43.4937585445006	54.2947220386468	50.6685314553131	52.0822997142734
AT1G15030	-0.470521447204078	6.30788439333681	8.92573124825249e-06	2.31593887459623e-05	487	439	809	694	98.5184205170781	83.6329227191787	70.7959273702043	67.1842304864419
AT1G15040	0.489572006915727	2.73088208633279	0.140500957810206	0.185820482471044	31	19	81	77	6.27119309246288	3.61964813590979	7.08834377872256	7.45415813754471
AT1G15060	0.0154184158435592	5.9366411945337	0.89638702176327	0.921119083442127	303	299	714	651	61.2958550650404	56.9618311914224	62.482437753184	63.0215187992416
AT1G15080	-0.156781416959356	3.41850767910229	0.520902749520528	0.585638268222775	57	54	126	98	11.5309034280769	10.2874210178489	11.0263125446795	9.48711035687508
AT1G15100	-0.782156848515631	4.45580899495458	7.53481531692311e-05	0.000173658793384037	167	122	194	184	33.7835240787516	23.2419511884734	16.9770209021256	17.8125337312757
AT1G15110	0.948183573363139	4.08408205350879	5.36180529724891e-06	1.43178760969736e-05	49	56	260	196	9.91253101711874	10.6684366111025	22.7527084255292	18.9742207137502
AT1G15120	-0.701155636019776	5.88542056076389	5.08632083474885e-12	2.45423434515892e-11	356	392	522	508	72.0175722876382	74.6790562777177	45.6804376851009	49.1780822580872
AT1G15125	0.918218761606966	7.03294334904996	6.83967163928005e-13	3.52693067820244e-12	352	531	1915	1805	71.2083860821591	101.159640008847	167.582448595725	174.737083613873
AT1G15130	0.640430065773697	6.91160520176736	3.39279677542476e-12	1.65790156644509e-11	447	470	1643	1559	90.4265584622873	89.5386644146105	143.77961516594	150.922500473145
AT1G15140	-0.13134904983263	6.58798828676764	0.162600771097691	0.211592649067556	464	538	1084	966	93.8655998355734	102.493194585235	94.8612920510525	93.5158020891972
AT1G15150	3.84455540334665	1.76456400549338	7.48117555069234e-10	3.00458362196795e-09	1	2	50	51	0.20229655136977	0.381015593253662	4.37552085106331	4.93716967551662
AT1G15160	0.0319446442714774	3.161530996472	0.941218586557419	0.958385897089619	53	32	91	104	10.7217172225978	6.09624949205859	7.96344794893522	10.0679538481123
AT1G15165	0.199836769880567	3.78479432223821	0.361007435844114	0.426886772395475	59	64	155	161	11.9354965308164	12.1924989841172	13.5641146382963	15.5859670148662
AT1G15170	0.331857203664476	5.02687699989295	0.0315346628898274	0.0481697629658691	154	124	419	368	31.1536689109446	23.622966781727	36.6668647319105	35.6250674625513
AT1G15175	1.40761232742572	2.80323507450442	9.74558618423124e-06	2.51434840395011e-05	15	17	102	89	3.03444827054655	3.23863254265612	8.92606253616915	8.61584512001921
AT1G15180	-0.732557426705503	6.06250199392904	7.05726481653599e-14	3.93308032081976e-13	406	446	583	565	82.1323998561267	84.9664772955666	51.0185731233982	54.696095424841
AT1G15200	-0.637184601668116	6.46663437291327	3.33631363329082e-11	1.50460450274646e-10	556	533	828	744	112.476882561592	101.540655602101	72.4586252936084	72.024592913419
AT1G15215	0.534598448725049	4.19300480569381	0.00743104037069027	0.0127427352816729	71	69	263	194	14.3630551472537	13.1450379672513	23.015239676593	18.7806062166711
AT1G15220	0.182630704935097	3.9565117691835	0.401106395089811	0.467615410030036	70	70	167	188	14.1607585958839	13.3355457638782	14.6142396425514	18.1997627254338
AT1G15230	0.244915252242813	4.95287649821168	0.0811574027927363	0.113550825256956	131	144	404	328	26.5008482294399	27.4331227142636	35.3542084765915	31.7527775209697
AT1G15240	0.395631138510642	6.57589495295355	0.000135687405642733	0.00030210143319729	414	391	1196	1177	83.7507722670849	74.4885484810909	104.662458757434	113.942131531041
AT1G15250	-1.43602612532618	4.06782610940033	9.00642312075993e-15	5.3854397635426e-14	127	144	113	111	25.6916620239608	27.4331227142636	9.88867712340308	10.7456045878891
AT1G15260	-0.417672977560601	5.48060997444209	0.000731269298986704	0.00146921172086993	231	286	433	432	46.7305033664169	54.4852298352736	37.8920105702082	41.820731369082
AT1G15270	-0.913917003618039	5.73986369725451	3.62668043326558e-19	2.92447749340902e-18	345	377	452	407	69.7923102225707	71.8214393283152	39.5547084936123	39.4005501555935
AT1G15280	-0.278106026373771	6.84328660612602	0.0225772371081411	0.0354232493501501	690	563	1181	1141	139.584620445141	107.255889500906	103.349802502115	110.457070583617
AT1G15290	-0.601280609469535	8.14276437239181	6.90627789275083e-12	3.29989064395154e-11	1718	1686	2589	2443	347.545475253265	321.196145112837	226.564469668058	236.5001081821
AT1G15310	3.44411482051184	3.89178931356066	8.60861638714554e-31	1.24675416190774e-29	4	16	254	236	0.809186205479081	3.04812474602929	22.2276459234016	22.8465106553318
AT1G15340	-0.0493602735920871	6.93766780219351	0.602789139027989	0.662506638989309	596	642	1350	1327	120.568744616383	122.306005434425	118.139062978709	128.463218811972
AT1G15350	-0.529929485527946	5.79069456150053	6.52160849303213e-07	1.93975286006322e-06	310	354	519	510	62.7119309246288	67.4397600058981	45.4179064340371	49.3716967551662
AT1G15370	-0.340446836467018	5.11068457947226	0.0152074540687834	0.0246333853416394	194	195	331	356	39.2455309657354	37.149020342232	28.9659480340391	34.4633804800768
AT1G15380	1.61904995154187	3.87311980515254	4.02864103963124e-12	1.95738212674372e-11	32	30	212	215	6.47348964383265	5.71523389880493	18.5522084085084	20.8135584360015
AT1G15390	-0.877954777418742	4.99879542866219	1.77885554025122e-10	7.58743454750167e-10	224	208	283	245	45.3144275068285	39.6256216983808	24.7654480170183	23.7177758921877
AT1G15400	-0.160701518236553	5.58000785726756	0.252242430831357	0.312472527003441	206	299	524	485	41.6730895821727	56.9618311914224	45.8554585191435	46.9515155416777
AT1G15410	-0.388081467198565	5.56532988671002	0.000577340174925593	0.00117757684268419	255	287	515	415	51.5856205992914	54.6757376319005	45.0678647659521	40.1750081439098
AT1G15415	-0.211569683755282	2.15595929446742	0.596860873815906	0.657234550290682	26	20	43	46	5.25971033561402	3.81015593253662	3.76294793191444	4.45313343281892
AT1G15420	-1.41103679881234	4.89749309869149	4.41140190828002e-24	4.64738819315844e-23	214	255	210	185	43.2914619931308	48.5794881398419	18.3771875744659	17.9093409798152
AT1G15430	0.653808241207467	4.33420764620144	0.000495541657443399	0.00102029408191693	80	66	269	247	16.1837241095816	12.5735145773708	23.5403021787206	23.9113903892668
AT1G15440	-1.31563965040047	5.19862320271681	1.34021328682971e-26	1.58775570468127e-25	277	282	272	232	56.0361447294263	53.7231986487663	23.8028334297844	22.4592816611737
AT1G15470	-0.0641485031673598	4.85993567185118	0.702208313698625	0.75288749764306	163	130	329	301	32.9743378732725	24.766013561488	28.7909271999966	29.138981810402
AT1G15480	-0.23832793905051	3.48618662981898	0.340842844513612	0.405858989927335	48	73	117	112	9.71023446574897	13.9070691537587	10.2387187914881	10.8424118364287
AT1G15490	0.195713531325346	4.57929216072318	0.240863358700327	0.300064690300268	102	114	312	244	20.6342482397166	21.7178888154587	27.303250110635	23.6209686436482
AT1G15500	-0.706626677566819	7.71268774357913	5.37610637303367e-15	3.26549300618706e-14	1273	1339	1786	1794	257.523509893717	255.089939683326	156.293604799981	173.672203879938
AT1G15510	-0.487248247222829	4.77907625269331	0.0207745075159474	0.0328096118993577	200	125	270	253	40.459310273954	23.8134745783539	23.6278125957419	24.492233880504
AT1G15520	1.26452864387916	5.90413347002574	4.92586170825873e-27	5.95081751993402e-26	172	158	985	799	34.7950068356005	30.1002318670393	86.1977607659472	77.3489915830938
AT1G15530	0.703422311525381	5.18373626546276	1.5462657884581e-07	4.90832303982449e-07	120	142	527	431	24.2755861643724	27.05210712101	46.1179897702073	41.7239241205424
AT1G15550	-4.31057103882057	2.30565902473539	1.13212519293251e-29	1.55895946279077e-28	60	67	6	8	12.1377930821862	12.7640223739977	0.525062502127597	0.774457988316333
AT1G15570	-2.17650114959222	2.20620201720671	3.43048885606092e-06	9.36217675968158e-06	25	66	18	26	5.05741378424425	12.5735145773708	1.57518750638279	2.51698846202808
AT1G15580	0.151288230931238	0.718502364015149	0.904803667614414	0.927912695185244	6	7	10	22	1.21377930821862	1.33355457638782	0.875104170212662	2.12975946786992
AT1G15660	-0.209713096251208	4.43588625272426	0.208476773180671	0.264185628304678	106	126	245	205	21.4434344451956	24.0039823749807	21.4400521702102	19.845485950606
AT1G15670	1.9520789569988	4.82922198933206	7.83889857547732e-28	9.84636010169731e-27	39	64	459	433	7.88956550342104	12.1924989841172	40.1672814127612	41.9175386176215
AT1G15690	-0.386272367542267	8.72151816816602	5.47504414040304e-06	1.46023533321352e-05	2246	2524	4128	4031	454.358054376504	480.841678686121	361.243001463787	390.230018862892
AT1G15700	-0.906546375965636	3.07673612479437	0.000857893138404833	0.0017078549270591	49	68	82	58	9.91253101711874	12.9545301706245	7.17585419574383	5.61482041529342
AT1G15710	-0.165504702279375	4.83692372221464	0.248751797246531	0.308910036570491	149	152	317	285	30.1421861540958	28.9571850872783	27.7408021957414	27.5900658337694
AT1G15720	0.369242836934927	2.33923837690826	0.300583557344267	0.36416067801168	22	18	59	57	4.45052413013494	3.42914033928296	5.1631146042547	5.51801316675387
AT1G15730	-0.461431478627755	6.46633525017524	3.49731753973897e-07	1.06994437456963e-06	506	525	877	802	102.362054993104	100.016593229086	76.7466357276504	77.6394133287124
AT1G15740	0.25922922164662	7.30669072707868	0.00483432935587294	0.0085587896393504	647	777	1976	1837	130.885868736241	148.024557979048	172.920584034022	177.834915567138
AT1G15750	-1.15296869825884	8.25967767170989	2.86233842145076e-46	8.35879603104735e-45	2088	2165	2294	2000	422.39519926008	412.449379697089	200.748896646785	193.614497079083
AT1G15760	-3.51284156162805	0.332945146552821	2.78487956348959e-07	8.60042790332206e-07	12	15	4	1	2.42755861643724	2.85761694940246	0.350041668085065	0.0968072485395416
AT1G15780	1.18570417059551	6.66387899125801	2.86586169052841e-31	4.26074050272415e-30	309	283	1578	1445	62.509634373259	53.9137064453931	138.091438059558	139.886474139638
AT1G15790	1.71799292838334	4.5756237385879	3.19739168106775e-21	2.89122704155618e-20	42	56	367	355	8.49645515753035	10.6684366111025	32.1163230468047	34.3665732315373
AT1G15800	1.09912482180356	4.00896169176805	7.57560258140284e-07	2.23291113993064e-06	35	57	230	211	7.08037929794196	10.8589444077294	20.1273959148912	20.4263294418433
AT1G15810	0.512486169677236	5.98296190075288	3.94609462983272e-07	1.20161187679211e-06	236	269	866	750	47.7419861232658	51.2465972926175	75.7840211404165	72.6054364046562
AT1G15820	0.156097428508819	8.78594356987601	0.0946786379168954	0.130548723522734	1951	2193	5075	5232	394.680571722422	417.78359800264	444.115366382926	506.495524358882
AT1G15825	0.156725629866756	1.27292459103455	0.839292685913107	0.872648847525593	7	13	28	22	1.41607585958839	2.4766013561488	2.45029167659545	2.12975946786992
AT1G15830	0.453946911778402	3.2448972934441	0.101866448405213	0.139303025786876	31	43	133	95	6.27119309246288	8.19183525495373	11.6388854638284	9.19668861125646
AT1G15860	-0.492221133192933	5.61343607604482	5.56396941495403e-06	1.48294315405365e-05	291	289	485	440	58.8682964486031	55.0567532251541	42.4425522553141	42.5951893573983
AT1G15870	-3.11334385734423	1.0013374033704	1.9294704298167e-08	6.74901340097433e-08	20	24	2	9	4.0459310273954	4.57218711904394	0.175020834042532	0.871265236855875
AT1G15880	-0.608451119095755	5.95229430206975	6.76180639125782e-10	2.72909570003495e-09	377	383	585	533	76.2657998664034	72.9644861080762	51.1935939574407	51.5982634715757
AT1G15885	-0.212165441887357	3.96022294421841	0.348550297930644	0.414005157783292	65	102	169	153	13.1492758390351	19.4317952559367	14.789260476594	14.8115090265499
AT1G15890	2.00798388203938	4.90413198533335	1.16663935769599e-33	1.93076843024096e-32	54	51	480	467	10.9240137739676	9.71589762796837	42.0050001702078	45.2089850679659
AT1G15900	0.305855547786452	0.511052846400385	0.667214092438833	0.721526497866388	7	3	17	11	1.41607585958839	0.571523389880493	1.48767708936152	1.06487973393496
AT1G15910	-0.450517253878426	5.35094766685364	0.000513135274429339	0.00105408173838378	227	251	454	333	45.9213171609378	47.8174569533345	39.7297293276548	32.2368137636674
AT1G15920	-0.609539702517812	5.36995748198644	1.53068248949754e-07	4.86200735641177e-07	250	261	411	341	50.5741378424425	49.7225349196029	35.9667813957404	33.0112717519837
AT1G15930	-1.28881478462141	6.14945254450866	1.1518113964251e-41	2.80021641599873e-40	504	545	498	464	101.957461890364	103.826749161623	43.5801876765905	44.9185633223473
AT1G15940	0.217573334831667	5.59804881272055	0.0636197811763611	0.0912012299473843	205	233	566	573	41.4707930308029	44.3883166140516	49.5308960340367	55.4705534131574
AT1G15950	-0.475467826489389	7.0053096732957	1.20784718925196e-07	3.88187070254096e-07	731	769	1231	1185	147.878779051302	146.500495606033	107.725323353179	114.716589519357
AT1G15960	-0.00933454095914461	6.04211779923649	0.939376803015928	0.956759106767354	353	300	762	696	71.4106826335289	57.1523389880493	66.6829377702048	67.377844983521
AT1G15970	-0.000441268349306945	4.64815578961344	1	1	139	107	301	253	28.1192206403981	20.3843342390709	26.3406355234011	24.492233880504
AT1G15980	-0.589445480351739	7.60859121899481	9.07134831625202e-12	4.28928261682687e-11	1168	1182	1803	1698	236.282371999892	225.180215612914	157.781281889343	164.378708020142
AT1G15990	0.977264675345374	1.83443765106608	0.0322797464250923	0.0492158131963651	9	11	38	50	1.82066896232793	2.09558576289514	3.32539584680811	4.84036242697708
AT1G16000	-0.713065423972479	3.61158867418076	0.00468544828492477	0.00830872028444351	60	99	109	107	12.1377930821862	18.8602718660563	9.53863545531801	10.358375593731
AT1G16010	0.244693457441594	6.2169084071855	0.00986482339411004	0.0165469281293945	320	348	939	836	64.7348964383265	66.2967132261371	82.1722815829689	80.9308597790568
AT1G16020	0.00352118472937608	5.70013541377972	1	1	281	231	594	559	56.8453309349054	44.0073010207979	51.9811877106321	54.1152519336038
AT1G16030	2.51739473429169	5.28430987575443	6.96320434458986e-61	3.69766908217448e-59	55	47	678	633	11.1263103253374	8.95386644146105	59.3320627404185	61.2789883255299
AT1G16040	0.431781081657291	4.19809996168498	0.0225083002458873	0.035326403149232	65	83	246	202	13.1492758390351	15.812147120027	21.5275625872315	19.5550642049874
AT1G16060	1.21012111531366	4.09554485678139	3.98717200939983e-08	1.34937194342296e-07	47	45	226	250	9.5079379143792	8.57285084820739	19.7773542468062	24.2018121348854
AT1G16080	-0.350065198114206	6.84809779161488	0.000345871804100127	0.000727652780904229	639	653	1126	1142	129.267496325283	124.401591197321	98.5367295659457	110.553877832157
AT1G16090	-0.0944181297655827	3.91566799304877	0.711169213822679	0.760890779235277	88	65	188	136	17.8020965205398	12.383006780744	16.451958399998	13.1657858013777
AT1G16110	3.35898709081716	5.39481210938941	4.29151619961688e-89	4.69789161628451e-87	26	39	830	671	5.25971033561402	7.4298040684464	72.6336461276509	64.9576637700324
AT1G16130	1.96146290281872	3.62146951562654	1.49235586276806e-11	6.9361274029744e-11	26	16	173	194	5.25971033561402	3.04812474602929	15.139302144679	18.7806062166711
AT1G16150	2.74268540827048	0.372117337755329	0.00221676806441848	0.00414282977799525	2	0	16	16	0.40459310273954	0	1.40016667234026	1.54891597663267
AT1G16170	-1.61097668226418	4.8237724386557	1.22008348128243e-22	1.19418260817828e-21	254	213	187	157	51.3833240479216	40.578160681515	16.3644479829768	15.198738020708
AT1G16180	-0.0249785762736065	7.22513719471648	0.806109415709123	0.844103778165995	668	833	1714	1585	135.134096315006	158.69299459015	149.99285477445	153.439488935174
AT1G16190	-0.338361149093602	4.70637365816552	0.0241313455568918	0.0376565832752484	146	148	265	256	29.5352964999864	28.195153900771	23.1902605106355	24.7826556261227
AT1G16210	-0.113069703849671	6.18478179360506	0.261482968559548	0.322797125239359	359	393	783	773	72.6244619417475	74.8695640743445	68.5206565276514	74.8320031210657
AT1G16220	-2.12508299326843	1.65728035203402	3.623269823631e-06	9.86631075514862e-06	39	21	20	11	7.88956550342104	4.00066372916345	1.75020834042532	1.06487973393496
AT1G16240	-0.200161251515467	6.2473515668209	0.0473977866068935	0.0698368019070666	365	447	849	735	73.8382412499661	85.1569850921934	74.296344051055	71.1533276765631
AT1G16250	0.391092054605642	4.85931087273145	0.0076313607401874	0.0130576767118383	115	126	392	318	23.2641034075236	24.0039823749807	34.3040834723363	30.7847050355742
AT1G16260	-0.0553349874483525	6.57021421224507	0.577900224264252	0.639482431356337	495	465	1084	990	100.136792928036	88.5861254314763	94.8612920510525	95.8391760541462
AT1G16270	0.299220971705663	6.02931671610867	0.0027737177272477	0.00510194300811214	286	286	829	750	57.8568136917543	54.4852298352736	72.5461357106296	72.6054364046562
AT1G16280	-0.205516303877933	4.66414871654659	0.20055247413029	0.254968256055475	139	132	299	230	28.1192206403981	25.1470291547417	26.1656146893586	22.2656671640946
AT1G16300	-0.240143585828209	3.14169471148505	0.412712573190976	0.479065391367642	39	56	83	96	7.88956550342104	10.6684366111025	7.26336461276509	9.293495859796
AT1G16310	0.909488802886106	3.44963567071416	0.000615056998093546	0.00124878684878697	29	39	134	151	5.86659998972334	7.4298040684464	11.7263958808497	14.6178945294708
AT1G16320	-0.545900833875005	6.47066963255518	4.09621631561930e-09	1.54119352351306e-08	533	529	867	766	107.824061880087	100.778624415594	75.8715315574378	74.1543523812889
AT1G16330	-1.79807147290443	0.708334793176463	0.00287362331551923	0.00527185178050738	14	13	4	13	2.83215171917678	2.4766013561488	0.350041668085065	1.25849423101404
AT1G16340	-0.291864529200396	4.67898011285337	0.0974708689638233	0.134012186173598	120	164	301	220	24.2755861643724	31.2432786468003	26.3406355234011	21.2975946786992
AT1G16350	-0.520180578081016	5.86768191839399	2.51526772479565e-07	7.80099257160032e-07	346	351	570	520	69.9946067739405	66.8682366160176	49.8809377021217	50.3397692405617
AT1G16370	0.096426918072112	1.46272038832727	0.897031428787788	0.921678509102653	2	22	35	22	0.40459310273954	4.19117152579028	3.06286459574432	2.12975946786992
AT1G16390	-3.93610358042574	3.20727137860138	1.2838981234938e-28	1.67943816621235e-27	87	140	24	9	17.59979996917	26.6710915277563	2.10025000851039	0.871265236855875
AT1G16400	2.3751490948514	5.54388638613802	1.31459974819558e-65	8.07510409589101e-64	59	76	803	766	11.9354965308164	14.4785925436391	70.2708648680767	74.1543523812889
AT1G16410	1.18092977109332	7.68101559538079	2.8866369095379e-34	4.92714723365812e-33	620	601	3117	3083	125.423861849258	114.495185772725	272.769969855287	298.456747247407
AT1G16420	-0.978240551565058	2.48826555789162	0.00270093837996756	0.00498022843280929	46	33	46	44	9.30564136300943	6.28675728868542	4.02547918297824	4.25951893573983
AT1G16430	-0.604928409529115	2.76581570248113	0.0323079305010764	0.0492511201313671	43	41	68	56	8.69875170890012	7.81081966170006	5.9507083574461	5.42120591821433
AT1G16445	0.169280616259857	2.53985417016669	0.644178492367619	0.700987258174238	29	22	69	60	5.86659998972334	4.19117152579028	6.03821877446737	5.8084349123725
AT1G16460	0.135428931504151	6.71688649244632	0.154301294929361	0.202107879287488	492	497	1242	1192	99.5299032739269	94.6823749235349	108.687937940413	115.394240259134
AT1G16470	-0.344290155947304	5.9315622780754	0.000584210854124246	0.00119059923937229	337	349	623	588	68.1739378116125	66.487221022764	54.5189898042488	56.9226621412505
AT1G16480	1.06885427153879	2.77683499143598	0.00175289418256796	0.00332732359851003	16	22	109	71	3.23674482191632	4.19117152579028	9.53863545531801	6.87331464630746
AT1G16489	-0.953951566804529	2.01174809608716	0.0236369825058497	0.0369616688374531	17	39	31	33	3.43904137328609	7.4298040684464	2.71282292765925	3.19463920180487
AT1G16490	-0.656311209062385	2.74955967659674	0.0330226820531082	0.0502585984334489	37	48	54	66	7.4849724006815	9.14437423808788	4.72556251914837	6.38927840360975
AT1G16500	0.800538726197282	4.46744720214385	3.96698203361122e-05	9.4761688344035e-05	87	62	307	277	17.59979996917	11.8114833908635	26.8656980255287	26.815607845453
AT1G16510	2.65484365724363	3.74730419845445	1.15851151871498e-18	9.04423633833464e-18	16	14	192	231	3.23674482191632	2.66710915277563	16.8020000680831	22.3624744126341
AT1G16520	-1.21586433030613	3.97754571933501	3.74094824787047e-10	1.55140488713274e-09	108	132	118	113	21.8480275479352	25.1470291547417	10.3262292085094	10.9392190849682
AT1G16530	1.53533960762895	1.36809972796546	0.0211688752141303	0.0333846366053025	10	0	29	37	2.0229655136977	0	2.53780209361672	3.58186819596304
AT1G16540	0.701079525153379	4.97521131602806	7.26917609237162e-05	0.000167911712283416	133	92	436	388	26.9054413321794	17.5267172896684	38.154541821272	37.5612124333422
AT1G16550	0.0314622710925277	3.50890579244529	0.937742275901552	0.955690429931394	58	51	129	121	11.7331999794467	9.71589762796837	11.2888437957433	11.7136770732845
AT1G16560	0.0284959949624183	6.25828993667756	0.781670263848615	0.822689269530219	335	416	901	814	67.769344708873	79.2512433967616	78.8468857361608	78.8011003111869
AT1G16570	0.327964780544417	5.08457413986008	0.0152122563491702	0.0246370909299934	132	159	423	395	26.7031447808097	30.2907396636661	37.0169063999956	38.238863173119
AT1G16590	0.198102822068677	3.78539412845757	0.365941470410705	0.431679195274081	61	62	173	144	12.340089633556	11.8114833908635	15.139302144679	13.940243789694
AT1G16610	0.472572437243431	5.91282783501067	3.73521613009293e-05	8.96076886253317e-05	210	280	803	719	42.4822757876517	53.3421830555126	70.2708648680767	69.6044116999304
AT1G16630	-2.35544886921075	1.69083862506236	8.37418017783057e-08	2.73122604168758e-07	22	43	14	14	4.45052413013494	8.19183525495373	1.22514583829773	1.35530147955358
AT1G16640	-0.832230204583884	1.32307374234166	0.0880494281752221	0.122199061200756	10	22	22	18	2.0229655136977	4.19117152579028	1.92522917446786	1.74253047371175
AT1G16650	0.801456798103599	4.47480469847243	1.07780824509012e-05	2.76652509333782e-05	75	75	338	251	15.1722413527328	14.2880847470123	29.578520953188	24.298619383425
AT1G16670	1.17366603239274	5.35286108362306	2.12468186843499e-20	1.8429898721551e-19	111	122	636	544	22.4549172020445	23.2419511884734	55.6566252255253	52.6631432055107
AT1G16680	-0.192042277778867	5.61181012819469	0.0804466932397222	0.112709348922662	247	274	563	461	49.9672481883332	52.1991362757516	49.2683647829729	44.6281415767287
AT1G16690	-0.0420764672201276	4.29848830270571	0.869321592865911	0.898673522142312	101	95	267	164	20.4319516883468	18.0982406795489	23.3652813446781	15.8763887604848
AT1G16700	-0.096894384815193	5.83715684865248	0.34932462008393	0.414824309468796	288	299	632	598	58.2614067944938	56.9618311914224	55.3065835574402	57.8907346266459
AT1G16710	0.521017922298072	6.75091543100245	1.08314519860214e-06	3.13134112815123e-06	450	412	1550	1237	91.0334481163966	78.4892122102543	135.641146382963	119.750566443413
AT1G16720	-0.804163157172855	8.08811389250453	7.27399146465894e-16	4.69943497362321e-15	1804	1660	2254	2196	364.942978671065	316.242942400539	197.248479965934	212.588717792833
AT1G16730	-0.289253237506015	4.31631348857975	0.0927748100120487	0.128085845288952	113	107	212	192	22.859510304784	20.3843342390709	18.5522084085084	18.586991719592
AT1G16740	-0.522860717449531	4.82736767494437	0.00026071163077248	0.000557800883781496	169	173	299	236	34.1881171814912	32.9578488164417	26.1656146893586	22.8465106553318
AT1G16750	-0.192167179066467	4.27843559563117	0.318946812101451	0.383326961673696	111	95	198	206	22.4549172020445	18.0982406795489	17.3270625702107	19.9422931991456
AT1G16770	0.693796218061944	0.740759047323393	0.262517501273071	0.323951787735111	2	8	14	22	0.40459310273954	1.52406237301465	1.22514583829773	2.12975946786992
AT1G16780	-0.273317395853649	4.67027607860139	0.073846484138532	0.104334981375336	128	152	288	232	25.8939585753306	28.9571850872783	25.2030001021247	22.4592816611737
AT1G16790	-0.108835055239126	3.556962770541	0.640362168733785	0.69753164135519	59	61	138	112	11.9354965308164	11.6209755942367	12.0764375489347	10.8424118364287
AT1G16800	-0.0318755989024773	4.46121313763095	0.852426078338258	0.883818667920957	116	103	266	216	23.4663999588933	19.6223030525636	23.2777709276568	20.910365684541
AT1G16810	-0.394239967387923	5.66173025684894	0.000539285626227645	0.00110559759844431	278	302	486	501	56.2384412807961	57.5333545813029	42.5300626723354	48.5004315183104
AT1G16820	0.589312351248578	3.41307988725412	0.0232445861794667	0.0363895745523523	42	36	129	134	8.49645515753035	6.85828067856591	11.2888437957433	12.9721713042986
AT1G16825	0.0517891114859894	2.75629792871262	0.91808857057756	0.939226560533951	36	27	80	67	7.28267584931173	5.14371050892443	7.00083336170129	6.48608565214929
AT1G16830	-1.46601757541613	1.99908933082036	0.000125138353857979	0.000279701283201587	34	31	35	18	6.87808274657219	5.90574169543176	3.06286459574432	1.74253047371175
AT1G16840	0.691642395219065	5.83664818595666	4.51327844016742e-11	2.01086155150251e-10	204	215	815	704	41.2684964794331	40.9591762747686	71.3209898723319	68.1523029718373
AT1G16850	0.8547313842661	3.09430206942427	0.0020073895038956	0.0037774702130831	24	30	114	105	4.85511723287448	5.71523389880493	9.97618754042434	10.1647610966519
AT1G16858	0.141721695523261	5.88192002175009	0.196039631481708	0.250058363421694	248	304	744	622	50.169544739703	57.9143701745566	65.107750263822	60.2141085915949
AT1G16860	0.141721755152805	5.88192002175009	0.19606722377371	0.250077279818124	248	304	744	622	50.169544739703	57.9143701745566	65.107750263822	60.2141085915949
AT1G16870	-0.498656859148469	5.34781614877287	1.89440886142462e-05	4.72637403101801e-05	228	257	399	370	46.1236137123076	48.9605037330955	34.9166563914852	35.8186819596304
AT1G16880	-0.719842749945588	8.13842896707687	1.10463132063093e-15	7.04827441477144e-15	1785	1723	2459	2319	361.09934419504	328.24493358803	215.188115455293	224.496009363197
AT1G16890	-0.435824329198066	6.90228778360775	1.26765209588087e-06	3.63365167038994e-06	670	710	1170	1115	135.538689417746	135.26053560505	102.387187914881	107.940082121589
AT1G16900	0.457572071606841	5.21665611728101	0.000298447140530103	0.00063400604062092	146	155	502	426	29.5352964999864	29.5287084771588	43.9302293446756	41.2398878778447
AT1G16916	-1.02825881610092	3.17352851022139	0.000960624622378122	0.00190078152837517	49	82	61	81	9.91253101711874	15.6216393234001	5.33813543829724	7.84138713170287
AT1G16920	-1.27163902644502	4.88773709825542	3.71390189206867e-17	2.62532134109256e-16	194	256	222	195	39.2455309657354	48.7699959364687	19.4273125787211	18.8774134652106
AT1G16930	-0.00605736673927928	3.43550408230297	1	1	58	47	137	99	11.7331999794467	8.95386644146105	11.9889271319135	9.58391760541462
AT1G16960	-0.161123442791596	4.07486376567883	0.467758394077723	0.53456932998676	71	106	202	153	14.3630551472537	20.1938264424441	17.6771042382958	14.8115090265499
AT1G16970	-0.0496123901267244	5.05588574320531	0.722645668342941	0.771573790584018	155	180	406	321	31.3559654623144	34.2914033928296	35.5292293106341	31.0751267811929
AT1G17020	5.4123610926158	4.74740647503164	2.53696474574908e-79	2.29086747432964e-77	6	4	469	497	1.21377930821862	0.762031186507323	41.0423855829738	48.1132025241522
AT1G17030	0.414357040725137	0.793304316742264	0.518527036509702	0.583502973663793	4	8	21	15	0.809186205479081	1.52406237301465	1.83771875744659	1.45210872809312
AT1G17040	-0.224012432670255	4.39928561070518	0.220889514592501	0.278139923736577	116	111	254	184	23.4663999588933	21.1463654255782	22.2276459234016	17.8125337312757
AT1G17050	-1.4667352341083	6.4191044707948	3.12634617386241e-37	6.07143243576154e-36	685	620	520	538	138.573137688293	118.114833908635	45.5054168510584	52.0822997142734
AT1G17060	0.402073309349394	3.68441939691291	0.0794753519213349	0.111491947372463	47	57	176	133	9.5079379143792	10.8589444077294	15.4018333957428	12.875364055759
AT1G17070	0.783894951459282	4.98755728930085	1.69375599472961e-07	5.35136225680855e-07	96	123	474	373	19.4204689314979	23.4324589851002	41.4799376680802	36.109103705249
AT1G17080	0.272865470028914	5.4428046808615	0.0284337729804553	0.0437846586681353	168	216	561	479	33.9858206301214	41.1496840713955	49.0933439489303	46.3706720504404
AT1G17090	-0.246799507629711	2.32577721444892	0.533064353118686	0.597631079034252	18	35	58	42	3.64133792465586	6.66777288193908	5.07560418723344	4.06590443866075
AT1G17100	-0.745662196613614	6.25474198834071	3.14615410566304e-11	1.42211971627375e-10	507	466	642	658	102.564351544473	88.7766332281032	56.1816877276529	63.6991695390184
AT1G17110	0.15192343869856	6.62362098202339	0.103099240604058	0.140782551891046	455	466	1225	1072	92.0449308732454	88.7766332281032	107.200260851051	103.777370434389
AT1G17120	0.0503183901992775	5.85481669875335	0.699127579954646	0.750029861885934	233	330	660	641	47.1350964691565	62.8675728868542	57.7568752340357	62.0534463138462
AT1G17130	-0.197435152753721	5.76175565224166	0.0788683360480566	0.110719662190978	302	276	610	523	61.0935585136706	52.5801518690053	53.3813543829724	50.6301909861803
AT1G17140	-1.08355344483916	5.65989611284438	1.20009866886751e-21	1.11253052794943e-20	322	396	407	352	65.139489541066	75.441087464225	35.6167397276553	34.0761514859187
AT1G17145	0.442932399485489	5.57010061927184	7.76828044135832e-05	0.000178703281578324	188	201	611	574	38.0317516575168	38.292067121993	53.4688647999936	55.5673606616969
AT1G17147	2.236737767412	2.84958469609499	1.45984953958856e-10	6.26906678243213e-10	12	8	113	100	2.42755861643724	1.52406237301465	9.88867712340308	9.68072485395416
AT1G17160	-0.122465630017512	5.72977476719925	0.265156810756288	0.326817694475372	250	301	598	536	50.5741378424425	57.3428467846761	52.3312293787172	51.8886852171943
AT1G17170	1.09136015852858	3.54745859531614	2.01738351076044e-05	5.01594085691548e-05	26	40	178	138	5.25971033561402	7.62031186507323	15.5768542297854	13.3594002984567
AT1G17190	-2.43448288210884	1.6031780302339	5.87482190740497e-07	1.75510192522641e-06	25	37	6	19	5.05741378424425	7.04878847519274	0.525062502127597	1.83933772225129
AT1G17200	-0.396321454001636	5.56526980822129	0.000786601823346369	0.00157344454149368	241	303	481	444	48.7534688801146	57.7238623779297	42.092510587229	42.9824183515565
AT1G17210	-0.174893960469833	6.99428169615059	0.05091104786004	0.0745591915409181	671	675	1436	1242	135.740985969116	128.592762723111	125.664958842538	120.234602686111
AT1G17220	-0.447100730529524	8.71756245997859	4.77703989222649e-08	1.59901087612193e-07	2404	2434	4117	3840	486.320909492928	463.695976989706	360.280386876553	371.73983439184
AT1G17230	0.967286144396449	5.26835770941896	2.12715691977657e-13	1.14699063959884e-12	116	128	592	480	23.4663999588933	24.3849979682343	51.8061668765896	46.46747929898
AT1G17232	0.938293533674502	3.90518642227739	0.00010941743754872	0.000246866400548898	34	59	228	172	6.87808274657219	11.239960000983	19.9523750808487	16.6508467488012
AT1G17240	1.69886064287519	2.33800978876399	5.45188156498809e-05	0.00012798564665861	8	11	87	53	1.61837241095816	2.09558576289514	7.61340628085016	5.13078417259571
AT1G17250	1.28430144259843	4.34504349312175	2.0752564277275e-10	8.80759144494703e-10	41	65	316	263	8.29415860616058	12.383006780744	27.6532917787201	25.4603063658995
AT1G17255	1.18507528683115	4.54161825686039	4.03769443588462e-11	1.80636124363377e-10	53	76	358	300	10.7217172225978	14.4785925436391	31.3287292936133	29.0421745618625
AT1G17260	0.926483337387173	2.20882318381378	0.0177960853417209	0.0284478946215549	17	10	65	51	3.43904137328609	1.90507796626831	5.6881771063823	4.93716967551662
AT1G17270	-0.0609687005333546	4.03596032589505	0.773884379827633	0.816028866314506	73	92	183	171	14.7676482499932	17.5267172896684	16.0144063148917	16.5540395002616
AT1G17280	0.0268410137659274	5.89109593419964	0.801784534695376	0.840383415745167	284	297	720	609	57.4522205890147	56.5808155981688	63.0075002553116	58.9556143605809
AT1G17290	0.248145958850286	7.55004356374614	0.00395857293007233	0.0071085260781495	801	892	2314	2187	162.039537647186	169.932954591133	202.49910498721	211.717452555978
AT1G17330	-0.186614997996865	5.19736247386384	0.136265716248805	0.180804896390529	186	204	400	368	37.6271585547773	38.8635905118735	35.0041668085065	35.6250674625513
AT1G17340	0.701601108044436	6.03922279437278	1.24799045440029e-08	4.46247681641855e-08	198	285	919	837	40.0547171712145	54.2947220386468	80.4220732425436	81.0276670275964
AT1G17350	-0.288681093508526	3.74555349579762	0.190640614646267	0.244093233402613	66	82	138	133	13.3515723904048	15.6216393234001	12.0764375489347	12.875364055759
AT1G17360	-0.885009213747674	7.0062815365212	5.16595769107009e-18	3.85186228906082e-17	885	803	1112	945	179.032447962247	152.977760691345	97.311583727648	91.4828498698669
AT1G17370	0.342501679420653	6.40948260566741	0.000397191194142837	0.000828944663886346	372	361	1110	977	75.2543171095545	68.7733145822859	97.1365628936054	94.5806818231322
AT1G17380	0.992935722545198	4.25569703322285	5.07209296242538e-07	1.52575470676582e-06	57	59	297	223	11.5309034280769	11.239960000983	25.990593855316	21.5880164243178
AT1G17410	-0.724562497495903	3.78934837016129	0.000334098243157053	0.000704775010729083	83	97	129	115	16.7906137636909	18.4792562728026	11.2888437957433	11.1328335820473
AT1G17420	1.60404505036537	5.98723397091845	1.13981778368089e-48	3.65543853866236e-47	145	147	1040	951	29.3329999486167	28.0046461041441	91.0108337021168	92.0636933611041
AT1G17430	0.134760215722135	4.07852085264577	0.479625505882006	0.545839341837491	70	86	206	178	14.1607585958839	16.3836705099075	18.0271459063808	17.2316902400384
AT1G17440	0.866853460592059	6.28641886526463	1.31780841415063e-17	9.57806226827951e-17	273	257	1157	1014	55.2269585239473	48.9605037330955	101.249552493605	98.1625500190952
AT1G17450	1.19707572928349	5.97541076676282	1.74993405439064e-29	2.38954409726722e-28	181	179	974	878	36.6156757979284	34.1008955962027	85.2351461787132	84.9967642177176
AT1G17455	0.0478536465182649	4.17132078830398	0.802062607411957	0.840584949041948	81	92	213	188	16.3860206609514	17.5267172896684	18.6397188255297	18.1997627254338
AT1G17460	3.09755956310018	4.67455154127025	4.81861195768685e-42	1.18618971496073e-40	14	31	496	372	2.83215171917678	5.90574169543176	43.405166842548	36.0122964567095
AT1G17470	-0.799869325931944	6.98040516279015	3.72179446501795e-18	2.80602395313685e-17	822	800	1105	987	166.287765225951	152.406237301465	96.6990108084991	95.5487543085276
AT1G17480	1.83197550116982	3.18513965004729	7.2706511429246e-10	2.92663124785554e-09	13	20	139	125	2.62985516780701	3.81015593253662	12.163947965956	12.1009060674427
AT1G17490	0.0311955316202493	4.09206937547224	0.901895120265408	0.925462656137446	72	93	191	186	14.5653516986235	17.7172250862953	16.7144896510618	18.0061482283547
AT1G17500	1.65793027527029	6.25120637437046	1.07146304218945e-43	2.81816353177211e-42	141	203	1306	1126	28.5238137431376	38.6730827152467	114.288604629774	109.004961855524
AT1G17510	0.630747822237966	2.98237741443089	0.0458037075078059	0.0677683213995361	21	35	115	80	4.24822757876517	6.66777288193908	10.0636979574456	7.74457988316333
AT1G17520	-0.055621166228795	4.93393071217481	0.708923476331429	0.758841664957629	156	152	335	329	31.5582620136841	28.9571850872783	29.3159897021242	31.8495847695092
AT1G17530	-0.338713143390656	5.05061118411641	0.00943444581380195	0.0158753083487719	186	187	354	308	37.6271585547773	35.6249579692174	30.9786876255282	29.8166325501788
AT1G17550	0.66807789383796	6.56789458670627	1.31358808315806e-11	6.12997344355373e-11	319	393	1349	1186	64.5325998869567	74.8695640743445	118.051552561688	114.813396767896
AT1G17560	-3.2552090610531	1.7477155765524	1.57873922432857e-15	9.91519073740974e-15	35	43	10	8	7.08037929794196	8.19183525495373	0.875104170212662	0.774457988316333
AT1G17580	-0.0227617319417543	6.70135215663417	0.847690648372548	0.879746743014674	565	472	1171	1122	114.29755152392	89.9196800078642	102.474698331903	108.617732861366
AT1G17590	0.752233384513689	3.84183348291076	0.00139216915279402	0.00268578857428363	43	55	171	197	8.69875170890012	10.4779288144757	14.9642813106365	19.0710279622897
AT1G17600	0.676598904988247	4.65381794834386	4.68367578652629e-05	0.00011086811673953	77	105	350	302	15.5768344554723	20.0033186458172	30.6286459574432	29.2357890589416
AT1G17610	0.718003936446428	4.22629784187068	0.000217056239782677	0.000470020667315897	63	68	276	209	12.7446827362955	12.9545301706245	24.1528750978695	20.2327149447642
AT1G17615	2.1545663947569	0.373278659067964	0.00574318367991134	0.0100336736989892	0	3	15	16	0	0.571523389880493	1.31265625531899	1.54891597663267
AT1G17620	-0.21719737157492	4.91516531602672	0.143759183146996	0.18957945984019	140	185	333	293	28.3215171917678	35.2439423759637	29.1409688680816	28.3645238220857
AT1G17630	-0.281202253341613	2.52299339107935	0.388009698432004	0.454537576419868	29	33	55	59	5.86659998972334	6.28675728868542	4.81307293616964	5.71162766383296
AT1G17640	0.504065311902948	3.64092992876941	0.024874546798891	0.0387268985002598	43	53	158	147	8.69875170890012	10.096913221222	13.8266458893601	14.2306655353126
AT1G17650	-0.89324280288966	6.04420681317109	4.04986561397836e-19	3.25367432168536e-18	444	437	554	510	89.819668808178	83.2519071259251	48.4807710297815	49.3716967551662
AT1G17665	2.55199558517033	5.37896724597441	1.47171036232525e-62	8.40762814861902e-61	62	45	749	662	12.5423861849258	8.57285084820739	65.5453023489284	64.0863985331766
AT1G17680	0.549161442839849	6.04577955185776	2.21914346813695e-06	6.18462754347084e-06	274	244	947	760	55.429255075317	46.4839023769467	82.8723649191391	73.5735088900517
AT1G17690	-0.343717916121416	5.54779631599452	0.00422233596094292	0.00754896652871137	275	251	507	425	55.6315516266868	47.8174569533345	44.3677814297819	41.1430806293052
AT1G17700	-2.60650935974529	1.47266797028424	7.19496438659131e-09	2.63869225444987e-08	21	37	12	9	4.24822757876517	7.04878847519274	1.05012500425519	0.871265236855875
AT1G17710	3.88950307716917	2.17300416120571	2.22037806053915e-12	1.10259270390939e-11	0	4	80	58	0	0.762031186507323	7.00083336170129	5.61482041529342
AT1G17720	-0.018067569334873	6.76851971198468	0.848710119723549	0.880664837745337	550	537	1296	1116	111.263103253374	102.302686788608	113.413500459561	108.036889370128
AT1G17730	-0.0677587705271802	5.39080712095889	0.576163773986376	0.638101461101173	199	227	479	432	40.2570137225843	43.2452698342906	41.9174897531865	41.820731369082
AT1G17744	1.33685515706243	5.22393847884685	2.66501110299157e-18	2.03115101373473e-17	76	119	589	514	15.3745379041025	22.6704277985929	51.5436356255258	49.7589257493244
AT1G17745	1.18527649992576	6.970200399505	2.73852506227666e-20	2.35770644091877e-19	293	448	1954	1805	59.2728895513427	85.3474928888202	170.995354859554	174.737083613873
AT1G17750	0.715561986593014	3.20795703176967	0.00972389139292302	0.0163231090417482	29	34	135	98	5.86659998972334	6.47726508531225	11.8139062978709	9.48711035687508
AT1G17760	0.3479894142016	5.53346438642892	0.00366704293153619	0.00662020510811237	175	221	582	546	35.4018964897098	42.1022230545296	50.9310627063769	52.8567577025897
AT1G17780	-0.0213724867310092	5.43674976157799	0.864960827877814	0.894701599351411	225	206	495	458	45.5167240581983	39.2446061051272	43.3176564255267	44.3377198311101
AT1G17790	0.608840267731013	4.42182083866517	0.000810796501398631	0.00161936168024729	81	78	309	237	16.3860206609514	14.8596081368928	27.0407188595712	22.9433179038714
AT1G17810	1.62100934926112	0.566432872374291	0.0353939903820131	0.0535266837644167	1	4	16	19	0.20229655136977	0.762031186507323	1.40016667234026	1.83933772225129
AT1G17820	0.73410966130902	5.62237853716884	2.61247490996327e-09	1.00120175749521e-08	189	163	702	614	38.2340482088866	31.0527708501734	61.4323127489288	59.4396506032786
AT1G17830	2.11014157630601	3.29328817775405	2.3809822385981e-11	1.08374789698792e-10	20	10	161	132	4.0459310273954	1.90507796626831	14.0891771404239	12.7785568072195
AT1G17840	-0.385018930716875	7.09536143099844	3.78346556419424e-05	9.06874712298302e-05	713	840	1466	1203	144.237441126646	160.026549166538	128.290271353176	116.459119993069
AT1G17850	0.0340182750092767	5.67223571045005	0.800383823487399	0.83922950670139	253	244	640	505	51.1810274965519	46.4839023769467	56.0066668936103	48.8876605124685
AT1G17860	1.26903890546573	5.03437905303584	2.78656001295144e-18	2.11884530282435e-17	80	96	486	464	16.1837241095816	18.2887484761758	42.5300626723354	44.9185633223473
AT1G17870	1.60046462985748	4.06370673950918	5.20308241149775e-14	2.93732065264472e-13	36	36	266	225	7.28267584931173	6.85828067856591	23.2777709276568	21.7816309213969
AT1G17880	-1.05521064408762	6.48166988209722	2.64795751480153e-30	3.75383602362123e-29	589	650	683	652	119.152668756795	123.83006780744	59.7696148255248	63.1183260477812
AT1G17890	0.564535664245758	5.55694258740989	1.24550947471261e-06	3.57384070244451e-06	164	201	643	567	33.1766344246423	38.292067121993	56.2691981446741	54.8897099219201
AT1G17920	-1.06902050472334	2.98005714813647	0.00318974681100679	0.00581261868889408	34	82	70	53	6.87808274657219	15.6216393234001	6.12572919148863	5.13078417259571
AT1G17930	0.493643447059691	4.49223475988614	0.00268956331364893	0.00496205565680733	85	92	295	264	17.1952068664305	17.5267172896684	25.8155730212735	25.557113614439
AT1G17940	0.584624600177463	4.888018967197	0.000170524196444347	0.000374850979282811	96	129	378	376	19.4204689314979	24.5755057648612	33.0789376340386	36.3995254508677
AT1G17960	-1.42221804635605	1.02929733760928	0.00995083636259326	0.0166728061802518	23	8	14	12	4.65282068150471	1.52406237301465	1.22514583829773	1.1616869824745
AT1G17970	1.11718003126674	5.04223570048439	6.70991683250342e-15	4.0468088745123e-14	85	107	484	449	17.1952068664305	20.3843342390709	42.3550418382928	43.4664545942542
AT1G17980	0.698298081793991	5.9490538096632	1.27704694047569e-07	4.09085087438631e-07	181	273	886	762	36.6156757979284	52.0086284791248	77.5342294808418	73.7671233871307
AT1G17990	-2.7254524811049	0.849697288625731	3.39821338437925e-05	8.20655549259444e-05	8	29	4	8	1.61837241095816	5.52472610217809	0.350041668085065	0.774457988316333
AT1G18000	-2.68779358314913	0.00362998123802938	0.000321786105539764	0.000680928589422428	12	6	3	3	2.42755861643724	1.14304677976099	0.262531251063798	0.290421745618625
AT1G18010	-3.33916831509261	0.600513392455358	3.81847703766362e-08	1.29608622125444e-07	15	18	4	3	3.03444827054655	3.42914033928296	0.350041668085065	0.290421745618625
AT1G18020	-0.931842143036234	0.551297718095409	0.109487569480932	0.148584314978798	6	12	13	8	1.21377930821862	2.28609355952197	1.13763542127646	0.774457988316333
AT1G18030	0.435412020650082	4.49539741248663	0.0141345075896248	0.0230349300834594	99	83	304	250	20.0273585856072	15.812147120027	26.6031667744649	24.2018121348854
AT1G18040	-1.36767912770449	3.80711717546755	1.18870366125983e-11	5.56973893887765e-11	109	114	109	85	22.0503240993049	21.7178888154587	9.53863545531801	8.22861612586104
AT1G18060	-0.731859908311502	6.79841408241381	7.9105588560405e-13	4.0588478864654e-12	731	673	972	925	147.878779051302	128.211747129857	85.0601253446707	89.546704899076
AT1G18070	-0.323875367121593	7.32766572006075	0.000187051720738443	0.000408660772423882	882	901	1659	1535	178.425558308137	171.647524760775	145.179781838281	148.599126508196
AT1G18075	0.195867016622551	1.88233479966253	0.68509365276028	0.737767098584177	22	9	39	41	4.45052413013494	1.71457016964148	3.41290626382938	3.96909719012121
AT1G18080	-1.01074146551846	7.14168712642313	2.01679683391233e-30	2.88040334989155e-29	921	996	1087	1043	186.315123811558	189.745765440324	95.1238233021163	100.969960226742
AT1G18090	-0.576058240252099	4.14224609521843	0.0074513178865944	0.0127763890433862	125	92	164	163	25.2870689212213	17.5267172896684	14.3517083914877	15.7795815119453
AT1G18100	-0.955221804351561	2.73143932579652	0.00277115883757131	0.00509915085193069	56	37	58	50	11.3286068767071	7.04878847519274	5.07560418723344	4.84036242697708
AT1G18150	0.945616121551784	6.45654983805333	1.97218625131411e-17	1.41868537424743e-16	311	264	1319	1171	62.9142274759985	50.2940583094833	115.42624005105	113.361288039803
AT1G18160	0.160164501943348	6.84034216443791	0.0851199859170383	0.1185532819706	523	545	1468	1214	105.80109636639	103.826749161623	128.465292187219	117.523999727004
AT1G18170	-0.37916671060905	6.02069966007419	0.000152944679435453	0.000338332692880753	373	365	679	595	75.4566136609243	69.5353457687933	59.4195731574397	57.6003128810273
AT1G18180	0.134692067951293	2.07337755436707	0.740973017329247	0.787085503039334	12	25	52	39	2.42755861643724	4.76269491567077	4.55054168510584	3.77548269304212
AT1G18190	0.298082489059373	4.92370126793372	0.0988217189387667	0.135648640265481	121	142	445	285	24.4778827157422	27.05210712101	38.9421355744634	27.5900658337694
AT1G18200	2.78275134801263	3.61765747802542	9.88996431991551e-22	9.21949813742837e-21	14	11	216	173	2.83215171917678	2.09558576289514	18.9022500765935	16.7476539973407
AT1G18210	-0.211617041281742	5.84884605246087	0.0348311762480129	0.0528059495999855	300	318	633	564	60.6889654109311	60.5814793273322	55.3940939744615	54.5992881763015
AT1G18250	-2.62202398421132	2.69724270096311	6.23773944214063e-08	2.06188435169949e-07	33	106	32	18	6.67578619520242	20.1938264424441	2.80033334468052	1.74253047371175
AT1G18260	0.783178835148043	6.50655755032364	2.78009182883806e-13	1.48759965554565e-12	277	370	1307	1184	56.0361447294263	70.4878847519274	114.376115046795	114.619782270817
AT1G18265	2.66481260145823	4.33757253342498	5.3844657230246e-30	7.52557816281506e-29	30	16	353	305	6.06889654109311	3.04812474602929	30.891177208507	29.5262108045602
AT1G18270	0.470943290190762	6.90977530289683	1.5135455391265e-07	4.8138167244252e-07	472	515	1648	1422	95.4839722465315	98.1115152628179	144.217167251047	137.659907423228
AT1G18300	-0.38592796352378	3.75758363707915	0.0913857730351529	0.12635508203668	69	86	160	107	13.9584620445141	16.3836705099075	14.0016667234026	10.358375593731
AT1G18320	-0.915609705406144	0.805754128653562	0.0852811063414693	0.118743926580053	9	13	15	11	1.82066896232793	2.4766013561488	1.31265625531899	1.06487973393496
AT1G18330	3.24003100530179	4.76565208474185	4.8665905789173e-49	1.59200070774432e-47	12	32	470	461	2.42755861643724	6.09624949205859	41.1298959999951	44.6281415767287
AT1G18335	-0.0767983580950581	3.90045349139251	0.713468058364109	0.762914412204351	66	85	175	146	13.3515723904048	16.1931627132806	15.3143229787216	14.1338582867731
AT1G18340	-0.473892037799757	4.27169733428041	0.0083748718653358	0.0142218228790411	114	115	212	159	23.0618068561538	21.9083966120855	18.5522084085084	15.3923525177871
AT1G18350	-0.506860673465169	0.277457194875189	0.442275603124255	0.509278394735839	6	6	14	5	1.21377930821862	1.14304677976099	1.22514583829773	0.484036242697708
AT1G18360	0.152716362388673	5.28232538406851	0.2781156116751	0.340498307452271	192	168	499	402	38.8409378629959	32.0053098333076	43.6676980936118	38.9165139128957
AT1G18370	-1.69548698617522	2.08507075565479	2.17865071688014e-06	6.07609746616373e-06	30	44	30	21	6.06889654109311	8.38234305158056	2.62531251063798	2.03295221933037
AT1G18382	1.07970612266296	1.78119131509136	0.0156545022056597	0.0252968803166668	12	6	46	40	2.42755861643724	1.14304677976099	4.02547918297824	3.87228994158167
AT1G18390	1.81913831421701	5.34432419398953	4.00667353413269e-41	9.48197679967755e-40	80	82	690	594	16.1837241095816	15.6216393234001	60.3821877446737	57.5035056324877
AT1G18400	-4.17811530475154	3.81924360696166	3.04959273388812e-66	1.9338760394996e-64	168	174	19	23	33.9858206301214	33.1483566130686	1.66269792340406	2.22656671640946
AT1G18415	0.339377291627467	3.58739154384029	0.19513850876881	0.249135983797553	42	58	172	113	8.49645515753035	11.0494522043562	15.0517917276578	10.9392190849682
AT1G18420	0.297801981220576	3.50297035966873	0.276987760317613	0.33939314428612	41	55	162	104	8.29415860616058	10.4779288144757	14.1766875574451	10.0679538481123
AT1G18440	-1.01453307354711	4.77922993040756	1.55173321680781e-11	7.20014501144899e-11	203	185	224	207	41.0661999280633	35.2439423759637	19.6023334127636	20.0391004476851
AT1G18450	-0.590694719681248	5.81442978056559	4.92271308365472e-09	1.8359452393265e-08	334	354	532	492	67.5670481575032	67.4397600058981	46.5555418553136	47.6291662814545
AT1G18460	-0.907499686728332	6.53237392070344	1.37320354516044e-22	1.33936901281328e-21	616	616	792	683	124.614675643778	117.352802722128	69.3082502808428	66.1193507525069
AT1G18470	1.49145427670249	6.39267023658136	1.23625813429977e-40	2.86003283844203e-39	177	240	1416	1212	35.8064895924493	45.7218711904394	123.914750502113	117.330385229924
AT1G18480	0.497668733316424	4.86380074911022	0.000483249931318503	0.00099687150270408	113	117	391	338	22.859510304784	22.2894122053392	34.2165730553151	32.7208500063651
AT1G18485	0.692188581602566	5.60569968432748	1.16621826057365e-08	4.18459015124349e-08	157	199	711	580	31.7605585650539	37.9110515287393	62.2199065021202	56.1482041529342
AT1G18490	-0.189650339400516	4.59050487679339	0.223114553274894	0.280575643140903	128	128	272	232	25.8939585753306	24.3849979682343	23.8028334297844	22.4592816611737
AT1G18500	-0.192323542299301	7.01051435822456	0.027180353168358	0.0419832114404836	654	717	1418	1272	132.30194459583	136.594090181438	124.089771336155	123.138820142297
AT1G18540	-1.392076125705	6.71509737894284	2.52928415471454e-52	9.45826775031133e-51	742	829	715	627	150.104041116369	157.930963403643	62.5699481702053	60.6981448342926
AT1G18550	-0.99510456656799	2.36807227356399	0.00270349097478814	0.00498352828325245	41	32	40	42	8.29415860616058	6.09624949205859	3.50041668085065	4.06590443866075
AT1G18560	0.993735445813701	3.63348051728266	2.02507032861851e-05	5.03313712446469e-05	36	38	177	154	7.28267584931173	7.23929627181957	15.4893438127641	14.9083162750894
AT1G18570	1.1980922989983	5.75680752564183	3.4922931872238e-25	3.89257593877419e-24	137	171	851	734	27.7146275376585	32.5768332231881	74.4713648850975	71.0565204280236
AT1G18580	0.532798353693925	5.44556915133955	1.30867959822503e-05	3.33076720706839e-05	164	178	618	494	33.1766344246423	33.9103877995759	54.0814377191425	47.8227807785336
AT1G18590	1.29951244893002	6.01004050595342	1.73752630019021e-33	2.85149311995202e-32	169	181	988	942	34.1881171814912	34.4819111894564	86.460292017011	91.1924281242482
AT1G18600	-0.00663467025551688	5.21220493369697	0.964685769347793	0.9777591501769	173	194	432	387	34.9973033869702	36.9585125456052	37.804500153187	37.4644051848026
AT1G18610	-1.1633579424737	4.95456640334596	4.32899248158454e-18	3.24881683939675e-17	228	228	247	210	46.1236137123076	43.4357776309174	21.6150730042527	20.3295221933037
AT1G18620	-0.239350968540817	7.31587621285489	0.0109137190045719	0.0181463151374277	874	844	1795	1480	176.807185897179	160.788580353045	157.081198553173	143.274727838522
AT1G18630	-0.806389643839548	3.72508284962574	8.97042074680796e-05	0.000204604114228497	89	88	120	107	18.0043930719095	16.7646861031611	10.5012500425519	10.358375593731
AT1G18640	-0.131849170451709	5.29877635323995	0.316034682790957	0.380270163296826	185	225	424	413	37.4248620034075	42.8642542410369	37.1044168170169	39.9813936468307
AT1G18650	-0.94427696157976	4.85076938176231	4.97194083737894e-10	2.0364795298587e-09	172	228	245	220	34.7950068356005	43.4357776309174	21.4400521702102	21.2975946786992
AT1G18660	-0.353056427863324	6.78488439851709	0.000800283860893983	0.00159950655387776	654	582	1132	1042	132.30194459583	110.875537636816	99.0617920680733	100.873152978202
AT1G18670	-0.302646379266609	4.85412602452714	0.0447855684352861	0.0663822400521506	166	155	332	254	33.5812275273818	29.5287084771588	29.0534584510604	24.5890411290436
AT1G18680	-0.474089018611227	3.93710120100853	0.0180811018606308	0.0288587758376689	80	102	150	143	16.1837241095816	19.4317952559367	13.1265625531899	13.8434365411545
AT1G18690	-0.0307144283855299	4.49024423282883	0.88512792567572	0.911934470982477	96	128	288	205	19.4204689314979	24.3849979682343	25.2030001021247	19.845485950606
AT1G18700	-0.096298740958995	6.19873600113863	0.325269061984053	0.390135720730704	375	379	814	767	75.8612067636638	72.2024549215689	71.2334794553107	74.2511596298284
AT1G18710	3.30709598787208	4.27181658581971	2.37911174396638e-41	5.67828192728639e-40	14	15	357	291	2.83215171917678	2.85761694940246	31.241218876592	28.1709093250066
AT1G18720	0.665549099231978	6.39781144542484	3.66220240618206e-11	1.64551378466263e-10	284	348	1154	1089	57.4522205890147	66.2967132261371	100.987021242541	105.423093659561
AT1G18730	-0.811129429780926	6.82065321143589	7.81531894135982e-16	5.04085499196661e-15	757	701	961	904	153.138489386916	133.545965435408	84.0975107574368	87.5137526797457
AT1G18735	-0.852005897864493	4.02841426153382	4.56227772177758e-05	0.000108138178248738	122	99	156	120	24.680179267112	18.8602718660563	13.6516250553175	11.616869824745
AT1G18740	1.02334187027575	5.59324784410114	2.57799838735069e-15	1.60113719176344e-14	124	176	719	646	25.0847723698515	33.5293722063222	62.9199898382904	62.5374825565439
AT1G18745	0.271400469825136	3.34769263611759	0.281691806671513	0.344381766391833	43	44	130	106	8.69875170890012	8.38234305158056	11.3763542127646	10.2615683451914
AT1G18750	-0.489241012617586	4.13497417941149	0.0238553103882143	0.0372733280485655	122	87	173	162	24.680179267112	16.5741783065343	15.139302144679	15.6827742634057
AT1G18773	-1.31554002973482	3.6979066003072	3.17095645081392e-10	1.32568576176016e-09	102	102	102	82	20.6342482397166	19.4317952559367	8.92606253616915	7.93819438024241
AT1G18800	-1.64886499818357	5.27586384756967	6.56345795968302e-42	1.60964904530649e-40	316	320	243	212	63.9257102328474	60.9624949205859	21.2650313361677	20.5231366903828
AT1G18810	-0.836456356383452	5.67695892417102	1.08686951266942e-11	5.10724414886267e-11	358	317	470	381	72.4221653903777	60.3909715307054	41.1298959999951	36.8835616935654
AT1G18830	4.42412116932715	1.76567710076809	1.35124893435125e-09	5.30934888081265e-09	0	2	40	62	0	0.381015593253662	3.50041668085065	6.00204940945158
AT1G18840	-0.77414657241274	4.97376342645321	0.000233306656465577	0.000502709911308884	143	271	290	249	28.9284068458771	51.6276128858712	25.3780209361672	24.1050048863459
AT1G18850	-0.862283814909613	4.19087528253796	5.9390731837764e-06	1.57691245306367e-05	133	115	170	137	26.9054413321794	21.9083966120855	14.8767708936152	13.2625930499172
AT1G18860	8.34859576768715	1.86733037073347	1.06547068063628e-13	5.87778659545828e-13	0	0	68	45	0	0	5.9507083574461	4.35632618427937
AT1G18870	1.06922330417282	2.30615070991302	0.00772026058143961	0.0131982643599118	7	20	70	57	1.41607585958839	3.81015593253662	6.12572919148863	5.51801316675387
AT1G18880	1.57543056492693	4.47633319512643	8.17977637911497e-16	5.26380026761109e-15	38	61	362	300	7.68726895205127	11.6209755942367	31.6787709616984	29.0421745618625
AT1G18890	0.427675672448794	6.41678787230718	1.95222602844065e-05	4.86257391982898e-05	349	362	1198	953	70.6014964280498	68.9638223789128	104.837479591477	92.2573078581832
AT1G18900	-0.425126367886196	5.31969849079696	0.000930154269519749	0.00184309565287081	238	225	435	341	48.1465792260053	42.8642542410369	38.0670314042508	33.0112717519837
AT1G18910	0.0828231116936695	4.34690117700492	0.749141952513393	0.794083985691872	62	132	241	216	12.5423861849258	25.1470291547417	21.0900105021251	20.910365684541
AT1G18940	0.728736707177194	1.73205007517556	0.125417443976146	0.16773973208058	13	8	49	30	2.62985516780701	1.52406237301465	4.28801043404204	2.90421745618625
AT1G18950	0.129277730069416	5.99806314987233	0.261659937144311	0.322966323009478	265	337	825	653	53.6085861129891	64.201127463242	72.1960940425446	63.2151332963207
AT1G19000	-0.231339391886776	7.66741991375439	0.00820870463121827	0.0139602123979103	1019	1171	2137	2036	206.140185845796	223.084629850019	187.009761174446	197.099558026507
AT1G19010	0.0537081175123886	4.16197573676561	0.818228464465448	0.854738605459028	95	76	210	189	19.2181723801282	14.4785925436391	18.3771875744659	18.2965699739734
AT1G19020	-0.0251298032654343	4.03904932867922	0.930257519295141	0.949256363820506	72	91	167	190	14.5653516986235	17.3362094930416	14.6142396425514	18.3933772225129
AT1G19025	-0.982115365146821	2.62128028397379	0.000871863739763349	0.00173443350057491	44	43	58	41	8.90104826026989	8.19183525495373	5.07560418723344	3.96909719012121
AT1G19050	-1.78496976487373	5.01859272992601	2.85340007995257e-35	5.05994339969871e-34	288	264	197	163	58.2614067944938	50.2940583094833	17.2395521531894	15.7795815119453
AT1G19070	-2.02828604081779	1.26675489748318	2.3083645280504e-05	5.68889484683029e-05	28	16	11	13	5.66430343835357	3.04812474602929	0.962614587233928	1.25849423101404
AT1G19080	-0.668931619725352	4.60118658637985	1.18393182255203e-05	3.02426594484514e-05	157	151	234	201	31.7605585650539	28.7666772906515	20.4774375829763	19.4582569564479
AT1G19100	-0.25628537541596	4.62193554356969	0.0970093892727436	0.133471351130418	122	147	273	232	24.680179267112	28.0046461041441	23.8903438468057	22.4592816611737
AT1G19110	-0.255842932751641	6.6636846420673	0.00467824400716076	0.00829894906032185	524	579	1094	977	106.00339291776	110.304014246935	95.7363962212652	94.5806818231322
AT1G19120	0.0739848043489026	4.76310965643846	0.652010260210925	0.707819448688813	131	128	297	313	26.5008482294399	24.3849979682343	25.990593855316	30.3006687928765
AT1G19130	0.229622560892695	5.90848200075408	0.0261255882527839	0.0404976585565462	248	294	749	675	50.169544739703	56.0092922082883	65.5453023489284	65.3448927641906
AT1G19140	-1.097088432536	5.28223775633164	2.14162552885486e-20	1.85604388491424e-19	276	282	308	277	55.8338481780566	53.7231986487663	26.95320844255	26.815607845453
AT1G19150	-0.365795446399266	6.61749579015729	9.98513013163489e-05	0.0002265091744957	550	558	988	939	111.263103253374	106.303350517772	86.460292017011	90.9020063786296
AT1G19170	0.664664160983903	4.83494404375912	8.67353118025047e-06	2.25378389440403e-05	101	107	409	332	20.4319516883468	20.3843342390709	35.7917605616979	32.1400065151278
AT1G19180	1.35359743562951	6.06262135632364	4.40831669409644e-34	7.45949616760101e-33	179	174	1023	998	36.2110826951889	33.1483566130686	89.5231566127553	96.6136340424626
AT1G19190	0.703611830210651	1.50512931522437	0.143258505845861	0.189046428853771	12	6	32	34	2.42755861643724	1.14304677976099	2.80033334468052	3.29144645034442
AT1G19200	2.56384346447569	3.13030667470843	6.8302167289259e-14	3.81413783993454e-13	12	8	151	117	2.42755861643724	1.52406237301465	13.2140729702112	11.3264480791264
AT1G19220	0.65620712274861	5.48936607426316	1.26034882696698e-07	4.04132470371756e-07	159	174	662	518	32.1651516677935	33.1483566130686	57.9318960680782	50.1461547434826
AT1G19230	1.91560410044951	1.01865739607533	0.00343719784739293	0.00622936476319501	2	4	33	19	0.40459310273954	0.762031186507323	2.88784376170178	1.83933772225129
AT1G19240	-0.731224247660552	3.42460721468811	0.00124250365563251	0.002415842342937	70	70	98	91	14.1607585958839	13.3355457638782	8.57602086808408	8.80945961709829
AT1G19250	1.68820845243191	3.03184123577762	1.18952920234944e-07	3.8248809845811e-07	19	13	130	103	3.84363447602563	2.4766013561488	11.3763542127646	9.97114659957279
AT1G19270	1.96634682608176	5.58944567556415	1.07208811241697e-54	4.46969501336394e-53	85	93	840	722	17.1952068664305	17.7172250862953	73.5087502978636	69.8948334455491
AT1G19290	-0.0676197017555496	4.23629413736276	0.727081416726365	0.775144742151966	97	93	230	178	19.6227654828677	17.7172250862953	20.1273959148912	17.2316902400384
AT1G19300	1.86788096997069	5.05912666246881	3.24916524615236e-33	5.2923851203953e-32	53	75	547	500	10.7217172225978	14.2880847470123	47.8681981106326	48.4036242697708
AT1G19310	2.8982590257053	5.03452831092841	3.72395804073329e-50	1.27127104195416e-48	20	47	575	543	4.0459310273954	8.95386644146105	50.318489787228	52.5663359569711
AT1G19330	0.187687976549114	4.50772769800704	0.250364452919547	0.310715780287448	102	104	287	240	20.6342482397166	19.8128108491904	25.1154896851034	23.23373964949
AT1G19340	-0.215197117571406	3.52874547150554	0.355312652580296	0.421067519039063	65	58	127	111	13.1492758390351	11.0494522043562	11.1138229617008	10.7456045878891
AT1G19350	-1.59139147617557	7.27171023235795	2.34008368952416e-59	1.16974336469964e-57	1217	1158	976	798	246.19490301701	220.60802849387	85.4101670127558	77.2521843345542
AT1G19360	0.390599317649397	5.90973232000343	0.000664373942799189	0.00134224223210126	268	237	806	683	54.2154757670984	45.1503478005589	70.5333961191405	66.1193507525069
AT1G19370	1.55864519956734	5.80481264126281	3.07287026042378e-36	5.69119969310057e-35	143	119	927	808	28.9284068458771	22.6704277985929	81.1221565787137	78.2202568199497
AT1G19380	-0.0510883648554175	3.84655870318186	0.851265027650233	0.882754986071461	56	88	169	142	11.3286068767071	16.7646861031611	14.789260476594	13.7466292926149
AT1G19394	0.40200114007872	3.82632873973023	0.0649643870050952	0.092958752984142	56	59	195	147	11.3286068767071	11.239960000983	17.0645313191469	14.2306655353126
AT1G19396	0.402283607218172	5.25571450699158	0.00178560060049006	0.00338645410052291	164	153	503	438	33.1766344246423	29.1476928839051	44.0177397616969	42.4015748603192
AT1G19397	0.203510575075399	4.31201618565819	0.26642651164009	0.328217496264778	95	83	237	223	19.2181723801282	15.812147120027	20.7399688340401	21.5880164243178
AT1G19400	-0.315613335058375	6.79610589879565	0.000382421733416153	0.000799909678297344	598	635	1185	1038	120.973337719123	120.972450858038	103.6998441702	100.485923984044
AT1G19430	0.168903954573399	5.94965713423121	0.154861289972356	0.202700405561062	243	330	782	661	49.1580619828542	62.8675728868542	68.4331461106301	63.989591284637
AT1G19440	-0.332262091987799	5.05341483289886	0.0375344876917363	0.0565368811068931	203	169	383	284	41.0661999280633	32.1958176299344	33.5164897191449	27.4932585852298
AT1G19450	-1.80467758188084	7.05755676266078	6.64538226107325e-61	3.54812712277194e-59	1131	1004	722	652	228.79739959921	191.269827813338	63.1825210893542	63.1183260477812
AT1G19480	0.44220000443652	4.14963612179795	0.0217317998560056	0.0341925982157081	75	67	224	209	15.1722413527328	12.7640223739977	19.6023334127636	20.2327149447642
AT1G19485	-0.147626165976675	5.78430861346831	0.363550139062046	0.429556498728943	340	234	627	543	68.7808274657219	44.5788244106784	54.8690314723339	52.5663359569711
AT1G19490	-3.06148195005551	3.39784649496743	1.20152156262896e-34	2.08168125726919e-33	109	127	32	31	22.0503240993049	24.1944901716075	2.80033334468052	3.00102470472579
AT1G19510	1.01882288923656	3.33601075080345	0.000211768651136568	0.000459128869110538	26	33	126	141	5.25971033561402	6.28675728868542	11.0263125446795	13.6498220440754
AT1G19520	-0.480087704232396	5.47458747235309	0.000548337163158605	0.00112262738607177	289	235	458	388	58.4637033458636	44.7693322073052	40.0797709957399	37.5612124333422
AT1G19530	-0.755541059325261	0.489131144167649	0.286464275884141	0.349285431460538	12	4	6	15	2.42755861643724	0.762031186507323	0.525062502127597	1.45210872809312
AT1G19540	-0.072223244528041	2.30186492699186	0.908211304506687	0.930920150222761	20	28	66	37	4.0459310273954	5.33421830555126	5.77568752340357	3.58186819596304
AT1G19550	-0.202413566053164	2.40489276085572	0.577854510048665	0.639467957553713	24	31	56	51	4.85511723287448	5.90574169543176	4.90058335319091	4.93716967551662
AT1G19570	0.266962245543595	6.84511367836236	0.00779554908588732	0.0133153577700455	456	573	1424	1344	92.2472274246152	109.160967467174	124.614833838283	130.108942037144
AT1G19580	-0.286490334070248	5.49376461976938	0.00958124748882435	0.0161029714849913	242	255	484	430	48.9557654314844	48.5794881398419	42.3550418382928	41.6271168720029
AT1G19600	-0.997486838977212	6.1796310193161	2.90591891784557e-21	2.63310341160862e-20	514	479	575	541	103.980427404062	91.253234584252	50.318489787228	52.372721459892
AT1G19610	0.70420407717075	3.9050995369749	0.000988455723644933	0.00195210541270132	44	61	199	184	8.90104826026989	11.6209755942367	17.414572987232	17.8125337312757
AT1G19620	-0.232503368188152	0.514333977585421	0.780161582624244	0.821410252620604	8	5	17	8	1.61837241095816	0.952538983134154	1.48767708936152	0.774457988316333
AT1G19630	1.90289899544564	1.37725836194042	0.00399027002259948	0.0071601960707726	2	6	51	18	0.40459310273954	1.14304677976099	4.46303126808457	1.74253047371175
AT1G19640	-1.96367670000386	3.56386723592651	4.54676245835774e-17	3.19332653661362e-16	118	101	67	59	23.8709930616329	19.2412874593099	5.86319794042483	5.71162766383296
AT1G19650	0.953725928616792	6.08849051336545	3.10210208177149e-12	1.52116342072854e-11	251	189	1058	865	50.7764343938123	36.005973562471	92.5860212084996	83.7382699867035
AT1G19660	0.385266081713078	7.6021219001682	1.67628569815265e-05	4.21059072622757e-05	791	870	2447	2405	160.016572133488	165.741783065343	214.137990451038	232.821432737598
AT1G19670	0.133876903877183	7.30387249956215	0.164341292454286	0.213602256940948	675	818	1854	1806	136.550172174595	155.835377640748	162.244313157427	174.833890862412
AT1G19680	-0.960013005558374	6.66870374490581	1.9158019591564e-26	2.25466302640659e-25	660	712	856	727	133.515723904048	135.641551198304	74.9089169702038	70.3788696882468
AT1G19690	0.0505021345711194	4.96714931928402	0.736638836891121	0.783671100976248	144	158	381	321	29.1307033972469	30.1002318670393	33.3414688851024	31.0751267811929
AT1G19700	-0.314127626204087	6.33603171099302	0.00223074511581157	0.00416656663276405	465	431	882	739	94.0678963869431	82.1088603461641	77.1841878127568	71.5405566707213
AT1G19710	0.131440390328682	4.83002300339379	0.398732546651912	0.465263160343251	126	139	373	280	25.489365472591	26.4805837311295	32.6413855489323	27.1060295910717
AT1G19715	0.150926188280481	7.04339552308975	0.221000797762408	0.278256803453985	683	547	1586	1486	138.168544585553	104.207764754876	138.791521395728	143.855571329759
AT1G19720	-0.369191347222544	7.25581649215856	0.000413635147541603	0.000861550397290066	905	814	1650	1349	183.078378989642	155.07334645424	144.392188085089	130.592978279842
AT1G19730	0.264827718386256	4.07505935661602	0.210539435401991	0.266540912049491	59	88	195	199	11.9354965308164	16.7646861031611	17.0645313191469	19.2646424593688
AT1G19740	0.0604100811000024	6.62814313966848	0.543649064389201	0.606893603185006	482	475	1135	1101	97.5069377602292	90.4912033977447	99.3243233191371	106.584780642035
AT1G19750	-1.75836789710957	0.527133605185692	0.00302058899148099	0.00552543327931946	9	14	9	6	1.82066896232793	2.66710915277563	0.787593753191395	0.58084349123725
AT1G19770	-0.0748315902595558	6.69401214611583	0.494472310510842	0.560250104904271	459	599	1151	1093	92.8541170787245	114.114170179472	100.724489991477	105.810322653719
AT1G19800	0.103798273358676	5.70348593574449	0.337217328877078	0.40225077977393	244	250	615	575	49.3603585342239	47.6269491567077	53.8189064680787	55.6641679102364
AT1G19835	0.0378233465252293	6.89751064936965	0.679591558443696	0.732929527640719	553	613	1447	1239	111.869992907483	116.781279332247	126.627573429772	119.944180940492
AT1G19850	0.698235220406414	4.50400893749001	0.000224569646403971	0.000485218019769083	62	100	313	275	12.5423861849258	19.0507796626831	27.3907605276563	26.621993348374
AT1G19860	0.238128427539731	5.26425436427046	0.0657129783604052	0.0938654184992084	176	167	492	417	35.6041930410796	31.8148020366807	43.055125174463	40.3686226409889
AT1G19870	-0.541002980787933	6.81415752492071	1.27530032395143e-09	5.02402690949502e-09	633	711	1101	970	128.053717017065	135.451043401677	96.348969140414	93.9030310833554
AT1G19880	-0.631295982203996	6.20269328276295	2.74932397834233e-10	1.15681776584964e-09	416	494	722	596	84.1553653698244	94.1108515336544	63.1825210893542	57.6971201295668
AT1G19910	-0.246980222116748	6.60704085133652	0.0170138606755827	0.0272947854943289	489	569	981	1010	98.9230136198176	108.398936280667	85.8477190978621	97.7753210249371
AT1G19920	-1.3176038217524	7.20016547089685	1.90738166078996e-42	4.76723770958918e-41	1073	1068	956	967	217.064199619763	203.462326797455	83.6599586723304	93.6126093377368
AT1G19940	-1.69556336269042	0.839279820485038	0.00145726051356486	0.00280143429444751	16	13	14	6	3.23674482191632	2.4766013561488	1.22514583829773	0.58084349123725
AT1G19950	-0.36648098110909	3.07183355599126	0.160061247937963	0.208662108531993	46	49	84	81	9.30564136300943	9.33488203471471	7.35087502978636	7.84138713170287
AT1G19960	0.0345474094510609	5.02339795540074	0.818732773431106	0.855219824904447	157	159	366	359	31.7605585650539	30.2907396636661	32.0288126297834	34.7538022256955
AT1G19968	0.590637026989834	1.00740484362101	0.288341459876343	0.351240265216768	7	6	21	23	1.41607585958839	1.14304677976099	1.83771875744659	2.22656671640946
AT1G19970	-1.55103459324987	2.79988707187392	2.01515340224744e-05	5.01103184226379e-05	39	79	56	34	7.88956550342104	15.0501159335196	4.90058335319091	3.29144645034442
AT1G19980	0.0290123933547581	3.95099936582023	0.927146395759357	0.947059043158244	77	72	202	141	15.5768344554723	13.7165613571318	17.6771042382958	13.6498220440754
AT1G19990	-0.85501709627868	3.55226621923299	0.000115284181100045	0.000258999487348701	70	90	106	92	14.1607585958839	17.1457016964148	9.27610420425421	8.90626686563783
AT1G20010	0.271905291009417	7.52130240277188	0.00969155482084125	0.0162771935128469	712	936	2266	2175	144.035144575276	178.315297642714	198.298604970189	210.555765573503
AT1G20020	0.00168299599762254	8.68177410172671	0.987868690597392	0.998261409533077	2059	2010	4550	4571	416.528599270357	382.92067121993	398.172397446761	442.505933074245
AT1G20030	6.07204695146534	5.05569857399246	1.92258179553333e-117	3.62240291187266e-115	0	8	635	593	0	1.52406237301465	55.569114808504	57.4066983839482
AT1G20050	-0.132526259540394	5.73497291640627	0.311096745248521	0.375134813731986	234	322	570	562	47.3373930205262	61.3435105138395	49.8809377021217	54.4056736792224
AT1G20060	-1.63243139447085	0.812968753735275	0.00249808828224876	0.00462840770524436	10	18	12	8	2.0229655136977	3.42914033928296	1.05012500425519	0.774457988316333
AT1G20065	0.798291375588992	1.15092363318882	0.124895961333363	0.167099300991892	4	9	30	21	0.809186205479081	1.71457016964148	2.62531251063798	2.03295221933037
AT1G20070	1.88852407197254	5.47866389410395	9.21033424188848e-29	1.21125167429399e-27	106	65	746	680	21.4434344451956	12.383006780744	65.2827710978646	65.8289290068883
AT1G20090	-0.526119485226592	5.89690989974342	1.51565875057407e-07	4.81975547184338e-07	339	374	570	539	68.5785309143521	71.2499159384347	49.8809377021217	52.1791069628129
AT1G20100	-0.307491934610769	6.63176317152131	0.00208980675993342	0.00392088887982529	567	529	1034	954	114.70214462666	100.778624415594	90.4857711999892	92.3541151067227
AT1G20110	0.62980580885437	6.76719493142178	3.66824077087751e-11	1.64747141657907e-10	412	420	1471	1413	83.3461791643453	80.013274583269	128.727823438283	136.788642186372
AT1G20120	1.578604371187	2.94096421618602	2.11694013816876e-06	5.9140921025687e-06	20	12	106	109	4.0459310273954	2.28609355952197	9.27610420425421	10.55199009081
AT1G20140	0.259914458770892	3.56028301584247	0.268451547265428	0.330172487362921	48	54	132	141	9.71023446574897	10.2874210178489	11.5513750468071	13.6498220440754
AT1G20160	2.04459725768153	4.73948214882799	5.42258640721236e-32	8.26891678204874e-31	47	44	440	403	9.5079379143792	8.38234305158056	38.5045834893571	39.0133211614353
AT1G20180	6.5880266424505	0.334565677186442	2.46666038304956e-05	6.05995614416451e-05	0	0	19	14	0	0	1.66269792340406	1.35530147955358
AT1G20190	-0.52365764970491	5.31173261811149	7.94096301215966e-06	2.07526233960081e-05	232	245	391	353	46.9327999177867	46.6744101735736	34.2165730553151	34.1729587344582
AT1G20200	-0.159504177192833	6.29560290133421	0.149385393205888	0.196298737920425	358	470	903	758	72.4221653903777	89.5386644146105	79.0219065702033	73.3798943929726
AT1G20220	-0.873997231196061	5.69336287586738	9.33881741699705e-16	5.98411142204242e-15	318	374	432	413	64.3303033355869	71.2499159384347	37.804500153187	39.9813936468307
AT1G20225	0.107023648876003	5.71770395952059	0.338369923506872	0.403450855664925	254	244	623	580	51.3833240479216	46.4839023769467	54.5189898042488	56.1482041529342
AT1G20230	0.608522977198674	2.35982443912027	0.0880182629588313	0.122173114874145	16	20	62	61	3.23674482191632	3.81015593253662	5.4256458553185	5.90524216091204
AT1G20260	-0.0214921010190807	7.51506113606866	0.80235338844611	0.840798125571436	888	941	2104	1935	179.639337616356	179.267836625848	184.121917412744	187.322025924013
AT1G20270	0.404501919468291	4.86227638229434	0.00633944776981527	0.0109940241658138	115	125	398	316	23.2641034075236	23.8134745783539	34.8291459744639	30.5910905384952
AT1G20290	0.968394969684995	1.17048020760263	0.0707131776616237	0.100276792320127	7	5	27	26	1.41607585958839	0.952538983134154	2.36278125957419	2.51698846202808
AT1G20300	0.103260754313821	4.39262002162421	0.599966462147123	0.660023738253586	99	98	278	199	20.0273585856072	18.6697640694294	24.327895931912	19.2646424593688
AT1G20310	1.42858842011443	1.40032437084365	0.00469927327888536	0.00833248211924338	4	7	37	30	0.809186205479081	1.33355457638782	3.23788542978685	2.90421745618625
AT1G20330	-0.759001883793991	6.45501312233454	7.01533567181567e-14	3.91193803327342e-13	498	626	778	708	100.743682582146	119.257880688396	68.0831044425451	68.5395319659955
AT1G20340	-0.689920353048402	8.62462323682381	5.44285173694598e-12	2.62110296843098e-11	2366	2504	3248	3490	478.633640540876	477.031522753584	284.233834485073	337.857297403
AT1G20350	3.52118848240445	3.96254008288027	9.41401357438179e-33	1.50585792644907e-31	5	15	290	229	1.01148275684885	2.85761694940246	25.3780209361672	22.168859915555
AT1G20370	-0.0711963031395586	4.8185715891231	0.645170215566161	0.701857063592749	143	143	352	261	28.9284068458771	27.2426149176368	30.8036667914857	25.2666918688204
AT1G20380	1.53800052842277	3.51689037928623	2.32081082552967e-09	8.93619338303277e-09	27	23	178	149	5.46200688698379	4.38167932241711	15.5768542297854	14.4242800323917
AT1G20410	0.190211080049669	4.59007816637509	0.243078218980728	0.302362578615334	111	107	291	267	22.4549172020445	20.3843342390709	25.4655313531885	25.8475353600576
AT1G20430	-0.551942025438853	4.35574978564627	0.0099140674933918	0.0166207012170051	94	157	191	190	19.0158758287584	29.9097240704124	16.7144896510618	18.3933772225129
AT1G20440	0.504606676540736	7.34183996747577	9.3392034049911e-07	2.71919302705499e-06	630	687	2024	2147	127.446827362955	130.878856282633	177.121084051043	207.845162614396
AT1G20450	0.442438753277763	6.86903498548346	5.73011931284544e-06	1.52390998826285e-05	442	530	1501	1452	89.4150757054384	100.96913221222	131.353135948921	140.564124879414
AT1G20460	-0.726671022088687	3.82045095956836	0.000236930067830838	0.000509564776549806	87	97	129	120	17.59979996917	18.4792562728026	11.2888437957433	11.616869824745
AT1G20470	-1.46500075949206	2.4363797820369	6.65875294307519e-06	1.75775648551204e-05	49	40	33	39	9.91253101711874	7.62031186507323	2.88784376170178	3.77548269304212
AT1G20480	-1.74634497477203	1.87040787968458	1.52216006761897e-05	3.84563261023643e-05	34	30	30	13	6.87808274657219	5.71523389880493	2.62531251063798	1.25849423101404
AT1G20490	0.289338305948763	4.84044276230823	0.0425770221701051	0.0634012272530746	121	128	367	316	24.4778827157422	24.3849979682343	32.1163230468047	30.5910905384952
AT1G20510	1.77443535362833	6.70101056110965	1.79019252653337e-70	1.27559354754259e-68	212	233	1777	1635	42.8868688903913	44.3883166140516	155.50601104679	158.279851362151
AT1G20515	1.51074812745712	2.11228189177321	0.000257806616407283	0.000551979965963801	8	10	67	49	1.61837241095816	1.90507796626831	5.86319794042483	4.74355517843754
AT1G20520	1.74923635838044	1.39744148642518	0.00163636072610777	0.00311911366031924	5	4	41	28	1.01148275684885	0.762031186507323	3.58792709787191	2.71060295910717
AT1G20530	-0.0961373537194393	1.1198633965484	0.91377722158731	0.935793072907042	9	11	24	18	1.82066896232793	2.09558576289514	2.10025000851039	1.74253047371175
AT1G20540	-0.272480340899417	5.442328606899	0.018437358595331	0.0293972737005208	239	238	482	405	48.3488757773751	45.3408555971857	42.1800210042503	39.2069356585144
AT1G20550	0.152204029092589	3.76695045328191	0.491830914649863	0.557753734160777	63	61	159	150	12.7446827362955	11.6209755942367	13.9141563063813	14.5210872809312
AT1G20560	0.588046717150575	6.01433143198618	6.40950798758617e-09	2.36568673981449e-08	231	268	895	787	46.7305033664169	51.0560894959907	78.3218232340332	76.1873046006193
AT1G20570	-2.61229302799261	0.534076197163427	8.77825951208051e-06	2.28039235236932e-05	16	12	5	5	3.23674482191632	2.28609355952197	0.437552085106331	0.484036242697708
AT1G20575	-0.205052973889675	4.75616048070043	0.181097856004757	0.233108617776602	144	145	319	245	29.1307033972469	27.6236305108905	27.9158230297839	23.7177758921877
AT1G20580	-0.626879521907444	5.14589880344739	4.48176149742158e-07	1.35776308815671e-06	213	228	332	308	43.089165441761	43.4357776309174	29.0534584510604	29.8166325501788
AT1G20610	-1.25683024963648	1.31230642489509	0.015438978136522	0.0249733181925994	10	27	14	20	2.0229655136977	5.14371050892443	1.22514583829773	1.93614497079083
AT1G20620	0.777346793125472	9.23311128324595	6.76373302739433e-10	2.72931113409786e-09	1866	2535	8006	8746	377.485364855991	482.937264449016	700.608398672257	846.676195726831
AT1G20630	1.35986672523082	6.81974437021567	1.4552200711021e-41	3.51170410015339e-40	314	291	1804	1680	63.5211171301078	55.4377688184078	157.868792306364	162.63617754643
AT1G20640	1.94594745294559	5.87274808254066	8.19255384382238e-49	2.64906093349339e-47	88	134	1042	876	17.8020965205398	25.5280447479953	91.1858545361593	84.8031497206385
AT1G20650	-0.400626709041726	5.91621489118172	6.68768499328526e-05	0.000155101417260533	325	368	641	537	65.7463791951753	70.1068691586737	56.0941773106316	51.9854924657339
AT1G20670	0.473315732988817	5.23461746081208	0.000347845326385689	0.000731569085599182	135	168	477	464	27.310034434919	32.0053098333076	41.742468919144	44.9185633223473
AT1G20690	-0.577553034656157	3.18901452703409	0.0254938943712239	0.0396156114356965	57	55	99	70	11.5309034280769	10.4779288144757	8.66353128510535	6.77650739776792
AT1G20691	-0.580945688119495	3.17406448440486	0.023354488642828	0.0365432568039779	56	55	97	70	11.3286068767071	10.4779288144757	8.48851045106282	6.77650739776792
AT1G20693	-0.164909401713855	6.98582129604065	0.114834466946676	0.155056600042731	687	645	1320	1341	138.977730791032	122.877528824306	115.513750468071	129.818520291525
AT1G20696	0.153273261789572	6.81261777730421	0.101261324066584	0.138552869568096	519	531	1336	1280	104.991910160911	101.159640008847	116.913917140412	123.913278130613
AT1G20720	-1.184447836426	2.33632230822091	0.000343109610788382	0.000722306921293332	42	34	40	35	8.49645515753035	6.47726508531225	3.50041668085065	3.38825369888396
AT1G20760	0.204687988570711	6.69395844162386	0.0295908555650053	0.0454592563540791	472	475	1326	1126	95.4839722465315	90.4912033977447	116.038812970199	109.004961855524
AT1G20770	0.0182936613514609	5.30962549054889	0.900471834289549	0.924486303725438	180	209	481	403	36.4133792465586	39.8161294950076	42.092510587229	39.0133211614353
AT1G20780	0.796097633810769	5.95134347099872	6.87710475013622e-14	3.83887350256286e-13	197	236	914	773	39.8524206198447	44.9598400039321	79.9845211574373	74.8320031210657
AT1G20810	-0.501059905630134	6.22214241734147	1.40443269004725e-07	4.47987279203579e-07	439	444	726	673	88.8081860513291	84.5854617023129	63.5325627574392	65.1512782671115
AT1G20816	-0.841992412375692	3.88329670270076	1.68095417545101e-05	4.22123504651577e-05	92	108	134	116	18.6112827260189	20.5748420356977	11.7263958808497	11.2296408305868
AT1G20823	0.345265843113993	3.69286283856949	0.227714949069835	0.285682465396211	34	74	178	129	6.87808274657219	14.0975769503855	15.5768542297854	12.4881350616009
AT1G20830	-0.105372751515926	5.44073435826961	0.394178558565029	0.460744980618095	228	219	524	411	46.1236137123076	41.721207461276	45.8554585191435	39.7877791497516
AT1G20840	0.1949977811082	6.85155401217486	0.0381212937567195	0.0573678481808555	532	529	1483	1247	107.621765328718	100.778624415594	129.777948442538	120.718638928808
AT1G20850	-1.62620361680856	4.93243666849169	1.96263718410117e-22	1.90197208815344e-21	207	299	193	173	41.8753861335424	56.9618311914224	16.8895104851044	16.7476539973407
AT1G20870	-0.999738121493297	1.63566957589668	0.0250089510804864	0.0389206890971433	14	29	29	19	2.83215171917678	5.52472610217809	2.53780209361672	1.83933772225129
AT1G20880	0.344447279158467	5.39214213314846	0.00630708521386455	0.0109417737729682	160	199	564	459	32.3674482191632	37.9110515287393	49.3558751999941	44.4345270796496
AT1G20890	-0.381325076788442	4.58157785366451	0.0348427633525428	0.0528194296683488	110	165	252	220	22.2526206506747	31.4337864434271	22.0526250893591	21.2975946786992
AT1G20910	-0.262844051363114	4.73828589551583	0.0701024831869614	0.0995132275870463	145	147	289	257	29.3329999486167	28.0046461041441	25.2905105191459	24.8794628746622
AT1G20920	-0.0285747218829488	7.15514275725258	0.768692006573257	0.811383315492511	738	688	1636	1503	149.29485491089	131.06936407926	143.167042246791	145.501294554931
AT1G20930	-0.763041061113477	1.98232144239405	0.080124336320758	0.112289827650211	14	37	40	27	2.83215171917678	7.04878847519274	3.50041668085065	2.61379571056762
AT1G20950	-0.568673918846061	5.97374256847593	8.88919881000303e-08	2.89390016085744e-07	341	422	595	556	68.9831240170916	80.3942901765226	52.0686981276534	53.8248301879852
AT1G20960	0.200826451616274	7.93842964971766	0.0157359031307731	0.0254040264650342	1074	1186	3156	2675	217.266496171133	225.942246799421	276.182876119116	258.959389843274
AT1G20970	0.456172975334996	7.08389837099022	3.80780000882485e-07	1.16130492097935e-06	521	602	1852	1603	105.39650326365	114.685693569352	162.069292323385	155.182019408885
AT1G20980	0.245370861419537	7.37037712455422	0.00526937477206415	0.009276201478627	698	798	2153	1826	141.2029928561	152.025221708211	188.409927846786	176.770035833203
AT1G21000	-0.111559368434611	6.16883820106044	0.301973435318563	0.365595889098995	386	356	782	758	78.0864688287313	67.8207755991518	68.4331461106301	73.3798943929726
AT1G21010	1.90582840827426	4.58200300882378	1.25542115668723e-25	1.42196402111481e-24	47	41	391	350	9.5079379143792	7.81081966170006	34.2165730553151	33.8825369888396
AT1G21050	-1.17862515000038	5.0938723721196	3.64350135521612e-16	2.39713466678108e-15	269	233	258	240	54.4177723184682	44.3883166140516	22.5776875914867	23.23373964949
AT1G21060	-1.2299656102567	5.20956779784362	3.69475936679735e-24	3.90922299095e-23	268	283	284	243	54.2154757670984	53.9137064453931	24.8529584340396	23.5241613951086
AT1G21065	-0.5675996908903	6.46691347389553	9.36854869495407e-09	3.3964238978284e-08	542	524	816	796	109.644730842415	99.8260854324594	71.4085002893532	77.0585698374751
AT1G21070	-0.923873720250158	2.96863157086561	0.000490164822534215	0.00101021814952307	52	57	74	55	10.519420671228	10.8589444077294	6.4757708595737	5.32439866967479
AT1G21080	0.168682902695776	6.2877376789348	0.0958059711349761	0.131945319397656	373	350	965	860	75.4566136609243	66.6777288193908	84.4475524255218	83.2542337440058
AT1G21090	-1.300591495168	2.20994138248526	0.00369967503256376	0.00667419740960107	27	45	48	18	5.46200688698379	8.57285084820739	4.20050001702078	1.74253047371175
AT1G21100	3.04104061769372	5.84868541536891	5.42713023815277e-81	5.06402938174302e-79	36	76	1058	1003	7.28267584931173	14.4785925436391	92.5860212084996	97.0976702851603
AT1G21110	1.27760038386096	3.20287661761307	6.7495699770631e-05	0.000156481097610686	24	22	158	95	4.85511723287448	4.19117152579028	13.8266458893601	9.19668861125646
AT1G21120	1.36867799010394	3.84249636456551	9.16820226696719e-10	3.65292646240793e-09	34	36	215	191	6.87808274657219	6.85828067856591	18.8147396595722	18.4901844710525
AT1G21130	0.925117083343798	7.68939759153258	5.32553496910451e-22	5.043685728352e-21	629	765	2993	2920	127.244530811585	145.738464419526	261.91867814465	282.677165735462
AT1G21140	0.353989704648427	1.8910550116578	0.38516674879134	0.451612161474767	13	16	41	42	2.62985516780701	3.04812474602929	3.58792709787191	4.06590443866075
AT1G21150	-0.91423741351099	2.6189595259503	0.00237059082717303	0.00441011366737449	36	49	57	44	7.28267584931173	9.33488203471471	4.98809377021217	4.25951893573983
AT1G21160	0.476019304307677	6.140979626383	2.28436000424723e-06	6.35643769997506e-06	290	283	960	830	58.6659998972333	53.9137064453931	84.0100003404155	80.3500162878196
AT1G21170	0.874864819240746	5.67994431216453	9.91241550723662e-15	5.91995677733318e-14	170	173	768	645	34.3904137328609	32.9578488164417	67.2080002723324	62.4406753080044
AT1G21190	-0.254718679624581	4.72973264059019	0.120021049104403	0.161237656465157	155	134	270	273	31.3559654623144	25.5280447479953	23.6278125957419	26.4283788512949
AT1G21200	0.377476877136533	4.5993941636814	0.0220518206782135	0.0346710604340522	87	115	314	274	17.59979996917	21.9083966120855	27.4782709446776	26.5251860998344
AT1G21240	3.49930326028769	5.43143708444203	1.23499319686036e-86	1.29410116002561e-84	21	40	870	683	4.24822757876517	7.62031186507323	76.1340628085016	66.1193507525069
AT1G21250	1.14657802349107	7.6675789565629	3.9467220779421e-34	6.69575923093294e-33	555	679	3139	2969	112.274586010222	129.354793909618	274.695199029754	287.420720913899
AT1G21270	1.64186091340234	7.0639887647471	9.77019980523984e-46	2.77862213619267e-44	255	368	2299	2048	51.5856205992914	70.1068691586737	201.186448731891	198.261245008981
AT1G21280	0.10491191353665	3.26738160468513	0.698342544409346	0.74927570266118	40	49	106	108	8.09186205479081	9.33488203471471	9.27610420425421	10.4551828422705
AT1G21310	2.76174574531802	7.42780593002592	4.52343619583421e-112	8.20710483864549e-110	168	254	3329	3066	33.9858206301214	48.388980343215	291.322178263795	296.811024022235
AT1G21320	-0.598634443859611	1.01941305624565	0.233838411316823	0.292353963488365	14	9	17	17	2.83215171917678	1.71457016964148	1.48767708936152	1.64572322517221
AT1G21350	-0.0623548627529883	5.79236244886146	0.568331051449692	0.630424395876406	291	270	645	562	58.8682964486031	51.4371050892443	56.4442189787167	54.4056736792224
AT1G21370	0.57755740107651	5.10002611190903	2.6373784983184e-05	6.45428146303848e-05	127	135	490	389	25.6916620239608	25.7185525446222	42.8801043404204	37.6580196818817
AT1G21380	0.730451110637976	6.46051905649335	8.26155276428137e-15	4.95364523917055e-14	318	322	1262	1121	64.3303033355869	61.3435105138395	110.438146280838	108.520925612826
AT1G21390	1.04634242577893	4.11494916333685	2.28435472102806e-07	7.12656117792467e-07	45	57	258	215	9.10334481163966	10.8589444077294	22.5776875914867	20.8135584360015
AT1G21400	-0.00288273309580141	6.26109733872786	0.989560248415357	0.999712985548511	354	407	896	806	71.6129791848986	77.5366732271201	78.4093336510545	78.0266423228706
AT1G21410	-0.187014573813986	5.21223647502599	0.130809978615596	0.174262120536583	193	201	421	356	39.0432344143656	38.292067121993	36.8418855659531	34.4633804800768
AT1G21430	3.77779612093849	0.437859729057164	0.000249095845886127	0.000534205220547078	1	0	15	20	0.20229655136977	0	1.31265625531899	1.93614497079083
AT1G21440	1.17991127184715	6.27165914641571	8.09413596571139e-27	9.68873514038575e-26	200	250	1148	1131	40.459310273954	47.6269491567077	100.461958740414	109.488998098222
AT1G21450	0.365576729084887	6.20466705485588	0.00023084372916969	0.000497635188069564	313	316	993	828	63.3188205787381	60.2004637340785	86.8978441021173	80.1564017907405
AT1G21460	-1.44112539857396	4.64375147601044	8.10155176345678e-20	6.76683319714133e-19	185	214	190	140	37.4248620034075	40.7686684781418	16.6269792340406	13.5530147955358
AT1G21480	0.00936196460274513	4.68921128957687	0.957858644846066	0.972202659321687	118	135	304	267	23.8709930616329	25.7185525446222	26.6031667744649	25.8475353600576
AT1G21500	0.16201154323286	6.6157136132663	0.0783805809774842	0.110082245144338	434	479	1206	1084	87.7967032944803	91.253234584252	105.537562927647	104.939057416863
AT1G21510	-0.829597278436035	0.779301194666045	0.198297674846653	0.252544062044727	4	17	12	14	0.809186205479081	3.23863254265612	1.05012500425519	1.35530147955358
AT1G21520	0.519450917635011	4.57850819295287	0.00125345949036123	0.00243545252490117	85	101	320	278	17.1952068664305	19.2412874593099	28.0033334468052	26.9124150939926
AT1G21525	4.1835510224749	2.43639028370718	4.16585245727503e-16	2.73009628429111e-15	2	2	90	79	0.40459310273954	0.381015593253662	7.87593753191396	7.64777263462379
AT1G21540	-0.00678360439092157	3.26182472777558	1	1	58	35	88	119	11.7331999794467	6.66777288193908	7.70091669787142	11.5200625762055
AT1G21550	3.73945746305263	4.60233167290042	8.61381659459323e-56	3.77601199487817e-54	8	20	423	417	1.61837241095816	3.81015593253662	37.0169063999956	40.3686226409889
AT1G21560	0.253958334854466	5.16955271222212	0.0462734807194625	0.0683704459883778	154	165	463	391	31.1536689109446	31.4337864434271	40.5173230808462	37.8516341789608
AT1G21580	0.45524944386427	7.77589803095268	6.17777308867718e-07	1.84167752430594e-06	933	885	3002	2602	188.742682427996	168.599400014745	262.706271897841	251.892460699887
AT1G21590	0.751736482267905	7.35118323652423	2.45995595888257e-14	1.42149327674149e-13	619	567	2321	2162	125.221565297888	108.017920687413	203.111677906359	209.297271342489
AT1G21600	-0.428066871889408	7.16706829143756	9.06099912345258e-07	2.64251046024785e-06	818	833	1457	1297	165.478579020472	158.69299459015	127.502677599985	125.559001355786
AT1G21610	0.620156670730547	6.18410603226646	1.47577464418577e-08	5.2368352323108e-08	294	259	1011	899	59.4751861027124	49.3415193263492	88.4730316085001	87.0297164370479
AT1G21630	0.708890303768828	7.17147191727146	3.30153280403095e-15	2.03247047737941e-14	534	533	2082	1834	108.026358431457	101.540655602101	182.196688238276	177.544493821519
AT1G21640	0.393483104210743	7.44639536855885	1.75192164863261e-05	4.39438104262109e-05	757	725	2285	2085	153.138489386916	138.118152554452	199.961302893593	201.843113204944
AT1G21650	-0.0518376244840821	6.48466352126505	0.642790497815645	0.699671136801331	396	511	1091	872	80.109434342429	97.3494840763106	95.4738649702014	84.4159207264803
AT1G21651	0.52032016495906	5.25038831328127	0.000271531797574076	0.000579530070086485	128	172	542	424	25.8939585753306	32.7673410198149	47.4306460255263	41.0462733807657
AT1G21660	-0.300713856402453	6.2199041765128	0.00554000611086597	0.00970813984460907	429	394	756	742	86.7852205376314	75.0600718709714	66.1578752680772	71.8309784163399
AT1G21670	2.26738931822779	6.49647577769422	2.25736656011578e-66	1.43613953719054e-64	110	180	1635	1486	22.2526206506747	34.2914033928296	143.07953182977	143.855571329759
AT1G21680	0.773535051299507	7.80593074301185	3.80258257032017e-18	2.86583097943938e-17	773	847	3127	3067	156.375234208832	161.360103742926	273.645074025499	296.907831270774
AT1G21690	-0.263923828463539	4.66699406402107	0.0800344968097031	0.112179968883128	139	139	283	237	28.1192206403981	26.4805837311295	24.7654480170183	22.9433179038714
AT1G21695	0.838185433182171	1.15437901682385	0.221096337547067	0.278323444316766	3	10	15	36	0.606889654109311	1.90507796626831	1.31265625531899	3.4850609474235
AT1G21700	0.637476298814273	5.82142159456768	2.57365297883642e-09	9.86516629896316e-09	212	213	804	681	42.8868688903913	40.578160681515	70.358375285098	65.9257362554279
AT1G21710	-0.730155042799902	4.69187251304473	9.50781085656153e-07	2.76581879059268e-06	155	180	231	221	31.3559654623144	34.2914033928296	20.2149063319125	21.3944019272387
AT1G21720	-0.357872773609773	5.86860655279386	0.000601285102721	0.00122336014825231	301	360	602	553	60.8912619623008	68.5828067856591	52.6812710468022	53.5344084423665
AT1G21730	0.906140695310045	5.52943304940229	4.09947371665312e-13	2.15822642336964e-12	158	145	647	626	31.9628551164237	27.6236305108905	56.6192398127592	60.6013375857531
AT1G21740	-0.781694789632474	2.12843067878498	0.0253438199028012	0.0394042808057914	26	31	36	38	5.25971033561402	5.90574169543176	3.15037501276558	3.67867544450258
AT1G21750	1.22631700758029	6.85435589827019	1.49174356502431e-37	2.93186711701619e-36	303	363	1827	1663	61.2958550650404	69.1543301755396	159.881531897853	160.990454321258
AT1G21760	0.287943716302491	5.8048290755899	0.0106323082559296	0.0177099694215352	217	275	693	651	43.8983516472401	52.3896440723785	60.6447189957374	63.0215187992416
AT1G21770	-0.233921059695687	5.97226991780969	0.0196447779611373	0.0311767574429809	316	363	668	625	63.9257102328474	69.1543301755396	58.4569585702058	60.5045303372135
AT1G21780	-0.369566323924085	6.86836645844351	3.22315519498632e-05	7.80785338679155e-05	649	670	1203	1087	131.290461838981	127.640223739977	105.275031676583	105.229479162482
AT1G21790	0.240146422449223	4.3714175172412	0.166198614745019	0.215887428301535	82	101	251	233	16.5883172123212	19.2412874593099	21.9651146723378	22.5560889097132
AT1G21810	-1.35248711834475	1.09378814623566	0.00462907775548734	0.0082161937154687	18	14	16	12	3.64133792465586	2.66710915277563	1.40016667234026	1.1616869824745
AT1G21830	-0.417983149566344	5.34151634459037	0.00044014235716156	0.000913428244924886	236	233	421	367	47.7419861232658	44.3883166140516	36.8418855659531	35.5282602140118
AT1G21840	0.173855707064381	3.51075602687195	0.579548925206206	0.641017226767645	30	73	144	115	6.06889654109311	13.9070691537587	12.6015000510623	11.1328335820473
AT1G21880	-0.424041353554678	4.43433817391011	0.0215169073022971	0.033887140217691	109	143	245	177	22.0503240993049	27.2426149176368	21.4400521702102	17.1348829914989
AT1G21900	-0.00967155279493554	5.4530615530185	0.95367679169096	0.968705444672871	195	240	511	457	39.4478275171052	45.7218711904394	44.717823097867	44.2409125825705
AT1G21910	-0.138172736754998	3.43991387740186	0.564708245031426	0.627151329709294	52	60	119	109	10.519420671228	11.4304677976099	10.4137396255307	10.55199009081
AT1G21920	0.290343774616984	6.63497320909113	0.0016776662173301	0.00319349810846932	429	449	1288	1122	86.7852205376314	85.538000685447	112.713417123391	108.617732861366
AT1G21930	-1.20520577833938	4.49469275284215	3.0286982408226e-14	1.73566719504626e-13	161	178	184	146	32.569744770533	33.9103877995759	16.101916731913	14.1338582867731
AT1G21980	-0.842147767014325	5.92357476507381	6.86085148478613e-18	5.06740990744004e-17	382	419	534	468	77.2772826232522	79.8227667866421	46.7305626893561	45.3057923165055
AT1G22020	0.154508549744464	6.02703680992681	0.152917434977066	0.200536550553849	316	290	802	713	63.9257102328474	55.2472610217809	70.1833544510555	69.0235682086932
AT1G22030	-1.20272015869764	2.10522176433998	0.00208519226236384	0.00391373011312446	22	43	37	26	4.45052413013494	8.19183525495373	3.23788542978685	2.51698846202808
AT1G22040	0.85672795780698	5.3171476232177	1.193249246293e-11	5.58970092782961e-11	133	134	587	499	26.9054413321794	25.5280447479953	51.3686147914832	48.3068170212313
AT1G22050	0.698185378952396	4.30671444989127	0.000215882763577626	0.000467634617765153	76	64	277	234	15.3745379041025	12.1924989841172	24.2403855148907	22.6528961582527
AT1G22060	0.6598640527547	6.93940802504908	3.58920596762632e-13	1.90133795446439e-12	432	496	1746	1541	87.3921101917407	94.4918671269081	152.793188119131	149.179969999434
AT1G22065	-1.5455030936584	-0.145116760066887	0.0323064642150795	0.0492511201313671	6	6	5	4	1.21377930821862	1.14304677976099	0.437552085106331	0.387228994158167
AT1G22070	3.04992918043203	6.10388689290376	8.89901058187064e-130	2.23559118399686e-127	66	68	1286	1203	13.3515723904048	12.9545301706245	112.538396289348	116.459119993069
AT1G22110	7.53676716378167	1.13577259508583	4.84385944559306e-09	1.80894655682096e-08	0	0	36	28	0	0	3.15037501276558	2.71060295910717
AT1G22140	-0.375345416733046	4.7812943261251	0.00793847881134637	0.0135364911668031	155	159	287	256	31.3559654623144	30.2907396636661	25.1154896851034	24.7826556261227
AT1G22160	0.822172351695495	4.50648938323033	0.000289014972682094	0.000614902105288341	51	102	295	306	10.3171241198583	19.4317952559367	25.8155730212735	29.6230180530997
AT1G22170	-0.597531245482618	3.16182433225322	0.016653002490963	0.0267790130287883	51	60	82	82	10.3171241198583	11.4304677976099	7.17585419574383	7.93819438024241
AT1G22180	0.972857825156491	5.40794855676566	2.35652952400027e-15	1.46544576397288e-14	125	144	612	571	25.2870689212213	27.4331227142636	53.5563752170149	55.2769389160783
AT1G22190	0.0984464729562738	5.5427663716507	0.431857296536996	0.49824798196199	233	209	563	500	47.1350964691565	39.8161294950076	49.2683647829729	48.4036242697708
AT1G22200	-0.436622090067792	6.15412581816951	5.23958334643916e-06	1.40182462689071e-05	412	413	725	643	83.3461791643453	78.6797200068811	63.445052340418	62.2470608109253
AT1G22230	0.528667204150374	1.30493615356006	0.333436731780517	0.398493093391025	4	13	31	24	0.809186205479081	2.4766013561488	2.71282292765925	2.323373964949
AT1G22250	0.161818390152522	2.60100229266692	0.671246509602067	0.725126818217791	16	38	64	70	3.23674482191632	7.23929627181957	5.60066668936103	6.77650739776792
AT1G22260	1.04378500061064	1.00142005693162	0.0866502871497664	0.120436400673831	4	6	32	15	0.809186205479081	1.14304677976099	2.80033334468052	1.45210872809312
AT1G22270	-0.741909260975017	4.44844460844995	1.09380825194161e-05	2.80392107493404e-05	126	159	194	187	25.489365472591	30.2907396636661	16.9770209021256	18.1029554768943
AT1G22275	1.26593163342021	1.38478113809876	0.0180078124441316	0.0287511679982693	2	10	36	29	0.40459310273954	1.90507796626831	3.15037501276558	2.80741020764671
AT1G22280	0.148198105468992	6.30530910230192	0.13832660706866	0.183241607998269	333	407	947	888	67.3647516061335	77.5366732271201	82.8723649191391	85.964836703113
AT1G22300	-0.0505067424584735	7.03480388666712	0.606502364422022	0.666054689841928	600	727	1469	1396	121.377930821862	138.499168147706	128.55280260424	135.1429189612
AT1G22310	0.0755612931058909	4.86760774714955	0.646068429784915	0.702575663557101	153	125	353	306	30.9513723595748	23.8134745783539	30.891177208507	29.6230180530997
AT1G22330	-1.22977200898579	4.57379463075103	2.43678820571038e-14	1.40852108822699e-13	170	190	200	145	34.3904137328609	36.1964813590979	17.5020834042532	14.0370510382335
AT1G22340	3.53118065452211	3.05465499338003	8.67958003287943e-19	6.83586699132928e-18	8	2	146	118	1.61837241095816	0.381015593253662	12.7765208851049	11.4232553276659
AT1G22350	1.18307303637784	5.10705896978143	2.36891437998313e-16	1.57833652756781e-15	99	95	497	490	20.0273585856072	18.0982406795489	43.4926772595693	47.4355517843754
AT1G22360	2.36199144799993	6.38956174363881	2.83374388370515e-97	3.99476341015844e-95	109	144	1536	1379	22.0503240993049	27.4331227142636	134.416000544665	133.497195736028
AT1G22370	3.29987831457091	5.63708871080517	2.53604761512282e-90	2.85596856427194e-88	26	55	983	809	5.25971033561402	10.4779288144757	86.0227399319046	78.3170640684892
AT1G22380	3.36683419671994	3.35171107620883	5.51432448467342e-23	5.49050753440933e-22	8	6	169	158	1.61837241095816	1.14304677976099	14.789260476594	15.2955452692476
AT1G22400	0.675551493268975	6.10840662957238	6.61484200749768e-12	3.16372538776952e-11	246	266	981	854	49.7649516369635	50.675073902737	85.8477190978621	82.6733902527686
AT1G22403	-0.924496124336124	3.68682005584408	0.000123060680102786	0.000275271007604349	99	80	126	87	20.0273585856072	15.2406237301465	11.0263125446795	8.42223062294012
AT1G22410	0.256827648411773	6.95917364418283	0.00580679298324672	0.010135765945726	513	605	1540	1449	103.778130852692	115.257216959233	134.76604221275	140.273703133796
AT1G22430	0.0343051055332098	6.72457306219224	0.739979863340518	0.786328927448885	535	498	1251	1125	108.228654982827	94.8728827201618	109.475531693604	108.908154606984
AT1G22450	-0.638646403452406	6.11008616211395	8.47937739655738e-09	3.08605869401081e-08	372	485	655	577	75.2543171095545	92.396281364013	57.3193231489293	55.8577824073155
AT1G22490	2.71064440980574	3.11709091516437	2.19634248647562e-13	1.18234425885961e-12	9	9	162	106	1.82066896232793	1.71457016964148	14.1766875574451	10.2615683451914
AT1G22500	1.38819120184615	5.65687194502175	1.17485705321616e-30	1.69025873405071e-29	116	143	779	739	23.4663999588933	27.2426149176368	68.1706148595663	71.5405566707213
AT1G22510	0.642718884323873	4.25386865995	0.000515030773827761	0.00105764284355009	61	78	252	234	12.340089633556	14.8596081368928	22.0526250893591	22.6528961582527
AT1G22520	-0.358095949742313	4.66173375836275	0.0207757930312442	0.0328096118993577	149	138	270	233	30.1421861540958	26.2900759345027	23.6278125957419	22.5560889097132
AT1G22530	-0.000343322869540001	7.28086547414828	1	1	742	801	1790	1666	150.104041116369	152.596745098092	156.643646468066	161.280876066876
AT1G22540	2.10985310703119	5.29862905973638	4.50657009892964e-46	1.30437579155873e-44	70	62	703	579	14.1607585958839	11.8114833908635	61.5198231659501	56.0513969043946
AT1G22550	0.139418984618556	3.98417590485602	0.537710892324268	0.60191059326444	56	90	185	174	11.3286068767071	17.1457016964148	16.1894271489342	16.8444612458802
AT1G22570	3.49756267557861	6.26150939352964	5.9644682640237e-165	2.78270846746535e-162	53	60	1497	1367	10.7217172225978	11.4304677976099	131.003094280835	132.335508753553
AT1G22590	-1.3097428920873	5.17774122279336	6.13473814580497e-20	5.1614510076019e-19	284	266	291	209	57.4522205890147	50.675073902737	25.4655313531885	20.2327149447642
AT1G22610	-0.232041605016643	6.75977404604535	0.00994786383057932	0.016670520119747	575	593	1176	1055	116.320517037618	112.971123399711	102.912250417009	102.131647209216
AT1G22620	0.732650275993199	6.61303033180727	5.75172581307967e-12	2.76441175637224e-11	377	334	1433	1225	76.2657998664034	63.6296040733615	125.402427591474	118.588879460939
AT1G22630	-0.723338756358321	6.25731325536133	3.16897900846224e-13	1.68647864396571e-12	491	478	675	641	99.3276067225572	91.0627267876251	59.0695314893547	62.0534463138462
AT1G22640	0.066127371558389	5.0313609543149	0.645707705793019	0.702271661272596	143	171	379	357	28.9284068458771	32.5768332231881	33.1664480510599	34.5601877286164
AT1G22650	-0.365775712841467	4.68886522422621	0.0224860832680928	0.0352943609130309	129	165	287	225	26.0962551267004	31.4337864434271	25.1154896851034	21.7816309213969
AT1G22660	0.0291105402679544	4.69567319592868	0.880931756844489	0.908375402587368	118	134	327	251	23.8709930616329	25.5280447479953	28.615906365954	24.298619383425
AT1G22690	-0.801910549651357	4.98394160442037	7.94313094792486e-08	2.59582473189772e-07	178	241	276	261	36.0087861438191	45.9123789870662	24.1528750978695	25.2666918688204
AT1G22700	-0.186265762207693	6.75616271899235	0.0674097808771025	0.0960580798695967	591	554	1142	1114	119.557261859534	105.541319331264	99.936896238286	107.843274873049
AT1G22710	0.170129011930098	7.65485398150053	0.0463014815880209	0.0684066600103498	913	963	2428	2300	184.6967514006	183.459008151638	212.475292527634	222.656671640946
AT1G22730	-0.10424759568554	6.41909340089605	0.26784732992514	0.32953277013142	442	439	979	861	89.4150757054384	83.6329227191787	85.6726982638196	83.3510409925454
AT1G22740	0.216655171765197	4.87802961636812	0.131599908594662	0.175219148529755	131	133	374	315	26.5008482294399	25.3375369513685	32.7288959659535	30.4942832899556
AT1G22750	0.376352196515666	6.06002611480464	0.000118419687287826	0.00026558701755808	268	298	865	782	54.2154757670984	56.7713233947956	75.6965107233952	75.7032683579216
AT1G22770	8.43357285443961	7.24559886245857	0	0	4	4	3358	2966	0.809186205479081	0.762031186507323	293.859980357412	287.130299168281
AT1G22780	-1.33457470109553	5.76689647029594	2.49753094766976e-32	3.87176573730925e-31	369	453	374	355	74.6474274554452	86.3000318719544	32.7288959659535	34.3665732315373
AT1G22790	0.653330386876847	4.67520190074658	9.70441813148687e-05	0.000220447569309628	77	110	355	304	15.5768344554723	20.9558576289514	31.0661980425495	29.4294035560207
AT1G22800	-0.437098794447248	4.44975566825637	0.0100819676638645	0.0168732877510306	112	144	219	204	22.6572137534143	27.4331227142636	19.1647813276573	19.7486787020665
AT1G22830	0.305938854365594	3.72475619148513	0.15817047195957	0.206531810721696	57	55	167	144	11.5309034280769	10.4779288144757	14.6142396425514	13.940243789694
AT1G22840	-0.666124598886842	6.00353503208394	4.89134204837671e-11	2.17239001445924e-10	381	421	568	563	77.0749860718824	80.2037823798958	49.7059168680792	54.5024809277619
AT1G22850	-0.120934983075673	6.95593156637288	0.190095249855452	0.24352225555162	635	651	1349	1300	128.458310119804	124.020575604067	118.051552561688	125.849423101404
AT1G22860	0.500137813594867	5.50288899814326	7.55918372542897e-05	0.000174179450963994	189	172	636	513	38.2340482088866	32.7673410198149	55.6566252255253	49.6621185007849
AT1G22870	0.641099133222236	5.44959046961046	3.89560115308489e-08	1.32020589060357e-07	157	169	612	529	31.7605585650539	32.1958176299344	53.5563752170149	51.2110344774175
AT1G22880	-0.386186191485957	4.91203979804998	0.00484341009690863	0.00857409168388514	172	173	325	268	34.7950068356005	32.9578488164417	28.4408855319115	25.9443426085972
AT1G22882	-0.191951825764141	5.67065767873947	0.0746805342451681	0.105384204849062	273	269	566	499	55.2269585239473	51.2465972926175	49.5308960340367	48.3068170212313
AT1G22885	-1.44484419146753	3.46890792659558	9.66519499293008e-11	4.20341528470475e-10	92	89	78	71	18.6112827260189	16.9551938997879	6.82581252765876	6.87331464630746
AT1G22890	-0.841469991935201	5.15924747242643	2.00891071945785e-08	7.01311340598194e-08	201	277	296	299	40.6616068253238	52.7706596656321	25.9030834382948	28.945367313323
AT1G22900	0.964726936309258	3.64829290883213	2.24889434846243e-05	5.54861303930009e-05	36	40	177	156	7.28267584931173	7.62031186507323	15.4893438127641	15.1019307721685
AT1G22910	-0.756397591730736	5.79229838518572	1.72466213087566e-08	6.07055046784779e-08	302	414	543	408	61.0935585136706	78.870227803508	47.5181564425475	39.497357404133
AT1G22920	-0.40437907382578	5.5011564167097	0.00052618242820406	0.00107941213155973	261	260	492	393	52.79939990751	49.532027122976	43.055125174463	38.0452486760399
AT1G22930	-0.201007949872153	8.33913352565143	0.0496689302879664	0.0729090335600196	1825	1611	3492	3227	369.191206249831	306.908060365824	305.586376238261	312.396991037101
AT1G22940	0.0471613893357224	5.80329966849565	0.660109005704939	0.715066392105052	266	276	660	596	53.8108826643589	52.5801518690053	57.7568752340357	57.6971201295668
AT1G22950	-0.447034149265821	4.98563207465813	0.000751463121213156	0.00150623157325816	187	184	328	283	37.829455106147	35.0534345793369	28.7034167829753	27.3964513366903
AT1G22960	-0.176965302568421	3.87963702406208	0.389933571955246	0.45654567055826	77	78	169	139	15.5768344554723	14.8596081368928	14.789260476594	13.4562075469963
AT1G22970	-0.102515663001834	4.75345315769303	0.487893651383912	0.553994095084183	134	143	296	282	27.1077378835492	27.2426149176368	25.9030834382948	27.2996440881507
AT1G22985	1.13156398508958	2.7152821381549	0.00189210454180275	0.00357529300835342	24	11	88	85	4.85511723287448	2.09558576289514	7.70091669787142	8.22861612586104
AT1G22990	7.42040459478832	1.03375015667149	2.98496448221762e-08	1.02452932263188e-07	0	0	33	26	0	0	2.88784376170178	2.51698846202808
AT1G23000	-2.93523806236622	1.27641965913012	1.63568894675552e-07	5.17624756325492e-07	14	39	6	9	2.83215171917678	7.4298040684464	0.525062502127597	0.871265236855875
AT1G23010	0.667954138337789	2.73918633387569	0.0340863515905678	0.0517688776482077	24	22	83	81	4.85511723287448	4.19117152579028	7.26336461276509	7.84138713170287
AT1G23020	1.38254429671116	6.61757113233976	5.08159830340932e-45	1.40047705703665e-43	255	263	1586	1443	51.5856205992914	50.1035505128565	138.791521395728	139.692859642559
AT1G23030	-0.576830801016014	5.72166787438619	1.82249075106217e-08	6.3930730875516e-08	310	333	516	451	62.7119309246288	63.4390962767347	45.1553751829733	43.6600690913333
AT1G23040	2.01674853827045	3.98039947343448	4.40395622879975e-17	3.09717085343139e-16	20	33	264	218	4.0459310273954	6.28675728868542	23.1027500936143	21.1039801816201
AT1G23050	1.15733954504347	4.30478501257307	1.5123431045855e-05	3.82378879152939e-05	31	80	292	259	6.27119309246288	15.2406237301465	25.5530417702097	25.0730773717413
AT1G23052	1.157337578002	4.30478501257307	1.50821062464721e-05	3.81432462441431e-05	31	80	292	259	6.27119309246288	15.2406237301465	25.5530417702097	25.0730773717413
AT1G23060	0.930189219486748	2.25457147922526	0.015075114110541	0.0244452880665385	10	18	68	52	2.0229655136977	3.42914033928296	5.9507083574461	5.03397692405617
AT1G23080	-0.209315254193407	7.22889091287186	0.0240179513385898	0.0374945631357287	729	877	1615	1493	147.474185948562	167.075337641731	141.329323489345	144.533222069536
AT1G23090	-0.79784627085211	6.76679062091169	1.8416300070187e-18	1.41683313653441e-17	698	704	971	840	141.2029928561	134.117488825289	84.9726149276494	81.318088773215
AT1G23100	-1.8695338234873	2.16807352691145	1.93366439717932e-07	6.07019446695431e-07	45	37	22	28	9.10334481163966	7.04878847519274	1.92522917446786	2.71060295910717
AT1G23110	9.10378172846496	2.56156815428941	3.10184020243503e-21	2.80611997999605e-20	0	0	114	77	0	0	9.97618754042434	7.45415813754471
AT1G23120	1.84255326530175	1.314200849889	0.00171153494303119	0.00325480660022284	6	2	28	37	1.21377930821862	0.381015593253662	2.45029167659545	3.58186819596304
AT1G23130	-0.555142565282355	7.6308466528489	1.04860119427209e-08	3.784040589643e-08	1174	1188	1767	1828	237.49615130811	226.323262392675	154.630906876577	176.963650330282
AT1G23140	2.03662893693343	4.02466417957076	3.82753816865878e-19	3.08517525359395e-18	29	25	259	239	5.86659998972334	4.76269491567077	22.6651980085079	23.1369324009505
AT1G23149	-0.360408556042211	2.81827447200473	0.241661041195522	0.300924510817632	46	33	67	71	9.30564136300943	6.28675728868542	5.86319794042483	6.87331464630746
AT1G23150	-0.360408388928325	2.81827447200473	0.241639016764794	0.300924510817632	46	33	67	71	9.30564136300943	6.28675728868542	5.86319794042483	6.87331464630746
AT1G23170	0.952592208675869	3.40488590379331	0.000222068623884386	0.000480237797706054	35	29	154	125	7.08037929794196	5.52472610217809	13.476604221275	12.1009060674427
AT1G23180	0.257847863091062	6.13545321653888	0.00907606787955677	0.0153275489183758	289	339	904	780	58.4637033458636	64.5821430564957	79.1094169872246	75.5096538608425
AT1G23190	0.18329248612565	6.9385262336098	0.0387040996721757	0.058164493678678	538	596	1516	1370	108.835544636936	113.542646789591	132.665792204239	132.625930499172
AT1G23200	0.415102932122462	2.67195195529522	0.188683423074392	0.241855934790522	20	30	74	75	4.0459310273954	5.71523389880493	6.4757708595737	7.26054364046562
AT1G23205	-0.763374184785093	3.32252062217382	0.00106260627062534	0.00208886134358984	63	69	88	86	12.7446827362955	13.1450379672513	7.70091669787142	8.32542337440058
AT1G23220	-0.279778982946383	4.6276469991752	0.0814221159753552	0.113888668894074	141	131	280	224	28.5238137431376	24.9565213581148	24.5029167659545	21.6848236728573
AT1G23230	0.728643152616381	6.22466274515331	1.74308825082004e-09	6.7890706171375e-09	290	251	1139	883	58.6659998972333	47.8174569533345	99.6743649872222	85.4808004604153
AT1G23260	-0.235595163483697	5.48350316461313	0.0471738619223652	0.0695330092048101	216	269	493	430	43.6960550958704	51.2465972926175	43.1426355914842	41.6271168720029
AT1G23280	-1.40947014618103	5.23605899710371	5.01377798295554e-28	6.37540425541945e-27	273	314	243	251	55.2269585239473	59.8194481408249	21.2650313361677	24.298619383425
AT1G23290	-1.18357221219345	5.7662417895792	9.2660311438511e-28	1.1579584200495e-26	366	425	392	387	74.0405378013359	80.9658135664031	34.3040834723363	37.4644051848026
AT1G23310	-1.10412192061814	9.62100937374675	6.64662036865622e-25	7.2963880181411e-24	5599	5104	5494	5660	1132.65839111934	972.351793983345	480.782231114836	547.929026733806
AT1G23330	0.12134325837954	4.77808849966234	0.488340039808058	0.554372462779613	143	113	314	311	28.9284068458771	21.5273810188319	27.4782709446776	30.1070542957975
AT1G23340	-1.65836659968301	1.55693531751951	0.00036846512836406	0.000772365660065657	15	35	18	17	3.03444827054655	6.66777288193908	1.57518750638279	1.64572322517221
AT1G23360	-0.290178657368415	5.73572458219993	0.014826223750717	0.0240815529173822	313	274	573	506	63.3188205787381	52.1991362757516	50.1434689531855	48.9844677610081
AT1G23380	-2.35900394417889	1.10554906748803	4.20578234628918e-06	1.13687826011224e-05	14	28	10	8	2.83215171917678	5.33421830555126	0.875104170212662	0.774457988316333
AT1G23390	1.3315503888241	7.12634332050991	2.35447399302997e-40	5.37088683276161e-39	347	419	2172	2136	70.1969033253102	79.8227667866421	190.07262577019	206.780282880461
AT1G23400	0.370854575856265	6.77356514522606	0.000101410977072179	0.000229728103552527	467	468	1381	1328	94.4724894896827	89.1576488213568	120.851885906369	128.560026060511
AT1G23410	-4.64689750701154	1.65458923871058	8.22535421675378e-21	7.29632484731962e-20	33	49	5	2	6.67578619520242	9.33488203471471	0.437552085106331	0.193614497079083
AT1G23440	0.550741045212947	5.98473769100053	9.97438715609067e-07	2.89424131976302e-06	257	239	818	810	51.9902137020309	45.5313633938126	71.5835211233957	78.4138713170287
AT1G23450	-0.161860889029562	0.450721849515277	0.882645125850645	0.909759152124738	6	6	12	12	1.21377930821862	1.14304677976099	1.05012500425519	1.1616869824745
AT1G23460	-0.879374849741544	3.8133363508479	1.04502953861296e-05	2.68731677285051e-05	90	103	124	111	18.2066896232793	19.6223030525636	10.851291710637	10.7456045878891
AT1G23465	0.667545533752477	1.06947779385286	0.230191834019146	0.288346799693483	8	5	31	16	1.61837241095816	0.952538983134154	2.71282292765925	1.54891597663267
AT1G23470	0.920145782868782	1.50248279583607	0.0559547748386344	0.0810971755150178	7	9	33	35	1.41607585958839	1.71457016964148	2.88784376170178	3.38825369888396
AT1G23480	-0.729488287095019	5.54056677767625	5.08604912975357e-10	2.08104265394699e-09	307	289	441	367	62.1050412705194	55.0567532251541	38.5920939063784	35.5282602140118
AT1G23490	-0.271444365929205	6.74771767627718	0.00700607598125012	0.012056209612066	524	653	1121	1059	106.00339291776	124.401591197321	98.0991774808394	102.518876203375
AT1G23530	0.823416557063289	2.85699485834704	0.0101647285328159	0.016998694987385	25	21	109	75	5.05741378424425	4.00066372916345	9.53863545531801	7.26054364046562
AT1G23550	0.558763466878786	3.3105507625639	0.0973380409602559	0.133876529277477	51	22	134	110	10.3171241198583	4.19117152579028	11.7263958808497	10.6487973393496
AT1G23560	1.72797402159118	2.12989765593953	4.72317847880869e-05	0.000111776186343305	8	8	68	52	1.61837241095816	1.52406237301465	5.9507083574461	5.03397692405617
AT1G23710	0.651695368978775	4.89671014644259	9.97412008764337e-06	2.56992614224026e-05	98	121	392	378	19.8250620342375	23.0514433918465	34.3040834723363	36.5931399479467
AT1G23730	1.84176797601418	4.1165144983079	2.83188679260766e-17	2.02005175468319e-16	29	36	288	236	5.86659998972334	6.85828067856591	25.2030001021247	22.8465106553318
AT1G23740	-1.03663286317765	7.27858810441718	3.11724083745367e-30	4.40391739076458e-29	1071	1044	1221	1094	216.659606517024	198.890139678411	106.850219182966	105.907129902259
AT1G23750	-0.291223899141642	3.61710730000439	0.242421311715279	0.301679512451473	66	69	152	97	13.3515723904048	13.1450379672513	13.3015833872325	9.39030310833554
AT1G23760	1.07837251516138	1.22913032284418	0.0870477404682413	0.120929500301492	2	10	20	36	0.40459310273954	1.90507796626831	1.75020834042532	3.4850609474235
AT1G23780	0.444091038514787	5.94889653935786	9.91974179552566e-05	0.000225104042250521	219	290	804	745	44.3029447499797	55.2472610217809	70.358375285098	72.1214001619585
AT1G23790	-0.713072112203405	0.352252383698158	0.282974364789728	0.345777168748735	6	8	10	9	1.21377930821862	1.52406237301465	0.875104170212662	0.871265236855875
AT1G23800	2.85278513997723	5.36609924322093	1.56092734714644e-78	1.36546300747029e-76	38	50	752	675	7.68726895205127	9.52538983134154	65.8078335999922	65.3448927641906
AT1G23820	-0.123107607709615	6.70925342214802	0.217363997289257	0.274153419598545	494	593	1130	1101	99.9344963766665	112.971123399711	98.8867712340308	106.584780642035
AT1G23830	1.26625416606163	3.89298577577651	2.04682683073528e-08	7.13928484536666e-08	32	45	229	187	6.47348964383265	8.57285084820739	20.0398854978699	18.1029554768943
AT1G23840	1.01822504929736	4.12914732083803	4.46940335591599e-05	0.000106052262968242	34	71	267	209	6.87808274657219	13.526053560505	23.3652813446781	20.2327149447642
AT1G23850	1.71378353967551	3.96692216191284	7.1514373475015e-13	3.68188162964509e-12	24	39	229	233	4.85511723287448	7.4298040684464	20.0398854978699	22.5560889097132
AT1G23860	-0.235092873489044	5.33121589733575	0.0472807210510645	0.0696852748398353	206	230	447	384	41.6730895821727	43.8167932241711	39.117156408506	37.173983439184
AT1G23870	-0.709029266918546	6.65392989607973	1.31505853815716e-12	6.64823840433169e-12	655	609	928	810	132.504241147199	116.01924814574	81.209666995735	78.4138713170287
AT1G23880	-1.40495242154179	3.24071015631919	3.11683633425642e-08	1.06773440506564e-07	80	73	76	54	16.1837241095816	13.9070691537587	6.65079169361623	5.22759142113525
AT1G23890	0.267356793442636	3.5081221146724	0.278380174036632	0.340779628303105	40	58	139	125	8.09186205479081	11.0494522043562	12.163947965956	12.1009060674427
AT1G23900	0.443833177693351	6.75836252930837	4.0330800458834e-06	1.09215317162915e-05	406	493	1470	1271	82.1323998561267	93.9203437370276	128.640313021261	123.042012893757
AT1G23935	-1.4534383771038	0.836191279866895	0.00730095907590254	0.0125299774396167	10	17	16	6	2.0229655136977	3.23863254265612	1.40016667234026	0.58084349123725
AT1G23940	-0.902131283305265	0.614599689409554	0.227779525688464	0.285708603627285	8	11	3	19	1.61837241095816	2.09558576289514	0.262531251063798	1.83933772225129
AT1G23950	0.34467509800197	5.64742887678655	0.004366209727276	0.00778417610826797	184	246	653	570	37.2225654520377	46.8649179702004	57.1443023148868	55.1801316675387
AT1G23960	-0.386036055704343	6.23309864631462	3.25531572487138e-05	7.88186230431914e-05	410	447	770	700	82.9415860616058	85.1569850921934	67.3830211063749	67.7650739776792
AT1G23965	-2.50132031147518	1.04029194281497	8.04673452190039e-07	2.3643089362219e-06	18	23	11	5	3.64133792465586	4.38167932241711	0.962614587233928	0.484036242697708
AT1G23970	0.816447442613268	4.27039644906325	8.30074558224198e-05	0.000190193065580018	49	80	279	230	9.91253101711874	15.2406237301465	24.4154063489333	22.2656671640946
AT1G23980	-0.205554549901874	2.94084909068398	0.468108694207002	0.53487607807955	35	46	79	78	7.08037929794196	8.76335864483422	6.91332294468003	7.55096538608425
AT1G24020	-4.61208370943931	4.22607249066318	1.14054063590226e-51	4.1310339668216e-50	163	291	22	19	32.9743378732725	55.4377688184078	1.92522917446786	1.83933772225129
AT1G24030	-0.343842970346159	3.77347706542094	0.106699407162656	0.145152380127204	81	73	137	135	16.3860206609514	13.9070691537587	11.9889271319135	13.0689785528381
AT1G24040	-0.0482362893020434	5.97856589990174	0.667575999984071	0.721838192235287	326	309	691	685	65.9486757465451	58.8669091576907	60.4696981616949	66.312965249586
AT1G24050	-0.520003451919647	5.9292130817053	3.42799597087327e-06	9.35798008487902e-06	334	394	556	578	67.5670481575032	75.0600718709714	48.655791863824	55.9545896558551
AT1G24070	-0.420763896900684	3.07666397475257	0.253551258077273	0.313935100595486	27	71	93	70	5.46200688698379	13.526053560505	8.13846878297775	6.77650739776792
AT1G24090	-1.84551174387376	1.69664851161515	1.522745095768e-06	4.32813898340207e-06	29	29	20	16	5.86659998972334	5.52472610217809	1.75020834042532	1.54891597663267
AT1G24095	0.0580731997097932	2.32802823283632	0.90381091335261	0.927282834030284	28	18	60	48	5.66430343835357	3.42914033928296	5.25062502127597	4.646747929898
AT1G24100	0.84854587334786	6.7540999353474	1.69074934353738e-18	1.30433989711083e-17	377	368	1551	1457	76.2657998664034	70.1068691586737	135.728656799984	141.048161122112
AT1G24120	0.303856932530407	5.50245178080914	0.0125487379348103	0.0206268366607339	176	219	599	495	35.6041930410796	41.721207461276	52.4187397957384	47.9195880270731
AT1G24140	2.67064674644702	4.27822634438173	1.08479654658788e-32	1.7267740317132e-31	18	26	337	293	3.64133792465586	4.9532027122976	29.4910105361667	28.3645238220857
AT1G24145	0.754162295066362	3.968777135722	0.000405636223066969	0.000845938887930743	53	54	199	205	10.7217172225978	10.2874210178489	17.414572987232	19.845485950606
AT1G24147	0.73445618289648	5.3412387645533	8.18537255645841e-08	2.67187031890392e-07	157	131	558	518	31.7605585650539	24.9565213581148	48.8308126978665	50.1461547434826
AT1G24148	0.857237348270216	5.6873002907082	1.01374913364083e-10	4.40550327648968e-10	193	154	728	684	39.0432344143656	29.338200680532	63.7075835914818	66.2161580010465
AT1G24150	0.625596399609688	4.94840475653479	3.94599886037794e-05	9.42949361818364e-05	105	125	454	344	21.2411378938259	23.8134745783539	39.7297293276548	33.3016934976023
AT1G24160	0.147162413172964	6.84978190162704	0.105928363629744	0.144183543020619	520	561	1458	1230	105.19420671228	106.874873907652	127.590188017006	119.072915703636
AT1G24170	-0.675417105609162	5.72719444963006	1.3260423653784e-07	4.23810147603814e-07	280	388	505	431	56.6430343835356	73.9170250912104	44.1927605957394	41.7239241205424
AT1G24180	-0.434049976668553	6.46738290622171	3.24113287444123e-06	8.88251729715747e-06	513	509	886	811	103.778130852692	96.9684684830569	77.5342294808418	78.5106785655683
AT1G24190	0.356607699681801	6.77747243557599	0.000137241186433667	0.000305318011826488	457	487	1489	1227	92.449523975985	92.7772969572666	130.303010944665	118.782493958018
AT1G24210	0.131997014831252	1.95469915432303	0.773747309697544	0.815928238807629	14	20	37	46	2.83215171917678	3.81015593253662	3.23788542978685	4.45313343281892
AT1G24240	1.12894029662167	4.3445632952452	2.6700465768345e-09	1.02166691413927e-08	59	56	314	252	11.9354965308164	10.6684366111025	27.4782709446776	24.3954266319645
AT1G24260	0.977469796882263	2.23775796440531	0.0109242895225292	0.0181608087888318	11	16	57	62	2.22526206506747	3.04812474602929	4.98809377021217	6.00204940945158
AT1G24265	0.10023401391591	2.37471904162207	0.833428242325996	0.86747192225528	25	22	44	68	5.05741378424425	4.19117152579028	3.85045834893571	6.58289290068883
AT1G24267	0.0258896778867298	5.86000531900156	0.82560125671476	0.861172447168142	295	273	678	620	59.6774826540822	52.0086284791248	59.3320627404185	60.0204940945158
AT1G24270	6.24832650833725	0.0671415482931348	0.000305953766949223	0.000649459870368327	0	0	15	11	0	0	1.31265625531899	1.06487973393496
AT1G24280	-0.228359619998936	4.66917307129155	0.181678734587447	0.233825602905814	153	121	277	249	30.9513723595748	23.0514433918465	24.2403855148907	24.1050048863459
AT1G24290	1.04226362462948	3.31071104256345	6.14955113041929e-05	0.000143452921905436	28	29	144	120	5.66430343835357	5.52472610217809	12.6015000510623	11.616869824745
AT1G24300	0.697553110237312	6.67781920540912	4.30092700360736e-14	2.44209402015897e-13	367	391	1465	1293	74.2428343527057	74.4885484810909	128.202760936155	125.171772361627
AT1G24310	-0.672537522398883	4.60368293084538	1.8862645669546e-05	4.70845276299048e-05	154	155	247	189	31.1536689109446	29.5287084771588	21.6150730042527	18.2965699739734
AT1G24320	2.05502619529332	1.31279311122955	0.000524103993791943	0.00107526099448781	4	3	29	37	0.809186205479081	0.571523389880493	2.53780209361672	3.58186819596304
AT1G24330	2.10596410629962	4.08262170840234	1.37723586084139e-17	1.0006279826914e-16	24	30	310	215	4.85511723287448	5.71523389880493	27.1282292765925	20.8135584360015
AT1G24340	-0.41459199345388	6.09511682088008	3.69908374982796e-05	8.87843533535998e-05	401	385	702	622	81.1209170992778	73.3455017013299	61.4323127489288	60.2141085915949
AT1G24350	-0.340796260377804	5.91058894080479	0.000588601025423857	0.00119892277475889	318	358	639	558	64.3303033355869	68.2017911924054	55.9191564765891	54.0184446850642
AT1G24360	-1.0257412617079	6.69010875444925	1.69295549265777e-29	2.31335166517636e-28	662	755	830	730	133.920317006788	143.833386453257	72.6336461276509	70.6692914338654
AT1G24400	1.83914913925408	4.65923082229978	1.58753195127955e-25	1.79088592891899e-24	45	52	398	380	9.10334481163966	9.9064054245952	34.8291459744639	36.7867544450258
AT1G24440	0.807414370014501	4.85180859340545	8.49647585529856e-08	2.76926886867224e-07	102	94	404	366	20.6342482397166	17.9077328829221	35.3542084765915	35.4314529654722
AT1G24450	0.511980073128404	4.43436230218441	0.010853247244909	0.0180549605029283	63	106	279	259	12.7446827362955	20.1938264424441	24.4154063489333	25.0730773717413
AT1G24460	0.505140158384309	6.96559435643708	6.57605008638746e-08	2.16859140765335e-07	493	518	1779	1447	99.7321998252967	98.6830386526984	155.681031880833	140.080088636717
AT1G24470	0.843084429531788	1.59464174234627	0.0834619012637721	0.116409420973992	6	12	31	41	1.21377930821862	2.28609355952197	2.71282292765925	3.96909719012121
AT1G24490	0.276585510322588	6.11820910695389	0.00458717068211108	0.00814675036019995	296	319	859	810	59.879779205452	60.771987123959	75.1714482212676	78.4138713170287
AT1G24510	-0.52065675046787	7.12819491167049	1.90753134741162e-09	7.4030653104636e-09	780	877	1359	1229	157.791310068421	167.075337641731	118.926656731901	118.976108455097
AT1G24530	1.2060231127243	4.20396107867502	1.79752021319189e-08	6.30886773732674e-08	37	63	269	247	7.4849724006815	12.0019911874903	23.5403021787206	23.9113903892668
AT1G24560	0.0908069248585021	6.38794858101308	0.363198235772209	0.429244235823669	406	394	978	932	82.1323998561267	75.0600718709714	85.5851878467983	90.2243556388528
AT1G24575	-0.658954107857678	3.59304422036997	0.0053357751829864	0.00938045170560008	86	67	117	101	17.3975034178002	12.7640223739977	10.2387187914881	9.77753210249371
AT1G24577	-1.60199065248738	1.31767383154999	0.000257404534158943	0.000551299797447206	22	19	13	17	4.45052413013494	3.61964813590979	1.13763542127646	1.64572322517221
AT1G24580	-2.66991574548022	1.63747552442824	1.58063254300556e-08	5.58767719289085e-08	42	24	9	14	8.49645515753035	4.57218711904394	0.787593753191395	1.35530147955358
AT1G24600	0.849870551435549	1.87025725827773	0.0461201715554186	0.0681850582185323	7	15	48	41	1.41607585958839	2.85761694940246	4.20050001702078	3.96909719012121
AT1G24610	-0.0592880429884851	5.81175699361408	0.606447826140341	0.666032123821319	264	305	619	603	53.4062895616193	58.1048779711834	54.1689481361638	58.3747708693436
AT1G24625	1.44878710873023	5.24535686352675	9.8437739500963e-26	1.12471574665969e-24	81	105	611	528	16.3860206609514	20.0033186458172	53.4688647999936	51.114227228878
AT1G24706	0.240257924931085	7.06975791787061	0.0372584915506739	0.0561513722454588	662	548	1698	1519	133.920317006788	104.398272551503	148.59268810211	147.050210531564
AT1G24735	-0.119700522984125	1.10007468166071	0.915812180968675	0.937338192012598	6	14	20	21	1.21377930821862	2.66710915277563	1.75020834042532	2.03295221933037
AT1G24764	0.0300528099635867	5.48760682223646	0.822614794546169	0.858679783674205	186	253	542	462	37.6271585547773	48.1984725465882	47.4306460255263	44.7249488252682
AT1G24793	-2.87893651625608	-0.299273099436942	0.000949071642599904	0.00187887036136039	8	6	4	0	1.61837241095816	1.14304677976099	0.350041668085065	0
AT1G24800	-1.85095777185905	0.649001941605583	0.00106586883598176	0.00209487681601799	11	15	12	4	2.22526206506747	2.85761694940246	1.05012500425519	0.387228994158167
AT1G24822	0.223511407185201	0.769979707341165	0.797009402480522	0.836183500648168	6	7	16	18	1.21377930821862	1.33355457638782	1.40016667234026	1.74253047371175
AT1G24880	0.0802397786492119	1.01248171509799	0.911794426239501	0.934250772963973	6	11	17	23	1.21377930821862	2.09558576289514	1.48767708936152	2.22656671640946
AT1G24996	-0.988847235135937	0.882303648604539	0.0597148134873228	0.0860502846215686	11	13	16	11	2.22526206506747	2.4766013561488	1.40016667234026	1.06487973393496
AT1G25054	-0.576482172431479	1.75574397492899	0.143929478337428	0.189778489201393	19	21	31	29	3.84363447602563	4.00066372916345	2.71282292765925	2.80741020764671
AT1G25097	-0.129550714066556	1.16097947739153	0.831578747834144	0.86596086325185	8	13	24	19	1.61837241095816	2.4766013561488	2.10025000851039	1.83933772225129
AT1G25098	-0.303692371454623	0.79882591963789	0.629059789018037	0.686639472573674	7	10	21	10	1.41607585958839	1.90507796626831	1.83771875744659	0.968072485395416
AT1G25211	0.847607860642244	3.50518760264554	0.000671289719847694	0.00135453836478381	30	43	164	131	6.06889654109311	8.19183525495373	14.3517083914877	12.68174955868
AT1G25220	0.548664514688375	5.93243568679193	7.06995956509851e-08	2.32325771722464e-07	234	245	820	751	47.3373930205262	46.6744101735736	71.7585419574383	72.7022436531958
AT1G25230	-0.0547540064360634	5.48852714299429	0.659300324551426	0.71442219712136	204	250	543	438	41.2684964794331	47.6269491567077	47.5181564425475	42.4015748603192
AT1G25250	0.211037094781589	2.51355242491853	0.567600531534245	0.629792322503598	25	24	77	51	5.05741378424425	4.57218711904394	6.73830211063749	4.93716967551662
AT1G25260	-1.81931821846665	5.83962389490557	7.68046719742744e-66	4.77773824551081e-64	442	514	325	282	89.4150757054384	97.9210074661911	28.4408855319115	27.2996440881507
AT1G25275	-0.219599322814913	5.7421815154498	0.0537207899993227	0.0781774140391183	270	306	547	559	54.620068869838	58.2953857678102	47.8681981106326	54.1152519336038
AT1G25280	0.0745830369349904	6.13177058848741	0.447840991129064	0.514809587068755	331	343	824	767	66.9601585033939	65.344174243003	72.1085836255233	74.2511596298284
AT1G25290	0.117359397708801	4.97168375257897	0.444980655333039	0.511855680038487	155	139	401	317	31.3559654623144	26.4805837311295	35.0916772255277	30.6878977870347
AT1G25320	1.91758464460792	4.47709928256832	1.00015580648617e-23	1.03310769784378e-22	39	42	347	339	7.88956550342104	8.0013274583269	30.3661147063794	32.8176572549046
AT1G25350	-0.0688303236311359	6.72020329533206	0.474040852470146	0.540488217395119	543	528	1181	1109	109.847027393785	100.588116618967	103.349802502115	107.359238630352
AT1G25360	-0.265223664006148	2.00531578706785	0.543816278492112	0.607011106639301	24	18	49	30	4.85511723287448	3.42914033928296	4.28801043404204	2.90421745618625
AT1G25370	0.299515136605355	3.3602234082708	0.290418403732808	0.353550485906086	31	56	124	115	6.27119309246288	10.6684366111025	10.851291710637	11.1328335820473
AT1G25375	0.593890214043869	4.70233860052439	0.000909909266741026	0.00180535359272888	86	110	391	275	17.3975034178002	20.9558576289514	34.2165730553151	26.621993348374
AT1G25380	-0.0908103093953157	5.6613922012032	0.424104628013462	0.49071923152783	266	252	578	514	53.8108826643589	48.0079647499614	50.5810210382918	49.7589257493244
AT1G25390	1.25298660151762	5.82083956986756	1.15681278539911e-29	1.59183613271738e-28	152	161	863	809	30.7490758082051	30.6717552569198	75.5214898893527	78.3170640684892
AT1G25400	1.50094723869778	4.51401955980194	1.3845192666897e-15	8.74867946816659e-15	47	59	382	293	9.5079379143792	11.239960000983	33.4289793021237	28.3645238220857
AT1G25420	-0.338795676594942	5.65536647664307	0.00218869209585421	0.00409504646407555	284	282	556	450	57.4522205890147	53.7231986487663	48.655791863824	43.5632618427937
AT1G25422	7.13977078382506	0.780852844879399	2.94944235691591e-07	9.07859299148087e-07	0	0	19	29	0	0	1.66269792340406	2.80741020764671
AT1G25425	-0.0666993540376221	2.15120788195211	0.88937458127057	0.915144395059211	19	24	49	43	3.84363447602563	4.57218711904394	4.28801043404204	4.16271168720029
AT1G25440	0.0296685636148708	7.94885160736836	0.732394950271001	0.779664206582293	1207	1217	2860	2687	244.171937503313	231.847988494853	250.279792680821	260.121076825748
AT1G25450	-2.43534449004683	4.67831015409734	1.98401276476889e-32	3.09528106095911e-31	194	305	116	90	39.2455309657354	58.1048779711834	10.1512083744669	8.71265236855875
AT1G25470	-0.197227446983238	4.68417578523435	0.213738415289939	0.270091898988903	137	137	308	230	27.7146275376585	26.0995681378758	26.95320844255	22.2656671640946
AT1G25472	-0.197227045711555	4.68417578523435	0.213715541343009	0.270090682529266	137	137	308	230	27.7146275376585	26.0995681378758	26.95320844255	22.2656671640946
AT1G25480	0.99934946604248	4.88493559882768	2.22696811625072e-11	1.01790156841458e-10	94	88	433	384	19.0158758287584	16.7646861031611	37.8920105702082	37.173983439184
AT1G25490	-0.396396046652364	6.8912778343553	7.05626291159661e-06	1.85643759066509e-05	663	689	1224	1081	134.122613558158	131.259871875886	107.11275043403	104.648635671245
AT1G25500	1.38541238384217	4.48886135770747	2.83389123617301e-14	1.62725671099967e-13	57	54	327	323	11.5309034280769	10.2874210178489	28.615906365954	31.268741278272
AT1G25510	-4.13999690165	1.22533909728269	7.55467285977742e-12	3.59567196228658e-11	18	40	4	3	3.64133792465586	7.62031186507323	0.350041668085065	0.290421745618625
AT1G25520	0.203304424071156	5.58123567425774	0.0745716840702176	0.10524576126159	220	215	594	530	44.5052413013494	40.9591762747686	51.9811877106321	51.3078417259571
AT1G25530	3.75693252922448	3.48894626833988	2.17391874564439e-23	2.21287988680009e-22	0	12	198	169	0	2.28609355952197	17.3270625702107	16.3604250031825
AT1G25540	0.48412339735047	6.03400654725804	1.7014182770639e-06	4.80600996670998e-06	255	275	910	755	51.5856205992914	52.3896440723785	79.6344794893522	73.0894726473539
AT1G25550	-0.542993380309624	6.9949593005392	3.22727417600728e-08	1.10344507902395e-07	778	741	1183	1154	157.386716965681	141.166277300482	103.524823336158	111.715564814631
AT1G25560	0.450372170870878	6.17561712597877	3.73353130853117e-06	1.0151040098608e-05	294	300	948	872	59.4751861027124	57.1523389880493	82.9598753361603	84.4159207264803
[truncated: 17,596 more rows]
