# Supplementary material for: Multiomics Reveals the Regulatory Mechanisms of Arabidopsis Tissues under Heat Stress
Source: Int J Mol Sci. 2023 Jul 4;24(13):11081. doi: 10.3390/ijms241311081 (PMC10341750; doi:10.3390/ijms241311081)
Supplement: Supplementary file 1 [file ijms-24-11081-s001.zip › group5(c2).edger]

	logFC	logCPM	PValue	FDR	reads.SRR8767377	reads.SRR8767378	reads.SRR8767381	reads.SRR8767382	reads.SRR8767377	reads.SRR8767378	reads.SRR8767381	reads.SRR8767382
AT1G01010	-0.471172284515445	3.4194299842301	0.169266884572676	0.377307786067007	55	70	37	47	11.1263103253374	13.3355457638782	7.78219610208727	8.93875148464104
AT1G01020	0.344769491828716	4.82742369677805	0.0864754813311578	0.23891287479229	130	128	154	151	26.2985516780701	24.3849979682343	32.3907621546335	28.7181164719318
AT1G01030	0.686555327049673	2.95597528695412	0.11251913520003	0.286864386680233	37	22	46	43	7.4849724006815	4.19117152579028	9.6751627215139	8.17800667743755
AT1G01040	-0.214462812904576	6.8201601082025	0.172631020879054	0.382199171871543	664	596	412	612	134.324910109527	113.542646789591	86.6558052448636	116.393955502134
AT1G01046	-0.25859991748181	1.27877359580828	0.826935967680054	0.941573812697483	15	8	9	9	3.03444827054655	1.52406237301465	1.89296661942663	1.71167581620786
AT1G01050	-0.148682962668183	6.65897688252548	0.246424770383547	0.48236497752677	537	569	442	488	108.633248085567	108.398936280667	92.9656939762857	92.8108664788261
AT1G01060	0.0103522799542693	9.62810455501415	0.935009094107042	0.990883469329382	4194	4025	3796	3919	848.431736444816	766.793881422994	798.411254149278	745.339724857622
AT1G01070	0.556024830321908	3.81396332138416	0.0927611288883023	0.250831063778434	40	77	76	83	8.09186205479081	14.669100340266	15.985051452936	15.7854547494725
AT1G01080	-0.321790795588528	6.93422566041374	0.0368737815841498	0.130622096333902	684	731	568	479	138.370841136923	139.261199334213	119.467226648259	91.0991906626182
AT1G01090	0.0991421192819779	7.5385102061078	0.414277967021802	0.661095726016496	918	954	878	993	185.708234157449	181.744437981997	184.669410206287	188.854898388267
AT1G01100	0.122875896691981	6.59409437694967	0.34616584318272	0.595266183144265	442	523	462	516	89.4150757054384	99.6355776358325	97.1722864639005	98.1360801292505
AT1G01110	1.23015110576016	2.82502790064115	0.00385616861568194	0.0227882778677194	20	22	35	58	4.0459310273954	4.19117152579028	7.36153685332579	11.0307997044506
AT1G01120	-0.537146723508377	6.95403393551026	1.67452948995059e-05	0.000224166006790121	722	808	465	517	146.058110088974	153.930299674479	97.8032753370427	98.3262663310514
AT1G01130	0.768654639712236	2.32420434404176	0.0994545960694639	0.263566984936906	15	21	29	28	3.03444827054655	4.00066372916345	6.09955910704137	5.32521365042445
AT1G01140	0.794770194121611	7.07132799547006	8.73334658274096e-10	2.65122396969287e-08	511	514	813	843	103.373537749953	97.9210074661911	170.997984621539	160.326968118136
AT1G01160	0.33796319568925	5.86660181284987	0.0151330022641032	0.0670002031798617	255	281	292	340	51.5856205992914	53.5326908521395	61.4162503191752	64.6633086122969
AT1G01170	0.298110577211268	6.03125566902439	0.0468692890096947	0.155579183759362	294	316	361	335	59.4751861027124	60.2004637340785	75.928994401446	63.7123776032925
AT1G01180	0.724871917046826	5.1261975676937	0.000108555121331896	0.00115168798784532	113	161	196	225	22.859510304784	30.6717552569198	41.2246063786245	42.7918954051965
AT1G01190	-0.553845128834221	1.12197254143522	0.454137704497378	0.695843933677447	13	9	6	8	2.62985516780701	1.71457016964148	1.26197774628442	1.52148961440699
AT1G01200	-0.840062244348999	1.18359606061636	0.227253444657578	0.457634178188453	11	14	4	9	2.22526206506747	2.66710915277563	0.841318497522948	1.71167581620786
AT1G01210	-0.372617854431177	4.35835228018912	0.154859961087037	0.357171030135775	131	105	88	82	26.5008482294399	20.0033186458172	18.5090069455049	15.5952685476716
AT1G01220	-0.526588968618329	5.47929010081003	0.00210478028617288	0.013962095518429	289	254	172	180	58.4637033458636	48.388980343215	36.1766953934868	34.2335163241572
AT1G01225	0.626958114933575	1.96583368551107	0.271245456486334	0.513260137110759	11	18	16	26	2.22526206506747	3.42914033928296	3.36527399009179	4.9448412468227
AT1G01230	-0.137448505677399	4.98669966254091	0.505113576250255	0.735595256430926	146	198	121	171	29.5352964999864	37.7205437321125	25.4498845500692	32.5218405079493
AT1G01240	0.989031436849346	5.30131060081501	6.12565881322397e-09	1.64836037452038e-07	121	154	230	279	24.4778827157422	29.338200680532	48.3758136075695	53.0619503024436
AT1G01250	-0.377654017380308	2.02236344257159	0.517618161876118	0.744914169950424	28	15	16	15	5.66430343835357	2.85761694940246	3.36527399009179	2.8527930270131
AT1G01260	0.195325408483081	4.90065999449133	0.318652152535843	0.566138184187557	149	138	145	162	30.1421861540958	26.2900759345027	30.4977955352069	30.8101646917414
AT1G01290	-0.0913232363385057	4.56017564106894	0.693220776870725	0.864765218128322	122	128	90	130	24.680179267112	24.3849979682343	18.9296661942663	24.7242062341135
AT1G01300	-0.502688566152206	5.28762306700309	0.057866079993363	0.180586761216134	170	307	110	205	34.3904137328609	58.4858935644371	23.1362586818811	38.988171369179
AT1G01310	1.93316918842912	0.834551818475479	0.0190548855654424	0.0802552535574745	2	4	10	12	0.40459310273954	0.762031186507323	2.10329624380737	2.28223442161048
AT1G01320	-0.279904821958919	9.06700996765369	0.0239262059095424	0.0952354886058743	3158	2969	2187	2536	638.852509225734	565.617648185061	459.990888520672	482.312207767014
AT1G01340	-0.893099377847946	4.56140150217976	0.000288701025935458	0.00263882867565568	139	176	58	101	28.1192206403981	33.5293722063222	12.1991182140827	19.2088063818882
AT1G01350	0.138802364243492	5.73066633053504	0.379848784758402	0.629175547670366	267	257	231	310	54.0131792157286	48.9605037330955	48.5861432319502	58.9577225582707
AT1G01360	0.444331556103273	4.90462951663291	0.0221260394688796	0.0899683284263741	132	130	166	166	26.7031447808097	24.766013561488	34.9147176472023	31.5709094989449
AT1G01370	-0.541428530816366	2.18637813575655	0.311606709462468	0.558984044138097	32	19	14	19	6.47348964383265	3.61964813590979	2.94461474133032	3.61353783421659
AT1G01380	0.558138903960942	1.46902662133994	0.427320021931421	0.671075198596498	10	10	8	20	2.0229655136977	1.90507796626831	1.6826369950459	3.80372403601746
AT1G01390	-1.39595322497978	4.69042343709955	1.01845832276773e-09	3.05807182055974e-08	200	182	72	63	40.459310273954	34.6724189860832	15.1437329554131	11.981730713455
AT1G01420	-1.0386785182742	3.9418117509007	0.000248207274133739	0.00232718464176852	108	101	44	51	21.8480275479352	19.2412874593099	9.25450347275243	9.69949629184453
AT1G01430	0.66106127085058	7.02325270719618	9.42790804035116e-07	1.70437344463395e-05	473	581	773	772	95.6862687979013	110.685029840189	162.58479964631	146.823747790274
AT1G01440	0.158027886270711	5.57121830752879	0.336142060265776	0.5847976926641	243	222	238	246	49.1580619828542	42.2927308511564	50.0584506026154	46.7858056430148
AT1G01448	0.636265758797495	5.39598217129348	7.43674679351832e-05	0.000832509686054894	169	173	223	274	34.1881171814912	32.9578488164417	46.9035062369043	52.1110192934392
AT1G01450	0.984851790969359	4.50231041871207	6.06684398520726e-06	9.10121023368408e-05	76	81	136	154	15.3745379041025	15.4311315267733	28.6048289157802	29.2886750773345
AT1G01470	0.0907145531747682	5.54311820078397	0.564861390912251	0.781909199011701	214	255	230	234	43.2914619931308	48.5794881398419	48.3758136075695	44.5035712214043
AT1G01480	-2.73217366770571	1.05181473695358	0.000641252638266724	0.0051960601546312	14	16	2	2	2.83215171917678	3.04812474602929	0.420659248761474	0.380372403601746
AT1G01490	0.411339364970033	7.40913279369174	0.00189937771031729	0.0128156472249865	776	743	933	949	156.982123862942	141.547292893735	196.237539547228	180.486705509029
AT1G01500	0.447708235644241	3.41956656711485	0.208699752734337	0.433617712164239	50	41	47	70	10.1148275684885	7.81081966170006	9.88549234589464	13.3130341260611
AT1G01510	0.470601831143881	6.09030417903348	0.00165200422138868	0.0114552825092481	265	331	327	445	53.6085861129891	63.058080683481	68.777787172501	84.6328598013885
AT1G01520	-0.480955370291549	3.5593319997993	0.16770267911456	0.374851268978301	77	61	50	42	15.5768344554723	11.6209755942367	10.5164812190368	7.98782047563667
AT1G01540	0.105829102432026	7.46775176120523	0.400544820850069	0.648778112287207	869	909	879	901	175.79570314033	173.171587133789	184.879739830668	171.357767822587
AT1G01550	0.289591402145468	7.51169208885513	0.0199217910398467	0.0832861344339893	811	904	960	988	164.062503160884	172.219048150655	201.916439405508	187.903967379263
AT1G01560	-0.462422850364965	2.97487533474046	0.237614039953216	0.471437407181777	48	42	29	32	9.71023446574897	8.0013274583269	6.09955910704137	6.08595845762794
AT1G01570	2.53712358375554	1.25052951591625	0.000794672901199753	0.00622973140155658	4	2	13	21	0.809186205479081	0.381015593253662	2.73428511694958	3.99391023781834
AT1G01580	-0.168816079074034	2.18606662871065	0.76679413868742	0.908297298378274	21	25	19	19	4.24822757876517	4.76269491567077	3.996262863234	3.61353783421659
AT1G01590	-0.528433239714193	0.468561982267534	0.648394432733103	0.837853564807349	8	4	0	8	1.61837241095816	0.762031186507323	0	1.52148961440699
AT1G01600	-0.623157390553742	2.41709738016098	0.471509888605606	0.710323235593174	6	57	8	30	1.21377930821862	10.8589444077294	1.6826369950459	5.70558605402619
AT1G01610	-0.0735438774340136	6.15070183168686	0.636152155437463	0.82909236024393	328	432	327	343	66.3532688492846	82.2993681427909	68.777787172501	65.2338672176995
AT1G01620	0.828326771227242	8.16005554064318	4.34020874191859e-11	1.51569209996313e-09	978	1180	1748	1807	197.846027239635	224.79920001966	367.656183417528	343.666466654178
AT1G01630	0.0558087929495064	5.76263888774791	0.716584347207276	0.87956679153866	247	307	250	286	49.9672481883332	58.4858935644371	52.5824060951842	54.3932537150497
AT1G01640	-0.217783482457426	2.78304326870436	0.731382975348531	0.888789612040197	23	50	16	43	4.65282068150471	9.52538983134154	3.36527399009179	8.17800667743755
AT1G01650	-0.209439917417183	5.43053686293334	0.249922773563811	0.487105062119158	200	281	163	225	40.459310273954	53.5326908521395	34.2837287740601	42.7918954051965
AT1G01660	-1.31084294705888	1.63770241264197	0.0243406514701095	0.0965629023487851	22	18	6	9	4.45052413013494	3.42914033928296	1.26197774628442	1.71167581620786
AT1G01670	-0.150722722618416	2.50510619172379	0.758945048274129	0.903209266303271	26	32	18	31	5.25971033561402	6.09624949205859	3.78593323885327	5.89577225582707
AT1G01680	0.035157609590423	1.72327172166482	0.999999999999996	1	8	22	6	23	1.61837241095816	4.19117152579028	1.26197774628442	4.37428264142008
AT1G01690	-0.230127591299616	2.38599165781888	0.701773908051353	0.869862115837572	28	26	10	34	5.66430343835357	4.9532027122976	2.10329624380737	6.46633086122969
AT1G01700	0.35541574443388	1.99964091001246	0.615528152927309	0.816005515712794	14	19	11	29	2.83215171917678	3.61964813590979	2.31362586818811	5.51539985222532
AT1G01710	0.322911609911819	6.13014527908625	0.0219987697385672	0.0896554512157211	334	312	356	399	67.5670481575032	59.4384325475712	74.8773462795424	75.8842945185484
AT1G01720	0.937823630911236	6.12641948900426	1.1699194408926e-10	3.90858527939109e-09	259	239	434	456	52.3948068047705	45.5313633938126	91.2830569812399	86.7249080211982
AT1G01725	0.36153716968794	3.89786559656511	0.208092342994019	0.433009077708948	68	65	82	77	13.7561654931444	12.383006780744	17.2470291992204	14.6443375386672
AT1G01730	-0.109043071971596	5.10099734119407	0.618469774300237	0.818539803341164	146	224	140	179	29.5352964999864	42.6737464444101	29.4461474133032	34.0433301223563
AT1G01740	0.149662913730608	4.02976726748511	0.595778624481207	0.803584141066627	81	77	85	78	16.3860206609514	14.669100340266	17.8780180723626	14.8345237404681
AT1G01750	1.13761955817828	2.01060957710646	0.0517084284387387	0.166741949650981	14	10	31	18	2.83215171917678	1.90507796626831	6.52021835580285	3.42335163241572
AT1G01760	0.683812977584732	3.80540371518323	0.0273347396737342	0.104820325579983	62	47	79	85	12.5423861849258	8.95386644146105	16.6160403260782	16.1658271530742
AT1G01770	0.36687576685228	5.44729541365129	0.0323693457691982	0.118447964767053	212	182	227	248	42.8868688903913	34.6724189860832	47.7448247344273	47.1661780466165
AT1G01780	0.381811446317451	3.97018502145483	0.189629584952047	0.408297722452877	71	68	92	76	14.3630551472537	12.9545301706245	19.3503254430278	14.4541513368664
AT1G01790	-0.0924132360664034	8.40416470162343	0.517745686030261	0.744984134636042	1891	1748	1637	1537	382.542778640235	333.0076285037	344.309595111266	292.316192167942
AT1G01800	-0.0449215811094911	6.16337337427798	0.757131487163192	0.902478092617874	346	412	332	351	69.9946067739405	78.4892122102543	69.8294352944047	66.7553568321065
AT1G01820	-0.214130754781466	6.15994142595821	0.17333907537538	0.383339336622345	429	366	279	365	86.7852205376314	69.7258535654201	58.6819652022256	69.4179636573187
AT1G01830	0.381844820151496	5.30394752044242	0.0555816792301256	0.175589647741582	135	223	204	228	27.310034434919	42.4832386477833	42.9072433736703	43.3624540105991
AT1G01840	-0.443414047005405	2.36535729277675	0.421036411375433	0.666422642561548	34	23	22	17	6.87808274657219	4.38167932241711	4.62725173637621	3.23316543061484
AT1G01860	-0.491590167697503	4.87352891448981	0.00920473670987127	0.0453346217568187	165	188	108	126	33.3789309760121	35.8154657658442	22.7155994331196	23.96346142691
AT1G01880	-0.154202018976971	2.18650141099798	0.836269932072706	0.946540976857675	18	28	22	16	3.64133792465586	5.33421830555126	4.62725173637621	3.04297922881397
AT1G01900	-0.130585127619892	3.52489074484092	0.758516608534525	0.903089658620223	42	80	38	66	8.49645515753035	15.2406237301465	7.99252572646801	12.5522893188576
AT1G01910	0.0572726978651699	5.91597369071167	0.71313449503437	0.877119483237259	265	352	277	320	53.6085861129891	67.0587444126445	58.2613059534641	60.8595845762794
AT1G01920	-0.0321911058847406	5.21392623945508	0.880658287456882	0.966382979866017	191	197	145	211	38.6386413116261	37.5300359354857	30.4977955352069	40.1292885799842
AT1G01930	0.501553562257046	5.08863483074215	0.00453991044676967	0.0260696615080068	135	157	183	202	27.310034434919	29.9097240704124	38.4903212616749	38.4176127637764
AT1G01940	0.0847069700058475	4.20895891695313	0.744229898537793	0.895314512862771	84	100	82	100	16.9929103150607	19.0507796626831	17.2470291992204	19.0186201800873
AT1G01950	0.301145792527314	5.87960320943442	0.0504316607848204	0.163692730249029	285	262	276	356	57.6545171403845	49.9130427162297	58.0509763290834	67.7062878411108
AT1G01960	-0.23241227778709	7.1900757081456	0.0776670289835716	0.221364488099682	767	880	559	753	155.161454900614	167.646861031611	117.574260028832	143.210209956057
AT1G01970	-0.759285449008506	5.6710830697581	6.78115518617631e-07	1.27036276505268e-05	336	326	174	191	67.9716412602428	62.1055417003469	36.5973546422482	36.3255645439668
AT1G01990	-0.042473242083351	5.59687018608792	0.792577946053279	0.922115098441008	249	260	217	244	50.3718412910728	49.532027122976	45.6415284906199	46.405433239413
AT1G02000	0.373408912065412	4.49632149004094	0.0994244858697814	0.26355965540591	87	116	121	123	17.59979996917	22.0989044087124	25.4498845500692	23.3929028215074
AT1G02010	0.0567866254095798	4.96864935655381	0.818954716682648	0.937043931570602	184	131	150	157	37.2225654520377	24.9565213581148	31.5494436571105	29.8592336827371
AT1G02020	0.178527243681071	4.81912328360455	0.375672695092528	0.625821160706489	119	155	129	160	24.0732896130027	29.5287084771588	27.1325215451151	30.4297922881397
AT1G02050	0.00746683816829741	4.08833673110671	1	1	84	89	58	106	16.9929103150607	16.9551938997879	12.1991182140827	20.1597373908926
AT1G02060	-0.341819612336356	4.50731291914881	0.260007479645942	0.499737944718057	130	130	58	137	26.2985516780701	24.766013561488	12.1991182140827	26.0555096467196
AT1G02065	1.16120023702282	1.78631418593997	0.251287046533118	0.488607184334851	0	20	8	34	0	3.81015593253662	1.6826369950459	6.46633086122969
AT1G02080	0.187740205392405	7.79620922452264	0.154450901755083	0.356654292421268	983	1192	993	1323	198.857509996484	227.085293579182	208.857317010072	251.616344982555
AT1G02090	0.13934878686636	5.44084592830587	0.389393888279475	0.638294726561517	216	212	197	244	43.6960550958704	40.3876528848881	41.4349360030052	46.405433239413
AT1G02100	0.219092845969666	6.50512089327554	0.0922377364280113	0.249939112331006	413	462	428	523	83.5484757157151	88.0146020415959	90.0210792349554	99.4673835418566
AT1G02110	0.319850034174142	6.00860294656639	0.0193699793191848	0.0812965580962173	281	315	329	364	56.8453309349054	60.0099559374517	69.1984464212625	69.2277774555178
AT1G02120	0.0600558735866635	7.27426433912367	0.632876122595295	0.82689121697638	786	793	711	827	159.005089376639	151.072682725077	149.544362934704	157.283988889322
AT1G02130	0.288305565842854	5.76472480466678	0.0434708217308693	0.147403171592958	239	270	264	316	48.3488757773751	51.4371050892443	55.5270208365146	60.0988397690759
AT1G02140	0.0806400761515335	6.32595270236899	0.537758328220568	0.760053324518504	382	430	387	412	77.2772826232522	81.9183525495373	81.3975646353452	78.3567151419597
AT1G02145	0.0776926351133916	5.59263626428714	0.619463574168955	0.819168457781592	221	267	219	261	44.7075378527192	50.8655816993638	46.0621877393814	49.6385986700279
AT1G02150	-0.100906189576918	7.01869864901873	0.442802791769641	0.685835562987576	667	732	605	607	134.931799763637	139.45170713084	127.249422750346	115.44302449313
AT1G02160	0.0563699656069865	4.27545387280421	0.826433888982347	0.941280122771799	85	110	84	105	17.1952068664305	20.9558576289514	17.6676884479819	19.9695511890917
AT1G02170	0.73810025815184	4.86159348376211	0.000181335973666006	0.00178860436955776	99	127	174	176	20.0273585856072	24.1944901716075	36.5973546422482	33.4727715169537
AT1G02180	0.308724517519931	2.7371885237957	0.500697213920446	0.73226160327323	20	39	28	40	4.0459310273954	7.4298040684464	5.88922948266064	7.60744807203493
AT1G02205	0.459754336357721	4.65054207513191	0.38382470279683	0.632879034797236	45	176	64	222	9.10334481163966	33.5293722063222	13.4610959603672	42.2213367997938
AT1G02220	-0.0641052961655896	3.38627673184364	0.870794562770184	0.961910881125484	62	45	45	51	12.5423861849258	8.57285084820739	9.46483309713316	9.69949629184453
AT1G02230	-0.177206826295593	0.872411685302537	1	1	6	10	8	5	1.21377930821862	1.90507796626831	1.6826369950459	0.950931009004366
AT1G02260	-0.329571055621215	5.21800760278942	0.0947260259866724	0.254712456820349	226	201	168	148	45.7190206095681	38.292067121993	35.3353768959638	28.1475578665292
AT1G02270	-0.00208559804911491	4.83838977973359	1	1	129	167	128	147	26.0962551267004	31.8148020366807	26.9221919207343	27.9573716647284
AT1G02280	0.10395833384162	7.17862294183047	0.409235193365622	0.65618214304842	704	752	713	743	142.416772164318	143.261863063377	149.965022183465	141.308347938049
AT1G02290	0.14092643965632	3.77992610691538	0.74032202560369	0.893517017412951	66	66	37	102	13.3515723904048	12.5735145773708	7.78219610208727	19.3989925836891
AT1G02300	-0.233331773477464	3.77162897720478	0.474255152603507	0.71246583324416	68	82	64	54	13.7561654931444	15.6216393234001	13.4610959603672	10.2700548972471
AT1G02305	0.206983262534038	6.7570213100096	0.114593745100873	0.290103243401284	469	580	541	584	94.8770825924222	110.494522043562	113.788326789979	111.06874185171
AT1G02330	0.0577534390404738	5.33551161610501	0.751560191750475	0.898913622788126	211	198	173	226	42.6845723390215	37.7205437321125	36.3870250178675	42.9820816069973
AT1G02335	0.456499781847391	4.35915439157653	0.086074224407672	0.238090518568904	67	112	113	114	13.5538689417746	21.3368732222051	23.7672475550233	21.6812270052995
AT1G02340	1.68058414530058	5.2819808746177	1.16369240620757e-10	3.89453099209433e-09	64	130	221	360	12.9469792876653	24.766013561488	46.4828469881429	68.4670326483143
AT1G02350	2.16044049031631	2.5426933593087	4.87622065983557e-06	7.48398930411228e-05	10	11	45	43	2.0229655136977	2.09558576289514	9.46483309713316	8.17800667743755
AT1G02360	0.470252661886231	2.95725680664122	0.243572267906037	0.479312230341433	26	39	36	48	5.25971033561402	7.4298040684464	7.57186647770653	9.12893768644191
AT1G02370	-0.719460138385655	3.46399433808285	0.0869457724069469	0.239778777494809	54	84	22	57	10.9240137739676	16.0026549166538	4.62725173637621	10.8406135026498
AT1G02380	1.24624692335112	2.92824505359619	0.00185027703557855	0.0125546604768912	25	20	49	51	5.05741378424425	3.81015593253662	10.3061515946561	9.69949629184453
AT1G02390	-0.572521011291627	0.74685253420995	0.572006440943473	0.786152014976995	4	12	2	8	0.809186205479081	2.28609355952197	0.420659248761474	1.52148961440699
AT1G02400	0.198634716522072	2.59195898351623	0.678291230610742	0.856758857188705	23	32	24	35	4.65282068150471	6.09624949205859	5.04791098513769	6.65651706303056
AT1G02410	-0.0645970778756145	5.37128258654586	0.724464202800937	0.88473211513422	212	226	201	188	42.8868688903913	43.0547620376638	42.2762545005281	35.7550059385642
AT1G02420	-0.854972805526801	3.4512525263119	0.0106195921204015	0.0506842974263383	71	70	30	43	14.3630551472537	13.3355457638782	6.30988873142211	8.17800667743755
AT1G02430	0.275640523566171	2.03288317157886	0.696675218919506	0.867054567442141	11	24	10	30	2.22526206506747	4.57218711904394	2.10329624380737	5.70558605402619
AT1G02470	-0.801945482631184	3.02154534696923	0.0519887331885491	0.167365866679302	47	55	18	37	9.5079379143792	10.4779288144757	3.78593323885327	7.03688946663231
AT1G02475	-0.137041511553563	6.54627293506968	0.404332942160598	0.651808506943457	527	489	464	393	106.610282571869	93.1583125505203	97.592945712662	74.7431773077432
AT1G02500	0.0716544206512868	8.05171738723611	0.556339717511039	0.774840021274496	1329	1370	1282	1360	268.852116770425	260.995681378758	269.642578456105	258.653234449187
AT1G02560	0.0207615579064366	7.7046034460891	0.887418837678713	0.969665067146426	1077	1081	1076	953	217.873385825242	205.938928153604	226.314675833673	181.247450316232
AT1G02610	2.58447354545959	5.34604284728932	5.77536881637724e-46	1.76717118529054e-43	61	60	321	357	12.340089633556	11.4304677976099	67.5158094262166	67.8964740429117
AT1G02620	3.33069250250951	1.36761395842853	1.91248493203421e-05	0.000251823579472838	3	1	17	23	0.606889654109311	0.190507796626831	3.57560361447253	4.37428264142008
AT1G02630	3.70979118632969	1.3358233583699	4.95392742220859e-05	0.000579471231298028	0	3	11	29	0	0.571523389880493	2.31362586818811	5.51539985222532
AT1G02640	2.93764819139514	7.24869419080711	5.3103868138553e-75	4.8746822195566e-72	144	225	1233	1391	29.1307033972469	42.8642542410369	259.336426861449	264.549006705015
AT1G02650	2.38261082212682	2.78420887214711	3.7701008840777e-07	7.47697888295944e-06	14	8	56	52	2.83215171917678	1.52406237301465	11.7784589653213	9.8896824936454
AT1G02660	3.50859388242724	6.24531186716887	3.48415815482285e-104	7.46267963894667e-101	60	68	649	710	12.1377930821862	12.9545301706245	136.503926223098	135.03220327862
AT1G02670	1.09102194315205	1.68542350351299	0.0702403396807877	0.206468897228811	6	13	15	23	1.21377930821862	2.4766013561488	3.15494436571105	4.37428264142008
AT1G02680	0.622054766629675	4.44458262141616	0.0110766164465688	0.0524594460964472	81	96	137	115	16.3860206609514	18.2887484761758	28.815158540161	21.8714132071004
AT1G02690	0.138419317758619	3.52175414160551	0.720047491751691	0.881957589572981	40	71	44	70	8.09186205479081	13.526053560505	9.25450347275243	13.3130341260611
AT1G02700	-2.04382307190309	0.830812758482004	0.0130186623994939	0.0597241206746892	11	12	3	2	2.22526206506747	2.28609355952197	0.630988873142211	0.380372403601746
AT1G02720	0.3041716783241	4.48794369042722	0.190279773754404	0.409204512874698	91	116	99	140	18.4089861746491	22.0989044087124	20.822632813693	26.6260682521222
AT1G02730	-0.122913095453347	4.51188448670955	0.654937399323179	0.842144851594676	102	143	77	134	20.6342482397166	27.2426149176368	16.1953810773167	25.484951041317
AT1G02740	-0.0431308332032488	3.89803297489126	0.91626504948045	0.982688403184302	72	82	57	83	14.5653516986235	15.6216393234001	11.988788589702	15.7854547494725
AT1G02750	0.468386315978131	5.25064995284662	0.00505519169716778	0.0283243793769141	161	170	203	224	32.569744770533	32.3863254265612	42.6969137492896	42.6017092033956
AT1G02780	0.11610407616583	7.85581707522377	0.338758347858491	0.587566233362296	1139	1180	1127	1215	230.415772010168	224.79920001966	237.041486677091	231.076235188061
AT1G02800	0.154965894894196	1.32790279871949	0.903376674986861	0.976361973745331	0	21	2	20	0	4.00066372916345	0.420659248761474	3.80372403601746
AT1G02816	0.402103678043446	4.6510027102369	0.0651311452612349	0.195596368157162	93	131	130	145	18.8135792773886	24.9565213581148	27.3428511694958	27.5769992611266
AT1G02820	-0.230485783137526	3.51713063409082	0.557969372872475	0.776045189694101	58	67	59	39	11.7331999794467	12.7640223739977	12.4094478384635	7.41726187023405
AT1G02840	0.24772441999099	7.2433071049882	0.0458152629964453	0.152825891119999	700	745	719	885	141.607585958839	141.928308486989	151.22699992975	168.314788593773
AT1G02850	-0.0996649993520339	5.37822389543288	0.58203343331779	0.793274503518444	238	206	168	221	48.1465792260053	39.2446061051272	35.3353768959638	42.031150597993
AT1G02860	0.833819507169489	5.23623339060792	7.85307204176981e-07	1.45003515085437e-05	138	143	213	255	27.9169240890283	27.2426149176368	44.800209993097	48.4974814592227
AT1G02870	-0.0328305160285552	4.95197154232314	0.901010726739534	0.975066401426628	141	183	133	162	28.5238137431376	34.86292678271	27.973840042638	30.8101646917414
AT1G02880	-0.609121639365873	4.85196411801301	0.00216668704220718	0.0142940541110978	187	171	107	112	37.829455106147	32.5768332231881	22.5052698087389	21.3008546016978
AT1G02890	0.407395551069981	7.58469513527711	0.00155145802520358	0.0108635874870503	887	831	987	1145	179.437041064986	158.311978996896	207.595339263787	217.763201062
AT1G02900	1.10604401794323	2.33689989875752	0.0257537730343982	0.100517408945959	15	16	24	39	3.03444827054655	3.04812474602929	5.04791098513769	7.41726187023405
AT1G02910	0.0267234175528926	6.56011673114139	0.850954284444386	0.954502978072116	485	487	465	456	98.1138274143385	92.7772969572666	97.8032753370427	86.7249080211982
AT1G02920	-0.302521763336538	6.12891671675074	0.0246049426280053	0.0972942521107813	373	431	287	320	75.4566136609243	82.1088603461641	60.3646021972715	60.8595845762794
AT1G02930	-0.678905017031116	6.33985499972321	3.06566476121138e-07	6.14951296585555e-06	491	546	268	337	99.3276067225572	104.01725695825	56.3683393340375	64.0927500068942
AT1G02950	0.0912093597136626	3.61948701652398	0.794642259216033	0.92299331568808	52	69	65	54	10.519420671228	13.1450379672513	13.6714255847479	10.2700548972471
AT1G02952	0.128081065105644	3.24148719118001	0.720600763516101	0.882081592475228	38	53	48	44	7.68726895205127	10.096913221222	10.0958219702754	8.36819287923842
AT1G02960	0.204846280719401	5.52522744766143	0.246368472431786	0.482303751707884	242	200	214	264	48.9557654314844	38.1015593253662	45.0105396174777	50.2091572754305
AT1G02970	-0.280792658580628	1.82987391792474	0.623314970976041	0.821807174304435	18	18	8	20	3.64133792465586	3.42914033928296	1.6826369950459	3.80372403601746
AT1G02990	0.00189833301181365	5.76094187307204	1	1	280	282	238	288	56.6430343835356	53.7231986487663	50.0584506026154	54.7736261186515
AT1G03000	0.337011311808248	5.98963269327016	0.0180186467874988	0.0768430578164443	295	288	330	357	59.6774826540822	54.8662454285273	69.4087760456432	67.8964740429117
AT1G03010	0.0596614971145915	2.96303230378141	0.922409944247725	0.985030063430658	30	46	29	45	6.06889654109311	8.76335864483422	6.09955910704137	8.55837908103929
AT1G03020	-1.58658418409855	1.05381830969167	0.0362419152300524	0.128994719329712	16	10	3	5	3.23674482191632	1.90507796626831	0.630988873142211	0.950931009004366
AT1G03030	-0.0268390481031255	5.19727957779303	0.894350231034303	0.971994340024886	200	182	170	180	40.459310273954	34.6724189860832	35.7560361447253	34.2335163241572
AT1G03040	-0.137651430514137	6.0319749294038	0.313641758291138	0.561276659355577	347	365	280	324	70.1969033253102	69.5353457687933	58.8922948266064	61.6203293834829
AT1G03055	-0.158062260810535	4.3080185528415	0.56599748792974	0.782467984424957	121	92	94	84	24.4778827157422	17.5267172896684	19.7709846917893	15.9756409512733
AT1G03060	-0.116996723131617	7.00702074570113	0.404588737565587	0.65205611234773	722	669	516	689	146.058110088974	127.44971594335	108.53008618046	131.038293040802
AT1G03070	3.42184358695103	1.4223009753004	1.56586979116367e-05	0.000211677924013058	0	4	20	22	0	0.762031186507323	4.20659248761474	4.18409643961921
AT1G03080	0.280844062691119	6.7144173078053	0.0931398929955632	0.25149989035936	503	483	433	698	101.755165338994	92.0152657707593	91.0727273568591	132.749968857009
AT1G03090	2.26940256266423	7.67309015315971	7.0269164919702e-69	4.67096100743826e-66	337	397	1515	1785	68.1739378116125	75.6315952608518	318.649380936817	339.482370214559
AT1G03100	1.38838067657869	3.70954658226089	8.12590463870639e-06	0.000118758956573422	32	42	81	100	6.47348964383265	8.0013274583269	17.0366995748397	19.0186201800873
AT1G03110	0.0468107131600505	4.17675884971376	0.880816591971053	0.966495364235209	71	112	85	90	14.3630551472537	21.3368732222051	17.8780180723626	17.1167581620786
AT1G03130	0.760613606864449	7.66516586090089	2.64591281060192e-08	6.35975826059516e-07	701	877	1256	1218	141.809882510209	167.075337641731	264.174008222206	231.646793793464
AT1G03140	0.925411562191067	6.40408881373301	1.71557473003186e-12	6.96234401491035e-11	294	315	504	575	59.4751861027124	60.0099559374517	106.006130687891	109.357066035502
AT1G03150	0.382847944377761	4.52807197151184	0.0887763788748178	0.243415530545478	104	102	127	123	21.0388413424561	19.4317952559367	26.7118622963536	23.3929028215074
AT1G03160	-0.297473582293808	6.51173766004746	0.0255189871442598	0.099924744095043	530	515	375	419	107.217172225978	98.1115152628179	78.8736091427764	79.6880185545658
AT1G03180	0.388274259842874	1.70663592988576	0.522812914753097	0.748811140037952	12	14	12	20	2.42755861643724	2.66710915277563	2.52395549256884	3.80372403601746
AT1G03190	-0.17067000546982	4.65226502453101	0.4196209679329	0.665654492992307	130	144	105	122	26.2985516780701	27.4331227142636	22.0846105599774	23.2027166197065
AT1G03200	0.614319138317283	1.21702468716038	0.35025464680862	0.599312872938911	6	10	9	14	1.21377930821862	1.90507796626831	1.89296661942663	2.66260682521222
AT1G03210	0.0661950899797808	4.95278680106849	0.739305065759251	0.893137916664383	141	172	144	161	28.5238137431376	32.7673410198149	30.2874659108261	30.6199784899406
AT1G03220	1.04909172050131	5.80428134298499	4.18275108594994e-10	1.31749824646825e-08	152	229	351	380	30.7490758082051	43.6262854275443	73.8256981576387	72.2707566843318
AT1G03230	0.551310890382677	4.47481745975313	0.0150342850619669	0.0667010156822867	86	100	130	123	17.3975034178002	19.0507796626831	27.3428511694958	23.3929028215074
AT1G03250	-0.0915613447295566	5.24970243450576	0.616267543060128	0.816592619437042	212	193	170	185	42.8868688903913	36.7680047489784	35.7560361447253	35.1844473331615
AT1G03260	0.158956096575211	4.36396442225496	0.491385088878301	0.725300946271593	91	109	97	111	18.4089861746491	20.7653498323246	20.4019735649315	21.1106683998969
AT1G03270	0.957027891618779	2.71024660799217	0.0221315460599609	0.0899683284263741	20	24	35	45	4.0459310273954	4.57218711904394	7.36153685332579	8.55837908103929
AT1G03280	0.214692143235389	6.17207035971276	0.12509111447695	0.308098721416969	355	338	356	395	71.8152757362684	64.3916352598688	74.8773462795424	75.1235497113449
AT1G03290	0.0866623828139452	5.74470254665787	0.579683679596935	0.791503049874944	276	263	237	299	55.8338481780566	50.1035505128565	49.8481209782347	56.8656743384611
AT1G03300	-0.346932598378955	3.83538102593727	0.224329542663245	0.454196050196342	81	81	54	65	16.3860206609514	15.4311315267733	11.3577997165598	12.3621031170568
AT1G03310	-1.01025560021846	5.47064035248415	1.57730972588437e-10	5.19757257878171e-09	297	315	137	146	60.0820757568217	60.0099559374517	28.815158540161	27.7671854629275
AT1G03330	0.293063335462012	5.22319423055035	0.081306723689097	0.228676643209035	162	186	190	207	32.7720413219028	35.4344501725905	39.96262863234	39.3685437727807
AT1G03340	-0.968115698366272	1.43802269730289	0.209391597082356	0.434352934139308	6	26	5	10	1.21377930821862	4.9532027122976	1.05164812190369	1.90186201800873
AT1G03350	-0.317703449620931	5.79661799779509	0.0252313482112442	0.0990931499652667	306	334	221	258	61.9027447191497	63.6296040733615	46.4828469881429	49.0680400646253
AT1G03360	-0.122194877355123	3.96913574214634	0.677192038206974	0.856127421334984	84	82	60	83	16.9929103150607	15.6216393234001	12.6197774628442	15.7854547494725
AT1G03365	0.0350069428376428	5.54020171109426	0.839527525765453	0.948300729240537	239	237	217	238	48.3488757773751	45.1503478005589	45.6415284906199	45.2643160286078
AT1G03370	-0.108198866462682	6.31454475179025	0.419751501617462	0.66575199084086	429	429	330	415	86.7852205376314	81.7278447529104	69.4087760456432	78.9272737473623
AT1G03380	0.55976648961307	6.40271620649409	1.7516715591046e-05	0.00023303638816328	338	375	447	534	68.3762343629823	71.4404237350616	94.0173420981894	101.559431761666
AT1G03400	0.684964525159041	6.12793643416247	5.07835304919907e-06	7.76331575966777e-05	275	283	431	402	55.6315516266868	53.9137064453931	90.6520681080976	76.454853123951
AT1G03410	0.280805102348495	5.71776764189687	0.0878064161299053	0.241495831607388	260	232	282	275	52.5971033561402	44.1978088174248	59.3129540753678	52.3012054952401
AT1G03430	0.0389813943102838	4.65408017982339	0.847923445264853	0.952566079270793	118	138	126	118	23.8709930616329	26.2900759345027	26.5015326719729	22.441971812503
AT1G03440	0.0431538900301584	5.358644166668	0.815091657587187	0.935017534319354	210	208	201	200	42.4822757876517	39.6256216983808	42.2762545005281	38.0372403601746
AT1G03457	0.703841093444486	4.16463470317393	0.00485235667578213	0.0274388030622036	68	72	98	115	13.7561654931444	13.7165613571318	20.6123031893122	21.8714132071004
AT1G03470	-0.260793757307003	2.97015557111177	0.620045009066809	0.819401360100149	45	39	17	50	9.10334481163966	7.4298040684464	3.57560361447253	9.50931009004366
AT1G03475	-0.328913164702869	7.6178206195842	0.0220560435708682	0.089812917599414	1101	1180	892	789	222.728503058117	224.79920001966	187.614024947617	150.056913220889
AT1G03495	0.432688858695051	3.46914798920428	0.208398532827716	0.433318791642745	53	42	58	62	10.7217172225978	8.0013274583269	12.1991182140827	11.7915445116541
AT1G03510	-0.553826283806834	1.61494236459527	0.385187894561974	0.634529742221088	16	17	8	13	3.23674482191632	3.23863254265612	1.6826369950459	2.47242062341135
AT1G03520	0.696432793570462	5.61214227089557	1.26830456013888e-05	0.000176146304076348	202	185	287	298	40.8639033766936	35.2439423759637	60.3646021972715	56.6754881366602
AT1G03530	-0.256011492261197	4.43705722282539	0.345927342551577	0.595130868573561	145	95	88	101	29.3329999486167	18.0982406795489	18.5090069455049	19.2088063818882
AT1G03540	-0.789915990878462	2.21712452006471	0.117854622383199	0.295587243778419	30	26	17	13	6.06889654109311	4.9532027122976	3.57560361447253	2.47242062341135
AT1G03545	0.216298016027516	4.36218191226834	0.401345286197376	0.649381658723084	98	97	84	129	19.8250620342375	18.4792562728026	17.6676884479819	24.5340200323126
AT1G03550	0.193972696725276	4.64879389420096	0.353332577259949	0.602440482207681	117	124	111	147	23.6686965102631	23.622966781727	23.3465883062618	27.9573716647284
AT1G03560	-0.127537677724835	4.65897055498359	0.561303554304053	0.778603196108457	137	134	116	115	27.7146275376585	25.5280447479953	24.3982364281655	21.8714132071004
AT1G03580	1.35872636399046	3.66978794412193	2.01893536124676e-05	0.000263805661797604	35	38	91	83	7.08037929794196	7.23929627181957	19.1399958186471	15.7854547494725
AT1G03590	0.903193987162136	5.98029127612549	2.7651369978364e-09	7.80432590150693e-08	205	254	403	393	41.4707930308029	48.388980343215	84.762838625437	74.7431773077432
AT1G03600	0.366025982500322	7.4642563674737	0.00646696363082549	0.0343804903230621	790	819	987	938	159.814275582118	156.025885437374	207.595339263787	178.394657289219
AT1G03610	1.28437475243886	6.68679051586059	3.79935029401334e-23	3.71777033592361e-21	299	327	665	757	60.4866688595613	62.2960494969737	139.86920021319	143.970954763261
AT1G03620	0.550378732841874	1.58891312410402	0.499776099257491	0.731597995013571	8	14	4	27	1.61837241095816	2.66710915277563	0.841318497522948	5.13502744862357
AT1G03630	-0.198239106997608	7.12597429456089	0.145522805939299	0.34201940137672	731	826	646	612	147.878779051302	157.359440013762	135.872937349956	116.393955502134
AT1G03650	-0.224945553638109	2.8016685372142	0.61319683849977	0.814592383004507	36	38	28	31	7.28267584931173	7.23929627181957	5.88922948266064	5.89577225582707
AT1G03680	-0.141157005285611	7.49961103374822	0.369642381576882	0.619240131194712	999	977	901	758	202.0942548184	186.126117304414	189.506991567044	144.161140965062
AT1G03687	0.0613247572301322	4.80334890465182	0.764572267587701	0.906842885740946	132	150	131	143	26.7031447808097	28.5761694940246	27.5531807938765	27.1966268575249
AT1G03730	0.0514107991798313	3.27671943257624	0.931173292572752	0.989111065505065	37	59	46	46	7.4849724006815	11.239960000983	9.6751627215139	8.74856528284016
AT1G03740	0.0222512062176008	6.1402940821942	0.880648329840198	0.966382979866017	360	367	334	354	72.8267584931173	69.9163613620469	70.2500945431662	67.3259154375091
AT1G03750	0.427540966235199	4.24013818761439	0.111650834578594	0.285298666247556	83	82	80	129	16.7906137636909	15.6216393234001	16.826369950459	24.5340200323126
AT1G03760	-0.171501007425859	4.70534101128059	0.409458783282779	0.65644851674502	144	140	104	132	29.1307033972469	26.6710915277563	21.8742809355966	25.1045786377153
AT1G03770	0.178072263690334	3.03139628362694	0.708870791834876	0.874666709464813	45	31	35	46	9.10334481163966	5.90574169543176	7.36153685332579	8.74856528284016
AT1G03780	0.133497499892995	2.86899824776217	0.7618631631162	0.905284854551623	29	40	26	45	5.86659998972334	7.62031186507323	5.46857023389916	8.55837908103929
AT1G03800	1.60634938806378	1.62391352430968	0.0146727371250529	0.0655040188882919	9	5	24	16	1.82066896232793	0.952538983134154	5.04791098513769	3.04297922881397
AT1G03820	-0.161610578469319	3.63432815709321	0.710449412544566	0.875207727675224	40	94	54	56	8.09186205479081	17.9077328829221	11.3577997165598	10.6504273008489
AT1G03830	-0.675068125838761	3.92066231670263	0.0569858606345944	0.178619746034116	100	88	33	79	20.229655136977	16.7646861031611	6.94087760456432	15.024709942269
AT1G03850	1.60534162487082	3.72527917096243	5.57493529186035e-07	1.06403987743754e-05	28	39	80	111	5.66430343835357	7.4298040684464	16.826369950459	21.1106683998969
AT1G03860	0.00227971823578814	6.36558416114643	1	1	403	455	383	417	81.5255102020174	86.681047465208	80.5562461378223	79.3076461509641
AT1G03870	0.212260790813954	7.10023966994337	0.0890469436364293	0.243829251772649	622	705	691	739	125.828454951997	134.307996621916	145.337770447089	140.547603130845
AT1G03900	-0.0258615428846966	6.56080493904799	0.860477791618815	0.958396723387724	446	548	439	468	90.2242619109175	104.398272551503	92.3347051031435	89.0071424428086
AT1G03905	-1.4007603775532	2.2998199686229	0.00564058802609834	0.0308814585001697	30	38	8	16	6.06889654109311	7.23929627181957	1.6826369950459	3.04297922881397
AT1G03910	0.535758028093469	6.3356657143522	0.000270013313290273	0.00249283842926082	344	342	388	546	69.5900136712009	65.1536664463761	81.607894259726	103.841666183277
AT1G03920	0.636131168819991	1.49962736013557	0.3246556579619	0.572423532370313	12	8	17	12	2.42755861643724	1.52406237301465	3.57560361447253	2.28223442161048
AT1G03930	-0.0699906631452714	6.67878058706728	0.595082563965163	0.802870001788665	522	571	471	498	105.59879981502	108.77995187392	99.0652530833271	94.7127284968348
AT1G03935	0.188079317445052	1.02256307189605	0.901733919716411	0.975252820642572	10	6	10	7	2.0229655136977	1.14304677976099	2.10329624380737	1.33130341260611
AT1G03940	-0.791168563016724	2.69365866230226	0.0668466033730464	0.199381397682534	40	40	21	22	8.09186205479081	7.62031186507323	4.41692211199548	4.18409643961921
AT1G03950	-0.0800076932859769	4.85797377662673	0.688577704675329	0.862065900302865	153	154	128	143	30.9513723595748	29.338200680532	26.9221919207343	27.1966268575249
AT1G03960	-0.350232667122435	4.15493762098471	0.190670216898194	0.409654228981851	112	91	71	78	22.6572137534143	17.3362094930416	14.9334033310323	14.8345237404681
AT1G03970	0.731496716377792	5.04564607752002	0.000154792583079452	0.00155936447662453	110	148	171	229	22.2526206506747	28.195153900771	35.966365769106	43.5526402124
AT1G03980	0.849991860796102	4.09106253486182	0.0023920628634623	0.0154168491537823	53	72	85	126	10.7217172225978	13.7165613571318	17.8780180723626	23.96346142691
AT1G03990	-0.256359566267231	2.5096312957871	0.629370370501316	0.825050842036985	35	25	23	24	7.08037929794196	4.76269491567077	4.83758136075695	4.56446884322096
AT1G04000	0.0933737569696393	4.36958507378827	0.75288143299017	0.899792325131087	121	83	100	104	24.4778827157422	15.812147120027	21.0329624380737	19.7793649872908
AT1G04010	0.0178742393905744	3.55443175186907	1	1	54	64	44	68	10.9240137739676	12.1924989841172	9.25450347275243	12.9326617224594
AT1G04020	0.122049056191967	3.49651645624688	0.743434802360339	0.894972377761835	40	70	60	50	8.09186205479081	13.3355457638782	12.6197774628442	9.50931009004366
AT1G04030	-0.216668861569182	5.90589724300426	0.130554118438044	0.31680409631548	322	347	261	275	65.139489541066	66.1062054295103	54.8960319633724	52.3012054952401
AT1G04040	-0.199170979616353	7.39992429312875	0.118410426440379	0.296479775359291	888	996	759	765	179.639337616356	189.745765440324	159.640184904979	145.492444377668
AT1G04050	-0.175540413628213	2.98310895214356	0.686546944860371	0.860974436872156	43	40	28	41	8.69875170890012	7.62031186507323	5.88922948266064	7.7976342738358
AT1G04070	-0.344142921387973	3.1912751301361	0.337571934456558	0.586237124386409	48	54	33	42	9.71023446574897	10.2874210178489	6.94087760456432	7.98782047563667
AT1G04080	-0.135707053081988	7.34853000068203	0.276283542648224	0.519234617741928	887	890	719	790	179.437041064986	169.551938997879	151.22699992975	150.24709942269
AT1G04090	-0.738930837232239	1.21938698744162	0.365644640856217	0.615323591600637	19	6	8	6	3.84363447602563	1.14304677976099	1.6826369950459	1.14111721080524
AT1G04100	-0.110771147771228	2.86591521026307	0.844785737141979	0.950700039872774	37	38	39	25	7.4849724006815	7.23929627181957	8.20285535084874	4.75465504502183
AT1G04110	-0.778354344808953	2.28866432660689	0.101127061372717	0.266679392897655	27	32	14	18	5.46200688698379	6.09624949205859	2.94461474133032	3.42335163241572
AT1G04120	-0.199052488101965	6.51604462452457	0.149202065597077	0.347657224527361	469	551	353	478	94.8770825924222	104.969795941384	74.2463574064002	90.9090044608174
AT1G04130	0.838514959212613	3.91974118249903	0.00303027224646776	0.0187466489393964	53	58	79	107	10.7217172225978	11.0494522043562	16.6160403260782	20.3499235926934
AT1G04140	0.156354134823608	7.25824565921359	0.221576239664637	0.450371696754029	723	788	686	890	146.260406640344	150.120143741943	144.286122325186	169.265719602777
AT1G04160	-0.198735085982105	3.57459708699762	0.588029120786246	0.797689693126751	50	79	40	65	10.1148275684885	15.0501159335196	8.41318497522948	12.3621031170568
AT1G04170	-0.200738309201649	7.0388586189441	0.126038739022229	0.309864656565681	722	742	591	594	146.058110088974	141.356785097108	124.304808009016	112.970603869719
AT1G04180	1.58033804572996	0.793662881003463	0.0528894481387392	0.169501228889522	3	4	9	11	0.606889654109311	0.762031186507323	1.89296661942663	2.0920482198096
AT1G04190	-0.414896957940353	5.21533976030407	0.0173962675516142	0.0747534049507119	203	236	152	154	41.0661999280633	44.9598400039321	31.970102905872	29.2886750773345
AT1G04200	0.0422332238634822	5.57092573539826	0.790397504728629	0.921193220041784	231	255	213	254	46.7305033664169	48.5794881398419	44.800209993097	48.3072952574218
AT1G04210	0.0259735984943479	6.76275037412025	0.854167070031897	0.955867793393991	569	550	485	581	115.106737729399	104.779288144757	102.009867824657	110.498183246307
AT1G04220	0.750164513467301	2.12155531178297	0.170291450643808	0.379021855912791	12	19	18	31	2.42755861643724	3.61964813590979	3.78593323885327	5.89577225582707
AT1G04230	0.627977421341488	4.16652406950971	0.0140290052250763	0.0633661610385541	67	78	107	101	13.5538689417746	14.8596081368928	22.5052698087389	19.2088063818882
AT1G04240	0.275700983327784	6.52932832309105	0.044375383361426	0.149523556206644	384	489	477	504	77.6818757259917	93.1583125505203	100.327230829612	95.8538457076401
AT1G04250	0.532952722752042	6.12496520628437	0.00126429431691647	0.00916922556328024	269	326	430	365	54.4177723184682	62.1055417003469	90.4417384837169	69.4179636573187
AT1G04260	0.648509003358987	4.40187700211744	0.00552048631446383	0.0303705521358217	72	98	115	133	14.5653516986235	18.6697640694294	24.1879068037848	25.2947648395161
AT1G04270	0.131646892272151	7.22089492469908	0.321294886178227	0.568846576125798	675	813	760	751	136.550172174595	154.882838657613	159.85051452936	142.829837552456
AT1G04280	0.784763032411407	6.2505583107482	7.34047370128019e-09	1.95175602123556e-07	274	309	459	475	55.429255075317	58.8669091576907	96.5412975907583	90.3384458554147
AT1G04290	-0.326960222689579	4.72980510639286	0.199183336106902	0.421569737607899	170	132	84	144	34.3904137328609	25.1470291547417	17.6676884479819	27.3868130593257
AT1G04295	-0.320000532982057	4.41713413608947	0.214843204018452	0.441554051044056	133	109	70	113	26.9054413321794	20.7653498323246	14.7230737066516	21.4910408034987
AT1G04300	0.627548671671903	7.67465786784824	4.19505325635492e-06	6.56396441743131e-05	851	822	1029	1400	172.154365215674	156.597408827255	216.429183487778	266.260682521222
AT1G04310	-0.425015012184321	4.43649091091244	0.0881807980536948	0.242179974936754	125	129	66	112	25.2870689212213	24.5755057648612	13.8817552091286	21.3008546016978
AT1G04340	0.00275241697437621	4.6662418982092	1	1	128	133	114	130	25.8939585753306	25.3375369513685	23.977577179404	24.7242062341135
AT1G04350	0.0111358340341399	6.89520244963653	0.939565174474986	0.992980785440141	627	606	570	588	126.839937708846	115.447724755859	119.88788589702	111.829486658913
AT1G04360	-0.430329813819308	2.58105248172344	0.335356708949863	0.58403390355285	31	36	25	21	6.27119309246288	6.85828067856591	5.25824060951842	3.99391023781834
AT1G04390	0.128371045685189	4.58367583462802	0.568024404767862	0.783583674156933	111	125	128	111	22.4549172020445	23.8134745783539	26.9221919207343	21.1106683998969
AT1G04400	0.0984701069388294	7.33204830330841	0.418645091357326	0.664831736667476	787	836	758	863	159.207385928009	159.264517980031	159.429855280599	164.130692154154
AT1G04410	-0.0841206317923187	8.29644463902576	0.500052935385392	0.731763488607318	1585	1797	1476	1485	320.640033921086	342.342510538415	310.446525585968	282.426509674297
AT1G04420	-0.0945029385499106	7.22438974792634	0.514694053215316	0.742413109212782	800	808	733	664	161.837241095816	153.930299674479	154.17161467108	126.28363799578
AT1G04425	0.633134954180793	2.06306247828099	0.507760280349168	0.73778026669329	5	26	4	42	1.01148275684885	4.9532027122976	0.841318497522948	7.98782047563667
AT1G04430	-0.0177056848747755	7.27119093216981	0.893294843556503	0.971606889446597	742	882	693	801	150.104041116369	168.027876624865	145.758429695851	152.339147642499
AT1G04440	0.291878126390907	6.94870335796848	0.0265640673739651	0.102558687516108	557	601	662	655	112.679179112962	114.495185772725	139.238211340048	124.571962179572
AT1G04480	-0.112815156591794	6.3520529351809	0.412377891858827	0.65942833856181	436	446	379	380	88.2012963972198	84.9664772955666	79.7149276402993	72.2707566843318
AT1G04490	-0.668815018600091	0.569938886327353	0.624599306248104	0.822739744884239	6	8	6	2	1.21377930821862	1.52406237301465	1.26197774628442	0.380372403601746
AT1G04510	-0.122640218423605	6.6053152574546	0.354907027423152	0.604083590442299	503	554	443	460	101.755165338994	105.541319331264	93.1760236006665	87.4856528284016
AT1G04520	-0.692569030345691	5.26683188768895	7.42309353326028e-05	0.0008319475234922	253	237	136	147	51.1810274965519	45.1503478005589	28.6048289157802	27.9573716647284
AT1G04530	-0.218480557098224	6.90223098547249	0.117640167692696	0.29534701207095	697	639	529	542	141.00069630473	121.734482044545	111.26437129741	103.080921376073
AT1G04540	-0.69905982692981	3.3144085671431	0.0477158516859804	0.157584113919932	58	65	27	44	11.7331999794467	12.383006780744	5.6788998582799	8.36819287923842
AT1G04550	-0.195361209823472	5.99672878977027	0.165527612500518	0.372213566184435	357	350	266	311	72.219868839008	66.6777288193908	55.947680085276	59.1479087600715
AT1G04555	0.449607903958178	3.3688040749319	0.195052457132193	0.415361354568294	46	42	57	55	9.30564136300943	8.0013274583269	11.988788589702	10.460241099048
AT1G04570	-0.750934911806798	1.54599368018638	0.25209604845307	0.489637836375801	17	16	12	6	3.43904137328609	3.04812474602929	2.52395549256884	1.14111721080524
AT1G04590	-0.141983455416297	5.3510530546685	0.423725839284751	0.668441578906308	215	228	192	181	43.4937585445006	43.4357776309174	40.3832878811015	34.423702525958
AT1G04600	-0.51105527513604	0.911200771016943	0.538315256943289	0.760673157022121	14	4	4	8	2.83215171917678	0.762031186507323	0.841318497522948	1.52148961440699
AT1G04620	-0.378959330643513	6.08795873454554	0.00764309520090608	0.03916426001804	408	389	275	297	82.5369929588662	74.1075328878372	57.8406467047027	56.4853019348593
AT1G04625	0.00462455861513137	0.793214625926136	1	1	7	7	8	5	1.41607585958839	1.33355457638782	1.6826369950459	0.950931009004366
AT1G04630	0.150809384863564	5.15422659062072	0.388371801111046	0.637254920014998	155	195	165	197	31.3559654623144	37.149020342232	34.7043880228216	37.466681754772
AT1G04635	-0.376391948521828	1.27612752912493	0.65868820815448	0.844643955870014	8	16	9	8	1.61837241095816	3.04812474602929	1.89296661942663	1.52148961440699
AT1G04640	-0.172333150455968	5.95858392333483	0.284220120184541	0.52873447551407	346	337	296	267	69.9946067739405	64.201127463242	62.2575688166981	50.7797158808331
AT1G04650	-0.879260029403168	1.43981231797698	0.230309428489323	0.461600629339643	15	16	2	14	3.03444827054655	3.04812474602929	0.420659248761474	2.66260682521222
AT1G04660	0.370695337698102	1.78849460993903	0.644962615999018	0.835322786120201	8	20	10	24	1.61837241095816	3.81015593253662	2.10329624380737	4.56446884322096
AT1G04680	0.366225622625597	6.5067635703329	0.0119365820141487	0.0557551469558381	356	475	434	565	72.0175722876382	90.4912033977447	91.2830569812399	107.455204017493
AT1G04690	-0.0771032321732311	5.96104980614892	0.595896220048879	0.803592624810339	299	367	260	329	60.4866688595613	69.9163613620469	54.6857023389916	62.5712603924873
AT1G04700	-0.349022070959462	1.96156088772295	0.609654952102051	0.812276493402612	13	28	10	20	2.62985516780701	5.33421830555126	2.10329624380737	3.80372403601746
AT1G04710	-0.327380103640034	5.07671593172003	0.0648073005570573	0.194957917109612	181	207	136	152	36.6156757979284	39.435113901754	28.6048289157802	28.9083026737327
AT1G04730	0.211830836390608	3.37498956589241	0.553782552303276	0.773233830273088	41	56	43	62	8.29415860616058	10.6684366111025	9.04417384837169	11.7915445116541
AT1G04750	-0.025967243372701	6.18632833836638	0.857806997152884	0.957481989253548	355	410	327	373	71.8152757362684	78.1081966170006	68.777787172501	70.9394532717257
AT1G04760	0.825933608124469	0.246958524014518	0.5673525685553	0.783267520336512	0	6	4	6	0	1.14304677976099	0.841318497522948	1.14111721080524
AT1G04770	-1.14502709159415	4.78448210260315	8.5792209440244e-08	1.9031259164322e-06	195	194	65	100	39.4478275171052	36.9585125456052	13.6714255847479	19.0186201800873
AT1G04780	0.477574961772528	6.20399892295221	0.00130713377607938	0.00943377678827489	291	352	349	489	58.8682964486031	67.0587444126445	73.4050389088772	93.001052680627
AT1G04790	0.279122413666551	6.104162371589	0.0503295341128221	0.163416275744125	335	310	339	393	67.769344708873	59.0574169543176	71.3017426650698	74.7431773077432
AT1G04800	-0.118726795038265	6.42787117718282	0.397126530925039	0.645774815547796	442	491	403	395	89.4150757054384	93.5393281437739	84.762838625437	75.1235497113449
AT1G04810	0.0189935897533455	6.95533471254385	0.896715408663953	0.973474288044998	609	677	521	699	123.19859978419	128.973778316364	109.581734302364	132.94015505881
AT1G04820	-0.0100674188754725	7.45149324007934	0.944594801495829	0.99497043814191	804	1035	764	937	162.646427301295	197.17556950877	160.691833026883	178.204471087418
AT1G04830	0.339324314075183	5.57685386727099	0.0263245077175962	0.102063538544429	218	219	243	273	44.1006481986099	41.721207461276	51.1100987245191	51.9208330916384
AT1G04840	-1.64804280694412	1.46716287292727	0.0120306686326985	0.0561036228658381	21	16	3	8	4.24822757876517	3.04812474602929	0.630988873142211	1.52148961440699
AT1G04850	0.187454487568625	6.59596091533294	0.150426745229876	0.349960942287752	446	497	449	554	90.2242619109175	94.6823749235349	94.4380013469509	105.363155797684
AT1G04860	-0.285672175427428	6.39822064151795	0.0303561536712048	0.113164876101299	460	504	358	378	93.0564136300943	96.0159294999227	75.2980055283038	71.89038428073
AT1G04870	-0.0506511526132287	5.36792331596234	0.762879951103567	0.905990439713126	213	222	170	223	43.089165441761	42.2927308511564	35.7560361447253	42.4115230015947
AT1G04900	0.0121452070388196	4.32862161924213	0.977155610112932	1	85	121	100	92	17.1952068664305	23.0514433918465	21.0329624380737	17.4971305656803
AT1G04910	-0.120934520009055	5.60951831301928	0.499603801397699	0.731597995013571	216	314	215	237	43.6960550958704	59.8194481408249	45.2208692418585	45.0741298268069
AT1G04920	0.634190508869192	1.70395903032636	0.420982189188967	0.666422642561548	14	9	4	31	2.83215171917678	1.71457016964148	0.841318497522948	5.89577225582707
AT1G04930	-0.961973838678883	2.31488016574041	0.0590970479454306	0.183182793575183	24	39	12	18	4.85511723287448	7.4298040684464	2.52395549256884	3.42335163241572
AT1G04940	-0.173971912240314	6.11788791851415	0.229172883441696	0.460279816014334	368	397	320	310	74.4451309040754	75.6315952608518	67.3054798018358	58.9577225582707
AT1G04945	-0.275426062409561	6.33859400744414	0.0421322969605723	0.144128330733232	450	471	352	356	91.0334481163966	89.7291722112373	74.0360277820194	67.7062878411108
AT1G04950	0.280377720201239	5.97276578245792	0.0412524075330903	0.141852062079091	280	310	313	355	56.6430343835356	59.0574169543176	65.8331724311707	67.51610163931
AT1G04960	0.125725468334165	5.55352418191701	0.409258593446654	0.65618214304842	223	243	223	251	45.1121309554588	46.2933945803199	46.9035062369043	47.7367366520192
AT1G04970	-0.0190601162710713	6.06588973134399	0.901111164605668	0.975066401426628	320	382	313	331	64.7348964383265	72.7739783114494	65.8331724311707	62.951632796089
AT1G04980	-0.159767026763544	3.57727111091204	0.635529200869356	0.828616598252187	67	60	53	53	13.5538689417746	11.4304677976099	11.1474700921791	10.0798686954463
AT1G04985	-0.102472166902967	6.18644204692038	0.457639217963606	0.699221265604399	377	407	329	351	76.2657998664034	77.5366732271201	69.1984464212625	66.7553568321065
AT1G04990	-0.968690882364194	4.84909296892772	1.42845094146802e-06	2.47183561927101e-05	204	187	83	104	41.2684964794331	35.6249579692174	17.4573588236012	19.7793649872908
AT1G05000	-0.417419153570255	4.24467519255749	0.274773530292949	0.517263478005554	151	68	84	70	30.5467792568353	12.9545301706245	17.6676884479819	13.3130341260611
AT1G05010	0.144288611235388	7.83522471551179	0.249206809921343	0.486378422076919	1062	1205	1156	1170	214.838937554696	229.561894935331	243.141045784132	222.517856107022
AT1G05020	0.674608159874219	2.47264217241846	0.159682740289574	0.364134405678169	15	27	32	30	3.03444827054655	5.14371050892443	6.73054798018358	5.70558605402619
AT1G05030	-0.0518776092623311	4.79227744431175	0.840584405432324	0.948548293187797	135	156	139	121	27.310034434919	29.7192162737856	29.2358177889224	23.0125304179057
AT1G05055	-0.404082126219263	3.79499966581037	0.216129116318018	0.443084225806916	77	83	39	75	15.5768344554723	15.812147120027	8.20285535084874	14.2639651350655
AT1G05060	0.172270164820383	4.89009475470336	0.390100333573811	0.638727614541059	120	169	137	166	24.2755861643724	32.1958176299344	28.815158540161	31.5709094989449
AT1G05070	-0.029812183708455	5.17164209476471	0.906567104959727	0.97803732305578	191	185	191	150	38.6386413116261	35.2439423759637	40.1729582567208	28.527930270131
AT1G05090	0.489895564817767	2.68901285293621	0.254850137265582	0.493396213324155	24	29	37	32	4.85511723287448	5.52472610217809	7.78219610208727	6.08595845762794
AT1G05120	-0.0593010925183457	5.22582614772494	0.795285897259294	0.92299331568808	187	208	123	235	37.829455106147	39.6256216983808	25.8705437988306	44.6937574232052
AT1G05135	-0.131154252014267	5.03502950105556	0.508472914326313	0.738236706982409	153	202	134	168	30.9513723595748	38.4825749186198	28.1841696670188	31.9512819025467
AT1G05140	-0.259793794209014	6.60757540144886	0.0764870596245581	0.21899590978123	531	575	451	405	107.419468777348	109.541983060428	94.8586605957124	77.0254117293536
AT1G05150	0.03635172238994	6.23268164259625	0.793052625222828	0.922340869365113	365	408	334	406	73.8382412499661	77.727181023747	70.2500945431662	77.2155979311545
AT1G05160	0.351544943265758	5.40690195139793	0.0304754916755348	0.113368593791834	197	189	216	244	39.8524206198447	36.005973562471	45.4311988662392	46.405433239413
AT1G05170	-0.583681623823862	4.41452268290691	0.0455702873298863	0.152219447038333	117	145	52	113	23.6686965102631	27.6236305108905	10.9371404677983	21.4910408034987
AT1G05180	-0.238039644623093	5.71257047356972	0.118605536229211	0.296802039418176	265	325	202	265	53.6085861129891	61.91503390372	42.4865841249089	50.3993434772314
AT1G05190	-0.054800938024939	7.97434837543997	0.685596559025751	0.860460423588244	1309	1364	1227	1161	264.806185743029	259.852634598997	258.074449115164	220.806180290814
AT1G05200	-0.478068543350689	6.64821714207103	0.00178978131795135	0.0122607016581905	662	547	385	428	133.920317006788	104.207764754876	80.9769053865837	81.3996943707737
AT1G05205	-0.248239911642392	4.20375695190981	0.408387128226193	0.655493644530918	93	112	92	67	18.8135792773886	21.3368732222051	19.3503254430278	12.7424755206585
AT1G05210	0.454945759002047	1.93338379384789	0.477072802162151	0.714765814285123	22	8	18	21	4.45052413013494	1.52406237301465	3.78593323885327	3.99391023781834
AT1G05220	0.253648814707885	2.63323270605972	0.655931244506924	0.842678213952681	38	17	29	33	7.68726895205127	3.23863254265612	6.09955910704137	6.27614465942881
AT1G05230	0.177795664900318	5.63325932403014	0.255050906095605	0.493537072556212	226	258	219	293	45.7190206095681	49.1510115297224	46.0621877393814	55.7245571276558
AT1G05270	0.305210823827248	6.19886600180147	0.0226231387433967	0.0915104391578941	313	372	371	417	63.3188205787381	70.8689003451811	78.0322906452534	79.3076461509641
AT1G05300	-0.755275603519421	2.56451930315328	0.1035338110636	0.271060882231838	34	38	14	26	6.87808274657219	7.23929627181957	2.94461474133032	4.9448412468227
AT1G05310	0.215109109217308	2.45585518894238	0.718030202611622	0.880814019830619	12	38	28	25	2.42755861643724	7.23929627181957	5.88922948266064	4.75465504502183
AT1G05320	-0.411359949441569	5.35185174979858	0.0127048171061141	0.0585630701469541	236	246	147	192	47.7419861232658	46.8649179702004	30.9184547839683	36.5157507457676
AT1G05340	0.818951294169078	2.83642752676556	0.0553401686740121	0.175056191586631	30	21	35	50	6.06889654109311	4.00066372916345	7.36153685332579	9.50931009004366
AT1G05350	0.0367167631308242	5.282493496938	0.82001264103745	0.9373593973804	187	211	184	196	37.829455106147	40.1971450882613	38.7006508860556	37.2764955529711
AT1G05360	-0.123748679972646	4.50289571270728	0.624664593218419	0.822739744884239	129	113	84	125	26.0962551267004	21.5273810188319	17.6676884479819	23.7732752251091
AT1G05370	0.316082032787481	1.39132492985311	0.689171904623355	0.862505148699891	6	15	14	10	1.21377930821862	2.85761694940246	2.94461474133032	1.90186201800873
AT1G05380	0.107534691989446	6.49518859744917	0.499168890044166	0.73137672669294	454	449	363	553	91.8426343218757	85.538000685447	76.3496536502075	105.172969595883
AT1G05385	-0.23524811412541	5.47294137327941	0.14044648718017	0.333792002634956	243	254	195	198	49.1580619828542	48.388980343215	41.0142767542437	37.6568679565729
AT1G05410	0.539876935789918	5.28062036444542	0.00110460904310613	0.00816783602760141	150	179	204	242	30.3444827054655	34.1008955962027	42.9072433736703	46.0250608358113
AT1G05420	3.25478788474399	-0.0136820626726885	0.0181186150626766	0.0771532013614352	1	0	5	6	0.20229655136977	0	1.05164812190369	1.14111721080524
AT1G05430	0.181067070598822	5.523537850501	0.262631383095622	0.502618191821617	217	230	240	231	43.8983516472401	43.8167932241711	50.4791098513769	43.9330126160017
AT1G05440	-0.128128281778041	0.568858010900514	0.999999999999995	1	2	10	6	4	0.40459310273954	1.90507796626831	1.26197774628442	0.760744807203493
AT1G05460	-0.536259320932603	4.55225298365728	0.0358649783320145	0.128055044879838	131	154	64	121	26.5008482294399	29.338200680532	13.4610959603672	23.0125304179057
AT1G05470	0.4296477914435	5.33363472230396	0.0173435984804898	0.0745612283471012	145	213	207	241	29.3329999486167	40.578160681515	43.5382322468126	45.8348746340104
AT1G05490	0.475522717904323	0.983521574057377	0.551942198212088	0.771614312490711	2	12	8	10	0.40459310273954	2.28609355952197	1.6826369950459	1.90186201800873
AT1G05500	-0.0217105879300138	6.12188888064485	0.891863972380599	0.971185268441302	329	402	316	354	66.5555654006544	76.584134243986	66.4641613043129	67.3259154375091
AT1G05520	-0.165230678097961	6.04352073383939	0.299434066589588	0.545472547878235	345	380	241	366	69.7923102225707	72.3929627181957	50.6894394757576	69.6081498591196
AT1G05540	-0.732975625009579	4.18619974658971	0.00491964782421883	0.0277124526143187	123	108	60	70	24.8824758184817	20.5748420356977	12.6197774628442	13.3130341260611
AT1G05550	0.500388899526325	1.15725345276148	0.476767636179001	0.714558367487374	8	8	13	8	1.61837241095816	1.52406237301465	2.73428511694958	1.52148961440699
AT1G05560	-0.247007491801803	6.57530676989165	0.0661872315252877	0.197895993151304	548	527	400	446	110.858510150634	100.39760882234	84.1318497522948	84.8230460031894
AT1G05562	-0.264152842265396	6.36914779880025	0.0556024964843018	0.175626630301145	481	455	345	383	97.3046412088595	86.681047465208	72.5637204113543	72.8413152897344
AT1G05570	-0.187119072887666	6.54082314576399	0.279089122681868	0.522228792267362	483	550	315	540	97.709234311599	104.779288144757	66.2538316799321	102.700548972471
AT1G05575	2.05205681210738	2.69169737192776	1.19234920887533e-05	0.000167041538513733	8	17	44	53	1.61837241095816	3.23863254265612	9.25450347275243	10.0798686954463
AT1G05590	-0.244740564512741	4.84227755190212	0.210109335061196	0.435232930579699	146	175	121	131	29.5352964999864	33.3388644096954	25.4498845500692	24.9143924359144
AT1G05600	-0.0459139818970306	4.18155885901407	0.875471065860188	0.963734534801604	101	87	84	86	20.4319516883468	16.5741783065343	17.6676884479819	16.3560133548751
AT1G05610	0.764327372319752	1.05517647416656	0.377977979566001	0.62798442688408	7	6	7	14	1.41607585958839	1.14304677976099	1.47230737066516	2.66260682521222
AT1G05620	0.246525277110076	3.79588705231309	0.51202818153439	0.740513467956919	44	86	53	91	8.90104826026989	16.3836705099075	11.1474700921791	17.3069443638795
AT1G05630	0.285432858542047	5.27560329092107	0.105035863550024	0.273558329272952	154	209	185	227	31.1536689109446	39.8161294950076	38.9109805104363	43.1722678087982
AT1G05640	-0.645618664520087	1.5420004967114	0.277223116985238	0.520023273115545	12	20	7	12	2.42755861643724	3.81015593253662	1.47230737066516	2.28223442161048
AT1G05670	-0.295682147559348	4.27080862921595	0.249114934489394	0.48630811085047	114	103	69	97	23.0618068561538	19.6223030525636	14.5127440822709	18.4480615746847
AT1G05675	0.290305665934475	2.99744926089026	0.528271782963799	0.752723007430828	45	26	36	46	9.10334481163966	4.9532027122976	7.57186647770653	8.74856528284016
AT1G05680	0.0886463455863735	0.659645152270654	1	1	2	10	2	10	0.40459310273954	1.90507796626831	0.420659248761474	1.90186201800873
AT1G05690	-0.0167392762605827	4.87580998063995	0.966874926275851	1	174	129	151	128	35.19959993834	24.5755057648612	31.7597732814913	24.3438338305118
AT1G05710	-0.386082129089144	3.86735811392493	0.18069037845842	0.394514489244871	77	91	52	68	15.5768344554723	17.3362094930416	10.9371404677983	12.9326617224594
AT1G05720	-0.133389321577329	4.72392583072632	0.571940975140673	0.786142600762216	115	171	123	118	23.2641034075236	32.5768332231881	25.8705437988306	22.441971812503
AT1G05730	0.261309481184666	3.12338367536549	0.530026511744784	0.753904736382827	27	53	48	40	5.46200688698379	10.096913221222	10.0958219702754	7.60744807203493
AT1G05750	-0.0053789386852389	4.31140413984805	1	1	92	112	70	121	18.6112827260189	21.3368732222051	14.7230737066516	23.0125304179057
AT1G05760	0.10898743878019	2.64932534493635	0.866320122137977	0.960503152648207	29	30	21	39	5.86659998972334	5.71523389880493	4.41692211199548	7.41726187023405
AT1G05770	2.23994194609833	1.05772298700632	0.00881125334545679	0.0438196058843481	6	0	10	18	1.21377930821862	0	2.10329624380737	3.42335163241572
AT1G05780	-0.19648213562341	3.67853875018149	0.581656882155733	0.793138552544108	78	60	62	50	15.7791310068421	11.4304677976099	13.0404367116057	9.50931009004366
AT1G05785	0.243388151570608	3.6016566645388	0.490192919740582	0.7244716806571	44	69	49	76	8.90104826026989	13.1450379672513	10.3061515946561	14.4541513368664
AT1G05790	0.161990660103198	5.95115430248103	0.292013715732666	0.53718373873257	265	344	273	363	53.6085861129891	65.5346820396298	57.4199874559412	69.037591253717
AT1G05805	0.0232395985195403	5.57610512733928	0.889098882565233	0.970452361656191	248	242	218	247	50.169544739703	46.1028867836931	45.8518581150007	46.9759918448157
AT1G05810	0.151619351300377	5.22207777313302	0.411005688278529	0.658107538246133	161	206	191	187	32.569744770533	39.2446061051272	40.1729582567208	35.5648197367633
AT1G05820	0.344871627260773	2.89013592098895	0.41585918305522	0.662522105103758	25	40	32	45	5.05741378424425	7.62031186507323	6.73054798018358	8.55837908103929
AT1G05830	0.304117869105966	6.95994263585966	0.0459160192510181	0.153082515237267	620	537	568	777	125.423861849258	102.302686788608	119.467226648259	147.774678799278
AT1G05835	0.85976039282381	3.41286722448447	0.0600478830795636	0.184999687090418	22	55	42	89	4.45052413013494	10.4779288144757	8.83384422399095	16.9265719602777
AT1G05840	0.471029079671318	6.73989551827402	0.000266387524433779	0.00246645163713255	423	513	553	656	85.5714412294128	97.7304996695642	116.312282282548	124.762148381373
AT1G05850	0.134484312184789	8.18540139118248	0.276778043403692	0.51966984929317	1305	1601	1427	1535	263.99699953755	305.002982399556	300.140373991312	291.93581976434
AT1G05860	0.451011035937125	4.70264556103644	0.0391873632210118	0.136627744766042	92	136	130	160	18.6112827260189	25.909060341249	27.3428511694958	30.4297922881397
AT1G05870	0.128486733572471	6.50684846211808	0.412568241027668	0.659626304480027	484	417	468	450	97.9115308629688	79.4417511933885	98.4342642101849	85.5837908103929
AT1G05890	0.20918440413448	7.75085958827915	0.0799494332497891	0.2260662271248	990	1097	1027	1225	200.273585856072	208.987052899633	216.008524239017	232.97809720607
AT1G05900	-0.0592320777437447	5.72968528179694	0.751940184691233	0.899091362132049	297	263	263	237	60.0820757568217	50.1035505128565	55.3166912121338	45.0741298268069
AT1G05910	-0.538461683658447	5.51869519549486	0.00812616152783363	0.0411041762718575	284	277	129	236	57.4522205890147	52.7706596656321	27.1325215451151	44.8839436250061
AT1G05940	0.177792066280241	5.76126121039693	0.221953771007399	0.450806326383903	249	280	258	300	50.3718412910728	53.3421830555126	54.2650430902301	57.0558605402619
AT1G05950	-0.191716025296979	3.33695493658671	0.622904803265973	0.821572263651756	50	58	31	58	10.1148275684885	11.0494522043562	6.52021835580285	11.0307997044506
AT1G05960	-0.166726190449215	6.78050440593747	0.205244082074459	0.429601083051149	549	665	448	561	111.060806702004	126.687684756843	94.2276717225702	106.69445921029
AT1G05970	0.403898299264852	4.10312993970177	0.137718352791863	0.329134228461288	66	86	99	87	13.3515723904048	16.3836705099075	20.822632813693	16.546199556676
AT1G06000	-1.90987602948114	5.4043818447616	4.10333931651416e-16	2.44136024705073e-14	274	419	99	70	55.429255075317	79.8227667866421	20.822632813693	13.3130341260611
AT1G06002	-1.77599211898986	4.74283332816668	4.1256180789814e-11	1.44862549560154e-09	171	255	68	46	34.5927102842307	48.5794881398419	14.3024144578901	8.74856528284016
AT1G06010	0.02314114464844	3.67864581533167	0.952222545392946	0.998965660274276	38	92	53	69	7.68726895205127	17.5267172896684	11.1474700921791	13.1228479242602
AT1G06040	1.43442843206833	7.44236587503284	5.91548093447302e-25	6.40633291987845e-23	438	546	1250	1212	88.6058894999593	104.01725695825	262.912030475921	230.505676582658
AT1G06050	0.80827981953001	3.94069477815026	0.00348656190888443	0.0209835947291805	59	55	84	103	11.9354965308164	10.4779288144757	17.6676884479819	19.5891787854899
AT1G06060	0.737508129002713	5.25395424875882	9.54226480739223e-06	0.000137581330360583	140	157	213	249	28.3215171917678	29.9097240704124	44.800209993097	47.3563642484174
AT1G06070	0.626887372779701	4.9509286650099	0.00106375290439946	0.00792654222578598	132	119	174	188	26.7031447808097	22.6704277985929	36.5973546422482	35.7550059385642
AT1G06080	1.06044482587292	3.01695749594319	0.0518320976042399	0.167028977853048	11	42	35	68	2.22526206506747	8.0013274583269	7.36153685332579	12.9326617224594
AT1G06100	0.839373585168098	0.566472176191117	0.530779693608398	0.754548547481073	2	6	0	14	0.40459310273954	1.14304677976099	0	2.66260682521222
AT1G06110	0.221299471991397	6.40800037171516	0.0936649768166978	0.252458019867937	372	446	414	474	75.2543171095545	84.9664772955666	87.0764644936251	90.1482596536139
AT1G06130	-0.0267548989308315	6.01175953440621	0.883565269169399	0.967812216404317	333	343	322	294	67.3647516061335	65.344174243003	67.7261390505973	55.9147433294567
AT1G06140	-1.67773752126603	1.24475943248078	0.0186782945070054	0.0789954987300446	17	14	2	7	3.43904137328609	2.66710915277563	0.420659248761474	1.33130341260611
AT1G06149	-0.13131458369918	6.35906051823382	0.335221960740377	0.583904738157789	454	437	356	404	91.8426343218757	83.2519071259251	74.8773462795424	76.8352255275528
AT1G06150	-0.110496889335994	6.46282428384507	0.415839636959236	0.662522105103758	487	464	387	436	98.5184205170781	88.3956176348495	81.3975646353452	82.9211839851807
AT1G06160	-0.426242389554107	3.29534361256076	0.343734745505186	0.593211700009264	39	74	23	56	7.88956550342104	14.0975769503855	4.83758136075695	10.6504273008489
AT1G06180	-0.909233987858202	3.14448627413433	0.0611832324714132	0.187561523771331	56	58	12	46	11.3286068767071	11.0494522043562	2.52395549256884	8.74856528284016
AT1G06190	-0.21803208140144	6.75363079855993	0.089269229135074	0.244166509302109	586	622	470	497	118.545779102685	118.495849501889	98.8549234589464	94.522542295034
AT1G06200	0.016096524074709	5.72672320358115	0.924785545533115	0.98601166821028	271	275	245	270	54.8223654212077	52.3896440723785	51.5307579732806	51.3502744862357
AT1G06210	0.20675668375515	5.03952318534802	0.302089502700977	0.548650776669186	131	186	147	194	26.5008482294399	35.4344501725905	30.9184547839683	36.8961231493694
AT1G06220	-0.237520456570718	6.81472391065984	0.0637838872226537	0.192818411792394	582	689	476	527	117.736592897206	131.259871875886	100.116901205231	100.22812834906
AT1G06230	0.241770605795025	6.99315585118545	0.0648461756166011	0.195044426175881	605	611	590	757	122.389413578711	116.400263738994	124.094478384635	143.970954763261
AT1G06240	-0.370782611253238	5.12496648299	0.0640729397092479	0.193473380133955	184	223	158	133	37.2225654520377	42.4832386477833	33.2320806521564	25.2947648395161
AT1G06250	0.163938304515352	3.08187715072531	0.734656644602349	0.89046630646375	49	30	32	52	9.91253101711874	5.71523389880493	6.73054798018358	9.8896824936454
AT1G06260	0.64453304151775	3.06623349794277	0.113241855351875	0.288141927879897	37	28	38	58	7.4849724006815	5.33421830555126	7.99252572646801	11.0307997044506
AT1G06265	0.591468626375131	4.10518130953656	0.0384467775908712	0.134727964300895	81	59	92	106	16.3860206609514	11.239960000983	19.3503254430278	20.1597373908926
AT1G06270	-0.981717751764732	2.24097307034747	0.0761397146727641	0.218317013200487	19	41	12	16	3.84363447602563	7.81081966170006	2.52395549256884	3.04297922881397
AT1G06290	0.345313218961713	6.51380167219743	0.00810956298664011	0.0410417552358786	383	457	471	522	77.479579174622	87.0620630584617	99.0652530833271	99.2771973400558
AT1G06350	0.472261269683464	2.1180538151608	0.497517336085237	0.730413287013285	6	29	16	29	1.21377930821862	5.52472610217809	3.36527399009179	5.51539985222532
AT1G06360	-1.13987888891679	5.38162578594843	1.98968734661386e-06	3.32944470318363e-05	254	340	81	173	51.3833240479216	64.7726508531225	17.0366995748397	32.9022129115511
AT1G06370	0.32357217240672	4.6258695343655	0.172419236145716	0.381949622521371	127	98	133	130	25.6916620239608	18.6697640694294	27.973840042638	24.7242062341135
AT1G06380	-0.681718822514673	4.1004127527135	0.00720991898076523	0.0372515701399655	105	110	58	67	21.2411378938259	20.9558576289514	12.1991182140827	12.7424755206585
AT1G06390	0.141951746096456	7.11666079539903	0.252961186180122	0.490675466491669	662	714	679	735	133.920317006788	136.022566791557	142.81381495452	139.786858323642
AT1G06400	0.484648786879064	6.33370069251415	0.000195534975365816	0.00190562574323905	326	375	427	487	65.9486757465451	71.4404237350616	89.8107496105747	92.6206802770252
AT1G06410	-0.0157402709836098	7.49883777719564	0.905246958055976	0.977612292698593	978	914	804	948	197.846027239635	174.124126116923	169.105018002113	180.296519307228
AT1G06420	0.838028349093162	0.982155573267561	0.410545732760599	0.657749331615774	0	12	6	14	0	2.28609355952197	1.26197774628442	2.66260682521222
AT1G06430	0.219523637300325	8.10949307381241	0.0758630077484775	0.21771790983585	1328	1333	1412	1474	268.649820219055	253.946892903566	296.985429625601	280.334461454487
AT1G06440	-0.886506049944712	1.74802599718658	0.118803274187787	0.297000481976134	18	22	10	10	3.64133792465586	4.19117152579028	2.10329624380737	1.90186201800873
AT1G06450	-0.166537425645809	3.23916173310806	0.671391944722078	0.852601618303753	47	53	39	44	9.5079379143792	10.096913221222	8.20285535084874	8.36819287923842
AT1G06460	-0.272579390137313	6.18278289060104	0.0454734114944667	0.151948509859392	412	413	305	332	83.3461791643453	78.6797200068811	64.1505354361248	63.1418189978899
AT1G06470	-0.463540830309043	5.25381700176761	0.00688051678043967	0.035931848425398	204	254	145	164	41.2684964794331	48.388980343215	30.4977955352069	31.1905370953432
AT1G06475	0.0971792089643612	0.983535125370835	1	1	6	10	6	10	1.21377930821862	1.90507796626831	1.26197774628442	1.90186201800873
AT1G06490	-0.0193583675501884	2.83281399037927	1	1	20	51	16	50	4.0459310273954	9.71589762796837	3.36527399009179	9.50931009004366
AT1G06500	0.394688154882048	4.25189491458807	0.104527889340988	0.272811281184163	80	89	99	108	16.1837241095816	16.9551938997879	20.822632813693	20.5401097944943
AT1G06510	-0.224507413721484	5.49725430461701	0.170068063085377	0.378645830922895	243	261	203	198	49.1580619828542	49.7225349196029	42.6969137492896	37.6568679565729
AT1G06515	0.145582948673892	4.97484508267967	0.452989232750966	0.694857439304557	140	169	163	154	28.3215171917678	32.1958176299344	34.2837287740601	29.2886750773345
AT1G06520	1.06642752306146	3.40432260488635	0.00605750677145455	0.0326996802109575	33	36	45	92	6.67578619520242	6.85828067856591	9.46483309713316	17.4971305656803
AT1G06530	-0.160912807665804	6.34947091058025	0.220960948157954	0.449730225297309	436	459	358	388	88.2012963972198	87.4430786517154	75.2980055283038	73.7922462987388
AT1G06550	-0.229740818218236	5.84295043559439	0.10462844989025	0.272962867578068	309	334	243	268	62.509634373259	63.6296040733615	51.1100987245191	50.969902082634
AT1G06560	0.18969670856461	5.42364825572661	0.232888933025596	0.465415712412856	197	219	199	244	39.8524206198447	41.721207461276	41.8555952517667	46.405433239413
AT1G06570	1.24321568846057	7.3292568799956	1.30790728564641e-22	1.25348034916864e-20	473	525	1081	1115	95.6862687979013	100.016593229086	227.366323955577	212.057615007974
AT1G06580	0.30109510491912	3.19436684060816	0.433791957470875	0.677101827057981	42	40	38	57	8.49645515753035	7.62031186507323	7.99252572646801	10.8406135026498
AT1G06590	0.1442149342753	4.37516352533828	0.54185351576584	0.763662955014002	104	98	93	116	21.0388413424561	18.6697640694294	19.5606550674085	22.0615994089013
AT1G06620	-0.731254049364086	3.31073719814508	0.0427282350318736	0.145576561807958	56	68	38	31	11.3286068767071	12.9545301706245	7.99252572646801	5.89577225582707
AT1G06630	0.446967951141666	6.11428708512522	0.00293410862511618	0.0182160425012446	324	284	377	397	65.5440826438055	54.10421424202	79.2942683915378	75.5039221149466
AT1G06640	0.238799673948521	6.38703667302691	0.0696204393256285	0.205084536809313	375	425	428	450	75.8612067636638	80.9658135664031	90.0210792349554	85.5837908103929
AT1G06645	0.100259202785831	5.80621092457268	0.511560193686193	0.740210642401343	282	278	279	280	57.0476274862752	52.961167462259	58.6819652022256	53.2521365042445
AT1G06650	0.377135600434824	6.73869511826704	0.0140961804019405	0.0635481921441082	523	441	589	579	105.80109636639	84.0139383124324	123.884148760254	110.117810842706
AT1G06660	0.780932872648197	1.30633799952105	0.22063987764199	0.4492737848637	7	9	9	17	1.41607585958839	1.71457016964148	1.89296661942663	3.23316543061484
AT1G06670	-0.263041376736633	6.47846388698086	0.104812094238633	0.273305162819581	504	507	305	489	101.957461890364	96.5874528898032	64.1505354361248	93.001052680627
AT1G06680	0.290491992993835	9.08471964733165	0.032509832997288	0.118691676266803	2547	2549	3001	2782	515.249316338805	485.604373601792	631.199202766592	529.098013410029
AT1G06690	0.0396917651496396	6.43295288940083	0.804362225576855	0.928078330107035	464	420	450	394	93.8655998355734	80.013274583269	94.6483309713316	74.933363509544
AT1G06700	0.0231308997654509	7.17012796621891	0.857613263033747	0.957481989253548	703	788	643	771	142.214475612948	150.120143741943	135.241948476814	146.633561588473
AT1G06710	-0.757915711536825	4.04983194415874	0.00628801484676974	0.0336425373858397	112	99	50	67	22.6572137534143	18.8602718660563	10.5164812190368	12.7424755206585
AT1G06720	-0.27866252854695	6.18885232823196	0.0810686038316734	0.228373443820425	419	411	254	390	84.7622550239337	78.2987044136275	53.4237245927072	74.1726187023405
AT1G06730	-0.245074668239408	5.0307832479397	0.209309608367864	0.434229586795881	191	174	145	142	38.6386413116261	33.1483566130686	30.4977955352069	27.006440655724
AT1G06750	0.485464651418424	1.59481943590859	0.431944017066677	0.675309910564097	10	13	15	15	2.0229655136977	2.4766013561488	3.15494436571105	2.8527930270131
AT1G06760	0.0903024364319508	6.41390085525992	0.52474339966375	0.750406418050305	371	492	398	456	75.0520205581847	93.7298359404008	83.7111905035333	86.7249080211982
AT1G06770	0.388917777609779	4.66390126768123	0.0625080396877645	0.190270780771512	116	110	135	141	23.4663999588933	20.9558576289514	28.3944992913995	26.8162544539231
AT1G06780	-0.335437229802255	4.24972233959993	0.208387581374269	0.433318791642745	120	96	68	93	24.2755861643724	18.2887484761758	14.3024144578901	17.6873167674812
AT1G06790	-0.485328029709465	4.06781434897105	0.0904897623597704	0.246833330834766	83	117	69	63	16.7906137636909	22.2894122053392	14.5127440822709	11.981730713455
AT1G06800	0.42319281317405	4.71909285936148	0.0437206606804521	0.147912105289062	98	135	141	149	19.8250620342375	25.7185525446222	29.6564770376839	28.3377440683301
AT1G06820	-0.231871300225216	6.64888208685985	0.0757967854445677	0.217560249108834	547	581	438	456	110.656213599264	110.685029840189	92.1243754787628	86.7249080211982
AT1G06830	0.263574041286432	3.91768231059329	0.347739095748635	0.596809699852781	69	71	72	85	13.9584620445141	13.526053560505	15.1437329554131	16.1658271530742
AT1G06840	0.173127271953667	5.78236070122948	0.266306724635989	0.507272206601577	236	303	247	320	47.7419861232658	57.7238623779297	51.951417222042	60.8595845762794
AT1G06850	0.928926140872948	4.12629468449603	0.00323667332502413	0.01977602272155	61	62	74	148	12.340089633556	11.8114833908635	15.5643922041745	28.1475578665292
AT1G06870	-0.116486347695026	4.66910084161699	0.644768927488821	0.835240280572677	104	170	111	123	21.0388413424561	32.3863254265612	23.3465883062618	23.3929028215074
AT1G06890	-0.0832937690435003	6.22426936010204	0.540433301317774	0.762771470896378	371	430	322	383	75.0520205581847	81.9183525495373	67.7261390505973	72.8413152897344
AT1G06900	-0.047495157734438	7.05286432780256	0.704792926521343	0.872034226222846	677	730	582	689	136.954765277334	139.070691537587	122.411841389589	131.038293040802
AT1G06910	-0.14036701431769	3.79293589458754	0.704082234294123	0.871546473414744	85	62	70	54	17.1952068664305	11.8114833908635	14.7230737066516	10.2700548972471
AT1G06950	-0.354174550282279	8.1547900715155	0.00268025335739713	0.0169567587694599	1598	1741	1167	1265	323.269889088893	331.674073927313	245.45467165232	240.585545278105
AT1G06960	-0.289878535599109	5.00863967267767	0.119459697088265	0.29821608142586	181	184	138	140	36.6156757979284	35.0534345793369	29.0254881645417	26.6260682521222
AT1G06980	-0.261782702020881	2.84332142486305	0.522807492202553	0.748811140037952	42	35	29	31	8.49645515753035	6.66777288193908	6.09955910704137	5.89577225582707
AT1G07000	-0.0390678524173112	5.10934212516794	0.853090005072419	0.95532799046015	167	195	125	206	33.7835240787516	37.149020342232	26.2912030475921	39.1783575709799
AT1G07010	-0.228460892607771	7.57447201330076	0.125817186990412	0.309517344769548	1142	994	866	833	231.022661664278	189.36474984707	182.145454713718	158.425106100127
AT1G07020	0.0869914722015296	3.83231010758324	0.775090822417164	0.912990509960917	59	82	67	72	11.9354965308164	15.6216393234001	14.0920848335094	13.6934065296629
AT1G07030	-0.0710715524689637	4.32987232580459	0.780051983277805	0.915386989812276	104	107	81	107	21.0388413424561	20.3843342390709	17.0366995748397	20.3499235926934
AT1G07040	1.17115193953727	5.91896467420277	1.59648752846373e-15	9.02507040650888e-14	181	207	357	460	36.6156757979284	39.435113901754	75.0876759039231	87.4856528284016
AT1G07050	-6.78479610160771	0.830805261893019	8.4739799241361e-06	0.000123564985626	18	10	0	0	3.64133792465586	1.90507796626831	0	0
AT1G07070	-0.311000418782065	4.60736149586668	0.160882623314909	0.365852816992036	121	157	102	106	24.4778827157422	29.9097240704124	21.4536216868352	20.1597373908926
AT1G07080	0.0803164554118203	6.34666302258647	0.557611000917606	0.775881858285599	385	439	406	403	77.8841722773615	83.6329227191787	85.3938274985792	76.6450393257519
AT1G07090	0.295975617402177	4.39461667518668	0.268088499496803	0.509407787560362	75	120	94	129	15.1722413527328	22.8609355952197	19.7709846917893	24.5340200323126
AT1G07110	0.444881105688439	8.54887757897036	0.000559578630415355	0.00463358988767904	1697	1608	2069	2124	343.2972476745	306.336536975944	435.171992843745	403.955492625055
AT1G07119	-0.167011036256276	2.30288950243556	0.797096016683728	0.923993510929691	23	27	13	29	4.65282068150471	5.14371050892443	2.73428511694958	5.51539985222532
AT1G07120	-0.267530047785457	2.15195270403056	0.667927950451073	0.850382874370606	23	23	12	24	4.65282068150471	4.38167932241711	2.52395549256884	4.56446884322096
AT1G07128	-0.381387276708241	3.11976300344211	0.299749404572538	0.545789106635006	45	53	33	37	9.10334481163966	10.096913221222	6.94087760456432	7.03688946663231
AT1G07130	-0.491036014950271	3.31972623831026	0.161254073278195	0.366394951742547	54	63	42	35	10.9240137739676	12.0019911874903	8.83384422399095	6.65651706303056
AT1G07135	2.4997104079642	5.13630112822863	8.75908330784648e-38	1.91873691960632e-35	52	58	263	319	10.519420671228	11.0494522043562	55.3166912121338	60.6693983744785
AT1G07140	-0.137526665752297	6.88556579781674	0.287985864551699	0.533644478608391	607	685	480	618	122.79400668145	130.497840689379	100.958219702754	117.53507271294
AT1G07150	0.481985768498858	2.90374432123959	0.219889410575495	0.448361346272881	31	31	37	44	6.27119309246288	5.90574169543176	7.78219610208727	8.36819287923842
AT1G07170	0.220366517654773	4.7692891646258	0.302434474837469	0.549022413110621	106	155	136	146	21.4434344451956	29.5287084771588	28.6048289157802	27.7671854629275
AT1G07180	0.29364025200352	7.58739484013496	0.0367624383698441	0.130342012958522	911	889	1062	987	184.292158297861	169.361431201253	223.370061092343	187.713781177462
AT1G07200	-0.504158206580058	6.83875335128076	5.82304863148979e-05	0.000668558120722029	661	738	423	497	133.718020455418	140.594753910601	88.9694311130517	94.522542295034
AT1G07210	-0.01206510552057	5.42558991546619	0.965975937599094	1	202	246	189	225	40.8639033766936	46.8649179702004	39.7522990079593	42.7918954051965
AT1G07220	-0.551570000119738	4.30169254332358	0.0287603424727584	0.108857868024222	125	114	64	89	25.2870689212213	21.7178888154587	13.4610959603672	16.9265719602777
AT1G07230	0.13412243858603	6.06464926426861	0.34168483782228	0.591031648550297	299	366	321	358	60.4866688595613	69.7258535654201	67.5158094262166	68.0866602447126
AT1G07240	0.0911652141642968	5.73105199243536	0.5498609914446	0.770101012211389	242	293	244	287	48.9557654314844	55.8187844116614	51.3204283488998	54.5834399168506
AT1G07250	0.345318661866083	5.88145324186935	0.017850993900342	0.076300135125697	271	268	314	324	54.8223654212077	51.0560894959907	66.0435020555514	61.6203293834829
AT1G07260	-0.431186534678407	2.22472184254585	0.51694927463197	0.744451753106267	19	32	6	30	3.84363447602563	6.09624949205859	1.26197774628442	5.70558605402619
AT1G07280	0.360266983132431	6.37331912118385	0.0243448516581987	0.0965629023487851	404	349	466	434	81.7278067533872	66.487221022764	98.0136049614234	82.540811581579
AT1G07290	0.429440005816576	1.61848430714961	0.501852154303076	0.733227526034591	10	14	16	14	2.0229655136977	2.66710915277563	3.36527399009179	2.66260682521222
AT1G07300	-0.639772168774145	2.46907725045723	0.160880820226315	0.365852816992036	36	29	18	21	7.28267584931173	5.52472610217809	3.78593323885327	3.99391023781834
AT1G07310	0.605063998520952	4.87942696636682	0.00173382382622474	0.0119335242312622	107	135	168	174	21.6457309965654	25.7185525446222	35.3353768959638	33.0923991133519
AT1G07320	-0.0188820442582814	8.06480976755394	0.892833239598183	0.971475018983356	1395	1415	1323	1252	282.203689160829	269.568532226966	278.266093055715	238.113124654693
AT1G07350	2.247365426414	6.30030558508984	4.78259578625438e-51	1.80772743081619e-48	124	163	567	705	25.0847723698515	31.0527708501734	119.256897023878	134.081272269616
AT1G07360	0.0109202543414704	5.67502625928993	0.954363759331795	1	254	274	245	250	51.3833240479216	52.1991362757516	51.5307579732806	47.5465504502183
AT1G07370	-0.17702064689752	3.07487573388463	0.6852358719779	0.860259514395369	38	51	25	49	7.68726895205127	9.71589762796837	5.25824060951842	9.31912388824278
AT1G07380	0.304107035529724	3.79045798135734	0.320496759107563	0.568059583055948	58	68	57	89	11.7331999794467	12.9545301706245	11.988788589702	16.9265719602777
AT1G07390	-0.336991096641386	3.62390421296932	0.292877143449768	0.538207120522515	65	74	42	61	13.1492758390351	14.0975769503855	8.83384422399095	11.6013583098533
AT1G07400	10.5806065181398	4.24734703179829	1.17717355370807e-56	5.34432570700165e-54	0	0	183	185	0	0	38.4903212616749	35.1844473331615
AT1G07410	0.384657295309673	1.59312486071601	0.580836048017357	0.792355565609694	7	17	14	15	1.41607585958839	3.23863254265612	2.94461474133032	2.8527930270131
AT1G07420	-0.562568555213079	4.10755380462769	0.0762589731328671	0.218528946793858	101	108	41	93	20.4319516883468	20.5748420356977	8.62351459961022	17.6873167674812
AT1G07440	-0.540325306499081	6.07372906215446	8.78312364420963e-05	0.000962548462134333	380	450	253	278	76.8726895205127	85.7285084820739	53.2133949683265	52.8717641006427
AT1G07450	1.49181546058314	3.06501137532526	0.000124672248509315	0.00129071263937383	25	19	57	59	5.05741378424425	3.61964813590979	11.988788589702	11.2209859062515
AT1G07470	0.216843638980042	5.52343048121776	0.167717601023907	0.374851268978301	219	222	217	262	44.3029447499797	42.2927308511564	45.6415284906199	49.8287848718288
AT1G07480	0.401159682124455	5.80216496312161	0.0062253454902777	0.0333999401659013	253	246	293	322	51.1810274965519	46.8649179702004	61.6265799435559	61.2399569798811
AT1G07485	0.399097955102469	3.63477857823816	0.272171318262745	0.514125085953055	61	47	49	86	12.340089633556	8.95386644146105	10.3061515946561	16.3560133548751
AT1G07490	0.410533789587595	3.58830804269526	0.259926232073854	0.499737944718057	59	45	48	83	11.9354965308164	8.57285084820739	10.0958219702754	15.7854547494725
AT1G07500	1.63033446412003	0.663324311470193	0.0760784893714381	0.218206373993931	3	3	6	12	0.606889654109311	0.571523389880493	1.26197774628442	2.28223442161048
AT1G07510	0.186337687163412	5.58032955275328	0.256939250260894	0.495996187390271	232	232	209	286	46.9327999177867	44.1978088174248	43.958891495574	54.3932537150497
AT1G07520	0.0104861893981345	4.50943948663138	1	1	131	101	93	127	26.5008482294399	19.2412874593099	19.5606550674085	24.1536476287109
AT1G07530	0.183093152931265	6.21610639724716	0.182267380199635	0.396923665624533	358	366	341	428	72.4221653903777	69.7258535654201	71.7224019138313	81.3996943707737
AT1G07570	-0.120685401490041	6.19911379890765	0.420104644494121	0.665811554155757	391	404	352	327	79.0979515855801	76.9651498372397	74.0360277820194	62.1908879888855
AT1G07590	0.036999494707932	7.06019836819952	0.807036870886035	0.92986085530725	714	655	679	627	144.439737678016	124.782606790574	142.81381495452	119.246748529147
AT1G07600	-0.130139780393686	5.44096966898137	0.458476664596553	0.699688297384822	243	226	204	195	49.1580619828542	43.0547620376638	42.9072433736703	37.0863093511703
AT1G07610	0.019673257878357	3.9515613691295	0.973331596604528	1	87	69	71	77	17.59979996917	13.1450379672513	14.9334033310323	14.6443375386672
AT1G07615	0.203241746041125	4.30581341695566	0.52672768101106	0.751540473946079	77	112	67	138	15.5768344554723	21.3368732222051	14.0920848335094	26.2456958485205
AT1G07620	-0.264719167463703	4.39913845187291	0.341916854022288	0.59113284259979	133	102	100	82	26.9054413321794	19.4317952559367	21.0329624380737	15.5952685476716
AT1G07630	-0.281313562537656	5.11131436314639	0.126914777268433	0.311224546673906	184	208	124	178	37.2225654520377	39.6256216983808	26.0808734232114	33.8531439205554
AT1G07640	-1.20215071600987	5.20710576551602	6.88207432374425e-11	2.33566455526088e-09	260	270	112	102	52.5971033561402	51.4371050892443	23.5569179306425	19.3989925836891
AT1G07650	-0.505737100605763	6.77924469192699	0.0072096493434478	0.0372515701399655	704	633	320	573	142.416772164318	120.591435264784	67.3054798018358	108.9766936319
AT1G07660	0.0915857075224921	4.62842617025453	0.700719421784474	0.869113903856602	110	137	103	143	22.2526206506747	26.0995681378758	21.6639513112159	27.1966268575249
AT1G07670	-0.226955264214514	5.79242623038464	0.116514142232745	0.293293695458425	288	333	223	272	58.2614067944938	63.4390962767347	46.9035062369043	51.7306468898375
AT1G07700	0.199824334981297	6.75037355919486	0.172862819182146	0.382536627869845	544	497	569	544	110.049323945155	94.6823749235349	119.677556272639	103.461293779675
AT1G07702	-0.323439767754393	0.830735747326835	0.774598915186028	0.912990509960917	7	9	3	9	1.41607585958839	1.71457016964148	0.630988873142211	1.71167581620786
AT1G07705	-0.507008607880463	5.19041748556997	0.00592948240087106	0.0321616860555969	220	222	151	138	44.5052413013494	42.2927308511564	31.7597732814913	26.2456958485205
AT1G07720	-0.695138567310919	6.1865842583559	2.51077923471453e-07	5.15176544316971e-06	436	500	258	280	88.2012963972198	95.2538983134154	54.2650430902301	53.2521365042445
AT1G07725	0.61700306006127	5.51999907543591	6.07248724575224e-05	0.000695539730459691	185	191	243	296	37.4248620034075	36.3869891557247	51.1100987245191	56.2951157330585
AT1G07728	0.613071206759502	5.52157039107252	6.84090995262993e-05	0.000772537909530446	186	191	243	296	37.6271585547773	36.3869891557247	51.1100987245191	56.2951157330585
AT1G07730	0.0634694096554116	1.8138336903681	1	1	15	17	17	14	3.03444827054655	3.23863254265612	3.57560361447253	2.66260682521222
AT1G07740	-0.326459848499251	3.31720641155266	0.352572484786445	0.601623421193971	54	57	33	50	10.9240137739676	10.8589444077294	6.94087760456432	9.50931009004366
AT1G07745	0.182875954035701	4.8312132962031	0.414467873131265	0.661125129528457	150	124	119	174	30.3444827054655	23.622966781727	25.0292253013077	33.0923991133519
AT1G07750	0.130178658257952	5.09682098315885	0.488972752524686	0.723930615185068	145	194	161	184	29.3329999486167	36.9585125456052	33.8630695252987	34.9942611313607
AT1G07770	0.0561950174488085	7.0041614182017	0.665587693463849	0.849058487025684	618	695	631	637	125.019268746518	132.402918655647	132.717992984245	121.148610547156
AT1G07780	-0.285932088602687	4.70252613338448	0.178823815061008	0.391103549232023	146	148	94	132	29.5352964999864	28.195153900771	19.7709846917893	25.1045786377153
AT1G07790	-0.700251229010265	4.68271526842546	0.00886572857245394	0.0440362405800553	128	200	67	122	25.8939585753306	38.1015593253662	14.0920848335094	23.2027166197065
AT1G07810	-0.135985538499295	6.28342410133675	0.313285105202416	0.560846672825685	415	433	317	405	83.9530688184546	82.4898759394178	66.6744909286936	77.0254117293536
AT1G07820	0.0872330754890184	5.4323980825368	0.58470860695094	0.795378508391846	193	242	202	228	39.0432344143656	46.1028867836931	42.4865841249089	43.3624540105991
AT1G07830	0.235483447601801	4.85178842242057	0.2434412333817	0.479257733285172	146	127	137	164	29.5352964999864	24.1944901716075	28.815158540161	31.1905370953432
AT1G07840	-0.327341296028715	5.24672506658209	0.0571816482528093	0.178987369621491	223	213	147	178	45.1121309554588	40.578160681515	30.9184547839683	33.8531439205554
AT1G07870	0.605849531290417	3.87711955466557	0.0307916345954448	0.11419206235021	57	62	79	90	11.5309034280769	11.8114833908635	16.6160403260782	17.1167581620786
AT1G07880	0.36136766080099	2.69939098908864	0.387588412640077	0.636634443631796	28	28	34	33	5.66430343835357	5.33421830555126	7.15120722894506	6.27614465942881
AT1G07890	0.0790799202828486	7.54318420206955	0.516602844981007	0.744064034869909	874	1022	872	993	176.807185897179	194.698968152621	183.407432460003	188.854898388267
AT1G07900	-0.100652235395575	0.751137240737784	1	1	6	8	8	4	1.21377930821862	1.52406237301465	1.6826369950459	0.760744807203493
AT1G07901	-0.098943260162156	1.61726481444024	0.924449107366755	0.985911236089999	12	17	14	11	2.42755861643724	3.23863254265612	2.94461474133032	2.0920482198096
AT1G07910	-0.332418444992697	5.55313068919446	0.028166135709153	0.107240489446048	264	278	182	220	53.4062895616193	52.961167462259	38.2799916372941	41.8409643961921
AT1G07920	0.0488715128955149	7.69713049925562	0.686676482048408	0.861059165058685	1001	1130	985	1066	202.49884792114	215.273810188319	207.174680015026	202.738491119731
AT1G07930	0.0727014801823611	7.78454074130824	0.546933854376353	0.767842393912531	1037	1210	1033	1167	209.781523770452	230.514433918465	217.270501985301	221.947297501619
AT1G07940	0.00844500226546764	7.25020589842161	0.950051904392032	0.997502753865207	762	821	703	781	154.149972143765	156.406901030628	147.861725939658	148.535423606482
AT1G07950	-0.156743053291899	4.51920317338199	0.475319502994892	0.713608571591319	124	124	93	115	25.0847723698515	23.622966781727	19.5606550674085	21.8714132071004
AT1G07960	-0.240119662805705	5.15016121393863	0.165854119620877	0.37257789022958	197	200	143	171	39.8524206198447	38.1015593253662	30.0771362864454	32.5218405079493
AT1G07970	-0.0279312197850867	5.11887988612936	0.911864364130732	0.980457414793819	153	211	163	168	30.9513723595748	40.1971450882613	34.2837287740601	31.9512819025467
AT1G07980	0.0389651059172772	4.3921042295105	0.903270496263416	0.976334985301963	94	119	91	113	19.0158758287584	22.6704277985929	19.1399958186471	21.4910408034987
AT1G07985	2.23596609854722	1.02597826936464	0.00708552262390086	0.0366973722785967	4	2	17	10	0.809186205479081	0.381015593253662	3.57560361447253	1.90186201800873
AT1G07990	0.2151806475409	6.33162283667174	0.112385657064794	0.286682322513966	389	386	375	467	78.6933584828406	73.5360094979567	78.8736091427764	88.8169562410078
AT1G08000	0.104648531732892	4.05016568084677	0.747746156761965	0.897081320880035	85	78	95	67	17.1952068664305	14.8596081368928	19.98131431617	12.7424755206585
AT1G08010	0.0132021158061094	4.51492923006555	1	1	124	109	83	139	25.0847723698515	20.7653498323246	17.4573588236012	26.4358820503214
AT1G08030	-0.00899687425967953	5.16954141171857	0.965357813296236	1	186	187	141	207	37.6271585547773	35.6249579692174	29.6564770376839	39.3685437727807
AT1G08040	-0.0454556748741398	5.25142353115287	0.801837641818562	0.926554125727426	182	219	167	195	36.8179723492982	41.721207461276	35.1250472715831	37.0863093511703
AT1G08050	-0.394488198058932	2.61957696120375	0.410407452920871	0.657641269322995	39	29	28	20	7.88956550342104	5.52472610217809	5.88922948266064	3.80372403601746
AT1G08060	0.46013321027446	5.64029525773895	0.00219927465364404	0.0144644890816432	214	222	248	313	43.2914619931308	42.2927308511564	52.1617468464228	59.5282811636733
AT1G08070	-0.043698589314529	2.32302083235968	1	1	24	25	25	19	4.85511723287448	4.76269491567077	5.25824060951842	3.61353783421659
AT1G08090	-2.34016408953471	0.121598260020831	0.0369048238015483	0.130678598167239	6	6	2	0	1.21377930821862	1.14304677976099	0.420659248761474	0
AT1G08110	0.140092155523126	6.80856134064096	0.280801347692365	0.52438249609368	553	557	553	587	111.869992907483	106.112842721145	116.312282282548	111.639300457113
AT1G08115	2.05713583162036	1.12375098047738	0.0245800913999112	0.0972610887662664	7	0	8	21	1.41607585958839	0	1.6826369950459	3.99391023781834
AT1G08125	0.160353720552845	4.85483206381685	0.467266645853136	0.706858599396602	136	146	116	180	27.5123309862887	27.8141383075173	24.3982364281655	34.2335163241572
AT1G08130	-0.33043845184248	5.11380363099367	0.0783947086601191	0.222794456559209	212	185	131	165	42.8868688903913	35.2439423759637	27.5531807938765	31.3807232971441
AT1G08160	-0.246656603106219	2.93166180468814	0.589478963224799	0.798439149387609	32	50	20	45	6.47348964383265	9.52538983134154	4.20659248761474	8.55837908103929
AT1G08165	0.226249227642716	0.418576294973122	1	1	7	2	4	6	1.41607585958839	0.381015593253662	0.841318497522948	1.14111721080524
AT1G08180	0.0457200244241012	3.07960683059435	0.960425566092673	1	38	45	35	45	7.68726895205127	8.57285084820739	7.36153685332579	8.55837908103929
AT1G08190	-0.207994648732958	6.89481981951753	0.0995901608809864	0.263889969938526	615	716	494	580	124.412379092409	136.403582384811	103.902834444084	110.307997044506
AT1G08200	0.0687250913084951	7.54464583431644	0.58383698001695	0.794649824457159	935	965	910	945	189.147275530735	183.840023744892	191.399958186471	179.725960701825
AT1G08210	0.272152001175886	5.70000330635053	0.0592532902936092	0.183549040171927	237	252	256	295	47.9442826746355	48.0079647499614	53.8443838414687	56.1049295312576
AT1G08220	-0.473051998668154	3.24303797493863	0.177752969871216	0.389557071419672	50	60	31	43	10.1148275684885	11.4304677976099	6.52021835580285	8.17800667743755
AT1G08230	-0.221823901775579	5.63959721047336	0.165591553006885	0.372216442820094	291	264	197	249	58.8682964486031	50.2940583094833	41.4349360030052	47.3563642484174
AT1G08250	-0.589479713475889	4.42121591388174	0.022142286311675	0.0899930114337252	136	127	91	71	27.5123309862887	24.1944901716075	19.1399958186471	13.503220327862
AT1G08260	0.323803722299186	4.86465875414421	0.226184051771999	0.456535973770128	111	157	106	210	22.4549172020445	29.9097240704124	22.2949401843581	39.9391023781834
AT1G08270	-0.524713797153442	2.18541515318386	0.297760884742604	0.543143127856092	26	25	16	17	5.25971033561402	4.76269491567077	3.36527399009179	3.23316543061484
AT1G08280	-1.31723653740385	3.44876827820246	9.50790990331197e-05	0.00103316786474715	70	86	29	29	14.1607585958839	16.3836705099075	6.09955910704137	5.51539985222532
AT1G08290	-0.28705833100509	0.984268317163136	0.710007512513216	0.875060086868951	12	6	4	10	2.42755861643724	1.14304677976099	0.841318497522948	1.90186201800873
AT1G08300	0.101459801761926	4.42743017082441	0.6949999566794	0.865795569751923	106	107	92	122	21.4434344451956	20.3843342390709	19.3503254430278	23.2027166197065
AT1G08310	0.248790169783244	0.186646540101717	0.999999999999997	1	6	1	2	6	1.21377930821862	0.190507796626831	0.420659248761474	1.14111721080524
AT1G08315	0.196367894099688	3.89405843763119	0.494481835120903	0.728143482974994	72	69	70	81	14.5653516986235	13.1450379672513	14.7230737066516	15.4050823458707
AT1G08340	-0.0045596733221941	1.70494101839469	1	1	12	18	10	18	2.42755861643724	3.42914033928296	2.10329624380737	3.42335163241572
AT1G08350	0.090732431129387	3.98627379411188	0.758384070454992	0.902995771753874	69	88	79	76	13.9584620445141	16.7646861031611	16.6160403260782	14.4541513368664
AT1G08360	0.109405258213117	7.32039375021416	0.389559799113794	0.638352944763491	770	834	801	807	155.768344554723	158.883502386777	168.47402912897	153.480264853305
AT1G08370	0.477709903282096	5.35236412957163	0.00344624597568378	0.0207994000229356	173	181	226	233	34.9973033869702	34.4819111894564	47.5344951100466	44.3133850196034
AT1G08380	0.310724754683104	8.27218843075772	0.0178040196325705	0.0762007296751913	1380	1503	1702	1613	279.169240890283	286.333218330127	357.981020696014	306.770343504808
AT1G08390	0.704508530779966	3.47793661105827	0.0329474842349494	0.119852577040877	36	50	55	76	7.28267584931173	9.52538983134154	11.5681293409405	14.4541513368664
AT1G08400	-0.886798061079656	3.58402645109233	0.0079228942748128	0.0403086917222397	86	70	36	43	17.3975034178002	13.3355457638782	7.57186647770653	8.17800667743755
AT1G08410	-0.514072873625309	4.61226819043638	0.0157789846052565	0.069224279980776	130	166	87	106	26.2985516780701	31.6242942400539	18.2986773211241	20.1597373908926
AT1G08420	0.0730339310235776	6.73875351694703	0.606479942751981	0.810419648996946	545	538	455	614	110.251620496525	102.493194585235	95.6999790932353	116.774327905736
AT1G08450	-0.126038616665146	6.97117043309841	0.313911725138665	0.56160337127592	640	726	539	628	129.469792876653	138.308660351079	113.367667541217	119.436934730948
AT1G08460	0.208379811213728	5.83374054600229	0.151614918809994	0.351748836254673	277	272	281	311	56.0361447294263	51.818120682498	59.1026244509871	59.1479087600715
AT1G08465	0.178504303411906	4.38142240708469	0.531035971037509	0.754702183256418	105	95	77	137	21.2411378938259	18.0982406795489	16.1953810773167	26.0555096467196
AT1G08470	-0.0438795365738561	4.98489108596875	0.819737382366868	0.937316704849013	159	173	132	169	32.1651516677935	32.9578488164417	27.7635104182573	32.1414681043476
AT1G08480	-0.242618488369099	5.63121243797144	0.131407772529481	0.318194652813819	263	294	225	212	53.2039930102496	56.0092922082883	47.3241654856658	40.3194747817851
AT1G08490	-0.1825172587635	6.49004878583294	0.206962025027928	0.431775644638893	495	498	419	394	100.136792928036	94.8728827201618	88.1281126155288	74.933363509544
AT1G08500	-0.236216051270036	1.27510941195137	0.832417560227164	0.944301190963359	6	17	8	10	1.21377930821862	3.23863254265612	1.6826369950459	1.90186201800873
AT1G08510	0.200091744494274	7.31687076152378	0.102224192695705	0.268837075388145	746	802	797	859	150.913227321849	152.787252894718	167.632710631447	163.36994734695
AT1G08520	0.153951119324908	8.33719202976413	0.211896859534039	0.437319556371386	1543	1654	1647	1658	312.143578763555	315.099895620778	346.412891355074	315.328722585848
AT1G08530	-0.376141431521618	4.34926293548174	0.124901360079077	0.307932410569684	124	111	71	99	25.0847723698515	21.1463654255782	14.9334033310323	18.8284339782864
AT1G08540	0.0161640591503835	7.22455229051872	0.90575860296563	0.977730349947836	767	782	737	719	155.161454900614	148.977096962182	155.012933168603	136.743879094828
AT1G08550	-0.484511596317043	6.75027402030852	0.00223639689056455	0.0146436898299636	715	585	434	434	144.642034229386	111.447061026696	91.2830569812399	82.540811581579
AT1G08560	0.219768018750462	4.1743215680974	0.582468465013661	0.793547481084284	53	119	57	131	10.7217172225978	22.6704277985929	11.988788589702	24.9143924359144
AT1G08570	-0.0424836711597225	7.34431716923432	0.742350477015371	0.894446331417282	848	870	763	790	171.547475561565	165.741783065343	160.481503402502	150.24709942269
AT1G08580	-0.635236648253321	4.95351620621566	0.000513172749944872	0.00429545423390677	190	198	109	124	38.4363447602563	37.7205437321125	22.9259290575003	23.5830890233083
AT1G08590	0.320150794003116	3.96518852235474	0.241344965596874	0.476668955455138	66	76	80	85	13.3515723904048	14.4785925436391	16.826369950459	16.1658271530742
AT1G08592	0.217788647404581	3.86083673855492	0.450495640972829	0.692440178387289	64	73	75	73	12.9469792876653	13.9070691537587	15.7747218285553	13.8835927314637
AT1G08600	0.0461485180965422	5.70935117255435	0.776047980632729	0.913245645727192	276	257	255	258	55.8338481780566	48.9605037330955	53.6340542170879	49.0680400646253
AT1G08610	-0.804808255554916	3.8715833155265	0.00681211321488286	0.0356646133740622	100	88	42	59	20.229655136977	16.7646861031611	8.83384422399095	11.2209859062515
AT1G08620	-0.2563785274496	5.73006587292779	0.0762528346405481	0.218528946793858	293	306	217	251	59.2728895513427	58.2953857678102	45.6415284906199	47.7367366520192
AT1G08630	1.96047413446173	3.74866106161755	2.33834819185092e-06	3.87586741997509e-05	13	44	93	112	2.62985516780701	8.38234305158056	19.5606550674085	21.3008546016978
AT1G08640	-0.533049392675034	6.54940698554577	0.000244329602652714	0.00229417523153257	553	599	388	350	111.869992907483	114.114170179472	81.607894259726	66.5651706303056
AT1G08650	0.648071731132473	2.78393481068164	0.118085958609618	0.295859504044398	27	26	33	45	5.46200688698379	4.9532027122976	6.94087760456432	8.55837908103929
AT1G08660	-0.287359288330272	5.68236361056689	0.0515628676850526	0.166361030572064	272	314	201	247	55.0246619725775	59.8194481408249	42.2762545005281	46.9759918448157
AT1G08680	0.369920527211023	5.9671559061566	0.0129874757649106	0.0596236176042346	255	314	295	392	51.5856205992914	59.8194481408249	62.0472391923174	74.5529911059423
AT1G08700	0.162512099645981	5.5213739153778	0.289455367716006	0.534898838363135	209	241	223	246	42.279979236282	45.9123789870662	46.9035062369043	46.7858056430148
AT1G08710	-0.192815159332056	4.38175862555128	0.397847619691676	0.646217438894207	108	120	86	100	21.8480275479352	22.8609355952197	18.0883476967434	19.0186201800873
AT1G08720	0.318985477502799	5.99735800076573	0.0388060675422576	0.135764893650109	316	273	328	359	63.9257102328474	52.0086284791248	68.9881167968817	68.2768464465135
AT1G08730	0.247198784757148	2.18503111079501	0.679810595293394	0.857365963684598	13	27	20	24	2.62985516780701	5.14371050892443	4.20659248761474	4.56446884322096
AT1G08750	0.053939710288692	4.92751173968977	0.782121458471915	0.916643686464197	136	173	145	153	27.5123309862887	32.9578488164417	30.4977955352069	29.0984888755336
AT1G08760	0.285781975113934	4.91113780050233	0.129823516953038	0.315730007542764	138	142	144	175	27.9169240890283	27.05210712101	30.2874659108261	33.2825853151528
AT1G08770	-0.000271197178807877	4.49778407585754	1	1	97	136	106	110	19.6227654828677	25.909060341249	22.2949401843581	20.920482198096
AT1G08780	0.185494906119578	4.61495409398317	0.470127504495559	0.709293879953111	130	105	101	151	26.2985516780701	20.0033186458172	21.2432920624544	28.7181164719318
AT1G08800	0.0441329653736808	5.69824088415212	0.791458511197599	0.921405376861871	266	264	230	281	53.8108826643589	50.2940583094833	48.3758136075695	53.4423227060454
AT1G08810	0.154578031597211	5.56410898423712	0.403137359111661	0.650915392545062	246	217	256	223	49.7649516369635	41.3401918680223	53.8443838414687	42.4115230015947
AT1G08820	0.19470681586167	6.01117018345415	0.176889431862593	0.388282575497063	279	348	300	369	56.4407378321659	66.2967132261371	63.0988873142211	70.1787084645222
AT1G08830	0.0541378483161008	7.36084739353055	0.684113289587396	0.859768901031956	753	934	811	812	152.329303181437	177.93428204946	170.577325372778	154.431195862309
AT1G08840	0.161940114983113	5.20930821121121	0.345240273260641	0.594373202433274	166	196	168	210	33.5812275273818	37.3395281388588	35.3353768959638	39.9391023781834
AT1G08845	0.830312716266187	3.41473377891593	0.0163810377912021	0.0712654627625826	31	47	60	69	6.27119309246288	8.95386644146105	12.6197774628442	13.1228479242602
AT1G08880	-0.147812536661701	5.54472344239629	0.343211985850234	0.592574782914014	237	272	201	227	47.9442826746355	51.818120682498	42.2762545005281	43.1722678087982
AT1G08890	-0.999102554470662	2.75240254260983	0.0277243131236246	0.105976915344857	34	54	15	26	6.87808274657219	10.2874210178489	3.15494436571105	4.9448412468227
AT1G08900	0.449817561879743	6.05094594554704	0.0017667406996708	0.0121367126463432	281	302	374	366	56.8453309349054	57.5333545813029	78.6632795183956	69.6081498591196
AT1G08910	0.377726843127121	5.32003521309467	0.0759991462524338	0.218011241414906	188	171	162	279	38.0317516575168	32.5768332231881	34.0733991496794	53.0619503024436
AT1G08920	0.127289471523171	4.06535053244168	0.676784388023016	0.855824296951478	75	89	96	69	15.1722413527328	16.9551938997879	20.1916439405508	13.1228479242602
AT1G08930	0.386618322334783	7.47047463365516	0.00144177890950695	0.0101993291884644	752	854	933	1021	152.127006630067	162.693658319314	196.237539547228	194.180112038691
AT1G08940	-0.00874750757115527	3.00917601959278	1	1	41	39	27	48	8.29415860616058	7.4298040684464	5.6788998582799	9.12893768644191
AT1G08960	-0.737948855019824	3.8788827890327	0.0151771068088961	0.0671516785772761	94	92	38	67	19.0158758287584	17.5267172896684	7.99252572646801	12.7424755206585
AT1G08970	-0.101016078912855	5.5304612155327	0.523707717709806	0.749815335286091	237	259	192	240	47.9442826746355	49.3415193263492	40.3832878811015	45.6446884322096
AT1G08980	-0.254342751212678	6.80679193890961	0.0470258716075247	0.155946624286643	632	635	453	540	127.851420465695	120.972450858038	95.2793198444739	102.700548972471
AT1G09000	-0.244159387772466	1.81029508899865	0.682116277545626	0.858125747938824	19	16	8	20	3.84363447602563	3.04812474602929	1.6826369950459	3.80372403601746
AT1G09010	0.370743505283967	7.12623660311894	0.00248311313830227	0.0159344114404304	600	672	716	817	121.377930821862	128.02123933323	150.596011056608	155.382126871313
AT1G09020	-0.0567150926114135	6.06246615674384	0.707591681906171	0.874374670006748	361	346	269	369	73.029055044487	65.9156976328835	56.5786689584182	70.1787084645222
AT1G09040	-0.905703672748091	2.55076020658821	0.0589956428829378	0.182986163773836	32	42	12	25	6.47348964383265	8.0013274583269	2.52395549256884	4.75465504502183
AT1G09050	0.232284673858726	2.57958820293371	0.649436655597105	0.838260227658828	19	35	25	34	3.84363447602563	6.66777288193908	5.25824060951842	6.46633086122969
AT1G09060	0.389726165310803	6.52207783610152	0.003166349512076	0.0194078599504894	414	414	455	560	83.7507722670849	78.870227803508	95.6999790932353	106.504273008489
AT1G09070	1.12878370118074	7.20313614573228	1.15644307441115e-17	7.87729793124512e-16	445	522	980	982	90.0219653595477	99.4450698392057	206.123031893122	186.762850168457
AT1G09080	-0.762945398579621	1.15213435241662	0.274702633363582	0.517263478005554	8	16	6	7	1.61837241095816	3.04812474602929	1.26197774628442	1.33130341260611
AT1G09100	-0.199895309200692	5.19844715968399	0.240882720479999	0.476158347281885	193	213	148	182	39.0432344143656	40.578160681515	31.1287844083491	34.6138887277589
AT1G09130	0.0720968092125177	7.30434149817426	0.57690112346985	0.789970569608372	802	803	776	795	162.241834198556	152.977760691345	163.215788519452	151.198030431694
AT1G09140	0.351908146341761	6.86276315463406	0.00977851393888412	0.0474573044309842	555	508	576	695	112.274586010222	96.7779606864301	121.149863643305	132.179410251607
AT1G09150	-0.0629584728160016	5.77218923756772	0.669285356378943	0.851326587515015	272	308	247	270	55.0246619725775	58.6764013610639	51.951417222042	51.3502744862357
AT1G09160	0.225488633483518	5.8880212295011	0.119500215996497	0.298239987540714	278	289	306	311	56.2384412807961	55.0567532251541	64.3608650605055	59.1479087600715
AT1G09170	0.196923959036885	0.517259615209245	0.890695990923113	0.97082136249151	2	8	0	11	0.40459310273954	1.52406237301465	0	2.0920482198096
AT1G09180	-0.112983112158129	2.73306130527688	0.839657676311626	0.948300729240537	36	32	36	22	7.28267584931173	6.09624949205859	7.57186647770653	4.18409643961921
AT1G09190	-0.601919202888667	2.39393525418137	0.290085309669657	0.535435704608995	36	25	25	12	7.28267584931173	4.76269491567077	5.25824060951842	2.28223442161048
AT1G09195	0.080399574127811	5.20273692843394	0.697236367059147	0.867319430237734	201	168	184	180	40.6616068253238	32.0053098333076	38.7006508860556	34.2335163241572
AT1G09200	-0.191794475657868	4.87971958614737	0.421038614087104	0.666422642561548	119	207	124	140	24.0732896130027	39.435113901754	26.0808734232114	26.6260682521222
AT1G09210	0.380938910455011	6.65921264765619	0.00513118711379702	0.0286717560377023	417	500	482	634	84.3576619211942	95.2538983134154	101.378878951515	120.578051941754
AT1G09220	-1.15496075410659	1.44285009814382	0.0981837383902989	0.261403779762239	22	11	4	10	4.45052413013494	2.09558576289514	0.841318497522948	1.90186201800873
AT1G09230	0.177019824274024	5.32228617057916	0.374860959115044	0.625157427879635	218	169	175	237	44.1006481986099	32.1958176299344	36.807684266629	45.0741298268069
AT1G09240	-1.61821682665664	3.78720342315591	8.84234671088844e-07	1.60957429221715e-05	113	96	24	40	22.859510304784	18.2887484761758	5.04791098513769	7.60744807203493
AT1G09250	0.230500431125267	5.43630381572924	0.146053115505841	0.342616107078563	203	210	202	251	41.0661999280633	40.0066372916345	42.4865841249089	47.7367366520192
AT1G09270	0.131473731073535	6.37020545027523	0.327428327239729	0.575261904387674	382	441	372	470	77.2772826232522	84.0139383124324	78.2426202696342	89.3875148464104
AT1G09280	0.336428666609284	6.06639172517553	0.0215026736744842	0.088204059980014	316	299	317	411	63.9257102328474	56.9618311914224	66.6744909286936	78.1665289401589
AT1G09290	-0.0330278610817994	4.68572135952067	0.909596351680737	0.97913160997038	97	173	115	129	19.6227654828677	32.9578488164417	24.1879068037848	24.5340200323126
AT1G09300	-0.0952564495831514	4.61791557410564	0.642563865193481	0.833447963217247	123	138	103	125	24.8824758184817	26.2900759345027	21.6639513112159	23.7732752251091
AT1G09310	-0.000165175558244525	7.73659568133738	1	1	1022	1208	1016	1054	206.747075499905	230.133418325212	213.694898370829	200.45625669812
AT1G09320	0.0768588530346844	4.05999232976746	0.820976657909444	0.938113042947264	74	92	65	99	14.969944801363	17.5267172896684	13.6714255847479	18.8284339782864
AT1G09330	-0.117099391429054	5.39044607235426	0.480785770929848	0.717345766734882	201	252	178	211	40.6616068253238	48.0079647499614	37.4386731397712	40.1292885799842
AT1G09340	-0.0690894538343942	8.59389273063647	0.635799247726679	0.828800520586096	2113	2008	1917	1729	427.452613044324	382.539655626676	403.201889937873	328.83194291371
AT1G09390	0.725985195424875	5.15992826456216	0.000378455845558235	0.00331915074377893	108	173	212	218	21.8480275479352	32.9578488164417	44.5898803687162	41.4605919925903
AT1G09400	1.06397827924637	1.38978537498933	0.123105447700454	0.304751986043619	7	8	8	22	1.41607585958839	1.52406237301465	1.6826369950459	4.18409643961921
AT1G09410	0.565512449715281	1.12169760800236	0.456710906211622	0.698288082094023	7	8	7	14	1.41607585958839	1.52406237301465	1.47230737066516	2.66260682521222
AT1G09415	0.246507414494908	5.02072639460777	0.179771735360988	0.392686656380031	148	159	167	172	29.939889602726	30.2907396636661	35.1250472715831	32.7120267097502
AT1G09420	0.897718334674758	4.4176973204832	7.73112710392667e-05	0.000860964397356408	71	83	120	148	14.3630551472537	15.812147120027	25.2395549256884	28.1475578665292
AT1G09421	1.17212855253057	2.79597418555189	0.011484773799537	0.0540112184761344	26	16	34	56	5.25971033561402	3.04812474602929	7.15120722894506	10.6504273008489
AT1G09430	0.401930299334177	7.04377194583933	0.00176727459658066	0.0121367126463432	540	648	710	748	109.240137739676	123.449052214186	149.334033310323	142.259278947053
AT1G09440	0.673486343936618	5.13032217775972	0.000365016184496474	0.00322032814120757	148	131	207	208	29.939889602726	24.9565213581148	43.5382322468126	39.5587299745816
AT1G09450	0.560633914630875	1.93062743351303	0.315331712346006	0.563046444877172	13	16	18	22	2.62985516780701	3.04812474602929	3.78593323885327	4.18409643961921
AT1G09460	2.00400961446906	3.83935729347744	8.01763537173111e-08	1.78471082056421e-06	17	42	88	133	3.43904137328609	8.0013274583269	18.5090069455049	25.2947648395161
AT1G09470	-0.491847886407308	1.81036069307189	0.429408644744797	0.672999726499731	15	23	12	13	3.03444827054655	4.38167932241711	2.52395549256884	2.47242062341135
AT1G09480	0.395674263568537	1.89044919907347	0.512270572919095	0.740702057767882	12	18	14	23	2.42755861643724	3.42914033928296	2.94461474133032	4.37428264142008
AT1G09486	-0.9137274876159	1.83087624092897	0.116414534904172	0.293129698311754	19	24	12	9	3.84363447602563	4.57218711904394	2.52395549256884	1.71167581620786
AT1G09490	0.281128773709	5.77543521645633	0.0570177016327405	0.178662261764359	258	255	284	297	52.1925102534007	48.5794881398419	59.7336133241293	56.4853019348593
AT1G09500	-0.202216277496821	2.90930271194775	0.707872024292514	0.874433946117245	56	23	40	24	11.3286068767071	4.38167932241711	8.41318497522948	4.56446884322096
AT1G09520	0.665889036070749	4.43798565384849	0.00351962403333094	0.0211298014607663	75	98	114	142	15.1722413527328	18.6697640694294	23.977577179404	27.006440655724
AT1G09530	-0.0625084420309746	4.43307989370086	0.791807816846628	0.921441550579683	117	109	86	117	23.6686965102631	20.7653498323246	18.0883476967434	22.2517856107022
AT1G09560	0.119526503200349	5.79140369019585	0.422302898942527	0.667286671144862	241	312	259	300	48.7534688801146	59.4384325475712	54.4753727146109	57.0558605402619
AT1G09570	1.53229495397121	7.98280790733966	2.57541912030574e-35	4.77368792135901e-33	619	742	1726	1937	125.221565297888	141.356785097108	363.028931681152	368.390672888291
AT1G09575	1.4491269148251	4.12737397445955	1.84853715330053e-07	3.88595972782709e-06	55	41	114	132	11.1263103253374	7.81081966170006	23.977577179404	25.1045786377153
AT1G09580	-0.241969185013517	3.54811492885786	0.461178703785905	0.701911778281168	58	70	44	57	11.7331999794467	13.3355457638782	9.25450347275243	10.8406135026498
AT1G09590	-0.185306361222837	6.4244238783001	0.161115458446109	0.366252675998307	442	510	374	405	89.4150757054384	97.1589762796837	78.6632795183956	77.0254117293536
AT1G09600	-0.589675219581598	0.518463615447115	0.605118882871697	0.809330236947041	4	9	2	6	0.809186205479081	1.71457016964148	0.420659248761474	1.14111721080524
AT1G09610	0.272915181943438	1.63910722228377	0.725995580084545	0.88542431970706	7	19	14	15	1.41607585958839	3.61964813590979	2.94461474133032	2.8527930270131
AT1G09620	-0.0746478291651433	7.91384008125962	0.53048765930748	0.754312208340363	1237	1346	1046	1244	250.240834044406	256.423494259714	220.004787102251	236.591635040286
AT1G09630	-0.191832231165849	4.66497800645207	0.363025330833196	0.612573468353599	138	140	108	119	27.9169240890283	26.6710915277563	22.7155994331196	22.6321580143039
AT1G09640	0.0444652144064109	7.75272886700915	0.711173068581115	0.875656824414803	1047	1171	1003	1128	211.804489284149	223.084629850019	210.960613253879	214.530035631385
AT1G09645	0.032122657885123	4.74962846391413	0.890479978610651	0.970695688061384	134	140	127	134	27.1077378835492	26.6710915277563	26.7118622963536	25.484951041317
AT1G09660	-0.543705847808607	5.61249275219459	0.000374945194463963	0.00329135633592068	303	297	184	200	61.2958550650404	56.5808155981688	38.7006508860556	38.0372403601746
AT1G09680	-0.413303608109112	2.00203680338209	0.420672629553157	0.66617155014345	21	22	15	15	4.24822757876517	4.19117152579028	3.15494436571105	2.8527930270131
AT1G09690	0.0348715066273413	7.07540085046404	0.790750401571924	0.921193220041784	667	722	663	659	134.931799763637	137.546629164572	139.448540964429	125.332706986775
AT1G09700	0.264862207819221	4.15702019217526	0.298856841479535	0.544681310612514	79	87	87	99	15.9814275582118	16.5741783065343	18.2986773211241	18.8284339782864
AT1G09710	0.293716711824545	4.37464729411376	0.226797975082518	0.456969679858862	101	90	102	117	20.4319516883468	17.1457016964148	21.4536216868352	22.2517856107022
AT1G09730	0.33901112784161	6.22203030361441	0.0162237967757945	0.0706930674608932	320	367	347	466	64.7348964383265	69.9163613620469	72.9843796601157	88.6267700392069
AT1G09740	-0.0635212318440095	4.19468203445033	0.852802725876308	0.955288690627727	83	109	89	81	16.7906137636909	20.7653498323246	18.7193365698856	15.4050823458707
AT1G09750	0.337166260915915	6.47012256626975	0.0643054264188557	0.193871708645024	304	519	437	526	61.4981516164101	98.8735464493252	91.9140458543821	100.037942147259
AT1G09760	0.138319537011864	5.69928724060248	0.376404835783203	0.626443723649196	238	276	268	257	48.1465792260053	52.5801518690053	56.3683393340375	48.8778538628244
AT1G09770	0.195541859815453	7.6927424522539	0.134326514446546	0.323393558009999	953	1062	917	1245	192.788613455391	202.319280017694	192.872265557136	236.781821242087
AT1G09780	-0.752680709659589	7.34641079050073	3.72678438884186e-09	1.03072055471599e-07	1081	1043	552	626	218.682572030722	198.699631881785	116.101952658167	119.056562327347
AT1G09794	-0.659766052673789	2.47929289512735	0.136627180102365	0.327582357068818	31	35	16	23	6.27119309246288	6.66777288193908	3.36527399009179	4.37428264142008
AT1G09795	-0.524060273428656	6.49370338067531	0.000250290289489309	0.0023421582089735	535	570	371	342	108.228654982827	108.589444077294	78.0322906452534	65.0436810158986
AT1G09800	-0.708927006835098	2.55651105512666	0.211152565951206	0.436490677722406	48	22	13	28	9.71023446574897	4.19117152579028	2.73428511694958	5.32521365042445
AT1G09810	-0.45057180599919	4.72598349887455	0.039237683126987	0.136704286578516	171	142	105	109	34.5927102842307	27.05210712101	22.0846105599774	20.7302959962952
AT1G09812	0.440448537280513	1.27555035671684	0.585685510829625	0.795917355761226	6	12	7	16	1.21377930821862	2.28609355952197	1.47230737066516	3.04297922881397
AT1G09815	-0.0416675787183091	4.43451372859787	0.893308582065075	0.971606889446597	126	98	85	120	25.489365472591	18.6697640694294	17.8780180723626	22.8223442161048
AT1G09820	-0.135967834068934	3.4059489450103	0.746179196116072	0.896405378858483	44	68	39	56	8.90104826026989	12.9545301706245	8.20285535084874	10.6504273008489
AT1G09830	-0.652401844740088	5.88614027548359	4.3520316347524e-05	0.000518505029809159	351	399	235	207	71.0060895307893	76.0126108541055	49.4274617294732	39.3685437727807
AT1G09840	-0.172679577475023	6.07692169132949	0.21680219251055	0.444039084681882	352	392	269	348	71.2083860821591	74.6790562777177	56.5786689584182	66.1847982267038
AT1G09850	-0.893427055116756	5.14247566816677	4.60855677399572e-07	8.96459625956765e-06	218	256	105	133	44.1006481986099	48.7699959364687	22.0846105599774	25.2947648395161
AT1G09870	-0.219404369057656	5.45897915989733	0.164781043760044	0.371438670748437	222	269	179	214	44.909834404089	51.2465972926175	37.6490027641519	40.6998471853869
AT1G09890	0.468519732564516	2.27524024577299	0.365114734565896	0.614717240410033	17	22	16	35	3.43904137328609	4.19117152579028	3.36527399009179	6.65651706303056
AT1G09900	-1.05296010117284	5.0331816622156	1.70388315819859e-08	4.28795765543005e-07	229	225	99	105	46.3259102636774	42.8642542410369	20.822632813693	19.9695511890917
AT1G09910	0.133838741712128	5.87229241172389	0.443317179144015	0.686191204621743	300	279	240	358	60.6889654109311	53.1516752588858	50.4791098513769	68.0866602447126
AT1G09920	0.0461019670669266	5.38947771485209	0.792265640616176	0.921863026145834	210	217	197	214	42.4822757876517	41.3401918680223	41.4349360030052	40.6998471853869
AT1G09932	-1.41360963801883	3.06725612246287	0.000373268848006556	0.00328262024772919	65	55	20	22	13.1492758390351	10.4779288144757	4.20659248761474	4.18409643961921
AT1G09940	-0.0970018774372774	5.98194391515589	0.509092962923026	0.738516447995148	306	374	285	306	61.9027447191497	71.2499159384347	59.94394294851	58.1969777510672
AT1G09960	-0.688936806909059	3.10409038154243	0.14701762227515	0.344273409207734	48	57	14	48	9.71023446574897	10.8589444077294	2.94461474133032	9.12893768644191
AT1G09970	-0.490422947509126	7.08482272781399	7.38459510247783e-05	0.000828114251253433	803	849	504	594	162.444130749925	161.741119336179	106.006130687891	112.970603869719
AT1G09980	-0.199120464912699	5.83074256656876	0.209184408056875	0.434034987628444	338	291	238	275	68.3762343629823	55.4377688184078	50.0584506026154	52.3012054952401
AT1G09995	-0.177194562891166	3.25941141961655	0.650306233547876	0.838861968957603	43	59	37	47	8.69875170890012	11.239960000983	7.78219610208727	8.93875148464104
AT1G10000	-0.254892786372701	1.33422699630149	0.745769680702483	0.896271953547491	14	10	6	13	2.83215171917678	1.90507796626831	1.26197774628442	2.47242062341135
AT1G10020	1.06174011873359	6.3254791557126	2.09240080999165e-13	9.649571869428e-12	239	304	526	525	48.3488757773751	57.9143701745566	110.633382424268	99.8477559454584
AT1G10030	0.341677510758975	4.18628543539056	0.220235405584033	0.448829465423766	76	89	109	84	15.3745379041025	16.9551938997879	22.9259290575003	15.9756409512733
AT1G10040	-1.1864435360147	2.05270241809066	0.0250727406958906	0.098711823449481	28	26	11	11	5.66430343835357	4.9532027122976	2.31362586818811	2.0920482198096
AT1G10050	0.328232339633497	3.98581981373116	0.261553443496959	0.501338941065017	76	67	68	101	15.3745379041025	12.7640223739977	14.3024144578901	19.2088063818882
AT1G10060	-0.548671723852146	4.35636403169813	0.0630030990629238	0.191221950709225	138	110	93	64	27.9169240890283	20.9558576289514	19.5606550674085	12.1719169152559
AT1G10070	1.95026456476516	5.61435645737466	2.43188443025279e-20	1.9864167865247e-18	79	132	302	461	15.9814275582118	25.1470291547417	63.5195465629826	87.6758390302025
AT1G10090	-0.736582296203231	5.49228564514454	0.000162166609908977	0.00162394064374824	279	303	118	211	56.4407378321659	57.7238623779297	24.818895676927	40.1292885799842
AT1G10095	0.265649857592768	3.77254243087502	0.395966387152474	0.644758137300603	64	62	61	81	12.9469792876653	11.8114833908635	12.830107087225	15.4050823458707
AT1G10120	0.500050082794167	5.03891861870842	0.00600486476618785	0.0324700639825535	134	148	162	211	27.1077378835492	28.195153900771	34.0733991496794	40.1292885799842
AT1G10130	-0.148363284845163	6.2893018296485	0.267450071311049	0.50869610504816	429	425	332	388	86.7852205376314	80.9658135664031	69.8294352944047	73.7922462987388
AT1G10140	0.92231813569986	3.55433752868585	0.00794718187827087	0.0404002703236887	33	50	80	65	6.67578619520242	9.52538983134154	16.826369950459	12.3621031170568
AT1G10150	1.25671782963784	6.17943444403808	4.1398117917622e-19	3.16679174245238e-17	211	235	490	501	42.6845723390215	44.7693322073052	103.061515946561	95.2832871022375
AT1G10155	0.267249154559094	3.23042511907429	0.531938864373595	0.755518697340646	52	33	47	49	10.519420671228	6.28675728868542	9.88549234589464	9.31912388824278
AT1G10170	0.474062152202816	6.40394074218782	0.00138472604709404	0.00989612848191017	350	389	394	569	70.8037929794196	74.1075328878372	82.8698720060104	108.215948824697
AT1G10180	-0.0832471831912548	5.01588820903169	0.672005834690394	0.852814777835861	160	184	148	154	32.3674482191632	35.0534345793369	31.1287844083491	29.2886750773345
AT1G10200	-0.214296732481861	6.05823019183908	0.167655644588275	0.374840947901361	328	418	250	351	66.3532688492846	79.6322589900153	52.5824060951842	66.7553568321065
AT1G10210	0.604035333300601	4.4992296176442	0.00597914805889539	0.0323582361401815	87	98	114	149	17.59979996917	18.6697640694294	23.977577179404	28.3377440683301
AT1G10230	0.363910298049237	3.39554373963912	0.309639647050278	0.556508345884344	44	49	59	52	8.90104826026989	9.33488203471471	12.4094478384635	9.8896824936454
AT1G10240	0.137761270922791	4.2186045400072	0.604303232162988	0.808862379704034	99	82	92	94	20.0273585856072	15.6216393234001	19.3503254430278	17.8775029692821
AT1G10270	-0.897842209624393	3.95980204984434	0.00125612696456308	0.00912028606247929	105	100	44	59	21.2411378938259	19.0507796626831	9.25450347275243	11.2209859062515
AT1G10280	-0.4896548477528	3.7512055096608	0.097898955138835	0.260878927040548	79	80	45	61	15.9814275582118	15.2406237301465	9.46483309713316	11.6013583098533
AT1G10290	-0.0821503612362912	6.60166705800147	0.527580946642554	0.752287736402731	488	553	422	495	98.7207170684478	105.350811534637	88.759101488671	94.1421698914322
AT1G10310	-0.85315555921364	4.78364263369551	5.06791965845393e-05	0.000590297808193452	194	169	87	101	39.2455309657354	32.1958176299344	18.2986773211241	19.2088063818882
AT1G10320	-0.169373160241766	5.09188010593014	0.384112088052355	0.633147822496375	194	178	126	185	39.2455309657354	33.9103877995759	26.5015326719729	35.1844473331615
AT1G10330	-0.608864927774389	1.74877835905995	0.317793242140104	0.565451387182462	23	14	7	16	4.65282068150471	2.66710915277563	1.47230737066516	3.04297922881397
AT1G10340	1.41417360698255	3.85920150322903	3.46202400654891e-06	5.52462224952345e-05	39	42	82	121	7.88956550342104	8.0013274583269	17.2470291992204	23.0125304179057
AT1G10350	-0.441747005078965	4.23141764701775	0.104862211474521	0.27338772661541	103	118	55	98	20.8365447910863	22.479920001966	11.5681293409405	18.6382477764856
AT1G10360	0.209786286114796	6.90103139934186	0.133913325896294	0.322640567841876	585	568	633	607	118.343482551316	108.20842848404	133.138652233007	115.44302449313
AT1G10370	-0.242075712756672	5.48481206804885	0.303348557110315	0.550075312469566	268	233	234	157	54.2154757670984	44.3883166140516	49.2171321050925	29.8592336827371
AT1G10380	0.687958620011493	3.39795976284159	0.112638306575036	0.287036995673549	43	39	81	40	8.69875170890012	7.4298040684464	17.0366995748397	7.60744807203493
AT1G10390	0.0972002573705211	7.08666932869322	0.436518216744489	0.679723368908087	652	718	658	706	131.89735149309	136.784597978065	138.396892842525	134.271458471416
AT1G10410	-0.770412417441265	5.25370218573756	7.36656095794366e-06	0.000108649728834185	248	248	119	153	50.169544739703	47.2459335634541	25.0292253013077	29.0984888755336
AT1G10417	-2.44745704777368	0.56644019058552	0.0142584280482769	0.0641895650365796	5	14	2	1	1.01148275684885	2.66710915277563	0.420659248761474	0.190186201800873
AT1G10430	0.23878809619753	5.7563735960511	0.141630770983428	0.335778670796646	219	298	284	281	44.3029447499797	56.7713233947956	59.7336133241293	53.4423227060454
AT1G10450	0.178192204449403	6.245263448336	0.213852572697692	0.440269851546268	382	357	343	441	77.2772826232522	68.0112833957786	72.1430611625928	83.8721149941851
AT1G10460	0.167471378153679	1.63760853000296	0.868479265153243	0.961022795604448	6	21	12	16	1.21377930821862	4.00066372916345	2.52395549256884	3.04297922881397
AT1G10470	-0.275784707676688	7.10791830920629	0.0591663824533518	0.183309282313286	799	772	631	574	161.634944544446	147.072018995913	132.717992984245	109.166879833701
AT1G10490	-0.4094198481692	6.28909741123961	0.00178566265436523	0.0122368357583358	452	475	306	345	91.4380412191361	90.4912033977447	64.3608650605055	65.6142396213012
AT1G10500	-0.0385221350303416	6.30051919769102	0.82078114703351	0.938000840133091	396	435	401	348	80.109434342429	82.8708915326714	84.3421793766755	66.1847982267038
AT1G10510	-0.151144021252672	6.7799816717094	0.286132365414304	0.531180047004192	596	607	520	486	120.568744616383	115.638232552486	109.371404677983	92.4304940752243
AT1G10520	0.944052693306776	1.83722482233747	0.0953349911811254	0.255850288876313	10	13	24	17	2.0229655136977	2.4766013561488	5.04791098513769	3.23316543061484
AT1G10522	-0.503139234834189	5.28825356557724	0.00219600271823505	0.0144528318195347	221	253	140	172	44.7075378527192	48.1984725465882	29.4461474133032	32.7120267097502
AT1G10530	0.103406002476485	0.123877589283552	1	1	5	2	5	2	1.01148275684885	0.381015593253662	1.05164812190369	0.380372403601746
AT1G10540	0.123852757616211	0.469936324323782	1	1	2	8	6	4	0.40459310273954	1.52406237301465	1.26197774628442	0.760744807203493
AT1G10550	0.136247789793846	2.07171978759817	0.877040450511662	0.964540959309094	17	21	17	22	3.43904137328609	4.00066372916345	3.57560361447253	4.18409643961921
AT1G10560	2.20604338124132	2.05629042214377	0.000229262171800992	0.00218518563198551	6	8	19	43	1.21377930821862	1.52406237301465	3.996262863234	8.17800667743755
AT1G10570	0.0511595241039797	5.90812780197516	0.78628955531826	0.919182787946497	347	262	278	314	70.1969033253102	49.9130427162297	58.4716355778449	59.7184673654742
AT1G10580	-0.630667462832409	5.59076378243666	7.51652480926464e-05	0.000839004335542527	265	343	172	193	53.6085861129891	65.344174243003	36.1766953934868	36.7059369475685
AT1G10585	-0.69894917052345	2.40663444415135	0.205727610207777	0.430224684527589	39	24	22	14	7.88956550342104	4.57218711904394	4.62725173637621	2.66260682521222
AT1G10590	0.0344529857179661	6.52728384012907	0.795343775841401	0.92299331568808	454	495	436	469	91.8426343218757	94.3013593302813	91.7037162300013	89.1973286446095
AT1G10600	0.0257429474259305	5.6891656976182	0.878934691462441	0.965589334723027	264	266	243	260	53.4062895616193	50.675073902737	51.1100987245191	49.448412468227
AT1G10610	0.0600963442481974	5.09963962926772	0.753001934955197	0.899858551864816	153	195	142	197	30.9513723595748	37.149020342232	29.8668066620647	37.466681754772
AT1G10630	0.132985721814221	5.72246306507151	0.377691022889654	0.627813214473041	234	290	259	275	47.3373930205262	55.2472610217809	54.4753727146109	52.3012054952401
AT1G10640	0.252478134819732	3.37611347132021	0.575842220042396	0.789061023298071	29	67	35	72	5.86659998972334	12.7640223739977	7.36153685332579	13.6934065296629
AT1G10650	0.420003738971224	5.74116732869619	0.00442114952544867	0.0255245580719	235	240	290	302	47.539689571896	45.7218711904394	60.9955910704137	57.4362329438637
AT1G10657	0.345898261088812	4.15260046286354	0.210973186520324	0.436319076982328	65	96	79	112	13.1492758390351	18.2887484761758	16.6160403260782	21.3008546016978
AT1G10660	0.0734932382616463	6.79709071224637	0.579545701201998	0.791503049874944	573	554	519	589	115.915923934878	105.541319331264	109.161075053603	112.019672860714
AT1G10670	0.163382457533323	7.43429001780065	0.186237379760829	0.402974292249354	788	917	858	917	159.409682479379	174.695649506804	180.462817718672	174.400747051401
AT1G10682	0.426359485609639	5.01304026600555	0.032231695132813	0.118146108970381	121	165	150	209	24.4778827157422	31.4337864434271	31.5494436571105	39.7489161763825
AT1G10690	0.602852588097927	1.66380842080423	0.305897666887192	0.552806723969663	13	10	13	20	2.62985516780701	1.90507796626831	2.73428511694958	3.80372403601746
AT1G10700	-0.0987830624862119	5.47888246237174	0.553055384456893	0.77248958102629	212	267	197	219	42.8868688903913	50.8655816993638	41.4349360030052	41.6507781943912
AT1G10720	-0.132387825455617	5.01036100092086	0.461613464418152	0.701997692772855	167	181	139	157	33.7835240787516	34.4819111894564	29.2358177889224	29.8592336827371
AT1G10730	-0.103205268463818	3.56094932546097	0.786705481825869	0.919396331423214	49	75	51	56	9.91253101711874	14.2880847470123	10.7268108434176	10.6504273008489
AT1G10740	-0.10704390703545	7.38852527636175	0.391552775846233	0.64010270807719	888	923	761	805	179.639337616356	175.838696286565	160.060844153741	153.099892449703
AT1G10750	-1.65819545280137	1.84908378256295	0.0104857169605218	0.0501769415902232	31	19	3	12	6.27119309246288	3.61964813590979	0.630988873142211	2.28223442161048
AT1G10760	-1.16995866385248	7.17369492068036	1.22738159331432e-18	8.96221021754554e-17	1041	1037	427	433	210.590709975931	197.556585102024	89.8107496105747	82.3506253797781
AT1G10780	-0.873673334433485	1.65422003784125	0.309496752050492	0.556415281306824	8	29	2	17	1.61837241095816	5.52472610217809	0.420659248761474	3.23316543061484
AT1G10810	2.3585821008301	0.9125301385662	0.00424440822667509	0.0246620472849868	2	3	10	15	0.40459310273954	0.571523389880493	2.10329624380737	2.8527930270131
AT1G10820	0.0116787779151751	5.27636025947694	0.964151008655608	1	200	199	182	193	40.459310273954	37.9110515287393	38.2799916372941	36.7059369475685
AT1G10830	0.0122134121068496	5.43711183293941	0.95691429635554	1	215	232	230	187	43.4937585445006	44.1978088174248	48.3758136075695	35.5648197367633
AT1G10840	0.157465369863759	7.45368470157388	0.214903617949465	0.441605057372545	822	908	895	897	166.287765225951	172.981079337162	188.24501382076	170.597023015383
AT1G10850	-0.290896871397599	4.95171973272833	0.145760724492341	0.342218735620696	156	196	110	159	31.5582620136841	37.3395281388588	23.1362586818811	30.2396060863388
AT1G10865	-0.0846921593640277	5.08177060753188	0.664140122803922	0.848455055587459	175	185	156	160	35.4018964897098	35.2439423759637	32.811421403395	30.4297922881397
AT1G10870	0.324338187324642	5.2257210691408	0.0631007069885164	0.191467389991757	153	192	178	225	30.9513723595748	36.5774969523515	37.4386731397712	42.7918954051965
AT1G10890	0.111735222046452	6.97605126317479	0.43159070812454	0.674977614839913	666	591	572	702	134.729503212267	112.590107806457	120.308545145782	133.510713664213
AT1G10900	0.588307703316712	6.00784962659407	5.08234879322455e-05	0.0005916210005253	271	263	370	378	54.8223654212077	50.1035505128565	77.8219610208727	71.89038428073
AT1G10910	0.133347376412306	6.65640849782515	0.296221608497441	0.541646868852697	474	529	474	552	95.8885653492711	100.778624415594	99.6962419564693	104.982783394082
AT1G10920	-0.152813294670889	5.18785574462889	0.389901824015681	0.638475829217659	202	194	164	168	40.8639033766936	36.9585125456052	34.4940583984409	31.9512819025467
AT1G10930	0.0200569739412574	4.08296116175915	0.973324409564048	1	82	90	83	79	16.5883172123212	17.1457016964148	17.4573588236012	15.024709942269
AT1G10940	0.0739598046294952	6.56738366818408	0.574687127891091	0.78807431366163	469	493	430	516	94.8770825924222	93.9203437370276	90.4417384837169	98.1360801292505
AT1G10950	0.139866766980615	7.24717779590387	0.290035373691275	0.535435704608995	664	849	698	855	134.324910109527	161.741119336179	146.810077817754	162.609202539747
AT1G10960	0.362967374004536	6.98968844817565	0.00901929292164721	0.0446036197153908	575	583	712	671	116.320517037618	111.066045433442	149.754692559085	127.614941408386
AT1G10970	0.534793755232462	3.47319445705596	0.148263667138389	0.346349819610607	46	46	73	50	9.30564136300943	8.76335864483422	15.3540625797938	9.50931009004366
AT1G10990	-0.337987328725049	2.19722273398811	0.550232699969865	0.770397716249207	16	33	14	22	3.23674482191632	6.28675728868542	2.94461474133032	4.18409643961921
AT1G11000	-0.162554456629205	4.27197843614738	0.547289049376888	0.768285100847529	96	113	69	106	19.4204689314979	21.5273810188319	14.5127440822709	20.1597373908926
AT1G11020	0.10437873107836	4.76945117365063	0.600462348600026	0.80669050834992	131	140	124	148	26.5008482294399	26.6710915277563	26.0808734232114	28.1475578665292
AT1G11050	0.357636538821035	5.12775396968826	0.0936243268353223	0.252419041734896	171	145	150	232	34.5927102842307	27.6236305108905	31.5494436571105	44.1231988178026
AT1G11055	0.491501616680295	0.521610784364777	0.732253062723223	0.889317945613381	6	3	5	7	1.21377930821862	0.571523389880493	1.05164812190369	1.33130341260611
AT1G11060	0.452903917566349	5.1685639136057	0.0123301207978493	0.0572465651782614	161	153	173	230	32.569744770533	29.1476928839051	36.3870250178675	43.7428264142008
AT1G11070	2.11310200125801	0.947937259529694	0.0229102564062921	0.0922776875771193	0	6	8	17	0	1.14304677976099	1.6826369950459	3.23316543061484
AT1G11080	1.0265145778416	2.9236808193113	0.0924473823624325	0.250260945063981	25	24	16	81	5.05741378424425	4.57218711904394	3.36527399009179	15.4050823458707
AT1G11090	-0.139202463955439	4.06315834664733	0.63315912478505	0.827011718232587	82	97	75	76	16.5883172123212	18.4792562728026	15.7747218285553	14.4541513368664
AT1G11100	0.524292968122166	1.02119805598919	0.522631205483717	0.748718917071166	8	6	8	11	1.61837241095816	1.14304677976099	1.6826369950459	2.0920482198096
AT1G11120	0.0996116314688724	2.18534355184773	0.883131959837733	0.967555259436885	18	24	18	24	3.64133792465586	4.57218711904394	3.78593323885327	4.56446884322096
AT1G11130	-0.836123368353543	4.4246642049186	0.000921818427453525	0.00704595314275242	125	157	55	93	25.2870689212213	29.9097240704124	11.5681293409405	17.6873167674812
AT1G11160	1.09186182782233	0.946204593996059	0.271278614391303	0.513260137110759	6	4	2	19	1.21377930821862	0.762031186507323	0.420659248761474	3.61353783421659
AT1G11170	-0.239291608175683	1.12026424127875	0.81033014835184	0.932030781108312	10	10	4	12	2.0229655136977	1.90507796626831	0.841318497522948	2.28223442161048
AT1G11175	0.182167225826398	5.07774983278885	0.344678848735073	0.594054744585389	145	183	144	204	29.3329999486167	34.86292678271	30.2874659108261	38.7979851673781
AT1G11180	0.329240122302168	4.15268837100466	0.2284699701166	0.459346643089039	85	76	80	110	17.1952068664305	14.4785925436391	16.826369950459	20.920482198096
AT1G11190	0.232667634563913	2.32513141101422	0.697383447398965	0.867399386925386	17	28	33	15	3.43904137328609	5.33421830555126	6.94087760456432	2.8527930270131
AT1G11200	-0.430394894754746	4.38962645886222	0.0983889701082057	0.261606093348398	122	124	62	110	24.680179267112	23.622966781727	13.0404367116057	20.920482198096
AT1G11210	-1.87172151892171	0.908983989580657	0.020611625065081	0.0853007233614345	14	10	2	4	2.83215171917678	1.90507796626831	0.420659248761474	0.760744807203493
AT1G11240	0.21172304564955	5.54500113051455	0.173612289079523	0.383636249267584	216	233	215	271	43.6960550958704	44.3883166140516	45.2208692418585	51.5404606880366
AT1G11260	1.82012438788559	8.44592357803118	5.50623603542186e-36	1.07215870762452e-33	678	939	2625	2654	137.157061828704	178.886821032594	552.115263999435	504.754179579517
AT1G11270	0.351178923793424	3.63297434848131	0.280098909120536	0.523457748048141	44	67	56	76	8.90104826026989	12.7640223739977	11.7784589653213	14.4541513368664
AT1G11280	-0.07806639732641	5.79559495569726	0.67606074367604	0.855314232187636	314	276	201	327	63.5211171301078	52.5801518690053	42.2762545005281	62.1908879888855
AT1G11290	-0.731436558215329	3.69740590383243	0.025615434858724	0.100261672643984	70	94	51	40	14.1607585958839	17.9077328829221	10.7268108434176	7.60744807203493
AT1G11300	-0.360437215338366	4.46031472577496	0.169563049651866	0.377793216382225	114	140	66	120	23.0618068561538	26.6710915277563	13.8817552091286	22.8223442161048
AT1G11310	0.12903469028458	7.2820348415009	0.309006106015605	0.555974491848313	718	835	778	799	145.248923883495	159.074010183404	163.636447768213	151.958775238898
AT1G11320	-0.666037245700077	3.30327139134118	0.0535097157091194	0.171119241825596	59	62	34	37	11.9354965308164	11.8114833908635	7.15120722894506	7.03688946663231
AT1G11330	-0.613497689097769	6.0781628572456	1.38701346555184e-05	0.000190709404960363	428	419	231	287	86.5829239862616	79.8227667866421	48.5861432319502	54.5834399168506
AT1G11340	0.72130450925078	3.35231576018026	0.0331151458421551	0.120331888105415	34	44	54	66	6.87808274657219	8.38234305158056	11.3577997165598	12.5522893188576
AT1G11350	0.00880196960241177	6.42988757872905	0.950648626668736	0.998020562917613	398	499	398	441	80.5140274451685	95.0633905167886	83.7111905035333	83.8721149941851
AT1G11360	0.544575848313119	5.16176861467745	0.00148565893985291	0.0104483937918806	140	162	198	212	28.3215171917678	30.8622630535466	41.6452656273859	40.3194747817851
AT1G11380	0.904343111718289	4.92082596714689	2.80667486677868e-06	4.57348025417521e-05	114	104	173	209	23.0618068561538	19.8128108491904	36.3870250178675	39.7489161763825
AT1G11390	-0.0429634147302156	4.83691673034888	0.858175959122501	0.957481989253548	145	154	112	160	29.3329999486167	29.338200680532	23.5569179306425	30.4297922881397
AT1G11400	0.566660673435454	5.77331454889343	0.000113883519231244	0.00119396736755839	212	247	280	355	42.8868688903913	47.0554257668272	58.8922948266064	67.51610163931
AT1G11410	0.250875521193933	5.43996349393608	0.11567497064865	0.291829133515773	183	229	217	239	37.0202689006679	43.6262854275443	45.6415284906199	45.4545022304087
AT1G11420	0.792229884001749	2.15040529689663	0.208360284993066	0.433318791642745	10	21	12	39	2.0229655136977	4.00066372916345	2.52395549256884	7.41726187023405
AT1G11430	-0.332622817162924	6.61753871355579	0.0149187809586969	0.0663259549217711	548	591	427	413	110.858510150634	112.590107806457	89.8107496105747	78.5469013437606
AT1G11440	-0.366717426926196	4.41711696594959	0.118113696765373	0.295890543540753	110	137	74	105	22.2526206506747	26.0995681378758	15.5643922041745	19.9695511890917
AT1G11450	0.0530093564267286	1.39268604699398	1	1	11	12	14	8	2.22526206506747	2.28609355952197	2.94461474133032	1.52148961440699
AT1G11475	-0.177854607194104	4.67484103162041	0.398188415422479	0.646498617375485	133	146	95	136	26.9054413321794	27.8141383075173	19.98131431617	25.8653234449187
AT1G11480	0.554806422532248	6.65587527039034	0.000111758500024834	0.0011791836918329	392	461	486	688	79.3002481369499	87.824094244969	102.220197449038	130.848106839001
AT1G11530	0.0665975192366126	5.5663968490199	0.694012565108908	0.865304974943692	216	265	239	228	43.6960550958704	50.4845661061102	50.2687802269961	43.3624540105991
AT1G11545	-0.321848497428682	5.56069243811105	0.0580778640667813	0.180983993794915	234	311	203	201	47.3373930205262	59.2479247509444	42.6969137492896	38.2274265619755
AT1G11580	-0.242959097891358	6.10600831059767	0.102165456326993	0.268747858463979	375	401	252	363	75.8612067636638	76.3936264473592	53.0030653439457	69.037591253717
AT1G11592	-0.148288102069163	3.88129752397645	0.634660026342746	0.828063199513124	65	93	55	78	13.1492758390351	17.7172250862953	11.5681293409405	14.8345237404681
AT1G11600	0.319524549120584	1.46460384505658	0.761479918027955	0.904996817498452	4	18	4	22	0.809186205479081	3.42914033928296	0.841318497522948	4.18409643961921
AT1G11630	0.0794202675059313	4.33147611923006	0.768782526982997	0.909526253384757	91	110	79	120	18.4089861746491	20.9558576289514	16.6160403260782	22.8223442161048
AT1G11650	0.123790078230604	7.81464278449559	0.305978288594666	0.552900587667732	1097	1151	1097	1185	221.919316852638	219.274473917482	230.731597945668	225.370649134035
AT1G11660	0.229192260479067	6.00855925996329	0.142015726995016	0.336525773728693	304	312	277	401	61.4981516164101	59.4384325475712	58.2613059534641	76.2646669221501
AT1G11670	-1.04410773596037	4.05768925349993	0.000171781791129673	0.00170868812570005	122	105	47	56	24.680179267112	20.0033186458172	9.88549234589464	10.6504273008489
AT1G11680	0.090962511187043	6.95754540101051	0.470064483257279	0.709293879953111	587	669	595	650	118.748075654055	127.44971594335	125.146126506539	123.621031170568
AT1G11700	-1.21017892717278	4.26185796857201	1.10618332142926e-06	1.97078520214343e-05	126	147	48	62	25.489365472591	28.0046461041441	10.0958219702754	11.7915445116541
AT1G11710	-0.686192248953292	2.77196924535488	0.157988872150134	0.361532702806047	53	29	22	26	10.7217172225978	5.52472610217809	4.62725173637621	4.9448412468227
AT1G11720	-0.115937629238417	6.88695662485419	0.398131235978025	0.646498617375485	662	617	539	562	133.920317006788	117.543310518755	113.367667541217	106.884645412091
AT1G11730	0.85457935383092	1.61955510025724	0.142859943680214	0.337630366051257	11	9	16	18	2.22526206506747	1.71457016964148	3.36527399009179	3.42335163241572
AT1G11735	0.365707808182131	0.663016764686924	0.657079541741423	0.84364124919351	2	9	8	5	0.40459310273954	1.71457016964148	1.6826369950459	0.950931009004366
AT1G11740	0.0627763397415998	2.45516725739275	0.949704851319426	0.99730132477445	24	28	19	32	4.85511723287448	5.33421830555126	3.996262863234	6.08595845762794
AT1G11750	-0.00820691081611199	6.98316862100614	0.965022450443681	1	664	656	640	578	134.324910109527	124.973114587201	134.610959603672	109.927624640905
AT1G11755	-0.106259773582975	4.63585544708586	0.665448636283727	0.849020673879238	113	153	115	114	22.859510304784	29.1476928839051	24.1879068037848	21.6812270052995
AT1G11760	0.555921136554734	3.60502957201043	0.129067108961905	0.314581699261428	55	45	81	55	11.1263103253374	8.57285084820739	17.0366995748397	10.460241099048
AT1G11780	-0.812840077787789	4.61699790261641	0.000134737789441118	0.00138082954123149	164	156	81	89	33.1766344246423	29.7192162737856	17.0366995748397	16.9265719602777
AT1G11785	-0.79658940132638	0.61481621928021	0.40591418252342	0.65311242220537	6	9	2	6	1.21377930821862	1.71457016964148	0.420659248761474	1.14111721080524
AT1G11790	-0.539848369757671	5.05203556359364	0.00509360525955418	0.0285020112012847	216	188	121	139	43.6960550958704	35.8154657658442	25.4498845500692	26.4358820503214
AT1G11800	-0.455375362970841	3.86930196003622	0.123906034933395	0.306135998685057	91	80	50	67	18.4089861746491	15.2406237301465	10.5164812190368	12.7424755206585
AT1G11820	0.0809562434721089	6.57875998430295	0.535512703351901	0.758060591239828	473	494	450	504	95.6862687979013	94.1108515336544	94.6483309713316	95.8538457076401
AT1G11840	0.0688327861925096	6.9970257405262	0.6373215266664	0.830081620083234	551	755	560	716	111.465399804743	143.833386453257	117.784589653213	136.173320489425
AT1G11850	-0.366768846812269	4.45682052554969	0.156628916984827	0.3595673216672	98	157	88	95	19.8250620342375	29.9097240704124	18.5090069455049	18.067689171083
AT1G11860	-0.0213586417053826	8.89455534110332	0.877694785087169	0.964897966407534	2549	2447	2349	2226	515.653909441544	466.172578345855	494.064287670351	423.354485208744
AT1G11870	-0.00873417352964122	6.24797254624026	0.978566420947115	1	364	430	372	360	73.6359446985963	81.9183525495373	78.2426202696342	68.4670326483143
AT1G11880	0.340560592044861	3.56568058148885	0.288538375893048	0.534411440439112	48	58	59	66	9.71023446574897	11.0494522043562	12.4094478384635	12.5522893188576
AT1G11890	0.0752148593526154	5.67836186711923	0.626946599859067	0.823722028727047	241	277	254	253	48.7534688801146	52.7706596656321	53.4237245927072	48.1171090556209
AT1G11900	-0.436116391004029	2.68121730846886	0.310030989635905	0.556882909728973	35	37	18	32	7.08037929794196	7.04878847519274	3.78593323885327	6.08595845762794
AT1G11905	0.0456475042820605	4.41726504753137	0.885322489271411	0.968588220367882	100	116	83	126	20.229655136977	22.0989044087124	17.4573588236012	23.96346142691
AT1G11910	-0.0610254998300834	8.39910474725485	0.611725887632054	0.813630834619172	1742	1857	1567	1643	352.40059248614	353.772978336025	329.586521404615	312.475929558835
AT1G11930	0.100494157046335	6.18629761133994	0.467840598617943	0.707436168985967	369	361	332	400	74.6474274554452	68.7733145822859	69.8294352944047	76.0744807203493
AT1G11940	0.297184822441341	3.39849594709627	0.422271981569163	0.667286671144862	36	60	55	54	7.28267584931173	11.4304677976099	11.5681293409405	10.2700548972471
AT1G11950	-0.487549753672848	3.25022987388921	0.27389919558541	0.51637699689975	64	46	21	54	12.9469792876653	8.76335864483422	4.41692211199548	10.2700548972471
AT1G11960	-0.643396950741325	4.59298351212281	0.00349211950246455	0.021003927503591	142	160	73	108	28.7261102945074	30.4812474602929	15.3540625797938	20.5401097944943
AT1G11990	-0.36209523134842	1.12315055089919	0.720383924917507	0.881961273250949	10	11	10	5	2.0229655136977	2.09558576289514	2.10329624380737	0.950931009004366
AT1G12000	0.153021119472744	5.57367783074439	0.466079801375266	0.705949582078338	180	291	192	297	36.4133792465586	55.4377688184078	40.3832878811015	56.4853019348593
AT1G12010	-0.239745299741928	3.55941277535414	0.469942665686323	0.709237044268006	57	72	43	59	11.5309034280769	13.7165613571318	9.04417384837169	11.2209859062515
AT1G12020	-0.660885563413579	4.6401655334741	0.00271370737849092	0.0171178459211942	141	173	96	88	28.5238137431376	32.9578488164417	20.1916439405508	16.7363857584768
AT1G12050	-0.161150835305866	5.76226366666759	0.259993232599344	0.499737944718057	280	315	231	265	56.6430343835356	60.0099559374517	48.5861432319502	50.3993434772314
AT1G12060	1.74902915447475	2.55898753272938	0.00175424271065423	0.0120603548734093	11	16	56	27	2.22526206506747	3.04812474602929	11.7784589653213	5.13502744862357
AT1G12080	0.151914423637566	5.78217041370266	0.412094852955965	0.659182588177661	225	319	227	338	45.5167240581983	60.771987123959	47.7448247344273	64.2829362086951
AT1G12090	-0.434673243016649	6.64746759034836	0.000756400452581808	0.00595634457696876	558	643	374	455	112.881475664332	122.496513231052	78.6632795183956	86.5347218193973
AT1G12110	-0.628074382052584	7.03685762084068	1.3792765651672e-06	2.39534363484037e-05	769	894	496	503	155.566048003353	170.313970184387	104.323493692846	95.6636595058392
AT1G12120	-0.609841739772786	6.55540552046807	2.1188420153191e-05	0.000274680010284507	599	581	304	422	121.175634270492	110.685029840189	63.940205811744	80.2585771599685
AT1G12140	-0.107050857123692	5.653680502743	0.529728142519798	0.753843895124328	265	276	247	219	53.6085861129891	52.5801518690053	51.951417222042	41.6507781943912
AT1G12150	-0.307792897353353	1.75158741097536	0.692012138410453	0.864152231141951	24	10	11	15	4.85511723287448	1.90507796626831	2.31362586818811	2.8527930270131
AT1G12160	0.831541084293338	1.46496627170853	0.455609793211342	0.697331210020151	0	18	6	24	0	3.42914033928296	1.26197774628442	4.56446884322096
AT1G12200	-1.52710990391708	3.75429037368257	9.25245745033186e-07	1.6794691362528e-05	89	113	31	34	18.0043930719095	21.5273810188319	6.52021835580285	6.46633086122969
AT1G12210	-1.65868325427757	2.89534718246497	0.000611600155968776	0.00499370413279071	66	44	10	23	13.3515723904048	8.38234305158056	2.10329624380737	4.37428264142008
AT1G12220	0.545795408028112	5.3099061809787	0.000884063402892616	0.00681043893489411	152	183	219	236	30.7490758082051	34.86292678271	46.0621877393814	44.8839436250061
AT1G12230	0.240575007832518	6.70999244956574	0.0605180039727726	0.185942869394826	458	544	509	594	92.6518205273547	103.636241364996	107.057778809795	112.970603869719
AT1G12240	0.975379306195216	8.54050546730439	6.50380920601864e-17	4.12414243632965e-15	1245	1380	2293	2512	251.859206455364	262.900759345027	482.28582870503	477.747738923793
AT1G12244	0.0327611441291993	4.77989046592761	0.890389485978469	0.970695688061384	134	146	126	141	27.1077378835492	27.8141383075173	26.5015326719729	26.8162544539231
AT1G12250	0.184014412668065	6.60861077924619	0.261468291161021	0.501275410115466	506	442	532	469	102.362054993104	84.2044461090592	111.895360170552	89.1973286446095
AT1G12260	0.0536666298567822	2.19916681938607	0.944938870846814	0.995018647589336	19	24	14	28	3.84363447602563	4.57218711904394	2.94461474133032	5.32521365042445
AT1G12270	0.0919451479068499	6.02222948282218	0.601075583940793	0.806721021487619	344	308	261	394	69.5900136712009	58.6764013610639	54.8960319633724	74.933363509544
AT1G12280	-0.268216434620547	5.98462050326646	0.0600335138187096	0.184984981758834	336	383	274	281	67.9716412602428	72.9644861080762	57.6303170803219	53.4423227060454
AT1G12290	-0.702863000438772	3.15475231108716	0.09195866438217	0.24949690066965	68	41	29	34	13.7561654931444	7.81081966170006	6.09955910704137	6.46633086122969
AT1G12300	-0.486979383003815	3.06732756811454	0.214250719363896	0.440733232011293	47	50	24	41	9.5079379143792	9.52538983134154	5.04791098513769	7.7976342738358
AT1G12310	0.177810782186222	5.84765358674348	0.20919329097141	0.434034987628444	263	299	271	322	53.2039930102496	56.9618311914224	56.9993282071797	61.2399569798811
AT1G12320	0.678401544403049	3.06245213258124	0.110081034022241	0.282335297079129	31	33	32	65	6.27119309246288	6.28675728868542	6.73054798018358	12.3621031170568
AT1G12330	0.366623486250538	5.11044358720532	0.0678963376737037	0.201700631272491	125	189	183	192	25.2870689212213	36.005973562471	38.4903212616749	36.5157507457676
AT1G12350	-0.094159827284779	5.38536422583587	0.598357898747255	0.805316289475029	197	251	198	191	39.8524206198447	47.8174569533345	41.6452656273859	36.3255645439668
AT1G12360	0.456316246506947	7.10046760445924	0.000202957506707829	0.00196406217711185	582	625	719	826	117.736592897206	119.067372891769	151.22699992975	157.093802687521
AT1G12370	-0.339021495168781	4.37601362109392	0.170083220934863	0.378645830922895	122	115	71	105	24.680179267112	21.9083966120855	14.9334033310323	19.9695511890917
AT1G12380	-0.742793780392518	3.73000235348918	0.0750025171162917	0.215891223301591	66	102	24	71	13.3515723904048	19.4317952559367	5.04791098513769	13.503220327862
AT1G12390	0.198929906458634	4.82631008565255	0.332970270599605	0.581480387080902	142	130	146	145	28.7261102945074	24.766013561488	30.7081251595876	27.5769992611266
AT1G12400	0.0443361796435731	3.62260130830968	0.905369711713012	0.977612292698593	55	68	56	62	11.1263103253374	12.9545301706245	11.7784589653213	11.7915445116541
AT1G12410	0.0429959265875685	7.10037213270129	0.749109913678225	0.897716242298801	693	715	683	665	140.191510099251	136.213074588184	143.655133452043	126.473824197581
AT1G12420	-1.09495452948919	5.08351930838532	2.279940429376e-06	3.78882859112769e-05	265	208	114	92	53.6085861129891	39.6256216983808	23.977577179404	17.4971305656803
AT1G12430	-0.272851952772921	5.99180294795058	0.0657090011420828	0.196902287426695	340	384	234	327	68.7808274657219	73.154993904703	49.2171321050925	62.1908879888855
AT1G12440	0.570153507942104	6.86837794817281	4.96821447270934e-06	7.61305805965166e-05	470	511	637	721	95.079379143792	97.3494840763106	133.979970730529	137.12425149843
AT1G12450	0.0272487306925759	3.98381502147363	0.946800075135644	0.99620463120953	76	84	82	69	15.3745379041025	16.0026549166538	17.2470291992204	13.1228479242602
AT1G12460	-0.68164535386716	5.31320512707838	6.05600048651753e-05	0.000694476629259955	229	278	127	168	46.3259102636774	52.961167462259	26.7118622963536	31.9512819025467
AT1G12470	0.343870350072184	6.07272647305794	0.0186732833166409	0.0789916353949718	302	315	310	424	61.0935585136706	60.0099559374517	65.2021835580285	80.6389495635702
AT1G12480	-0.657561285920242	2.55642995201613	0.145958563584246	0.342542394717983	33	37	23	18	6.67578619520242	7.04878847519274	4.83758136075695	3.42335163241572
AT1G12500	-0.315697472368001	6.43797416643605	0.042985731230047	0.146247077465869	506	492	397	347	102.362054993104	93.7298359404008	83.5008608791526	65.994612024903
AT1G12520	0.272168701975989	7.47913427411018	0.0324108414257975	0.118554798892808	783	906	942	951	158.39819972253	172.600063743909	198.130506166654	180.86707791263
AT1G12530	-0.160198531902465	4.33498594400427	0.568124764532096	0.783583674156933	93	126	97	84	18.8135792773886	24.0039823749807	20.4019735649315	15.9756409512733
AT1G12550	-0.137327256931716	3.27505773287148	0.723075461242478	0.883707960842659	41	61	41	45	8.29415860616058	11.6209755942367	8.62351459961022	8.55837908103929
AT1G12570	0.205202356625029	2.40924196440623	0.789118202008158	0.920423039880877	10	38	12	40	2.0229655136977	7.23929627181957	2.52395549256884	7.60744807203493
AT1G12580	0.326714588434825	7.09503985362878	0.00801104240121157	0.0406819979895035	611	654	699	780	123.60319288693	124.592098993947	147.020407442135	148.345237404681
AT1G12620	-0.965794302574114	3.76199956040699	0.00180894920571099	0.0123481281297772	91	90	46	40	18.4089861746491	17.1457016964148	9.6751627215139	7.60744807203493
AT1G12640	0.24931850739677	6.34650572816109	0.0579238164895117	0.180737683792217	359	416	413	444	72.6244619417475	79.2512433967616	86.8661348692444	84.4426735995877
AT1G12650	0.467290868853048	5.23165914244606	0.00726580906803154	0.037500134244831	156	171	182	241	31.5582620136841	32.5768332231881	38.2799916372941	45.8348746340104
AT1G12680	0.458599037232223	5.30771241920072	0.00460699348830946	0.0263738664576697	165	181	212	231	33.3789309760121	34.4819111894564	44.5898803687162	43.9330126160017
AT1G12700	0.234556684144299	3.91493177459082	0.484551414256286	0.720817088091138	52	90	60	96	10.519420671228	17.1457016964148	12.6197774628442	18.2578753728838
AT1G12710	-0.154852960439342	4.07870334881548	0.588130555724178	0.797689693126751	100	81	74	78	20.229655136977	15.4311315267733	15.5643922041745	14.8345237404681
AT1G12730	-0.341876352040373	3.31134372680084	0.320414906823631	0.567966727249576	56	55	35	47	11.3286068767071	10.4779288144757	7.36153685332579	8.93875148464104
AT1G12750	-0.131006932716014	5.38195499626904	0.501238652776183	0.732583666855284	251	198	193	190	50.7764343938123	37.7205437321125	40.5936175054822	36.1353783421659
AT1G12760	0.265139756583444	6.09959328206019	0.0560542650516686	0.17656177571912	326	321	341	385	65.9486757465451	61.1530027172127	71.7224019138313	73.2216876933362
AT1G12770	-0.0895498296528073	6.4629484929875	0.509201039733708	0.738516447995148	447	500	412	415	90.4265584622873	95.2538983134154	86.6558052448636	78.9272737473623
AT1G12775	-0.79716248046418	2.72466057014102	0.0528399745224738	0.169370832868262	39	43	19	25	7.88956550342104	8.19183525495373	3.996262863234	4.75465504502183
AT1G12780	1.30275020447957	7.31378313240626	8.34239003810325e-24	8.4640133033956e-22	428	533	1062	1140	86.5829239862616	101.540655602101	223.370061092343	216.812270052995
AT1G12790	1.00708032242088	4.40231194169498	1.40591520165512e-05	0.000192895568272639	68	77	136	135	13.7561654931444	14.669100340266	28.6048289157802	25.6751372431179
AT1G12800	0.00126938974589501	8.07805231440485	0.99445689231837	1	1403	1413	1286	1339	283.822061571788	269.187516633712	270.483896953628	254.659324211369
AT1G12810	0.0999460491367032	5.18216006837048	0.557329914454573	0.775558854783728	168	195	175	187	33.9858206301214	37.149020342232	36.807684266629	35.5648197367633
AT1G12820	0.235577146063733	6.61334835654243	0.0711441334860811	0.208243359616792	462	474	496	531	93.4610067328338	90.3006956011178	104.323493692846	100.988873156264
AT1G12830	0.208747915695529	4.93635328756868	0.302907994357042	0.549567755973713	132	162	130	188	26.7031447808097	30.8622630535466	27.3428511694958	35.7550059385642
AT1G12840	-0.0299134710472348	7.07468086786809	0.845695453946508	0.951136013169593	642	781	671	618	129.874385979392	148.786589165555	141.131177959475	117.53507271294
AT1G12845	-0.844452033670726	1.6596473048609	0.186176261960602	0.402932502729822	14	23	9	10	2.83215171917678	4.38167932241711	1.89296661942663	1.90186201800873
AT1G12850	-0.0587237476794362	5.65309032651746	0.69205799644362	0.864153517129399	250	283	222	255	50.5741378424425	53.9137064453931	46.6931766125236	48.4974814592227
AT1G12860	0.212589258259153	6.30678743000641	0.123598634185145	0.305698084576218	343	422	405	418	69.3877171198312	80.3942901765226	85.1834978741985	79.497832352765
AT1G12880	0.0799596539818058	4.1134845122375	0.76760230793115	0.90863185078224	85	87	87	82	17.1952068664305	16.5741783065343	18.2986773211241	15.5952685476716
AT1G12900	0.211786071497275	9.33145934197323	0.128451688863089	0.313676615937898	3145	3081	3495	3195	636.222654057927	586.954521407266	735.102037210676	607.64491475379
AT1G12910	0.671191286202674	5.9835995691507	6.14324450677701e-06	9.20150150405132e-05	229	280	378	374	46.3259102636774	53.3421830555126	79.5045980159186	71.1296394735266
AT1G12920	-0.0795336941408764	7.18539625930521	0.544294942928579	0.765387807420425	778	779	678	694	157.386716965681	148.405573572301	142.60348533014	131.989224049806
AT1G12930	0.278361278794827	6.2545642389918	0.054997184199356	0.174257186030734	338	381	340	477	68.3762343629823	72.5834705148226	71.5120722894506	90.7188182590165
AT1G12950	-0.19650179934249	0.792651466478701	1	1	6	9	8	4	1.21377930821862	1.71457016964148	1.6826369950459	0.760744807203493
AT1G12970	0.458949011019659	4.37979306015222	0.055729613853915	0.175884048176477	74	107	110	121	14.969944801363	20.3843342390709	23.1362586818811	23.0125304179057
AT1G12990	-0.499401644950311	4.80294771712149	0.0154989880828554	0.0683224315740234	152	185	90	133	30.7490758082051	35.2439423759637	18.9296661942663	25.2947648395161
AT1G13000	-0.206904107020574	5.09351816206795	0.250298286961836	0.487570743508823	179	199	146	159	36.2110826951889	37.9110515287393	30.7081251595876	30.2396060863388
AT1G13020	-0.167954288029057	5.9867811885989	0.241026491297777	0.476296019758816	352	344	256	324	71.2083860821591	65.5346820396298	53.8443838414687	61.6203293834829
AT1G13030	0.239118282683119	4.34893277452132	0.378315253898678	0.62798442688408	87	105	79	134	17.59979996917	20.0033186458172	16.6160403260782	25.484951041317
AT1G13040	-0.593841878146022	2.63326872357737	0.207621383320417	0.432665315916821	26	47	17	28	5.25971033561402	8.95386644146105	3.57560361447253	5.32521365042445
AT1G13050	-0.463824038094977	2.20366457683629	0.424964817791196	0.669284868673275	26	25	22	12	5.25971033561402	4.76269491567077	4.62725173637621	2.28223442161048
AT1G13060	-0.0581608503357879	6.41502343108138	0.661117436527294	0.846407705647649	433	473	393	417	87.5944067431105	90.110187804491	82.6595423816296	79.3076461509641
AT1G13080	0.373848311446641	6.70213089854519	0.00429953535653051	0.0249269603211545	432	515	557	583	87.3921101917407	98.1115152628179	117.153600780071	110.878555649909
AT1G13090	-0.0168746275712097	5.8333646718332	0.934314073199255	0.990582575572657	263	334	276	271	53.2039930102496	63.6296040733615	58.0509763290834	51.5404606880366
AT1G13100	0.895911339018129	4.96459687271245	9.18628836786729e-05	0.00100274111476431	99	128	220	169	20.0273585856072	24.3849979682343	46.2725173637621	32.1414681043476
AT1G13110	0.419585587402584	7.26006033010985	0.00210661045425865	0.0139646250779725	589	785	824	880	119.152668756795	149.548620352062	173.311610489727	167.363857584768
AT1G13120	-0.196734868410676	5.42708253541583	0.258678328469374	0.498255609302971	256	218	182	205	51.7879171506612	41.5306996646491	38.2799916372941	38.988171369179
AT1G13140	0.893864173852616	1.36167587021189	0.222621743247117	0.451877365965533	4	12	9	19	0.809186205479081	2.28609355952197	1.89296661942663	3.61353783421659
AT1G13145	-0.664404425899404	2.71449677968047	0.13012726647788	0.316246005533798	32	47	24	22	6.47348964383265	8.95386644146105	5.04791098513769	4.18409643961921
AT1G13150	0.663623100148368	1.39126776133619	0.285833193758572	0.53077800559522	10	8	10	17	2.0229655136977	1.52406237301465	2.10329624380737	3.23316543061484
AT1G13160	-0.444231492371574	5.6988708095419	0.00264758468101999	0.0167941723909254	309	311	191	235	62.509634373259	59.2479247509444	40.1729582567208	44.6937574232052
AT1G13170	0.00727914773672233	5.47288441036867	0.983121035568175	1	224	235	194	237	45.3144275068285	44.7693322073052	40.803947129863	45.0741298268069
AT1G13180	0.337446268404503	3.78312448177057	0.318582756296284	0.566138184187557	51	73	54	93	10.3171241198583	13.9070691537587	11.3577997165598	17.6873167674812
AT1G13190	0.408790379865849	6.32500431863865	0.00226956952167753	0.0148105929821861	322	397	410	479	65.139489541066	75.6315952608518	86.2351459961022	91.0991906626182
AT1G13195	0.441761237533387	4.3206549170866	0.106056348126177	0.275017245999818	102	71	100	121	20.6342482397166	13.526053560505	21.0329624380737	23.0125304179057
AT1G13210	-0.415336884284069	6.31931266035915	0.00330294192701234	0.0200727652985551	446	504	278	389	90.2242619109175	96.0159294999227	58.4716355778449	73.9824325005397
AT1G13220	0.0495765713220567	5.53734027057745	0.809286129685632	0.931324023756787	247	225	183	277	49.9672481883332	42.8642542410369	38.4903212616749	52.6815778988419
AT1G13245	0.769965149767799	6.10905855255095	1.90831356841495e-08	4.71018702411459e-07	246	286	408	436	49.7649516369635	54.4852298352736	85.8144867473407	82.9211839851807
AT1G13250	0.72245884622239	4.76681221875212	0.00142271463640927	0.0101052579388583	89	124	131	198	18.0043930719095	23.622966781727	27.5531807938765	37.6568679565729
AT1G13260	1.383602291677	6.23355847414864	1.88436629473781e-23	1.88212067687361e-21	206	229	517	539	41.6730895821727	43.6262854275443	108.740415804841	102.510362770671
AT1G13270	-0.942229249838439	6.04788379749733	4.32800533022863e-10	1.36102705955656e-08	451	450	225	211	91.2357446677664	85.7285084820739	47.3241654856658	40.1292885799842
AT1G13280	-0.224827165760608	5.02473502023395	0.234530942437615	0.467340601340697	177	185	123	167	35.8064895924493	35.2439423759637	25.8705437988306	31.7610957007458
AT1G13300	-0.795435521349984	2.020907476357	0.177650480484118	0.389465291970014	32	16	12	14	6.47348964383265	3.04812474602929	2.52395549256884	2.66260682521222
AT1G13320	0.10270588233759	6.45848077324348	0.429142925991869	0.672677523527831	426	457	407	478	86.1783308835221	87.0620630584617	85.60415712296	90.9090044608174
AT1G13330	-0.346851943057224	3.27412698681904	0.375106736212706	0.625404995154154	41	68	41	38	8.29415860616058	12.9545301706245	8.62351459961022	7.22707566843318
AT1G13340	-0.447221098169343	3.46782037015969	0.220360426605133	0.448989318641492	52	77	49	38	10.519420671228	14.669100340266	10.3061515946561	7.22707566843318
AT1G13350	0.258090654544566	6.45774344290559	0.087458199225941	0.240812984784811	451	379	424	507	91.2357446677664	72.2024549215689	89.1797607374325	96.4244043130427
AT1G13360	0.170354182296983	5.72971584287823	0.249401390577549	0.486488328653339	256	262	266	277	51.7879171506612	49.9130427162297	55.947680085276	52.6815778988419
AT1G13380	0.206342763019186	5.40362784082639	0.19771488310546	0.419595195739614	188	220	200	239	38.0317516575168	41.9117152579028	42.0659248761474	45.4545022304087
AT1G13390	-0.106937404439423	5.72578210059116	0.494756915363899	0.72843726093866	283	286	211	284	57.249924037645	54.4852298352736	44.3795507443355	54.012881311448
AT1G13410	-1.17325824102106	2.14902654586045	0.0264702049215149	0.102354919501254	26	32	8	16	5.25971033561402	6.09624949205859	1.6826369950459	3.04297922881397
AT1G13440	-0.101526490745569	8.6857036431721	0.387854855480019	0.636800787759844	2179	2270	1862	2001	440.804185434729	432.452698342906	391.633760596932	380.562589803547
AT1G13448	-0.1703584523635	2.83687171224955	0.738816239009844	0.892940813202912	25	50	24	38	5.05741378424425	9.52538983134154	5.04791098513769	7.22707566843318
AT1G13450	0.537831620488439	6.6025152124669	4.04993494132967e-05	0.000487332059076229	415	410	520	599	83.9530688184546	78.1081966170006	109.371404677983	113.921534878723
AT1G13460	-0.827617738239724	4.77213218847906	3.18448004768024e-05	0.000392000139713486	173	186	82	107	34.9973033869702	35.4344501725905	17.2470291992204	20.3499235926934
AT1G13470	-2.07069172448295	2.89873999904521	3.32325083183185e-06	5.32521249253721e-05	48	70	10	16	9.71023446574897	13.3355457638782	2.10329624380737	3.04297922881397
AT1G13520	0.293951880616098	0.911172257677168	0.676832753032247	0.855824296951478	6	8	8	8	1.21377930821862	1.52406237301465	1.6826369950459	1.52148961440699
AT1G13560	-0.0240421304648429	6.59821015136957	0.867305899807724	0.960967387233324	518	497	453	478	104.789613609541	94.6823749235349	95.2793198444739	90.9090044608174
AT1G13570	0.270018415994576	5.51099574709366	0.0749108696454531	0.215691834825302	205	224	230	252	41.4707930308029	42.6737464444101	48.3758136075695	47.92692285382
AT1G13580	-0.131341702455963	3.82587614046322	0.68088269410822	0.8577555675287	81	69	51	78	16.3860206609514	13.1450379672513	10.7268108434176	14.8345237404681
AT1G13600	3.88089026588091	1.84914049924758	0.000156033334006711	0.0015706812426357	2	2	6	55	0.40459310273954	0.381015593253662	1.26197774628442	10.460241099048
AT1G13609	-0.811034271544134	1.08780351727222	0.318717234383918	0.566138184187557	9	14	7	5	1.82066896232793	2.66710915277563	1.47230737066516	0.950931009004366
AT1G13630	-0.034828842758498	3.54260995360519	0.936787803961094	0.992033042928407	57	62	43	66	11.5309034280769	11.8114833908635	9.04417384837169	12.5522893188576
AT1G13640	0.443338652827138	7.51765406519363	0.000217195440631206	0.00208405998459321	770	852	953	1104	155.768344554723	162.31264272606	200.444132034842	209.965566788164
AT1G13650	0.535282231798881	6.34816983456331	0.000843331092915526	0.00655784327476103	346	346	502	427	69.9946067739405	65.9156976328835	105.58547143913	81.2095081689728
AT1G13670	0.993186971539105	2.93620091248447	0.133105999691488	0.321297815684048	6	46	38	57	1.21377930821862	8.76335864483422	7.99252572646801	10.8406135026498
AT1G13690	-0.00128355252873256	4.61303648847416	1	1	119	133	106	129	24.0732896130027	25.3375369513685	22.2949401843581	24.5340200323126
AT1G13700	1.63111986620702	4.60883348939717	2.3895766273424e-11	8.62619263020214e-10	45	79	164	193	9.10334481163966	15.0501159335196	34.4940583984409	36.7059369475685
AT1G13710	0.358438432790485	0.568196035957065	0.742006324144046	0.894336020997012	2	8	4	8	0.40459310273954	1.52406237301465	0.841318497522948	1.52148961440699
AT1G13730	-0.563221244451406	5.77692906752945	0.00018139345035459	0.00178860436955776	342	335	187	242	69.1854205684614	63.8201118699883	39.3316397591978	46.0250608358113
AT1G13740	0.0473583276692188	4.49929821606303	0.86290205055765	0.959128341613321	121	107	107	113	24.4778827157422	20.3843342390709	22.5052698087389	21.4910408034987
AT1G13750	-0.670661948130015	3.9691093769281	0.0202465537083094	0.0841874063492407	82	114	57	57	16.5883172123212	21.7178888154587	11.988788589702	10.8406135026498
AT1G13770	0.07045616982646	4.83471164648223	0.761743669619606	0.905254467619576	158	128	145	135	31.9628551164237	24.3849979682343	30.4977955352069	25.6751372431179
AT1G13780	0.251416953664585	4.19374070537724	0.324267933101346	0.572113577374579	86	85	90	100	17.3975034178002	16.1931627132806	18.9296661942663	19.0186201800873
AT1G13790	0.207084868772668	3.02495155701366	0.661339298358867	0.846579298390589	35	40	25	57	7.08037929794196	7.62031186507323	5.25824060951842	10.8406135026498
AT1G13800	0.470755600710171	1.36474694963173	0.543078789878185	0.764378638469755	13	6	10	15	2.62985516780701	1.14304677976099	2.10329624380737	2.8527930270131
AT1G13810	-0.440997173850972	3.63271042709389	0.16813996524769	0.375490513215908	74	70	47	52	14.969944801363	13.3355457638782	9.88549234589464	9.8896824936454
AT1G13820	0.0475797876572717	6.42987503506333	0.740327332024602	0.893517017412951	444	437	430	417	89.819668808178	83.2519071259251	90.4417384837169	79.3076461509641
AT1G13830	-1.61406867361787	1.08865800249117	0.0477616880495694	0.157620717557488	15	12	6	2	3.03444827054655	2.28609355952197	1.26197774628442	0.380372403601746
AT1G13860	-0.725299535834302	4.76285682285645	0.000561924779434572	0.00464702873151448	161	187	79	118	32.569744770533	35.6249579692174	16.6160403260782	22.441971812503
AT1G13870	-0.105482877624581	4.76674624471368	0.613319638478301	0.814592383004507	151	139	117	135	30.5467792568353	26.4805837311295	24.6085660525462	25.6751372431179
AT1G13880	0.217593442206648	5.34380984180681	0.185417624334595	0.401671255979304	191	198	187	236	38.6386413116261	37.7205437321125	39.3316397591978	44.8839436250061
AT1G13900	-0.135760874209977	5.45098788161851	0.379514559957375	0.628926682707266	219	256	185	218	44.3029447499797	48.7699959364687	38.9109805104363	41.4605919925903
AT1G13910	-0.793226211025754	3.38305201075488	0.0285951567180936	0.108402917611542	74	58	37	34	14.969944801363	11.0494522043562	7.78219610208727	6.46633086122969
AT1G13920	0.424704337496929	2.10277065136653	0.455362943679056	0.697167140441678	11	24	15	29	2.22526206506747	4.57218711904394	3.15494436571105	5.51539985222532
AT1G13930	-0.664263518063049	5.72390256245184	6.42113556394624e-06	9.58793418018525e-05	317	355	174	222	64.1280067842171	67.630267802525	36.5973546422482	42.2213367997938
AT1G13940	-0.0515906099131392	5.50517959436829	0.767890607854534	0.908805700369096	234	245	173	261	47.3373930205262	46.6744101735736	36.3870250178675	49.6385986700279
AT1G13950	0.0551468536762882	4.48894667219997	0.826327197267169	0.941280122771799	99	128	117	101	20.0273585856072	24.3849979682343	24.6085660525462	19.2088063818882
AT1G13960	-0.0960415358584154	5.92253055743266	0.500984848911687	0.732524310704896	325	325	274	293	65.7463791951753	61.91503390372	57.6303170803219	55.7245571276558
AT1G13970	1.23184461197904	1.70820165926235	0.0331417256930619	0.120405775760489	8	10	15	25	1.61837241095816	1.90507796626831	3.15494436571105	4.75465504502183
AT1G13980	0.133864565347868	6.74316439643512	0.302753955552131	0.549339985050681	521	543	486	606	105.39650326365	103.445733568369	102.220197449038	115.252838291329
AT1G13990	-0.487009495979531	5.16043603247885	0.00671181254208413	0.0352928560757653	208	223	119	169	42.0776826849122	42.4832386477833	25.0292253013077	32.1414681043476
AT1G14000	0.0441079775771655	6.28796767303795	0.756571496909504	0.902055216843426	390	410	385	382	78.8956550342104	78.1081966170006	80.9769053865837	72.6511290879335
AT1G14010	0.313088416844591	4.85135689983577	0.155978420958931	0.358752892391893	112	155	166	140	22.6572137534143	29.5287084771588	34.9147176472023	26.6260682521222
AT1G14020	-0.252054837974434	4.96628985574524	0.183805550392828	0.399325999653167	178	172	122	153	36.0087861438191	32.7673410198149	25.6602141744499	29.0984888755336
AT1G14030	0.0270413811036901	5.96080918333392	0.852637684969658	0.955288690627727	310	331	287	322	62.7119309246288	63.058080683481	60.3646021972715	61.2399569798811
AT1G14040	-0.982179085110712	3.44488848262856	0.00348048626997601	0.020953570838953	66	79	35	33	13.3515723904048	15.0501159335196	7.36153685332579	6.27614465942881
AT1G14060	-0.581586674558018	3.85636851355188	0.0417028932321698	0.143021813459238	84	92	46	64	16.9929103150607	17.5267172896684	9.6751627215139	12.1719169152559
AT1G14070	-0.0994946669556552	3.87372496294923	0.747384159519415	0.896934823449268	79	75	66	68	15.9814275582118	14.2880847470123	13.8817552091286	12.9326617224594
AT1G14090	-0.765585447373528	3.42758331278247	0.0421333326158272	0.144128330733232	79	56	29	46	15.9814275582118	10.6684366111025	6.09955910704137	8.74856528284016
AT1G14120	1.08171383341165	1.82828757453062	0.152212203941091	0.352582871349726	8	13	6	37	1.61837241095816	2.4766013561488	1.26197774628442	7.03688946663231
AT1G14130	0.0211951478688167	3.92382019275195	0.972415975617144	1	64	90	70	75	12.9469792876653	17.1457016964148	14.7230737066516	14.2639651350655
AT1G14140	0.0450271246988575	4.48143814401675	0.88044064686725	0.966367025953993	127	98	118	98	25.6916620239608	18.6697640694294	24.818895676927	18.6382477764856
AT1G14150	-0.104362901384431	6.22827122010184	0.529906047256487	0.75387132595224	424	381	369	327	85.7737377807826	72.5834705148226	77.6116313964919	62.1908879888855
AT1G14160	0.341785616761291	0.571483793139663	0.873749532634513	0.962929547926875	8	2	6	6	1.61837241095816	0.381015593253662	1.26197774628442	1.14111721080524
AT1G14170	-0.900685074207573	4.36886912375144	0.000105609995843792	0.00112661669289653	128	147	66	71	25.8939585753306	28.0046461041441	13.8817552091286	13.503220327862
AT1G14180	-0.368093660831457	3.06408296702407	0.391601270554111	0.64010270807719	33	61	24	44	6.67578619520242	11.6209755942367	5.04791098513769	8.36819287923842
AT1G14190	0.294324398368397	2.27776228684234	0.526528137430978	0.751491323974247	18	24	22	26	3.64133792465586	4.57218711904394	4.62725173637621	4.9448412468227
AT1G14200	3.76403574022159	6.35194407243731	2.11224132109662e-87	2.90840542476997e-84	56	61	782	692	11.3286068767071	11.6209755942367	164.477766265736	131.608851646204
AT1G14205	0.610498468646022	4.02687838446301	0.0372187753132632	0.131500427366894	69	63	103	84	13.9584620445141	12.0019911874903	21.6639513112159	15.9756409512733
AT1G14210	0.0658531973476034	5.2447219307613	0.727816584131654	0.886747585153956	176	208	199	173	35.6041930410796	39.6256216983808	41.8555952517667	32.9022129115511
AT1G14230	0.113874549806687	5.14569804948585	0.540617536131507	0.762818694480546	182	169	155	201	36.8179723492982	32.1958176299344	32.6010917790142	38.2274265619755
AT1G14250	-0.681736659380686	4.87112186928546	0.0125520782884843	0.0579699121147849	211	158	128	85	42.6845723390215	30.1002318670393	26.9221919207343	16.1658271530742
AT1G14260	-0.540662559664838	1.6594003285984	0.366482785145951	0.616249882175374	16	18	6	16	3.23674482191632	3.42914033928296	1.26197774628442	3.04297922881397
AT1G14270	0.0607866613096033	6.42576716620357	0.668220678795795	0.85043808026005	433	442	426	423	87.5944067431105	84.2044461090592	89.600419986194	80.4487633617693
AT1G14280	0.428486622928322	7.28278450129361	0.000533788150794372	0.0044410160478477	669	716	843	892	135.336392866376	136.403582384811	177.307873352961	169.646092006379
AT1G14290	1.07254894361205	6.62690062915612	1.6627714501701e-13	7.77991389440024e-12	312	353	672	624	63.1165240273683	67.2492522092713	141.341507583855	118.676189923745
AT1G14300	0.0211730231625142	4.89179208375478	0.936589707877796	0.991958672532293	148	156	132	156	29.939889602726	29.7192162737856	27.7635104182573	29.6690474809362
AT1G14310	0.0426996839049668	4.33617987011789	0.882546293562242	0.967359566417346	101	103	104	91	20.4319516883468	19.6223030525636	21.8742809355966	17.3069443638795
AT1G14320	0.0343840080630851	7.53764072104469	0.789094825001156	0.920423039880877	902	1015	915	907	182.471489335533	193.365413576233	192.451606308374	172.498885033392
AT1G14330	-0.00744851195296971	4.61625559136336	1	1	104	150	106	129	21.0388413424561	28.5761694940246	22.2949401843581	24.5340200323126
AT1G14340	0.225332383339409	4.58709770402502	0.291445116353581	0.536701137557125	113	115	114	135	22.859510304784	21.9083966120855	23.977577179404	25.6751372431179
AT1G14345	-0.107620776012408	6.23562940679014	0.463674780445194	0.704021640094675	399	413	361	339	80.7163239965383	78.6797200068811	75.928994401446	64.473122410496
AT1G14350	-0.29097542987455	4.70032967417666	0.331208037257675	0.579636616814907	108	188	75	152	21.8480275479352	35.8154657658442	15.7747218285553	28.9083026737327
AT1G14360	-0.145999760117232	3.66413270052367	0.649358137096852	0.838260227658828	59	76	47	67	11.9354965308164	14.4785925436391	9.88549234589464	12.7424755206585
AT1G14370	0.760032623154929	4.02345350290254	0.00485548009100495	0.0274484134059538	55	69	98	97	11.1263103253374	13.1450379672513	20.6123031893122	18.4480615746847
AT1G14380	-0.0289884338334355	5.64521117801084	0.84906679575929	0.953217468343628	245	280	207	274	49.5626550855937	53.3421830555126	43.5382322468126	52.1110192934392
AT1G14390	-1.19381968648375	1.46550449054749	0.085467441404954	0.23695611505297	16	18	2	12	3.23674482191632	3.42914033928296	0.420659248761474	2.28223442161048
AT1G14400	0.147756332114799	6.9520556258337	0.264282303991259	0.50481161631782	583	642	636	624	117.938889448576	122.306005434425	133.769641106149	118.676189923745
AT1G14410	-0.517447244275418	5.18416560821545	0.00225145223592925	0.0147122863566129	212	230	133	155	42.8868688903913	43.8167932241711	27.973840042638	29.4788612791353
AT1G14420	0.596316230794048	0.470438333046048	0.671519860068305	0.852651593871604	8	0	2	10	1.61837241095816	0	0.420659248761474	1.90186201800873
AT1G14430	-0.0341573879804382	3.18806659831772	0.955866447780788	1	18	75	21	64	3.64133792465586	14.2880847470123	4.41692211199548	12.1719169152559
AT1G14440	0.274193151800893	2.81181600406292	0.643441681100618	0.834137544490694	13	51	40	30	2.62985516780701	9.71589762796837	8.41318497522948	5.70558605402619
AT1G14450	-0.184399359444667	5.16146308259091	0.353476192637058	0.602578755347061	180	214	171	150	36.4133792465586	40.7686684781418	35.966365769106	28.527930270131
AT1G14460	-0.291348848866161	4.95699774962406	0.176570181158042	0.387884942931655	161	192	100	171	32.569744770533	36.5774969523515	21.0329624380737	32.5218405079493
AT1G14470	0.56248207595317	2.10218648003409	0.328293444136218	0.576232235149302	11	22	13	33	2.22526206506747	4.19117152579028	2.73428511694958	6.27614465942881
AT1G14480	0.861354734480388	2.82942170030183	0.0839950323667195	0.234052072699227	19	31	25	61	3.84363447602563	5.90574169543176	5.25824060951842	11.6013583098533
AT1G14510	0.490728805012017	6.16618506979982	0.000242783318255975	0.00228410640606171	293	329	388	426	59.2728895513427	62.6770650902273	81.607894259726	81.019321967172
AT1G14520	-0.950289607999289	4.16989988493724	0.000313460974216839	0.00283423414633115	123	118	47	70	24.8824758184817	22.479920001966	9.88549234589464	13.3130341260611
AT1G14530	-0.161196659196831	3.44867747706565	0.639172511072748	0.830894092383126	56	60	42	55	11.3286068767071	11.4304677976099	8.83384422399095	10.460241099048
AT1G14540	-0.309143499771917	0.835175871719874	0.800489283499809	0.925976433448742	12	4	8	4	2.42755861643724	0.762031186507323	1.6826369950459	0.760744807203493
AT1G14560	-0.302645219435969	4.82568644611751	0.160819737607235	0.365852816992036	180	141	113	131	36.4133792465586	26.8615993243831	23.7672475550233	24.9143924359144
AT1G14570	0.189524236285954	6.31180016031132	0.155971419251615	0.358752892391893	382	390	372	451	77.2772826232522	74.298040684464	78.2426202696342	85.7739770121938
AT1G14580	-0.286237263216773	5.08862008272673	0.174798843315723	0.385581565693695	202	183	161	132	40.8639033766936	34.86292678271	33.8630695252987	25.1045786377153
AT1G14590	-0.351516753081044	4.53719494164777	0.100740222017576	0.266063070824081	131	136	94	101	26.5008482294399	25.909060341249	19.7709846917893	19.2088063818882
AT1G14600	-0.662518971875035	3.09578140681603	0.0799377067764334	0.2260662271248	52	52	32	29	10.519420671228	9.9064054245952	6.73054798018358	5.51539985222532
AT1G14610	0.116064415788106	7.55877937594843	0.362681748707776	0.612315297761412	929	958	836	1080	187.933496222516	182.506469168504	175.835565982296	205.401097944943
AT1G14620	-0.125504452373311	4.80270402763639	0.600839913359012	0.806721021487619	114	188	124	132	23.0618068561538	35.8154657658442	26.0808734232114	25.1045786377153
AT1G14630	1.49582866085051	1.73179683993385	0.0107259065100416	0.0510905114391086	10	6	17	26	2.0229655136977	1.14304677976099	3.57560361447253	4.9448412468227
AT1G14640	0.344225579573891	3.29476044276045	0.314123684788804	0.56182615250267	42	45	49	54	8.49645515753035	8.57285084820739	10.3061515946561	10.2700548972471
AT1G14650	0.171059994745374	6.77882960911238	0.200894263035736	0.4240270128698	541	534	498	636	109.442434291046	101.731163398728	104.744152941607	120.958424345355
AT1G14660	-0.114669762881422	3.67037583869908	0.761074468313867	0.904774427548742	67	67	60	55	13.5538689417746	12.7640223739977	12.6197774628442	10.460241099048
AT1G14670	-0.0103994328712495	6.99233605204595	0.940990309011221	0.993671333158548	616	718	563	672	124.614675643778	136.784597978065	118.415578526355	127.805127610187
AT1G14680	0.411624886529323	2.05901728301394	0.45685261530466	0.698449350878573	18	16	24	18	3.64133792465586	3.04812474602929	5.04791098513769	3.42335163241572
AT1G14685	0.0752096368922791	5.52453443788371	0.630409250935909	0.825702460727459	222	243	211	246	44.909834404089	46.2933945803199	44.3795507443355	46.7858056430148
AT1G14687	-0.57812576099036	1.94695472276296	0.294302010838167	0.539796371353697	24	19	11	16	4.85511723287448	3.61964813590979	2.31362586818811	3.04297922881397
AT1G14690	0.423140166429562	6.47059380380112	0.00147035846961077	0.0103634735717319	356	435	473	513	72.0175722876382	82.8708915326714	99.4859123320886	97.5655215238479
AT1G14700	0.812693824821254	5.61140292860471	3.22183640590053e-06	5.17130228114443e-05	174	195	322	278	35.19959993834	37.149020342232	67.7261390505973	52.8717641006427
AT1G14710	0.0771459448302215	6.3810801414137	0.6039742039849	0.80874356362847	373	474	352	483	75.4566136609243	90.3006956011178	74.0360277820194	91.8599354698217
AT1G14720	-0.41847060318964	5.85667096906816	0.00520598503494111	0.0290465335799015	354	332	232	247	71.6129791848986	63.2485884801078	48.796472856331	46.9759918448157
AT1G14730	-0.973761195926002	1.51656591792211	0.109977276355724	0.282144258225883	12	22	6	10	2.42755861643724	4.19117152579028	1.26197774628442	1.90186201800873
AT1G14740	0.328655502111393	7.40601412711991	0.0119520521344399	0.0558138829931196	735	836	789	1058	148.687965256781	159.264517980031	165.950073636401	201.217001505324
AT1G14770	0.0422293244905587	3.96265690127539	0.889653208597712	0.970587368021231	69	88	75	75	13.9584620445141	16.7646861031611	15.7747218285553	14.2639651350655
AT1G14780	0.408035278295814	2.3620107382455	0.4188081058065	0.664912193677474	14	29	23	30	2.83215171917678	5.52472610217809	4.83758136075695	5.70558605402619
AT1G14790	-0.299104240819965	4.6838800846633	0.31878184111426	0.566138184187557	111	182	71	153	22.4549172020445	34.6724189860832	14.9334033310323	29.0984888755336
AT1G14810	-0.337369663699802	6.74825546024012	0.023590995302841	0.0943492980192668	568	684	485	431	114.904441178029	130.307332892752	102.009867824657	81.9702529761763
AT1G14820	-0.710863513060685	4.69566315089577	0.000493433352927105	0.00416191960090884	163	167	89	99	32.9743378732725	31.8148020366807	18.7193365698856	18.8284339782864
AT1G14830	0.130244780819852	6.66791272343777	0.321672711430043	0.569254095128701	465	548	505	525	94.0678963869431	104.398272551503	106.216460312272	99.8477559454584
AT1G14840	0.240370603773577	5.96461023027243	0.0960893640024929	0.257408931333526	293	302	286	372	59.2728895513427	57.5333545813029	60.1542725728908	70.7492670699248
AT1G14850	0.0109542247680203	6.27640867715769	0.956170410284885	1	366	439	335	422	74.0405378013359	83.6329227191787	70.4604241675469	80.2585771599685
AT1G14860	-0.0698504200359846	1.05579830284281	1	1	10	8	8	8	2.0229655136977	1.52406237301465	1.6826369950459	1.52148961440699
AT1G14870	0.0508741010031592	3.91253999163095	0.861481699374212	0.958666785842488	68	83	75	70	13.7561654931444	15.812147120027	15.7747218285553	13.3130341260611
AT1G14880	-1.04464261943492	5.33561035722228	2.87489754572782e-07	5.7970083670497e-06	229	335	135	117	46.3259102636774	63.8201118699883	28.3944992913995	22.2517856107022
AT1G14890	1.45715031355776	4.4077020114902	4.32694375381879e-05	0.000515834846891558	34	84	106	197	6.87808274657219	16.0026549166538	22.2949401843581	37.466681754772
AT1G14900	0.528879496480476	3.52324550852577	0.306035898594569	0.552952855676024	24	72	36	94	4.85511723287448	13.7165613571318	7.57186647770653	17.8775029692821
AT1G14910	0.464542661028007	5.86059815773183	0.00153008483980293	0.0107295181727469	257	250	290	365	51.9902137020309	47.6269491567077	60.9955910704137	69.4179636573187
AT1G14920	0.232705114178503	6.11569281305717	0.116575462572183	0.293409739130955	293	372	367	357	59.2728895513427	70.8689003451811	77.1909721477305	67.8964740429117
AT1G14970	0.211983817406453	3.12673025281519	0.626538845070948	0.823525119729704	33	48	32	56	6.67578619520242	9.14437423808788	6.73054798018358	10.6504273008489
AT1G14980	0.0201481697327685	5.60364019737039	0.908089628790439	0.978395119503142	222	280	229	244	44.909834404089	53.3421830555126	48.1654839831888	46.405433239413
AT1G14990	-0.448651486736307	3.82948019446866	0.154608669502065	0.356785969498002	70	97	60	53	14.1607585958839	18.4792562728026	12.6197774628442	10.0798686954463
AT1G15000	-0.546091711331501	4.56808797170525	0.0104587254345778	0.0500901491185979	135	154	91	93	27.310034434919	29.338200680532	19.1399958186471	17.6873167674812
AT1G15010	2.70365198808652	3.16534359707962	4.6272181674782e-11	1.60141624083442e-09	13	11	63	85	2.62985516780701	2.09558576289514	13.2507663359864	16.1658271530742
AT1G15020	0.25115762016695	5.71557099104479	0.10357052371794	0.271115896935298	215	285	252	302	43.4937585445006	54.2947220386468	53.0030653439457	57.4362329438637
AT1G15030	0.262660459499212	6.6156528355266	0.0622558928499007	0.18977021607646	487	439	471	570	98.5184205170781	83.6329227191787	99.0652530833271	108.406135026498
AT1G15040	1.3691566390264	3.15845812857531	0.000795678156734096	0.00623254279860348	31	19	63	58	6.27119309246288	3.61964813590979	13.2507663359864	11.0307997044506
AT1G15050	5.66085806674842	-0.0138570771105655	0.00222642451226738	0.0145833453357045	0	0	5	7	0	0	1.05164812190369	1.33130341260611
AT1G15060	0.255855132278893	5.99129659936677	0.073682685940213	0.213142427501423	303	299	327	343	61.2958550650404	56.9618311914224	68.777787172501	65.2338672176995
AT1G15080	-1.77069524746792	2.87688897777817	5.71009795486407e-05	0.000657941173197339	57	54	18	12	11.5309034280769	10.2874210178489	3.78593323885327	2.28223442161048
AT1G15100	-1.20389335350594	4.35329557756384	1.40148364446899e-05	0.000192424502951771	167	122	51	67	33.7835240787516	23.2419511884734	10.7268108434176	12.7424755206585
AT1G15110	0.246570170086201	3.50643750402645	0.474659717833889	0.712805902034925	49	56	45	72	9.91253101711874	10.6684366111025	9.46483309713316	13.6934065296629
AT1G15120	-0.170454101182841	6.08671845196026	0.224707795974997	0.45474469351145	356	392	307	311	72.0175722876382	74.6790562777177	64.5711946848863	59.1479087600715
AT1G15125	-0.284824367549375	6.2638262728465	0.105789407054898	0.274579561033697	352	531	277	399	71.2083860821591	101.159640008847	58.2613059534641	75.8842945185484
AT1G15130	0.316341023668659	6.62679683596893	0.0140486754232555	0.0634180275448202	447	470	483	584	90.4265584622873	89.5386644146105	101.589208575896	111.06874185171
AT1G15140	-0.748282692681412	6.26416630354821	2.36991033723517e-08	5.76827797612151e-07	464	538	266	289	93.8655998355734	102.493194585235	55.947680085276	54.9638123204523
AT1G15160	0.331863681947967	3.26316140589121	0.434198966593655	0.677572531290043	53	32	54	46	10.7217172225978	6.09624949205859	11.3577997165598	8.74856528284016
AT1G15165	-0.0393018645340172	3.58389408882352	0.937775685345709	0.992112196191466	59	64	59	52	11.9354965308164	12.1924989841172	12.4094478384635	9.8896824936454
AT1G15170	0.120100480999522	4.81946467693255	0.601391409867213	0.80690857421972	154	124	143	139	31.1536689109446	23.622966781727	30.0771362864454	26.4358820503214
AT1G15175	2.23188257584286	3.17380003666098	8.10813133129903e-09	2.14110202292399e-07	15	17	66	75	3.03444827054655	3.23863254265612	13.8817552091286	14.2639651350655
AT1G15180	0.485184725809724	6.61573867101242	0.000302355556511983	0.00275059370593747	406	446	555	553	82.1323998561267	84.9664772955666	116.732941531309	105.172969595883
AT1G15200	0.167787103755348	6.79660769630917	0.206102773185421	0.430869011896254	556	533	519	626	112.476882561592	101.540655602101	109.161075053603	119.056562327347
AT1G15215	-0.171269337358132	3.70540658786231	0.623797993548681	0.822106646724408	71	69	66	49	14.3630551472537	13.1450379672513	13.8817552091286	9.31912388824278
AT1G15220	0.762078826323018	4.20005174478377	0.0027126229039915	0.0171166061277395	70	70	112	109	14.1607585958839	13.3355457638782	23.5569179306425	20.7302959962952
AT1G15230	0.142570069465324	4.80919365062357	0.459822546526337	0.70087761756845	131	144	133	150	26.5008482294399	27.4331227142636	27.973840042638	28.527930270131
AT1G15240	0.326120107688696	6.44762918802947	0.0265397332743541	0.102505798102529	414	391	400	548	83.7507722670849	74.4885484810909	84.1318497522948	104.222038586878
AT1G15250	-0.11268600827736	4.66298680955153	0.61291176019285	0.814441304283282	127	144	116	117	25.6916620239608	27.4331227142636	24.3982364281655	22.2517856107022
AT1G15260	0.110944127651132	5.69172129967086	0.514940967741068	0.742614317204155	231	286	277	239	46.7305033664169	54.4852298352736	58.2613059534641	45.4545022304087
AT1G15270	0.0472449314805259	6.14133512059931	0.76145916108906	0.904996817498452	345	377	368	323	69.7923102225707	71.8214393283152	77.4013017721112	61.430143181682
AT1G15280	0.167201052117097	7.00284659502591	0.286406478603908	0.531586528793332	690	563	579	745	139.584620445141	107.255889500906	121.780852516447	141.68872034165
AT1G15290	0.338611371538732	8.53009413278949	0.00492228726610674	0.0277124526143187	1718	1686	1853	2173	347.545475253265	321.196145112837	389.740793977506	413.274616513297
AT1G15310	-0.0441516186165514	1.18309760583615	0.999999999999981	1	4	16	6	12	0.809186205479081	3.04812474602929	1.26197774628442	2.28223442161048
AT1G15330	7.5783472010014	1.42305065581321	2.21712784180935e-09	6.33178865282354e-08	0	0	20	26	0	0	4.20659248761474	4.9448412468227
AT1G15340	0.558347324041077	7.19642791539923	5.15309575346682e-06	7.85266615332647e-05	596	642	781	921	120.568744616383	122.306005434425	164.267436641356	175.161491858604
AT1G15350	0.16124165694394	6.07835215278366	0.238091718699202	0.472149101445027	310	354	333	358	62.7119309246288	67.4397600058981	70.0397649187854	68.0866602447126
AT1G15370	0.275513203183342	5.37571772408246	0.0877518788145155	0.241414723548939	194	195	212	227	39.2455309657354	37.149020342232	44.5898803687162	43.1722678087982
AT1G15380	2.13817028102211	4.02649827772204	5.18848529127442e-14	2.57779461236848e-12	32	30	116	140	6.47348964383265	5.71523389880493	24.3982364281655	26.6260682521222
AT1G15390	-0.132975806187724	5.32167881291313	0.442720301444969	0.685835562987576	224	208	163	206	45.3144275068285	39.6256216983808	34.2837287740601	39.1783575709799
AT1G15400	0.385669171077765	5.80114670291347	0.0237359954066176	0.0946934568405148	206	299	263	352	41.6730895821727	56.9618311914224	55.3166912121338	66.9455430339073
AT1G15405	2.02446595220234	2.57448655102075	0.0138317976550916	0.0626640572026325	4	19	12	78	0.809186205479081	3.61964813590979	2.52395549256884	14.8345237404681
AT1G15410	0.371063264519243	5.9007818645556	0.00935618642051739	0.0458929276407923	255	287	320	332	51.5856205992914	54.6757376319005	67.3054798018358	63.1418189978899
AT1G15415	0.161127024036872	2.33824453962034	0.79332549075641	0.922484931900715	26	20	25	23	5.25971033561402	3.81015593253662	5.25824060951842	4.37428264142008
AT1G15420	-0.293368149064825	5.36135032498955	0.086192731730476	0.23831573286982	214	255	182	173	43.2914619931308	48.5794881398419	38.2799916372941	32.9022129115511
AT1G15430	0.578902772007497	4.15198898599072	0.0555774445384771	0.175589647741582	80	66	117	85	16.1837241095816	12.5735145773708	24.6085660525462	16.1658271530742
AT1G15440	-0.777505386582769	5.42122659842586	1.55854759352696e-06	2.67534478721453e-05	277	282	133	172	56.0361447294263	53.7231986487663	27.973840042638	32.7120267097502
AT1G15470	-0.440194585680311	4.63750564513434	0.0587702978338425	0.182433982502896	163	130	87	116	32.9743378732725	24.766013561488	18.2986773211241	22.0615994089013
AT1G15480	-0.305619216285443	3.43896024345317	0.393044279606018	0.641550768667671	48	73	40	51	9.71023446574897	13.9070691537587	8.41318497522948	9.69949629184453
AT1G15490	0.0968450947441325	4.44297351954194	0.693910393872515	0.865234305635208	102	114	93	123	20.6342482397166	21.7178888154587	19.5606550674085	23.3929028215074
AT1G15500	-0.147578199241309	7.89616048541311	0.223659551209103	0.453342473003434	1273	1339	1062	1134	257.523509893717	255.089939683326	223.370061092343	215.67115284219
AT1G15510	-1.27650046862927	4.50209533284463	1.90759969454866e-05	0.000251409754677965	200	125	51	76	40.459310273954	23.8134745783539	10.7268108434176	14.4541513368664
AT1G15520	-0.786687320119986	4.67142295617764	0.00217009868614957	0.0143116634871383	172	158	61	120	34.7950068356005	30.1002318670393	12.830107087225	22.8223442161048
AT1G15530	-0.296183656488224	4.53158051679956	0.17081115742362	0.379827740414711	120	142	89	110	24.2755861643724	27.05210712101	18.7193365698856	20.920482198096
AT1G15550	0.866795454204543	4.12460650805803	0.00104994665291996	0.00784489210400702	60	67	112	103	12.1377930821862	12.7640223739977	23.5569179306425	19.5891787854899
AT1G15570	0.872214368189594	3.65165022583906	0.0501819689926146	0.163101975429208	25	66	50	106	5.05741378424425	12.5735145773708	10.5164812190368	20.1597373908926
AT1G15580	0.0521177193604316	0.710490169092146	1	1	6	7	12	0	1.21377930821862	1.33355457638782	2.52395549256884	0
AT1G15660	-0.0595254695854292	4.46741308511091	0.827938381257569	0.941860681024125	106	126	79	130	21.4434344451956	24.0039823749807	16.6160403260782	24.7242062341135
AT1G15670	1.9014277503294	4.55278358922553	1.1671935882525e-13	5.58312426817455e-12	39	64	148	212	7.88956550342104	12.1924989841172	31.1287844083491	40.3194747817851
AT1G15690	0.333906092136242	9.00981834811182	0.00424170707866926	0.024658440095147	2246	2524	2716	2873	454.358054376504	480.841678686121	571.255259818082	546.404957773909
AT1G15700	1.28055154636006	4.27817058880649	4.24619242806399e-07	8.31003567876036e-06	49	68	130	134	9.91253101711874	12.9545301706245	27.3428511694958	25.484951041317
AT1G15710	-0.324125837305818	4.71915884460936	0.111617927784292	0.285283845754969	149	152	97	128	30.1421861540958	28.9571850872783	20.4019735649315	24.3438338305118
AT1G15720	0.360613209413555	2.25068500943861	0.485603795861283	0.721676643459016	22	18	24	24	4.45052413013494	3.42914033928296	5.04791098513769	4.56446884322096
AT1G15730	0.20882043798948	6.73791903530764	0.1258375380724	0.309527908819912	506	525	564	543	102.362054993104	100.016593229086	118.625908150736	103.271107577874
AT1G15740	0.878519143475772	7.59348240618258	2.07549991780737e-11	7.57754013552512e-10	647	777	1215	1212	130.885868736241	148.024557979048	255.550493622595	230.505676582658
AT1G15750	0.107496981687329	8.72521938049406	0.352948845332548	0.602105742608454	2088	2165	1983	2296	422.39519926008	412.449379697089	417.083645147001	436.667519334805
AT1G15760	-0.215691915840493	1.49236369026052	0.777132443102545	0.913836099916913	12	15	5	17	2.42755861643724	2.85761694940246	1.05164812190369	3.23316543061484
AT1G15780	0.272287695958113	5.97750427911123	0.0759746971928612	0.217973912283889	309	283	289	382	62.509634373259	53.9137064453931	60.785261446033	72.6511290879335
AT1G15790	-0.529686386074337	3.05977641589683	0.162585489475183	0.368594670188534	42	56	30	33	8.49645515753035	10.6684366111025	6.30988873142211	6.27614465942881
AT1G15800	0.0937614450030855	3.23872362840497	0.825935517748135	0.941212992174911	35	57	43	48	7.08037929794196	10.8589444077294	9.04417384837169	9.12893768644191
AT1G15810	0.19310080489003	5.70257829169694	0.181386061133839	0.395630131305386	236	269	252	286	47.7419861232658	51.2465972926175	53.0030653439457	54.3932537150497
AT1G15820	0.648642128500816	8.99053519323413	5.9678312838344e-06	8.96663161796382e-05	1951	2193	3196	2806	394.680571722422	417.78359800264	672.213479520835	533.66248225325
AT1G15825	3.02047064258745	3.17377829608344	1.33846426223996e-12	5.48969693259569e-11	7	13	67	86	1.41607585958839	2.4766013561488	14.0920848335094	16.3560133548751
AT1G15830	2.81162719028244	4.83365915063122	2.0089875943716e-36	4.07655303754751e-34	31	43	228	257	6.27119309246288	8.19183525495373	47.955154358808	48.8778538628244
AT1G15840	6.65440492323885	0.666594879796966	8.54155262298089e-06	0.000124362167608159	0	0	12	12	0	0	2.52395549256884	2.28223442161048
AT1G15860	0.00155667962457449	5.80678055063942	1	1	291	289	266	275	58.8682964486031	55.0567532251541	55.947680085276	52.3012054952401
AT1G15870	-1.18644165942789	1.78768529728457	0.0366918304275294	0.130173157852622	20	24	6	12	4.0459310273954	4.57218711904394	1.26197774628442	2.28223442161048
AT1G15880	0.283999416077761	6.33994193287261	0.034920095942346	0.125401395208756	377	383	383	483	76.2657998664034	72.9644861080762	80.5562461378223	91.8599354698217
AT1G15885	-0.104522461863144	3.97773767565965	0.754811201435746	0.900680627055208	65	102	57	88	13.1492758390351	19.4317952559367	11.988788589702	16.7363857584768
AT1G15890	-0.134390173320776	3.32277432581934	0.725863476987404	0.885375237021398	54	51	46	43	10.9240137739676	9.71589762796837	9.6751627215139	8.17800667743755
AT1G15900	0.354555551602004	0.571645271371339	0.751813663963778	0.899051612917478	7	3	7	5	1.41607585958839	0.571523389880493	1.47230737066516	0.950931009004366
AT1G15910	0.478266083937258	5.78138407187139	0.000772217229910092	0.00606602752281045	227	251	289	332	45.9213171609378	47.8174569533345	60.785261446033	63.1418189978899
AT1G15920	0.123177169214442	5.68516859996497	0.403791071691054	0.651238186413905	250	261	246	273	50.5741378424425	49.7225349196029	51.7410875976613	51.9208330916384
AT1G15930	0.0506120251395069	6.67963079200558	0.699119313586711	0.868266398795237	504	545	494	517	101.957461890364	103.826749161623	103.902834444084	98.3262663310514
AT1G15940	0.44389755632268	5.63592452330742	0.014038631906584	0.0633925292253969	205	233	216	344	41.4707930308029	44.3883166140516	45.4311988662392	65.4240534195004
AT1G15950	0.0684892770373475	7.20379097011438	0.59922102025741	0.806027744574844	731	769	733	729	147.878779051302	146.500495606033	154.17161467108	138.645741112837
AT1G15960	0.084776700337233	6.02231376392295	0.625447262794281	0.822957270475933	353	300	335	310	71.4106826335289	57.1523389880493	70.4604241675469	58.9577225582707
AT1G15970	-0.273862769007093	4.46036223673036	0.288174377801164	0.533839850170387	139	107	97	93	28.1192206403981	20.3843342390709	20.4019735649315	17.6873167674812
AT1G15980	-0.0803340000936957	7.77729455665776	0.594854806184969	0.802675073416466	1168	1182	1104	954	236.282371999892	225.180215612914	232.203905316334	181.437636518033
AT1G15990	-0.505795875881827	1.01987477521494	0.600049741507023	0.80667044970346	9	11	7	6	1.82066896232793	2.09558576289514	1.47230737066516	1.14111721080524
AT1G16000	-0.158763406018434	3.88203403025039	0.620463123766327	0.819560616475503	60	99	61	71	12.1377930821862	18.8602718660563	12.830107087225	13.503220327862
AT1G16010	-0.403467289611747	5.82061209728424	0.0127375846334914	0.0586720236510903	320	348	188	286	64.7348964383265	66.2967132261371	39.5419693835786	54.3932537150497
AT1G16020	-0.489484506616049	5.41165400333331	0.00667781323120375	0.035219755309963	281	231	155	187	56.8453309349054	44.0073010207979	32.6010917790142	35.5648197367633
AT1G16030	1.95324975214696	4.59044743069548	1.90646954738544e-14	9.87930469487881e-13	55	47	146	227	11.1263103253374	8.95386644146105	30.7081251595876	43.1722678087982
AT1G16040	0.260322905065793	3.99026193976556	0.344439149794577	0.593895661054568	65	83	77	88	13.1492758390351	15.812147120027	16.1953810773167	16.7363857584768
AT1G16060	-0.855277010855935	2.86607945695409	0.0520738354830424	0.167472026460896	47	45	15	33	9.5079379143792	8.57285084820739	3.15494436571105	6.27614465942881
AT1G16070	-0.726559437924618	0.943850920404898	0.431590253054878	0.674977614839913	2	18	4	7	0.40459310273954	3.42914033928296	0.841318497522948	1.33130341260611
AT1G16080	-0.189599241926648	6.86449574187261	0.220485727452654	0.449007328132772	639	653	566	483	129.267496325283	124.401591197321	119.046567399497	91.8599354698217
AT1G16090	-0.788596637472628	3.59172974420601	0.0204071605783526	0.08463615199417	88	65	39	44	17.8020965205398	12.383006780744	8.20285535084874	8.36819287923842
AT1G16110	0.669154794365003	3.07099507948345	0.0981908372287376	0.261403779762239	26	39	36	61	5.25971033561402	7.4298040684464	7.57186647770653	11.6013583098533
AT1G16130	1.39706749977457	2.95064906481625	0.0034962742557482	0.0210156337469378	26	16	34	72	5.25971033561402	3.04812474602929	7.15120722894506	13.6934065296629
AT1G16150	3.33344308486087	0.620716621405591	0.000993615481901598	0.00748200220492855	2	0	11	10	0.40459310273954	0	2.31362586818811	1.90186201800873
AT1G16170	0.236470318891132	5.62064078031837	0.199677522689887	0.422291125056824	254	213	271	241	51.3833240479216	40.578160681515	56.9993282071797	45.8348746340104
AT1G16180	0.0765372456381754	7.20393449465416	0.552645085150092	0.772154968523141	668	833	698	773	135.134096315006	158.69299459015	146.810077817754	147.013933992075
AT1G16190	-0.23580532659823	4.72468294794938	0.241327253534841	0.476668955455138	146	148	109	124	29.5352964999864	28.195153900771	22.9259290575003	23.5830890233083
AT1G16210	0.0911236774148825	6.22154291219718	0.497315512841286	0.730413287013285	359	393	348	399	72.6244619417475	74.8695640743445	73.1947092844965	75.8842945185484
AT1G16220	-0.0108308128900236	2.62804793741853	0.999999999999999	1	39	21	18	39	7.88956550342104	4.00066372916345	3.78593323885327	7.41726187023405
AT1G16240	0.571285658020251	6.59418003563379	1.57234022493402e-05	0.000212403661640176	365	447	534	588	73.8382412499661	85.1569850921934	112.316019419314	111.829486658913
AT1G16250	0.839124485829941	5.01915490620287	3.41125056246376e-06	5.44810912117762e-05	115	126	190	212	23.2641034075236	24.0039823749807	39.96262863234	40.3194747817851
AT1G16260	-0.0881777729963172	6.48751758642698	0.526210366421954	0.751349423809157	495	465	406	437	100.136792928036	88.5861254314763	85.3938274985792	83.1113701869816
AT1G16270	0.0711681732250998	5.8207827492794	0.6436252868239	0.834263357591737	286	286	242	321	57.8568136917543	54.4852298352736	50.8997691001384	61.0497707780803
AT1G16280	-0.791514237086151	4.38928285639034	0.000821453764343945	0.00640063226162418	139	132	71	75	28.1192206403981	25.1470291547417	14.9334033310323	14.2639651350655
AT1G16300	-0.879953173194983	2.89422098690413	0.030610663762035	0.11376166673236	39	56	20	28	7.88956550342104	10.6684366111025	4.20659248761474	5.32521365042445
AT1G16310	-1.40867880163054	2.29861598511672	0.0086434951438062	0.0431771588202001	29	39	6	18	5.86659998972334	7.4298040684464	1.26197774628442	3.42335163241572
AT1G16320	0.101515406390035	6.72553486263047	0.449219803433181	0.691496458578729	533	529	526	535	107.824061880087	100.778624415594	110.633382424268	101.749617963467
AT1G16330	0.286744592799842	1.70712508583831	0.647373159998256	0.837263495825989	14	13	12	19	2.83215171917678	2.4766013561488	2.52395549256884	3.61353783421659
AT1G16340	0.0269238438128039	4.7926388645599	0.920223064210917	0.984042282518983	120	164	114	156	24.2755861643724	31.2432786468003	23.977577179404	29.6690474809362
AT1G16350	-0.0970853833846786	6.02188069865455	0.496315968040233	0.729562522183284	346	351	298	309	69.9946067739405	66.8682366160176	62.6782280654596	58.7675363564698
AT1G16370	0.342324090829617	1.54599476258108	0.687478916985431	0.861617000372417	2	22	19	8	0.40459310273954	4.19117152579028	3.996262863234	1.52148961440699
AT1G16390	0.863215564421189	4.94121016542301	4.52139722948651e-05	0.000536693192073962	87	140	181	202	17.59979996917	26.6710915277563	38.0696620129134	38.4176127637764
AT1G16400	-0.915095231301134	3.3654349903776	0.0108228770514153	0.0514633944055581	59	76	37	29	11.9354965308164	14.4785925436391	7.78219610208727	5.51539985222532
AT1G16410	-0.183638182613445	6.78749117485802	0.220452827705424	0.449007328132772	620	601	526	472	125.423861849258	114.495185772725	110.633382424268	89.7678872500121
AT1G16420	-1.31243508344643	2.52891701092724	0.00862101970653337	0.0430983913077914	46	33	10	20	9.30564136300943	6.28675728868542	2.10329624380737	3.80372403601746
AT1G16430	-0.300078403124342	2.95149728314137	0.549419844513095	0.769712432399896	43	41	17	48	8.69875170890012	7.81081966170006	3.57560361447253	9.12893768644191
AT1G16445	0.0482659052122504	2.42154693787675	0.951123261809065	0.998355737429532	29	22	28	21	5.86659998972334	4.19117152579028	5.88922948266064	3.99391023781834
AT1G16460	-0.0745676897649223	6.53488435749777	0.574079754073009	0.787788324941941	492	497	418	458	99.5299032739269	94.6823749235349	87.9177829911481	87.1052804247999
AT1G16470	-0.12054170661186	5.98762201824023	0.442526441561259	0.685683000882276	337	349	304	282	68.1739378116125	66.487221022764	63.940205811744	53.6325089078462
AT1G16480	-0.387150076199245	1.85058374024759	0.492567464137307	0.726490360759785	16	22	12	15	3.23674482191632	4.19117152579028	2.52395549256884	2.8527930270131
AT1G16489	-0.682704445887819	2.24283285917359	0.221477755789723	0.450266473144747	17	39	16	16	3.43904137328609	7.4298040684464	3.36527399009179	3.04297922881397
AT1G16490	-0.572393018485779	2.8493621165175	0.157807842551605	0.361369087765688	37	48	26	27	7.4849724006815	9.14437423808788	5.46857023389916	5.13502744862357
AT1G16500	0.0039533222757777	3.88136108498254	1	1	87	62	68	72	17.59979996917	11.8114833908635	14.3024144578901	13.6934065296629
AT1G16510	0.269810643720538	1.83315742268126	0.666816842964844	0.849753968522066	16	14	14	20	3.23674482191632	2.66710915277563	2.94461474133032	3.80372403601746
AT1G16520	-0.209366742141586	4.44507023967749	0.362221548496073	0.611913486141337	108	132	93	100	21.8480275479352	25.1470291547417	19.5606550674085	19.0186201800873
AT1G16530	0.0755256835559054	0.472921027131017	1	1	10	0	6	4	2.0229655136977	0	1.26197774628442	0.760744807203493
AT1G16540	-0.301398463635511	4.32504592521438	0.276421451554684	0.519234617741928	133	92	75	97	26.9054413321794	17.5267172896684	15.7747218285553	18.4480615746847
AT1G16550	-0.636146127630564	3.17103000131848	0.0983434821405692	0.261593391089244	58	51	37	28	11.7331999794467	9.71589762796837	7.78219610208727	5.32521365042445
AT1G16560	-0.110230606679498	6.11750739792916	0.444679731188905	0.686854611180069	335	416	307	340	67.769344708873	79.2512433967616	64.5711946848863	64.6633086122969
AT1G16570	0.235216600960729	4.93596284783785	0.227262125216479	0.457634178188453	132	159	138	182	26.7031447808097	30.2907396636661	29.0254881645417	34.6138887277589
AT1G16590	0.414900694775754	3.81677089494558	0.158465529249931	0.361982748046528	61	62	73	80	12.340089633556	11.8114833908635	15.3540625797938	15.2148961440699
AT1G16610	0.351845487986656	5.74154440212992	0.0250760906485505	0.098711823449481	210	280	286	294	42.4822757876517	53.3421830555126	60.1542725728908	55.9147433294567
AT1G16630	-0.11312860544022	2.66877614111305	0.834215079614862	0.945265097079641	22	43	21	35	4.45052413013494	8.19183525495373	4.41692211199548	6.65651706303056
AT1G16640	0.226078061740947	1.8884913881289	0.701735039373061	0.869862115837572	10	22	12	23	2.0229655136977	4.19117152579028	2.52395549256884	4.37428264142008
AT1G16650	-0.0481565582180733	3.86084922425571	0.886450735629226	0.969168137065189	75	75	57	79	15.1722413527328	14.2880847470123	11.988788589702	15.024709942269
AT1G16670	-0.336722271967607	4.34958803275444	0.145301225861761	0.341665251395116	111	122	80	92	22.4549172020445	23.2419511884734	16.826369950459	17.4971305656803
AT1G16680	-0.321608768279601	5.50066434046334	0.0385447515147311	0.134973147129786	247	274	189	199	49.9672481883332	52.1991362757516	39.7522990079593	37.8470541583738
AT1G16690	-0.384210645574696	4.08834192086465	0.141306451697236	0.335257165460629	101	95	69	71	20.4319516883468	18.0982406795489	14.5127440822709	13.503220327862
AT1G16700	0.140659878121075	5.89334426994857	0.356198696170691	0.605292865486813	288	299	311	290	58.2614067944938	56.9618311914224	65.4125131824092	55.1539985222532
AT1G16710	-0.057375964724503	6.34816210730395	0.683711992241579	0.859466323732697	450	412	359	416	91.0334481163966	78.4892122102543	75.5083351526846	79.1174599491632
AT1G16720	0.314334703132804	8.54387952958866	0.0358972069344306	0.128122654707465	1804	1660	2112	1887	364.942978671065	316.242942400539	444.216166692117	358.881362798248
AT1G16730	0.623523450042355	4.7599491557573	0.00222020330350285	0.0145533078313337	113	107	156	160	22.859510304784	20.3843342390709	32.811421403395	30.4297922881397
AT1G16740	-0.47029011099361	4.83954087294259	0.0159634439287637	0.0698110954207753	169	173	112	118	34.1881171814912	32.9578488164417	23.5569179306425	22.441971812503
AT1G16750	-0.280955687349931	4.20459443267503	0.277011109109988	0.519791452406697	111	95	70	89	22.4549172020445	18.0982406795489	14.7230737066516	16.9265719602777
AT1G16770	0.123845057503689	0.469936324323782	0.999999999999991	1	2	8	6	4	0.40459310273954	1.52406237301465	1.26197774628442	0.760744807203493
AT1G16780	-0.329091036684928	4.61253018488442	0.196957847260331	0.418467587527544	128	152	72	138	25.8939585753306	28.9571850872783	15.1437329554131	26.2456958485205
AT1G16790	-0.0621664957005557	3.54035988373414	0.869768332397906	0.96153972347068	59	61	53	54	11.9354965308164	11.6209755942367	11.1474700921791	10.2700548972471
AT1G16800	-0.383753992144281	4.24704977618183	0.148092537450441	0.346075869127428	116	103	62	96	23.4663999588933	19.6223030525636	13.0404367116057	18.2578753728838
AT1G16810	0.139656648975422	5.87386015100184	0.327386816236501	0.575261904387674	278	302	266	331	56.2384412807961	57.5333545813029	55.947680085276	62.951632796089
AT1G16820	0.462143532976055	3.21637294846741	0.250472562777439	0.487816150036609	42	36	34	68	8.49645515753035	6.85828067856591	7.15120722894506	12.9326617224594
AT1G16825	0.340437367253504	2.85520489356263	0.434591286034907	0.677800665120946	36	27	33	42	7.28267584931173	5.14371050892443	6.94087760456432	7.98782047563667
AT1G16830	-1.91567749712316	2.13339903820719	0.000439992098537349	0.00378102787352233	34	31	6	10	6.87808274657219	5.90574169543176	1.26197774628442	1.90186201800873
AT1G16840	0.305178381786149	5.49722271541513	0.0622216471598066	0.189695823548884	204	215	247	234	41.2684964794331	40.9591762747686	51.951417222042	44.5035712214043
AT1G16850	-1.5460971711	1.96238011123039	0.00526305841738739	0.0292649858872731	24	30	9	8	4.85511723287448	5.71523389880493	1.89296661942663	1.52148961440699
AT1G16858	0.0633042111102293	5.76127050261867	0.678688970314576	0.856881704338459	248	304	239	299	50.169544739703	57.9143701745566	50.2687802269961	56.8656743384611
AT1G16860	0.0633041550805263	5.76127050261867	0.678726122998768	0.856881704338459	248	304	239	299	50.169544739703	57.9143701745566	50.2687802269961	56.8656743384611
AT1G16870	-0.311462228844425	5.4022981434932	0.0475532562686769	0.157074044052653	228	257	173	191	46.1236137123076	48.9605037330955	36.3870250178675	36.3255645439668
AT1G16880	-0.113347639357394	8.33995483507147	0.439017225279101	0.682054726926599	1785	1723	1590	1418	361.09934419504	328.24493358803	334.424102765372	269.684034153638
AT1G16890	0.0599852882474333	7.07923894530143	0.637410373143482	0.830081620083234	670	710	654	685	135.538689417746	135.26053560505	137.555574345002	130.277548233598
AT1G16900	-0.399170946175537	4.68658743866129	0.0616315019067311	0.188522120862721	146	155	86	128	29.5352964999864	29.5287084771588	18.0883476967434	24.3438338305118
AT1G16916	0.0493314745856611	3.70395125775156	0.899232530008213	0.974363300921898	49	82	73	51	9.91253101711874	15.6216393234001	15.3540625797938	9.69949629184453
AT1G16920	0.250953070868693	5.56489818477869	0.114502486423975	0.28997168034616	194	256	233	265	39.2455309657354	48.7699959364687	49.0068024807117	50.3993434772314
AT1G16930	0.16567265139608	3.46800324434962	0.657411380868208	0.843805306912328	58	47	55	55	11.7331999794467	8.95386644146105	11.5681293409405	10.460241099048
AT1G16960	-0.475230844463632	3.90099586763388	0.130591562691894	0.316815196830058	71	106	45	74	14.3630551472537	20.1938264424441	9.46483309713316	14.0737789332646
AT1G16970	-0.35831650924592	4.85421788506506	0.062115801059597	0.189493004751678	155	180	119	124	31.3559654623144	34.2914033928296	25.0292253013077	23.5830890233083
AT1G17020	-0.235606042178722	0.362586320326996	0.852908504918394	0.955288690627727	6	4	2	6	1.21377930821862	0.762031186507323	0.420659248761474	1.14111721080524
AT1G17030	-0.171415557643094	0.567472834964131	1	1	4	8	2	8	0.809186205479081	1.52406237301465	0.420659248761474	1.52148961440699
AT1G17040	-0.556504326484541	4.22587733015605	0.0236795157370336	0.0945464011729075	116	111	69	75	23.4663999588933	21.1463654255782	14.5127440822709	14.2639651350655
AT1G17050	-0.412979772609469	6.78306912217682	0.0080514037155903	0.0408224380393041	685	620	481	430	138.573137688293	118.114833908635	101.168549327134	81.7800667743755
AT1G17060	0.563577053490825	3.65915609985114	0.0876027889293157	0.241106663673436	47	57	79	63	9.5079379143792	10.8589444077294	16.6160403260782	11.981730713455
AT1G17070	-0.35387685791564	4.25311330496064	0.20131323917587	0.424721412533992	96	123	57	104	19.4204689314979	23.4324589851002	11.988788589702	19.7793649872908
AT1G17080	0.178562592694793	5.30063850739651	0.311430534575187	0.558874334373445	168	216	203	200	33.9858206301214	41.1496840713955	42.6969137492896	38.0372403601746
AT1G17090	-1.28855946998636	1.99605549100157	0.0262936455522718	0.102042147799434	18	35	8	12	3.64133792465586	6.66777288193908	1.6826369950459	2.28223442161048
AT1G17100	-0.390961106993152	6.37020429030754	0.00675195843413916	0.0354388587304366	507	466	343	349	102.564351544473	88.7766332281032	72.1430611625928	66.3749844285047
AT1G17110	0.0469381829229697	6.49171275610762	0.733047121227331	0.889756827545726	455	466	397	493	92.0449308732454	88.7766332281032	83.5008608791526	93.7617974878305
AT1G17120	0.200931152975859	5.85713476820202	0.211772281924259	0.437167203627997	233	330	271	331	47.1350964691565	62.8675728868542	56.9993282071797	62.951632796089
AT1G17130	-0.00376483957505592	5.80129387356155	1	1	302	276	282	254	61.0935585136706	52.5801518690053	59.3129540753678	48.3072952574218
AT1G17140	0.0505015139984653	6.13161445018766	0.73176451288257	0.889076627110592	322	396	314	379	65.139489541066	75.441087464225	66.0435020555514	72.0805704825309
AT1G17145	0.433583518055228	5.46122004150019	0.0081060522375363	0.0410347607623391	188	201	209	283	38.0317516575168	38.292067121993	43.958891495574	53.8226951096471
AT1G17147	1.34514170389299	1.91502882628577	0.0143968033872679	0.0646554729278722	12	8	22	26	2.42755861643724	1.52406237301465	4.62725173637621	4.9448412468227
AT1G17160	-0.00694354256123385	5.72404890457241	0.985447187231	1	250	301	223	289	50.5741378424425	57.3428467846761	46.9035062369043	54.9638123204523
AT1G17170	-1.38003039755836	2.25882043121481	0.0178119575706494	0.0762008668640499	26	40	16	7	5.25971033561402	7.62031186507323	3.36527399009179	1.33130341260611
AT1G17190	0.153156280111945	2.73480606825905	0.764741414771496	0.906971837858381	25	37	20	45	5.05741378424425	7.04878847519274	4.20659248761474	8.55837908103929
AT1G17200	0.290629041272382	5.85920693375724	0.0497996796736777	0.16207807277891	241	303	302	316	48.7534688801146	57.7238623779297	63.5195465629826	60.0988397690759
AT1G17210	0.27424842614799	7.15710215562806	0.0301529331076119	0.112574901565338	671	675	686	837	135.740985969116	128.592762723111	144.286122325186	159.185850907331
AT1G17220	-0.119536041412391	8.79878930385061	0.332142939865712	0.580745528507151	2404	2434	2053	2091	486.320909492928	463.695976989706	431.806718853653	397.679347965626
AT1G17230	0.483405482875024	4.82316981981292	0.0140929520571613	0.0635481921441082	116	128	139	180	23.4663999588933	24.3849979682343	29.2358177889224	34.2335163241572
AT1G17232	0.433890380536974	3.42935738898819	0.241998947195554	0.477486519827979	34	59	49	68	6.87808274657219	11.239960000983	10.3061515946561	12.9326617224594
AT1G17240	0.169855843123262	1.21664884793462	0.814320985927068	0.934718687966899	8	11	8	12	1.61837241095816	2.09558576289514	1.6826369950459	2.28223442161048
AT1G17250	-0.705028518477249	3.10406706800202	0.100378066568509	0.265321265493096	41	65	19	42	8.29415860616058	12.383006780744	3.996262863234	7.98782047563667
AT1G17255	-0.287622406761593	3.53803510253318	0.413948405990729	0.660973768431248	53	76	36	63	10.7217172225978	14.4785925436391	7.57186647770653	11.981730713455
AT1G17260	0.385689481678969	1.7539051455059	0.549584220560746	0.769881187395502	17	10	18	15	3.43904137328609	1.90507796626831	3.78593323885327	2.8527930270131
AT1G17270	-0.230600948293318	3.90706409734386	0.411729691835944	0.658812473799034	73	92	59	72	14.7676482499932	17.5267172896684	12.4094478384635	13.6934065296629
AT1G17280	0.221950769687043	5.92092810953651	0.116008863648084	0.29244185491619	284	297	309	322	57.4522205890147	56.5808155981688	64.9918539336477	61.2399569798811
AT1G17290	-0.0640467576782067	7.31028753598961	0.603705023331318	0.808673597022988	801	892	718	790	162.039537647186	169.932954591133	151.016670305369	150.24709942269
AT1G17330	0.123202259284492	5.29770457805786	0.492051403219214	0.725944930370301	186	204	207	187	37.6271585547773	38.8635905118735	43.5382322468126	35.5648197367633
AT1G17340	0.546668548940576	5.82993400708723	0.000692343199303998	0.00555864217117167	198	285	299	357	40.0547171712145	54.2947220386468	62.8885576898404	67.8964740429117
AT1G17350	0.605287995102559	4.18212919649426	0.0150093110771897	0.0666253063761773	66	82	95	115	13.3515723904048	15.6216393234001	19.98131431617	21.8714132071004
AT1G17360	-0.13006386568007	7.28002287395766	0.332803011484435	0.58143018182731	885	803	661	784	179.032447962247	152.977760691345	139.027881715667	149.105982211885
AT1G17370	-0.0123845355583558	6.13589237483506	0.94046351613362	0.99342525916881	372	361	316	363	75.2543171095545	68.7733145822859	66.4641613043129	69.037591253717
AT1G17380	-0.488411880876601	3.31471479543524	0.18864843778733	0.406730336117476	57	59	26	52	11.5309034280769	11.239960000983	5.46857023389916	9.8896824936454
AT1G17400	-0.215735989122789	0.361087408169317	0.999999999999999	1	2	8	2	6	0.40459310273954	1.52406237301465	0.420659248761474	1.14111721080524
AT1G17410	0.483668049135715	4.39020506557859	0.0350483780219028	0.125744943816903	83	97	105	130	16.7906137636909	18.4792562728026	22.0846105599774	24.7242062341135
AT1G17420	-0.773582409366578	4.4997433612138	0.000636966315952515	0.00517437828597414	145	147	66	94	29.3329999486167	28.0046461041441	13.8817552091286	17.8775029692821
AT1G17430	0.18997074472247	4.02781244968779	0.500299190785401	0.732012713530944	70	86	85	80	14.1607585958839	16.3836705099075	17.8780180723626	15.2148961440699
AT1G17440	0.0556947286053565	5.70535992909546	0.753449936599397	0.900059145307466	273	257	210	308	55.2269585239473	48.9605037330955	44.1692211199548	58.5773501546689
AT1G17450	-0.168177475086853	5.04398769103538	0.392477797076793	0.640951753155653	181	179	120	181	36.6156757979284	34.1008955962027	25.2395549256884	34.423702525958
AT1G17455	-0.728484861956626	3.77814021355527	0.0190248988225333	0.0801799244866581	81	92	36	62	16.3860206609514	17.5267172896684	7.57186647770653	11.7915445116541
AT1G17460	-0.585662330139393	1.9961555687573	0.329530884915813	0.577347630783964	14	31	8	20	2.83215171917678	5.90574169543176	1.6826369950459	3.80372403601746
AT1G17470	-0.053716219270733	7.25756771977458	0.686564249810592	0.860974436872156	822	800	718	738	166.287765225951	152.406237301465	151.016670305369	140.357416929044
AT1G17480	-0.615255775428663	1.59056059720254	0.335115307521561	0.58387723997588	13	20	8	12	2.62985516780701	3.81015593253662	1.6826369950459	2.28223442161048
AT1G17490	-0.531265655819775	3.78197305530776	0.0750948110087194	0.215995623965247	72	93	51	55	14.5653516986235	17.7172250862953	10.7268108434176	10.460241099048
AT1G17500	0.0752251993709187	5.08874192696821	0.76637051856989	0.908010109801584	141	203	124	216	28.5238137431376	38.6730827152467	26.0808734232114	41.0802195889886
AT1G17510	-0.26175343247198	2.411254182924	0.613649190488543	0.814747258423283	21	35	12	32	4.24822757876517	6.66777288193908	2.52395549256884	6.08595845762794
AT1G17520	0.150860080572368	4.97715047053233	0.422942220248516	0.66782753814837	156	152	142	178	31.5582620136841	28.9571850872783	29.8668066620647	33.8531439205554
AT1G17530	0.200939356419822	5.27596259884837	0.228202838482557	0.458905290781165	186	187	190	210	37.6271585547773	35.6249579692174	39.96262863234	39.9391023781834
AT1G17550	0.0895959768081532	6.13953125050914	0.521144240458042	0.747395651930042	319	393	331	374	64.5325998869567	74.8695640743445	69.6191056700239	71.1296394735266
AT1G17560	0.28174886117931	3.11218736092644	0.483680380110209	0.719881615764709	35	43	34	55	7.08037929794196	8.19183525495373	7.15120722894506	10.460241099048
AT1G17580	0.403645959885379	6.8587929771851	0.00673900268707484	0.0354165089418598	565	472	580	708	114.29755152392	89.9196800078642	121.991182140827	134.651830875018
AT1G17590	-1.02335104776064	2.89948988302141	0.0624695420835779	0.19024097357743	43	55	8	38	8.69875170890012	10.4779288144757	1.6826369950459	7.22707566843318
AT1G17600	-0.884140744947606	3.79065388868348	0.00482328325802739	0.0272970729272786	77	105	49	42	15.5768344554723	20.0033186458172	10.3061515946561	7.98782047563667
AT1G17610	-0.497642891209075	3.47545427136475	0.147664153415615	0.345493613957132	63	68	46	40	12.7446827362955	12.9545301706245	9.6751627215139	7.60744807203493
AT1G17620	-0.0807007976983882	4.93330288039264	0.724843177415144	0.884741918562463	140	185	110	178	28.3215171917678	35.2439423759637	23.1362586818811	33.8531439205554
AT1G17630	-0.534690507804886	2.44076318678004	0.239997720520531	0.474701011540558	29	33	16	24	5.86659998972334	6.28675728868542	3.36527399009179	4.56446884322096
AT1G17640	0.536527064550907	3.53788914431155	0.120209125770532	0.299273061794982	43	53	48	83	8.69875170890012	10.096913221222	10.0958219702754	15.7854547494725
AT1G17650	-0.159349225530765	6.3295674197765	0.30964924614595	0.556508345884344	444	437	389	343	89.819668808178	83.2519071259251	81.8182238841067	65.2338672176995
AT1G17665	-4.01683165905108	2.57394326855543	2.87367424190357e-11	1.03350407390252e-09	62	45	2	4	12.5423861849258	8.57285084820739	0.420659248761474	0.760744807203493
AT1G17680	0.256710146469327	5.77837633689584	0.127566578390374	0.312306442930054	274	244	242	340	55.429255075317	46.4839023769467	50.8997691001384	64.6633086122969
AT1G17690	-0.139657331661427	5.60045525412021	0.391506423953226	0.64010270807719	275	251	192	256	55.6315516266868	47.8174569533345	40.3832878811015	48.6876676610235
AT1G17700	0.369383322024117	2.74777264778616	0.404551062222962	0.652051072447495	21	37	27	43	4.24822757876517	7.04878847519274	5.6788998582799	8.17800667743755
AT1G17710	2.83677153627774	0.98682361109623	0.00107500166475163	0.00799182687675168	0	4	12	16	0	0.762031186507323	2.52395549256884	3.04297922881397
AT1G17720	-0.251068593085064	6.58911974480496	0.0604569530456642	0.185942869394826	550	537	411	441	111.263103253374	102.302686788608	86.4454756204829	83.8721149941851
AT1G17730	0.262682660345688	5.49626108121574	0.0949780755633817	0.255212205552733	199	227	237	238	40.2570137225843	43.2452698342906	49.8481209782347	45.2643160286078
AT1G17744	-1.19236744368292	3.791395683139	0.000977271745867354	0.00738779115493529	76	119	25	55	15.3745379041025	22.6704277985929	5.25824060951842	10.460241099048
AT1G17745	-1.44271556264023	5.60741657646627	9.1308274540748e-13	3.85153087160175e-11	293	448	101	153	59.2728895513427	85.3474928888202	21.2432920624544	29.0984888755336
AT1G17750	-0.933627457344504	2.32920047838228	0.0597689556057347	0.184464642525096	29	34	9	22	5.86659998972334	6.47726508531225	1.89296661942663	4.18409643961921
AT1G17760	0.235604393185435	5.37468762789937	0.164619512586913	0.371284701548837	175	221	191	244	35.4018964897098	42.1022230545296	40.1729582567208	46.405433239413
AT1G17780	0.146463843261857	5.45647639417292	0.390720281293404	0.639434769834984	225	206	219	226	45.5167240581983	39.2446061051272	46.0621877393814	42.9820816069973
AT1G17790	0.325271912528218	4.13304596478684	0.271882308671754	0.51382791286865	81	78	69	119	16.3860206609514	14.8596081368928	14.5127440822709	22.6321580143039
AT1G17820	0.194208287832981	5.19302003489411	0.303611072249213	0.550325401010632	189	163	185	191	38.2340482088866	31.0527708501734	38.9109805104363	36.3255645439668
AT1G17830	0.0313597209012529	1.73018595026606	1	1	20	10	12	17	4.0459310273954	1.90507796626831	2.52395549256884	3.23316543061484
AT1G17840	-0.321507395562455	7.06534886094598	0.0129198964809162	0.059384083085985	713	840	568	586	144.237441126646	160.026549166538	119.467226648259	111.449114255312
AT1G17850	-0.606204489563881	5.31950118132215	0.000451385668594767	0.00386727179266725	253	244	154	150	51.1810274965519	46.4839023769467	32.3907621546335	28.527930270131
AT1G17860	0.598212705773234	4.42355440300286	0.00793295944096163	0.0403386070016928	80	96	119	129	16.1837241095816	18.2887484761758	25.0292253013077	24.5340200323126
AT1G17870	2.21068335612991	4.2959547513961	5.19795860589367e-17	3.34003493486041e-15	36	36	135	178	7.28267584931173	6.85828067856591	28.3944992913995	33.8531439205554
AT1G17880	0.0188249679767841	6.90232579803167	0.88555608909647	0.968705942788787	589	650	558	611	119.152668756795	123.83006780744	117.363930404451	116.203769300333
AT1G17890	-0.243861291350297	5.02486481197492	0.189204283854731	0.407606575228747	164	201	133	154	33.1766344246423	38.292067121993	27.973840042638	29.2886750773345
AT1G17920	-1.10118400444831	3.09265414563035	0.0197369307992372	0.0826028690874719	34	82	19	31	6.87808274657219	15.6216393234001	3.996262863234	5.89577225582707
AT1G17930	0.504824299985581	4.37946727729336	0.0262979469202531	0.102042147799434	85	92	113	121	17.1952068664305	17.5267172896684	23.7672475550233	23.0125304179057
AT1G17940	-0.248251372296578	4.33467626770924	0.314445256924877	0.562237526706548	96	129	83	93	19.4204689314979	24.5755057648612	17.4573588236012	17.6873167674812
AT1G17960	-0.403744942556659	1.59629140490613	0.618964645033414	0.818815636996233	23	8	12	10	4.65282068150471	1.52406237301465	2.52395549256884	1.90186201800873
AT1G17970	0.710909622030274	4.61325302838881	0.000868992525546407	0.0067345314375878	85	107	144	148	17.1952068664305	20.3843342390709	30.2874659108261	28.1475578665292
AT1G17980	0.630956518621299	5.79010357771439	0.000177662743819188	0.00175901628793143	181	273	300	353	36.6156757979284	52.0086284791248	63.0988873142211	67.1357292357082
AT1G17990	1.05322803319804	2.52118293935094	0.0586518382507593	0.182187473443408	8	29	31	40	1.61837241095816	5.52472610217809	6.52021835580285	7.60744807203493
AT1G18000	1.44364563696739	1.83973911319744	0.0194504362953662	0.0815809531039545	12	6	26	20	2.42755861643724	1.14304677976099	5.46857023389916	3.80372403601746
AT1G18010	0.556674889809816	2.09243862619442	0.297155660991944	0.54244978001342	15	18	25	20	3.03444827054655	3.42914033928296	5.25824060951842	3.80372403601746
AT1G18020	0.544821412721466	1.33206453952649	0.497492427031215	0.730413287013285	6	12	5	20	1.21377930821862	2.28609355952197	1.05164812190369	3.80372403601746
AT1G18030	0.921055078813438	4.67519088076118	5.71007664788943e-05	0.000657941173197339	99	83	167	154	20.0273585856072	15.812147120027	35.1250472715831	29.2886750773345
AT1G18040	-0.148366167838246	4.37150717942488	0.543295229732289	0.764515814552108	109	114	96	91	22.0503240993049	21.7178888154587	20.1916439405508	17.3069443638795
AT1G18060	0.0949267673790275	7.12583884276595	0.50849753568047	0.738236706982409	731	673	710	686	147.878779051302	128.211747129857	149.334033310323	130.467734435399
AT1G18070	-0.317357490587309	7.26934564468857	0.0159070329172822	0.0696117760604877	882	901	573	769	178.425558308137	171.647524760775	120.518874770162	146.253189184871
AT1G18075	-1.54233384718825	1.27667104682992	0.0437690461741782	0.147997878109039	22	9	3	7	4.45052413013494	1.71457016964148	0.630988873142211	1.33130341260611
AT1G18080	0.00576642917756769	7.52441320228661	0.96543831000199	1	921	996	879	911	186.315123811558	189.745765440324	184.879739830668	173.259629840595
AT1G18090	-0.679683816878878	4.12086765178725	0.0184851687048164	0.0784195856344072	125	92	60	67	25.2870689212213	17.5267172896684	12.6197774628442	12.7424755206585
AT1G18100	-0.613927481014971	2.96677361586751	0.1414758204655	0.335493835787114	56	37	27	30	11.3286068767071	7.04878847519274	5.6788998582799	5.70558605402619
AT1G18150	-0.638703544922271	5.51771521855976	0.000654662821140758	0.00528694394768764	311	264	139	209	62.9142274759985	50.2940583094833	29.2358177889224	39.7489161763825
AT1G18160	0.190030487564853	6.77821076892083	0.132649248971702	0.320516366561482	523	545	531	606	105.80109636639	103.826749161623	111.685030546171	115.252838291329
AT1G18170	-0.321615966539859	6.0021454078337	0.0656996927734939	0.196902287426695	373	365	301	246	75.4566136609243	69.5353457687933	63.3092169386018	46.7858056430148
AT1G18180	1.09961331132804	2.5589282580118	0.0201685036119992	0.0840119801570165	12	25	31	43	2.42755861643724	4.76269491567077	6.52021835580285	8.17800667743755
AT1G18190	0.54394091711318	4.96361855172784	0.00441953208486005	0.0255228639903676	121	142	181	175	24.4778827157422	27.05210712101	38.0696620129134	33.2825853151528
AT1G18200	0.400945313748082	1.66427072312484	0.509955845313985	0.738807762572184	14	11	14	17	2.83215171917678	2.09558576289514	2.94461474133032	3.23316543061484
AT1G18210	-0.40594483132668	5.70979714268045	0.00646206797180863	0.0343639404944979	300	318	216	218	60.6889654109311	60.5814793273322	45.4311988662392	41.4605919925903
AT1G18250	0.186398417971941	3.85345140903906	0.716508971632953	0.879530275481943	33	106	42	106	6.67578619520242	20.1938264424441	8.83384422399095	20.1597373908926
AT1G18260	0.49352664774294	6.21979959755805	0.00104906570518243	0.00784134920465359	277	370	366	484	56.0361447294263	70.4878847519274	76.9806425233497	92.0501216716226
AT1G18265	-0.274819397080201	2.14413148797832	0.687841255031385	0.86184698558596	30	16	25	10	6.06889654109311	3.04812474602929	5.25824060951842	1.90186201800873
AT1G18270	1.28505822276725	7.34295786728391	2.81462709258541e-23	2.7824393058343e-21	472	515	978	1274	95.4839722465315	98.1115152628179	205.702372644361	242.297221094312
AT1G18300	1.73877995446173	5.01495162502647	1.29326793277645e-15	7.37583607696204e-14	69	86	191	295	13.9584620445141	16.3836705099075	40.1729582567208	56.1049295312576
AT1G18320	-1.34060540885425	0.907567400646231	0.0903209024522226	0.246570359124128	9	13	2	6	1.82066896232793	2.4766013561488	0.420659248761474	1.14111721080524
AT1G18330	3.57694336359326	4.77053521265983	5.17624093065733e-40	1.36688214274358e-37	12	32	219	272	2.42755861643724	6.09624949205859	46.0621877393814	51.7306468898375
AT1G18335	0.178113179727309	3.97587549718387	0.527349838436155	0.752069455909873	66	85	74	85	13.3515723904048	16.1931627132806	15.5643922041745	16.1658271530742
AT1G18340	0.134270943019833	4.54589264029277	0.573240492841579	0.787062462999083	114	115	127	106	23.0618068561538	21.9083966120855	26.7118622963536	20.1597373908926
AT1G18350	-5.56745240901426	-0.0167804276410536	0.002222240195845	0.0145608851989477	6	6	0	0	1.21377930821862	1.14304677976099	0	0
AT1G18360	-1.15906724207553	4.67376364028529	6.11312535034076e-07	1.15645453757133e-05	192	168	80	70	38.8409378629959	32.0053098333076	16.826369950459	13.3130341260611
AT1G18370	0.404917931090437	3.10286585765781	0.328474929421534	0.576475893523208	30	44	33	59	6.06889654109311	8.38234305158056	6.94087760456432	11.2209859062515
AT1G18382	-0.781390625442689	0.831114519816209	0.375767099381084	0.625910513675724	12	6	1	9	2.42755861643724	1.14304677976099	0.210329624380737	1.71167581620786
AT1G18390	-0.294881931494779	3.85665409104406	0.323713082410624	0.571710223511645	80	82	60	63	16.1837241095816	15.6216393234001	12.6197774628442	11.981730713455
AT1G18400	-1.08420440001435	4.62024273605734	1.46393732892371e-05	0.000199719178270788	168	174	52	100	33.9858206301214	33.1483566130686	10.9371404677983	19.0186201800873
AT1G18415	0.187744570739951	3.40664684671773	0.640192579640635	0.831715349624782	42	58	38	69	8.49645515753035	11.0494522043562	7.99252572646801	13.1228479242602
AT1G18420	0.218304070450844	3.366125534316	0.577751864499024	0.790508992105036	41	55	37	68	8.29415860616058	10.4779288144757	7.78219610208727	12.9326617224594
AT1G18440	0.0609016900735461	5.26268292124254	0.743543615812299	0.895047476084282	203	185	181	197	41.0661999280633	35.2439423759637	38.0696620129134	37.466681754772
AT1G18450	0.387597578192188	6.25309797733872	0.00539565081283678	0.0298284946140105	334	354	361	482	67.5670481575032	67.4397600058981	75.928994401446	91.6697492680209
AT1G18460	0.925681615514793	7.42045558354917	1.73253312786579e-13	8.06715968740794e-12	616	616	1051	1131	124.614675643778	117.352802722128	221.056435224155	215.100594236788
AT1G18470	-0.0390801757435712	5.30781969241592	0.853706124028317	0.95571225235972	177	240	189	187	35.8064895924493	45.7218711904394	39.7522990079593	35.5648197367633
AT1G18480	-0.203150826432041	4.39092151544648	0.393545645943208	0.64198861105587	113	117	80	107	22.859510304784	22.2894122053392	16.826369950459	20.3499235926934
AT1G18485	-0.323281111404851	4.95365486997281	0.0874720669149594	0.240816771482387	157	199	120	145	31.7605585650539	37.9110515287393	25.2395549256884	27.5769992611266
AT1G18490	0.183113802163354	4.73006007913658	0.362837805362324	0.612364242161575	128	128	131	140	25.8939585753306	24.3849979682343	27.5531807938765	26.6260682521222
AT1G18500	-0.0388107909147326	7.01963490059426	0.76535564126957	0.907235921548784	654	717	602	640	132.30194459583	136.594090181438	126.618433877204	121.719169152559
AT1G18540	0.00573772882242916	7.23689905860539	0.967169032347579	1	742	829	696	773	150.104041116369	157.930963403643	146.389418568993	147.013933992075
AT1G18550	-0.277397925968253	2.76329235999513	0.564235826555614	0.78143875147266	41	32	31	25	8.29415860616058	6.09624949205859	6.52021835580285	4.75465504502183
AT1G18560	-0.150809867893183	2.83302623462517	0.741377486605149	0.894170919682629	36	38	31	31	7.28267584931173	7.23929627181957	6.52021835580285	5.89577225582707
AT1G18570	1.02820697889172	5.48984953021926	8.39826419055373e-11	2.83525987392827e-09	137	171	274	311	27.7146275376585	32.5768332231881	57.6303170803219	59.1479087600715
AT1G18580	-0.64838949092462	4.76813355786206	0.00120431397805057	0.00880043993740746	164	178	87	117	33.1766344246423	33.9103877995759	18.2986773211241	22.2517856107022
AT1G18590	-0.233304321760212	4.97287490223232	0.215817183418396	0.442727236858192	169	181	138	139	34.1881171814912	34.4819111894564	29.0254881645417	26.4358820503214
AT1G18600	-0.377731843739716	4.97641070720063	0.0395110771704721	0.137408449326212	173	194	126	137	34.9973033869702	36.9585125456052	26.5015326719729	26.0555096467196
AT1G18610	-0.0870143578972591	5.41912713008593	0.646469126497479	0.83654328733919	228	228	156	248	46.1236137123076	43.4357776309174	32.811421403395	47.1661780466165
AT1G18620	0.689418222985911	7.75078697859383	5.93498986297684e-08	1.34757125546059e-06	874	844	1252	1332	176.807185897179	160.788580353045	263.332689724683	253.328020798763
AT1G18630	-0.269489446373616	3.99275872429037	0.324095142353696	0.571965765737637	89	88	65	72	18.0043930719095	16.7646861031611	13.6714255847479	13.6934065296629
AT1G18640	0.0572294057298161	5.33344536248226	0.72271875663401	0.883440042589335	185	225	188	209	37.4248620034075	42.8642542410369	39.5419693835786	39.7489161763825
AT1G18650	0.370375436026662	5.46140802125151	0.0233875101462945	0.0937882924634035	172	228	224	257	34.7950068356005	43.4357776309174	47.1138358612851	48.8778538628244
AT1G18660	-0.0677581817339368	6.86196900091504	0.628286250139663	0.824488408623389	654	582	505	600	132.30194459583	110.875537636816	106.216460312272	114.111721080524
AT1G18670	0.0808657636101201	5.00138766827876	0.695196432144196	0.865855797906519	166	155	172	143	33.5812275273818	29.5287084771588	36.1766953934868	27.1966268575249
AT1G18680	0.37823396628849	4.3444489585184	0.126565785509328	0.310803649332906	80	102	115	104	16.1837241095816	19.4317952559367	24.1879068037848	19.7793649872908
AT1G18690	-0.320926718755094	4.29711819788808	0.195101267438243	0.415361354568294	96	128	74	93	19.4204689314979	24.3849979682343	15.5643922041745	17.6873167674812
AT1G18700	0.145493544477893	6.25507904987537	0.283157595973261	0.527435402220171	375	379	350	430	75.8612067636638	72.2024549215689	73.6153685332579	81.7800667743755
AT1G18710	-0.592321551662038	1.44183464588671	0.342148193646553	0.591426715290944	14	15	6	12	2.83215171917678	2.85761694940246	1.26197774628442	2.28223442161048
AT1G18720	-0.121510642248409	5.86516300663497	0.405560300503107	0.652958326682496	284	348	250	291	57.4522205890147	66.2967132261371	52.5824060951842	55.3441847240541
AT1G18730	-0.321021466745539	6.98158652644692	0.0493985898208196	0.161056678567045	757	701	589	493	153.138489386916	133.545965435408	123.884148760254	93.7617974878305
AT1G18735	-0.718308143011319	4.12884831334151	0.0298775209341013	0.111791337547879	122	99	77	47	24.680179267112	18.8602718660563	16.1953810773167	8.93875148464104
AT1G18740	1.11605888994256	5.5082750868774	1.59963518227099e-09	4.67214657706635e-08	124	176	250	358	25.0847723698515	33.5293722063222	52.5824060951842	68.0866602447126
AT1G18745	0.181978685981422	3.21540891897014	0.659893498020122	0.845570789772261	43	44	34	59	8.69875170890012	8.38234305158056	7.15120722894506	11.2209859062515
AT1G18750	0.000249836997054429	4.35744775340328	1	1	122	87	94	102	24.680179267112	16.5741783065343	19.7709846917893	19.3989925836891
AT1G18773	0.621469091003133	4.64948676303858	0.00683833235532913	0.0357533313842364	102	102	158	133	20.6342482397166	19.4317952559367	33.2320806521564	25.2947648395161
AT1G18800	-0.282746893565019	5.80489528863131	0.0499791814809729	0.16255250234667	316	320	228	260	63.9257102328474	60.9624949205859	47.955154358808	49.448412468227
AT1G18810	0.0510530160175614	6.05177241976368	0.7471804529462	0.896934823449268	358	317	328	324	72.4221653903777	60.3909715307054	68.9881167968817	61.6203293834829
AT1G18840	0.11979160067863	5.36857508733011	0.623492580531955	0.821872707529712	143	271	172	246	28.9284068458771	51.6276128858712	36.1766953934868	46.7858056430148
AT1G18850	-1.00418077935404	4.19480210099887	0.000180567005343997	0.00178284167635834	133	115	49	67	26.9054413321794	21.9083966120855	10.3061515946561	12.7424755206585
AT1G18870	0.33197317422129	1.7244463167365	0.707487994007162	0.874302587375861	7	20	8	24	1.41607585958839	3.81015593253662	1.6826369950459	4.56446884322096
AT1G18880	0.171221750328994	3.38042887253477	0.658248024592794	0.844304156635524	38	61	42	62	7.68726895205127	11.6209755942367	8.83384422399095	11.7915445116541
AT1G18890	0.0644540501436166	6.12850096272987	0.682155883250222	0.858125747938824	349	362	285	413	70.6014964280498	68.9638223789128	59.94394294851	78.5469013437606
AT1G18900	-0.694245547240527	5.18520434325263	9.98271449255414e-05	0.00107747361295054	238	225	129	138	48.1465792260053	42.8642542410369	27.1325215451151	26.2456958485205
AT1G18910	-0.238018749394656	4.12276154112678	0.502129717908949	0.733412879708973	62	132	58	95	12.5423861849258	25.1470291547417	12.1991182140827	18.067689171083
AT1G18940	-0.142014979336442	1.21701282849582	0.90885732918004	0.978828020258318	13	8	6	12	2.62985516780701	1.52406237301465	1.26197774628442	2.28223442161048
AT1G18950	0.160622896930431	5.93474835855169	0.273117121156777	0.515507563354469	265	337	293	333	53.6085861129891	64.201127463242	61.6265799435559	63.3320051996908
AT1G18990	2.50881936651014	1.22006982122402	0.000866893634785655	0.00672479219225878	2	4	14	19	0.40459310273954	0.762031186507323	2.94461474133032	3.61353783421659
AT1G19000	0.587707392935875	8.03378756506307	7.62403010177789e-07	1.41180046370771e-05	1019	1171	1447	1617	206.140185845796	223.084629850019	304.346966478926	307.531088312012
AT1G19010	0.346851913647457	4.2481294918659	0.194671470333305	0.414798489401473	95	76	103	100	19.2181723801282	14.4785925436391	21.6639513112159	19.0186201800873
AT1G19020	1.06185920922753	4.60352542344195	1.08518846667323e-06	1.93545823163435e-05	72	91	138	180	14.5653516986235	17.3362094930416	29.0254881645417	34.2335163241572
AT1G19025	0.101324293841553	3.1763858445123	0.82377437785096	0.939972693372378	44	43	32	56	8.90104826026989	8.19183525495373	6.73054798018358	10.6504273008489
AT1G19050	-0.407758822417518	5.55077438016875	0.0140508583101067	0.0634180275448202	288	264	193	195	58.2614067944938	50.2940583094833	40.5936175054822	37.0863093511703
AT1G19070	0.300225916690325	2.35271281414702	0.577776643631419	0.790508992105036	28	16	24	27	5.66430343835357	3.04812474602929	5.04791098513769	5.13502744862357
AT1G19080	0.186339689015069	4.99578248579871	0.321795304735847	0.569378360536345	157	151	146	182	31.7605585650539	28.7666772906515	30.7081251595876	34.6138887277589
AT1G19100	0.428036168455676	4.92913744565199	0.0225945317380958	0.0914454730873973	122	147	159	178	24.680179267112	28.0046461041441	33.4424102765372	33.8531439205554
AT1G19110	0.527809744056627	7.01176443810612	3.11904287390703e-05	0.000384928229707463	524	579	723	756	106.00339291776	110.304014246935	152.068318427273	143.78076856146
AT1G19120	0.210553323260854	4.7613340518869	0.302422362550159	0.549022413110621	131	128	141	138	26.5008482294399	24.3849979682343	29.6564770376839	26.2456958485205
AT1G19130	-0.00440525595026535	5.70279382526231	0.999999999999999	1	248	294	249	253	50.169544739703	56.0092922082883	52.3720764708035	48.1171090556209
AT1G19140	-0.0577296433958157	5.72163482220126	0.704601683301699	0.871924233815281	276	282	238	262	55.8338481780566	53.7231986487663	50.0584506026154	49.8287848718288
AT1G19150	0.0452501002440858	6.75729386101252	0.775795331662555	0.913115557971613	550	558	577	481	111.263103253374	106.303350517772	121.360193267685	91.47956306622
AT1G19160	0.429941590513482	0.248100060574527	0.84156894094762	0.949042030808896	5	2	3	6	1.01148275684885	0.381015593253662	0.630988873142211	1.14111721080524
AT1G19170	0.197428125609489	4.44078626903803	0.431203900652711	0.674591591696341	101	107	120	101	20.4319516883468	20.3843342390709	25.2395549256884	19.2088063818882
AT1G19180	0.916352607828361	5.61700214855814	1.87324047327758e-09	5.39767662232763e-08	179	174	294	328	36.2110826951889	33.1483566130686	61.8369095679367	62.3810741906864
AT1G19190	0.262491072058038	1.19039856154397	0.83502768881934	0.945759621467122	12	6	14	6	2.42755861643724	1.14304677976099	2.94461474133032	1.14111721080524
AT1G19200	0.351753106727689	1.36471407741175	0.588486219607182	0.797894573624757	12	8	11	13	2.42755861643724	1.52406237301465	2.31362586818811	2.47242062341135
AT1G19220	0.680085420920298	5.38314653333241	0.000188060206215086	0.00184456220518025	159	174	200	301	32.1651516677935	33.1483566130686	42.0659248761474	57.2460467420628
AT1G19240	0.00674885138076191	3.78891363714255	1	1	70	70	65	66	14.1607585958839	13.3355457638782	13.6714255847479	12.5522893188576
AT1G19250	-2.8344883788338	1.12013157329263	0.000483210637440152	0.00409444020128959	19	13	2	2	3.84363447602563	2.4766013561488	0.420659248761474	0.380372403601746
AT1G19270	-0.53310706022221	3.88986136398185	0.068480207754261	0.202731115389425	85	93	61	53	17.1952068664305	17.7172250862953	12.830107087225	10.0798686954463
AT1G19290	-0.311207757532634	4.07513963241608	0.234021719222197	0.466611931818007	97	93	67	76	19.6227654828677	17.7172250862953	14.0920848335094	14.4541513368664
AT1G19300	-0.684542838957513	3.37026139961454	0.0462758153505106	0.154122130703489	53	75	33	41	10.7217172225978	14.2880847470123	6.94087760456432	7.7976342738358
AT1G19310	0.918075593411679	3.25027075098424	0.0263438277344065	0.10209689731326	20	47	55	62	4.0459310273954	8.95386644146105	11.5681293409405	11.7915445116541
AT1G19330	0.0715032706017042	4.36429625813336	0.789928629257046	0.920978237945329	102	104	106	95	20.6342482397166	19.8128108491904	22.2949401843581	18.067689171083
AT1G19340	-1.14451233733862	3.17340301538454	0.00207873776664257	0.0138035921211054	65	58	23	29	13.1492758390351	11.0494522043562	4.83758136075695	5.51539985222532
AT1G19350	-0.330817660526556	7.67840332334874	0.00911581967950512	0.0449886471996467	1217	1158	829	936	246.19490301701	220.60802849387	174.363258611631	178.014284885617
AT1G19360	-0.057885297605733	5.58189965539459	0.722969562978645	0.883690588138947	268	237	210	244	54.2154757670984	45.1503478005589	44.1692211199548	46.405433239413
AT1G19370	-1.35964224186871	4.16898662463358	1.72162544347826e-06	2.9317821266723e-05	143	119	38	58	28.9284068458771	22.6704277985929	7.99252572646801	11.0307997044506
AT1G19380	1.31052544074166	4.5914785441681	2.35433380361447e-08	5.73760970066701e-07	56	88	164	167	11.3286068767071	16.7646861031611	34.4940583984409	31.7610957007458
AT1G19394	0.0548971684587091	3.53785363152211	0.903554404313988	0.976439521006483	56	59	46	66	11.3286068767071	11.239960000983	9.6751627215139	12.5522893188576
AT1G19396	-0.0209483184951357	4.93522515839239	0.922321406014217	0.985030063430658	164	153	101	195	33.1766344246423	29.1476928839051	21.2432920624544	37.0863093511703
AT1G19397	-0.0296899069995137	4.11650166502919	0.938156956174426	0.992112196191466	95	83	51	115	19.2181723801282	15.812147120027	10.7268108434176	21.8714132071004
AT1G19400	0.597663353482685	7.21458135054221	1.34549681060167e-06	2.34513038137146e-05	598	635	836	902	120.973337719123	120.972450858038	175.835565982296	171.547954024388
AT1G19430	-0.117626672024682	5.72425353946144	0.47576845341356	0.713870661492198	243	330	227	264	49.1580619828542	62.8675728868542	47.7448247344273	50.2091572754305
AT1G19440	-0.433540226261405	4.97859203670375	0.0304314683217824	0.113313051335309	203	169	119	139	41.0661999280633	32.1958176299344	25.0292253013077	26.4358820503214
AT1G19450	-0.299483807384168	7.54113223864943	0.0664129565888282	0.198333472372245	1131	1004	869	741	228.79739959921	191.269827813338	182.77644358686	140.927975534447
AT1G19480	0.361555721519003	3.99258770940795	0.191078028079263	0.410240595037669	75	67	76	95	15.1722413527328	12.7640223739977	15.985051452936	18.067689171083
AT1G19485	0.426291530371302	6.0266853378914	0.0324578746139533	0.118591821253445	340	234	309	420	68.7808274657219	44.5788244106784	64.9918539336477	79.8782047563667
AT1G19490	-0.223706249936105	4.41578780699265	0.339069929070539	0.587902228776502	109	127	91	97	22.0503240993049	24.1944901716075	19.1399958186471	18.4480615746847
AT1G19510	1.44723736370479	3.4264080573902	0.000199644075539525	0.00193588473047054	26	33	89	59	5.25971033561402	6.28675728868542	18.7193365698856	11.2209859062515
AT1G19520	-0.0440326572037719	5.64375496025362	0.812898288756358	0.933919799294136	289	235	197	282	58.4637033458636	44.7693322073052	41.4349360030052	53.6325089078462
AT1G19530	1.52446052769297	1.77178607144399	0.04081055786356	0.140684035038599	12	4	11	34	2.42755861643724	0.762031186507323	2.31362586818811	6.46633086122969
AT1G19540	1.71988466560498	3.35461552304301	0.00025339869436462	0.00236665049964476	20	28	40	111	4.0459310273954	5.33421830555126	8.41318497522948	21.1106683998969
AT1G19550	0.342811070361487	2.66355468925399	0.442751440170777	0.685835562987576	24	31	30	35	4.85511723287448	5.90574169543176	6.30988873142211	6.65651706303056
AT1G19570	0.180942564449731	6.71488313944288	0.175046991256387	0.385960652732203	456	573	490	597	92.2472274246152	109.160967467174	103.061515946561	113.541162475121
AT1G19580	-0.0634621005619908	5.55197057794083	0.693911000939997	0.865234305635208	242	255	183	263	48.9557654314844	48.5794881398419	38.4903212616749	50.0189710736296
AT1G19600	-0.0444206275813667	6.55717424504251	0.748643150236641	0.89754300684817	514	479	405	497	103.980427404062	91.253234584252	85.1834978741985	94.522542295034
AT1G19610	0.89336011215594	3.86980289135371	0.00251976755339113	0.0161266796569458	44	61	90	91	8.90104826026989	11.6209755942367	18.9296661942663	17.3069443638795
AT1G19620	0.091377017156288	0.751015128529921	1	1	8	5	6	7	1.61837241095816	0.952538983134154	1.26197774628442	1.33130341260611
AT1G19630	-0.324266948216046	0.119818176898223	0.840253246449525	0.94850160050404	2	6	0	6	0.40459310273954	1.14304677976099	0	1.14111721080524
AT1G19640	-1.54684106717249	3.8690648839911	4.70548104003241e-07	9.11633748831204e-06	118	101	33	37	23.8709930616329	19.2412874593099	6.94087760456432	7.03688946663231
AT1G19650	0.267346981028462	5.55440185622235	0.156305296262241	0.359249134074146	251	189	240	256	50.7764343938123	36.005973562471	50.4791098513769	48.6876676610235
AT1G19660	0.410331534764893	7.53337833501345	0.00145753071875113	0.0102881067980101	791	870	1033	1016	160.016572133488	165.741783065343	217.270501985301	193.229181029687
AT1G19670	-0.644368464568229	6.87417385711979	5.84401724290296e-07	1.10881024007323e-05	675	818	414	475	136.550172174595	155.835377640748	87.0764644936251	90.3384458554147
AT1G19680	0.043142901124186	7.06196509417713	0.749335279399278	0.897716242298801	660	712	670	642	133.515723904048	135.641551198304	140.920848335094	122.099541556161
AT1G19690	-0.245779079737609	4.75668158905097	0.217811716227624	0.445727861329077	144	158	104	134	29.1307033972469	30.1002318670393	21.8742809355966	25.484951041317
AT1G19700	0.191365381273843	6.52973216760625	0.173816270996846	0.383897371219776	465	431	471	483	94.0678963869431	82.1088603461641	99.0652530833271	91.8599354698217
AT1G19710	-0.143720748231357	4.61754184913205	0.519050072474248	0.745898571835974	126	139	89	136	25.489365472591	26.4805837311295	18.7193365698856	25.8653234449187
AT1G19715	0.330971840856937	7.06515761799028	0.0331831710652573	0.120490382944266	683	547	696	753	138.168544585553	104.207764754876	146.389418568993	143.210209956057
AT1G19720	0.251472712162634	7.5002286661164	0.0696865633800669	0.205247957567235	905	814	843	1079	183.078378989642	155.07334645424	177.307873352961	205.210911743142
AT1G19730	0.565121855707546	4.14557176724575	0.0339138107548802	0.122656009366196	59	88	95	107	11.9354965308164	16.7646861031611	19.98131431617	20.3499235926934
AT1G19740	-0.141386803251476	6.45672954499021	0.323259452100426	0.571137471801073	482	475	411	396	97.5069377602292	90.4912033977447	86.4454756204829	75.3137359131458
AT1G19750	0.382205487179245	1.54510591285853	0.551106264408468	0.771172724956595	9	14	12	16	1.82066896232793	2.66710915277563	2.52395549256884	3.04297922881397
AT1G19770	1.03735697659086	7.26784127685091	2.32262179377016e-14	1.1939514751602e-12	459	599	987	1026	92.8541170787245	114.114170179472	207.595339263787	195.131043047696
AT1G19800	-0.0127657927101844	5.56933948529695	0.955048500594184	1	244	250	235	220	49.3603585342239	47.6269491567077	49.4274617294732	41.8409643961921
AT1G19830	-0.10419728610349	0.569921650655002	1	1	2	10	8	2	0.40459310273954	1.90507796626831	1.6826369950459	0.380372403601746
AT1G19835	0.526501124451299	7.09063238390601	1.92711249250695e-05	0.000253230726094454	553	613	721	846	111.869992907483	116.781279332247	151.647659178511	160.897526723539
AT1G19840	0.18365502302931	1.44199915163953	0.85890159281996	0.957745356336824	4	19	11	13	0.809186205479081	3.61964813590979	2.31362586818811	2.47242062341135
AT1G19850	0.0189983424333121	3.9941796432703	0.977354399095527	1	62	100	53	101	12.5423861849258	19.0507796626831	11.1474700921791	19.2088063818882
AT1G19860	-0.509976105635545	4.82910288265028	0.0095052751628424	0.0464116487624399	176	167	105	120	35.6041930410796	31.8148020366807	22.0846105599774	22.8223442161048
AT1G19870	0.269214720922556	7.14945840392468	0.0301257420860215	0.112545335308573	633	711	727	780	128.053717017065	135.451043401677	152.909636924796	148.345237404681
AT1G19880	0.273018968636654	6.58940401708074	0.046492642162753	0.154657232609386	416	494	513	507	84.1553653698244	94.1108515336544	107.899097307318	96.4244043130427
AT1G19910	0.0768655852861798	6.70332688682451	0.592115324399209	0.80060371105026	489	569	540	493	98.9230136198176	108.398936280667	113.577997165598	93.7617974878305
AT1G19920	-0.551476561373528	7.43494262715571	2.98802049554274e-05	0.000369705205985735	1073	1068	684	675	217.064199619763	203.462326797455	143.865463076424	128.375686215589
AT1G19940	-0.384261236597328	1.5188560362466	0.560544352217685	0.778109993353519	16	13	6	15	3.23674482191632	2.4766013561488	1.26197774628442	2.8527930270131
AT1G19950	0.120413712143417	3.30187881938921	0.753522524213951	0.900060147870177	46	49	49	47	9.30564136300943	9.33488203471471	10.3061515946561	8.93875148464104
AT1G19960	-0.351198598506605	4.777008623944	0.101277759192831	0.26699583573924	157	159	122	108	31.7605585650539	30.2907396636661	25.6602141744499	20.5401097944943
AT1G19968	0.133783703752676	0.75328350582616	0.999999999999993	1	7	6	11	2	1.41607585958839	1.14304677976099	2.31362586818811	0.380372403601746
AT1G19970	-0.212301827754527	3.43862942125968	0.584254688946144	0.794961003431117	39	79	44	50	7.88956550342104	15.0501159335196	9.25450347275243	9.50931009004366
AT1G19980	-0.511602817802126	3.6533146651229	0.106067021162893	0.275017245999818	77	72	41	57	15.5768344554723	13.7165613571318	8.62351459961022	10.8406135026498
AT1G19990	-0.125647669723325	3.91105428853923	0.677300261871014	0.856208088929604	70	90	57	80	14.1607585958839	17.1457016964148	11.988788589702	15.2148961440699
AT1G20010	-0.0992836184583539	7.24977263426602	0.465590483788783	0.705596521697828	712	936	679	749	144.035144575276	178.315297642714	142.81381495452	142.449465148854
AT1G20020	-0.272199474879162	8.47948992230601	0.0557252140650114	0.175884048176477	2059	2010	1641	1485	416.528599270357	382.92067121993	345.150913608789	282.426509674297
AT1G20030	1.30164076231782	0.788696417637058	0.221418582617293	0.450241141045735	0	8	2	17	0	1.52406237301465	0.420659248761474	3.23316543061484
AT1G20050	-0.0422538870514159	5.71688946576228	0.808790234271854	0.930975658091511	234	322	231	271	47.3373930205262	61.3435105138395	48.5861432319502	51.5404606880366
AT1G20060	0.748390626835123	1.98467989993081	0.183162348899188	0.398467509279952	10	18	18	26	2.0229655136977	3.42914033928296	3.78593323885327	4.9448412468227
AT1G20070	-1.00776522861924	3.67331027079481	0.0320407890480854	0.117602873282548	106	65	56	22	21.4434344451956	12.383006780744	11.7784589653213	4.18409643961921
AT1G20090	0.46683122325989	6.34891204990769	0.00033239034303836	0.00297565287641895	339	374	437	481	68.5785309143521	71.2499159384347	91.9140458543821	91.47956306622
AT1G20100	-0.174723896755579	6.63703821943594	0.197319086031166	0.418958037385483	567	529	423	485	114.70214462666	100.778624415594	88.9694311130517	92.2403078734235
AT1G20110	0.199735206665882	6.42529228212119	0.143955794393296	0.339246436249336	412	420	445	444	83.3461791643453	80.013274583269	93.596682849428	84.4426735995877
AT1G20120	-0.0304042432935049	1.77544419056956	1	1	20	12	19	10	4.0459310273954	2.28609355952197	3.996262863234	1.90186201800873
AT1G20130	2.21958151610563	1.0198795712663	0.00869553344752105	0.0433584579068451	0	6	8	19	0	1.14304677976099	1.6826369950459	3.61353783421659
AT1G20140	-0.303265357206926	3.20777750871976	0.418057092374916	0.66432170222663	48	54	36	41	9.71023446574897	10.2874210178489	7.57186647770653	7.7976342738358
AT1G20160	1.61498166711562	4.16794854529232	5.67537582330027e-10	1.75608699431395e-08	47	44	120	141	9.5079379143792	8.38234305158056	25.2395549256884	26.8162544539231
AT1G20190	0.164455531238144	5.60747391276998	0.275700868394218	0.518505916101008	232	245	230	269	46.9327999177867	46.6744101735736	48.3758136075695	51.1600882844349
AT1G20200	-0.103113252484591	6.25927476796325	0.47138278544995	0.710187257140967	358	470	331	386	72.4221653903777	89.5386644146105	69.6191056700239	73.411873895137
AT1G20220	-0.166371877558475	5.97468142211584	0.254988862097786	0.493516093841267	318	374	250	326	64.3303033355869	71.2499159384347	52.5824060951842	62.0007017870846
AT1G20225	0.204407840635793	5.69269669218461	0.196398622296596	0.41755069921691	254	244	272	262	51.3833240479216	46.4839023769467	57.2096578315605	49.8287848718288
AT1G20230	0.349161853544267	2.10511088561117	0.547881369110788	0.768780692411461	16	20	17	26	3.23674482191632	3.81015593253662	3.57560361447253	4.9448412468227
AT1G20260	-0.185756148875129	7.36507402126983	0.134123359634625	0.323025487715724	888	941	728	769	179.639337616356	179.267836625848	153.119966549177	146.253189184871
AT1G20270	-0.664322030687809	4.26059254205387	0.0132773436995345	0.0605649206095427	115	125	79	61	23.2641034075236	23.8134745783539	16.6160403260782	11.6013583098533
AT1G20300	-0.764510207596847	3.94947897491903	0.0086806078703181	0.0433064383840895	99	98	41	68	20.0273585856072	18.6697640694294	8.62351459961022	12.9326617224594
AT1G20310	1.01326151924342	0.984825365477674	0.173518854999698	0.383504123805225	4	7	8	13	0.809186205479081	1.33355457638782	1.6826369950459	2.47242062341135
AT1G20330	0.532675290010158	7.03826192362921	6.78259054740395e-05	0.0007670904320152	498	626	743	765	100.743682582146	119.257880688396	156.274910914888	145.492444377668
AT1G20340	0.103199861776545	8.91775247358395	0.439793651487589	0.68282073290321	2366	2504	2517	2331	478.633640540876	477.031522753584	529.399664566315	443.324036397835
AT1G20350	0.259565018524138	1.30639861243866	0.755595476702238	0.901393279558701	5	15	12	10	1.01148275684885	2.85761694940246	2.52395549256884	1.90186201800873
AT1G20370	-0.639146061193669	4.52007419456481	0.00361929550940246	0.0216204398930124	143	143	85	86	28.9284068458771	27.2426149176368	17.8780180723626	16.3560133548751
AT1G20380	-0.706595541332046	2.10204056944464	0.203728743408153	0.427761571362483	27	23	8	21	5.46200688698379	4.38167932241711	1.6826369950459	3.99391023781834
AT1G20410	-0.340840526224431	4.25637733718424	0.160093534226716	0.36474684544243	111	107	72	89	22.4549172020445	20.3843342390709	15.1437329554131	16.9265719602777
AT1G20430	-0.232922549657437	4.49168997491135	0.381936609177627	0.631272941952151	94	157	90	108	19.0158758287584	29.9097240704124	18.9296661942663	20.5401097944943
AT1G20440	0.321223956175445	7.1492322386262	0.0111093419988266	0.0525920397130111	630	687	678	861	127.446827362955	130.878856282633	142.60348533014	163.750319750552
AT1G20450	0.0665379609513466	6.57508498761547	0.618633086341659	0.81860279862552	442	530	430	519	89.4150757054384	100.96913221222	90.4417384837169	98.7066387346532
AT1G20460	-0.278142319576338	4.04192545270414	0.307575544489543	0.554591130027585	87	97	59	83	17.59979996917	18.4792562728026	12.4094478384635	15.7854547494725
AT1G20470	-0.505817090828475	2.94564680472643	0.233112063724136	0.465503973588767	49	40	23	36	9.91253101711874	7.62031186507323	4.83758136075695	6.84670326483143
AT1G20480	0.508022498688958	2.96196017073723	0.199467374323212	0.421957474300721	34	30	42	43	6.87808274657219	5.71523389880493	8.83384422399095	8.17800667743755
AT1G20490	-0.324047353807086	4.44966258082972	0.154846567966211	0.357171030135775	121	128	93	92	24.4778827157422	24.3849979682343	19.5606550674085	17.4971305656803
AT1G20510	0.365794089322004	5.61513105549514	0.0216800730653661	0.0887506410025617	212	233	226	311	42.8868688903913	44.3883166140516	47.5344951100466	59.1479087600715
AT1G20515	-2.91210258774514	0.468419881390425	0.00589666696856165	0.0320197321557642	8	10	2	0	1.61837241095816	1.90507796626831	0.420659248761474	0
AT1G20530	-0.278866552859404	1.11785940042865	0.857929657632323	0.957481989253548	9	11	0	16	1.82066896232793	2.09558576289514	0	3.04297922881397
AT1G20540	0.395884924607971	5.73390722153357	0.00675244737858037	0.0354388587304366	239	238	274	312	48.3488757773751	45.3408555971857	57.6303170803219	59.3380949618724
AT1G20550	0.085138080912885	3.65820328489946	0.815274139944772	0.935077822859973	63	61	56	67	12.7446827362955	11.6209755942367	11.7784589653213	12.7424755206585
AT1G20560	-0.182768828064314	5.50012128527337	0.244610674344296	0.480277039044102	231	268	198	211	46.7305033664169	51.0560894959907	41.6452656273859	40.1292885799842
AT1G20570	-0.712198468886635	1.36208572310582	0.27227924683987	0.514278565680205	16	12	6	10	3.23674482191632	2.28609355952197	1.26197774628442	1.90186201800873
AT1G20575	0.143171311280437	4.88199197304683	0.473446629609099	0.711683615016734	144	145	150	147	29.1307033972469	27.6236305108905	31.5494436571105	27.9573716647284
AT1G20580	0.0128543393968366	5.41821671509602	0.947548623235836	0.996611458430664	213	228	194	221	43.089165441761	43.4357776309174	40.803947129863	42.031150597993
AT1G20610	1.09668126061253	2.55661276760001	0.0358868567363723	0.128109432834639	10	27	27	47	2.0229655136977	5.14371050892443	5.6788998582799	8.93875148464104
AT1G20620	0.252553839444065	8.84312125649987	0.0637533860381988	0.19278023884837	1866	2535	2174	2706	377.485364855991	482.937264449016	457.256603403722	514.643862073163
AT1G20630	-0.406124863053314	5.68229377334201	0.00981409198910622	0.047594025477736	314	291	208	218	63.5211171301078	55.4377688184078	43.7485618711933	41.4605919925903
AT1G20640	0.910301999186891	4.94104301853304	1.47511868945829e-05	0.000200960162379417	88	134	167	222	17.8020965205398	25.5280447479953	35.1250472715831	42.2213367997938
AT1G20650	0.654372097087472	6.4183500335766	1.0679641137589e-06	1.90798370907603e-05	325	368	499	515	65.7463791951753	70.1068691586737	104.954482565988	97.9458939274497
AT1G20670	0.799137772431708	5.31869001978837	1.92966478712575e-06	3.24874655907625e-05	135	168	219	273	27.310034434919	32.0053098333076	46.0621877393814	51.9208330916384
AT1G20680	0.561134282454066	0.420176933280677	0.611028861594439	0.813397097227816	5	3	8	3	1.01148275684885	0.571523389880493	1.6826369950459	0.570558605402619
AT1G20690	-0.277601528282518	3.35635531570327	0.524281640173171	0.750091542328505	57	55	24	64	11.5309034280769	10.4779288144757	5.04791098513769	12.1719169152559
AT1G20691	-0.280012683410556	3.34242803560068	0.518020687769401	0.745042181731364	56	55	24	63	11.3286068767071	10.4779288144757	5.04791098513769	11.981730713455
AT1G20693	-0.573673742177123	6.74509722910858	2.04437657507202e-05	0.000266280048903131	687	645	398	438	138.977730791032	122.877528824306	83.7111905035333	83.3015563887824
AT1G20696	-0.345688144521168	6.49618885865267	0.00865726230401721	0.0432235289910748	519	531	373	397	104.991910160911	101.159640008847	78.4529498940149	75.5039221149466
AT1G20720	-0.00880679451978957	2.93924846508212	1	1	42	34	30	41	8.49645515753035	6.47726508531225	6.30988873142211	7.7976342738358
AT1G20760	0.384493062304258	6.7120399186424	0.00451229054076032	0.0259497090555599	472	475	499	660	95.4839722465315	90.4912033977447	104.954482565988	125.522893188576
AT1G20770	-0.332314456425909	5.07800268343939	0.0924230969263789	0.250230342619355	180	209	154	132	36.4133792465586	39.8161294950076	32.3907621546335	25.1045786377153
AT1G20780	-0.0706219028410432	5.34910116489701	0.673659273136488	0.853578787339413	197	236	179	205	39.8524206198447	44.9598400039321	37.6490027641519	38.988171369179
AT1G20810	-0.0113828159719692	6.40311188541758	0.954359553844498	1	439	444	427	386	88.8081860513291	84.5854617023129	89.8107496105747	73.411873895137
AT1G20816	0.276790561978268	4.42540558405047	0.228603266915695	0.45951878793888	92	108	114	111	18.6112827260189	20.5748420356977	23.977577179404	21.1106683998969
AT1G20823	1.32324128985411	4.18900623239124	4.72273142084792e-05	0.000556479789729128	34	74	99	153	6.87808274657219	14.0975769503855	20.822632813693	29.0984888755336
AT1G20830	-0.187526965493251	5.34484914333893	0.272354024603823	0.51436940651395	228	219	179	187	46.1236137123076	41.721207461276	37.6490027641519	35.5648197367633
AT1G20840	-0.673990163533232	6.37761637897398	0.00013910372763017	0.00141878442197184	532	529	230	398	107.621765328718	100.778624415594	48.3758136075695	75.6941083167475
AT1G20850	0.341409006072401	5.77926909727975	0.0613554385658809	0.188006483744156	207	299	314	277	41.8753861335424	56.9618311914224	66.0435020555514	52.6815778988419
AT1G20870	-0.7944060990272	1.86667672635195	0.207754281528895	0.432679265885103	14	29	8	15	2.83215171917678	5.52472610217809	1.6826369950459	2.8527930270131
AT1G20880	0.473491007127595	5.36630446138323	0.00365466910955902	0.0217912330420567	160	199	218	246	32.3674482191632	37.9110515287393	45.8518581150007	46.7858056430148
AT1G20890	0.217738770172984	4.84097007621218	0.329150135046064	0.577030479563749	110	165	156	139	22.2526206506747	31.4337864434271	32.811421403395	26.4358820503214
AT1G20900	0.931153825370713	0.831667867207989	0.26204326319501	0.501885661135427	2	8	6	12	0.40459310273954	1.52406237301465	1.26197774628442	2.28223442161048
AT1G20910	0.195078152121519	4.9232323416169	0.322917099042521	0.570827411118081	145	147	135	178	29.3329999486167	28.0046461041441	28.3944992913995	33.8531439205554
AT1G20920	0.124880263575007	7.16297708972582	0.356329786291037	0.605375250675528	738	688	648	810	149.29485491089	131.06936407926	136.293596598718	154.050823458707
AT1G20930	0.539466600712457	2.65960317010497	0.282670548562955	0.526833623189411	14	37	26	43	2.83215171917678	7.04878847519274	5.46857023389916	8.17800667743755
AT1G20950	-0.72728265906355	5.87984750789843	6.18478167074624e-07	1.16778464631038e-05	341	422	198	231	68.9831240170916	80.3942901765226	41.6452656273859	43.9330126160017
AT1G20960	-0.0651404500559163	7.72550578555626	0.619936370105295	0.819313959037417	1074	1186	853	1172	217.266496171133	225.942246799421	179.411169596769	222.898228510623
AT1G20970	0.667437374305277	7.11969494881456	7.28595010146613e-07	1.35439980815779e-05	521	602	708	962	105.39650326365	114.685693569352	148.913374061562	182.95912613244
AT1G20980	-0.155004623716846	7.08789159474696	0.215734704088807	0.442652250209679	698	798	565	689	141.2029928561	152.025221708211	118.836237775116	131.038293040802
AT1G21000	0.757503287479678	6.58503966658762	6.80289189515449e-08	1.53379353289933e-06	386	356	574	596	78.0864688287313	67.8207755991518	120.729204394543	113.35097627332
AT1G21010	0.920959290610998	3.64780120272281	0.00338733220391961	0.0204951672614433	47	41	73	83	9.5079379143792	7.81081966170006	15.3540625797938	15.7854547494725
AT1G21050	0.612065305692254	5.93595585221826	0.000308782145676843	0.00279849244109661	269	233	373	341	54.4177723184682	44.3883166140516	78.4529498940149	64.8534948140977
AT1G21060	0.640702510954704	6.0823510814752	6.21537439472599e-06	9.30231150676497e-05	268	283	399	400	54.2154757670984	53.9137064453931	83.9215201279141	76.0744807203493
AT1G21065	0.218642025226065	6.79302448129079	0.126237888139534	0.310235564720269	542	524	594	559	109.644730842415	99.8260854324594	124.935796882158	106.314086806688
AT1G21070	0.537021621996887	3.71324636327157	0.0750570553031573	0.215983707281529	52	57	75	72	10.519420671228	10.8589444077294	15.7747218285553	13.6934065296629
AT1G21080	0.059218766149755	6.15289308975299	0.68825237725004	0.861969924392478	373	350	340	363	75.4566136609243	66.6777288193908	71.5120722894506	69.037591253717
AT1G21090	0.0337430578889288	2.88317603857657	1	1	27	45	16	54	5.46200688698379	8.57285084820739	3.36527399009179	10.2700548972471
AT1G21100	0.329277084130047	3.63201293129714	0.448042773405365	0.690125492843406	36	76	42	90	7.28267584931173	14.4785925436391	8.83384422399095	17.1167581620786
AT1G21110	0.144595399218303	2.33404656989684	0.793415267547293	0.922484931900715	24	22	17	31	4.85511723287448	4.19117152579028	3.57560361447253	5.89577225582707
AT1G21120	0.188793935685984	2.91404050278113	0.642363927377041	0.833349827973171	34	36	40	34	6.87808274657219	6.85828067856591	8.41318497522948	6.46633086122969
AT1G21130	0.166469739205098	7.14492501617136	0.199862000185175	0.422449537014213	629	765	713	739	127.244530811585	145.738464419526	149.965022183465	140.547603130845
AT1G21140	-0.416916562137932	1.49581300434123	0.546223566050767	0.767180450474364	13	16	12	8	2.62985516780701	3.04812474602929	2.52395549256884	1.52148961440699
AT1G21150	-0.120672230331291	3.03009696691745	0.778595677799978	0.914507838348989	36	49	41	31	7.28267584931173	9.33488203471471	8.62351459961022	5.89577225582707
AT1G21160	0.137189924812162	5.85762919237816	0.374897466041431	0.62516422602774	290	283	251	340	58.6659998972333	53.9137064453931	52.792735719565	64.6633086122969
AT1G21170	0.125117582269119	5.11670686303567	0.484488904290545	0.720806715135359	170	173	165	184	34.3904137328609	32.9578488164417	34.7043880228216	34.9942611313607
AT1G21190	-0.0101417591227806	4.8086258975643	0.979779658121305	1	155	134	131	137	31.3559654623144	25.5280447479953	27.5531807938765	26.0555096467196
AT1G21200	0.0571507078226452	4.32611645892779	0.844966447654932	0.950700039872774	87	115	75	122	17.59979996917	21.9083966120855	15.7747218285553	23.2027166197065
AT1G21240	-0.0848614959242688	2.59172491130941	0.910785614324114	0.979974005767244	21	40	27	26	4.24822757876517	7.62031186507323	5.6788998582799	4.9448412468227
AT1G21250	-0.681223393766184	6.58596679653423	6.0172078696616e-07	1.14054784762504e-05	555	679	315	403	112.274586010222	129.354793909618	66.2538316799321	76.6450393257519
AT1G21270	-0.0190545494001646	5.88990809837985	0.929784251184351	0.988552810660236	255	368	282	287	51.5856205992914	70.1068691586737	59.3129540753678	54.5834399168506
AT1G21280	0.259409357832551	3.27951215231088	0.466373704412145	0.706172798676688	40	49	49	50	8.09186205479081	9.33488203471471	10.3061515946561	9.50931009004366
AT1G21310	-0.457958263507042	5.13497697123062	0.0228835384428838	0.09221363534046	168	254	132	153	33.9858206301214	48.388980343215	27.7635104182573	29.0984888755336
AT1G21320	-0.594364652862784	1.15650276926453	0.501259457686424	0.732583666855284	14	9	10	4	2.83215171917678	1.71457016964148	2.10329624380737	0.760744807203493
AT1G21326	0.608793031135092	0.573654434916163	0.601032353865291	0.806721021487619	9	0	9	4	1.82066896232793	0	1.89296661942663	0.760744807203493
AT1G21350	0.0154805337253654	5.7676229108572	0.933581726590109	0.990350811329382	291	270	269	259	58.8682964486031	51.4371050892443	56.5786689584182	49.2582262664261
AT1G21370	0.0200435864326432	4.67920955702279	0.939323512421325	0.992944689018747	127	135	135	111	25.6916620239608	25.7185525446222	28.3944992913995	21.1106683998969
AT1G21380	-0.113358178935871	5.89136010894138	0.428540620510923	0.672234855736166	318	322	250	303	64.3303033355869	61.3435105138395	52.5824060951842	57.6264191456646
AT1G21390	-1.33023964320901	2.85841795870022	0.00463865026411038	0.0264945958937054	45	57	25	12	9.10334481163966	10.8589444077294	5.25824060951842	2.28223442161048
AT1G21400	1.42825206920223	7.06971188522258	1.10509499819314e-27	1.3655715564211e-25	354	407	847	1067	71.6129791848986	77.5366732271201	178.149191850484	202.928677321532
AT1G21410	0.75625802253943	5.67176758372995	2.52070225640317e-07	5.16382331526928e-06	193	201	291	330	39.0432344143656	38.292067121993	61.2059206947945	62.7614465942881
AT1G21440	0.128157004643942	5.5019173951874	0.431910952323774	0.675309910564097	200	250	222	235	40.459310273954	47.6269491567077	46.6931766125236	44.6937574232052
AT1G21450	0.564326278976957	6.22782204754007	2.97019431969705e-05	0.000367735619144509	313	316	419	448	63.3188205787381	60.2004637340785	88.1281126155288	85.2034184067912
AT1G21460	-0.276792045802893	5.13829576548144	0.106331619785901	0.275319628557799	185	214	141	166	37.4248620034075	40.7686684781418	29.6564770376839	31.5709094989449
AT1G21480	0.341361250277311	4.79480785298283	0.074865583203486	0.21562585498485	118	135	137	162	23.8709930616329	25.7185525446222	28.815158540161	30.8101646917414
AT1G21500	0.673217178971009	6.82673039533995	1.22177241623325e-05	0.000170667441070496	434	479	725	621	87.7967032944803	91.253234584252	152.488977676034	118.105631318342
AT1G21510	0.50911563403995	1.49222139115549	0.549850992597829	0.770101012211389	4	17	8	20	0.809186205479081	3.23863254265612	1.6826369950459	3.80372403601746
AT1G21520	-0.952478039771776	3.80224552867623	0.00188590645603627	0.0127337804890637	85	101	34	56	17.1952068664305	19.2412874593099	7.15120722894506	10.6504273008489
AT1G21540	-0.117966669828363	3.17207656128707	0.772456368398944	0.911802180737642	58	35	34	47	11.7331999794467	6.66777288193908	7.15120722894506	8.93875148464104
AT1G21550	3.76879982515782	4.30218251043258	1.0612613535647e-29	1.42068993837964e-27	8	20	187	168	1.61837241095816	3.81015593253662	39.3316397591978	31.9512819025467
AT1G21560	-0.380718514347809	4.77649926113294	0.0530346727514011	0.16988191868208	154	165	100	129	31.1536689109446	31.4337864434271	21.0329624380737	24.5340200323126
AT1G21580	0.308311992856227	7.61035619299849	0.0254125941512261	0.0996498326796553	933	885	898	1218	188.742682427996	168.599400014745	188.876002693902	231.646793793464
AT1G21590	-0.0973583842601986	6.78770561096544	0.482830684586374	0.718950031420634	619	567	502	533	125.221565297888	108.017920687413	105.58547143913	101.369245559865
AT1G21600	-0.771693902567725	6.97539383975931	2.09458836547083e-09	6.01749328184519e-08	818	833	401	504	165.478579020472	158.69299459015	84.3421793766755	95.8538457076401
AT1G21610	0.556769838394218	6.04138200827549	0.000261702760413924	0.00243007905226359	294	259	338	425	59.4751861027124	49.3415193263492	71.0914130406891	80.8291357653711
AT1G21630	0.400828310075913	6.8931869768335	0.00207019002644115	0.0137515689661289	534	533	586	733	108.026358431457	101.540655602101	123.253159887112	139.40648592004
AT1G21640	0.258213249420477	7.28859532248957	0.0474230098824842	0.15680503627867	757	725	805	848	153.138489386916	138.118152554452	169.315347626493	161.27789912714
AT1G21650	-0.144419212929918	6.37106270521259	0.305758887724228	0.552711372717549	396	511	366	396	80.109434342429	97.3494840763106	76.9806425233497	75.3137359131458
AT1G21651	-0.00732668405713105	4.85411672047248	1	1	128	172	124	154	25.8939585753306	32.7673410198149	26.0808734232114	29.2886750773345
AT1G21660	-0.0456808081069973	6.28713483970155	0.75362138973263	0.900060147870177	429	394	335	412	86.7852205376314	75.0600718709714	70.4604241675469	78.3567151419597
AT1G21670	0.64295023115112	5.15469867124953	0.00279330260962481	0.0175224518079198	110	180	176	246	22.2526206506747	34.2914033928296	37.0180138910097	46.7858056430148
AT1G21680	0.0960097869328398	7.32731506487466	0.43001062900092	0.6737089479235	773	847	766	847	156.375234208832	161.360103742926	161.112492275645	161.08771292534
AT1G21690	0.0147851524601579	4.76257386289651	0.956378502242445	1	139	139	125	137	28.1192206403981	26.4805837311295	26.2912030475921	26.0555096467196
AT1G21695	0.214629781102655	0.790901250567554	0.885054085345163	0.968505199999926	3	10	6	8	0.606889654109311	1.90507796626831	1.26197774628442	1.52148961440699
AT1G21700	0.400775285454786	5.57125904617766	0.00931234988868677	0.0457275438863467	212	213	254	269	42.8868688903913	40.578160681515	53.4237245927072	51.1600882844349
AT1G21710	0.202571092608342	5.12048725539725	0.255440766013505	0.494093081120042	155	180	181	177	31.3559654623144	34.2914033928296	38.0696620129134	33.6629577187545
AT1G21720	0.148976743560781	6.06443484873611	0.287083182084753	0.532227591945353	301	360	334	347	60.8912619623008	68.5828067856591	70.2500945431662	65.994612024903
AT1G21730	-0.152034091726399	4.80816153355899	0.497371894869277	0.730413287013285	158	145	98	159	31.9628551164237	27.6236305108905	20.6123031893122	30.2396060863388
AT1G21740	0.13804584413814	2.61452691042839	0.818501673284147	0.936784228219349	26	31	21	38	5.25971033561402	5.90574169543176	4.41692211199548	7.22707566843318
AT1G21750	-0.543163088211227	5.75653625472836	0.00204304586684898	0.0135993767870331	303	363	163	266	61.2958550650404	69.1543301755396	34.2837287740601	50.5895296790323
AT1G21760	0.332319322971578	5.73787495343353	0.0301138458317827	0.112544514559767	217	275	284	291	43.8983516472401	52.3896440723785	59.7336133241293	55.3441847240541
AT1G21770	0.120375744127799	6.08904404420453	0.37997909920899	0.629283255622998	316	363	329	358	63.9257102328474	69.1543301755396	69.1984464212625	68.0866602447126
AT1G21780	0.144310003642305	7.05819506159006	0.250585489729938	0.487834425926481	649	670	650	709	131.290461838981	127.640223739977	136.714255847479	134.842017076819
AT1G21790	0.403671515442936	4.36538263882918	0.137768866724244	0.329214137082341	82	101	128	95	16.5883172123212	19.2412874593099	26.9221919207343	18.067689171083
AT1G21810	-0.725031878380452	1.52047282863107	0.267627893864265	0.508783324459707	18	14	9	9	3.64133792465586	2.66710915277563	1.89296661942663	1.71167581620786
AT1G21830	0.556042055033474	5.8021677956223	0.000422664998327894	0.00364877437204067	236	233	330	311	47.7419861232658	44.3883166140516	69.4087760456432	59.1479087600715
AT1G21840	0.0904663653593524	3.38654545435045	0.861341486111914	0.95866511707733	30	73	47	54	6.06889654109311	13.9070691537587	9.88549234589464	10.2700548972471
AT1G21880	-0.0568756698016471	4.58372189847864	0.817012459181708	0.935857696574116	109	143	87	140	22.0503240993049	27.2426149176368	18.2986773211241	26.6260682521222
AT1G21900	0.127165415430651	5.45321471021475	0.424265995947993	0.668949419588537	195	240	210	232	39.4478275171052	45.7218711904394	44.1692211199548	44.1231988178026
AT1G21910	2.45943008201056	5.12768970667697	7.95218525342524e-37	1.64832553903525e-34	52	60	271	304	10.519420671228	11.4304677976099	56.9993282071797	57.8166053474654
AT1G21920	0.966489281822058	6.95813475593153	9.10358217287439e-14	4.40929029011305e-12	429	449	782	815	86.7852205376314	85.538000685447	164.477766265736	155.001754467712
AT1G21930	-0.164241167527883	4.95789304279469	0.377205138291949	0.627221896907953	161	178	132	150	32.569744770533	33.9103877995759	27.7635104182573	28.527930270131
AT1G21980	-0.286537894468338	6.13162689453427	0.0319900217194693	0.117532800693635	382	419	278	335	77.2772826232522	79.8227667866421	58.4716355778449	63.7123776032925
AT1G22020	0.106086461237066	5.92370103900423	0.486352100235779	0.722407877657968	316	290	283	327	63.9257102328474	55.2472610217809	59.5232836997486	62.1908879888855
AT1G22030	-0.90359837951765	2.37100989716808	0.0776333061169586	0.221348504957345	22	43	15	17	4.45052413013494	8.19183525495373	3.15494436571105	3.23316543061484
AT1G22040	0.292482341107984	4.84750682570737	0.128250909522153	0.313345092884479	133	134	146	159	26.9054413321794	25.5280447479953	30.7081251595876	30.2396060863388
AT1G22050	0.179174313427309	3.87850452541471	0.582794711561648	0.793791680546449	76	64	63	86	15.3745379041025	12.1924989841172	13.2507663359864	16.3560133548751
AT1G22060	0.364806464238762	6.6684487302964	0.00576416709916405	0.0313975273157913	432	496	488	629	87.3921101917407	94.4918671269081	102.6408566978	119.627120932749
AT1G22065	-2.34012072300693	0.121598260020831	0.0370305470692392	0.13095539457966	6	6	2	0	1.21377930821862	1.14304677976099	0.420659248761474	0
AT1G22070	-0.482698061720745	3.51565462617548	0.145650063910655	0.342068260478276	66	68	35	55	13.3515723904048	12.9545301706245	7.36153685332579	10.460241099048
AT1G22140	0.0357127119111311	4.94573698734883	0.857089976034428	0.957243980982235	155	159	145	155	31.3559654623144	30.2907396636661	30.4977955352069	29.4788612791353
AT1G22160	0.041468068819287	3.92066253473263	0.93409140745764	0.990529139276311	51	102	53	94	10.3171241198583	19.4317952559367	11.1474700921791	17.8775029692821
AT1G22170	-0.299653934898017	3.32871980059479	0.448282491795444	0.690384404756793	51	60	28	57	10.3171241198583	11.4304677976099	5.88922948266064	10.8406135026498
AT1G22180	-0.973984582103922	4.31358516271348	7.83294659657231e-05	0.000870793848428709	125	144	66	61	25.2870689212213	27.4331227142636	13.8817552091286	11.6013583098533
AT1G22190	1.77567728040181	6.55316607994208	9.36296108244364e-35	1.6115160784488e-32	233	209	682	731	47.1350964691565	39.8161294950076	143.444803827663	139.026113516438
AT1G22200	-0.0597589376649885	6.28190770812101	0.667326380764395	0.850088281976022	412	413	356	382	83.3461791643453	78.6797200068811	74.8773462795424	72.6511290879335
AT1G22230	0.675344663592574	1.30762759861005	0.348894048157772	0.597997000312914	4	13	14	11	0.809186205479081	2.4766013561488	2.94461474133032	2.0920482198096
AT1G22250	-0.0854673153658626	2.42726376210834	0.90778024704956	0.978395119503142	16	38	21	26	3.23674482191632	7.23929627181957	4.41692211199548	4.9448412468227
AT1G22260	1.15033368286801	0.949120052201047	0.138617490952655	0.330660194706365	4	6	9	12	0.809186205479081	1.14304677976099	1.89296661942663	2.28223442161048
AT1G22270	-0.170769167368154	4.70548086207901	0.427797284932861	0.671598814380058	126	159	105	131	25.489365472591	30.2907396636661	22.0846105599774	24.9143924359144
AT1G22275	0.515476690556182	0.831273984042471	0.584960592349097	0.795464060385512	2	10	6	10	0.40459310273954	1.90507796626831	1.26197774628442	1.90186201800873
AT1G22280	-0.205333931872954	6.05191567293699	0.150771717798257	0.350547173936585	333	407	262	337	67.3647516061335	77.5366732271201	55.1063615877531	64.0927500068942
AT1G22300	-0.0552483675568158	6.96178246103427	0.67227740770074	0.852990955587913	600	727	552	637	121.377930821862	138.499168147706	116.101952658167	121.148610547156
AT1G22310	0.320322294070521	4.92573019793458	0.163254525416389	0.369515354209356	153	125	126	202	30.9513723595748	23.8134745783539	26.5015326719729	38.4176127637764
AT1G22330	0.46096294970094	5.36530353161479	0.00351319423400616	0.0210977711055877	170	190	216	246	34.3904137328609	36.1964813590979	45.4311988662392	46.7858056430148
AT1G22350	-0.741162448294561	3.93582356746009	0.00796341053811877	0.0404507681010054	99	95	55	53	20.0273585856072	18.0982406795489	11.5681293409405	10.0798686954463
AT1G22360	0.541918754178769	4.90447265238409	0.00826066435161318	0.0416424756030458	109	144	177	164	22.0503240993049	27.4331227142636	37.2283435153904	31.1905370953432
AT1G22370	0.654166589153765	3.35688411752027	0.0905510304278232	0.246935202667855	26	55	54	64	5.25971033561402	10.4779288144757	11.3577997165598	12.1719169152559
AT1G22380	0.692899000044361	1.120193968755	0.469448462325259	0.708824156672986	8	6	3	19	1.61837241095816	1.14304677976099	0.630988873142211	3.61353783421659
AT1G22400	-0.00532251631539073	5.62246974409144	0.983984496920255	1	246	266	219	257	49.7649516369635	50.675073902737	46.0621877393814	48.8778538628244
AT1G22403	0.146518815411335	4.20769033943577	0.587530510514779	0.797428099465015	99	80	93	92	20.0273585856072	15.2406237301465	19.5606550674085	17.4971305656803
AT1G22410	-0.0988209396143691	6.69542582409079	0.457855107513817	0.69942728485172	513	605	474	496	103.778130852692	115.257216959233	99.6962419564693	94.3323560932331
AT1G22430	-0.0179736744426332	6.62739630524519	0.909987967492717	0.97938909325873	535	498	481	469	108.228654982827	94.8728827201618	101.168549327134	89.1973286446095
AT1G22450	0.0779672680808515	6.39806674912322	0.579816928341989	0.791503049874944	372	485	393	448	75.2543171095545	92.396281364013	82.6595423816296	85.2034184067912
AT1G22490	1.29142383634869	1.76801793008984	0.0847696403208367	0.235552950459994	9	9	6	37	1.82066896232793	1.71457016964148	1.26197774628442	7.03688946663231
AT1G22500	0.256852626761199	4.78151654572078	0.244067459635783	0.479824974771365	116	143	115	175	23.4663999588933	27.2426149176368	24.1879068037848	33.2825853151528
AT1G22510	0.31367455950867	3.93039160483246	0.270995903130822	0.512859613651371	61	78	73	88	12.340089633556	14.8596081368928	15.3540625797938	16.7363857584768
AT1G22520	-0.147262352213067	4.73245901521392	0.475419445619628	0.713689930099099	149	138	104	139	30.1421861540958	26.2900759345027	21.8742809355966	26.4358820503214
AT1G22530	-0.22476392196441	7.10179849206809	0.0677531762641043	0.201430903584691	742	801	579	652	150.104041116369	152.596745098092	121.780852516447	124.001403574169
AT1G22540	-0.177104254814733	3.62387837885759	0.587759433017905	0.797623272811416	70	62	53	56	14.1607585958839	11.8114833908635	11.1474700921791	10.6504273008489
AT1G22550	0.227166274921438	3.94882791891514	0.456024827505329	0.697643534515655	56	90	79	79	11.3286068767071	17.1457016964148	16.6160403260782	15.024709942269
AT1G22570	0.834780539243987	3.94232539636247	0.00331476709139881	0.0201382808764245	53	60	78	111	10.7217172225978	11.4304677976099	16.4057107016975	21.1106683998969
AT1G22590	-0.415267212265122	5.54206762687534	0.0221788347632368	0.0901225543277649	284	266	206	177	57.4522205890147	50.675073902737	43.3279026224318	33.6629577187545
AT1G22600	1.17532529406634	0.419134742591506	0.266688057258874	0.507848037121339	4	2	6	7	0.809186205479081	0.381015593253662	1.26197774628442	1.33130341260611
AT1G22610	0.0288124378878915	6.82409719853637	0.82881349161901	0.942431291095361	575	593	512	601	116.320517037618	112.971123399711	107.688767682937	114.301907282325
AT1G22620	-0.121778849347276	6.04158800587874	0.428979297597416	0.672585109376608	377	334	270	343	76.2657998664034	63.6296040733615	56.788998582799	65.2338672176995
AT1G22630	-0.218771376871637	6.4390813253673	0.134963750446719	0.324557406442083	491	478	400	374	99.3276067225572	91.0627267876251	84.1318497522948	71.1296394735266
AT1G22640	0.886096768955911	5.42565774192134	2.08708944955047e-08	5.11867981157563e-07	143	171	250	291	28.9284068458771	32.5768332231881	52.5824060951842	55.3441847240541
AT1G22650	-0.120196337256019	4.77274553059199	0.562410633309848	0.779577894464222	129	165	125	126	26.0962551267004	31.4337864434271	26.2912030475921	23.96346142691
AT1G22660	-0.0198107841084337	4.60377251245921	0.930531832010292	0.988934964289336	118	134	104	128	23.8709930616329	25.5280447479953	21.8742809355966	24.3438338305118
AT1G22690	0.526450940941227	5.6155838562384	0.00374570119940297	0.0222582866895472	178	241	298	259	36.0087861438191	45.9123789870662	62.6782280654596	49.2582262664261
AT1G22700	-0.0923778804057128	6.73903834208824	0.570683981344581	0.785454454050913	591	554	538	458	119.557261859534	105.541319331264	113.157337916836	87.1052804247999
AT1G22710	-0.0447673319022414	7.46908350355226	0.763888622971343	0.90633249206225	913	963	894	790	184.6967514006	183.459008151638	188.034684196379	150.24709942269
AT1G22730	-0.760171543956384	6.07937959319768	6.26381291191661e-08	1.41722443078658e-06	442	439	235	250	89.4150757054384	83.6329227191787	49.4274617294732	47.5465504502183
AT1G22740	0.667119683430018	5.04478070585675	0.000199250135227071	0.00193401050189942	131	133	187	204	26.5008482294399	25.3375369513685	39.3316397591978	38.7979851673781
AT1G22750	0.220083656583828	5.88091675248387	0.117293126746604	0.294831086751114	268	298	294	320	54.2154757670984	56.7713233947956	61.8369095679367	60.8595845762794
AT1G22780	0.173996207629355	6.38959543965947	0.199399712563577	0.421935044905388	369	453	423	438	74.6474274554452	86.3000318719544	88.9694311130517	83.3015563887824
AT1G22790	0.184089243293517	4.28097938420075	0.561136918159347	0.778496279571489	77	110	67	133	15.5768344554723	20.9558576289514	14.0920848335094	25.2947648395161
AT1G22800	-0.120545999613829	4.57604517499357	0.604878723059837	0.809233614020715	112	144	103	116	22.6572137534143	27.4331227142636	21.6639513112159	22.0615994089013
AT1G22830	-0.580780681475624	3.22955833988412	0.0991541284551723	0.263060023978855	57	55	31	39	11.5309034280769	10.4779288144757	6.52021835580285	7.41726187023405
AT1G22840	-0.127114603403175	6.20695212695401	0.37917717833934	0.628573595221018	381	421	346	336	77.0749860718824	80.2037823798958	72.774050035735	63.9025638050934
AT1G22850	0.176423386206954	7.03894063557419	0.215777260861107	0.442692449725368	635	651	705	643	128.458310119804	124.020575604067	148.28238518842	122.289727757961
AT1G22860	0.2179956598688	5.24052421259213	0.265406257486108	0.506179133575353	189	172	160	235	38.2340482088866	32.7673410198149	33.6527399009179	44.6937574232052
AT1G22870	0.273131156830752	5.12031441922876	0.140740938443572	0.334173569507064	157	169	155	214	31.7605585650539	32.1958176299344	32.6010917790142	40.6998471853869
AT1G22880	-0.496811170045048	4.84228086960322	0.0382845168968732	0.134428166160478	172	173	79	152	34.7950068356005	32.9578488164417	16.6160403260782	28.9083026737327
AT1G22882	-0.668430198404443	5.41820723254086	4.02276812757662e-05	0.00048466813247059	273	269	141	178	55.2269585239473	51.2465972926175	29.6564770376839	33.8531439205554
AT1G22885	0.469737428846917	4.39278153951971	0.0539634097581812	0.172141759044921	92	89	122	111	18.6112827260189	16.9551938997879	25.6602141744499	21.1106683998969
AT1G22890	0.570112220525451	5.83000547281662	0.000290230959115592	0.00265155554448875	201	277	323	335	40.6616068253238	52.7706596656321	67.936468674978	63.7123776032925
AT1G22900	-0.979383627160235	2.56447562034574	0.0287803652940775	0.108890893380556	36	40	14	22	7.28267584931173	7.62031186507323	2.94461474133032	4.18409643961921
AT1G22910	0.202480879263038	6.20342054154889	0.205692609786527	0.430198159797643	302	414	395	366	61.0935585136706	78.870227803508	83.0802016303911	69.6081498591196
AT1G22920	-0.023427751493653	5.64035111203115	0.891227716851102	0.971016599657418	261	260	219	260	52.79939990751	49.532027122976	46.0621877393814	49.448412468227
AT1G22930	0.432968454919466	8.60018613909759	0.00122574560683586	0.00892322434402372	1825	1611	2004	2344	369.191206249831	306.908060365824	421.500567258997	445.796457021247
AT1G22940	-0.108016309274157	5.65566571469653	0.573026449918672	0.786928492337693	266	276	260	205	53.8108826643589	52.5801518690053	54.6857023389916	38.988171369179
AT1G22950	-0.956165421698002	4.77759729561191	3.01233282501426e-06	4.87153857951342e-05	187	184	90	88	37.829455106147	35.0534345793369	18.9296661942663	16.7363857584768
AT1G22960	-0.328072746201525	3.78224040734285	0.284059495110007	0.528553560543978	77	78	45	71	15.5768344554723	14.8596081368928	9.46483309713316	13.503220327862
AT1G22970	-0.0192810143828769	4.73961300246857	0.95720140746872	1	134	143	130	124	27.1077378835492	27.2426149176368	27.3428511694958	23.5830890233083
AT1G22985	0.841740275546689	2.34213819752292	0.121356497052315	0.301234766118654	24	11	31	28	4.85511723287448	2.09558576289514	6.52021835580285	5.32521365042445
AT1G23000	-0.038502022093428	2.43420906119972	0.999999999999999	1	14	39	8	41	2.83215171917678	7.4298040684464	1.6826369950459	7.7976342738358
AT1G23010	-0.898260245535152	1.92743279596498	0.0945175918077413	0.254329371479317	24	22	10	13	4.85511723287448	4.19117152579028	2.10329624380737	2.47242062341135
AT1G23020	0.478324881501265	5.8983181570915	0.000643311126377208	0.00520617488798213	255	263	320	353	51.5856205992914	50.1035505128565	67.3054798018358	67.1357292357082
AT1G23030	0.429742033054448	6.18007788713526	0.00162391929711502	0.0113052698773876	310	333	396	410	62.7119309246288	63.4390962767347	83.2905312547718	77.976342738358
AT1G23040	-0.592901513994012	2.21087009660536	0.275784172449888	0.518611988324698	20	33	9	24	4.0459310273954	6.28675728868542	1.89296661942663	4.56446884322096
AT1G23050	1.27262832037335	4.18581205336661	0.000186716804516965	0.00183359136050613	31	80	118	129	6.27119309246288	15.2406237301465	24.818895676927	24.5340200323126
AT1G23052	1.27262930230759	4.18581205336661	0.000186899746437073	0.00183445336663313	31	80	118	129	6.27119309246288	15.2406237301465	24.818895676927	24.5340200323126
AT1G23060	-0.036621704916415	1.61186543487362	0.999999999999984	1	10	18	4	22	2.0229655136977	3.42914033928296	0.841318497522948	4.18409643961921
AT1G23080	-0.114817651156739	7.20766619535706	0.362983546266859	0.61255658070439	729	877	640	741	147.474185948562	167.075337641731	134.610959603672	140.927975534447
AT1G23090	-0.539403270510564	6.83032367045102	2.36399698987876e-05	0.000301793178635052	698	704	418	483	141.2029928561	134.117488825289	87.9177829911481	91.8599354698217
AT1G23100	-0.467082250870885	2.84956164952525	0.267019340887037	0.508362870429026	45	37	20	36	9.10334481163966	7.04878847519274	4.20659248761474	6.84670326483143
AT1G23120	1.74866601520262	1.0573353226786	0.0243774584756346	0.0966723445864652	6	2	10	16	1.21377930821862	0.381015593253662	2.10329624380737	3.04297922881397
AT1G23130	0.0186029201947929	7.83335343330918	0.886299801962207	0.969098200931676	1174	1188	1109	1117	237.49615130811	226.323262392675	233.255553438237	212.437987411575
AT1G23140	-0.724567076467894	2.19770009940464	0.189224010049388	0.407606575228747	29	25	8	23	5.86659998972334	4.76269491567077	1.6826369950459	4.37428264142008
AT1G23149	-0.0323553499851849	2.97990782133885	0.962605185009443	1	46	33	39	33	9.30564136300943	6.28675728868542	8.20285535084874	6.27614465942881
AT1G23150	-0.0323555608534793	2.97990782133885	0.962598728589962	1	46	33	39	33	9.30564136300943	6.28675728868542	8.20285535084874	6.27614465942881
AT1G23170	0.606971110520505	3.02215835753041	0.136073033171882	0.326456734344041	35	29	36	56	7.08037929794196	5.52472610217809	7.57186647770653	10.6504273008489
AT1G23180	-0.604751820894458	5.64959961635924	6.14681169338922e-05	0.000702383455918578	289	339	187	197	58.4637033458636	64.5821430564957	39.3316397591978	37.466681754772
AT1G23190	-0.312195291605269	6.61886367315703	0.0156233892186635	0.0686666835312761	538	596	382	471	108.835544636936	113.542646789591	80.3459165134415	89.5777010482113
AT1G23200	-0.153549213705318	2.29386330945044	0.80852065716443	0.930832101538385	20	30	27	14	4.0459310273954	5.71523389880493	5.6788998582799	2.66260682521222
AT1G23205	-1.67690968702402	3.13202520453803	2.95603537683882e-05	0.000366598092109894	63	69	23	15	12.7446827362955	13.1450379672513	4.83758136075695	2.8527930270131
AT1G23220	-0.0570738069284189	4.69818228233301	0.818199332821424	0.936620269201638	141	131	129	114	28.5238137431376	24.9565213581148	27.1325215451151	21.6812270052995
AT1G23230	-0.0259288120380197	5.6967451079353	0.889642769355593	0.970587368021231	290	251	199	302	58.6659998972333	47.8174569533345	41.8555952517667	57.4362329438637
AT1G23260	0.413118335588343	5.76273337326938	0.00762587592232118	0.0390864158879515	216	269	302	297	43.6960550958704	51.2465972926175	63.5195465629826	56.4853019348593
AT1G23280	-0.369158141048316	5.64999391888315	0.0175636253709446	0.0753391202215618	273	314	214	208	55.2269585239473	59.8194481408249	45.0105396174777	39.5587299745816
AT1G23290	-0.0854397478728716	6.20520414281247	0.526627786799703	0.751491323974247	366	425	319	376	74.0405378013359	80.9658135664031	67.0951501774551	71.5100118771283
AT1G23310	0.121916725759005	10.0675725581611	0.360594528952591	0.609930392085585	5599	5104	5399	5460	1132.65839111934	972.351793983345	1135.5696420316	1038.41666183277
AT1G23330	-0.00453722984242042	4.64083149380739	1	1	143	113	113	126	28.9284068458771	21.5273810188319	23.7672475550233	23.96346142691
AT1G23340	0.215735409929082	2.46653563027607	0.737432920947747	0.892028219189832	15	35	21	33	3.03444827054655	6.66777288193908	4.41692211199548	6.27614465942881
AT1G23360	-0.30194296157743	5.68554430426271	0.0898021901679878	0.245444040815015	313	274	234	209	63.3188205787381	52.1991362757516	49.2171321050925	39.7489161763825
AT1G23380	0.965336437624362	2.66579894258619	0.167674093155234	0.374840947901361	14	28	11	68	2.83215171917678	5.33421830555126	2.31362586818811	12.9326617224594
AT1G23390	2.03123022482751	7.53958168743355	3.80254515949892e-40	1.01807865332862e-37	347	419	1525	1368	70.1969033253102	79.8227667866421	320.752677180624	260.174724063594
AT1G23400	0.52828688047289	6.7765267568871	3.93937613350534e-05	0.000475512546810159	467	468	573	688	94.4724894896827	89.1576488213568	120.518874770162	130.848106839001
AT1G23410	-0.817771188091851	2.71920131378077	0.112942913450185	0.287609054501879	33	49	10	34	6.67578619520242	9.33488203471471	2.10329624380737	6.46633086122969
AT1G23440	0.456907980219456	5.82636142582434	0.00526421390800141	0.0292649858872731	257	239	330	303	51.9902137020309	45.5313633938126	69.4087760456432	57.6264191456646
AT1G23450	1.10054467516168	1.12602894896927	0.154546028973655	0.356757746332289	6	6	15	9	1.21377930821862	1.14304677976099	3.15494436571105	1.71167581620786
AT1G23460	0.352548802251396	4.41653073278311	0.121699048132117	0.301923572242857	90	103	104	126	18.2066896232793	19.6223030525636	21.8742809355966	23.96346142691
AT1G23465	-0.16022592034759	0.662182714528955	0.877719243656561	0.964897966407534	8	5	3	8	1.61837241095816	0.952538983134154	0.630988873142211	1.52148961440699
AT1G23470	0.553794824408032	1.18696473030772	0.398154692340416	0.646498617375485	7	9	10	12	1.41607585958839	1.71457016964148	2.10329624380737	2.28223442161048
AT1G23480	0.532441757122894	6.13342385743	0.000292118436496241	0.00266753533886217	307	289	402	401	62.1050412705194	55.0567532251541	84.5525090010563	76.2646669221501
AT1G23490	0.0699633085855932	6.85094257637695	0.594174118350568	0.802149623884299	524	653	540	609	106.00339291776	124.401591197321	113.577997165598	115.823396896732
AT1G23530	-1.23023284762441	1.83232035719865	0.0385795223255079	0.135070369028118	25	21	12	6	5.05741378424425	4.00066372916345	2.52395549256884	1.14111721080524
AT1G23550	0.0602939525687393	2.92517816872212	0.966902127996598	1	51	22	34	38	10.3171241198583	4.19117152579028	7.15120722894506	7.22707566843318
AT1G23560	-0.238052450161919	0.869483117380374	0.901154222936093	0.975066401426628	8	8	1	12	1.61837241095816	1.52406237301465	0.210329624380737	2.28223442161048
AT1G23710	1.55000936542914	5.36743147678831	1.69370082146258e-20	1.40730477307475e-18	98	121	276	322	19.8250620342375	23.0514433918465	58.0509763290834	61.2399569798811
AT1G23730	-0.111533346510912	2.6728953466416	0.813895718648246	0.934449108092595	29	36	26	30	5.86659998972334	6.85828067856591	5.46857023389916	5.70558605402619
AT1G23740	0.064077004915337	7.69835690067167	0.640935961908119	0.83240062909808	1071	1044	1053	1002	216.659606517024	198.890139678411	221.477094472916	190.566574204475
AT1G23750	0.249882151759585	3.85926306460056	0.379592288186248	0.628926682707266	66	69	68	82	13.3515723904048	13.1450379672513	14.3024144578901	15.5952685476716
AT1G23760	0.955485521578385	1.05306569588142	0.248000157366614	0.48480874490987	2	10	6	16	0.40459310273954	1.90507796626831	1.26197774628442	3.04297922881397
AT1G23780	0.158911735832813	5.69270989313541	0.323299205564596	0.571137471801073	219	290	261	266	44.3029447499797	55.2472610217809	54.8960319633724	50.5895296790323
AT1G23790	1.24784550163312	1.41599383165603	0.0824094296938932	0.231036442147932	6	8	7	25	1.21377930821862	1.52406237301465	1.47230737066516	4.75465504502183
AT1G23800	-0.0161768326058522	3.12897742833142	0.999999999999999	1	38	50	37	44	7.68726895205127	9.52538983134154	7.78219610208727	8.36819287923842
AT1G23820	-0.541995768528162	6.45958475013956	7.44453348919661e-05	0.000832897690488933	494	593	344	349	99.9344963766665	112.971123399711	72.3533907869735	66.3749844285047
AT1G23830	-0.0650315621547067	2.92512639890819	0.922101788559473	0.985030063430658	32	45	25	44	6.47348964383265	8.57285084820739	5.25824060951842	8.36819287923842
AT1G23840	0.773775267087266	3.79595032283334	0.0626113025271293	0.190552270100327	34	71	51	118	6.87808274657219	13.526053560505	10.7268108434176	22.441971812503
AT1G23850	0.21474835787588	2.7803449436181	0.628727478692941	0.824488408623389	24	39	30	38	4.85511723287448	7.4298040684464	6.30988873142211	7.22707566843318
AT1G23860	0.458199300479901	5.63803478342814	0.00186611253016397	0.0126354236894875	206	230	266	292	41.6730895821727	43.8167932241711	55.947680085276	55.534370925855
AT1G23870	1.06844891142632	7.55419876828687	2.89269457722718e-16	1.74257729266276e-14	655	609	1183	1293	132.504241147199	116.01924814574	248.819945642412	245.910758928529
AT1G23880	0.275424397503706	4.04963277660999	0.340825227741087	0.590008843782883	80	73	93	79	16.1837241095816	13.9070691537587	19.5606550674085	15.024709942269
AT1G23890	0.263046150565539	3.41217188811649	0.453263001065165	0.695162692561476	40	58	54	55	8.09186205479081	11.0494522043562	11.3577997165598	10.460241099048
AT1G23900	0.00648730685902833	6.432491088402	0.970089684616744	1	406	493	379	463	82.1323998561267	93.9203437370276	79.7149276402993	88.0562114338043
AT1G23935	0.570553164934604	1.84960555565715	0.40482940231979	0.652209327696926	10	17	10	28	2.0229655136977	3.23863254265612	2.10329624380737	5.32521365042445
AT1G23940	0.87991484741842	1.56964921974092	0.143300593475635	0.338265646117687	8	11	12	21	1.61837241095816	2.09558576289514	2.52395549256884	3.99391023781834
AT1G23950	-0.203739757308491	5.27464019169329	0.254147109510781	0.492232877528315	184	246	163	184	37.2225654520377	46.8649179702004	34.2837287740601	34.9942611313607
AT1G23960	0.327106743152939	6.53494492493025	0.0131139293681166	0.0600325852360923	410	447	492	508	82.9415860616058	85.1569850921934	103.482175195323	96.6145905148436
AT1G23965	-0.3980227702716	1.9458309200458	0.507422684207684	0.737685596071304	18	23	12	17	3.64133792465586	4.38167932241711	2.52395549256884	3.23316543061484
AT1G23970	0.125998747637348	3.72337129609865	0.70101276681834	0.869421804410805	49	80	66	64	9.91253101711874	15.2406237301465	13.8817552091286	12.1719169152559
AT1G23980	0.0887380389598217	3.06384629676485	0.84368189165271	0.949924410103925	35	46	39	41	7.08037929794196	8.76335864483422	8.20285535084874	7.7976342738358
AT1G24020	-0.43511181722905	5.24513919629747	0.0921005455993186	0.249727418110593	163	291	112	202	32.9743378732725	55.4377688184078	23.5569179306425	38.4176127637764
AT1G24030	-0.106151066433653	3.87090156146866	0.758838033190375	0.903162028352264	81	73	71	62	16.3860206609514	13.9070691537587	14.9334033310323	11.7915445116541
AT1G24040	0.0983937171696024	5.9863195969501	0.511766731878476	0.740306715475116	326	309	310	324	65.9486757465451	58.8669091576907	65.2021835580285	61.6203293834829
AT1G24050	0.0766097969899729	6.16613736397275	0.582575994997985	0.793605925770345	334	394	354	359	67.5670481575032	75.0600718709714	74.4566870307809	68.2768464465135
AT1G24070	0.530882903006115	3.55461089311162	0.275356399382516	0.517959144310768	27	71	38	95	5.46200688698379	13.526053560505	7.99252572646801	18.067689171083
AT1G24090	-0.63567526951171	2.31768059245784	0.195200363149417	0.415512080436319	29	29	13	22	5.86659998972334	5.52472610217809	2.73428511694958	4.18409643961921
AT1G24095	-1.03206652323207	1.89095581229985	0.074195031212402	0.214274103619101	28	18	10	11	5.66430343835357	3.42914033928296	2.10329624380737	2.0920482198096
AT1G24100	-0.27113462896955	6.03733929645749	0.0572602280067069	0.179189190793066	377	368	255	323	76.2657998664034	70.1068691586737	53.6340542170879	61.430143181682
AT1G24120	0.138087596786328	5.32079489273919	0.41784697337237	0.664152053570182	176	219	196	208	35.6041930410796	41.721207461276	41.2246063786245	39.5587299745816
AT1G24130	1.61293379354527	0.471157197937952	0.111738003315365	0.285483563937746	4	1	5	10	0.809186205479081	0.190507796626831	1.05164812190369	1.90186201800873
AT1G24140	1.60234185666835	3.13261443297377	3.59328762777255e-05	0.000437723925423665	18	26	65	59	3.64133792465586	4.9532027122976	13.6714255847479	11.2209859062515
AT1G24145	0.616621035204448	3.7327315585382	0.0506016805659096	0.163968498280222	53	54	84	68	10.7217172225978	10.2874210178489	17.6676884479819	12.9326617224594
AT1G24147	-0.462585117838893	4.60233295068689	0.0703853098653103	0.206819884049171	157	131	109	85	31.7605585650539	24.9565213581148	22.9259290575003	16.1658271530742
AT1G24148	-0.298474014735335	4.93791997156708	0.176508145124902	0.387884942931655	193	154	138	125	39.0432344143656	29.338200680532	29.0254881645417	23.7732752251091
AT1G24150	-0.511144196580206	4.25809391870717	0.036474075193124	0.12960566774154	105	125	73	77	21.2411378938259	23.8134745783539	15.3540625797938	14.6443375386672
AT1G24160	0.809727748549662	7.15545114661017	5.04749745069754e-11	1.73751086351958e-09	520	561	837	929	105.19420671228	106.874873907652	176.045895606677	176.682981473011
AT1G24170	0.109321484509231	6.05517880264357	0.474673930820269	0.712805902034925	280	388	316	353	56.6430343835356	73.9170250912104	66.4641613043129	67.1357292357082
AT1G24180	-0.260379857821545	6.49557153906303	0.0484044482321096	0.159040829822802	513	509	361	437	103.778130852692	96.9684684830569	75.928994401446	83.1113701869816
AT1G24190	0.131825203953715	6.56938630867848	0.355020986429479	0.604143675441479	457	487	405	565	92.449523975985	92.7772969572666	85.1834978741985	107.455204017493
AT1G24210	-0.295121651186348	1.74680509046677	0.603877466600598	0.808735995807957	14	20	8	18	2.83215171917678	3.81015593253662	1.6826369950459	3.42335163241572
AT1G24240	-0.461562520718328	3.31192379721182	0.189066416834717	0.407403679557661	59	56	36	42	11.9354965308164	10.6684366111025	7.57186647770653	7.98782047563667
AT1G24260	1.18915430250474	2.20301481537175	0.0222487217857284	0.0902923389186289	11	16	22	36	2.22526206506747	3.04812474602929	4.62725173637621	6.84670326483143
AT1G24265	-0.00469245359064556	2.29183902320741	1	1	25	22	18	26	5.05741378424425	4.19117152579028	3.78593323885327	4.9448412468227
AT1G24267	-0.237556258553609	5.66545278522372	0.124665042239632	0.307625194476879	295	273	214	236	59.6774826540822	52.0086284791248	45.0105396174777	44.8839436250061
AT1G24280	-1.80956234270734	4.12557788831721	8.82060643428158e-10	2.66930659707451e-08	153	121	36	37	30.9513723595748	23.0514433918465	7.57186647770653	7.03688946663231
AT1G24290	0.686204525798917	2.90365726431635	0.0871733754839688	0.240200280046379	28	29	37	49	5.66430343835357	5.52472610217809	7.78219610208727	9.31912388824278
AT1G24300	0.0201307198216009	6.19784974838341	0.893193045837394	0.971606889446597	367	391	335	382	74.2428343527057	74.4885484810909	70.4604241675469	72.6511290879335
AT1G24310	-0.319741430315515	4.75860348638279	0.11858978826723	0.296802039418176	154	155	97	135	31.1536689109446	29.5287084771588	20.4019735649315	25.6751372431179
AT1G24330	0.116930343607575	2.53072913677645	0.857085215894633	0.957243980982235	24	30	20	35	4.85511723287448	5.71523389880493	4.20659248761474	6.65651706303056
AT1G24340	0.41262627471469	6.46152813532353	0.00237460560125778	0.0153350995562634	401	385	472	504	81.1209170992778	73.3455017013299	99.2755827077079	95.8538457076401
AT1G24350	0.145815880459622	6.09638348789322	0.282847659942088	0.526959924683834	318	358	337	359	64.3303033355869	68.2017911924054	70.8810834163084	68.2768464465135
AT1G24360	-0.0104651504817541	7.07991865084809	0.942185720945649	0.994348342595979	662	755	627	682	133.920317006788	143.833386453257	131.876674486722	129.706989628195
AT1G24400	-0.271559913764377	3.14828273866596	0.537691114058958	0.760053324518504	45	52	44	30	9.10334481163966	9.9064054245952	9.25450347275243	5.70558605402619
AT1G24440	1.30253565459604	5.03557350754649	4.3585297351217e-12	1.70079711951298e-10	102	94	211	241	20.6342482397166	17.9077328829221	44.3795507443355	45.8348746340104
AT1G24450	-0.0686265186930501	4.0094935227513	0.830516596682136	0.942996694718	63	106	62	88	12.7446827362955	20.1938264424441	13.0404367116057	16.7363857584768
AT1G24460	0.160446363898489	6.68325585147075	0.254884003964089	0.493412225789892	493	518	443	617	99.7321998252967	98.6830386526984	93.1760236006665	117.344886511139
AT1G24470	0.623724989715852	1.36249851739305	0.338189886135356	0.586847280136039	6	12	10	16	1.21377930821862	2.28609355952197	2.10329624380737	3.04297922881397
AT1G24490	-0.538831893284779	5.64723357043126	0.000238859643528512	0.00225821351069109	296	319	181	214	59.879779205452	60.771987123959	38.0696620129134	40.6998471853869
AT1G24510	-0.0615241103560855	7.2802271683053	0.616630905299634	0.816737251715065	780	877	689	791	157.791310068421	167.075337641731	144.917111198328	150.437285624491
AT1G24530	0.84204111717887	3.76587306700083	0.00782707648629584	0.0399371501922512	37	63	81	85	7.4849724006815	12.0019911874903	17.0366995748397	16.1658271530742
AT1G24560	0.132838324676625	6.3345416806628	0.344806060245193	0.594054744585389	406	394	359	463	82.1323998561267	75.0600718709714	75.5083351526846	88.0562114338043
AT1G24575	-0.490365546026293	3.70121056839667	0.128006643979221	0.313104537617198	86	67	48	54	17.3975034178002	12.7640223739977	10.0958219702754	10.2700548972471
AT1G24577	-0.380151869266463	1.9504401485594	0.55222395777799	0.771784327853717	22	19	19	10	4.45052413013494	3.61964813590979	3.996262863234	1.90186201800873
AT1G24580	-0.336262707127134	2.60788734441852	0.520696777003167	0.747267839182484	42	24	25	24	8.49645515753035	4.57218711904394	5.25824060951842	4.56446884322096
AT1G24600	0.613599422793198	1.59546157845172	0.359528014773905	0.608750245129255	7	15	18	13	1.41607585958839	2.85761694940246	3.78593323885327	2.47242062341135
AT1G24610	-0.0120713820375548	5.76925306490316	0.959780804482755	1	264	305	273	250	53.4062895616193	58.1048779711834	57.4199874559412	47.5465504502183
AT1G24625	-0.381752685096685	4.01141313848958	0.202328282562622	0.42602227895311	81	105	48	86	16.3860206609514	20.0033186458172	10.0958219702754	16.3560133548751
AT1G24706	0.148037161878078	6.94209250918764	0.333001212942648	0.581480387080902	662	548	561	699	133.920317006788	104.398272551503	117.994919277593	132.94015505881
AT1G24735	-0.309579276760119	1.08628437098249	0.715833145882168	0.878980543548669	6	14	5	10	1.21377930821862	2.66710915277563	1.05164812190369	1.90186201800873
AT1G24764	0.00453443115890424	5.40229560330502	1	1	186	253	155	258	37.6271585547773	48.1984725465882	32.6010917790142	49.0680400646253
AT1G24793	0.275686478819109	0.910854142519946	0.891179022537863	0.971016599657418	8	6	6	10	1.61837241095816	1.14304677976099	1.26197774628442	1.90186201800873
AT1G24800	0.683085505782574	1.8539381946819	0.225427220855061	0.455652777227954	11	15	18	21	2.22526206506747	2.85761694940246	3.78593323885327	3.99391023781834
AT1G24822	0.397150268321401	0.873001293737308	0.569306358621895	0.784171242744178	6	7	8	8	1.21377930821862	1.33355457638782	1.6826369950459	1.52148961440699
AT1G24880	0.34095471186314	1.15481403753663	0.630456353513553	0.825702460727459	6	11	10	10	1.21377930821862	2.09558576289514	2.10329624380737	1.90186201800873
AT1G24996	0.117067675969501	1.4721158803478	0.920426019124781	0.984089123785035	11	13	15	9	2.22526206506747	2.4766013561488	3.15494436571105	1.71167581620786
AT1G25054	0.214432982991214	2.17307573931934	0.720509449240107	0.88202582415708	19	21	24	19	3.84363447602563	4.00066372916345	5.04791098513769	3.61353783421659
AT1G25097	0.22803137624456	1.36212742003606	0.746600615439623	0.896655664060159	8	13	9	14	1.61837241095816	2.4766013561488	1.89296661942663	2.66260682521222
AT1G25098	0.0195818025076762	1.02025643502577	1	1	7	10	8	8	1.41607585958839	1.90507796626831	1.6826369950459	1.52148961440699
AT1G25211	0.0782212185270043	2.91745154154411	0.878956259629079	0.965589334723027	30	43	29	43	6.06889654109311	8.19183525495373	6.09955910704137	8.17800667743755
AT1G25220	-0.332350693148491	5.37731622586202	0.0446311980699102	0.150044577117834	234	245	177	177	47.3373930205262	46.6744101735736	37.2283435153904	33.6629577187545
AT1G25230	0.988483886581624	6.02038760781286	2.50519742494535e-12	1.00192304482721e-10	204	250	391	448	41.2684964794331	47.6269491567077	82.2388831328682	85.2034184067912
AT1G25250	-1.91331572307219	1.76729550808658	0.00105364030146238	0.00786639197958574	25	24	5	7	5.05741378424425	4.57218711904394	1.05164812190369	1.33130341260611
AT1G25260	0.0221788013712085	6.5301340753131	0.870076210814262	0.961610486987741	442	514	444	458	89.4150757054384	97.9210074661911	93.3863532250472	87.1052804247999
AT1G25275	0.395364571689952	6.00151494856638	0.00545810638223726	0.030113313317226	270	306	351	353	54.620068869838	58.2953857678102	73.8256981576387	67.1357292357082
AT1G25280	0.006606510978748	6.02303197519653	0.974367076408581	1	331	343	283	350	66.9601585033939	65.344174243003	59.5232836997486	66.5651706303056
AT1G25290	0.0318235934417974	4.85280217950095	0.881779526692439	0.967040721367472	155	139	143	137	31.3559654623144	26.4805837311295	30.0771362864454	26.0555096467196
AT1G25320	-1.11665598925978	2.61071513405263	0.0144540900355841	0.0647980217711523	39	42	12	23	7.88956550342104	8.0013274583269	2.52395549256884	4.37428264142008
AT1G25350	0.0474474199029566	6.71020108261599	0.740350731105027	0.893517017412951	543	528	449	589	109.847027393785	100.588116618967	94.4380013469509	112.019672860714
AT1G25360	-1.3051547931724	1.70387443255229	0.0341246694583814	0.123233655516901	24	18	4	12	4.85511723287448	3.42914033928296	0.841318497522948	2.28223442161048
AT1G25370	-0.39992378498652	2.94308121370489	0.358720878102858	0.607757283106766	31	56	28	33	6.27119309246288	10.6684366111025	5.88922948266064	6.27614465942881
AT1G25375	0.179753115972956	4.34496198808407	0.46023573037327	0.701341041454983	86	110	92	115	17.3975034178002	20.9558576289514	19.3503254430278	21.8714132071004
AT1G25380	-0.25876972308174	5.52361153048204	0.10711540161623	0.276865593584884	266	252	195	209	53.8108826643589	48.0079647499614	41.0142767542437	39.7489161763825
AT1G25390	-0.0658691035617975	4.89104486474262	0.740371806771649	0.893517017412951	152	161	118	162	30.7490758082051	30.6717552569198	24.818895676927	30.8101646917414
AT1G25400	2.98737237678654	5.5032167228318	2.68777562690738e-58	1.29530626899734e-55	47	59	346	441	9.5079379143792	11.239960000983	72.774050035735	83.8721149941851
AT1G25420	0.435247084216575	6.0019904539853	0.00480633320787599	0.0272264723033281	284	282	369	342	57.4522205890147	53.7231986487663	77.6116313964919	65.0436810158986
AT1G25425	0.0862287291530718	2.21451053264807	0.891901387216781	0.971185268441302	19	24	14	29	3.84363447602563	4.57218711904394	2.94461474133032	5.51539985222532
AT1G25440	0.03066325441059	7.87685897301699	0.827081817436155	0.941579480877225	1207	1217	1198	1099	244.171937503313	231.847988494853	251.974890008123	209.01463577916
AT1G25450	-0.114035016640492	5.52494046268613	0.613097147299768	0.814592383004507	194	305	157	275	39.2455309657354	58.1048779711834	33.0217510277757	52.3012054952401
AT1G25460	0.66030927413802	0.361746402432255	0.647981382581087	0.837685181831537	5	2	0	11	1.01148275684885	0.381015593253662	0	2.0920482198096
AT1G25470	0.357514033718855	4.91987406884228	0.0669882466410763	0.199645564659553	137	137	140	189	27.7146275376585	26.0995681378758	29.4461474133032	35.945192140365
AT1G25472	0.357515956774344	4.91987406884228	0.0669238202408186	0.199519097244395	137	137	140	189	27.7146275376585	26.0995681378758	29.4461474133032	35.945192140365
AT1G25480	0.565025547587341	4.45648531013106	0.0124789494478096	0.0577705832145594	94	88	114	138	19.0158758287584	16.7646861031611	23.977577179404	26.2456958485205
AT1G25490	0.25832285323386	7.15419478840214	0.0381172402604774	0.133962815041244	663	689	724	783	134.122613558158	131.259871875886	152.278648051654	148.915796010084
AT1G25500	-0.54551222521178	3.23044417104309	0.133428278205892	0.321914508006881	57	54	33	38	11.5309034280769	10.2874210178489	6.94087760456432	7.22707566843318
AT1G25510	0.27272415741263	2.70039208388848	0.624918122893217	0.822758440812553	18	40	18	48	3.64133792465586	7.62031186507323	3.78593323885327	9.12893768644191
AT1G25520	0.197892876128684	5.49515637907418	0.240952248750383	0.476198123760625	220	215	239	225	44.5052413013494	40.9591762747686	50.2687802269961	42.7918954051965
AT1G25530	0.892215083729858	1.01664967742874	0.400788450995113	0.648918745302145	0	12	4	17	0	2.28609355952197	0.841318497522948	3.23316543061484
AT1G25540	0.145967149305401	5.74866492523702	0.315010385654163	0.562889555158385	255	275	266	280	51.5856205992914	52.3896440723785	55.947680085276	53.2521365042445
AT1G25550	0.212863133637505	7.29991980092057	0.111630235437554	0.285283845754969	778	741	816	824	157.386716965681	141.166277300482	171.628973494681	156.713430283919
AT1G25560	1.20581495061416	6.55804071036608	5.06415542366677e-19	3.82830290596174e-17	294	300	625	651	59.4751861027124	57.1523389880493	131.456015237961	123.811217372368
AT1G25570	-0.295273081117415	5.99865496254789	0.0365506165195657	0.129829783425035	360	371	270	285	72.8267584931173	70.6783925485542	56.788998582799	54.2030675132488
AT1G25580	-0.38860724678227	4.17706108610908	0.132343890451523	0.319979076412142	89	121	70	79	18.0043930719095	23.0514433918465	14.7230737066516	15.024709942269
AT1G25682	0.436170209345114	5.38475293047513	0.0166928007994685	0.0723117125868212	167	202	187	281	33.7835240787516	38.4825749186198	39.3316397591978	53.4423227060454
AT1G26090	-0.162169447031839	5.08102311533	0.425922472792897	0.669930081151803	165	205	162	144	33.3789309760121	39.0540983085003	34.0733991496794	27.3868130593257
AT1G26100	-0.0458599656158475	3.16357073287897	0.923587904233125	0.985299102625972	44	47	41	41	8.90104826026989	8.95386644146105	8.62351459961022	7.7976342738358
AT1G26110	-0.0332189043855088	7.67489635794101	0.787564080503721	0.91977903670606	1025	1133	942	1021	207.353965154014	215.845333578199	198.130506166654	194.180112038691
AT1G26120	-0.177764248747475	5.07084611839538	0.318795973925192	0.566138184187557	185	183	139	165	37.4248620034075	34.86292678271	29.2358177889224	31.3807232971441
AT1G26130	-0.55986400553231	4.3684995257941	0.0426500159970302	0.145438591610605	130	121	55	106	26.2985516780701	23.0514433918465	11.5681293409405	20.1597373908926
AT1G26150	-0.222365931216615	6.25040599432583	0.100430158639856	0.265386177943866	431	420	312	370	87.1898136403709	80.013274583269	65.6228428067899	70.3688946663231
AT1G26160	-0.21100185744694	5.75169635299008	0.173286011353048	0.383297124595835	314	284	227	256	63.5211171301078	54.10421424202	47.7448247344273	48.6876676610235
AT1G26170	-0.0567675516351446	5.74602334535927	0.703223124261009	0.870759335995007	275	293	220	291	55.6315516266868	55.8187844116614	46.2725173637621	55.3441847240541
AT1G26180	0.0433431898369742	5.73595668733243	0.77450855461084	0.912990509960917	274	270	261	261	55.429255075317	51.4371050892443	54.8960319633724	49.6385986700279
AT1G26190	-0.223096377789514	4.27643917211818	0.38494693157283	0.634241196575167	96	118	87	83	19.4204689314979	22.479920001966	18.2986773211241	15.7854547494725
AT1G26200	0.00245763714425516	0.871563456681204	1	1	6	9	6	8	1.21377930821862	1.71457016964148	1.26197774628442	1.52148961440699
AT1G26208	-0.613054578989877	5.26676387162832	0.000334392287129573	0.00298706214967414	244	236	138	155	49.3603585342239	44.9598400039321	29.0254881645417	29.4788612791353
AT1G26210	-0.57180543900292	4.98563747367979	0.00159812190257432	0.0111498356554199	193	197	112	133	39.0432344143656	37.5300359354857	23.5569179306425	25.2947648395161
AT1G26218	-0.249175794312804	5.85815723832033	0.118725275719297	0.296882493195082	324	329	269	241	65.5440826438055	62.6770650902273	56.5786689584182	45.8348746340104
AT1G26220	-0.230355218633975	5.66010519852664	0.181823466001273	0.396270317027307	285	280	239	208	57.6545171403845	53.3421830555126	50.2687802269961	39.5587299745816
AT1G26230	-0.920728345104175	5.8395764182256	2.50550753625221e-07	5.15176544316971e-06	388	387	212	167	78.4910619314708	73.7265172945835	44.5898803687162	31.7610957007458
AT1G26260	-0.32990882197026	3.76953948800513	0.354428332957543	0.603561393500226	93	60	58	56	18.8135792773886	11.4304677976099	12.1991182140827	10.6504273008489
AT1G26270	0.924926498511892	6.41778258603988	1.09410806981419e-11	4.0637998577665e-10	312	302	492	599	63.1165240273683	57.5333545813029	103.482175195323	113.921534878723
AT1G26290	0.425518979487118	1.33373619552163	0.587144532384992	0.797125512415346	7	12	8	16	1.41607585958839	2.28609355952197	1.6826369950459	3.04297922881397
AT1G26300	0.185432669085065	4.52277568974835	0.400075907408251	0.648362304673092	112	109	118	116	22.6572137534143	20.7653498323246	24.818895676927	22.0615994089013
[truncated: 17,278 more rows]
