# Supplementary material for: Multiomics Reveals the Regulatory Mechanisms of Arabidopsis Tissues under Heat Stress
Source: Int J Mol Sci. 2023 Jul 4;24(13):11081. doi: 10.3390/ijms241311081 (PMC10341750; doi:10.3390/ijms241311081)
Supplement: Supplementary file 1 [file ijms-24-11081-s001.zip › group6.edger]

	logFC	logCPM	PValue	FDR	reads.SRR7659142	reads.SRR7659143	reads.SRR7659144	reads.SRR7659148	reads.SRR7659149	reads.SRR7659150	reads.SRR7659142	reads.SRR7659143	reads.SRR7659144	reads.SRR7659148	reads.SRR7659149	reads.SRR7659150
AT1G01010	0.647387641235322	3.41217840140253	0.0715556074949032	0.160713378708743	138	82	96	86	147	186	11.6286536092054	6.85689591332348	7.08611863314086	7.47153973230168	12.6564285056865	16.7160524161481
AT1G01020	0.0920159642434124	4.69625691433715	0.620104344237756	0.748077434791196	280	320	372	293	312	270	23.5943696418661	26.7586181983355	27.4587097034208	25.4553621112139	26.8626237671713	24.2652373782795
AT1G01030	0.981360591718822	3.21627257692007	0.00279588139963227	0.0122622123293189	56	89	96	157	161	86	4.71887392837322	7.44224068641207	7.08611863314086	13.6399039298996	13.8618026490852	7.72892746122977
AT1G01040	-0.531301391996054	6.7362120888956	3.66020000487265e-05	0.000304599682262039	1547	1614	1720	884	910	1056	130.35889227131	134.963780537855	126.95962551044	76.8004781785429	78.3493193209163	94.9040395239376
AT1G01046	-0.928692812967713	0.513644772061895	0.0516259451715597	0.125242129965396	19	26	18	10	9	9	1.60104651141234	2.17413772861476	1.32864724371391	0.868783689802521	0.774883377899172	0.80884124594265
AT1G01050	-0.0188532183140881	6.18895595054498	0.884128921932466	0.93426141470957	876	944	1027	806	855	720	73.8166707366954	78.9379236850899	75.8067066274548	70.0239653980832	73.6139209004214	64.707299675412
AT1G01060	-2.38794350635984	7.02378674001985	3.89886938357953e-82	1.18303693618983e-79	2609	2681	3195	407	506	455	219.848965698674	224.18704809293	235.834885759219	35.3594961749626	43.5656654685535	40.8914185448784
AT1G01070	-0.742837983023823	4.17055792289943	0.0012670021215168	0.0063928190536636	264	329	268	144	160	134	22.2461199480452	27.5112043351637	19.7820811841849	12.5104851331563	13.7757044959853	12.0427474395906
AT1G01080	0.121896934649229	6.45880203572194	0.332798953464837	0.492888320131184	978	1086	1208	1116	1051	851	82.4117625348038	90.8120605106013	89.1669928003558	96.9562597819614	90.4891589080033	76.480433366355
AT1G01090	0.0349376670892258	7.38659442182384	0.756291552178755	0.849430148322925	1938	2106	2382	2081	1873	1622	163.306744164059	176.105156017796	175.824318584808	180.793885847905	161.261840756128	145.771166768775
AT1G01100	0.24101571215674	6.36486822894525	0.0468541557145987	0.116685304258896	939	962	1025	1014	988	929	79.1254039061153	80.4430959587462	75.6590791559311	88.0946661459756	85.0649752627091	83.4903908311913
AT1G01110	-1.04841037758429	2.85313735222102	0.00145667800760698	0.00718790601551975	91	137	140	65	40	45	7.66817013360649	11.4560334161624	10.3339230066638	5.64709398371639	3.44392612399632	4.04420622971325
AT1G01120	-0.37040214177284	6.52945645709686	0.0025703242479051	0.0114745371528819	1378	1250	1402	981	903	766	116.118004880327	104.525852337248	103.486857538161	85.2276799696273	77.746632249217	68.8413771546744
AT1G01130	-1.94196096585164	1.95070498104765	9.63110311362339e-08	1.46343795616328e-06	69	69	86	17	17	15	5.81432680460272	5.7698270490161	6.34798127552202	1.47693227266429	1.46366860269844	1.34806874323775
AT1G01140	0.702749996358053	6.90589478945473	2.12269305257475e-05	0.000187487125284065	1272	1017	1246	1403	1463	1979	107.185850658763	85.0422334615852	91.9719147593074	121.890351679294	125.961597985165	177.855202857834
AT1G01160	0.276674430505873	5.82132187572952	0.0422371731412131	0.107614489841641	608	635	742	714	684	635	51.233488365195	53.0991329873221	54.7697919353179	62.0311554519	58.8911367203371	57.0682434637314
AT1G01170	0.122261630085338	5.41201934569296	0.41940781048448	0.575442104082462	467	526	588	516	488	451	39.3520379383981	43.9844786635141	43.4024766279878	44.8292383938101	42.0158987127551	40.5319335466817
AT1G01180	-0.962585842005005	3.95976941879474	0.000165901918990546	0.00114089384527564	288	226	271	107	143	93	24.2684944887766	18.8982741025745	20.0035223914706	9.29598548088698	12.3120358932868	8.35802620807405
AT1G01190	0.496012246166535	3.02788576438845	0.15805928029042	0.288714886317435	70	120	66	96	132	82	5.89859241046653	10.0344818243758	4.87170656028434	8.3403234221042	11.3649562091879	7.36944246303303
AT1G01200	-1.85925344022102	2.5285295791153	2.16904498266133e-05	0.000191067772188609	92	116	129	47	22	10	7.7524357394703	9.69999909689663	9.52197191328303	4.08328334207185	1.89415936819798	0.898712495491833
AT1G01210	-0.0298594096938869	4.24112440820388	0.894174894307042	0.939975026138887	222	230	286	209	222	180	18.7069645017653	19.2327568300537	21.1107284278988	18.1575791168727	19.1137899881796	16.176824918853
AT1G01220	-0.489372281675328	6.12236598994585	0.000331942319561036	0.00204398950006316	946	1025	1188	717	656	533	79.715263147162	85.7111989165436	87.6907180851182	62.2917905588408	56.4803884335397	47.9013760097147
AT1G01225	-0.561461193827283	2.99804772433964	0.0529316757630869	0.12762487054711	105	126	130	80	64	63	8.84788861569979	10.5362059155946	9.59578564904492	6.95026951842017	5.51028179839411	5.66188872159855
AT1G01230	0.0598587269718729	4.94074100672738	0.74507412928903	0.842802079144732	414	329	418	345	375	307	34.8859608276163	27.5112043351637	30.8541415484675	29.973037298187	32.2868074124655	27.5904736115993
AT1G01240	0.729766099099167	5.71625451440269	1.81489996021848e-06	2.08022148524835e-05	546	431	555	703	743	705	46.0090208016389	36.0405138858832	40.9666233478456	61.0754933931172	63.9709277532317	63.3592309321743
AT1G01250	-1.51762444179782	3.3112456274212	1.86403525927874e-07	2.66601649157031e-06	154	170	237	56	50	58	12.9769033030264	14.2155159178658	17.4938553755665	4.86518866289412	4.3049076549954	5.21253247385263
AT1G01260	0.0337181035515524	5.32503175105557	0.831068930269174	0.898840258770557	464	468	607	433	454	440	39.0992411208067	39.1344791150657	44.8049376074636	37.6183337684492	39.0885615073582	39.5433498016407
AT1G01290	-0.2894555371816	4.59879079929518	0.124713453323007	0.242719897364285	317	320	393	260	232	220	26.712197058827	26.7586181983355	29.0087981544204	22.5883759348655	19.9747715191787	19.7716749008203
AT1G01300	-0.501448441703706	6.24903120487892	0.000425739807439202	0.00253835133679667	1068	1128	1260	818	594	653	89.9956670625465	94.3241291491328	93.0053070599738	71.0665058258462	51.1423029413454	58.6859259556167
AT1G01320	-0.344410515367052	9.07699708900657	0.00198698372477985	0.00928435915750602	7197	7837	8434	5969	5207	4507	606.459565401823	655.335283813611	622.545047415729	518.576984443125	448.313083191221	405.049721718169
AT1G01340	0.44438344032583	4.26036239482357	0.285663464784441	0.442691955366036	257	173	192	93	207	408	21.6562607069985	14.4663779634752	14.1722372662817	8.07968831516345	17.822317691681	36.6674698160668
AT1G01350	0.295635243213398	5.2594109550154	0.0628493955018638	0.145507527583432	421	456	451	458	458	465	35.475820068663	38.1310309326282	33.2899948286097	39.7902929929555	39.4329541197579	41.7901310403703
AT1G01360	0.324331966732026	4.88759385301821	0.0625344840340639	0.144965635708021	324	311	383	367	391	321	27.3020562998737	26.0060320615074	28.2706607968016	31.8843614157525	33.664377862064	28.8486711052879
AT1G01370	-0.143811454465284	2.69304727193901	0.666688449544909	0.785399877521325	68	96	93	54	70	72	5.73006119873892	8.02758545950066	6.86467742585521	4.69143192493361	6.02687071699356	6.4707299675412
AT1G01380	-0.382770002717172	1.43698803275538	0.352339244866566	0.512533226741058	34	26	52	19	31	22	2.86503059936946	2.17413772861476	3.83831425961797	1.65068901062479	2.66904274609715	1.97716749008203
AT1G01390	-2.2440960773518	3.69998436451874	8.03627482038793e-15	3.01329749586523e-13	211	287	321	59	52	35	17.7800428372634	23.9991356966322	23.6942091795648	5.12582376983487	4.47710396119522	3.14549373422142
AT1G01420	-1.98878985359739	4.68191462175116	7.61194461910969e-20	4.35160532529566e-18	493	482	604	146	106	85	41.5429436908571	40.3051686612429	44.5834964001779	12.6842418711168	9.12640422859025	7.63905621168058
AT1G01430	-0.900372326826987	6.31098249309354	1.12309033755056e-07	1.68063055595673e-06	1171	1351	1491	756	657	416	98.6750244665187	112.971541206098	110.056280020969	65.6800469490706	56.5664865866396	37.3864398124603
AT1G01440	-0.605503434581658	5.33883165111096	0.000171305879397067	0.00117314786782929	661	559	664	341	347	360	55.6995654759768	46.7439611652174	49.012320545891	29.625523822266	29.8760591256681	32.353649837706
AT1G01448	-0.0555858126267851	4.76517500486452	0.764691274412217	0.85494053654737	327	369	373	313	303	257	27.5548531174651	30.8560316099557	27.5325234391827	27.1929294908189	26.0877403892721	23.0969111341401
AT1G01450	-0.0386871043731715	3.90962820373598	0.873110516391726	0.927321417059452	185	198	201	189	154	140	15.5891370848044	16.5568950102201	14.8365608881387	16.4200117372677	13.2591155773858	12.5819749368857
AT1G01470	0.764963652556938	6.23168443326719	5.55327494800122e-06	5.68382157755205e-05	735	641	783	910	919	1256	61.9352203098986	53.6008570785409	57.7961551015552	79.0593157720294	79.1242026988155	112.878289433774
AT1G01480	3.47556119797794	1.3132229192907	3.60131213282048e-10	7.92730794593954e-09	10	0	5	43	65	38	0.842656058638076	0	0.36906867880942	3.73576986615084	5.59637995149402	3.41510748286897
AT1G01490	-0.224640337334579	6.25276249897676	0.0670049340122588	0.152726027218743	980	1021	1189	787	796	725	82.5802937465314	85.3767161890644	87.7645318208801	68.3732763874584	68.5341298675268	65.1566559231579
AT1G01500	-0.463536098372995	5.19227327538944	0.00473194284195779	0.0188085668423889	503	486	656	371	340	296	42.3855997494952	40.6396513887221	48.4218106597959	32.2318748916735	29.2733720539687	26.6018898665583
AT1G01510	0.0632163549430847	6.19907373210716	0.632955441533362	0.758608476506192	863	928	994	931	812	725	72.7212178604659	77.5999927751731	73.3708533473127	80.8837615206147	69.9117003171253	65.1566559231579
AT1G01520	0.570309805336751	5.31303275742378	0.000183127794989368	0.00123947477713635	400	392	447	549	519	490	33.706242345523	32.779307292961	32.9947398855621	47.6962245701584	44.6849414588523	44.0369122790998
AT1G01540	-0.336325900358216	6.61945496780954	0.00305586034832952	0.013171051934026	1275	1427	1557	983	995	877	107.438647476355	119.326713028203	114.927986581253	85.4014367075878	85.6676623344085	78.8170858546338
AT1G01550	0.168892779099024	7.10005589339761	0.189315000706649	0.329264529006811	1673	1528	1809	1434	1544	1771	140.97635861015	127.772401897052	133.529047993248	124.583581117682	132.935548386258	159.161982951604
AT1G01560	1.86626053454952	4.84836052428473	0.00156512376445748	0.00762131369467595	308	82	77	165	374	912	25.9538066060527	6.85689591332348	5.68365765366507	14.3349308817416	32.2007092593656	81.9625795888552
AT1G01570	-0.0977756994979831	1.93739100443924	0.817988965187972	0.890649255324792	27	60	61	33	44	39	2.2751713583228	5.01724091218791	4.50263788147492	2.86698617634832	3.78831873639595	3.50497873241815
AT1G01580	-0.586381723470588	3.34583056496956	0.0435829988103137	0.110415861982764	185	129	148	97	82	83	15.5891370848044	10.787067961204	10.9244328927588	8.42720179108445	7.06004855419246	7.45931371258222
AT1G01590	-1.78900605816915	1.17390566545556	0.000122675278303081	0.000878230313601328	27	53	43	10	14	6	2.2751713583228	4.43189613909933	3.17399063776101	0.868783689802521	1.20537414339871	0.5392274972951
AT1G01600	-0.305686688393788	3.93909785963163	0.207759232568008	0.352060773600724	176	227	250	161	135	149	14.8307466320301	18.9818947844443	18.453433940471	13.9874174058206	11.6232506684876	13.3908161828283
AT1G01610	-0.0411034709293855	6.61302066930855	0.729761287431406	0.8320534691564	1180	1254	1421	1175	1085	915	99.4334149192929	104.860335064727	104.889318517637	102.082083551796	93.4164961134002	82.2321933375027
AT1G01620	0.15323803497803	7.27605299724903	0.16268127058022	0.294742118285291	1728	1918	2052	1971	1819	1582	145.610966932659	160.384467826274	151.465785783386	171.237265260077	156.612540488733	142.176316786808
AT1G01630	0.0443231760988256	6.06136186921747	0.733677888493719	0.834395886711265	833	792	923	755	757	712	70.1932496845517	66.2275800408805	68.1300781082189	65.5931685800903	65.1763018966304	63.9883296790185
AT1G01640	0.971618857307334	1.60704482868289	0.010387431329675	0.0359045405038872	26	29	21	43	38	46	2.190905752459	2.42499977422416	1.55008845099956	3.73576986615084	3.27172981779651	4.13407747926243
AT1G01650	0.426733456697257	6.55500281862473	0.00110180970351464	0.0057006801632789	1058	913	1141	1151	1106	1272	89.1530110039084	76.3456825471261	84.2214725043096	99.9970026962702	95.2245573284983	114.316229426561
AT1G01660	0.689537521143338	2.4563073595666	0.0368000663466853	0.0967485615243501	48	47	65	56	82	79	4.04474908146276	3.93017204788053	4.79789282452246	4.86518866289412	7.06004855419246	7.09982871438548
AT1G01670	0.450499147202722	3.13583780563599	0.106801878021181	0.217451578425906	89	93	102	100	114	114	7.49963892187887	7.77672341389127	7.52900104771217	8.68783689802521	9.81518945338952	10.2453224486069
AT1G01680	1.53730553665541	4.1136058892843	0.014818480545191	0.0476234140121886	223	43	69	65	301	464	18.7912301076291	3.59568932040134	5.09314776756999	5.64709398371639	25.9155440830723	41.7002597908211
AT1G01690	-0.276466072206719	3.05916401529056	0.350756099340275	0.510921729278953	85	123	141	79	81	82	7.16257649842364	10.2853438699852	10.4077367424256	6.86339114943992	6.97395040109255	7.36944246303303
AT1G01695	-1.46291074290608	0.0871382690653317	0.00968489626620412	0.0338919817349794	14	14	22	7	2	6	1.17971848209331	1.17068954617718	1.62390218676145	0.608148582861765	0.172196306199816	0.5392274972951
AT1G01700	-0.918248167846363	2.60545612136183	0.00370193562987484	0.0154460072832709	97	97	104	57	43	34	8.17376376878934	8.11120614137046	7.67662851923593	4.95206703187437	3.70222058329605	3.05562248467223
AT1G01710	0.276071637469775	6.27969851766583	0.0265627273484469	0.0753488629536024	907	844	972	987	941	867	76.4289045184735	70.57585549811	71.7469511605512	85.7489501835088	81.0183620670135	77.918373359142
AT1G01720	1.36215083395633	6.0949766662262	4.48997255081889e-19	2.41296263269213e-17	501	423	564	1069	970	1182	42.2170685377676	35.3715484309248	41.6309469697026	92.8729764398895	83.5152085069108	106.227816967135
AT1G01725	0.3008774083473	3.47967206083496	0.274316459033337	0.430622693530285	147	113	121	123	138	138	12.3870440619797	9.44913705128724	8.93146202718796	10.686039384571	11.8815451277873	12.4022324377873
AT1G01730	0.0119134376240333	4.79048292658234	0.953199000221743	0.977055095651245	346	343	374	292	308	307	29.1558996288774	28.6818938813409	27.6063371749446	25.3684837422336	26.5182311547717	27.5904736115993
AT1G01740	-0.947034729489979	4.26562447324141	1.43724181780055e-05	0.000132090961661138	268	339	368	159	137	131	22.5831823715004	28.3474111538617	27.1634547603733	13.8136606678601	11.7954469746874	11.773133690943
AT1G01750	-0.300558794468173	1.18615517249819	0.471571356401458	0.622960606986333	25	33	32	28	19	15	2.10664014659519	2.75948250170335	2.36203954438029	2.43259433144706	1.63586490889825	1.34806874323775
AT1G01760	-0.328381356990204	3.01987360837813	0.332598725275027	0.492761808134993	88	122	134	95	95	43	7.41537331601507	10.2017231881154	9.89104059209245	8.25344505312395	8.17932454449126	3.86446373061488
AT1G01770	0.340120580360502	5.07755352295376	0.0411217226931618	0.105303003983021	345	372	439	451	438	350	29.0716340230136	31.1068936555651	32.4042299994671	39.1821444100937	37.7109910577597	31.4549373422142
AT1G01780	-0.228830287849468	3.32466795667031	0.416248512449878	0.572421517992535	137	129	146	123	98	78	11.5443880033416	10.787067961204	10.7768054212351	10.686039384571	8.43761900379099	7.0099574648363
AT1G01790	-0.239106350789856	8.10398598983702	0.030305456013965	0.0833516258490352	3388	3848	4357	2892	3015	2407	285.49187266658	321.772383834985	321.606446714528	251.252243090889	259.585931596223	216.320097664884
AT1G01800	0.136200528260749	6.04374315126954	0.300843347254564	0.459714367234971	811	755	868	734	792	739	68.3394063555479	63.1336148116979	64.0703226413153	63.7687228315051	68.1897372551272	66.4148534168465
AT1G01820	0.402082017339744	5.88118351744748	0.00451770211430525	0.0180955805849802	643	586	742	732	707	758	54.1827845704283	49.001719575702	54.7697919353179	63.5949660935445	60.871394241635	68.122407158281
AT1G01830	1.46054053226892	6.44577721547934	3.2031836710008e-28	2.96602777197882e-26	587	534	686	1321	1389	1481	49.463910642055	44.6534441184724	50.6362227326524	114.766325422913	119.590334655772	133.099320582341
AT1G01840	-0.686173457242175	2.9309513697545	0.0182745361917974	0.0562905946135907	106	109	142	59	70	58	8.9321542215636	9.11465432380805	10.4815504781875	5.12582376983487	6.02687071699356	5.21253247385263
AT1G01860	-0.744344981263695	4.83381727508831	0.000367037372969957	0.00223497317291956	386	438	561	294	231	174	32.5265238634297	36.6258586589718	41.4095057624169	25.5422404801941	19.8886733660788	15.6375974215579
AT1G01880	-0.63631514809228	2.0818560278343	0.0799988762175131	0.174788726668662	53	70	68	48	26	30	4.4660771107818	5.8534477308859	5.01933403180811	4.1701617110521	2.23855198059761	2.6961374864755
AT1G01900	-0.70491245170842	4.72301177510492	0.000311572829562196	0.00193853341244643	336	454	475	239	210	206	28.3132435702393	37.9637895688886	35.0615244868949	20.7639301862803	18.0806121509807	18.5134774071318
AT1G01910	-0.0399175570551069	6.10654098499616	0.76113096762441	0.852361235206464	881	831	997	772	800	661	74.2379987660145	69.4887866338026	73.5922945545983	67.0701008527546	68.8785224799264	59.4048959520102
AT1G01920	0.408657127764073	5.12711060552271	0.0136607301879712	0.0445487072581608	354	419	386	425	467	414	29.8300244757879	35.0370657034456	28.4921020040872	36.9233068166071	40.2078374976571	37.2066973133619
AT1G01930	0.552079738458458	5.27196786913842	0.000699553724426933	0.00388875369415795	361	380	477	563	464	479	30.4198837168345	31.7758591105235	35.2091519584187	48.9125217358819	39.9495430383573	43.0483285340588
AT1G01940	2.2101681100743	5.61769775679985	9.91913840587714e-33	1.04617736245516e-30	232	211	233	776	826	1037	19.5496205604034	17.6439638745275	17.198600432519	67.4176143286756	71.117074460524	93.1964857825031
AT1G01950	-0.0217876441748928	5.89567023371008	0.877370998581307	0.930193420685864	682	756	893	673	653	612	57.4691431991168	63.2172354935677	65.9156660353624	58.4691423237097	56.2220939742399	55.0012047241002
AT1G01960	-0.0382334542226338	7.56292696415963	0.712190952896787	0.819135885466721	2342	2412	2683	2137	2093	1904	197.350048933037	201.693084669954	198.042253049135	185.659074510799	180.203434438108	171.114859141645
AT1G01970	-0.442004211230028	6.03274388249743	0.0103015044110689	0.0356457188522891	801	1009	1122	734	668	430	67.4967502969099	84.3732680066268	82.8190115248338	63.7687228315051	57.5135662707386	38.6446373061488
AT1G01990	0.172052613716544	5.35287867787182	0.255975226050233	0.409685365131735	462	470	558	508	478	434	38.9307099090791	39.3017204788053	41.1880645551313	44.1342114419681	41.154917181756	39.0041223043456
AT1G02000	-0.532006523335669	4.94756200598939	0.00229688052610988	0.0104646280010314	398	462	554	287	287	251	33.5377111337954	38.6327550238469	40.8928096120837	24.9340918973324	24.7101699396736	22.557683636845
AT1G02010	-0.938668525874892	4.77469000030537	2.70425214585022e-06	2.97301923481627e-05	427	486	470	251	199	164	35.9814137038458	40.6396513887221	34.6924558080855	21.8064706140433	17.1335324668817	14.7388849260661
AT1G02020	0.0668338599156717	5.77509789203262	0.641137578470887	0.765306328159614	601	671	808	634	655	551	50.6436291241484	56.1094775346348	59.6414984956023	55.0808859334798	56.3942902804398	49.5190585016
AT1G02050	-0.109805282973084	3.31582925553282	0.687983989203715	0.800773574450568	123	135	136	116	103	91	10.3646695212483	11.2887920524228	10.0386680636162	10.0778908017092	8.86810976929053	8.17828370897568
AT1G02060	-0.00801585521292341	3.8007029072569	0.980759557206984	0.993095838730535	172	174	190	169	132	150	14.4936842085749	14.549998645345	14.024609794758	14.6824443576626	11.3649562091879	13.4806874323775
AT1G02065	-0.120773701089577	2.27034502102964	0.741704420457244	0.839857405251936	44	62	84	52	41	53	3.70768665800753	5.18448227592751	6.20035380399825	4.51767518697311	3.53002427709623	4.76317622610672
AT1G02080	-0.0488663403550759	7.92552720686065	0.640552609115228	0.764839515049016	3023	3219	3343	2641	2664	2545	254.73492652629	269.174974938882	246.759318651978	229.445772476846	229.365479858155	228.722330102672
AT1G02090	1.26165481069389	6.64499281215188	1.18336537831492e-19	6.63054413537079e-18	718	693	882	1344	1556	1722	60.5027050102138	57.9491325357704	65.1037149419817	116.764527909459	133.968726223457	154.758291723694
AT1G02100	0.535187554860215	5.82801376501397	0.000150925803061806	0.00105109802746751	598	597	597	731	750	723	50.3908323065569	49.9215470762698	44.0668002498447	63.5080877245643	64.573614824931	64.9769134240595
AT1G02110	-0.0693288294350255	6.11590727964068	0.608881816528076	0.739353243686123	776	909	1079	789	732	700	65.3901101503147	76.0111998196469	79.6450208870728	68.5470331254189	63.0238480691327	62.9098746844283
AT1G02120	0.114857110569338	6.86775885586386	0.359730391830998	0.51913093715393	1412	1405	1528	1178	1406	1394	118.983035479696	117.487058027067	112.787388244159	102.342718658737	121.054003258471	125.280521871562
AT1G02130	0.0510823962162814	5.72298705763779	0.720389610523721	0.825053381822156	628	646	737	632	594	538	52.9188004824712	54.0189604878899	54.4007232565085	54.9071291955193	51.1423029413454	48.3507322574606
AT1G02140	0.29724628590785	6.21767162400552	0.016186328085185	0.0512017560263197	812	824	956	906	936	852	68.4236719614118	68.903441860714	70.5659313883611	78.7118022961084	80.5878713015139	76.5703046159042
AT1G02145	0.0434123330891955	5.43956423446466	0.774839792150662	0.862035493038555	513	517	628	499	509	437	43.2282558081333	43.2318925266859	46.3550260584631	43.3523061211458	43.8239599278532	39.2737360529931
AT1G02150	0.201023978443001	7.0038701043566	0.0776329953776109	0.170964221508779	1408	1512	1721	1662	1559	1299	118.645973056241	126.434470987135	127.033439246202	144.391849245179	134.227020682757	116.742753164389
AT1G02160	0.402494728696	4.2152650679175	0.0607298296153473	0.141463851364532	203	189	225	242	252	198	17.1059179903529	15.8043088733919	16.6080905464239	21.024565293221	21.6967345811768	17.7945074107383
AT1G02170	0.447618100075121	5.84272110903996	0.00423404902996425	0.0171857482984627	663	582	630	649	729	787	55.8680966877044	48.6672368482228	46.5026535299869	56.3840614681836	62.765553609833	70.7286733952073
AT1G02180	0.129379950734696	3.8409725261974	0.643319122858042	0.766703913235191	122	187	221	192	172	125	10.2804039153845	15.6370675096523	16.3128356033764	16.6806468442084	14.8088823331842	11.2339061936479
AT1G02190	-2.14581302951487	0.371485859867908	3.45846572439126e-05	0.000289276164046518	22	25	22	6	4	3	1.85384332900377	2.09051704674496	1.62390218676145	0.521270213881513	0.344392612399632	0.26961374864755
AT1G02205	-0.39009115109003	7.3683013688875	0.00124455694914108	0.00629879309928396	2211	2438	2627	1691	1763	1263	186.311254564879	203.867222398569	193.908683846469	146.911321945606	151.791043915138	113.507388180619
AT1G02220	-0.454943667935159	4.00327584843282	0.0955950446962224	0.200172106013759	252	219	238	106	200	134	21.2349326776795	18.3129293294859	17.5676691113284	9.20910711190672	17.2196306199816	12.0427474395906
AT1G02230	-1.68755375451088	2.74004032177419	0.000392792206057474	0.00237202715250201	180	107	89	14	33	52	15.1678090554854	8.94741296006845	6.56942248280767	1.21629716572353	2.84123905229697	4.67330497655753
AT1G02260	0.180342808827918	4.67082852563998	0.405907242053009	0.562814226144372	335	289	293	238	354	292	28.2289779643755	24.1663770603718	21.627424578232	20.6770518173	30.4787461973674	26.2424048683615
AT1G02270	0.349711900270159	6.17624800610125	0.028905551130191	0.080366983018105	751	764	959	731	882	1032	63.2834700037195	63.8862009485261	70.7873725956467	63.5080877245643	75.9385710341189	92.7471295347572
AT1G02280	0.131063784498483	6.47505752963639	0.294370166442167	0.452313183291412	981	1135	1178	1111	1080	870	82.6645593523952	94.9094739222214	86.9525807274993	96.5218679370601	92.9860053479007	78.1879871077895
AT1G02290	1.31403760482933	5.31905704053244	4.69165730788999e-16	1.96045671787107e-14	278	281	330	662	569	635	23.4258384301385	23.4974116054134	24.3585328014217	57.5134802649269	48.9898491138477	57.0682434637314
AT1G02300	0.447631743694355	4.7518523129168	0.0164160909378697	0.0517956425480089	287	250	347	357	331	329	24.1842288829128	20.9051704674496	25.6133663093737	31.01557772595	28.4984886760696	29.5676411016813
AT1G02305	0.0573964055259687	6.12687104235944	0.67816877964547	0.794130785364392	894	773	990	867	791	685	75.333451642244	64.6387870853543	73.0755984042651	75.3235459058786	68.1036391020273	61.5618059411906
AT1G02330	-0.0990631194241403	5.14102936795136	0.533501422418414	0.678283772476616	447	471	491	385	376	354	37.666725821122	39.3853411606751	36.242544259085	33.4481720573971	32.3729055655654	31.8144223404109
AT1G02335	-0.294273659380507	4.29490507323126	0.171685241758799	0.306437039987023	258	232	347	199	203	173	21.7405263128624	19.3999981937933	25.6133663093737	17.2887954270702	17.4779250792813	15.5477261720087
AT1G02340	0.957267348980796	3.04956478631754	0.00235725956740113	0.0107075611349269	61	67	89	126	89	138	5.14020195769226	5.60258568527651	6.56942248280767	10.9466744915118	7.66273562589182	12.4022324377873
AT1G02350	-0.0792427003401063	2.08296671417357	0.863117664434748	0.920280108618315	33	65	65	55	53	23	2.78076499350565	5.43534432153691	4.79789282452246	4.77831029391387	4.56320211429513	2.06703873963122
AT1G02360	0.187354421444382	2.92559109443973	0.669433167945891	0.787735240820763	108	75	86	35	113	111	9.10068543329122	6.27155114023489	6.34798127552202	3.04074291430882	9.72909130028961	9.97570869995935
AT1G02370	-0.331835924281903	4.02806407137324	0.157433024571347	0.288118357949399	217	223	259	188	141	141	18.2856364724462	18.6474120569651	19.1177575623279	16.3331333682874	12.139839587087	12.6718461864349
AT1G02380	-0.501409300054302	2.93180301391853	0.103661786927869	0.212705100247437	88	129	122	58	74	70	7.41537331601507	10.787067961204	9.00527576294984	5.03894540085462	6.37126332939319	6.29098746844283
AT1G02390	1.14391112270836	5.33424821097948	7.71753648953965e-08	1.19947180601411e-06	337	259	381	461	602	747	28.3975091761032	21.6577566042778	28.1230333252778	40.0509280998962	51.8310881661446	67.13382341324
AT1G02400	2.37204868774353	2.90436298127386	1.13253268100648e-07	1.69347551686814e-06	35	30	28	69	121	215	2.94929620523326	2.50862045609396	2.06678460133275	5.9946074596374	10.4178765250889	19.3223186530744
AT1G02405	-1.97868188189911	0.576301971922074	0.00023260512684679	0.00151458267309318	36	25	18	8	5	4	3.03356181109707	2.09051704674496	1.32864724371391	0.695026951842017	0.43049076549954	0.359484998196733
AT1G02410	0.128828771611017	5.34824484058692	0.42941819168548	0.58442002446955	515	448	542	417	504	471	43.3967870198609	37.4620654776698	40.0070447829411	36.2282798647651	43.3934691623537	42.3293585376653
AT1G02420	-0.548891685223816	3.19295861505506	0.0656894712668632	0.150405553958247	119	108	190	81	88	70	10.0276070977931	9.03103364193825	14.024609794758	7.03714788740042	7.57663747279191	6.29098746844283
AT1G02430	-0.261496955396695	2.2284052032797	0.432417604139532	0.587026825163049	69	50	72	42	54	39	5.81432680460272	4.18103409348993	5.31458897485565	3.64889149717059	4.64930026739503	3.50497873241815
AT1G02450	0.0356710083225055	3.4132230652094	0.961459863844368	0.981429279851189	237	60	99	20	118	205	19.9709485897224	5.01724091218791	7.30755984042651	1.73756737960504	10.1595820657891	18.4236061575826
AT1G02460	1.9089784588719	4.52156588909477	9.62056326210721e-12	2.56414012457487e-10	69	157	151	461	448	289	5.81432680460272	13.1284470535584	11.1458741000445	40.0509280998962	38.5719725887588	25.972791119714
AT1G02470	0.539563525033574	2.26743821017931	0.244200969116664	0.396148685136368	79	19	49	48	69	65	6.6569828632408	1.58879295552617	3.61687305233231	4.1701617110521	5.94077256389365	5.84163122069692
AT1G02475	0.0420582699825955	5.90407671729183	0.759899366819483	0.851610614908839	758	698	830	665	713	616	63.8733292447661	58.3672359451194	61.2654006823637	57.7741153718677	61.3879831602344	55.3606897222969
AT1G02500	0.118903738734737	7.48253495684631	0.282815250264453	0.439867926895814	2153	2126	2372	1965	2025	2114	181.423849424778	177.777569655192	175.086181227189	170.715995046195	174.348760027314	189.987821546974
AT1G02520	0.233585305865822	1.59769416491433	0.60008196410782	0.7323443213971	50	17	35	39	29	34	4.21328029319038	1.42155159178658	2.58348075166594	3.38825639022983	2.49684643989733	3.05562248467223
AT1G02560	0.254903555578033	7.20950734159535	0.0142540965850879	0.0461671893731017	1635	1655	1956	1819	1828	1647	137.774265587325	138.392228494517	144.379667150245	158.031753175079	157.387423866632	148.017948007505
AT1G02610	-1.15955024007308	0.669585948410715	0.0260366940007282	0.0741868991297836	14	20	42	6	12	10	1.17971848209331	1.67241363739597	3.10017690199913	0.521270213881513	1.0331778371989	0.898712495491833
AT1G02630	0.0290749663204539	0.623908447828577	1	1	4	44	4	20	12	14	0.33706242345523	3.67931000227114	0.295254943047536	1.73756737960504	1.0331778371989	1.25819749368857
AT1G02640	-0.561897807949196	3.70147558491838	0.0545158149814899	0.130582392382794	154	234	205	152	110	80	12.9769033030264	19.5672395575329	15.1318158311862	13.2055120849983	9.47079684098988	7.18969996393467
AT1G02650	-1.28180258364843	0.179321426786088	0.0194921810938306	0.0591725854569219	16	17	19	10	6	2	1.34824969382092	1.42155159178658	1.4024609794758	0.868783689802521	0.516588918599448	0.179742499098367
AT1G02660	2.60646392688168	4.66225308089959	1.71135637574434e-15	6.83260765158009e-14	100	60	119	314	406	692	8.42656058638076	5.01724091218791	8.78383455566419	27.2798078597992	34.9558501585627	62.1909046880349
AT1G02670	0.31700787162433	1.72338989073726	0.382939381545765	0.542007264620782	31	38	40	34	46	35	2.61223378177804	3.17758591105235	2.95254943047536	2.95386454532857	3.96051504259577	3.14549373422142
AT1G02680	0.133803569628035	4.30889529303265	0.516430724587801	0.663091119552981	244	223	261	230	237	210	20.560807830769	18.6474120569651	19.2653850338517	19.982024865458	20.4052622846782	18.8729624053285
AT1G02690	0.119364817773815	4.45857269092286	0.56100715278418	0.701143405003636	229	297	287	252	250	245	19.2968237428119	24.8353425153302	21.1845421636607	21.8933489830235	21.524538274977	22.0184561395499
AT1G02700	2.40583330085675	2.85623023992505	1.23541601295515e-10	2.90418474654521e-09	28	35	25	146	90	160	2.35943696418661	2.92672386544295	1.8453433940471	12.6842418711168	7.74883377899172	14.3793999278693
AT1G02710	0.515572350561738	2.01576518673114	0.159419837050482	0.290541253571119	35	54	35	54	47	50	2.94929620523326	4.51551682096912	2.58348075166594	4.69143192493361	4.04661319569568	4.49356247745917
AT1G02720	-0.147673503653711	4.84320152314179	0.495045640650051	0.644687036681477	322	374	476	366	324	206	27.133525088146	31.2741350193047	35.1353382226568	31.7974830467723	27.8958016043702	18.5134774071318
AT1G02730	-1.12450387100223	5.61999709559311	1.68590806168644e-08	2.91676883338962e-07	667	1073	862	414	336	266	56.2051591111597	89.7249916462939	63.627440226744	35.9676447578244	28.9289794415691	23.9057523800828
AT1G02740	0.102339372431471	4.20675439510891	0.646087923256106	0.769120721292864	218	229	238	198	193	230	18.3699020783101	19.1491361481839	17.5676691113284	17.2019170580899	16.6169435482823	20.6703873963122
AT1G02750	0.0944836246443284	4.38964313601175	0.63823688058668	0.762952057446578	239	242	303	239	250	218	20.13947980145	20.2362050124913	22.3655619358508	20.7639301862803	21.524538274977	19.591932401722
AT1G02770	0.65441209657061	0.931788922903865	0.146744443907812	0.273702957921725	23	10	20	25	26	20	1.93810893486757	0.836206818697986	1.47627471523768	2.1719592245063	2.23855198059761	1.79742499098367
AT1G02780	0.206801038837942	7.43871448416964	0.0491992697741202	0.1209620042078	2009	2022	2216	2083	2031	1990	169.289602180389	169.081018740733	163.571238448335	180.967642585865	174.865348945913	178.843786602875
AT1G02800	-0.357728035002442	3.62716997202605	0.205838621681646	0.34970756614929	120	212	201	123	122	106	10.1118727036569	17.7275845563973	14.8365608881387	10.686039384571	10.5039746781888	9.52635245221343
AT1G02810	-0.078964126277458	0.432829308016608	0.943564233362084	0.97155914045565	17	14	16	20	12	6	1.43251529968473	1.17068954617718	1.18101977219014	1.73756737960504	1.0331778371989	0.5392274972951
AT1G02816	0.0852273512949855	4.72687180737585	0.644601925871387	0.767815182024481	331	311	349	297	309	285	27.8919155409203	26.0060320615074	25.7609937808975	25.8028755871349	26.6043293078716	25.6133061215173
AT1G02820	-0.706432210738284	6.16534907640282	3.76643045184812e-08	6.13421203978534e-07	1046	1095	1315	642	591	556	88.1418237335427	91.5646466474294	97.0650625268774	55.7759128853219	50.8840084820457	49.9684147493459
AT1G02840	0.199217137550747	6.63392557659656	0.085979472007879	0.18476654332185	1154	1189	1237	1138	1177	1166	97.2425091668339	99.4249907431905	91.3075911374505	98.8675838995269	101.337526198592	104.789876974348
AT1G02850	0.292646182257771	4.02254421322861	0.375416696793885	0.534918618036829	254	102	205	153	197	230	21.4034638894071	8.52930955071946	15.1318158311862	13.2923904539786	16.9613361606819	20.6703873963122
AT1G02860	0.714108801610504	4.36030431695824	0.000413125509709484	0.00247812482603411	183	193	226	289	271	274	15.4206058730768	16.1387916008711	16.6819042821858	25.1078486352929	23.3325994900751	24.6247223764762
AT1G02870	0.00567346383693558	4.68972932901833	0.982386934110683	0.994080216585347	319	326	348	286	292	267	26.8807282705546	27.2603422895543	25.6871800451356	24.8472135283521	25.1406607051731	23.995623629632
AT1G02880	0.297754232085131	5.2731953560077	0.0774943823867967	0.170750409051415	458	374	513	426	493	476	38.5936474856239	31.2741350193047	37.8664464458465	37.0101851855874	42.4463894782547	42.7787147854113
AT1G02890	0.698452041554806	7.55499905526751	1.24783040641197e-10	2.92987608400753e-09	1787	1794	1983	2547	2490	2597	150.582637678624	150.015503274419	146.372638015816	221.279205792702	214.384401218771	233.395635079229
AT1G02910	0.0242215131565602	6.55360584584868	0.832356701105085	0.899735351084927	1136	1129	1353	1086	1053	972	95.7257282612854	94.4077498310026	99.869984485829	94.3499087125538	90.6613552142032	87.3548545618062
AT1G02920	1.48729210851708	6.27831481532772	2.61780853029965e-05	0.000225463046476419	850	251	462	811	1322	1595	71.6257649842364	20.9887911493194	34.1019459219904	70.4583572429845	113.821758398078	143.344643030947
AT1G02930	1.31704695567458	6.33887402074669	7.9151075823242e-06	7.78601829656759e-05	844	321	625	882	1258	1622	71.1201713490536	26.8422388802053	46.1335848511775	76.6267214405824	108.311476599684	145.771166768775
AT1G02940	1.29776032120677	0.227528895457864	0.0292061084420881	0.0810285661560421	13	2	8	9	14	25	1.0954528762295	0.167241363739597	0.590509886095072	0.781905320822269	1.20537414339871	2.24678123872958
AT1G02950	-0.157113353627698	3.95100927982513	0.570989155593084	0.709348646747443	151	244	233	164	198	116	12.7241064854349	20.4034463762309	17.198600432519	14.2480525127613	17.0474343137818	10.4250649477053
AT1G02952	-0.147984995560293	3.59014480958865	0.620814625872392	0.748705323840111	117	188	181	122	157	93	9.85907588606549	15.7206881915221	13.360286172901	10.5991610155908	13.5174100366856	8.35802620807405
AT1G02960	0.143891720754846	5.03796933478781	0.404476625050935	0.561716129832389	351	385	476	425	361	344	29.5772276581965	32.1939625198725	35.1353382226568	36.9233068166071	31.0814332690668	30.9157098449191
AT1G02970	0.24529025711821	2.96477454910472	0.457541815737891	0.610434431298405	60	102	112	110	77	86	5.05593635182845	8.52930955071946	8.26713840533101	9.55662058782773	6.62955778869292	7.72892746122977
AT1G02990	-0.453108974099121	5.80059694913052	0.00173323103539574	0.00827202108340738	819	747	930	533	481	525	69.0135312024584	62.4646493567395	68.6467742585521	46.3061706664744	41.4132116410558	47.1824060133213
AT1G03000	0.0511304483972968	6.02932692801974	0.69842887199804	0.808446073268229	736	810	947	762	757	664	62.0194859157624	67.7327523145369	69.9016077665041	66.2013171629521	65.1763018966304	59.6745097006577
AT1G03010	-1.24613648277795	1.56523086264234	0.00904492799383005	0.0320217402301759	40	59	51	32	16	6	3.3706242345523	4.93362023031812	3.76450052385608	2.78010780736807	1.37757044959853	0.5392274972951
AT1G03020	-1.43158740557072	1.30525823260653	0.000745765418745985	0.00410285393414981	32	54	42	16	11	13	2.69649938764184	4.51551682096912	3.10017690199913	1.39005390368403	0.947079684098988	1.16832624413938
AT1G03030	0.220042787199012	4.89446844191711	0.230074831208236	0.379189930301666	380	307	373	327	369	350	32.0209302282469	25.6715493340282	27.5325234391827	28.4092266565424	31.7702184938661	31.4549373422142
AT1G03040	0.324161487247993	6.14372571534541	0.0126388428936947	0.0418388550507452	722	800	918	866	850	861	60.8397674336691	66.8965454958389	67.7610094294095	75.2366675368983	73.1834301349218	77.3791458618469
AT1G03055	-0.571870150305745	4.56343723699896	0.00378576358909162	0.0157259088600788	323	350	419	223	231	168	27.2177906940098	29.2672386544295	30.9279552842294	19.3738762825962	19.8886733660788	15.0983699242628
AT1G03060	0.0907164842993121	7.2829855411149	0.473010569228356	0.624327898365795	2006	1937	1881	1685	1685	1889	169.036805362798	161.9732607818	138.843636968104	146.390051731725	145.075387973345	169.766790398407
AT1G03070	6.48665549120146	6.88247996123673	2.63514642624735e-221	3.46486619765843e-218	30	30	41	2330	2350	2956	2.52796817591423	2.50862045609396	3.02636316623724	202.426599723987	202.330659784784	265.659413667386
AT1G03080	-0.278403152097357	7.16941092442301	0.0490086644329139	0.120606612704006	2117	2007	1966	1662	1179	1425	178.390287613681	167.826708512686	145.117804507864	144.391849245179	101.509722504792	128.066530607586
AT1G03090	0.306707693713255	5.24511386136153	0.0560231100421075	0.133270268889216	413	422	478	505	486	387	34.8016952217525	35.287927749055	35.2829656941805	43.8735763350273	41.8437024065553	34.780173575534
AT1G03100	-1.02916841288291	2.70731853970344	0.00219577220175623	0.0100996303953447	94	109	127	65	41	31	7.92096695119791	9.11465432380805	9.37434444175926	5.64709398371639	3.53002427709623	2.78600873602468
AT1G03110	-0.704260954191333	4.73593400110369	0.000248029034134347	0.00159604458082601	374	460	437	251	215	196	31.515336593064	38.4655136601073	32.2566025279433	21.8064706140433	18.5111029164802	17.6147649116399
AT1G03130	0.00886981775952215	8.02879621018642	0.936439172685195	0.967329529392316	3131	3170	3830	3092	3057	2482	263.835611959582	265.077561527261	282.706607968016	268.62791688694	263.202054026419	223.060441381073
AT1G03140	0.471237808795567	6.2036263328389	0.000240332213176583	0.00155494399895511	794	767	830	1017	929	867	66.9068910558632	64.1370629941355	61.2654006823637	88.3553012529164	79.9851842298146	77.918373359142
AT1G03150	0.137589198947865	4.64333798459005	0.456590845606408	0.609581076822256	288	290	342	303	300	254	24.2684944887766	24.2499977422416	25.2442976305643	26.3241458010164	25.8294459299724	22.8272973854926
AT1G03160	0.100869495502728	7.12529156951586	0.401077470026744	0.558844997621863	1554	1810	1865	1748	1708	1307	130.948751512357	151.353434184335	137.662617195914	151.863388977481	147.055645494643	117.461723160783
AT1G03180	0.87294902971233	3.44434978768522	0.00151170130295209	0.00740752417344698	99	95	101	129	160	168	8.34229498051695	7.94396477763087	7.45518731195028	11.2073095984525	13.7757044959853	15.0983699242628
AT1G03190	0.0161484685225946	4.90522211008241	0.933076738476835	0.965451858895971	374	379	396	315	364	307	31.515336593064	31.6922384286537	29.2302393617061	27.3666862287794	31.3397277283665	27.5904736115993
AT1G03200	-0.0891700125072212	0.571311584644551	0.892983359633808	0.939423447944186	16	13	24	20	12	10	1.34824969382092	1.08706886430738	1.77152965828522	1.73756737960504	1.0331778371989	0.898712495491833
AT1G03210	0.582056043512359	4.89780256476787	0.0190003281755688	0.05794703457658	363	269	285	264	425	474	30.5884149285621	22.4939634229758	21.0369146921369	22.9358894107866	36.5917150674609	42.5989722863129
AT1G03220	0.314705007047804	5.90247257169812	0.194860997261631	0.336124142818886	760	578	723	551	1131	510	64.0418604564938	48.3327541207436	53.3673309558421	47.8699813081189	97.377011155996	45.8343372700835
AT1G03230	-0.14006282702794	4.64262824161081	0.52948410874783	0.674656959547351	392	299	312	218	267	288	33.0321174986126	25.0025838790698	23.0298855577078	18.939484437695	22.9882068776754	25.8829198701648
AT1G03250	-0.249008549447579	5.57675721522862	0.0919167526871106	0.194118654379257	626	642	740	459	530	441	52.7502692707435	53.6844777604107	54.6221644637941	39.8771713619357	45.6320211429513	39.6332210511898
AT1G03260	-0.205795454915269	4.25941037737646	0.322035244189699	0.482704437666035	243	250	298	202	202	176	20.4765422249052	20.9051704674496	21.9964932570414	17.5494305340109	17.3918269261814	15.8173399206563
AT1G03270	-0.46589203439506	3.75354072684432	0.111937703415656	0.224904851982702	138	211	255	158	125	86	11.6286536092054	17.6439638745275	18.8225026192804	13.7267822988798	10.7622691374885	7.72892746122977
AT1G03280	0.056511509305909	5.92882949517101	0.680766204903332	0.796032503795564	751	732	830	674	660	699	63.2834700037195	61.2103391286926	61.2654006823637	58.5560206926899	56.8247810459393	62.8200034348792
AT1G03290	0.344145293509828	6.40225144619419	0.123750938676482	0.241346757986379	1211	727	933	712	1181	1197	102.045648701071	60.7922357193436	68.8682154658377	61.8573987139395	101.681918810991	107.575885710372
AT1G03300	-0.786738085785343	3.75837029478681	0.00339318865617657	0.0143582621467004	156	247	255	115	117	90	13.145434514754	20.6543084218402	18.8225026192804	9.99101243272899	10.0734839126892	8.0884124594265
AT1G03310	-0.127186837897927	7.27092046406409	0.278888567088956	0.435684689797662	1948	1984	2335	1833	1704	1330	164.149400222697	165.90343282968	172.355073003999	159.248050340802	146.711252882243	119.528761900414
AT1G03330	0.100232960013152	4.69886540457571	0.584316055322475	0.720189073811097	302	326	339	286	294	297	25.4482129708699	27.2603422895543	25.0228564232787	24.8472135283521	25.312857011373	26.6917611161075
AT1G03340	0.094703825848343	3.21285952794094	0.750244943620388	0.845671961316886	119	101	122	113	91	105	10.0276070977931	8.44568886884966	9.00527576294984	9.81725569476849	7.83493193209163	9.43648120266425
AT1G03350	-0.283684711622887	6.02186990073036	0.0322036499697669	0.0873542275276733	868	883	1015	694	675	557	73.142545889785	73.8370620910322	74.9209417983122	60.293588072295	58.1162533424379	50.0582859988951
AT1G03360	-0.0332993998417857	4.72629481248883	0.866736485389429	0.922887421116218	333	323	378	339	275	243	28.0604467526479	27.0094802439449	27.9015921179921	29.4517670843055	23.6769921024747	21.8387136404516
AT1G03365	0.149557596388971	5.65909886984079	0.320262002259622	0.481143328281663	541	629	689	653	558	533	45.5876927723199	52.5974088961033	50.8576639399381	56.7315749441046	48.0427694297487	47.9013760097147
AT1G03370	0.366930965710212	6.58752479826212	0.107434661860208	0.21826677336927	1333	901	997	796	1201	1528	112.326052616455	75.3422343646885	73.5922945545983	69.1551817082807	103.40388187299	137.323269311152
AT1G03380	-0.652260144710077	6.34613706012442	1.34250855851627e-07	1.97746798354117e-06	1275	1188	1388	700	702	672	107.438647476355	99.3413700613207	102.453465237495	60.8148582861765	60.4409034761354	60.3934796970512
AT1G03400	0.086279535046877	6.21056734257346	0.646235966829636	0.769246347802091	1101	828	831	659	902	931	92.7764320560521	69.2379245881932	61.3392144181256	57.2528451579861	77.660534096117	83.6701333302897
AT1G03410	-0.539686985618389	5.95416930939438	4.3429171539278e-05	0.00035263629076541	865	923	1061	567	559	530	72.8897490721936	77.1818893658241	78.3163736433589	49.260035211803	48.1288675828486	47.6317622610672
AT1G03430	-0.0228023525718025	5.12672908154382	0.906393866329763	0.948019633325657	504	403	448	325	401	405	42.469865355359	33.6991347935288	33.068553621324	28.2354699185819	34.5253593930631	36.3978560674193
AT1G03440	-0.6598306996124	5.46751815484811	2.16358027929845e-05	0.000190671554283304	644	661	795	410	406	310	54.2670501762921	55.2732707159369	58.6819199306978	35.6201312819034	34.9558501585627	27.8600873602468
AT1G03457	-0.504611218625414	3.58294951312567	0.0487068813810997	0.120065719469995	167	187	182	111	117	93	14.0723561792559	15.6370675096523	13.4340999086629	9.64349895680798	10.0734839126892	8.35802620807405
AT1G03470	0.711128013656877	2.95209123080975	0.0186520000172188	0.0570966003941651	61	68	97	91	106	113	5.14020195769226	5.6862063671463	7.15993236890275	7.90593157720294	9.12640422859025	10.1554511990577
AT1G03475	0.360030772848674	7.30785414840308	0.000553995227667603	0.00317536991435284	1699	1736	1953	1955	2081	1820	143.167264362609	145.16550372597	144.158225942959	169.847211356393	179.170256600909	163.565674179514
AT1G03495	0.268971028780579	4.82999117073082	0.256342818721564	0.410093389379896	309	213	489	343	364	311	26.0380722119165	17.8112052382671	36.0949167875613	29.7992805602265	31.3397277283665	27.949958609796
AT1G03510	-0.00254613126526684	1.34007612090746	1	1	38	17	37	31	29	18	3.20209302282469	1.42155159178658	2.73110822318971	2.69322943838782	2.49684643989733	1.6176824918853
AT1G03520	-0.557981030118727	4.68782332399156	0.00292247481302586	0.0127212471280753	375	347	465	237	240	204	31.5996021989278	29.0163766088201	34.323387129276	20.5901734483197	20.6635567439779	18.3337349080334
AT1G03530	-0.597016045948314	5.24268622588721	0.000321692518293964	0.0019895708806246	576	565	618	372	351	266	48.5369889775532	47.2456852564362	45.6168887008443	32.3187532606538	30.2204517380677	23.9057523800828
AT1G03540	-0.836533117554422	1.70120585507741	0.0286039416702956	0.0797956918759888	56	53	42	26	22	24	4.71887392837322	4.43189613909933	3.10017690199913	2.25883759348655	1.89415936819798	2.1569099891804
AT1G03545	-0.0740925193820188	3.77618486471842	0.79387112284184	0.874770666283569	151	182	208	120	139	172	12.7241064854349	15.2189641003033	15.3532570384719	10.4254042776303	11.9676432808872	15.4578549224595
AT1G03550	-0.00932942141141158	4.06449792334472	0.983919502584301	0.995119222727593	191	213	243	154	173	213	16.0947307199872	17.8112052382671	17.9367377901378	13.3792688229588	14.8949804862841	19.1425761539761
AT1G03560	-0.660952388734889	4.43732330957367	0.00122650623838785	0.00622661069233552	298	327	400	202	193	153	25.1111505474147	27.3439629714241	29.5254943047536	17.5494305340109	16.6169435482823	13.7503011810251
AT1G03590	0.0185003393743605	5.20327538592382	0.909448128587963	0.949954742089842	432	457	529	404	411	398	36.4027417331649	38.214651614498	39.0474662180366	35.0988610680219	35.3863409240622	35.768757320575
AT1G03600	0.0270763216693486	7.07781268557619	0.813233818160192	0.888003164235537	1590	1670	1942	1573	1638	1280	133.982313323454	139.646538722564	143.346274849579	136.659674405937	141.028774777649	115.035199422955
AT1G03610	0.292410750983206	5.7719988883764	0.0538298085171704	0.129300366993564	570	601	739	762	674	544	48.0313953423703	50.256029803749	54.5483507280323	66.2013171629521	58.030155189338	48.8899597547557
AT1G03620	0.179934444511727	1.33944417057834	0.71614132366808	0.822097243555749	13	49	24	31	28	24	1.0954528762295	4.09741341162013	1.77152965828522	2.69322943838782	2.41074828679742	2.1569099891804
AT1G03630	0.282795630659335	7.47738156461083	0.00665489067870324	0.0249865617468235	1896	2046	2308	2251	2189	1992	159.767588717779	171.087915105608	170.362102138428	195.563208574548	188.468857135699	179.023529101973
AT1G03650	0.460440660735853	2.12085680256868	0.171255647168658	0.305893418683883	46	47	44	46	58	56	3.87621786973515	3.93017204788053	3.2478043735229	3.9964049730916	4.99369287979467	5.03278997475427
AT1G03660	0.64008066019476	0.072422107718157	0.274740461482624	0.431082428148114	15	4	8	8	15	13	1.26398408795711	0.334482727479194	0.590509886095072	0.695026951842017	1.29147229649862	1.16832624413938
AT1G03680	0.207691001094825	7.01044277014134	0.0542152477576844	0.130036158521806	1450	1479	1720	1610	1535	1398	122.185128502521	123.674988485432	126.95962551044	139.874174058206	132.160665008359	125.640006869758
AT1G03687	-0.204614047204692	4.7177392232205	0.270501429994217	0.426432715512424	337	378	370	292	275	233	28.3975091761032	31.6086177467839	27.3110822318971	25.3684837422336	23.6769921024747	20.9400011449597
AT1G03710	-1.81970258665835	0.237601391725565	0.000950480912182134	0.00503858759293249	13	16	31	6	6	2	1.0954528762295	1.33793090991678	2.2882258086184	0.521270213881513	0.516588918599448	0.179742499098367
AT1G03730	0.779208603911499	3.7280089000281	0.0432034301976393	0.10967965681401	155	105	113	88	178	273	13.0611689088902	8.78017159632885	8.34095214109289	7.64529647026219	15.3254712517836	24.5348511269271
AT1G03740	0.00549100902212592	5.87214037489723	0.981219869924528	0.993306959632575	822	599	844	448	645	815	69.2663280200498	50.0887884400094	62.2987929830301	38.9215093031529	55.5333087494407	73.2450683825844
AT1G03750	-0.54994860043017	3.66493199057401	0.0540648231687583	0.12978584558878	215	158	202	90	105	136	18.1171052607186	13.2120677354282	14.9103746239006	7.81905320822269	9.04030607549034	12.2224899386889
AT1G03760	0.4439552746818	4.20774087341115	0.0644475447177299	0.148354216207725	227	176	198	216	210	266	19.1282925310843	14.7172400090846	14.615119680853	18.7657276997345	18.0806121509807	23.9057523800828
AT1G03770	-0.120027125242904	2.80098502870755	0.713875114435355	0.820405968479825	92	103	78	65	76	73	7.7524357394703	8.61293023258925	5.75747138942695	5.64709398371639	6.54345963559301	6.56060121709038
AT1G03780	-0.833086024242397	3.75718901620084	0.00474469192980621	0.0188554420575394	147	281	235	129	96	90	12.3870440619797	23.4974116054134	17.3462279040427	11.2073095984525	8.26542269759117	8.0884124594265
AT1G03820	-0.427247845105811	3.80894258578729	0.0770200297803831	0.1699008040006	188	197	232	119	136	132	15.8419339023958	16.4732743283503	17.1247866967571	10.33852590865	11.7093488215875	11.8630049404922
AT1G03830	-0.268100164342015	4.11920514360734	0.276667792928002	0.433210454105985	219	275	233	217	149	148	18.4541676841739	22.9956875141946	17.198600432519	18.8526060687147	12.8286248118863	13.3009449332791
AT1G03840	-1.50525559391196	0.970430889061039	0.00270530630838354	0.0119446510678864	32	28	41	20	6	4	2.69649938764184	2.34137909235436	3.02636316623724	1.73756737960504	0.516588918599448	0.359484998196733
AT1G03850	-2.07861344498037	1.82863496055672	0.00342137210001037	0.0144620064141673	143	35	25	4	25	13	12.0499816385245	2.92672386544295	1.8453433940471	0.347513475921008	2.1524538274977	1.16832624413938
AT1G03860	1.05768169017189	6.58488192330171	3.14354186565335e-18	1.56565849031013e-16	830	769	811	1432	1400	1423	69.9404528669603	64.3043043578751	59.8629397028879	124.409824379721	120.537414339871	127.886788108488
AT1G03870	-1.29087045680607	5.32624772270567	6.49108383943652e-09	1.1998467344443e-07	646	745	811	351	261	155	54.4355813880197	62.2974079929999	59.8629397028879	30.4943075120685	22.471617959076	13.9300436801234
AT1G03900	0.323191199561882	6.23648023704861	0.0144158780912179	0.0466029115871316	870	824	898	866	931	948	73.3110771015126	68.903441860714	66.2847347141718	75.2366675368983	80.1573805360144	85.1979445726258
AT1G03905	-0.0917699794069689	2.28117373125187	0.836665623010941	0.902217391068606	71	49	68	45	34	69	5.98285801633034	4.09741341162013	5.01933403180811	3.90952660411135	2.92733720539687	6.20111621889365
AT1G03910	0.20630201273942	6.46605248305107	0.0776275088895735	0.170964221508779	1013	1045	1123	1079	1051	980	85.3610587400371	87.3836125539395	82.8928252605957	93.741760129692	90.4891589080033	88.0738245581997
AT1G03920	0.0102363966646128	1.75637409358188	1	1	20	56	49	34	40	32	1.68531211727615	4.68275818470872	3.61687305233231	2.95386454532857	3.44392612399632	2.87587998557387
AT1G03930	-0.492065068675148	6.26244931838761	0.000246559592530709	0.00158710667215508	1066	1158	1254	806	712	581	89.8271358508189	96.8327496052268	92.5624246454025	70.0239653980832	61.3018850071345	52.2151959880755
AT1G03935	-0.506129655996688	0.407055460374274	0.347616798806291	0.507966898139976	10	14	29	12	10	9	0.842656058638076	1.17068954617718	2.14059833709464	1.04254042776303	0.86098153099908	0.80884124594265
AT1G03940	-0.237751307635126	4.83972924267134	0.293789094402227	0.451699587534699	340	301	571	293	339	230	28.6503059936946	25.1698252428094	42.1476431200358	25.4553621112139	29.1872739008688	20.6703873963122
AT1G03950	0.0894648417640349	4.51075907325893	0.655203993886773	0.776317936527023	283	260	309	232	283	252	23.8471664594575	21.7413772861476	22.8084443504221	20.1557816034185	24.365777327274	22.6475548863942
AT1G03960	0.0777128640796561	4.63406088391938	0.693350772356909	0.804551231581768	268	331	334	258	307	268	22.5831823715004	27.6784456989033	24.6537877444692	22.414619196905	26.4321330016718	24.0854948791811
AT1G03970	0.744384815270328	5.38330972833083	1.28513535275465e-05	0.000119721056623052	387	367	457	498	566	643	32.6107894692935	30.6887902462161	33.732877243181	43.2654277521656	48.7315546545479	57.7872134601249
AT1G03980	0.779417660135688	4.61484667455237	0.000143840712833737	0.00101067701432839	229	212	257	282	354	374	19.2968237428119	17.7275845563973	18.9701300908042	24.4997000524311	30.4787461973674	33.6118473313946
AT1G03990	-1.31275312609466	3.01484921280829	0.00016584935038061	0.00114089384527564	120	139	178	61	28	58	10.1118727036569	11.623274779902	13.1388449656153	5.29958050779538	2.41074828679742	5.21253247385263
AT1G04000	0.00473579790915083	4.71476134373014	0.984390141859364	0.995290242881644	321	300	394	295	284	280	27.0492594822822	25.0862045609396	29.0826118901823	25.6291188491744	24.4518754803739	25.1639498737713
AT1G04010	0.608650466062095	5.27361600309254	0.000110374500176183	0.000798575299697308	377	378	432	479	539	512	31.7681334106555	31.6086177467839	31.8875338491339	41.6147387415408	46.4069045208504	46.0140797691819
AT1G04020	-0.475432354389032	4.47769563161943	0.0377513569769172	0.0987100641198114	285	359	354	269	170	170	24.0156976711852	30.0198247912577	26.1300624597069	23.3702812556878	14.6366860269844	15.2781124233612
AT1G04030	-0.226662004859133	4.74176145542805	0.241470937801369	0.39278608711393	369	384	355	310	265	232	31.094008563745	32.1103418380027	26.2038761954688	26.9322943838782	22.8160105714756	20.8501298954105
AT1G04040	-0.152301647431573	5.97154778892989	0.309953448228189	0.469777175139803	849	829	875	778	648	530	71.5414993783726	69.321545270063	64.5870187916485	67.5913710666361	55.7916032087404	47.6317622610672
AT1G04050	-0.325212075759745	3.11185507003866	0.336888650491247	0.497004626646635	96	145	124	103	98	48	8.08949816292553	12.1249988711208	9.15290323447361	8.94847200496597	8.43761900379099	4.3138199783608
AT1G04070	-0.292950343497403	3.20745331193386	0.297947767445965	0.456563112216359	123	118	147	80	94	93	10.3646695212483	9.86724046063623	10.8506191569969	6.95026951842017	8.09322639139136	8.35802620807405
AT1G04080	0.239760112130735	7.3433884963621	0.0256467081599841	0.0733403312825721	1813	1906	2059	1970	1870	1930	152.773543431083	159.381019643836	151.982481933719	171.150386891097	161.003546296828	173.451511629924
AT1G04090	-0.698205325606795	0.42301895909353	0.163768184610139	0.29635745527716	12	20	24	15	8	6	1.01118727036569	1.67241363739597	1.77152965828522	1.30317553470378	0.688785224799264	0.5392274972951
AT1G04100	-0.243030673592457	3.46307460981723	0.358632723103171	0.518077579855259	136	137	186	112	117	98	11.4601223974778	11.4560334161624	13.7293548517104	9.73037732578824	10.0734839126892	8.80738245581997
AT1G04110	-1.26427543642575	3.67454426664603	2.62014866684841e-06	2.89345980718092e-05	192	227	271	94	89	60	16.1789963258511	18.9818947844443	20.0035223914706	8.1665666841437	7.66273562589182	5.392274972951
AT1G04120	-0.0858251838243476	7.39243740398442	0.43835675309829	0.59251247847718	2253	2210	2226	1813	1814	1726	189.850410011158	184.801706932255	164.309375805954	157.510482961197	156.182049723233	155.11777672189
AT1G04130	1.87359924490911	6.11002209912639	9.56593720580659e-45	1.38727190816267e-42	354	354	445	1182	1214	1169	29.8300244757879	29.6017213819087	32.8471124140384	102.690232134658	104.523157863288	105.059490722995
AT1G04140	0.0648516657543806	7.20874472722402	0.533305535675839	0.678124239580593	1794	1777	2042	1695	1687	1586	151.172496919671	148.593951682632	150.727648425767	147.258835421527	145.247584279545	142.535801785005
AT1G04160	-1.16753092079366	5.02366195855601	2.06094679395939e-10	4.68835681859988e-09	478	612	650	240	238	178	40.2789596029	51.1758573043167	47.9789282452246	20.8508085552605	20.4913604377781	15.9970824197546
AT1G04170	0.0722611177855569	6.88256782081374	0.541846851391037	0.68542034826896	1371	1551	1534	1446	1372	1162	115.52814563928	129.695677580058	113.23027065873	125.626121545445	118.126666053074	104.430391976151
AT1G04180	4.85331369104159	1.70659905276055	3.25336258037814e-22	2.18251939363259e-20	2	2	4	79	66	60	0.168531211727615	0.167241363739597	0.295254943047536	6.86339114943992	5.68247810459393	5.392274972951
AT1G04190	-0.163009147212753	5.63999317805075	0.262985377985075	0.417588004991517	662	649	727	557	527	460	55.7838310818406	54.2698225334993	53.6625858988897	48.3912515220004	45.3737266836515	41.3407747926243
AT1G04200	-0.103916294951933	6.03566840893997	0.508702592631009	0.656447345882059	830	846	958	587	677	799	69.9404528669603	70.7430968618496	70.7135588598849	50.997602591408	58.2884496486377	71.8071283897975
AT1G04210	-0.0406129808043054	6.87161827155646	0.717326162270028	0.82297852937303	1428	1553	1622	1307	1278	1206	120.331285173517	129.862918943797	119.725879405776	113.55002825719	110.033439661682	108.384726956315
AT1G04220	-0.507038198559432	4.82197588878547	0.0142565965326178	0.0461671893731017	442	358	482	268	311	188	37.245397791803	29.9362041093879	35.5782206372281	23.2834028867076	26.7765256140714	16.8957949152465
AT1G04230	-0.0793184802988982	4.40949416518654	0.70586951595384	0.814239353325394	268	273	300	215	214	243	22.5831823715004	22.828446150455	22.1441207285652	18.6788493307542	18.4250047633803	21.8387136404516
AT1G04240	-0.407810801513063	6.03262499018374	0.0048615181089211	0.0192267338404353	875	957	1063	723	634	495	73.7324051308316	80.0249925493972	78.4640011148827	62.8130607727223	54.5862290653417	44.4862685268458
AT1G04250	-0.526850818899475	6.0400968603321	0.000207728049622652	0.00137576236491188	855	976	1192	626	652	495	72.0470930135555	81.6137855049234	87.9859730281657	54.3858589816378	56.13599582114	44.4862685268458
AT1G04260	0.0715943956547541	4.54905442265066	0.703369044527142	0.812162500158586	267	297	317	264	277	243	22.4989167656366	24.8353425153302	23.3989542365172	22.9358894107866	23.8491884086745	21.8387136404516
AT1G04270	0.0882669243142431	6.82847263312076	0.428197514941431	0.583685091380873	1334	1373	1571	1363	1309	1178	112.410318222319	114.811196207233	115.96137888192	118.415216920084	112.70248240778	105.868331968938
AT1G04280	0.0529645581846842	4.47919328925225	0.826800009353763	0.896303431053322	331	249	258	206	249	283	27.8919155409203	20.8215497855798	19.0439438265661	17.8969440099319	21.4384401218771	25.4335636224189
AT1G04290	-0.129659281637983	4.61721878531467	0.494276068161631	0.644207047750305	289	324	379	272	246	247	24.3527600946404	27.0931009258147	27.975405853754	23.6309163626286	21.1801456625774	22.1981986386483
AT1G04295	-0.0879674552778451	4.35197255527942	0.676831249391534	0.793269713082317	231	272	310	232	201	212	19.4653549545395	22.7448254685852	22.882258086184	20.1557816034185	17.3057287730815	19.0527049044269
AT1G04300	-0.0671213310121091	6.83102064655458	0.575951882873061	0.71354737351425	1368	1509	1645	1197	1169	1276	115.275348821689	126.183608941526	121.423595328299	103.993407669362	100.648740973792	114.675714424758
AT1G04310	0.97176233351155	3.54177480757866	0.000182774026651642	0.00123750502150715	93	99	111	178	152	172	7.8367013453341	8.27844750511006	8.19332466956912	15.4643496784849	13.086919271186	15.4578549224595
AT1G04340	-0.060360089454335	4.9682264077454	0.730398871815023	0.832455339930233	430	391	409	351	343	309	36.2342105214373	32.6956866110912	30.1898179266105	30.4943075120685	29.5316665132685	27.7702161106976
AT1G04350	-0.190463935939421	6.59080484293825	0.11289902119225	0.226153503450614	1244	1269	1476	1092	1041	831	104.826413694577	106.114645292774	108.949073984541	94.8711789264353	89.6281773770043	74.6830083753714
AT1G04360	-1.14626993137962	1.11384890093456	0.006595943687511	0.0247888333362766	31	39	35	10	16	14	2.61223378177804	3.26120659292214	2.58348075166594	0.868783689802521	1.37757044959853	1.25819749368857
AT1G04390	-0.272671258384645	5.0167867051918	0.111790884857896	0.224732608505991	387	467	518	342	316	301	32.6107894692935	39.0508584331959	38.2355151246559	29.7124021912462	27.2070163795709	27.0512461143042
AT1G04400	0.117321107724264	6.82511176531152	0.292652213986202	0.450478390419875	1361	1341	1517	1341	1356	1182	114.685489580642	112.1353343874	111.975437150778	116.503892802518	116.749095603475	106.227816967135
AT1G04410	0.17890908746617	7.86338076188545	0.0894121409431258	0.190337361664465	2805	2674	2991	2721	2760	2641	236.36502444798	223.601703319841	220.776883663795	236.396041995266	237.630902555746	237.349970059393
AT1G04420	0.14580651700992	6.82502902070326	0.22659257894456	0.375037260000181	1229	1357	1604	1409	1407	1107	103.56242960662	113.473265297317	118.397232162062	122.411621893175	121.140101411571	99.487473250946
AT1G04425	-0.452044295590382	2.45223955149085	0.15525477658833	0.285084252737327	67	77	94	48	59	40	5.64579559287511	6.43879250397449	6.93849116161709	4.1701617110521	5.07979103289457	3.59484998196733
AT1G04430	-0.388857246810194	7.13427745889761	0.000292060453655161	0.00183624747447903	1914	2010	2261	1450	1365	1187	161.284369623328	168.077570558295	166.89285655762	125.973635021366	117.523978981374	106.677173214881
AT1G04440	0.190115446137401	6.62492935852898	0.108529333759529	0.219924386082317	1202	1095	1276	1108	1182	1159	101.287258248297	91.5646466474294	94.186326832164	96.2612328301193	101.768016964091	104.160778227503
AT1G04480	0.231004628727352	5.92997745086794	0.0821849357591587	0.178379386813898	701	711	759	716	759	685	59.0701897105291	59.4543048094268	56.0246254432699	62.2049121898605	65.3484982028302	61.5618059411906
AT1G04490	-0.689286941316779	1.64001076428799	0.087096892789917	0.186556474423928	49	44	47	16	23	34	4.12901468732657	3.67931000227114	3.46924558080855	1.39005390368403	1.98025752129788	3.05562248467223
AT1G04510	0.0256002291552119	6.51631564007854	0.828507006251153	0.897344518632152	1100	1173	1243	1076	1053	907	92.6921664501883	98.0870598332737	91.7504735520218	93.4811250227513	90.6613552142032	81.5132233411093
AT1G04520	-0.898210199150765	5.38753166928549	5.40952222965152e-05	0.000427794735105922	570	742	800	388	388	189	48.0313953423703	62.0465459473905	59.0509886095072	33.7088071643378	33.4060834027643	16.9856661647956
AT1G04530	-0.157184869961841	6.91577980130999	0.16081967418296	0.292091743302885	1623	1566	1744	1232	1351	1168	136.76307831696	130.949987808105	128.731155168726	107.034150583671	116.318604837976	104.969619473446
AT1G04540	-0.427977578158136	3.77141510418347	0.0790740804428195	0.173344235697869	200	199	199	131	120	126	16.8531211727615	16.6405156920899	14.6889334166149	11.381066336413	10.331778371989	11.3237774431971
AT1G04550	-0.242484467872401	5.77943312713907	0.0786222132929462	0.172667291020871	718	742	847	571	578	502	60.5027050102138	62.0465459473905	62.5202341903157	49.607548687724	49.7647324917468	45.11536727369
AT1G04555	0.149243468762835	3.34978944287415	0.622327640228064	0.749888077237177	120	96	156	91	128	127	10.1118727036569	8.02758545950066	11.5149427788539	7.90593157720294	11.0205635967882	11.4136486927463
AT1G04570	2.30089740647039	5.50479494942225	2.1804679612827e-31	2.2282574922476e-29	171	156	274	789	764	919	14.4094186027111	13.0448263716886	20.2249635987562	68.5470331254189	65.7789889683297	82.5916783356995
AT1G04590	-0.117454946391193	5.21564715928778	0.478899434490205	0.630024916385427	416	505	580	376	435	357	35.0544920393439	42.2284443442483	42.8119667418927	32.6662667365748	37.45269659846	32.0840360890585
AT1G04600	1.06476965490906	3.38351982393745	0.0370465335087408	0.0972409875423071	142	48	66	61	139	253	11.9657160326607	4.01379272975033	4.87170656028434	5.29958050779538	11.9676432808872	22.7374261359434
AT1G04620	-0.807480700009871	4.72048335345487	9.74252177484776e-05	0.000719400063516744	349	420	532	255	202	170	29.4086964464688	35.1206863853154	39.2689074253223	22.1539840899643	17.3918269261814	15.2781124233612
AT1G04625	0.41351805427512	1.17282881256947	0.295850436767786	0.454090129523038	24	20	26	30	24	25	2.02237454073138	1.67241363739597	1.91915712980898	2.60635106940756	2.06635567439779	2.24678123872958
AT1G04630	0.232050879105671	5.2676823277744	0.141539516967908	0.266805303752084	412	437	526	492	434	437	34.7174296158887	36.542237977102	38.826025010751	42.744157538284	37.3665984453601	39.2737360529931
AT1G04635	-0.157401519967328	2.0764355656608	0.651077761043458	0.773240602219554	46	57	63	44	48	34	3.87621786973515	4.76637886657852	4.65026535299869	3.82264823513109	4.13271134879559	3.05562248467223
AT1G04640	-0.154248247066862	5.36603947913471	0.328262215269763	0.488323734958784	506	563	613	445	478	359	42.6383965670866	47.0784438926966	45.2478200220349	38.6608741962122	41.154917181756	32.2637785881568
AT1G04650	-0.925432299014195	3.23898547325743	0.00227100194493095	0.010368280407378	125	164	182	91	69	50	10.5332007329759	13.713791826647	13.4340999086629	7.90593157720294	5.94077256389365	4.49356247745917
AT1G04660	-0.552946984523525	2.35876021682377	0.111956387809469	0.224904851982702	52	78	100	45	39	47	4.38181150491799	6.52241318584429	7.3813735761884	3.90952660411135	3.35782797089641	4.22394872881162
AT1G04680	-0.0640383031711136	7.07054720135987	0.580223796108219	0.716847527602255	1623	1794	1915	1621	1463	1243	136.76307831696	150.015503274419	141.353303984008	140.829836116989	125.961597985165	111.709963189635
AT1G04690	0.356278188082426	6.69971845157609	0.002010764622447	0.00937770410227528	1192	1088	1253	1258	1314	1258	100.444602189659	90.9793018743409	92.4886109096406	109.292988177157	113.132973173279	113.058031932873
AT1G04700	-0.930044338121596	1.95327622432909	0.0272010135915549	0.0766627023529918	31	81	76	36	26	21	2.61223378177804	6.77327523145369	5.60984391790318	3.12762128328908	2.23855198059761	1.88729624053285
AT1G04710	-0.197079554969286	5.49032409382324	0.190794436354293	0.331190188348466	566	594	702	500	479	396	47.6943329189151	49.6706850306604	51.8172425048426	43.4391844901261	41.241015334856	35.5890148214766
AT1G04730	-0.242765777289676	4.25504470876389	0.292360521273849	0.450134782286036	228	307	259	167	211	191	19.2125581369481	25.6715493340282	19.1177575623279	14.5086876197021	18.1667103040806	17.165408663894
AT1G04750	0.524192977578456	6.24815713998717	5.4441401652787e-05	0.000430359825570308	786	748	885	960	954	1023	66.2327662089528	62.5482700386093	65.3251561492673	83.403234221042	82.1376380573123	91.9382882888146
AT1G04760	0.136795581792404	1.39580355469576	0.771119535075414	0.85949650128807	24	41	26	29	26	30	2.02237454073138	3.42844795666174	1.91915712980898	2.51947270042731	2.23855198059761	2.6961374864755
AT1G04770	-0.339776924753119	5.34091390660536	0.0345737107557168	0.0923216227187499	625	551	566	406	395	370	52.6660036648797	46.074995710259	41.7785744412263	35.2726178059824	34.0087704744637	33.2523623331978
AT1G04780	0.109607268806407	6.60402696034074	0.411017975855692	0.567398115201377	1196	1092	1344	985	1101	1216	100.781664613114	91.31378460182	99.2056608639721	85.5751934455483	94.7940665629988	109.283439451807
AT1G04790	-0.137740787583322	5.49925822186565	0.352128705358395	0.512321809957482	595	606	629	472	492	447	50.1380354889655	50.6741332130979	46.428839794225	41.006590158679	42.3602913251548	40.172448548485
AT1G04800	-0.102546718447539	6.03400821692707	0.440846315049503	0.594842434953912	829	805	1001	736	734	607	69.8561872610965	67.3146489051879	73.8875494976459	63.9424795694656	63.1960443753325	54.5518484763543
AT1G04810	0.607225844079833	6.95281620241702	3.46876804892827e-08	5.67755288207571e-07	1227	1219	1363	1648	1663	1600	103.393898394892	101.933611199284	100.608121843448	143.175552079455	143.181228605147	143.793999278693
AT1G04820	0.238882366392791	7.86779850972718	0.0272559028326833	0.0767515950269863	2554	2829	2931	3035	2760	2525	215.214357376165	236.56290900966	216.348059518082	263.675849855065	237.630902555746	226.924905111688
AT1G04830	0.0427220318775444	5.50951582223203	0.774156830179378	0.861615888585738	566	543	628	505	517	492	47.6943329189151	45.4060302553006	46.3550260584631	43.8735763350273	44.5127451526525	44.2166547781982
AT1G04840	0.736259963217172	0.974221536691555	0.123896566340374	0.241559112092842	16	17	20	12	41	22	1.34824969382092	1.42155159178658	1.47627471523768	1.04254042776303	3.53002427709623	1.97716749008203
AT1G04850	0.226323329190583	6.74194835852678	0.0492150909422164	0.120985820597449	1259	1195	1371	1208	1320	1258	106.090397782534	99.9267148344093	101.198631729543	104.949069728145	113.649562091879	113.058031932873
AT1G04860	-0.360409404056204	6.18137196574476	0.00529930107939914	0.0206353633147067	937	1029	1204	746	724	618	78.9568726943877	86.0456816440227	88.8717378573083	64.8112632592681	62.3350628443334	55.5404322213953
AT1G04870	-0.366352984879783	5.56658350849142	0.0243644464812634	0.0704914152779753	676	688	695	396	459	496	56.9635495639339	57.5310291264214	51.3005463545094	34.4038341161798	39.5190522728578	44.5761397763949
AT1G04880	-0.349183745170267	-0.00404908196498262	0.599993969220814	0.732317733640609	5	15	16	9	15	0	0.421328029319038	1.25431022804698	1.18101977219014	0.781905320822269	1.29147229649862	0
AT1G04900	0.263716557546756	4.25195908985897	0.245290862060465	0.397435048563975	196	203	272	272	229	180	16.5160587493063	16.9749984195691	20.0773361272324	23.6309163626286	19.7164770598789	16.176824918853
AT1G04910	-0.121180608139901	5.78573901110077	0.380336669595771	0.539831762078743	700	707	821	582	579	570	58.9859241046653	59.1198220819476	60.6010770605067	50.5632107465067	49.8508306448468	51.2266122430345
AT1G04920	-1.11329091383737	2.76522066664227	0.000856389112962091	0.00461743096636176	77	127	148	42	45	49	6.48845165151318	10.6198265974644	10.9244328927588	3.64889149717059	3.87441688949586	4.40369122790998
AT1G04930	-0.257876436503949	3.32189479345522	0.335667000810977	0.495758593454763	120	133	164	100	101	93	10.1118727036569	11.1215506886832	12.105452664949	8.68783689802521	8.69591346309071	8.35802620807405
AT1G04940	0.267995412656805	6.22166107756519	0.0397726146197062	0.102621046329731	789	873	967	984	931	768	66.4855630265442	73.0008552723342	71.3778824817418	85.4883150765681	80.1573805360144	69.0211196537728
AT1G04945	0.0935548441641618	6.51464050781961	0.428418652067008	0.583865469507849	1088	1123	1218	1131	1067	907	91.6809791798226	93.9060257397838	89.9051301579747	98.2594353166651	91.8667293576019	81.5132233411093
AT1G04950	0.201711455452108	5.76042581364692	0.168010432813602	0.301956421212199	617	604	736	709	659	539	51.9918788179693	50.5068918493583	54.3269095207466	61.5967636069987	56.7386828928394	48.4406035070098
AT1G04960	0.649659487065474	5.66427402712752	1.80901635575587e-05	0.000161810565009401	475	482	576	626	685	716	40.0261627853086	40.3051686612429	42.5167117988452	54.3858589816378	58.977234873437	64.3478146772153
AT1G04970	0.367160695600853	5.82876068828535	0.00908761246750807	0.0321324813009433	607	588	733	683	699	715	51.1492227593312	49.1689609394416	54.105468313461	59.3379260135122	60.1826090168357	64.2579434276661
AT1G04980	2.28488326906763	6.42904722237919	2.78924719356342e-16	1.19852554245428e-14	565	242	317	1173	1677	1825	47.6100673130513	20.2362050124913	23.3989542365172	101.908326813836	144.386602748546	164.01503042726
AT1G04985	0.338030586614674	5.73308671182979	0.0212365678784706	0.063365934684883	569	575	679	620	639	684	47.9471297365065	48.0818920751342	50.1195265823192	53.8645887677563	55.0167198308412	61.4719346916414
AT1G04990	0.641375565981091	5.08050256863579	0.000596143866736013	0.00337866249529724	342	337	341	377	456	512	28.8188372054222	28.1801697901221	25.1704838948024	32.753145105555	39.2607578135581	46.0140797691819
AT1G05000	0.494636259405231	1.12964394300211	0.375775188702119	0.535236083395096	39	10	16	20	19	39	3.2863586286885	0.836206818697986	1.18101977219014	1.73756737960504	1.63586490889825	3.50497873241815
AT1G05010	0.48249288066761	6.89184465301486	0.000217881415769669	0.00143385891332172	1378	1170	1281	1392	1586	1560	116.118004880327	97.8361977876643	94.5553955109734	120.934689620511	136.551670816454	140.199149296726
AT1G05020	-1.08316666653594	0.618562568193382	0.0381934588108443	0.0995624620838332	23	23	25	2	12	14	1.93810893486757	1.92327568300537	1.8453433940471	0.173756737960504	1.0331778371989	1.25819749368857
AT1G05030	-0.0475805369257096	5.26499607142979	0.77244054705713	0.860239689983499	493	434	589	432	410	396	41.5429436908571	36.2913759314926	43.4762903637497	37.5314553994689	35.3002427709623	35.5890148214766
AT1G05055	-0.462997485737519	4.62976899338814	0.0173362977238608	0.054066317278277	368	351	385	264	229	188	31.0097429578812	29.3508593362993	28.4182882683253	22.9358894107866	19.7164770598789	16.8957949152465
AT1G05060	0.194933791006447	5.03364350435603	0.288852172120152	0.446161123872328	437	330	411	355	404	384	36.8240697624839	27.5948250170335	30.3374453981343	30.8418209879895	34.7836538523628	34.5105598268864
AT1G05065	-0.0624641827529845	0.749584397722792	0.958345388463948	0.97990803549559	10	29	21	25	17	7	0.842656058638076	2.42499977422416	1.55008845099956	2.1719592245063	1.46366860269844	0.629098746844283
AT1G05070	0.0202147761224268	5.55676610274565	0.897486253492678	0.94196931589533	521	569	729	554	540	462	43.9023806550437	47.5801679839154	53.8102133704134	48.1306164150597	46.4930026739503	41.5205172917227
AT1G05090	0.024789798917512	2.86221616305628	0.952911711360508	0.977036685546023	90	91	92	77	88	71	7.58390452774268	7.60948205015167	6.79086369009333	6.68963441147941	7.57663747279191	6.38085871799202
AT1G05100	1.97676492381365	3.24040070433515	6.3007605985513e-10	1.35517885807227e-08	56	44	47	126	179	186	4.71887392837322	3.67931000227114	3.46924558080855	10.9466744915118	15.4115694048835	16.7160524161481
AT1G05120	-0.0800205645918687	5.28507049774852	0.628317494389362	0.754799972094127	517	474	558	378	424	436	43.5653182315885	39.6362032062845	41.1880645551313	32.8400234745353	36.505616914361	39.1838648034439
AT1G05135	0.138498207712618	3.91053927581919	0.564456086625409	0.704070794112885	189	163	198	168	169	175	15.9261995082596	13.6301711447772	14.615119680853	14.5955659886824	14.5505878738845	15.7274686711071
AT1G05140	-0.121103837071981	6.45692291900663	0.32289497465806	0.483264348549166	1091	1129	1336	999	976	794	91.9337759974141	94.4077498310026	98.615150977877	86.7914906112719	84.0317974255102	71.3577721420516
AT1G05150	-0.428989603654911	6.17578184228797	0.000980085468296398	0.00517127493076775	989	1067	1159	749	688	588	83.3386841993057	89.2232675550751	85.5501197480235	65.0718983662088	59.2355293327367	52.8442947349198
AT1G05160	-0.368321201302169	4.63062885585521	0.0504056480411468	0.123003216410059	316	361	401	225	247	233	26.6279314529632	30.1870661549973	29.5993080405155	19.5476330205567	21.2662438156773	20.9400011449597
AT1G05170	0.664143259695311	6.83797280442725	3.86007661214167e-09	7.45825297654872e-08	1105	1084	1247	1621	1504	1482	93.1134944795074	90.6448191468617	92.0457284950693	140.829836116989	129.491622262262	133.18919183189
AT1G05180	0.359212674136968	5.95142466549098	0.0109886890655842	0.0374965249897088	704	659	735	695	807	776	59.3229865281205	55.1060293521973	54.2530957849847	60.3804664412752	69.4812095516258	69.7400896501663
AT1G05190	0.153007867474998	7.29038245260453	0.16819205991708	0.302090155518128	1676	1874	2224	1938	1892	1596	141.229155427741	156.705157824003	164.16174833443	168.370279083729	162.897705665026	143.434514280497
AT1G05200	0.0572403433289819	6.99447162534054	0.627658886739366	0.754482273585798	1478	1576	1803	1560	1536	1189	124.544565466708	131.786194626803	133.086165578677	135.530255609193	132.246763161459	106.856915713979
AT1G05205	0.28274691254262	3.9724552151135	0.218955856327009	0.365935062543242	174	175	196	182	195	184	14.6622154203025	14.6336193272148	14.4674922093293	15.8118631544059	16.7891398544821	16.5363099170497
AT1G05210	0.2489571359155	3.48808696542645	0.354490621511194	0.514518323730842	131	138	122	141	122	132	11.0387943681588	11.5396540980322	9.00527576294984	12.2498500262155	10.5039746781888	11.8630049404922
AT1G05220	-0.161789962057481	3.37079912364732	0.556054670225365	0.69791943920439	121	140	157	116	106	94	10.1961383095207	11.7068954617718	11.5887565146158	10.0778908017092	9.12640422859025	8.44789745762323
AT1G05230	-0.0725603015245163	5.83569020088734	0.626884269914859	0.753947232874377	629	740	911	674	606	548	53.003066088335	61.8793045836509	67.2443132790763	58.5560206926899	52.1754807785443	49.2494447529525
AT1G05260	-0.769277752961813	1.61500101512364	0.0578144938856721	0.136233603692606	41	44	56	18	18	33	3.45488984041611	3.67931000227114	4.1335692026655	1.56381064164454	1.54976675579834	2.96575123512305
AT1G05270	-0.00983903348791672	5.60723006881314	0.950904329006894	0.97596975916863	625	577	692	529	555	508	52.6660036648797	48.2491334388738	51.0791051472237	45.9586571905534	47.784474970449	45.6545947709851
AT1G05300	0.868047898418281	3.19846450960988	0.00202538179605644	0.00943026561936288	71	73	107	133	125	127	5.98285801633034	6.1043097764953	7.89806972652159	11.5548230743735	10.7622691374885	11.4136486927463
AT1G05310	-0.560658449687055	3.16274416179434	0.0602608806927098	0.140703841589004	100	160	146	85	81	67	8.42656058638076	13.3793090991678	10.7768054212351	7.38466136332143	6.97395040109255	6.02137371979528
AT1G05320	-0.865157506603113	5.3298715818118	3.28068176283712e-07	4.44096680908967e-06	614	642	754	371	322	243	51.7390820003778	53.6844777604107	55.6555567644605	32.2318748916735	27.7236052981704	21.8387136404516
AT1G05340	3.01584558328949	3.33361561012206	3.3786772952168e-11	8.42448195873084e-10	46	14	25	135	167	281	3.87621786973515	1.17068954617718	1.8453433940471	11.728579812334	14.3783915676846	25.2538211233205
AT1G05350	0.261195604455017	5.77808046821061	0.0715336985111128	0.160713378708743	614	606	716	603	675	680	51.7390820003778	50.6741332130979	52.8506348055089	52.387656495092	58.1162533424379	61.1124496934447
AT1G05360	-0.535062898759852	4.64741474161648	0.00469664920557434	0.0186871116162079	339	395	409	244	234	191	28.5660403878308	33.0301693385704	30.1898179266105	21.1983220311815	20.1469678253785	17.165408663894
AT1G05370	-1.38209122429	1.8997306543823	0.000217872846637437	0.00143385891332172	60	68	69	17	30	17	5.05593635182845	5.6862063671463	5.09314776756999	1.47693227266429	2.58294459299724	1.52781124233612
AT1G05380	-0.216090631533851	6.35842216580053	0.088893437869402	0.189581020231209	1064	1137	1216	922	861	714	89.6586046390913	95.076715285961	89.7575026864509	80.1018561997925	74.1305098190208	64.1680721781169
AT1G05385	0.409789584304305	5.18038335945468	0.0099833509485312	0.0347269190049173	354	384	472	477	464	416	29.8300244757879	32.1103418380027	34.8400832796092	41.4409820035803	39.9495430383573	37.3864398124603
AT1G05400	0.258057629905214	0.669282340554239	0.56941022993391	0.707966838869477	13	14	24	13	17	21	1.0954528762295	1.17068954617718	1.77152965828522	1.12941879674328	1.46366860269844	1.88729624053285
AT1G05410	-0.406662978447478	4.86733804358927	0.0309823832058297	0.0846116787549956	364	434	490	308	296	219	30.672680534426	36.2913759314926	36.1687305233231	26.7585376459177	25.4850533175728	19.6818036512711
AT1G05420	-0.27406909729801	1.79099721873532	0.537412531913851	0.6818518730741	38	47	55	55	20	23	3.20209302282469	3.93017204788053	4.05975546690362	4.77831029391387	1.72196306199816	2.06703873963122
AT1G05430	0.0327802772637094	5.38659344666552	0.832641624856754	0.899955388664223	523	517	558	480	468	438	44.0709118667714	43.2318925266859	41.1880645551313	41.701617110521	40.293935650757	39.3636073025423
AT1G05440	-1.08477283433722	1.23995643704281	0.0217206645639894	0.0645078553223253	24	41	50	7	18	20	2.02237454073138	3.42844795666174	3.6906867880942	0.608148582861765	1.54976675579834	1.79742499098367
AT1G05460	-0.383927469986776	5.12622823911853	0.0248121354996939	0.0716025988619268	463	501	566	379	354	262	39.0149755149429	41.8939616167691	41.7785744412263	32.9269018435156	30.4787461973674	23.546267381886
AT1G05470	-1.02802924867509	4.79489542997458	3.23815685694056e-07	4.39546921468952e-06	390	549	495	223	207	167	32.863586286885	45.9077543465194	36.5377992021326	19.3738762825962	17.822317691681	15.0084986747136
AT1G05490	-0.557181019776393	1.96325976461104	0.150297127066219	0.278391269452202	60	66	44	46	26	27	5.05593635182845	5.51896500340671	3.2478043735229	3.9964049730916	2.23855198059761	2.42652373782795
AT1G05500	0.128488309128784	6.55611241154322	0.260329571120154	0.41480692609491	1093	1166	1225	1133	1112	985	92.1023072091417	97.5017150601851	90.4218263083079	98.4331920546256	95.7411462470977	88.5231808059456
AT1G05520	-0.119519800063477	6.38209117582351	0.323496964728292	0.484020900475941	1106	1040	1221	904	903	818	93.1977600853712	86.9655091445905	90.1265713652603	78.5380455581479	77.746632249217	73.514682131232
AT1G05540	-1.3289643463489	4.35036179824206	2.1781223707198e-06	2.4394723178709e-05	250	400	480	156	147	77	21.0664014659519	33.4482727479194	35.4305931657043	13.5530255609193	12.6564285056865	6.92008621528712
AT1G05550	-2.65916096563716	0.76774164215785	2.25587774517185e-07	3.17351474807592e-06	28	27	45	5	4	4	2.35943696418661	2.25775841048456	3.32161810928478	0.434391844901261	0.344392612399632	0.359484998196733
AT1G05560	-0.409101182384389	6.15233165352408	0.00624822511082502	0.0236669375572886	952	1019	1179	783	720	511	80.2208567823448	85.2094748253248	87.0263944632612	68.0257629115374	61.9906702319338	45.9242085196327
AT1G05562	-0.399081851508159	5.95620898291243	0.0122516779213024	0.0407624567546977	806	892	1045	699	628	438	67.9180783262289	74.5896482278603	77.1353538711688	60.7279799171962	54.0696401467422	39.3636073025423
AT1G05570	0.838144330530095	7.18472271775446	0.00185071111206029	0.00874079867412959	1894	1031	1066	1301	2232	2550	159.599057506052	86.2129230077623	78.6854423221683	113.028758043308	192.171077718995	229.171686350418
AT1G05575	5.29857525123031	2.80053161258358	1.50410867159714e-12	4.40141473737543e-11	9	0	4	47	131	262	0.758390452774268	0	0.295254943047536	4.08328334207185	11.278858056088	23.546267381886
AT1G05590	-0.216537530602009	5.23964138955888	0.203259180272045	0.346369518965401	498	491	583	456	384	308	41.9642717201762	41.0577547980711	43.0334079491784	39.616536254995	33.0616907903647	27.6803448611485
AT1G05600	-0.222784385930352	4.01879174303802	0.35278148063383	0.512855394895041	186	219	269	185	171	132	15.6734026906682	18.3129293294859	19.8558949199468	16.0724982613466	14.7227841800843	11.8630049404922
AT1G05610	0.00350956311369173	0.723078465638355	1	1	18	11	29	21	19	9	1.51678090554854	0.919827500567784	2.14059833709464	1.82444574858529	1.63586490889825	0.80884124594265
AT1G05620	-0.276474322071949	4.4662193135013	0.171651180077986	0.306405667904618	300	302	330	195	222	233	25.2796817591423	25.2534459246792	24.3585328014217	16.9412819511492	19.1137899881796	20.9400011449597
AT1G05630	-0.470064226255359	6.19967328790692	0.020234482667513	0.0610781606445299	1299	989	990	513	664	829	109.461022017086	82.7008543692308	73.0755984042651	44.5686032868693	57.1691736583389	74.503265876273
AT1G05640	-0.444903618510293	2.59587806307345	0.195680185151144	0.337094968271117	78	85	100	36	58	68	6.57271725737699	7.10775795893288	7.3813735761884	3.12762128328908	4.99369287979467	6.11124496934447
AT1G05670	-0.502846761196889	4.18801462737326	0.0234311724594097	0.0684641502839908	242	262	320	174	184	134	20.3922766190414	21.9086186498872	23.6203954438029	15.1168362025639	15.8420601703831	12.0427474395906
AT1G05675	2.1800956072634	1.56519585828804	0.00106278315140133	0.00552630426973067	20	10	10	18	24	110	1.68531211727615	0.836206818697986	0.73813735761884	1.56381064164454	2.06635567439779	9.88583745041017
AT1G05690	-0.239675652408232	4.14642670841378	0.322055858401225	0.482704437666035	217	208	318	215	169	146	18.2856364724462	17.3931018289181	23.4727679722791	18.6788493307542	14.5505878738845	13.1212024341808
AT1G05700	4.39379617853274	1.27519988376397	4.44892848469201e-13	1.38838950163893e-11	0	5	3	40	35	72	0	0.418103409348993	0.221441207285652	3.47513475921008	3.01343535849678	6.4707299675412
AT1G05710	-0.177368973261096	3.71002544536732	0.518280795497087	0.664719217686894	162	210	157	116	133	148	13.6510281499368	17.5603431926577	11.5887565146158	10.0778908017092	11.4510543622878	13.3009449332791
AT1G05720	0.301052932708189	4.5084491221083	0.114812853505813	0.228755824799996	259	253	274	277	282	262	21.8247919187262	21.156032513059	20.2249635987562	24.0653082075298	24.2796791741741	23.546267381886
AT1G05730	0.234342701124103	3.08318670475602	0.410216418467845	0.566813676715798	89	103	105	94	109	93	7.49963892187887	8.61293023258925	7.75044225499782	8.1665666841437	9.38469868788998	8.35802620807405
AT1G05750	-0.213553864720365	4.09148032953262	0.366326557638798	0.525802976225166	211	256	235	162	207	146	17.7800428372634	21.4068945586684	17.3462279040427	14.0742957748008	17.822317691681	13.1212024341808
AT1G05760	-0.0343981158060657	2.88598833165061	0.93279197975236	0.965340340888645	76	107	101	69	111	56	6.40418604564938	8.94741296006845	7.45518731195028	5.9946074596374	9.55689499408979	5.03278997475427
AT1G05770	-1.12984417335163	0.599598029921924	0.038438025349036	0.100014930601456	17	23	31	2	15	10	1.43251529968473	1.92327568300537	2.2882258086184	0.173756737960504	1.29147229649862	0.898712495491833
AT1G05780	-0.181211286952642	2.5731129856584	0.605789364198156	0.736711285613531	86	58	95	45	77	56	7.24684210428745	4.84999954844832	7.01230489737898	3.90952660411135	6.62955778869292	5.03278997475427
AT1G05785	0.267219898769676	3.84562830607512	0.268927415160201	0.424664164067625	176	147	178	165	181	165	14.8307466320301	12.2922402348604	13.1388449656153	14.3349308817416	15.5837657110834	14.8287561756153
AT1G05790	0.266712785140373	5.48899965577974	0.0697006877946072	0.157433195759624	512	484	584	542	556	510	43.1439902022695	40.4724100249825	43.1072216849402	47.0880759872966	47.8705731235489	45.8343372700835
AT1G05805	0.291586660859759	5.3129059615104	0.0731246142140106	0.16329673529698	456	438	488	427	499	504	38.4251162738963	36.6258586589718	36.0211030517994	37.0970635545677	42.9629783968541	45.2951097727884
AT1G05810	0.376080269840222	3.72503099065486	0.130809155873658	0.251261100632661	130	140	174	152	164	169	10.954528762295	11.7068954617718	12.8435900225678	13.2055120849983	14.1200971083849	15.188241173812
AT1G05820	0.114421479433228	2.54007633804469	0.739368382864578	0.838174653134732	54	83	74	76	67	51	4.55034271664561	6.94051659519328	5.46221644637941	6.60275604249916	5.76857625769384	4.58343372700835
AT1G05830	-0.164321795770504	6.15581489211329	0.209590033006233	0.354128691937114	870	1010	1040	709	784	712	73.3110771015126	84.4568886884966	76.7662851923593	61.5967636069987	67.5009520303279	63.9883296790185
AT1G05835	-0.296226574453006	3.62756553534513	0.273996114451257	0.430294511946416	131	186	207	136	106	117	11.0387943681588	15.5534468277825	15.27944330271	11.8154581813143	9.12640422859025	10.5149361972544
AT1G05840	0.457620126299492	5.83495739613102	0.00191648888218344	0.00900831988162629	615	591	656	643	773	747	51.8233476062417	49.419822985051	48.4218106597959	55.8627912543021	66.5538723462289	67.13382341324
AT1G05850	-0.0152020935143698	7.99361486027723	0.88699689253405	0.936071470461184	3102	3206	3647	3055	2778	2510	261.391909389531	268.087906074574	269.198694323591	265.41341723467	239.180669311545	225.57683636845
AT1G05860	0.151288690699083	4.7116682939314	0.430687304705653	0.585702662256747	273	312	378	311	338	255	23.0045104008195	26.0896527433772	27.9015921179921	27.0191727528584	29.1011757477689	22.9171686350418
AT1G05870	-0.225308634151027	6.31074222941833	0.0939295420076809	0.197418196613117	1050	1045	1225	872	893	646	88.478886156998	87.3836125539395	90.4218263083079	75.7579377507798	76.8856507182179	58.0568272087724
AT1G05880	1.04889310583246	0.209202429643206	0.14888244274557	0.276315838738203	19	2	4	6	21	18	1.60104651141234	0.167241363739597	0.295254943047536	0.521270213881513	1.80806121509807	1.6176824918853
AT1G05890	0.468360100383177	6.41320737729933	0.000126048569876767	0.00089911607366346	905	860	1009	1057	1095	1092	76.2603733067458	71.9137864080268	74.4780593837409	91.8304360121265	94.2774776443993	98.1394045077082
AT1G05894	-1.93163735811047	0.400973471643631	0.000191751977306672	0.00128636879197942	24	18	27	4	5	6	2.02237454073138	1.50517227365637	1.99297086557087	0.347513475921008	0.43049076549954	0.5392274972951
AT1G05900	-0.315271066847038	5.59440101706173	0.0352809741228466	0.0938077459190512	634	657	787	498	514	402	53.424394117654	54.9387879884577	58.0914100446027	43.2654277521656	44.2544506933527	36.1282423187717
AT1G05910	-0.47643445717983	6.14008116902563	0.000255804862521734	0.00164038879890158	1003	1045	1129	680	613	639	84.518402681399	87.3836125539395	83.335707675167	59.0772909065714	52.7781678502436	57.4277284619282
AT1G05940	0.1218630003354	6.39452829045305	0.330116113863796	0.490055706287494	1032	945	1149	1011	1031	842	86.9621052514494	79.0215443669597	84.8119823904047	87.8340310390349	88.7671958460052	75.6715921204124
AT1G05950	-0.764892157306529	3.59090565024455	0.0184412796562968	0.0566273328135048	191	214	170	60	100	126	16.0947307199872	17.8948259201369	12.5483350795203	5.21270213881513	8.6098153099908	11.3237774431971
AT1G05960	0.141597578978502	6.56351885252021	0.219658865152645	0.366771571150999	1152	1122	1208	1116	1153	992	97.0739779551063	93.822405057914	89.1669928003558	96.9562597819614	99.271170524194	89.1522795527899
AT1G05970	0.795599826485969	4.00641532873025	0.000555935893033946	0.0031846423521082	129	147	179	230	237	200	10.8702631564312	12.2922402348604	13.2126587013772	19.982024865458	20.4052622846782	17.9742499098367
AT1G06000	-0.915092544441751	6.89165481428123	4.36273780967502e-14	1.49645700556905e-12	1856	1828	2354	914	850	931	156.396964483227	152.858606457992	173.757533983475	79.4068292479504	73.1834301349218	83.6701333302897
AT1G06002	-0.826687263986849	6.16280137381762	6.08524421223846e-09	1.13119011873684e-07	1098	1070	1393	571	511	606	92.5236352384607	89.4741296006845	102.822533916304	49.607548687724	43.996156234053	54.4619772268051
AT1G06010	0.518805626075959	4.23983183864775	0.0131632395832817	0.0432841904469933	182	196	222	249	248	230	15.336340267213	16.3896536464805	16.3866493391382	21.6327138760828	21.3523419687772	20.6703873963122
AT1G06030	8.80398446081447	4.95483010437372	1.19514147225352e-108	5.35722164937639e-106	0	2	3	524	692	811	0	0.167241363739597	0.221441207285652	45.5242653456521	59.5799219451364	72.8855833843877
AT1G06040	0.103846779838726	7.60988145586727	0.315280660552497	0.475040524681199	2289	2334	2694	2334	2220	2097	192.883971822256	195.17067148411	198.854204142515	202.774113199908	191.137899881796	188.460010304637
AT1G06050	-0.138830249819419	4.07870671999187	0.610374926621856	0.740461599075094	245	174	263	129	192	200	20.6450734366329	14.549998645345	19.4130125053755	11.2073095984525	16.5308453951823	17.9742499098367
AT1G06060	-0.016214215675857	5.02010722511508	0.928540047581087	0.962758666724938	398	401	463	352	359	344	33.5377111337954	33.5318934297892	34.1757596577523	30.5811858810487	30.909236962867	30.9157098449191
AT1G06070	0.358675196254947	5.60143299524475	0.0170457040007902	0.0533469406549644	574	511	558	606	616	567	48.3684577658255	42.7301684354671	41.1880645551313	52.6482916020328	53.0364623095434	50.956998494387
AT1G06080	0.373679475530433	3.28081457848849	0.172490907708036	0.307403828745422	91	100	135	128	123	105	7.66817013360649	8.36206818697986	9.96485432785434	11.1204312294723	10.5900728312887	9.43648120266425
AT1G06090	-1.610966092098	0.765449297953531	0.000475119486969236	0.00278809331790962	23	27	38	11	6	7	1.93810893486757	2.25775841048456	2.80492195895159	0.955662058782773	0.516588918599448	0.629098746844283
AT1G06100	-0.17532982884973	2.84599745153908	0.642541299630576	0.766260374995306	52	112	128	64	93	60	4.38181150491799	9.36551636941744	9.44815817752115	5.56021561473614	8.00712823829145	5.392274972951
AT1G06110	0.32559251535252	5.87446181499441	0.0208379896098126	0.0624696259422911	659	610	751	668	737	732	55.5310342642492	51.0086159405771	55.4341155571749	58.0347504788084	63.4543388346322	65.7857546700022
AT1G06130	0.453404249128883	5.97231863509468	0.00165594171256129	0.00797756189468643	694	605	756	726	822	828	58.4803304694825	50.5905125312281	55.8031842359843	63.073695879663	70.7726818481244	74.4133946267238
AT1G06140	-0.0761604888246144	0.987441572051531	0.872988889808084	0.927321417059452	25	26	21	23	14	21	2.10664014659519	2.17413772861476	1.55008845099956	1.9982024865458	1.20537414339871	1.88729624053285
AT1G06149	-0.532570999922772	6.24948746530618	0.000105226093748372	0.000766103450350364	1028	1216	1242	793	647	603	86.6250428279942	101.682749153675	91.6766598162599	68.8945466013399	55.7055050556405	54.1923634781576
AT1G06150	-0.48426652739977	6.39171521519242	0.000189770544389818	0.00127698548174698	1153	1295	1346	880	752	669	97.1582435609701	108.288783021389	99.3532883354958	76.4529647026219	64.7458111311308	60.1238659484037
AT1G06160	0.742479515496284	1.10485153574214	0.172666639405491	0.307605828650934	25	18	15	27	10	45	2.10664014659519	1.50517227365637	1.10720603642826	2.34571596246681	0.86098153099908	4.04420622971325
AT1G06170	-1.21167979023855	0.589149579248581	0.0128831746590107	0.0425192191766513	27	20	24	8	14	4	2.2751713583228	1.67241363739597	1.77152965828522	0.695026951842017	1.20537414339871	0.359484998196733
AT1G06180	-0.0533557272793613	3.83769127335064	0.828405693714274	0.897284062668275	183	191	183	157	154	145	15.4206058730768	15.9715502371315	13.5079136444248	13.6399039298996	13.2591155773858	13.0313311846316
AT1G06190	0.189827786684547	6.87577774309668	0.115503497712653	0.229748265719475	1249	1427	1590	1514	1453	1156	105.247741723896	119.326713028203	117.363839861396	131.533850636102	125.100616454166	103.891164478856
AT1G06200	0.351764286300584	5.82675848626529	0.0105907755545091	0.0364159460009733	632	588	714	708	704	675	53.2558629059264	49.1689609394416	52.7030073339852	61.5098852380185	60.6130997823353	60.6630934456988
AT1G06210	0.422716667038364	6.03241909569941	0.00142511617645219	0.00706397746875259	724	657	787	835	809	814	61.0082986453967	54.9387879884577	58.0914100446027	72.5434380985105	69.6534058578256	73.1551971330352
AT1G06220	-0.0400710663977078	7.15396882105808	0.71197874990545	0.818939574525292	1720	1851	2035	1685	1558	1377	144.936842085749	154.781882140997	150.210952275434	146.390051731725	134.140922529657	123.752710629225
AT1G06230	-0.0853578875286689	6.70800048360128	0.455993825267075	0.609155121629811	1286	1346	1548	1136	1072	1118	108.365569140857	112.553437796749	114.263662959396	98.6938271615664	92.2972201231014	100.476056995987
AT1G06240	-0.188683193603271	5.48345037432502	0.222587732895282	0.370267690536185	540	592	719	518	450	404	45.5034271664561	49.5034436669208	53.0720760127946	45.0029951317706	38.7441688949586	36.3079848178701
AT1G06250	-1.18435190770966	2.07915519614595	0.00226204667275598	0.0103362041725566	59	72	86	31	37	13	4.97167074596465	6.0206890946255	6.34798127552202	2.69322943838782	3.1856316646966	1.16832624413938
AT1G06260	-0.925607555872616	2.2249284214645	0.0160559461832038	0.0508790852460361	84	83	58	48	33	21	7.07831089255984	6.94051659519328	4.28119667418927	4.1701617110521	2.84123905229697	1.88729624053285
AT1G06265	-0.814203190683066	3.32868001230334	0.00514299669789977	0.020150044472125	158	180	146	96	74	65	13.3139657264816	15.0517227365637	10.7768054212351	8.3403234221042	6.37126332939319	5.84163122069692
AT1G06270	-0.0913071001630366	3.53010052820565	0.734740043224112	0.835120321136831	137	129	193	130	128	105	11.5443880033416	10.787067961204	14.2460510020436	11.2941879674328	11.0205635967882	9.43648120266425
AT1G06290	0.218913157763229	6.60592846546588	0.0603868826478502	0.14089796361807	1177	1064	1248	1144	1170	1124	99.1806181017015	88.9724055094657	92.1195422308312	99.3888541134084	100.734839126892	101.015284493282
AT1G06350	-0.62084405383823	1.98392994124652	0.15887730471218	0.289820299744573	55	41	83	20	25	51	4.63460832250942	3.42844795666174	6.12654006823637	1.73756737960504	2.1524538274977	4.58343372700835
AT1G06360	-0.633323688714396	5.43071730997394	8.16437458537597e-05	0.000616957700947779	591	707	731	414	392	304	49.8009730655103	59.1198220819476	53.9578408419372	35.9676447578244	33.7504760151639	27.3208598629517
AT1G06370	0.101533814939103	3.16597979850966	0.754690758359718	0.848424864747419	89	128	113	112	122	68	7.49963892187887	10.7034472793342	8.34095214109289	9.73037732578824	10.5039746781888	6.11124496934447
AT1G06380	-0.34743442668994	4.10993641018484	0.115508989650373	0.229748265719475	241	223	280	174	175	146	20.3080110131776	18.6474120569651	20.6678460133275	15.1168362025639	15.0671767924839	13.1212024341808
AT1G06390	0.0270105004650333	6.20820847214744	0.831118480920684	0.898840258770557	861	947	1033	830	830	788	72.5526866487383	79.1887857306993	76.2495890420261	72.1090462536093	71.4614670729237	70.8185446447565
AT1G06400	0.145086589738294	5.73742642452767	0.309381603630531	0.469131263460421	640	592	733	652	625	562	53.9299877528369	49.5034436669208	54.105468313461	56.6446965751244	53.8113456874425	50.507642246641
AT1G06410	-0.368856160562671	7.14642535684396	0.000417660271489185	0.00249924561122002	1967	1968	2263	1415	1357	1289	165.750446734109	164.565501919764	167.040484029143	122.932892107057	116.835193756575	115.844040668897
AT1G06420	-1.45189823819331	1.50600287166931	0.00098868275853265	0.00520827725602015	52	61	35	18	10	18	4.38181150491799	5.10086159405771	2.58348075166594	1.56381064164454	0.86098153099908	1.6176824918853
AT1G06430	-0.0845498990466	7.99918136250734	0.422121380629702	0.578071877504155	3234	3197	3806	2653	2808	2693	272.514969363554	267.335319937746	280.93507830973	230.488312904609	241.763613904542	242.023275035951
AT1G06440	-0.813924265565193	1.33346688910894	0.0562358157693735	0.13350252701244	37	41	37	15	14	26	3.11782741696088	3.42844795666174	2.73110822318971	1.30317553470378	1.20537414339871	2.33665248827877
AT1G06450	-0.426929762242102	3.59474527518722	0.0943482598508567	0.198108243270355	157	181	192	110	126	98	13.2297001206178	15.1353434184335	14.1722372662817	9.55662058782773	10.8483672905884	8.80738245581997
AT1G06460	0.276991871071279	6.74755178518898	0.0148492826276791	0.0476990881540253	1161	1166	1454	1380	1313	1178	97.8323684078806	97.5017150601851	107.325171797779	119.892149192748	113.046875020179	105.868331968938
AT1G06470	-0.367514075540089	5.64656869551457	0.0186955476145252	0.0571500752636827	626	739	825	537	509	392	52.7502692707435	61.7956839017812	60.8963320035543	46.6536841423954	43.8239599278532	35.2295298232799
AT1G06475	0.0492638759584408	1.15304243361945	0.922446293256496	0.958708343884591	28	30	20	26	22	21	2.35943696418661	2.50862045609396	1.47627471523768	2.25883759348655	1.89415936819798	1.88729624053285
AT1G06490	-0.780051858808693	4.18755237770747	0.0025646209571294	0.0114542615800415	234	376	270	174	129	133	19.718151772131	31.4413763830443	19.9297086557087	15.1168362025639	11.1066617498881	11.9528761900414
AT1G06500	0.0450238995302341	4.23916160004314	0.840783122128628	0.905271619049182	208	236	274	235	217	175	17.527246019672	19.7344809212725	20.2249635987562	20.4164167103592	18.68329922268	15.7274686711071
AT1G06510	0.192831430358604	5.424347157458	0.200989497976096	0.343719402460985	505	488	558	508	541	454	42.5541309612228	40.8068927524617	41.1880645551313	44.1342114419681	46.5791008270502	40.8015472953292
AT1G06515	0.128281315367102	4.4285853242681	0.519027249029114	0.665500618270904	253	268	271	259	253	223	21.3191982835433	22.410342741106	20.0035223914706	22.5014975658853	21.7828327342767	20.0412886494679
AT1G06520	-0.920131090551522	1.28246950624286	0.110385015471004	0.22279202416441	31	37	46	4	37	10	2.61223378177804	3.09396522918255	3.39543184504666	0.347513475921008	3.1856316646966	0.898712495491833
AT1G06530	-0.0170930495463735	5.95353361899122	0.900802229523281	0.944676044711419	763	791	860	686	674	659	64.2946572740852	66.1439593590107	63.4798127552202	59.5985611204529	58.030155189338	59.2251534529118
AT1G06550	-0.768337988540714	6.09466403949251	1.0104288764452e-07	1.52827367562337e-06	926	1138	1283	637	548	476	78.0299510298858	95.1603359678308	94.7030229824971	55.3415210404206	47.1817878987496	42.7787147854113
AT1G06560	0.291114237047745	5.20837236164305	0.0668378783823881	0.152521517451792	420	381	488	456	440	436	35.3915544627992	31.8594797923933	36.0211030517994	39.616536254995	37.8831873639595	39.1838648034439
AT1G06570	0.268057682321669	6.93554302423742	0.0180567391047196	0.0558377336723713	1410	1323	1578	1525	1420	1444	118.814504267969	110.630162113744	116.478075032253	132.489512694884	122.259377401869	129.774084349021
AT1G06580	-0.164871508258771	2.5476181984984	0.597172163957678	0.730329670102144	73	75	85	60	63	53	6.15138922805795	6.27155114023489	6.27416753976014	5.21270213881513	5.42418364529421	4.76317622610672
AT1G06590	-0.0843628374691003	4.59438322653265	0.655798238279428	0.776695409450859	314	323	319	275	253	238	26.4594002412356	27.0094802439449	23.546581708041	23.8915514695693	21.7828327342767	21.3893573927056
AT1G06620	1.34601111795088	4.29011526942326	0.000757711192408607	0.00416100123764255	225	94	101	238	203	466	18.9597613193567	7.86034409576107	7.45518731195028	20.6770518173	17.4779250792813	41.8800022899194
AT1G06630	0.733267921720459	5.88430663028722	1.09006397429765e-07	1.63493017224887e-06	546	549	626	775	817	825	46.0090208016389	45.9077543465194	46.2073985869394	67.3307359596954	70.3421910826249	74.1437808780763
AT1G06640	0.335064917488962	6.57714411787991	0.00413489844780867	0.0168566767437227	1110	981	1183	1197	1192	1109	93.5348225088264	82.0318889142724	87.3216494063088	103.993407669362	102.62899849509	99.6672157500443
AT1G06645	-0.173527164968681	4.49352380469842	0.410371884312933	0.566902309529999	315	236	373	232	243	216	26.5436658470994	19.7344809212725	27.5325234391827	20.1557816034185	20.9218512032777	19.4121899026236
AT1G06650	0.00236206217382782	6.42627358435573	0.988263273074293	0.997824410547138	1150	964	1217	894	1017	913	96.9054467433787	80.6103373224858	89.8313164222128	77.6692618683454	87.5618217026065	82.0524508384044
AT1G06660	0.103191980442637	2.41511301300348	0.776852620914674	0.86349550508905	60	71	62	76	58	43	5.05593635182845	5.9370684127557	4.57645161723681	6.60275604249916	4.99369287979467	3.86446373061488
AT1G06670	-0.457959443629262	6.82083547479012	0.000103451728263486	0.000754577824164473	1519	1763	1790	1148	1030	952	127.999455307124	147.423262136455	132.126587013772	99.7363675893294	88.6810976929053	85.5574295708225
AT1G06680	0.0802565817399929	9.08340725269228	0.460768205294706	0.613583867534076	6010	6475	8090	6609	6337	5419	506.436291241484	541.443915106946	597.153122313641	574.179140590486	545.603996194117	487.012301307025
AT1G06690	0.0105885806884887	6.70380842958299	0.929095611103633	0.963178054793877	1192	1327	1519	1233	1186	1022	100.444602189659	110.964644841223	112.123064622302	107.121028952651	102.112409576491	91.8484170392654
AT1G06700	0.114842328844975	6.49652368729189	0.312734975635536	0.472441392294036	1052	1079	1234	1048	1079	957	88.6474173687256	90.2267157375127	91.0861499301648	91.0485306913042	92.8999071948008	86.0067858185685
AT1G06710	-0.95429505649425	3.77588519684197	0.000129437280897626	0.000920624410798372	238	211	240	91	107	103	20.0552141955862	17.6439638745275	17.7152965828522	7.90593157720294	9.21250238169016	9.25673870356588
AT1G06720	-0.348599690793545	6.27697882128295	0.0100795878548365	0.0349999491656584	1084	1180	1088	827	707	704	91.3439167563674	98.6724046063623	80.3093445089298	71.8484111466685	60.871394241635	63.2693596826251
AT1G06730	-0.216696744377235	5.22882041739359	0.220589318783706	0.367899305509077	431	534	599	456	373	310	36.3184761273011	44.6534441184724	44.2144277213685	39.616536254995	32.1146111062657	27.8600873602468
AT1G06750	-0.676488630578963	1.64543308813161	0.0924842264216345	0.195149930214389	31	41	70	28	23	23	2.61223378177804	3.42844795666174	5.16696150333188	2.43259433144706	1.98025752129788	2.06703873963122
AT1G06760	-0.444401399390567	6.60950245505323	9.98340509471797e-05	0.000733890043544997	1379	1427	1556	929	887	896	116.202270486191	119.326713028203	114.854172845491	80.7100047826542	76.3690617996184	80.5246395960683
AT1G06770	-0.17343826055412	4.34617706106325	0.418339549423842	0.574296020970727	297	254	276	195	213	214	25.0268849415509	21.2396531949288	20.37259107028	16.9412819511492	18.3389066102804	19.2324474035252
AT1G06780	0.0170492446554943	4.83659627957786	0.933626268356696	0.965520291926227	340	338	422	273	301	361	28.6503059936946	28.2637904719919	31.149396491515	23.7177947316088	25.9155440830723	32.4435210872552
AT1G06790	0.18507807129378	4.65379078365919	0.350550365231231	0.51082375638826	301	275	334	310	253	310	25.3639473650061	22.9956875141946	24.6537877444692	26.9322943838782	21.7828327342767	27.8600873602468
AT1G06800	0.424027844509111	4.79406311965877	0.0243479708315696	0.0704671745109529	316	255	346	359	331	349	26.6279314529632	21.3232738767986	25.5395525736119	31.1893344639105	28.4984886760696	31.365066092665
AT1G06820	-0.136920227520143	6.4695055005838	0.261409420714042	0.415855622257062	1046	1194	1369	1004	946	825	88.1418237335427	99.8430941525395	101.051004258019	87.2258824561731	81.448852832513	74.1437808780763
AT1G06830	0.392085842203849	3.13773621970651	0.190295340994687	0.330561477051102	70	110	112	118	115	91	5.89859241046653	9.19827500567784	8.26713840533101	10.2516475396697	9.90128760648942	8.17828370897568
AT1G06840	-0.123895659883647	5.14861217150082	0.444365173646251	0.598035777538383	450	491	486	359	400	352	37.9195226387134	41.0577547980711	35.8734755802756	31.1893344639105	34.4392612399632	31.6346798413125
AT1G06850	-0.0866795640572737	4.03730659500572	0.722819782930044	0.82665316635597	214	192	245	206	146	166	18.0328396548548	16.0551709190013	18.0843652616616	17.8969440099319	12.5703303525866	14.9186274251644
AT1G06870	0.0232646127672608	5.23306375638226	0.886448939828204	0.935977089598096	444	481	518	415	413	412	37.4139290035306	40.2215479793731	38.2355151246559	36.0545231268046	35.558537230262	37.0269548142635
AT1G06890	0.259361131717139	5.88288680075372	0.0555917872057327	0.13259605986923	677	657	747	751	725	636	57.0478151697977	54.9387879884577	55.1388606141273	65.2456551041693	62.4211609974333	57.1581147132806
AT1G06900	-0.28396386687141	6.52724676544932	0.0172457417168062	0.0538363032416221	1204	1324	1398	960	996	781	101.455789460024	110.713782795613	103.191602595114	83.403234221042	85.7537604875084	70.1894458979122
AT1G06910	-0.748728630731381	4.03102747390782	0.00239647257231152	0.0108457155905691	213	269	307	164	127	106	17.948574048991	22.4939634229758	22.6608168788984	14.2480525127613	10.9344654436883	9.52635245221343
AT1G06950	0.315724545864158	7.88244653562752	0.00346543217116159	0.0146263040256409	2423	2788	2958	3043	3009	2563	204.175563008006	233.134461052998	218.341030383653	264.370876806907	259.069342677623	230.340012594557
AT1G06960	-0.448057841142411	4.7292149915108	0.0158120269310136	0.0502271874956324	368	382	431	249	275	210	31.0097429578812	31.9431004742631	31.813720113372	21.6327138760828	23.6769921024747	18.8729624053285
AT1G06980	-1.3621978868488	3.07702574978	5.11437917146529e-05	0.000407394589655937	126	157	177	67	57	28	10.6174663388398	13.1284470535584	13.0650312298535	5.82085072167689	4.90759472669476	2.51639498737713
AT1G07000	1.42672744590368	6.09692036582823	0.000486559281624529	0.00284422309172513	744	300	373	461	1038	1724	62.6936107626728	25.0862045609396	27.5325234391827	40.0509280998962	89.3698829177045	154.938034222792
AT1G07010	0.065343403641659	6.96578960510377	0.548528062924932	0.691255002356682	1455	1537	1754	1434	1411	1352	122.60645653184	128.52498803388	129.469292526345	124.583581117682	121.48449402397	121.505929390496
AT1G07020	0.378840674841135	4.12223302213413	0.132640681271087	0.253888990363901	218	170	193	172	217	250	18.3699020783101	14.2155159178658	14.2460510020436	14.9430794646034	18.68329922268	22.4678123872958
AT1G07030	0.151007947384943	5.51335954107299	0.308616674036763	0.468182959928242	559	523	592	548	551	478	47.1044736778684	43.7336166179047	43.6977315710353	47.6093462011782	47.4400823580493	42.9584572845096
AT1G07040	0.254441862959089	5.27657098570897	0.133034961424224	0.254372132251088	499	396	469	445	516	422	42.04853732604	33.1137900204402	34.6186420723236	38.6608741962122	44.4266469995525	37.9256673097554
AT1G07070	-0.0355245839600259	4.4046680231429	0.870938290533427	0.926019708203317	248	295	282	271	232	182	20.8978702542243	24.6681011515906	20.8154734848513	23.5440379936483	19.9747715191787	16.3565674179514
AT1G07080	0.0989836430913227	6.45100551937856	0.402952925912984	0.560626450182124	1064	1026	1186	1014	995	960	89.6586046390913	85.7948195984133	87.5430906135944	88.0946661459756	85.6676623344085	86.276399567216
AT1G07090	-0.0899842505575699	4.09018290895689	0.699702469652885	0.809452915429828	235	213	225	211	169	158	19.8024173779948	17.8112052382671	16.6080905464239	18.3313358548332	14.5505878738845	14.199657428771
AT1G07110	-0.262731325794851	7.35194087858952	0.0244546674131268	0.0707005871282761	1977	2352	2604	1791	1709	1392	166.593102792748	196.675843757766	192.210967923946	155.599158843632	147.141743647743	125.100779372463
AT1G07119	-0.652399926585866	2.04939939970267	0.0720811177379131	0.161625271162444	42	73	73	37	38	26	3.53915544627992	6.1043097764953	5.38840271061753	3.21449965226933	3.27172981779651	2.33665248827877
AT1G07120	-0.744522193477867	1.94546359772673	0.0407502188603021	0.104487333148952	45	68	65	34	34	22	3.79195226387134	5.6862063671463	4.79789282452246	2.95386454532857	2.92733720539687	1.97716749008203
AT1G07128	0.172822418187363	2.56635895088055	0.598317047797124	0.731185769484024	58	65	89	65	57	78	4.88740514010084	5.43534432153691	6.56942248280767	5.64709398371639	4.90759472669476	7.0099574648363
AT1G07130	0.0462400626620288	2.71462884519581	0.901579293623145	0.945088940107855	71	74	101	72	61	80	5.98285801633034	6.18793045836509	7.45518731195028	6.25524256657815	5.25198733909439	7.18969996393467
AT1G07135	4.88929303350522	4.56963137175351	2.05231852251279e-26	1.74473613015171e-24	20	19	21	227	413	846	1.68531211727615	1.58879295552617	1.55008845099956	19.7213897585172	35.558537230262	76.0310771186091
AT1G07140	0.23656442613639	6.74691908614829	0.037861728282672	0.0988810800906362	1248	1212	1363	1231	1308	1272	105.163476118032	101.348266426196	100.608121843448	106.94727221469	112.61638425468	114.316229426561
AT1G07150	0.798533114297331	2.86446187003741	0.0457943575056205	0.114634104973138	62	74	67	68	68	159	5.22446756355607	6.18793045836509	4.94552029604623	5.90772909065714	5.85467441079375	14.2895286783202
AT1G07170	0.573102288362798	4.0928004154778	0.00965959750178546	0.0338274576576198	165	173	191	207	243	216	13.9038249675282	14.4663779634752	14.0984235305198	17.9838223789122	20.9218512032777	19.4121899026236
AT1G07180	-0.0327260943941663	7.41359660660931	0.759226791829834	0.851249993542426	1997	2199	2510	1950	1882	1710	168.278414910024	183.881879431687	185.272476762329	169.412819511492	162.036724134027	153.679836729103
AT1G07200	0.206504964345253	6.06433373898764	0.143003822906763	0.268769239488288	727	826	855	719	913	723	61.2610954629881	69.0706832244536	63.1107440764108	62.4655472968013	78.607613780216	64.9769134240595
AT1G07210	0.285684705795243	5.62524959034657	0.049992343202632	0.122256538745879	569	521	634	604	619	556	47.9471297365065	43.5663752541651	46.7979084730344	52.4745348640723	53.2947567688431	49.9684147493459
AT1G07220	0.384175534266902	5.36976256012042	0.0743592903250849	0.1653611774813	548	357	479	392	535	599	46.1775520133666	29.8525834275181	35.3567794299424	34.0563206402588	46.0625119084508	53.8328784799608
AT1G07230	0.387061407673541	6.09900665121891	0.00287937944207214	0.0125669397512699	766	700	837	894	850	806	64.5474540916766	58.534477308859	61.7820968326969	77.6692618683454	73.1834301349218	72.4362271366418
AT1G07240	-0.0561503967980278	5.36103120431949	0.724338946764657	0.828014331455526	473	521	633	447	428	443	39.857631573581	43.5663752541651	46.7240947372726	38.8346309341727	36.8500095267606	39.8129635502882
AT1G07250	0.00680329711910418	6.52514103730951	0.956824152710623	0.978905516486713	1132	1090	1348	1121	995	918	95.3886658378302	91.1465432380805	99.5009158070196	97.3906516268626	85.6676623344085	82.5018070861503
AT1G07260	-0.219800994554281	1.63368819213123	0.605352454731915	0.73641760300279	29	31	64	29	38	22	2.44370257005042	2.59224113796376	4.72407908876057	2.51947270042731	3.27172981779651	1.97716749008203
AT1G07270	-0.858020922788906	1.50817250485245	0.0472418447000989	0.117289892122363	30	51	52	33	16	13	2.52796817591423	4.26465477535973	3.83831425961797	2.86698617634832	1.37757044959853	1.16832624413938
AT1G07280	-1.08298839117264	6.69127452020828	3.24966994958545e-15	1.25919922231186e-13	1776	1643	2029	831	799	555	149.655716014122	137.388780312079	149.768069860863	72.1959246225895	68.7924243268265	49.8785434997968
AT1G07290	-1.73108033851333	1.26539161740206	4.14538211772678e-05	0.000339391330460462	34	45	52	8	14	11	2.86503059936946	3.76293068414094	3.83831425961797	0.695026951842017	1.20537414339871	0.988583745041017
AT1G07300	-0.50390705101425	2.97181923562138	0.0936482852100368	0.197035907159019	88	126	136	66	77	65	7.41537331601507	10.5362059155946	10.0386680636162	5.73397235269664	6.62955778869292	5.84163122069692
AT1G07310	0.135298837463003	5.98476011439993	0.30802750946075	0.467576892872652	759	741	838	753	708	712	63.95759485063	61.9629252655208	61.8559105684588	65.4194118421298	60.9574923947349	63.9883296790185
AT1G07320	0.14867721641804	7.33207347762559	0.165673764690272	0.298900810554907	1791	1965	2183	1981	1942	1653	150.919700102079	164.314639874154	161.135385168193	172.106048949879	167.202613320021	148.5571755048
AT1G07330	3.75672706367221	2.51560685086958	8.03537196771341e-12	2.15328317009798e-10	4	7	20	67	98	180	0.33706242345523	0.58534477308859	1.47627471523768	5.82085072167689	8.43761900379099	16.176824918853
AT1G07350	2.50099888130046	8.156579317509	6.51433095858415e-96	2.47081056723375e-93	1154	995	1174	5344	5162	5414	97.2425091668339	83.2025784604496	86.6573257844518	464.278003830467	444.438666301725	486.562945059279
AT1G07360	0.148916403144004	6.48338693631806	0.227355969017215	0.375713596726144	1027	1078	1186	1045	961	1075	86.5407772221304	90.1430950556429	87.5430906135944	90.7878955843635	82.7403251290116	96.6115932653721
AT1G07370	0.181538807079914	5.12451068947451	0.27465380386478	0.430980744182119	377	458	427	418	398	397	31.7681334106555	38.2982722963677	31.5184651703245	36.3151582337454	34.2670649337634	35.6788860710258
AT1G07380	-0.0691814043170447	4.40098741324869	0.739588489138794	0.838279625957383	286	256	290	252	228	194	24.099963277049	21.4068945586684	21.4059833709464	21.8933489830235	19.630378906779	17.4350224125416
AT1G07390	-0.632576836581252	3.76414023899564	0.0185425603230655	0.0568675038488293	244	176	209	139	112	95	20.560807830769	14.7172400090846	15.4270707742338	12.076093288255	9.6429931471897	8.53776870717242
AT1G07400	5.91766219138201	7.99503167134625	4.31034267404732e-129	2.57614813818895e-126	149	60	112	5319	5266	5872	12.5555752737073	5.01724091218791	8.26713840533101	462.106044605961	453.392874224116	527.723977352805
AT1G07410	3.00050187144645	4.03886244403628	3.06302791885019e-29	2.90442786747511e-27	37	50	55	293	317	348	3.11782741696088	4.18103409348993	4.05975546690362	25.4553621112139	27.2931145326708	31.2751948431158
AT1G07420	0.306704633530246	5.20955703526714	0.063153686668808	0.145920139439751	392	390	503	512	450	382	33.0321174986126	32.6120659292214	37.1283090882276	44.4817249178891	38.7441688949586	34.330817327788
AT1G07430	1.56456494009588	4.58245605343339	9.32758947658067e-07	1.14550465284309e-05	221	90	155	315	335	514	18.6226988959015	7.52586136828187	11.441129043092	27.3666862287794	28.8428812884692	46.1938222682802
AT1G07440	0.075651438755556	6.18277675171932	0.605410955667516	0.736432729655262	760	874	1126	899	884	672	64.0418604564938	73.084475954204	83.1142664678814	78.1036537132466	76.1107673403187	60.3934796970512
AT1G07450	-1.2756697721179	2.87471002678403	0.0160725711189164	0.0509154063890762	55	132	211	60	66	12	4.63460832250942	11.0379300068134	15.5746982457575	5.21270213881513	5.68247810459393	1.0784549945902
AT1G07470	-0.138345482878771	5.05535669345089	0.408024890278068	0.564987602893935	432	457	454	359	341	335	36.4027417331649	38.214651614498	33.5114360358953	31.1893344639105	29.3594702070686	30.1068685989764
AT1G07480	-0.152866981143038	5.19356500167394	0.349659668091011	0.509895573660555	509	448	531	403	356	374	42.8911933846781	37.4620654776698	39.1950936895604	35.0119826990416	30.6509425035673	33.6118473313946
AT1G07485	0.22296920049812	3.46595469652517	0.407046034425823	0.563855101628073	111	129	152	150	129	108	9.35348225088264	10.787067961204	11.2196878358064	13.0317553470378	11.1066617498881	9.7060949513118
AT1G07490	0.23423090833524	3.43869849569781	0.383580008522202	0.542689560346966	109	125	149	147	127	107	9.18495103915503	10.4525852337248	10.9982466285207	12.7711202400971	10.9344654436883	9.61622370176262
AT1G07500	3.89979911021737	3.68579359479264	9.59990454194209e-22	6.2695005722094e-20	35	8	19	241	241	308	2.94929620523326	0.668965454958389	1.4024609794758	20.9376869242408	20.7496548970778	27.6803448611485
AT1G07510	0.588843561813056	6.80087867392009	8.16101301782582e-06	8.00396120092385e-05	1089	1094	1276	1420	1322	1638	91.7652447856864	91.4810259655597	94.186326832164	123.367283951958	113.821758398078	147.209106761562
AT1G07520	1.45517197466612	4.44630774224488	1.03270578974543e-06	1.25728742537957e-05	141	135	177	215	321	499	11.8814504267969	11.2887920524228	13.0650312298535	18.6788493307542	27.6375071450705	44.8457535250425
AT1G07530	0.536762194100613	6.4045682320106	2.38284680953433e-05	0.000208174546469789	863	829	992	1045	1087	1153	72.7212178604659	69.321545270063	73.2232258757889	90.7878955843635	93.5886924196	103.621550730208
AT1G07570	-0.567420553320491	4.98034373460735	0.000930121367899023	0.00494601880266175	424	471	565	295	287	250	35.7286168862544	39.3853411606751	41.7047607054644	25.6291188491744	24.7101699396736	22.4678123872958
AT1G07590	0.250662148322026	6.82534700572132	0.0299664130632669	0.0826252476298997	1306	1213	1505	1342	1475	1235	110.050881258133	101.431887108066	111.089672321635	116.590771171498	126.994775822364	110.990993193241
AT1G07600	0.249414876086054	5.01597866783581	0.148331719082878	0.275501129623468	379	334	432	366	423	362	31.9366646223831	27.9293077445127	31.8875338491339	31.7974830467723	36.4195187612611	32.5333923368044
AT1G07610	-0.087749966344417	4.09601593526182	0.71880484237381	0.823873326011701	225	220	231	169	230	143	18.9597613193567	18.3965500113557	17.0509729609952	14.6824443576626	19.8025752129788	12.8515886855332
AT1G07615	0.0815795118523689	4.03472288960482	0.722239327785851	0.826404029814953	188	202	223	188	175	185	15.8419339023958	16.8913777376993	16.4604630749001	16.3331333682874	15.0671767924839	16.6261811665989
AT1G07620	-0.0127245051779878	5.02530245324319	0.976468305111517	0.990632394512343	640	257	350	164	354	528	53.9299877528369	21.4905152405382	25.8348075166594	14.2480525127613	30.4787461973674	47.4520197619688
AT1G07630	-0.191280899007198	5.54357008095694	0.39827875848862	0.55648699559423	826	479	604	380	487	552	69.6033904435051	40.0543066156335	44.5834964001779	33.0137802124958	41.9298005596552	49.6089297511492
AT1G07640	-0.151407859268738	5.28752339351668	0.339109306230692	0.499446349599945	477	533	581	381	423	406	40.1946939970362	44.5698234366026	42.8857804776546	33.1006585814761	36.4195187612611	36.4877273169684
AT1G07650	-0.409481964745761	6.71643564390144	0.000620716792008627	0.00350785022601322	1599	1427	1616	970	987	1003	134.740703776228	119.326713028203	119.282996991205	84.2720179108446	84.9788771096092	90.1408632978309
AT1G07660	0.0755095492625083	4.7488770333652	0.69392984191719	0.804844355903131	296	331	387	277	296	326	24.942619335687	27.6784456989033	28.5659157398491	24.0653082075298	25.4850533175728	29.2980273530338
AT1G07670	1.3486488748875	7.64944584349009	1.02727064570551e-24	7.79449226816467e-23	1428	1396	1570	2729	3189	3519	120.331285173517	116.734471890239	115.887565146158	237.091068947108	274.567010235607	316.256927163576
AT1G07700	0.121448535378425	6.36179471144338	0.331259484316793	0.49127233695617	1011	937	1106	904	987	920	85.1925275283095	78.3525789120013	81.6379917526437	78.5380455581479	84.9788771096092	82.6815495852487
AT1G07702	0.165181309396903	0.895864880372866	0.736414163065871	0.836199562541686	26	16	20	16	21	22	2.190905752459	1.33793090991678	1.47627471523768	1.39005390368403	1.80806121509807	1.97716749008203
AT1G07705	0.0345684865310811	5.70048200546526	0.811741366414384	0.887077513840364	602	658	732	587	614	526	50.7278947300122	55.0224086703275	54.0316545776991	50.997602591408	52.8642660033435	47.2722772628704
AT1G07720	-0.0636415842863075	6.39087652621715	0.668103596220679	0.786546124769322	1179	972	1167	841	836	1004	99.3491493134291	81.2793027774442	86.1406296341186	73.064708312392	71.9780559915231	90.2307345473801
AT1G07725	0.234379635679974	5.1799527383909	0.13470251054114	0.256788866750715	392	417	482	442	426	415	33.0321174986126	34.869824339706	35.5782206372281	38.4002390892714	36.6778132205608	37.2965685629111
AT1G07728	0.236587330686027	5.18890856246408	0.129086304028417	0.248848516699489	396	417	485	447	428	417	33.3691799220678	34.869824339706	35.7996618445137	38.8346309341727	36.8500095267606	37.4763110620095
AT1G07730	-0.361023657220637	2.0793885561482	0.324190424143489	0.484573683091077	49	62	66	29	44	43	4.12901468732657	5.18448227592751	4.87170656028434	2.51947270042731	3.78831873639595	3.86446373061488
AT1G07740	-0.284394746608407	3.33783791485958	0.334884754710605	0.495085227281108	105	159	161	84	112	98	8.84788861569979	13.295688417298	11.8840114576633	7.29778299434118	9.6429931471897	8.80738245581997
AT1G07745	-0.696755558662385	3.6540550682536	0.0189062784376114	0.0576958888480597	138	206	256	99	137	76	11.6286536092054	17.2258604651785	18.8963163550423	8.60095852904496	11.7954469746874	6.83021496573793
AT1G07750	-0.242096840312513	5.78421739967186	0.099493929003266	0.206339296424103	777	710	823	624	509	522	65.4743757561785	59.370684127557	60.7487045320305	54.2121022436773	43.8239599278532	46.9127922646737
AT1G07770	0.210116790180073	6.41725795845861	0.0742173520594548	0.165137114334875	976	984	1114	1043	1029	939	82.2432313230762	82.2827509598818	82.2285016387387	90.614138846403	88.5949995398054	84.3891033266832
AT1G07780	-0.141982030409514	4.35741256394384	0.533659509540493	0.678365090584779	250	276	303	258	228	153	21.0664014659519	23.0793081960644	22.3655619358508	22.414619196905	19.630378906779	13.7503011810251
AT1G07790	-0.067510868791895	5.3373802390802	0.6741518408436	0.791231881895968	459	563	580	416	438	437	38.6779130914877	47.0784438926966	42.8119667418927	36.1414014957849	37.7109910577597	39.2737360529931
AT1G07810	-0.00939958271783962	6.40458850026413	0.940331954567203	0.96969435238326	1094	1086	1105	958	944	870	92.1865728150055	90.8120605106013	81.5641780168818	83.2294774830815	81.2766565263132	78.1879871077895
AT1G07820	0.0763440731573686	5.50908979865177	0.612558269542278	0.742016019154725	502	599	616	512	521	498	42.3013341436314	50.0887884400094	45.4692612293205	44.4817249178891	44.8571377650521	44.7558822754933
AT1G07830	0.206335483015935	4.73567890215159	0.261730719399323	0.416098257191105	317	314	322	325	307	301	26.712197058827	26.2568941071168	23.7680229153266	28.2354699185819	26.4321330016718	27.0512461143042
AT1G07840	-0.0848544390994371	5.36151271109881	0.580725640101796	0.717195760264943	498	522	621	471	438	399	41.9642717201762	43.6499959360349	45.8383299081299	40.9197117896987	37.7109910577597	35.8586285701242
AT1G07870	1.17163480188563	5.20888337158971	1.35027327499964e-06	1.59469699418071e-05	323	253	303	406	495	762	27.2177906940098	21.156032513059	22.3655619358508	35.2726178059824	42.6185857844545	68.4818921564777
AT1G07880	-0.497106032109852	2.8392973964622	0.108081332276275	0.219196721489458	77	117	124	69	65	56	6.48845165151318	9.78361977876643	9.15290323447361	5.9946074596374	5.59637995149402	5.03278997475427
AT1G07890	0.804890696433745	8.32390037917311	1.89712795835772e-12	5.43852539573972e-11	2924	2761	3387	4318	4311	4730	246.392631545773	230.876702642514	250.007123025501	375.140797256729	371.169138013704	425.091010367637
AT1G07900	1.6655356215589	3.34680306879028	0.00523960315818687	0.0204756673447433	123	23	38	83	123	291	10.3646695212483	1.92327568300537	2.80492195895159	7.21090462536093	10.5900728312887	26.1525336188124
AT1G07901	-0.437995517072159	1.01295814529832	0.345177934732543	0.505161345018188	30	26	26	9	18	24	2.52796817591423	2.17413772861476	1.91915712980898	0.781905320822269	1.54976675579834	2.1569099891804
AT1G07910	0.23815486503154	5.8633258939489	0.0892419571256824	0.190118721148178	651	708	707	756	686	627	54.8569094173387	59.2034427638174	52.186311183652	65.6800469490706	59.0633330265369	56.349273467338
AT1G07920	0.220552458911061	7.50873149482957	0.0410721784595503	0.105203623649055	2197	2066	2252	2220	2144	2074	185.131536082785	172.760328743004	166.228532935763	192.86997913616	184.594440246203	186.392971565006
AT1G07930	0.230852639175413	7.76337474985925	0.030083005603744	0.0828322099012484	2576	2498	2670	2708	2554	2448	217.068200705168	208.884463310757	197.08267448423	235.266623198523	219.894683017165	220.004818896401
AT1G07940	0.261740285140435	7.13193076929489	0.014062638975978	0.045678100876682	1621	1595	1727	1780	1698	1550	136.594547105232	133.374987582329	127.476321660774	154.643496784849	146.194663963644	139.300436801234
AT1G07950	-0.141963345095347	4.29200561019089	0.500912472215008	0.64975315287712	240	253	300	198	230	180	20.2237454073138	21.156032513059	22.1441207285652	17.2019170580899	19.8025752129788	16.176824918853
AT1G07960	0.175367078327147	4.98692299159227	0.314561884721924	0.474247366791813	382	381	385	356	411	335	32.1894614399745	31.8594797923933	28.4182882683253	30.9286993569698	35.3863409240622	30.1068685989764
AT1G07970	-0.107525761500114	5.3124258590678	0.483295273258373	0.633736631505545	491	533	570	428	419	405	41.3744124791295	44.5698234366026	42.0738293842739	37.1839419235479	36.0751261488615	36.3978560674193
AT1G07980	0.271658818186229	4.84257814851445	0.125098468937272	0.243277174408383	334	312	358	343	345	338	28.1447123585117	26.0896527433772	26.4253174027545	29.7992805602265	29.7038628194683	30.376482347624
AT1G07985	1.6063515985309	0.968564428284326	0.00237105425002715	0.0107603090136414	20	2	13	31	28	32	1.68531211727615	0.167241363739597	0.959578564904492	2.69322943838782	2.41074828679742	2.87587998557387
AT1G07990	-0.00424672001150556	6.53539321082505	0.97457508784419	0.989780868051028	1225	1100	1272	1008	1009	1019	103.225367183164	91.9827500567784	93.8910718891164	87.5733959320941	86.8730364778072	91.5788032906178
AT1G08000	-0.59223740513948	4.47257788698811	0.00259290153165999	0.0115622421227515	323	338	366	206	206	166	27.2177906940098	28.2637904719919	27.0158272888495	17.8969440099319	17.7362195385811	14.9186274251644
AT1G08010	-0.199843889127501	5.2240942547614	0.201093517724208	0.343867474429908	478	495	574	408	375	356	40.2789596029	41.3922375255503	42.3690843273214	35.4463745439429	32.2868074124655	31.9941648395093
AT1G08030	-0.294775771289521	5.28052140172869	0.113244764521619	0.226638913308969	466	546	651	482	376	290	39.2677723325343	45.65689230091	48.0527419809865	41.8753738484815	32.3729055655654	26.0626623692632
AT1G08040	-0.0520090909498849	5.42978537330322	0.749201342560924	0.845128477820925	512	514	680	493	513	385	43.1439902022695	42.9810304810765	50.1933403180811	42.8310359072643	44.1683525402528	34.6004310764356
AT1G08050	0.53510182151826	4.59421280114059	0.284734200946598	0.441981162070656	435	124	190	123	246	547	36.6555385507563	10.368964551855	14.024609794758	10.686039384571	21.1801456625774	49.1595735034033
AT1G08060	-0.402658472903686	6.06126360180639	0.00278953540862897	0.0122398235515883	862	1006	1081	694	610	583	72.6369522546021	84.1224059610174	79.7926483585966	60.293588072295	52.5198733909439	52.3949384871739
AT1G08070	0.419684873324334	1.15380535462836	0.42996641403441	0.584964308753581	26	24	18	40	31	8	2.190905752459	2.00689636487517	1.32864724371391	3.47513475921008	2.66904274609715	0.718969996393467
AT1G08110	0.16536400595904	6.38031457665854	0.167800485829581	0.301716563225164	954	990	1102	1010	963	918	80.3893879940724	82.7844750511006	81.3427368095961	87.7471526700546	82.9125214352114	82.5018070861503
AT1G08125	0.0118593438618142	4.7900796193767	0.955722395977895	0.97839265108855	341	347	375	350	284	275	28.7345715995584	29.0163766088201	27.6801509107065	30.4074291430882	24.4518754803739	24.7145936260254
AT1G08130	-0.234353076417183	6.17192712365932	0.113509339576778	0.227122319617814	928	1006	1087	853	775	556	78.1984822416134	84.1224059610174	80.2355307731679	74.1072487401551	66.7260686524287	49.9684147493459
AT1G08160	-1.03250301977302	3.91488874191889	4.41711662285395e-05	0.000357827644220107	218	266	293	126	116	80	18.3699020783101	22.2431013773664	21.627424578232	10.9466744915118	9.98738575958933	7.18969996393467
AT1G08165	-2.91361683046106	0.364546667625137	4.11763254232633e-07	5.44316800484599e-06	18	28	28	4	2	2	1.51678090554854	2.34137909235436	2.06678460133275	0.347513475921008	0.172196306199816	0.179742499098367
AT1G08180	-0.0710733203836887	2.80179720049243	0.82508659790774	0.895162271808953	73	101	97	73	73	72	6.15138922805795	8.44568886884966	7.15993236890275	6.3421209355584	6.28516517629329	6.4707299675412
AT1G08190	-0.0871473829097123	7.50134482178107	0.399774021938804	0.557659172126673	2315	2339	2587	1968	1971	1834	195.074877574715	195.588774893459	190.956134415994	170.976630153136	169.699459759919	164.823871673202
AT1G08200	-0.133586003680287	7.65284168697738	0.198259754384229	0.340120239595191	2579	2592	3009	2249	2153	1912	217.32099752276	216.744807406518	222.105530907509	195.389451836587	185.369323624102	171.833829138039
AT1G08210	0.455870390228484	5.23068504732814	0.00401655054547179	0.0164777402192488	404	409	409	494	488	442	34.0433047689783	34.2008588847476	30.1898179266105	42.9179142762445	42.0158987127551	39.723092300739
AT1G08220	0.0470481336317638	4.10514231063871	0.833224290193032	0.900229124923428	201	185	269	184	194	191	16.9373867786253	15.4698261459127	19.8558949199468	15.9856198923664	16.7030417013822	17.165408663894
AT1G08230	-0.6801446439583	4.54453192567538	0.00101196555813962	0.00530965594657829	295	341	480	210	200	175	24.8583537298232	28.5146525176013	35.4305931657043	18.2444574858529	17.2196306199816	15.7274686711071
AT1G08250	-0.318635300048151	5.56456385421568	0.0524935637811873	0.126925408662052	630	646	760	547	484	355	53.0873316941988	54.0189604878899	56.0984391790318	47.5224678321979	41.6715061003555	31.9042935899601
AT1G08260	0.0611735480083186	5.70263228526072	0.688677226454112	0.801249465393727	576	698	700	600	543	597	48.5369889775532	58.3672359451194	51.6696150333188	52.1270213881513	46.7512971332501	53.6531359808625
AT1G08270	0.161848286767566	3.18145050898362	0.587193040890096	0.722696308610007	79	126	123	106	96	107	6.6569828632408	10.5362059155946	9.07908949871173	9.20910711190672	8.26542269759117	9.61622370176262
AT1G08280	-0.748470621575118	3.77464481843774	0.0029977061401519	0.0129856705913059	189	218	251	134	101	96	15.9261995082596	18.2293086476161	18.5272476762329	11.6417014433538	8.69591346309071	8.6276399567216
AT1G08290	1.57125921212711	2.82029352034427	0.00033981749511576	0.00208616979397244	59	33	44	76	79	184	4.97167074596465	2.75948250170335	3.2478043735229	6.60275604249916	6.80175409489274	16.5363099170497
AT1G08300	0.935271452551878	4.42259556230304	3.78012976404903e-05	0.000313258400572853	155	219	195	264	308	346	13.0611689088902	18.3129293294859	14.3936784735674	22.9358894107866	26.5182311547717	31.0954523440174
AT1G08315	0.53283733611367	3.80251407790503	0.0648629168959662	0.149072123621989	120	139	183	125	188	221	10.1118727036569	11.623274779902	13.5079136444248	10.8597961225315	16.1864527827827	19.8615461503695
AT1G08340	-0.284665850016445	2.28399676234909	0.390402549803553	0.548974011819156	51	70	80	48	48	43	4.29754589905419	5.8534477308859	5.90509886095072	4.1701617110521	4.13271134879559	3.86446373061488
AT1G08350	0.218795580526667	4.31323797725355	0.29010876556158	0.447716368010253	228	219	262	257	235	207	19.2125581369481	18.3129293294859	19.3391987696136	22.3277408279248	20.2330659784784	18.603348656681
AT1G08360	0.216638951050754	6.72206090165127	0.0528326694361172	0.127458491329633	1182	1273	1330	1291	1245	1190	99.6019461310206	106.449128020254	98.1722685633057	112.159974353505	107.192200609386	106.946786963528
AT1G08370	0.131385026908089	5.96241104564718	0.335537626799082	0.495678871497138	792	721	787	737	731	671	66.7383598441356	60.2905116281248	58.0914100446027	64.0293579384458	62.9377499160328	60.303608447502
AT1G08380	0.0937445989901989	8.39171662837301	0.366667198425419	0.526138752604187	3797	4042	4814	4016	3933	3463	319.956505464877	337.994796117726	355.339323957709	348.903529824692	338.624036141938	311.224137188822
AT1G08390	-0.0936122504737567	4.24710300592031	0.685108421804231	0.79916792803845	225	249	282	220	236	146	18.9597613193567	20.8215497855798	20.8154734848513	19.1132411756555	20.3191641315783	13.1212024341808
AT1G08400	-0.325782277927544	4.27297067528073	0.154660633768731	0.284257914436742	223	309	296	195	219	147	18.7912301076291	25.8387906977678	21.8488657855177	16.9412819511492	18.8554955288799	13.2110736837299
AT1G08410	-0.27482956945308	5.56048583708806	0.0641011499880159	0.147715428689492	672	643	679	489	468	442	56.6264871404787	53.7680984422805	50.1195265823192	42.4835224313433	40.293935650757	39.723092300739
AT1G08420	-0.0883526522793621	6.981387747235	0.423184391281683	0.578851914088954	1625	1623	1801	1325	1358	1335	136.931609528687	135.716366674683	132.938538107153	115.113838898834	116.921291909675	119.97811814816
AT1G08440	-0.970721882019428	0.967978917915466	0.0819032035168465	0.177944137801582	16	56	18	11	12	16	1.34824969382092	4.68275818470872	1.32864724371391	0.955662058782773	1.0331778371989	1.43793999278693
AT1G08450	0.626515619092128	7.23075207047962	0.0180697078645381	0.0558539573774659	2218	1042	1259	1423	2063	2459	186.901113805925	87.1327505083301	92.9314933242119	123.627919058899	177.62048984511	220.993402641442
AT1G08460	1.20672955181948	6.02815491358855	2.5567312169188e-15	1.00251311712305e-13	556	405	570	1003	979	1005	46.851676860277	33.8663761572684	42.0738293842739	87.1390040871929	84.29009188481	90.3206057969293
AT1G08465	0.201181557887776	4.97242433976099	0.23976532386812	0.391032477122113	322	376	435	387	376	337	27.133525088146	31.4413763830443	32.1089750564195	33.6219287953576	32.3729055655654	30.2866110980748
AT1G08470	-0.443211862479192	5.08294639748771	0.00788051839904205	0.0286872396427291	431	515	566	346	308	286	36.3184761273011	43.0646511629463	41.7785744412263	30.0599156671672	26.5182311547717	25.7031773710664
AT1G08480	0.215000768251285	5.49875472899147	0.154566423905172	0.284164203829392	534	501	585	501	553	536	44.9978335312732	41.8939616167691	43.1810354207021	43.5260628591063	47.6122786642491	48.1709897583623
AT1G08490	0.0234520029994672	6.61839884577119	0.837866462907524	0.903265386604269	1149	1235	1401	1151	1109	995	96.8211811375149	103.271542109201	103.413043802399	99.9970026962702	95.482851787798	89.4218933014374
AT1G08500	0.563174187662518	1.29522204908095	0.214044295101702	0.359621401507017	29	22	21	18	29	43	2.44370257005042	1.83965500113557	1.55008845099956	1.56381064164454	2.49684643989733	3.86446373061488
AT1G08510	-0.203224668910291	7.08816835599991	0.068686375544763	0.155712802858547	1805	1809	2035	1317	1405	1424	152.099418584173	151.269813502466	150.210952275434	114.418811946992	120.967905105371	127.976659358037
AT1G08520	0.139923095156744	7.95384097545848	0.179843234968984	0.317295654646505	2791	3057	3316	2998	2967	2589	235.185305965887	255.628424475974	244.766347786407	260.461350202796	255.453220247427	232.676665082836
AT1G08530	-0.110665662036959	4.67824033142932	0.562318635571306	0.702381915729758	298	336	395	252	307	246	25.1111505474147	28.0965491082523	29.1564256259442	21.8933489830235	26.4321330016718	22.1083273890991
AT1G08540	-0.0279948592612229	7.13926105668958	0.804006410759835	0.882291127770335	1653	1832	2047	1649	1642	1307	139.291046492874	153.193089185471	151.096717104576	143.262430448436	141.373167390049	117.461723160783
AT1G08550	0.17247371852126	6.42755448530802	0.174952303793391	0.310583644258961	917	1034	1197	1071	1083	849	77.2715605771115	86.4637850533717	88.3550417069751	93.04673317785	93.2442998072004	76.3006908672566
AT1G08560	-0.184890803785957	4.79567993024195	0.427271202240457	0.582865536159118	241	471	434	303	273	273	20.3080110131776	39.3853411606751	32.0351613206576	26.3241458010164	23.5047957962749	24.5348511269271
AT1G08570	0.801295004891783	7.17423690195369	1.64870098761939e-14	5.92301085224357e-13	1292	1311	1487	2006	2085	1939	108.871162776039	109.626713931306	109.761025077921	174.278008174386	179.514649213308	174.260352875866
AT1G08580	-0.281610210661083	4.8729893053692	0.106476182295042	0.217012477359214	399	412	428	296	304	265	33.6219767396592	34.451720930357	31.5922789060863	25.7159972181546	26.173838542372	23.8158811305336
AT1G08590	0.102202038457596	4.02200579824931	0.680802934341813	0.796032503795564	208	198	194	202	204	144	17.527246019672	16.5568950102201	14.3198647378055	17.5494305340109	17.5640232323812	12.9414599350824
AT1G08592	0.106144072003064	3.89859129600435	0.668610253380149	0.787037693600573	186	183	181	180	191	134	15.6734026906682	15.3025847821731	13.360286172901	15.6381064164454	16.4447472420824	12.0427474395906
AT1G08600	-0.110319547427632	6.22091024114799	0.404563194776357	0.561796795787798	1008	965	1020	839	736	776	84.939730710718	80.6939580043556	75.2900104771217	72.8909515744315	63.3682406815323	69.7400896501663
AT1G08610	-0.579335384881791	4.22609833622795	0.0107779231820605	0.0369435138894297	275	271	316	201	163	126	23.1730416125471	22.6612047867154	23.3251405007553	17.4625521650307	14.033998955285	11.3237774431971
AT1G08620	-0.502367478857622	5.92132045752607	0.000206227090238256	0.00136765867544355	823	912	1020	576	535	532	69.3505936259136	76.2620618652563	75.2900104771217	50.0419405326252	46.0625119084508	47.8115047601655
AT1G08630	-0.770787544115912	0.703659875285416	0.19306565237342	0.333932195728748	36	18	16	19	2	14	3.03356181109707	1.50517227365637	1.18101977219014	1.65068901062479	0.172196306199816	1.25819749368857
AT1G08640	0.275098560185161	6.69233622835385	0.0159048174303004	0.050505669647048	1107	1239	1283	1317	1287	1120	93.282025691235	103.60602483668	94.7030229824971	114.418811946992	110.808323039582	100.655799495085
AT1G08650	0.0878858634596236	6.65208407568627	0.461894570061293	0.614457480461277	1272	1177	1327	1066	1205	1128	107.185850658763	98.4215425607529	97.95082735602	92.6123413329488	103.748274485389	101.374769491479
AT1G08660	0.28120009491081	5.59271319139155	0.0641295202931776	0.147760108497937	481	557	656	612	624	504	40.5317564204914	46.5767198014778	48.4218106597959	53.1695618159143	53.7252475343426	45.2951097727884
AT1G08680	0.167500606547571	6.16030742120089	0.190380167702044	0.330679704763312	828	849	934	902	833	751	69.7719216552327	70.993958907459	68.9420292015996	78.3642888201874	71.7197615322234	67.4933084114367
AT1G08700	0.285539448254681	5.84274798944019	0.0448172179973755	0.112797771302416	687	654	655	710	700	658	57.8904712284358	54.6879259428483	48.347996924034	61.683641975979	60.2687071699356	59.1352822033626
AT1G08710	0.200356605293302	4.36436899033813	0.337982221111627	0.498269591795815	225	216	302	239	265	216	18.9597613193567	18.0620672838765	22.291748200089	20.7639301862803	22.8160105714756	19.4121899026236
AT1G08720	0.360616280916146	5.85876072633747	0.0201506990643196	0.0608867998008799	696	590	678	635	736	763	58.6488616812101	49.3362023031812	50.0457128465573	55.1677643024601	63.3682406815323	68.5717634060269
AT1G08730	-1.62312053124181	1.25689489738942	0.00230105024962677	0.0104787841314682	24	40	65	20	12	3	2.02237454073138	3.34482727479194	4.79789282452246	1.73756737960504	1.0331778371989	0.26961374864755
AT1G08750	-0.318086733490834	4.75259674661307	0.0887566879575267	0.189350801145084	329	384	445	258	296	231	27.7233843291927	32.1103418380027	32.8471124140384	22.414619196905	25.4850533175728	20.7602586458614
AT1G08760	-0.414087175391738	5.27407080135793	0.00834400144605532	0.0300143608463522	502	564	647	391	357	338	42.3013341436314	47.1620645745664	47.7574870379389	33.9694422712786	30.7370406566672	30.376482347624
AT1G08770	0.0199301526479782	4.57283409125445	0.919872510574195	0.95701810908237	299	280	333	274	266	243	25.1954161532785	23.4137909235436	24.5799740087074	23.8046731005891	22.9021087245755	21.8387136404516
AT1G08780	-0.150038112087943	4.52922331821862	0.443928629151364	0.597611381663528	282	289	369	254	257	205	23.7629008535937	24.1663770603718	27.2372684961352	22.067105720984	22.1272253466764	18.4236061575826
AT1G08800	-0.233551822412648	5.37500695294275	0.162647890075304	0.294708712536079	474	601	666	475	434	344	39.9418971794448	50.256029803749	49.1599480174147	41.2672252656198	37.3665984453601	30.9157098449191
AT1G08810	-0.990873115051479	4.01099111514111	0.00268876706406339	0.0118902584763503	220	272	334	152	150	52	18.5384332900377	22.7448254685852	24.6537877444692	13.2055120849983	12.9147229649862	4.67330497655753
AT1G08820	0.30032072542869	5.87489547284725	0.0320543506008536	0.0870689928247672	671	628	739	685	699	736	56.5422215346149	52.5137882142335	54.5483507280323	59.5116827514727	60.1826090168357	66.1452396681989
AT1G08830	0.243426684899594	6.60367253250738	0.0493781402280668	0.121205359019062	1156	1084	1209	1128	1102	1222	97.4110403785616	90.6448191468617	89.2408065361177	97.9988002097244	94.8801647160987	109.822666949102
AT1G08840	-0.0597458836086863	4.92928755509049	0.734768693032876	0.835120321136831	354	424	423	346	324	306	29.8300244757879	35.4551691127946	31.2232102272769	30.0599156671672	27.8958016043702	27.5006023620501
AT1G08845	0.0716268890825637	3.92804419498658	0.766156719869326	0.855928847342834	169	185	218	187	181	141	14.2408873909835	15.4698261459127	16.0913943960907	16.2462549993071	15.5837657110834	12.6718461864349
AT1G08880	-0.0658361394434069	5.57227766390522	0.654480893785167	0.775740785344041	604	596	684	508	511	503	50.8964259417398	49.8379263944	50.4885952611286	44.1342114419681	43.996156234053	45.2052385232392
AT1G08890	0.382944313209381	3.77847580925072	0.123365337517226	0.240832876556692	146	147	165	171	150	183	12.3027784561159	12.2922402348604	12.1792664007109	14.8562010956231	12.9147229649862	16.4464386675006
AT1G08900	0.568968548157301	5.47082711944485	0.000239176670625626	0.00154868072053487	479	418	484	553	597	585	40.3632252087638	34.9534450215758	35.7258481087518	48.0437380460794	51.4005974006451	52.5746809862723
AT1G08910	0.389785167457971	6.02893685832777	0.0127293600604465	0.0421102261778238	677	813	691	787	747	887	57.0478151697977	67.9836143601462	51.0052914114618	68.3732763874584	64.3153203656313	79.7157983501256
AT1G08920	0.548541576205676	5.17663510711235	0.00264736275619402	0.011741384223165	336	364	441	444	593	377	28.3132435702393	30.4379282006067	32.5518574709908	38.5739958272319	51.0562047882455	33.8814610800421
AT1G08930	1.39620074196045	6.11465306762417	5.58564271957258e-10	1.20795648419002e-08	587	389	498	747	1183	1346	49.463910642055	32.5284452473516	36.7592404094182	64.8981416282483	101.854115117191	120.966701893201
AT1G08940	0.395613711930888	2.65612344766098	0.184524461720617	0.323184082986922	62	67	78	74	80	76	5.22446756355607	5.60258568527651	5.75747138942695	6.42899930453866	6.88785224799264	6.83021496573793
AT1G08960	-0.619204279354787	4.84547948103206	0.00181163460812795	0.00858708708870646	396	437	514	291	271	182	33.3691799220678	36.542237977102	37.9402601816084	25.2816053732534	23.3325994900751	16.3565674179514
AT1G08970	0.104770422065294	5.76109785258767	0.47883124468551	0.630017711387216	697	629	693	581	638	621	58.7331272870739	52.5974088961033	51.1529188829856	50.4763323775265	54.9306216777413	55.8100459700429
AT1G08980	0.488137541134015	5.28660813183738	0.00169981779122066	0.00813923435208669	389	401	470	544	505	447	32.7793206810211	33.5318934297892	34.6924558080855	47.2618327252572	43.4795673154536	40.172448548485
AT1G09000	-0.107612807186266	3.00745190795631	0.725137914593692	0.82857150294551	98	107	112	76	76	96	8.25802937465314	8.94741296006845	8.26713840533101	6.60275604249916	6.54345963559301	8.6276399567216
AT1G09010	-0.113272154872669	6.71193974401364	0.37500557865538	0.534525910805815	1297	1379	1554	1304	1106	908	109.292490805358	115.312920298452	114.706545373968	113.289393150249	95.2245573284983	81.6030945906585
AT1G09020	0.0161555982498431	6.53171035249891	0.888709882387825	0.936876637465128	1146	1113	1311	1049	1032	973	96.5683843199235	93.0698189210858	96.7698075838299	91.1354090602845	88.8532939991051	87.4447258113554
AT1G09040	-0.382621492289614	3.34487227596809	0.171045438348327	0.305573295339135	155	144	137	111	89	85	13.0611689088902	12.041378189251	10.1124817993781	9.64349895680798	7.66273562589182	7.63905621168058
AT1G09050	-0.147806059728009	3.74387651746547	0.55583093001007	0.697724887512005	179	191	167	136	137	139	15.0835434496216	15.9715502371315	12.3268938722346	11.8154581813143	11.7954469746874	12.4921036873365
AT1G09060	0.204389812142081	6.51996110164837	0.0909336847279747	0.192632142971209	1057	1099	1146	1039	1056	1123	89.0687453980446	91.8991293749086	84.590541183119	90.2666253704819	90.9196496735029	100.925413243733
AT1G09070	1.4580395197664	7.19720084570653	8.52635989994573e-14	2.82630918162403e-12	1073	921	1038	1886	1962	3149	90.4169950918655	77.0146480020845	76.6186577208356	163.852603896755	168.92457638202	283.004564830378
AT1G09080	2.65304103504611	6.21331469660939	0.000428429409553776	0.0025520728615612	635	53	68	521	1577	2056	53.5086597235178	4.43189613909933	5.01933403180811	45.2636302387114	135.776787438555	184.775289073121
AT1G09100	0.148711687976528	5.6263911381189	0.337122231629008	0.497274831681918	641	549	619	581	545	574	54.0142533587007	45.9077543465194	45.6907024366062	50.4763323775265	46.9234934394499	51.5860972412312
AT1G09130	0.191475652645038	7.26177837445424	0.0672600361585213	0.153183567338859	1800	1726	2038	1823	1882	1674	151.678090554854	144.329296907272	150.43239348272	158.379266651	162.036724134027	150.444471745333
AT1G09140	1.93571849972749	7.78753195156066	3.25210615929937e-67	7.54603409174842e-65	1171	1140	1240	3799	3819	3882	98.6750244665187	95.3275773315704	91.5290323447361	330.050923755978	328.808846688549	348.88019074993
AT1G09150	0.409450912862815	5.51634326701958	0.00533051655354927	0.0207364453620616	458	512	554	572	577	562	38.5936474856239	42.8137891173369	40.8928096120837	49.6944270567042	49.6786343386469	50.507642246641
AT1G09160	0.0976937366759051	6.22827846419073	0.457793928338509	0.610649915367267	791	986	1036	877	850	816	66.6540942382718	82.4499923236214	76.4710302493118	76.1923295956811	73.1834301349218	73.3349396321336
AT1G09170	-0.919820122291221	1.71489514464688	0.0253981097584991	0.0728303167733176	29	58	71	26	27	17	2.44370257005042	4.84999954844832	5.24077523909376	2.25883759348655	2.32465013369752	1.52781124233612
AT1G09180	0.694150721490202	4.16637347428951	0.00292833773515683	0.0127324184953793	165	141	227	227	278	221	13.9038249675282	11.7905161436416	16.7557180179477	19.7213897585172	23.9352865617744	19.8615461503695
AT1G09190	0.338190680257986	2.19863423999086	0.328401233377158	0.48842904199515	59	40	53	61	48	54	4.97167074596465	3.34482727479194	3.91212799537985	5.29958050779538	4.13271134879559	4.8530474756559
AT1G09195	-0.562522070690475	4.01039812627528	0.018235567548655	0.0562232450777118	237	217	285	125	142	154	19.9709485897224	18.1456879657463	21.0369146921369	10.8597961225315	12.2259377401869	13.8401724305742
AT1G09200	-0.0371769167161973	5.27639567304835	0.820542830741606	0.891727953419306	467	518	532	402	416	432	39.3520379383981	43.3155132085557	39.2689074253223	34.9251043300614	35.8168316895617	38.8243798052472
AT1G09210	1.14661759224177	7.95390595161751	2.87474168914483e-14	1.0124737559822e-12	2162	1797	2009	3089	3841	4244	182.182239877552	150.266365320028	148.291795145625	268.367281779999	330.703006056747	381.413583086734
AT1G09220	0.126008877140597	1.31967953860613	0.74544149513038	0.842867268661456	25	27	35	28	25	27	2.10664014659519	2.25775841048456	2.58348075166594	2.43259433144706	2.1524538274977	2.42652373782795
AT1G09230	0.21270711572607	5.38089247333079	0.17424596436767	0.309658438663433	414	515	570	507	507	453	34.8859608276163	43.0646511629463	42.0738293842739	44.0473330729878	43.6517636216534	40.7116760457801
AT1G09240	-0.82967254708609	4.42563002390413	5.23641789332384e-05	0.000415939871566758	324	315	423	188	164	152	27.3020562998737	26.3405147889866	31.2232102272769	16.3331333682874	14.1200971083849	13.6604299314759
AT1G09250	0.165351809434326	4.840174384406	0.386651466097716	0.545410303665088	339	313	393	393	332	269	28.5660403878308	26.173273425247	29.0087981544204	34.1431990092391	28.5845868291695	24.1753661287303
AT1G09270	0.184702986023648	6.68869479232549	0.0985390668839407	0.204867453351261	1201	1221	1320	1191	1255	1157	101.202992642433	102.100852563024	97.4341312056869	103.47213745548	108.053182140385	103.981035728405
AT1G09280	-0.00634855789752329	5.04037045800841	0.976881177183542	0.991000280711398	364	475	434	395	335	344	30.672680534426	39.7198238881543	32.0351613206576	34.3169557471996	28.8428812884692	30.9157098449191
AT1G09290	-0.282872249046251	4.62476052615583	0.130127745870764	0.250195898987043	322	323	402	264	240	223	27.133525088146	27.0094802439449	29.6731217762774	22.9358894107866	20.6635567439779	20.0412886494679
AT1G09300	0.276620494473412	4.69248720120471	0.145575951561674	0.272125342872799	293	286	324	278	347	301	24.6898225180956	23.9155150147624	23.9156503868504	24.1521865765101	29.8760591256681	27.0512461143042
AT1G09310	-0.222743487929677	7.56562635109658	0.0353372696368146	0.0939168533953503	2497	2441	2997	2042	1925	1781	210.411217841928	204.118084444178	221.219766078366	177.405629457675	165.738944717323	160.060695447096
AT1G09320	0.698494474471171	4.13314934529548	0.00149661571388448	0.00735003778011546	161	163	193	237	227	244	13.566762544073	13.6301711447772	14.2460510020436	20.5901734483197	19.5442807536791	21.9285848900007
AT1G09330	0.226819864817026	5.71512306258648	0.118199823293033	0.233334033804879	623	563	690	615	614	626	52.4974724531521	47.0784438926966	50.9314776756999	53.430196922855	52.8642660033435	56.2594022177888
AT1G09340	-0.0246011741391431	8.0781752002752	0.823962300434901	0.894386816261836	3077	3407	4142	3141	3041	2638	259.285269242936	284.895663130404	305.736493525723	272.884956966972	261.82448357682	237.080356310746
AT1G09350	-0.575717387177931	4.58260067733859	0.0167092860940053	0.05252745451579	243	399	473	215	253	162	20.4765422249052	33.3646520660496	34.9138970153711	18.6788493307542	21.7828327342767	14.5591424269677
AT1G09390	-0.269151661101203	4.61706275637866	0.165898028831855	0.299172753278684	313	336	387	256	277	196	26.3751346353718	28.0965491082523	28.5659157398491	22.2408624589445	23.8491884086745	17.6147649116399
AT1G09400	0.176504298399309	0.475654895673446	0.790636125657959	0.872619826880354	16	7	22	15	20	8	1.34824969382092	0.58534477308859	1.62390218676145	1.30317553470378	1.72196306199816	0.718969996393467
AT1G09410	-0.91723227472258	0.550351906677216	0.0626557451086077	0.145195542330757	15	26	24	8	14	7	1.26398408795711	2.17413772861476	1.77152965828522	0.695026951842017	1.20537414339871	0.629098746844283
AT1G09415	0.456060530117771	4.05529439002311	0.071514381741915	0.160701623686429	199	151	189	167	225	233	16.7688555668977	12.6267229623396	13.9507960589961	14.5086876197021	19.3720844474793	20.9400011449597
AT1G09420	0.261922114904318	2.86062183898337	0.396247604162197	0.554465519467259	85	78	88	83	73	98	7.16257649842364	6.52241318584429	6.49560874704579	7.21090462536093	6.28516517629329	8.80738245581997
AT1G09421	0.456167702166461	1.43961677433562	0.28451946211881	0.441786911617799	32	21	31	35	20	42	2.69649938764184	1.75603431926577	2.2882258086184	3.04074291430882	1.72196306199816	3.7745924810657
AT1G09430	0.304024085855626	6.55708256338018	0.0199167219850459	0.0602850687094937	1141	1005	1113	1025	1205	1179	96.1470562906044	84.0387852791476	82.1546879029769	89.0503282047584	103.748274485389	105.958203218487
AT1G09440	-0.848086800311823	4.40818190118064	0.000150153717940566	0.00104720006327503	299	357	396	174	202	120	25.1954161532785	29.8525834275181	29.2302393617061	15.1168362025639	17.3918269261814	10.784549945902
AT1G09450	-0.167005417143534	2.71309102564988	0.641622345954364	0.765560649077915	52	96	117	68	59	70	4.38181150491799	8.02758545950066	8.63620708414043	5.90772909065714	5.07979103289457	6.29098746844283
AT1G09460	-0.765189899122623	1.19413988472504	0.0744341758958092	0.165490390169434	31	44	27	14	19	18	2.61223378177804	3.67931000227114	1.99297086557087	1.21629716572353	1.63586490889825	1.6176824918853
AT1G09470	-0.405869347366778	3.14204593507026	0.186527208829413	0.325794911418927	88	159	136	84	79	81	7.41537331601507	13.295688417298	10.0386680636162	7.29778299434118	6.80175409489274	7.27957121348385
AT1G09480	-0.2493369510182	1.62331035581989	0.527065184649498	0.672835381025375	41	32	50	34	22	31	3.45488984041611	2.67586181983355	3.6906867880942	2.95386454532857	1.89415936819798	2.78600873602468
AT1G09486	-1.43434754664104	0.53388929528714	0.00363772945579493	0.0152426042185348	25	20	26	3	11	8	2.10664014659519	1.67241363739597	1.91915712980898	0.260635106940756	0.947079684098988	0.718969996393467
AT1G09490	-0.10787746319331	5.79485532433688	0.445009012121198	0.598698004506576	660	714	864	612	623	520	55.615299870113	59.7051668550362	63.7750676982678	53.1695618159143	53.6391493812427	46.7330497655753
AT1G09500	1.05647849422269	3.07691709604768	0.0333734224256487	0.0897618997001322	67	28	119	99	215	60	5.64579559287511	2.34137909235436	8.78383455566419	8.60095852904496	18.5111029164802	5.392274972951
AT1G09520	0.202000217155502	5.11330185641275	0.221096215305342	0.368518605126955	427	372	445	391	414	406	35.9814137038458	31.1068936555651	32.8471124140384	33.9694422712786	35.6446353833619	36.4877273169684
AT1G09530	0.548715033356591	5.28230420388457	0.000981344962515821	0.00517653562334836	443	376	399	543	488	484	37.3296633976668	31.4413763830443	29.4516805689917	47.1749543562769	42.0158987127551	43.4976847818047
AT1G09560	0.0943834340543108	5.75379004481574	0.592167758565491	0.726671373532585	746	584	684	504	645	671	62.8621419744005	48.8344782119624	50.4885952611286	43.7866979660471	55.5333087494407	60.303608447502
AT1G09570	0.337606775913532	6.94557741494142	0.00323259374783277	0.0137851776191364	1296	1416	1514	1668	1453	1402	109.208225199495	118.406885527635	111.753995943492	144.913119459061	125.100616454166	125.999491867955
AT1G09575	-0.1491139790758	1.77194141337406	0.701593531530002	0.811014489647534	39	40	54	27	41	33	3.2863586286885	3.34482727479194	3.98594173114173	2.34571596246681	3.53002427709623	2.96575123512305
AT1G09580	-0.155350230441603	4.08750900357149	0.518165532495007	0.664620143253916	175	255	261	188	192	145	14.7464810261663	21.3232738767986	19.2653850338517	16.3331333682874	16.5308453951823	13.0313311846316
AT1G09590	0.137951402449612	6.11643963441363	0.281059740582683	0.437724357510443	817	850	890	825	801	759	68.8449999907308	71.0775795893288	65.6942248280767	71.674654408708	68.9646206330263	68.2122784078302
AT1G09600	-0.983812064838355	0.972692969947898	0.0274878289195953	0.0772502778257591	28	35	28	18	10	11	2.35943696418661	2.92672386544295	2.06678460133275	1.56381064164454	0.86098153099908	0.988583745041017
AT1G09610	-0.826616545216707	1.33066801214788	0.0506149276936601	0.123427079488385	24	43	49	22	20	13	2.02237454073138	3.59568932040134	3.61687305233231	1.91132411756555	1.72196306199816	1.16832624413938
AT1G09620	0.0360960259053437	7.71793693572292	0.738864741444923	0.837724820635391	2557	2680	2824	2514	2451	2054	215.467154193756	224.10342741106	208.44998979156	218.412219616354	211.026573247875	184.595546574023
AT1G09630	-0.260973733315046	4.7414964999533	0.173462611778865	0.308577892316637	352	370	403	285	303	210	29.6614932640603	30.9396522918255	29.7469355120392	24.7603351593719	26.0877403892721	18.8729624053285
AT1G09640	0.182341039645836	7.41323159180982	0.0868389985168442	0.186183280988764	2006	2005	2180	2074	1942	1934	169.036805362798	167.659467148946	160.913943960907	180.185737265043	167.202613320021	173.810996628121
AT1G09645	0.183842321921824	4.3780316378367	0.37061757644318	0.530225624560339	248	219	285	251	228	242	20.8978702542243	18.3129293294859	21.0369146921369	21.8064706140433	19.630378906779	21.7488423909024
AT1G09660	-0.324457024131947	5.69168323653257	0.0234592523711595	0.0685231565991302	683	756	784	504	512	487	57.5534088049806	63.2172354935677	57.869968837317	43.7866979660471	44.0822543871529	43.7672985304523
AT1G09680	-0.900734394311208	2.0516745217155	0.0267555438144901	0.0757318585897227	81	45	73	38	37	16	6.82551407496841	3.76293068414094	5.38840271061753	3.30137802124958	3.1856316646966	1.43793999278693
AT1G09690	0.247097648927264	6.62254849652981	0.027919655923348	0.0782186610477547	1087	1158	1250	1223	1175	1114	91.5967135739588	96.8327496052268	92.267169702355	106.252245262848	101.165329892392	100.11657199779
AT1G09700	0.251188381261505	4.76229320469602	0.17215855653828	0.30700571524453	305	294	360	330	359	278	25.7010097884613	24.5844804697208	26.5729448742782	28.6698617634832	30.909236962867	24.984207374673
AT1G09710	-0.185628085429479	4.27691538311352	0.412724300744073	0.569003312147025	232	272	291	226	221	147	19.5496205604034	22.7448254685852	21.4797971067082	19.634511389537	19.0276918350797	13.2110736837299
AT1G09730	0.213058159899001	6.26467321584172	0.0807326624886038	0.17604093999588	880	896	984	915	939	856	74.1537331601507	74.9241309553395	72.6327159896938	79.4937076169307	80.8461657608136	76.9297896141009
AT1G09740	0.363397674288946	4.43184963656424	0.0897319769015718	0.190812267431774	270	210	246	237	295	261	22.751713583228	17.5603431926577	18.1581789974235	20.5901734483197	25.3989551644729	23.4563961323369
AT1G09750	-0.366042910515843	7.12914682379831	0.00552743235926355	0.0213258115066031	1932	2013	2167	1661	1260	1109	162.801150528876	168.328432603905	159.954365396003	144.304970876199	108.483672905884	99.6672157500443
AT1G09760	-0.00515110464590246	5.86209537649962	0.972857641580585	0.988851332967114	728	739	787	641	673	591	61.3453610688519	61.7956839017812	58.0914100446027	55.6890345163416	57.9440570362381	53.1139084835674
AT1G09770	0.25703497186945	7.28709200694129	0.0176200767715337	0.0547535487891852	1733	1859	1924	1967	1795	1821	146.032294961979	155.450847595956	142.017627605865	170.889751784156	154.546184814335	163.655545429063
AT1G09780	-0.104044560396189	7.19812368201782	0.330730708009356	0.490709527876968	1872	1969	2054	1652	1610	1394	157.745214177048	164.649122601633	151.61341325491	143.523065555376	138.618026490852	125.280521871562
AT1G09794	0.594587055028135	2.26397922549121	0.131082026687395	0.251687189676352	48	51	45	39	55	89	4.04474908146276	4.26465477535973	3.32161810928478	3.38825639022983	4.73539842049494	7.99854120987732
AT1G09795	0.306229118255346	6.5513806902636	0.00818998661407661	0.0295682053797242	993	1076	1187	1242	1144	1024	83.6757466227609	89.9758536919033	87.6169043493563	107.902934273473	98.4962871462948	92.0281595383637
AT1G09800	-0.0714193419597924	3.59276532438914	0.81224514312257	0.88748052505714	121	183	170	165	120	98	10.1961383095207	15.3025847821731	12.5483350795203	14.3349308817416	10.331778371989	8.80738245581997
AT1G09810	-0.249255117287211	4.71481064420372	0.168041090898947	0.301984003261953	338	353	411	261	265	257	28.481774781967	29.5181007000389	30.3374453981343	22.6752543038458	22.8160105714756	23.0969111341401
AT1G09812	-0.0608039064619491	1.33366208358748	0.904854769269608	0.946560444165932	38	36	18	21	32	23	3.20209302282469	3.01034454731275	1.32864724371391	1.82444574858529	2.75514089919706	2.06703873963122
AT1G09815	0.0374968931496128	4.43481984750264	0.860681453923672	0.918771396175394	241	281	302	220	238	255	20.3080110131776	23.4974116054134	22.291748200089	19.1132411756555	20.4913604377781	22.9171686350418
AT1G09820	-0.804937066263421	3.60651991156217	0.00194477062618405	0.00911952236334477	172	211	208	97	109	81	14.4936842085749	17.6439638745275	15.3532570384719	8.42720179108445	9.38469868788998	7.27957121348385
AT1G09830	0.154679892613564	6.53397308436537	0.170223802172775	0.304657354832455	1079	1066	1260	1075	1106	1024	90.9225887270484	89.1396468732053	93.0053070599738	93.394246653771	95.2245573284983	92.0281595383637
AT1G09840	-0.1484840111914	6.09588826171171	0.249976098146669	0.403063978396562	912	908	961	739	714	675	76.8502325477925	75.9275791377771	70.9350000671705	64.2031146764063	61.4740813133343	60.6630934456988
AT1G09850	0.34288241998338	5.71596086651035	0.0264154500474817	0.0750060353133431	588	520	692	743	642	548	49.5481762479189	43.4827545722953	51.0791051472237	64.5506281523273	55.275014290141	49.2494447529525
AT1G09860	0.940003091710131	0.772537284058432	0.0440793042873249	0.111367940136478	10	10	22	27	25	16	0.842656058638076	0.836206818697986	1.62390218676145	2.34571596246681	2.1524538274977	1.43793999278693
AT1G09870	0.113446145108723	5.62244384543159	0.437699605529222	0.591892308526078	591	567	676	579	548	550	49.8009730655103	47.4129266201758	49.8980853750336	50.302575639566	47.1817878987496	49.4291872520508
AT1G09880	-2.13856346398651	0.0493573452144687	0.000475959981337461	0.00279219473882176	12	26	15	2	6	2	1.01118727036569	2.17413772861476	1.10720603642826	0.173756737960504	0.516588918599448	0.179742499098367
AT1G09890	-0.516848984806221	2.3071383195476	0.154529733253136	0.284149723004998	47	92	79	44	51	34	3.96048347559896	7.69310273202147	5.83128512518883	3.82264823513109	4.39100580809531	3.05562248467223
AT1G09900	-0.562348637348643	5.38548715948556	0.00391951973013987	0.0161610028118815	524	654	758	455	403	254	44.1551774726352	54.6879259428483	55.9508117075081	39.5296578860147	34.6975556992629	22.8272973854926
AT1G09910	0.102209808159951	4.96195073034368	0.562873727728503	0.702897209825837	405	346	409	335	373	347	34.1275703748421	28.9327559269503	30.1898179266105	29.1042536083845	32.1146111062657	31.1853235935666
AT1G09920	0.0439544316738092	5.33727501470903	0.778880925555297	0.864921372373578	502	457	584	443	455	445	42.3013341436314	38.214651614498	43.1072216849402	38.4871174582517	39.1746596604582	39.9927060493866
AT1G09930	4.39989859064067	1.10507148747649	4.21018420478257e-09	8.07757422868935e-08	3	2	2	17	25	87	0.252796817591423	0.167241363739597	0.147627471523768	1.47693227266429	2.1524538274977	7.81879871077895
AT1G09932	2.20601920954362	5.39602674637294	1.41836161375072e-05	0.000130599188179297	330	96	146	279	620	1328	27.8076499350565	8.02758545950066	10.7768054212351	24.2390649454903	53.380854921943	119.349019401315
AT1G09940	0.992920881872954	5.56856931064147	0.000240033177983666	0.00155371656362712	371	389	475	432	576	1035	31.2625397754726	32.5284452473516	35.0615244868949	37.5314553994689	49.592536185547	93.0167432834048
AT1G09950	2.23187992327626	3.81493990729009	1.9540001080642e-05	0.000173519784472536	79	39	74	108	138	497	6.6569828632408	3.26120659292214	5.46221644637941	9.38286384986723	11.8815451277873	44.6660110259441
AT1G09960	-0.344810812749832	3.39975472091034	0.21649136048994	0.36280559970627	154	165	128	108	106	87	12.9769033030264	13.7974125085168	9.44815817752115	9.38286384986723	9.12640422859025	7.81879871077895
AT1G09970	0.654790285093034	7.27027733713537	0.000320501444372502	0.0019840709313744	1700	1417	1514	1638	1866	2644	143.251529968473	118.490506209505	111.753995943492	142.306768389653	160.659153684428	237.619583808041
AT1G09980	-0.466266116480091	6.05414089088345	0.000296286629600907	0.00185630914727405	911	997	1079	639	631	561	76.7659669419287	83.3698198241892	79.6450208870728	55.5152777783811	54.327934606042	50.4177709970918
AT1G09995	0.0358296613526776	3.19694674820858	0.910508534143105	0.950810600884443	126	96	123	109	98	93	10.6174663388398	8.02758545950066	9.07908949871173	9.46974221884748	8.43761900379099	8.35802620807405
AT1G10000	-0.315669811254358	1.24264673736593	0.469350367489991	0.621044400355183	36	28	30	14	26	24	3.03356181109707	2.34137909235436	2.21441207285652	1.21629716572353	2.23855198059761	2.1569099891804
AT1G10020	-1.41353957848814	5.21081561811169	2.21350230116552e-13	7.03009756616547e-12	663	701	709	272	239	153	55.8680966877044	58.6180979907288	52.3339386551757	23.6309163626286	20.577458590878	13.7503011810251
AT1G10030	-0.0575218929449703	4.37800579473965	0.782825655742092	0.867494685256842	257	267	293	252	236	179	21.6562607069985	22.3267220592362	21.627424578232	21.8933489830235	20.3191641315783	16.0869536693038
AT1G10040	1.40025217454607	3.47667467758099	0.00381654784024669	0.0158138178683163	126	51	55	76	166	278	10.6174663388398	4.26465477535973	4.05975546690362	6.60275604249916	14.2922934145847	24.984207374673
AT1G10050	1.97215540890311	6.7068635166884	1.03279543354775e-26	8.89511979731974e-25	685	429	522	1625	1763	2059	57.7219400167082	35.8732725221436	38.5307700677034	141.17734959291	151.791043915138	185.044902821768
AT1G10060	-0.855044657087265	4.21064016335826	0.000230410982139685	0.00150377094663832	248	314	357	154	166	110	20.8978702542243	26.2568941071168	26.3515036669926	13.3792688229588	14.2922934145847	9.88583745041017
AT1G10070	0.943209796824547	3.18337156798885	0.0140764503986723	0.0457079076741873	84	76	78	100	80	203	7.07831089255984	6.35517182210469	5.75747138942695	8.68783689802521	6.88785224799264	18.2438636584842
AT1G10090	0.795134331588152	6.56448784580684	2.12173867478775e-09	4.27446903808364e-08	827	840	1025	1227	1240	1461	69.6876560493689	70.2413727706308	75.6590791559311	106.599758738769	106.761709843886	131.301895591357
AT1G10095	-0.0308077240947326	3.20141619443148	0.92353319445832	0.959234921452801	104	101	152	97	108	89	8.76362300983599	8.44568886884966	11.2196878358064	8.42720179108445	9.29860053479007	7.99854120987732
AT1G10110	-0.981322752844495	0.301986975854539	0.0556472787954777	0.13268028042592	12	25	17	9	6	8	1.01118727036569	2.09051704674496	1.25483350795203	0.781905320822269	0.516588918599448	0.718969996393467
AT1G10120	-0.0867490953220367	4.98489389728268	0.608898987841287	0.739353243686123	389	404	469	334	343	327	32.7793206810211	33.7827554753986	34.6186420723236	29.0173752394042	29.5316665132685	29.387898602583
AT1G10130	0.160316182085912	6.55191763385572	0.176198133084067	0.312261279433646	1148	1100	1181	1048	1112	1087	96.7369155316511	91.9827500567784	87.174021934785	91.0485306913042	95.7411462470977	97.6900482599623
AT1G10140	0.69870131452849	2.9034838834241	0.0393787372320259	0.101916631736797	71	48	101	81	101	116	5.98285801633034	4.01379272975033	7.45518731195028	7.03714788740042	8.69591346309071	10.4250649477053
AT1G10150	-0.29552882319134	5.32502895274461	0.0744433376878033	0.165492104285003	525	532	656	445	427	311	44.239443078499	44.4862027547328	48.4218106597959	38.6608741962122	36.7639113736607	27.949958609796
AT1G10155	-2.5975983073338	1.61745380932762	4.66254160611978e-07	6.11838377228878e-06	38	91	59	3	13	10	3.20209302282469	7.60948205015167	4.35501040995115	0.260635106940756	1.1192759902988	0.898712495491833
AT1G10170	0.791497731355963	7.1147332945819	2.54336142651148e-07	3.54006474347818e-06	1253	1225	1467	1627	1764	2340	105.584804147351	102.435335290503	108.284750362684	141.35110633087	151.877142068238	210.298723945089
AT1G10180	-0.448422345552004	5.51605470031053	0.00327822418921062	0.0139381846921753	601	691	754	473	431	366	50.6436291241484	57.7818911720308	55.6555567644605	41.0934685276592	37.1083039860604	32.8928773350011
AT1G10200	0.0587842092162705	5.55724835503436	0.692013698588942	0.803756326321753	534	605	648	518	547	509	44.9978335312732	50.5905125312281	47.8313007737008	45.0029951317706	47.0956897456497	45.7444660205343
AT1G10210	0.687219322740947	4.5597238588704	0.00375513866338105	0.0156217253444135	291	170	234	291	313	345	24.521291306368	14.2155159178658	17.2724141682809	25.2816053732534	26.9487219202712	31.0055810944683
AT1G10230	1.6002678666395	5.28923068154801	7.67528623621748e-22	5.06286523200393e-20	263	234	253	612	672	645	22.1618543421814	19.5672395575329	18.6748751477566	53.1695618159143	57.8579588831382	57.9669559592233
AT1G10240	0.566340060077032	5.08954929919919	0.000906856909055674	0.00484739178281845	320	342	403	485	492	360	26.9649938764184	28.5982731994711	29.7469355120392	42.1360089554223	42.3602913251548	32.353649837706
AT1G10270	-0.523480890554908	5.50624469250493	0.000579187663542508	0.00329772467899795	627	716	729	452	413	358	52.8345348766073	59.8724082187758	53.8102133704134	39.269022779074	35.558537230262	32.1739073386076
AT1G10280	0.364832761172521	4.67428763626722	0.10346936724441	0.21242453000925	291	269	301	251	290	392	24.521291306368	22.4939634229758	22.2179344643271	21.8064706140433	24.9684643989733	35.2295298232799
AT1G10290	0.171489085105293	7.35925316723318	0.114366385692165	0.228165913919337	1970	1976	2032	1924	1916	1870	166.003243551701	165.234467374722	149.989511068148	167.153981918005	164.964061339424	168.059236656973
AT1G10310	0.0854915344142186	5.0681314855826	0.605326872473643	0.73641760300279	375	423	462	379	371	379	31.5996021989278	35.3715484309248	34.1019459219904	32.9269018435156	31.9424148000659	34.0612035791405
AT1G10320	-0.422599315589225	5.0570548863739	0.0125449290528327	0.0416117786258021	413	512	551	322	313	295	34.8016952217525	42.8137891173369	40.6713684047981	27.9748348116412	26.9487219202712	26.5120186170091
AT1G10330	-0.795159568896067	2.1030199707819	0.0332283177654601	0.0895181138216322	60	78	63	45	34	20	5.05593635182845	6.52241318584429	4.65026535299869	3.90952660411135	2.92733720539687	1.79742499098367
AT1G10340	1.94308147765303	5.39515593074303	0.000543205210739711	0.00312168891941122	442	84	130	262	739	1158	37.245397791803	7.02413727706308	9.59578564904492	22.7621326728261	63.626535140832	104.070906977954
AT1G10350	0.300438706695225	5.18749172722604	0.0669692658290235	0.152700281958225	415	387	462	410	439	465	34.9702264334801	32.361203883612	34.1019459219904	35.6201312819034	37.7970892108596	41.7901310403703
AT1G10360	0.00423782887333853	6.29257963215159	0.976135006377686	0.990463560153728	991	921	1125	925	858	795	83.5072154110333	77.0146480020845	83.0404527321195	80.3624913067332	73.8722153597211	71.4476433916007
AT1G10370	-0.336700241222042	7.11939858405119	0.00433346362080637	0.0175074981671256	1695	2005	2346	1495	1367	1182	142.830201939154	167.659467148946	173.16702409738	129.883161625477	117.696175287574	106.227816967135
AT1G10380	0.653879460523267	5.04553922433612	0.000888498174768581	0.00477229016910695	229	371	400	454	468	403	19.2968237428119	31.0232729736953	29.5254943047536	39.4427795170345	40.293935650757	36.2181135683209
AT1G10390	0.204946235742506	7.33485165987413	0.0536864241686293	0.129050255195353	1795	1941	2085	1917	1878	1879	151.256762525535	162.307743509279	153.901639063528	166.545833335143	161.692331521627	168.868077902916
AT1G10410	0.222346692840301	5.584911872064	0.167287440033713	0.30106854455561	592	525	595	537	531	620	49.8852386713741	43.9008579816443	43.919172778321	46.6536841423954	45.7181192960512	55.7201747204937
AT1G10417	0.0194978908635093	1.5212653425135	0.971765740974949	0.98799606728434	38	34	32	16	32	41	3.20209302282469	2.84310318357315	2.36203954438029	1.39005390368403	2.75514089919706	3.68472123151652
AT1G10430	-0.00943774276383551	5.59174620415461	0.953536390114721	0.977138011482331	592	574	711	522	574	481	49.8852386713741	47.9982713932644	52.4815661266995	45.3505086076916	49.4203398793472	43.2280710331572
AT1G10450	-0.422252949041303	5.823877829387	0.00395356914738098	0.0162619904679448	756	873	881	594	552	445	63.7047980330385	73.0008552723342	65.0299012062198	51.6057511742698	47.5261805111492	39.9927060493866
AT1G10460	-0.410476277561488	1.83659202328781	0.310923035193493	0.470624555358814	42	57	51	23	49	24	3.53915544627992	4.76637886657852	3.76450052385608	1.9982024865458	4.21880950189549	2.1569099891804
AT1G10470	-0.0910324706933544	6.58498392295589	0.456221179957504	0.609178262186245	1313	1252	1259	1026	1112	918	110.640740499179	104.693093700988	92.9314933242119	89.1372065737387	95.7411462470977	82.5018070861503
AT1G10480	-0.0564438533142179	0.976664936378607	0.912826940803581	0.952223290499235	27	22	22	16	22	20	2.2751713583228	1.83965500113557	1.62390218676145	1.39005390368403	1.89415936819798	1.79742499098367
AT1G10490	-0.0840676032219868	6.7641460920256	0.450699815651872	0.604001882517527	1412	1399	1522	1171	1183	1110	118.983035479696	116.985333935848	112.344505829587	101.734570075875	101.854115117191	99.7570869995935
AT1G10500	0.164666277592952	6.19958875258025	0.18706431810968	0.326559527887876	854	845	990	847	898	805	71.9628274076917	70.6594761799798	73.0755984042651	73.5859785262735	77.3161414837174	72.3463558870926
AT1G10510	0.145895278232497	6.63006425399689	0.220065153652261	0.367296693364097	1076	1226	1352	1250	1180	994	90.6697919094569	102.518955972373	99.7961707500671	108.597961225315	101.595820657891	89.3320220518882
AT1G10520	-0.188338483232646	2.00143108457004	0.632322856648695	0.75804180049126	38	59	62	48	40	30	3.20209302282469	4.93362023031812	4.57645161723681	4.1701617110521	3.44392612399632	2.6961374864755
AT1G10522	0.577652483260463	5.22709576992589	0.000486741167769587	0.00284444327464283	367	367	431	575	480	419	30.9254773520174	30.6887902462161	31.813720113372	49.955062163645	41.3271134879559	37.6560535611078
AT1G10530	0.664037318790701	0.913233188806513	0.122115604424095	0.239126892976213	19	16	17	25	20	25	1.60104651141234	1.33793090991678	1.25483350795203	2.1719592245063	1.72196306199816	2.24678123872958
AT1G10540	-0.713614669594764	0.782175264426144	0.134860035581907	0.257039474466752	14	21	40	16	12	10	1.17971848209331	1.75603431926577	2.95254943047536	1.39005390368403	1.0331778371989	0.898712495491833
AT1G10560	1.66310681035646	3.2945961060309	6.99285672305831e-05	0.000537909957678935	62	53	67	78	141	261	5.22446756355607	4.43189613909933	4.94552029604623	6.77651278045967	12.139839587087	23.4563961323369
AT1G10570	-0.542113639524362	5.11765866557451	0.000806857596322531	0.00439360915855033	464	534	595	324	305	295	39.0992411208067	44.6534441184724	43.919172778321	28.1485915496017	26.2599366954719	26.5120186170091
AT1G10580	-0.456211149010298	5.92132082385811	0.000684940667084477	0.0038161256431941	866	897	948	596	565	515	72.9740146780574	75.0077516372093	69.975421502266	51.7795079122303	48.645456501448	46.2836935178294
AT1G10585	0.759039997245887	1.04644692481057	0.14475437397161	0.270949085872836	17	8	31	26	42	12	1.43251529968473	0.668965454958389	2.2882258086184	2.25883759348655	3.61612243019614	1.0784549945902
AT1G10590	0.314456316507901	6.18005937312895	0.0190797668623174	0.0581443513327389	871	763	866	845	913	877	73.3953427073764	63.8025802666563	63.9226951697915	73.412221788313	78.607613780216	78.8170858546338
AT1G10600	0.160927886232178	5.12452843792175	0.314391554248718	0.474135542471897	388	431	455	409	430	368	32.6950550751573	36.0405138858832	33.5852497716572	35.5332529129231	37.0222058329605	33.0726198340995
AT1G10610	-0.345975684197544	4.56805428606209	0.0855669488580854	0.184099152648415	279	327	424	236	252	195	23.5101040360023	27.3439629714241	31.2970239630388	20.5032950793395	21.6967345811768	17.5248936620908
AT1G10630	0.37253361552064	6.14709920511914	0.00366352961644383	0.0153279157032502	767	787	838	866	901	856	64.6317196975404	65.8094766315315	61.8559105684588	75.2366675368983	77.5744359430171	76.9297896141009
AT1G10640	-0.388957338048745	5.51513622588291	0.0323634899299192	0.0877274755205877	539	668	811	535	357	405	45.4191615605923	55.8586154890255	59.8629397028879	46.4799274044349	30.7370406566672	36.3978560674193
AT1G10650	-0.129717302475445	5.66872642803762	0.381080966774337	0.540452351217714	584	696	784	547	536	509	49.2111138244636	58.1999945813798	57.869968837317	47.5224678321979	46.1486100615507	45.7444660205343
AT1G10657	-1.28407817820808	4.83603769134946	7.90617216142233e-09	1.44650680463574e-07	389	551	629	204	213	128	32.7793206810211	46.074995710259	46.428839794225	17.7231872719714	18.3389066102804	11.5035199422955
AT1G10660	-0.16088317591986	5.67040477111327	0.271259507473686	0.427218020115269	646	633	809	562	527	488	54.4355813880197	52.9318916235825	59.7153122313641	48.8256433669017	45.3737266836515	43.8571697800015
AT1G10670	0.138881624252967	7.18395625925237	0.180748961271841	0.318409410786399	1722	1719	1929	1731	1706	1571	145.105373297477	143.743952134184	142.386696284674	150.386456704816	146.883449188443	141.187733041767
AT1G10682	-0.292286956442195	4.23133724192174	0.177825513489679	0.314551802919905	246	276	272	208	186	157	20.7293390424967	23.0793081960644	20.0773361272324	18.0707007478924	16.0142564765829	14.1097861792218
AT1G10690	-0.341117714087905	2.61841042540643	0.285533135927445	0.44259431310099	85	87	86	52	52	68	7.16257649842364	7.27499932267248	6.34798127552202	4.51767518697311	4.47710396119522	6.11124496934447
AT1G10700	-0.170425370575176	5.53846146738472	0.250635811582776	0.403698661645332	566	634	708	509	500	426	47.6943329189151	53.0155123054523	52.2601249194139	44.2210898109483	43.049076549954	38.2851523079521
AT1G10720	-0.0926053929948923	5.28876977272761	0.567788030566301	0.706573495290502	551	479	525	407	442	390	46.430348830958	40.0543066156335	38.7522112749891	35.3594961749626	38.0553836701594	35.0497873241815
AT1G10730	0.15569905782418	3.79285543131418	0.524613370675906	0.670275117360367	170	156	177	151	158	165	14.3251529968473	13.0448263716886	13.0650312298535	13.1186337160181	13.6035081897855	14.8287561756153
AT1G10740	0.371035015662212	6.43878966346722	0.00195385677874717	0.00915125083049882	912	954	1070	1073	1057	1078	76.8502325477925	79.7741305037878	78.9806972652159	93.2204899158105	91.0057478266028	96.8812070140196
AT1G10750	-0.337367418855018	2.82113208700547	0.337570812934209	0.497824820061418	62	131	106	58	80	62	5.22446756355607	10.9543093249436	7.8242559907597	5.03894540085462	6.88785224799264	5.57201747204937
AT1G10760	0.529708692102933	8.36707109154431	6.66350966144793e-07	8.43004496810376e-06	3340	3207	3967	4615	4138	4071	281.447123585117	268.171526756444	292.819089767394	400.943672843864	356.274157527419	365.865856914725
AT1G10780	-0.932371331177877	3.09681343887394	0.00181900446910162	0.00861580815179905	105	154	168	58	66	64	8.84788861569979	12.877585007949	12.4007076079965	5.03894540085462	5.68247810459393	5.75175997114773
AT1G10790	-1.84130986850651	0.626699820764015	0.000143170787917258	0.00100668714798292	30	28	23	7	5	7	2.52796817591423	2.34137909235436	1.69771592252333	0.608148582861765	0.43049076549954	0.629098746844283
AT1G10810	-0.0507318075101087	0.721767698761959	0.951368161490479	0.976164511969448	23	22	13	19	15	14	1.93810893486757	1.83965500113557	0.959578564904492	1.65068901062479	1.29147229649862	1.25819749368857
AT1G10820	-0.408424891538877	5.22542088162765	0.0156964092766987	0.0499323032523111	498	522	634	395	383	278	41.9642717201762	43.6499959360349	46.7979084730344	34.3169557471996	32.9755926372648	24.984207374673
AT1G10830	0.146293468978691	5.82191732571955	0.310592144525039	0.470419971315262	599	701	786	711	683	560	50.4750979124207	58.6180979907288	58.0175963088408	61.7705203449593	58.8050385672372	50.3278997475427
AT1G10840	0.114018136446589	6.79826056314212	0.301022382851111	0.459865715055636	1318	1325	1505	1324	1292	1185	111.062068528498	110.797403477483	111.089672321635	115.026960529854	111.238813805081	106.497430715782
AT1G10850	-0.904433649973692	5.64381231821866	7.67433095221356e-08	1.19463953725736e-06	716	869	941	466	375	303	60.3341737984862	72.666372544855	69.4587253519328	40.4853199447975	32.2868074124655	27.2309886134026
AT1G10865	0.315431289072585	4.24108373691286	0.21115940713853	0.356139643149754	242	189	216	179	224	277	20.3922766190414	15.8043088733919	15.9437669245669	15.5512280474651	19.2859862943794	24.8943361251238
AT1G10870	-0.278709399498044	5.84287526713065	0.0455932013338631	0.11431375655674	720	830	889	597	602	504	60.6712362219415	69.4051659519328	65.6204110923149	51.8663862812105	51.8310881661446	45.2951097727884
AT1G10890	-0.211601582570931	6.24855941236718	0.11789552077081	0.232967974768327	976	1052	1134	711	761	832	82.2432313230762	87.9689573270281	83.7047763539764	61.7705203449593	65.52069450903	74.7728796249205
AT1G10900	-0.452693344189779	6.96121775396559	5.99520405740302e-05	0.000470526898623795	1722	1838	2028	1221	1237	1004	145.105373297477	153.69481327669	149.694256125101	106.078488524888	106.503415384586	90.2307345473801
AT1G10910	-0.00879404486310177	6.22130660703822	0.95728054895219	0.979022259112473	819	1003	1086	955	900	600	69.0135312024584	83.871543915408	80.161717037406	82.9688423761408	77.4883377899172	53.92274972951
AT1G10920	-0.283845156738312	5.14975388557256	0.118119377948879	0.233270100258911	547	427	529	307	360	377	46.0932864075027	35.706031158404	39.0474662180366	26.6716592769374	30.9953351159669	33.8814610800421
AT1G10930	-0.049428056167256	5.45053383290328	0.790258983629074	0.872326245589826	498	616	607	557	527	333	41.9642717201762	51.5103400317959	44.8049376074636	48.3912515220004	45.3737266836515	29.9271260998781
AT1G10940	0.174715262959344	6.8643449127632	0.119867971884069	0.235684977516648	1385	1369	1487	1373	1358	1324	116.707864121373	114.476713479754	109.761025077921	119.284000609886	116.921291909675	118.989534403119
AT1G10950	0.21528261028688	7.14362140949808	0.0404816344463427	0.104015017741691	1630	1610	1839	1767	1692	1536	137.352937558006	134.629297810376	135.743460066105	153.514077988105	145.678075045044	138.042239307546
AT1G10960	0.894311188850525	7.41661852966115	3.6504138646692e-16	1.53185346069937e-14	1423	1456	1774	2551	2336	2408	119.909957144198	121.751712802427	130.945567241582	221.626719268623	201.125285641385	216.409968914433
AT1G10970	1.64503296137551	5.18306298277293	7.48244467790454e-23	5.21470870608873e-21	233	216	232	578	627	601	19.6338861662672	18.0620672838765	17.1247866967571	50.2156972705857	53.9835419936423	54.0126209790592
AT1G10980	0.164102999544022	1.0006860985672	0.754012584249997	0.848028094875889	24	24	19	15	28	21	2.02237454073138	2.00689636487517	1.4024609794758	1.30317553470378	2.41074828679742	1.88729624053285
AT1G10990	-1.27168269364608	1.13619045538633	0.00639173791733138	0.0241335963465206	43	20	47	12	10	16	3.62342105214373	1.67241363739597	3.46924558080855	1.04254042776303	0.86098153099908	1.43793999278693
AT1G11000	0.653762617158274	3.28000889024558	0.0262388567600875	0.0746120201671288	72	103	116	148	107	130	6.06712362219415	8.61293023258925	8.56239334837854	12.8579986090773	9.21250238169016	11.6832624413938
AT1G11020	0.22954924362804	4.86705764785071	0.206871984641698	0.351070052752385	364	312	360	328	366	336	30.672680534426	26.0896527433772	26.5729448742782	28.4961050255227	31.5119240345663	30.1967398485256
AT1G11050	1.04575668853044	5.39801057350149	0.000338380770619201	0.00207909156975779	367	319	380	362	515	958	30.9254773520174	26.6749975164657	28.0492195895159	31.4499695708513	44.3405488464526	86.0966570681176
AT1G11060	-0.117900901328519	5.37989049319084	0.44127575979646	0.595177583974943	488	557	636	448	445	415	41.1216156615381	46.5767198014778	46.9455359445582	38.9215093031529	38.3136781294591	37.2965685629111
AT1G11070	-0.91271246234716	2.44721580107223	0.0493550337872308	0.121171987202772	85	71	111	69	40	12	7.16257649842364	5.9370684127557	8.19332466956912	5.9946074596374	3.44392612399632	1.0784549945902
AT1G11080	0.251429140305636	3.70359606917576	0.651479730093905	0.773551465410665	191	224	26	206	132	125	16.0947307199872	18.7310327388349	1.91915712980898	17.8969440099319	11.3649562091879	11.2339061936479
AT1G11090	-0.53485654566958	4.82875673144562	0.0037315989248843	0.0155467523437882	357	442	503	271	265	223	30.0828212933793	36.960341386451	37.1283090882276	23.5440379936483	22.8160105714756	20.0412886494679
AT1G11100	3.32870224204236	4.46149383934539	1.00572521431257e-30	1.00689941126329e-28	44	54	57	301	456	552	3.70768665800753	4.51551682096912	4.20738293842739	26.1503890630559	39.2607578135581	49.6089297511492
AT1G11112	-1.45659367954538	0.606400196299923	0.00293309452746141	0.0127457471777507	16	24	36	8	9	6	1.34824969382092	2.00689636487517	2.65729448742782	0.695026951842017	0.774883377899172	0.5392274972951
AT1G11120	-0.202454355866084	1.67870304427494	0.630968901979488	0.757016829110131	30	52	44	29	24	39	2.52796817591423	4.34827545722953	3.2478043735229	2.51947270042731	2.06635567439779	3.50497873241815
AT1G11125	-0.536322866748701	0.927155924470402	0.203509331485988	0.346586179509381	28	24	27	14	15	17	2.35943696418661	2.00689636487517	1.99297086557087	1.21629716572353	1.29147229649862	1.52781124233612
AT1G11130	-0.0882167484111531	5.60069546624513	0.61000013799562	0.740181593407937	543	694	701	637	466	442	45.7562239840475	58.0327532176402	51.7434287690807	55.3415210404206	40.1217393445571	39.723092300739
AT1G11160	0.138682481911891	2.88257174221786	0.663753785207257	0.783000818182121	67	107	93	80	78	90	5.64579559287511	8.94741296006845	6.86467742585521	6.95026951842017	6.71565594179283	8.0884124594265
AT1G11170	0.0832624216375809	1.30635712454991	0.863331332126684	0.92045428744984	27	31	29	34	16	28	2.2751713583228	2.59224113796376	2.14059833709464	2.95386454532857	1.37757044959853	2.51639498737713
AT1G11175	0.059612505210874	3.92973837168037	0.811258320716184	0.887001811939022	183	162	231	181	164	161	15.4206058730768	13.5465504629074	17.0509729609952	15.7249847854256	14.1200971083849	14.4692711774185
AT1G11180	0.152616982752018	4.23802686875046	0.500471512733409	0.649309278097686	183	244	264	250	222	178	15.4206058730768	20.4034463762309	19.4868262411374	21.719592245063	19.1137899881796	15.9970824197546
AT1G11185	1.89177387095444	0.846161785986715	0.00393901765171047	0.0162190490907486	21	2	4	22	25	40	1.76957772313996	0.167241363739597	0.295254943047536	1.91132411756555	2.1524538274977	3.59484998196733
AT1G11190	-0.586804379099478	2.87744107585272	0.0502487140635485	0.12271612029165	87	115	133	61	71	56	7.33110771015126	9.61637841502684	9.81722685633057	5.29958050779538	6.11296887009347	5.03278997475427
AT1G11200	0.0608383633789332	4.70290948637909	0.745473641663562	0.842867268661456	311	295	381	280	310	279	26.2066034236442	24.6681011515906	28.1230333252778	24.3259433144706	26.6904274609715	25.0740786242221
AT1G11210	2.0727069471922	3.35289096482025	0.000709444253098294	0.00393375569408424	85	14	52	89	100	340	7.16257649842364	1.17068954617718	3.83831425961797	7.73217483924244	8.6098153099908	30.5562248467223
AT1G11220	-0.593983789787437	1.25894138713622	0.16160724587801	0.293173262550772	26	43	34	25	20	13	2.190905752459	3.59568932040134	2.50966701590406	2.1719592245063	1.72196306199816	1.16832624413938
AT1G11240	0.18289916487684	5.17718284436884	0.251084276891512	0.404321945879433	422	441	445	441	422	397	35.5600856745268	36.8767207045812	32.8471124140384	38.3133607202912	36.3334206081612	35.6788860710258
AT1G11260	-0.0494039847022556	5.93297317182596	0.734270632241786	0.834842893855119	856	755	785	642	726	603	72.1313586194193	63.1336148116979	57.9437825730789	55.7759128853219	62.5072591505332	54.1923634781576
AT1G11270	0.894414012200571	2.96217384412173	0.0148901622571481	0.0478070438218673	75	56	78	98	71	156	6.31992043978557	4.68275818470872	5.75747138942695	8.51408016006471	6.11296887009347	14.0199149296726
AT1G11280	-0.856382441697565	5.56977096016197	1.04712703695664e-06	1.27092224922435e-05	676	789	909	450	389	273	56.9635495639339	65.9767179952711	67.0966858075525	39.0952660411134	33.4921815558642	24.5348511269271
AT1G11290	-0.31827050925767	3.74486756757204	0.198279724869023	0.340120239595191	167	191	213	141	140	107	14.0723561792559	15.9715502371315	15.7223257172813	12.2498500262155	12.0537414339871	9.61622370176262
AT1G11300	0.250582061932291	5.54924639924254	0.28510949145081	0.442325174949208	704	438	499	406	593	659	59.3229865281205	36.6258586589718	36.8330541451801	35.2726178059824	51.0562047882455	59.2251534529118
AT1G11310	0.116735336542879	7.07328681433208	0.53005948032015	0.675259212656913	2132	1302	1535	1292	1655	1641	179.654271701638	108.874127794478	113.304084394492	112.246852722486	142.492443380348	147.47872051021
AT1G11320	-0.836402420432176	3.58609101359737	0.00188088000929914	0.00886206316851574	204	197	183	80	104	94	17.1901835962167	16.4732743283503	13.5079136444248	6.95026951842017	8.95420792239044	8.44789745762323
AT1G11330	0.0416213194349706	6.62258777465265	0.868538759782437	0.924166378358134	1681	964	1077	715	1205	1338	141.650483457061	80.6103373224858	79.497393415549	62.1180338208803	103.748274485389	120.247731896807
AT1G11340	-0.28863457444619	2.77147172245873	0.363227251439164	0.52253326623885	110	76	97	63	75	59	9.26921664501883	6.35517182210469	7.15993236890275	5.47333724575588	6.4573614824931	5.30240372340182
AT1G11350	0.314249730919501	5.94559983453276	0.0187253051896851	0.0572233024877842	690	656	785	735	772	733	58.1432680460272	54.8551673065879	57.9437825730789	63.8556012004853	66.467774193129	65.8756259195514
AT1G11360	0.17282324009781	5.12036790876699	0.285273770920687	0.4423661124199	412	376	479	409	427	372	34.7174296158887	31.4413763830443	35.3567794299424	35.5332529129231	36.7639113736607	33.4321048322962
AT1G11380	0.0159743395270438	3.27242236519385	0.964922694422222	0.98342136740851	99	138	130	131	99	85	8.34229498051695	11.5396540980322	9.59578564904492	11.381066336413	8.5237171568909	7.63905621168058
AT1G11390	-0.260188932680945	5.40699672357343	0.0920436625372908	0.194303452448142	511	618	663	421	451	393	43.0597245964057	51.6775813955355	48.9385068101291	36.5757933406861	38.8302670480585	35.3194010728291
AT1G11400	0.371507433754865	4.93030942385635	0.0348329300041279	0.0928517202961771	305	358	365	350	389	385	25.7010097884613	29.9362041093879	26.9420135530877	30.4074291430882	33.4921815558642	34.6004310764356
AT1G11410	-0.272997427786192	6.32531308381036	0.0286379982934842	0.0798681052520345	1045	1088	1274	854	764	764	88.0575581276789	90.9793018743409	94.0386993606402	74.1941271091353	65.7789889683297	68.6616346555761
AT1G11420	-0.258618511211889	3.28105542376339	0.353362212871966	0.513362987141964	112	128	166	96	91	98	9.43774785674645	10.7034472793342	12.2530801364727	8.3403234221042	7.83493193209163	8.80738245581997
AT1G11430	0.316365241535097	6.52194877508995	0.00518157560746342	0.0202850765593492	991	1013	1175	1170	1165	1016	83.5072154110333	84.707750734106	86.7311395202137	101.647691706895	100.304348361393	91.3091895419703
AT1G11440	-1.04324358032708	4.64056268017474	2.4469047460748e-05	0.000212881792266578	402	387	508	247	179	109	33.8747735572506	32.361203883612	37.4973777670371	21.4589571381223	15.4115694048835	9.79596620086098
AT1G11450	-1.5452362706209	1.94024311737196	5.0871307874413e-05	0.000405879775569194	53	71	86	20	15	25	4.4660771107818	5.9370684127557	6.34798127552202	1.73756737960504	1.29147229649862	2.24678123872958
AT1G11475	0.338504388438727	4.48575893511918	0.0850119991350696	0.183325132182482	244	225	297	265	282	270	20.560807830769	18.8146534207047	21.9226795212795	23.0227677797668	24.2796791741741	24.2652373782795
AT1G11480	0.18931888463993	6.26343704857426	0.128079294232908	0.24767052579313	886	870	1030	864	945	876	74.6593267953335	72.7499932267248	76.0281478347405	75.0629107989378	81.3627546794131	78.7272146050846
AT1G11500	-0.82247938219284	0.30790070386091	0.194659113975696	0.335887565220734	8	15	30	14	10	1	0.674124846910461	1.25431022804698	2.21441207285652	1.21629716572353	0.86098153099908	0.0898712495491833
AT1G11530	0.186153816010464	3.77097333308836	0.464900996220243	0.617415820379224	133	154	207	180	166	128	11.2073255798864	12.877585007949	15.27944330271	15.6381064164454	14.2922934145847	11.5035199422955
AT1G11545	-1.30305651569811	4.8030581966479	1.43485892428176e-08	2.50218590306004e-07	462	508	561	249	148	130	38.9307099090791	42.4793063898577	41.4095057624169	21.6327138760828	12.7425266587864	11.6832624413938
AT1G11570	-0.769704144715357	0.659169906344268	0.126257119786811	0.245071269909977	20	28	20	19	9	6	1.68531211727615	2.34137909235436	1.47627471523768	1.65068901062479	0.774883377899172	0.5392274972951
AT1G11580	-0.506335955357948	6.38929334638441	0.000732006452183382	0.0040395532334675	1361	1108	1335	819	642	804	114.685489580642	92.6517155117368	98.5413372421151	71.1533841948265	55.275014290141	72.2564846375434
AT1G11592	-0.199070295097414	3.98313110037768	0.390239536008751	0.548793253910668	205	212	232	179	153	147	17.2744492020806	17.7275845563973	17.1247866967571	15.5512280474651	13.1730174242859	13.2110736837299
AT1G11600	-0.318470933101124	4.86210800941498	0.0835619845771882	0.180811083029718	340	417	495	306	276	264	28.6503059936946	34.869824339706	36.5377992021326	26.5847809079571	23.7630902555746	23.7260098809844
AT1G11630	-0.0800195975282187	4.63854856783193	0.693797030677579	0.804798164332876	320	298	371	303	295	197	26.9649938764184	24.9189631972	27.384895967659	26.3241458010164	25.3989551644729	17.7046361611891
AT1G11650	0.162701435535291	7.38199094682996	0.122013082170521	0.23897358685692	1936	2028	2138	1949	1975	1863	163.138212952331	169.582742831952	157.813767058908	169.325941142511	170.043852372318	167.430137910129
AT1G11660	1.30491873293357	6.8885397534182	2.0246714501223e-17	9.53045226987163e-16	859	886	899	1506	1852	2154	72.3841554370107	74.0879241366415	66.3585484499337	130.83882368426	159.45377954103	193.582671528941
AT1G11670	-0.898737129728009	3.46346852662476	0.00120996745092208	0.00616168036006614	147	187	215	81	73	93	12.3870440619797	15.6370675096523	15.8699531888051	7.03714788740042	6.28516517629329	8.35802620807405
AT1G11680	-0.103489786201033	6.74875937868477	0.3853070349686	0.544175485190526	1364	1383	1576	1278	1176	960	114.938286398234	115.647403025931	116.330447560729	111.030555556762	101.251428045492	86.276399567216
AT1G11700	-1.18200512293197	4.79898832650437	1.76803156781964e-09	3.59493676413471e-08	423	463	611	218	178	160	35.6443512803906	38.7163757057167	45.1001925505111	18.939484437695	15.3254712517836	14.3793999278693
AT1G11710	-1.09813292949579	3.09436601345312	0.000385870697642187	0.00233523405019849	136	148	156	74	63	38	11.4601223974778	12.3758609167302	11.5149427788539	6.42899930453866	5.42418364529421	3.41510748286897
AT1G11720	-0.412686347355649	7.23400502912443	0.000583688217136344	0.00332047381210849	1900	2180	2620	1623	1383	1244	160.104651141234	182.293086476161	193.391987696136	141.003592854949	119.073745737173	111.799834439184
AT1G11730	-0.547947982960628	2.44877866151829	0.0988043040786171	0.205279394221275	62	85	97	50	55	36	5.22446756355607	7.10775795893288	7.15993236890275	4.34391844901261	4.73539842049494	3.2353649837706
AT1G11750	0.233761204791435	6.63804781267075	0.0388324169097614	0.100801758187842	1094	1178	1280	1258	1209	1072	92.1865728150055	98.5051632426227	94.4815817752115	109.292988177157	104.092667097789	96.3419795167245
AT1G11755	0.107917491573961	4.71425433872111	0.551904576812316	0.69425435094517	300	315	362	303	316	272	25.2796817591423	26.3405147889866	26.720572345802	26.3241458010164	27.2070163795709	24.4449798773779
AT1G11760	0.352123037820921	3.52190876428752	0.183093772795926	0.321391819228733	127	112	149	141	124	152	10.7017319447036	9.36551636941744	10.9982466285207	12.2498500262155	10.6761709843886	13.6604299314759
AT1G11780	0.0701066541821528	4.80981120558553	0.718515813689692	0.823840723517613	281	365	416	331	346	265	23.6786352477299	30.5215488824765	30.7065140769437	28.7567401324634	29.7899609725682	23.8158811305336
AT1G11785	1.69234557227236	0.505765245635697	0.0039438782688475	0.0162288986222573	1	7	16	33	15	17	0.0842656058638076	0.58534477308859	1.18101977219014	2.86698617634832	1.29147229649862	1.52781124233612
AT1G11790	-0.057208207050409	6.32364175243945	0.655067482603293	0.776317936527023	919	1057	1199	904	915	762	77.4400917888392	88.3870607363771	88.5026691784989	78.5380455581479	78.7798100864158	68.4818921564777
AT1G11800	0.144767350287556	4.31521670231887	0.502236846931129	0.650957306435083	235	202	295	217	260	206	19.8024173779948	16.8913777376993	21.7750520497558	18.8526060687147	22.3855198059761	18.5134774071318
AT1G11810	-0.805785655511295	0.252442787955197	0.107127360330309	0.217911811860012	18	12	20	9	7	8	1.51678090554854	1.00344818243758	1.47627471523768	0.781905320822269	0.602687071699356	0.718969996393467
AT1G11820	-0.47390072825006	6.61497851412116	0.000468214964563074	0.00275385585046116	1311	1470	1646	1079	908	717	110.472209287452	122.922402348604	121.497409064061	93.741760129692	78.1771230147165	64.4376859267645
AT1G11840	0.19779684113047	7.40905274656332	0.0570509636072217	0.134950366421832	1936	1941	2275	2025	2024	1916	163.138212952331	162.307743509279	167.926248858286	175.928697185011	174.262661874214	172.193314136235
AT1G11850	-0.588442019146815	4.2859304245833	0.00484362069356876	0.0191636370991488	286	304	309	181	181	146	24.099963277049	25.4206872884188	22.8084443504221	15.7249847854256	15.5837657110834	13.1212024341808
AT1G11860	-0.0579806626097562	8.18895927293332	0.591958531518709	0.726476144430557	3445	3698	4453	3276	3379	2763	290.295012200817	309.229281554515	328.692565347669	284.613536779306	290.925659324589	248.314262504394
AT1G11870	0.0971574912529322	6.10993486552702	0.477811572887359	0.628887397534694	777	863	950	888	800	661	65.4743757561785	72.1646484536362	70.1230489737898	77.1479916544639	68.8785224799264	59.4048959520102
AT1G11880	0.799757983981467	4.40354462254212	9.23321345534574e-05	0.000685900824782614	174	200	224	271	332	277	14.6622154203025	16.7241363739597	16.534276810662	23.5440379936483	28.5845868291695	24.8943361251238
AT1G11890	0.293819851679411	5.92757721576388	0.065182873968348	0.149558146030448	709	649	760	620	737	832	59.7443145574396	54.2698225334993	56.0984391790318	53.8645887677563	63.4543388346322	74.7728796249205
AT1G11900	-0.686658295545921	2.7537221055723	0.0282349395312946	0.0789337650426256	91	116	106	70	47	48	7.66817013360649	9.69999909689663	7.8242559907597	6.08148582861765	4.04661319569568	4.3138199783608
AT1G11905	-0.145671859247417	4.32834002516442	0.56161297277401	0.701678237807032	303	246	259	153	229	237	25.5324785767337	20.5706877399705	19.1177575623279	13.2923904539786	19.7164770598789	21.2994861431565
AT1G11910	0.063007291120345	8.07880654255849	0.551746602565339	0.694188456391693	3420	3177	3662	3210	3053	2822	288.188372054222	265.66290630035	270.305900360019	278.879564426609	262.857661414019	253.616666227795
AT1G11915	-0.228811393335046	0.868429328737278	0.655857728692586	0.776719225591682	17	17	36	21	17	12	1.43251529968473	1.42155159178658	2.65729448742782	1.82444574858529	1.46366860269844	1.0784549945902
AT1G11930	0.066431631736694	5.90602224775497	0.624715244133167	0.751984056151264	735	743	788	678	670	662	61.9352203098986	62.1301666292603	58.1652237803646	58.9035341686109	57.6857625769384	59.4947672015594
AT1G11940	0.471243267471948	3.70699613859188	0.0535668559091867	0.128810382500804	128	140	153	158	180	156	10.7859975505674	11.7068954617718	11.2935015715682	13.7267822988798	15.4976675579834	14.0199149296726
AT1G11950	-0.145065728076905	3.00114801148587	0.645978883353174	0.769083756873998	104	124	89	93	79	73	8.76362300983599	10.368964551855	6.56942248280767	8.07968831516345	6.80175409489274	6.56060121709038
AT1G11960	2.59833548060681	5.83142290160553	1.97917014512316e-16	8.57915885104704e-15	214	168	247	675	773	1710	18.0328396548548	14.0482745541262	18.2319927331853	58.6428990616702	66.5538723462289	153.679836729103
AT1G11990	0.358448291450046	1.70150386989113	0.432771765428175	0.587327034514795	14	42	51	37	34	43	1.17971848209331	3.51206863853154	3.76450052385608	3.21449965226933	2.92733720539687	3.86446373061488
AT1G12000	0.128375904599586	6.82243938411504	0.254257361635624	0.408132004845724	1333	1409	1446	1338	1313	1231	112.326052616455	117.821540754546	106.734661911684	116.243257695577	113.046875020179	110.631508195045
AT1G12010	-0.938155526840526	2.22685882124899	0.00686706402417883	0.0256416004390361	61	68	101	38	39	24	5.14020195769226	5.6862063671463	7.45518731195028	3.30137802124958	3.35782797089641	2.1569099891804
AT1G12020	-0.783984478352241	4.33791649871235	0.00123005391145215	0.00623980280235874	309	313	362	195	190	102	26.0380722119165	26.173273425247	26.720572345802	16.9412819511492	16.3586490889825	9.1668674540167
AT1G12050	0.126556015566177	6.29376853995401	0.301102950552097	0.459897273580037	933	927	1048	949	890	849	78.6198102709325	77.5163720933033	77.3567950784544	82.4475721622592	76.6273562589182	76.3006908672566
AT1G12060	1.85721938020736	4.92545470186254	8.22349373776293e-24	6.05193906678725e-22	145	164	203	536	495	531	12.2185128502521	13.713791826647	14.9841883596624	46.5668057734151	42.6185857844545	47.7216335106163
AT1G12080	0.0725766628809382	4.75657005298417	0.713482231485679	0.820142793541908	277	321	427	344	304	260	23.3415728242747	26.8422388802053	31.5184651703245	29.8861589292067	26.173838542372	23.3665248827877
AT1G12090	-0.699661310299257	7.37257415846321	7.01965871112944e-07	8.82573507102281e-06	2282	2625	3082	1696	1414	1059	192.294112581209	219.504289908221	227.493933618126	147.345713790508	121.74278848327	95.1736532725852
AT1G12110	-0.428786168041248	6.83215317807047	0.00935008539189754	0.0328944968436029	1518	1601	1970	1308	1187	718	127.91518970126	133.876711673548	145.413059450911	113.63690662617	102.198507729591	64.5275571763136
AT1G12120	-0.178226511611174	6.09167261234955	0.178901291890238	0.315944679436887	848	952	1006	769	721	613	71.4572337725088	79.6068891400483	74.2566181764553	66.8094657458139	62.0767683850337	55.0910759736494
AT1G12140	-0.0353553317069407	6.1505843080756	0.792347424391771	0.873927910399396	909	907	966	717	824	759	76.5974357302011	75.8439584559073	71.3040687459799	62.2917905588408	70.9448781543242	68.2122784078302
AT1G12150	-0.569143577863103	1.18037100108384	0.215603751497778	0.361666851632694	27	45	24	12	22	21	2.2751713583228	3.76293068414094	1.77152965828522	1.04254042776303	1.89415936819798	1.88729624053285
AT1G12160	0.680987473096129	3.32067332769481	0.0380037925341674	0.0991729029043906	123	74	96	120	109	168	10.3646695212483	6.18793045836509	7.08611863314086	10.4254042776303	9.38469868788998	15.0983699242628
AT1G12200	-0.79438401663993	3.53961553141826	0.00867386506076243	0.0309576689492127	230	159	169	88	76	109	19.3810893486757	13.295688417298	12.4745213437584	7.64529647026219	6.54345963559301	9.79596620086098
AT1G12210	-0.589866201696202	2.87508434185752	0.122742512503639	0.240044677650895	141	97	92	37	66	83	11.8814504267969	8.11120614137046	6.79086369009333	3.21449965226933	5.68247810459393	7.45931371258222
AT1G12220	0.239753549534893	5.08791934026957	0.194417676680116	0.335652996950449	469	345	385	403	408	394	39.5205691501258	28.8491352450805	28.4182882683253	35.0119826990416	35.1280464647625	35.4092723223782
AT1G12230	0.0581481633587782	6.46907161650081	0.64032403483197	0.764705476172627	1007	1080	1289	1091	1030	853	84.8554651048542	90.3103364193825	95.1459053970684	94.7843005574551	88.6810976929053	76.6601758654534
AT1G12240	0.0564560074745615	7.50648055724283	0.612559185918837	0.742016019154725	2291	2155	2468	2264	1974	1859	193.052503033983	180.202569429416	182.17229986033	196.692627371291	169.957754219218	167.070652911932
AT1G12244	-0.126821136672742	4.38135572142565	0.571357496381697	0.709627449693716	236	264	343	253	238	162	19.8866829838586	22.0758600136268	25.3181113663262	21.9802273520038	20.4913604377781	14.5591424269677
AT1G12250	0.0201390576857844	5.98720858339774	0.889006441077985	0.937101276802384	757	733	960	768	738	595	63.7890636389023	61.2939598105624	70.8611863314086	66.7225873768336	63.5404369877321	53.4733934817641
AT1G12260	-1.71578739000431	1.86891527566365	3.28430865771991e-05	0.000276114320785208	44	89	71	16	14	22	3.70768665800753	7.44224068641207	5.24077523909376	1.39005390368403	1.20537414339871	1.97716749008203
AT1G12270	-0.0312573336772924	6.36440408908923	0.80149167950868	0.88016817343818	1028	1059	1139	972	901	805	86.6250428279942	88.5543021001167	84.0738450327859	84.4457746488051	77.5744359430171	72.3463558870926
AT1G12280	0.371882869943033	5.51205799797207	0.0150300452807839	0.048162076859935	478	474	593	563	533	588	40.2789596029	39.6362032062845	43.7715453067972	48.9125217358819	45.890315602251	52.8442947349198
AT1G12290	0.585905607112424	3.88759075440829	0.087459470751317	0.187211107187782	216	112	122	134	194	247	18.2013708665824	9.36551636941744	9.00527576294984	11.6417014433538	16.7030417013822	22.1981986386483
AT1G12300	-0.611106113738607	3.19680737631787	0.063200505113272	0.145977697897771	103	153	167	86	102	47	8.67935740397218	12.7939643260792	12.3268938722346	7.47153973230168	8.78201161619062	4.22394872881162
AT1G12310	-0.169360485528321	5.50061934725888	0.25183271207437	0.405229385676985	576	634	642	472	481	443	48.5369889775532	53.0155123054523	47.3884183591295	41.006590158679	41.4132116410558	39.8129635502882
AT1G12320	-0.446112584507303	3.37895123922459	0.102737986356037	0.211271119268077	144	144	170	88	88	107	12.1342472443883	12.041378189251	12.5483350795203	7.64529647026219	7.57663747279191	9.61622370176262
AT1G12330	-0.168041159074357	5.48453461415359	0.36192996141581	0.52123728579803	475	658	708	562	475	351	40.0261627853086	55.0224086703275	52.2601249194139	48.8256433669017	40.8966227224563	31.5448085917634
AT1G12350	-0.12234532760851	5.08588392928162	0.450031823421316	0.603602696588821	426	427	518	363	376	326	35.897148097982	35.706031158404	38.2355151246559	31.5368479398315	32.3729055655654	29.2980273530338
AT1G12360	0.412253721477781	6.58030383214097	0.00600716798939916	0.0228768824589534	1136	953	1086	999	1231	1342	95.7257282612854	79.6905098219181	80.161717037406	86.7914906112719	105.986826465987	120.607216895004
AT1G12370	-0.689009996950828	4.44283365583098	0.00322906427337415	0.0137734607116092	234	393	412	187	169	185	19.718151772131	32.8629279748308	30.4112591338962	16.2462549993071	14.5505878738845	16.6261811665989
AT1G12380	-0.92746903518047	5.20031020487303	9.90314648238878e-08	1.50130482761071e-06	565	673	617	297	243	286	47.6100673130513	56.2767188983744	45.5430749650824	25.8028755871349	20.9218512032777	25.7031773710664
AT1G12390	-0.0685291727660828	4.21724777912849	0.744808444471816	0.842598196071908	237	230	266	206	203	183	19.9709485897224	19.2327568300537	19.6344537126611	17.8969440099319	17.4779250792813	16.4464386675006
AT1G12400	-0.180361229033401	3.41362048933095	0.50723994245742	0.655117109887217	134	129	171	102	118	103	11.2915911857502	10.787067961204	12.6221488152822	8.86159363598571	10.1595820657891	9.25673870356588
AT1G12410	0.281889268748319	6.63105331505995	0.0127042807250081	0.0420413638824386	1058	1124	1294	1184	1213	1172	89.1530110039084	93.9896464216536	95.5149740758779	102.863988872619	104.437059710188	105.329104471643
AT1G12420	0.326940478438883	4.83991673485397	0.146623947555002	0.273535426265157	311	336	333	276	312	446	26.2066034236442	28.0965491082523	24.5799740087074	23.9784298385496	26.8626237671713	40.0825772989358
AT1G12430	-0.32053176077089	5.89982941114911	0.0192106896813904	0.0584620324928349	763	898	906	597	596	548	64.2946572740852	75.0913723190791	66.8752446002669	51.8663862812105	51.3144992475452	49.2494447529525
AT1G12440	-0.15945134995022	5.88647859382185	0.24004091227666	0.391331369882011	759	793	865	606	611	613	63.95759485063	66.3112007227503	63.8488814340296	52.6482916020328	52.6059715440438	55.0910759736494
AT1G12450	-0.96604849547543	3.33092087488363	0.00145503066201418	0.00718216408888104	115	168	228	84	70	65	9.69054467433787	14.0482745541262	16.8295317537095	7.29778299434118	6.02687071699356	5.84163122069692
AT1G12460	-0.999929727424321	5.40517546203895	7.68472146208998e-09	1.40991405950512e-07	613	750	826	355	337	236	51.654816394514	62.7155114023489	60.9701457393162	30.8418209879895	29.015077594669	21.2096148936073
AT1G12470	0.489788701826384	6.62716578012617	2.98361071144762e-05	0.000252882484150758	1041	1068	1072	1239	1305	1245	87.7204957042237	89.3068882369449	79.1283247367396	107.642299166532	112.35808979538	111.889705688733
AT1G12480	-0.608438598809809	3.66839924292514	0.0202154444791894	0.0610393771376381	165	187	238	116	126	85	13.9038249675282	15.6370675096523	17.5676691113284	10.0778908017092	10.8483672905884	7.63905621168058
AT1G12500	-1.15529890143036	5.94965754057753	4.42524053713913e-12	1.22068558201392e-10	965	1132	1208	523	428	310	81.3163096585743	94.658611876612	89.1669928003558	45.4373869766719	36.8500095267606	27.8600873602468
AT1G12520	-0.0474562859613694	6.45347702599126	0.703579878121003	0.812304576759376	1005	1157	1300	1013	903	912	84.6869338931266	96.749128923357	95.9578564904492	88.0077877769954	77.746632249217	81.9625795888552
AT1G12530	-0.0555380229941109	4.02818745651877	0.817442055849073	0.890396513365619	187	210	244	180	194	148	15.757668296532	17.5603431926577	18.0105515258997	15.6381064164454	16.7030417013822	13.3009449332791
AT1G12550	-1.02857696364666	3.79573378718992	6.38385328614552e-05	0.000497269898746635	261	204	245	109	88	98	21.9933231304538	17.0586191014389	18.0843652616616	9.46974221884748	7.57663747279191	8.80738245581997
AT1G12570	-0.490096735179512	4.068114169132	0.0388535913865297	0.100843450837811	208	264	282	175	132	146	17.527246019672	22.0758600136268	20.8154734848513	15.2037145715441	11.3649562091879	13.1212024341808
AT1G12580	0.133654328593057	6.17826466564524	0.357294646655827	0.517167350359084	852	867	957	743	801	931	71.7942961959641	72.4991311811154	70.639745124123	64.5506281523273	68.9646206330263	83.6701333302897
AT1G12600	-0.755927584950232	0.378353984899831	0.170685138063683	0.305095430309046	18	10	27	10	5	12	1.51678090554854	0.836206818697986	1.99297086557087	0.868783689802521	0.43049076549954	1.0784549945902
AT1G12620	-0.234020918328304	3.88895321822058	0.319265500796224	0.479908046048619	190	199	226	163	151	129	16.0104651141234	16.6405156920899	16.6819042821858	14.1611741437811	13.0008211180861	11.5933911918447
AT1G12630	-1.4897040835774	-0.0682648178857914	0.00826249890361871	0.0297661210794857	14	13	17	1	7	5	1.17971848209331	1.08706886430738	1.25483350795203	0.0868783689802521	0.602687071699356	0.449356247745917
AT1G12640	-0.0196263801952333	5.85638651886237	0.891254398128881	0.938297468785156	723	698	841	612	649	624	60.9240330395329	58.3672359451194	62.0773517757444	53.1695618159143	55.8777013618403	56.0796597186904
AT1G12650	0.448344893547473	5.43550423159758	0.00586708208322224	0.0224561342766141	442	471	504	497	530	604	37.245397791803	39.3853411606751	37.2021228239895	43.1785493831853	45.6320211429513	54.2822347277067
AT1G12672	-1.62925813665514	1.5383669132631	0.000220545752965176	0.00145042477016745	34	51	74	14	21	8	2.86503059936946	4.26465477535973	5.46221644637941	1.21629716572353	1.80806121509807	0.718969996393467
AT1G12680	0.112234786424431	5.29711886440584	0.483816887284468	0.634251942034666	510	432	518	447	454	436	42.9754589905419	36.124134567753	38.2355151246559	38.8346309341727	39.0885615073582	39.1838648034439
AT1G12700	-1.35387395859899	3.27035448454176	3.00357779226458e-05	0.000254465484522485	140	185	202	79	61	35	11.7971848209331	15.4698261459127	14.9103746239006	6.86339114943992	5.25198733909439	3.14549373422142
AT1G12710	-0.370453787960777	3.94740867773386	0.159913014230512	0.291063527101179	202	222	244	114	197	127	17.0216523844891	18.5637913750953	18.0105515258997	9.90413406374874	16.9613361606819	11.4136486927463
AT1G12730	-0.385345181843732	3.66285340405919	0.129234275985888	0.249036406963329	170	172	208	129	134	94	14.3251529968473	14.3827572816054	15.3532570384719	11.2073095984525	11.5371525153877	8.44789745762323
AT1G12750	-1.11537961254132	5.69997060022073	5.99470323799882e-14	2.02801941617583e-12	788	919	1052	372	383	321	66.4012974206804	76.8474066383449	77.6520500215019	32.3187532606538	32.9755926372648	28.8486711052879
AT1G12760	0.204020784413559	6.4107952584351	0.104611087262667	0.214207275133054	1039	950	1072	962	1009	1014	87.5519644924961	79.4396477763086	79.1283247367396	83.5769909590025	86.8730364778072	91.1294470428719
AT1G12770	-0.00388332891731559	6.3229421174006	0.978426762513513	0.991665615443537	921	1031	1162	919	927	782	77.6086230005668	86.2129230077623	85.7715609553092	79.8412210928517	79.8129879236148	70.2793171474614
AT1G12775	-0.472852803615584	3.12072568597221	0.153904081497469	0.283263363136858	104	125	157	103	88	45	8.76362300983599	10.4525852337248	11.5887565146158	8.94847200496597	7.57663747279191	4.04420622971325
AT1G12780	0.110709488531009	5.07525238794145	0.523884048483229	0.669744430868363	355	419	484	366	443	339	29.9142900816517	35.0370657034456	35.7258481087518	31.7974830467723	38.1414818232593	30.4663535971731
AT1G12790	-0.0320184362451382	2.81893055389541	0.922895915941614	0.959074563997917	89	99	81	67	84	73	7.49963892187887	8.27844750511006	5.9789125967126	5.82085072167689	7.23224486039228	6.56060121709038
AT1G12800	0.123011561709245	8.12886160035809	0.260733554449677	0.415282879303156	3110	3527	3776	3483	3343	2788	262.066034236442	294.93014495478	278.720666236874	302.597359158218	287.826125812993	250.561043743123
AT1G12810	0.23430391428049	4.96642359935435	0.163110893527008	0.295330593319854	349	360	402	368	370	367	29.4086964464688	30.1034454731275	29.6731217762774	31.9712397847328	31.856316646966	32.9827485845503
AT1G12820	-0.578442944029604	6.5548136104767	1.36949134765323e-06	1.61352914275775e-05	1308	1423	1644	888	888	705	110.21941246986	118.992230300723	121.349781592537	77.1479916544639	76.4551599527183	63.3592309321743
AT1G12830	-0.056488023522728	4.70945190582478	0.762761019530114	0.853508203119962	320	344	365	276	281	280	26.9649938764184	28.7655145632107	26.9420135530877	23.9784298385496	24.1935810210742	25.1639498737713
AT1G12840	0.217037202209409	6.99098806182984	0.0447952409669584	0.112777193973873	1476	1454	1633	1495	1569	1428	124.37603425498	121.584471438687	120.537830499157	129.883161625477	135.088002213756	128.336144356234
AT1G12845	-0.0123490049690229	3.21743824792252	0.975273416773828	0.990067725470255	100	105	154	108	112	80	8.42656058638076	8.78017159632885	11.3673153073301	9.38286384986723	9.6429931471897	7.18969996393467
AT1G12850	-0.657588998343392	5.88888645001337	2.16782118992622e-06	2.43069569806224e-05	910	868	1031	561	490	457	76.6817013360649	72.5827518629852	76.1019615705024	48.7387649979214	42.1880950189549	41.0711610439768
AT1G12860	-0.734232729111878	5.92733241130983	2.42940258830448e-05	0.000211765033963567	837	999	1115	611	545	351	70.5303121080069	83.5370611879288	82.3023153745006	53.082683446934	46.9234934394499	31.5448085917634
AT1G12880	0.410748171634233	4.40890310504619	0.0810349990205979	0.176641609823525	235	256	208	209	283	297	19.8024173779948	21.4068945586684	15.3532570384719	18.1575791168727	24.365777327274	26.6917611161075
AT1G12900	-0.178776536099927	8.83317680772449	0.121053666957675	0.23747179962266	5503	6026	7356	5162	5028	3922	463.713629068533	503.898228947406	542.973840264419	448.466140676061	432.901513786338	352.475040731897
AT1G12910	0.405751159748213	5.37018897419297	0.00810206935625273	0.0293205713602519	449	427	502	493	557	495	37.8352570328496	35.706031158404	37.0544953524658	42.8310359072643	47.9566712766488	44.4862685268458
AT1G12920	0.0910771737351039	6.71748760009092	0.416111141068187	0.572312415292039	1259	1310	1379	1190	1248	1127	106.090397782534	109.543093249436	101.789141615638	103.3852590865	107.450495068685	101.28489824193
AT1G12930	-0.407166535991533	5.79843641956248	0.00480583056726073	0.0190561713466191	712	830	920	566	558	448	59.997111375031	69.4051659519328	67.9086369009333	49.1731568428227	48.0427694297487	40.2623197980341
AT1G12970	0.275967971620906	4.39446263144696	0.181389922187128	0.319287532797233	245	221	268	245	235	270	20.6450734366329	18.4801706932255	19.7820811841849	21.2852004001618	20.2330659784784	24.2652373782795
AT1G12990	-0.0323999193961003	6.1923820676618	0.813391185729934	0.888003164235537	1013	862	983	762	851	759	85.3610587400371	72.0810277717664	72.5589022539319	66.2013171629521	73.2695282880217	68.2122784078302
AT1G13000	-0.153602647553018	5.11025096603892	0.411775606322644	0.568052758166154	536	408	454	323	366	378	45.1663647430009	34.1172382028778	33.5114360358953	28.0617131806214	31.5119240345663	33.9713323295913
AT1G13020	-0.350869297358987	6.35280977945469	0.00598555664947613	0.0228342618564057	1216	1145	1176	796	803	757	102.46697673039	95.7456807409194	86.8049532559756	69.1551817082807	69.1368169392262	68.0325359087318
AT1G13030	-0.243265285406516	4.82798581113348	0.19167937129863	0.332263336273763	394	409	380	301	309	242	33.2006487103402	34.2008588847476	28.0492195895159	26.1503890630559	26.6043293078716	21.7488423909024
AT1G13040	-0.0983074216589171	2.22277642974935	0.788053707848136	0.871005631338039	50	74	56	53	47	43	4.21328029319038	6.18793045836509	4.1335692026655	4.60455355595336	4.04661319569568	3.86446373061488
AT1G13050	0.096739877744147	2.79212239486011	0.759034988559688	0.851125537515647	88	83	82	82	75	73	7.41537331601507	6.94051659519328	6.05272633247449	7.12402625638067	6.4573614824931	6.56060121709038
AT1G13060	0.280256160716188	6.41088844063789	0.0231433677319552	0.0677838790878159	989	933	1055	976	1061	1023	83.3386841993057	78.0180961845221	77.8734912287876	84.7932881247261	91.3501404390024	91.9382882888146
AT1G13080	0.406133027840154	7.04215989662092	0.000157929542248477	0.0010952336011838	1387	1376	1643	1700	1713	1526	116.876395333101	115.062058252843	121.275967856775	147.693227266429	147.486136260142	137.143526812054
AT1G13090	0.110692916620249	6.57549393853857	0.327442465206504	0.487444164938326	1152	1109	1297	1097	1130	1025	97.0739779551063	92.7353361936066	95.7364152831635	95.3055707713366	97.2909130028961	92.1180307879129
AT1G13100	-0.290981335877256	4.03347012232524	0.211779615458894	0.356910993394495	244	203	244	153	161	164	20.560807830769	16.9749984195691	18.0105515258997	13.2923904539786	13.8618026490852	14.7388849260661
AT1G13110	-0.275528171095526	6.48197208521858	0.018110970541163	0.0559352759134605	1207	1186	1406	871	937	846	101.708586277616	99.1741286975811	103.782112481209	75.6710593817996	80.6739694546138	76.0310771186091
AT1G13120	-0.265449749416868	5.35913236204859	0.0869784679352945	0.18640403380287	518	605	609	399	442	380	43.6495838374523	50.5905125312281	44.9525650789873	34.6644692231206	38.0553836701594	34.1510748286897
AT1G13130	-1.40737274253811	0.737985825225981	0.00681430588286984	0.0255025720925696	15	22	47	10	7	9	1.26398408795711	1.83965500113557	3.46924558080855	0.868783689802521	0.602687071699356	0.80884124594265
AT1G13140	-0.742264164486353	1.28903428871066	0.0728680440087098	0.162877874165277	25	42	43	15	17	23	2.10664014659519	3.51206863853154	3.17399063776101	1.30317553470378	1.46366860269844	2.06703873963122
AT1G13145	0.396359392029976	2.44798548702327	0.235134796823531	0.385531930979341	55	49	75	58	86	55	4.63460832250942	4.09741341162013	5.5360301821413	5.03894540085462	7.40444116659209	4.94291872520508
AT1G13150	-0.421169069231304	1.89270181510845	0.287606048518307	0.444863469133917	49	49	59	38	46	16	4.12901468732657	4.09741341162013	4.35501040995115	3.30137802124958	3.96051504259577	1.43793999278693
AT1G13160	-0.218014626912183	6.14650804439438	0.111710054827035	0.224670528269024	910	992	1049	831	688	633	76.6817013360649	82.9517164148402	77.4306088142163	72.1959246225895	59.2355293327367	56.8885009646331
AT1G13170	-0.458454354098926	5.80462809456905	0.0038746827257969	0.0160142936635802	702	837	976	570	579	401	59.1544553163929	69.9905107250214	72.0422061035988	49.5206703187437	49.8508306448468	36.0383710692225
AT1G13180	-0.053924742854347	4.26472055881538	0.815661460756976	0.889317866796544	230	254	270	176	216	221	19.3810893486757	21.2396531949288	19.9297086557087	15.2905929405244	18.5972010695801	19.8615461503695
AT1G13190	-0.150288580420229	6.06240004339088	0.282699346839777	0.439722335782407	955	830	931	746	652	678	80.4736535999362	69.4051659519328	68.720587994314	64.8112632592681	56.13599582114	60.9327071943463
AT1G13195	1.14904604067273	4.4507831975433	2.84600339192006e-08	4.73501436547107e-07	171	154	202	305	331	349	14.4094186027111	12.877585007949	14.9103746239006	26.4979025389769	28.4984886760696	31.365066092665
AT1G13210	0.180519069171184	6.18468242762623	0.521900752770999	0.668275566246991	1225	620	768	533	860	1118	103.225367183164	51.8448227592751	56.6889490651269	46.3061706664744	74.0444116659209	100.476056995987
AT1G13220	-0.516755438832713	5.52720620625523	0.00158525698886561	0.00770157300015478	633	728	737	406	371	460	53.3401285117902	60.8758564012134	54.4007232565085	35.2726178059824	31.9424148000659	41.3407747926243
AT1G13245	0.37825382879941	5.02040715739958	0.0276024989754073	0.0775062766645726	333	341	421	451	405	348	28.0604467526479	28.5146525176013	31.0755827557532	39.1821444100937	34.8697520054628	31.2751948431158
AT1G13250	-0.290255257790333	5.64348222676306	0.0681561775141685	0.154759876711023	697	673	757	583	501	395	58.7331272870739	56.2767188983744	55.8769979717462	50.650089115487	43.1351747030539	35.4991435719274
AT1G13260	0.723761197876739	5.43344715176931	0.00154391971118101	0.00754104221486458	496	340	421	475	505	769	41.7957405084486	28.4310318357315	31.0755827557532	41.2672252656198	43.4795673154536	69.110990903322
AT1G13270	0.677655971778875	5.5407301490138	4.17875491694768e-06	4.40735739181599e-05	420	454	516	669	648	565	35.3915544627992	37.9637895688886	38.0878876531321	58.1216288477887	55.7916032087404	50.7772559952886
AT1G13280	0.300541540347545	6.03915711010979	0.0220076629750996	0.0651150820368871	752	706	826	804	783	792	63.3677356095833	59.0362014000778	60.9701457393162	69.8502086601227	67.414853877228	71.1780296429532
AT1G13310	1.54292418934544	0.210227787499858	0.0374520651436615	0.0981617383160712	13	0	7	4	25	21	1.0954528762295	0	0.516696150333188	0.347513475921008	2.1524538274977	1.88729624053285
AT1G13320	0.260247133569962	6.78046171687549	0.0181858924437095	0.0561051707597814	1220	1234	1431	1319	1374	1243	102.804039153845	103.187921427331	105.627455875256	114.592568684953	118.298862359274	111.709963189635
AT1G13330	2.10599038125185	5.25844117012065	6.99601626306277e-09	1.2895554089382e-07	268	113	174	341	736	942	22.5831823715004	9.44913705128724	12.8435900225678	29.625523822266	63.3682406815323	84.6587170753307
AT1G13340	2.32887163842022	5.75742625807617	6.21171680674579e-08	9.78250039566299e-07	384	109	194	462	1062	1406	32.3579926517021	9.11465432380805	14.3198647378055	40.1378064688765	91.4362385921023	126.358976866152
AT1G13350	-0.217884538739118	6.19106111548119	0.0999937534149403	0.207030946735552	952	1025	1064	698	746	767	80.2208567823448	85.7111989165436	78.5378148506446	60.641101548216	64.2292222125314	68.9312484042236
AT1G13360	0.618568492118322	6.44496950538843	5.12674357622484e-06	5.2884290561654e-05	914	816	931	1046	1167	1241	77.0187637595201	68.2344764057556	68.720587994314	90.8747739533437	100.476544667593	111.530220690537
AT1G13370	1.95705066820128	0.474664857306768	0.000240459321442634	0.00155494399895511	4	9	7	20	14	32	0.33706242345523	0.752586136828187	0.516696150333188	1.73756737960504	1.20537414339871	2.87587998557387
AT1G13380	-0.00441010130708033	4.65949825292241	0.987151490083936	0.997008850825762	293	334	350	328	287	213	24.6898225180956	27.9293077445127	25.8348075166594	28.4961050255227	24.7101699396736	19.1425761539761
AT1G13390	0.284583944346528	5.35784707747868	0.064865231705314	0.149072123621989	455	454	523	490	476	507	38.3408506680324	37.9637895688886	38.6045838034653	42.5704008003235	40.9827208755562	45.564723521436
AT1G13410	-0.551629919274018	0.955644254428471	0.270610923143478	0.426571230591337	32	20	29	8	28	11	2.69649938764184	1.67241363739597	2.14059833709464	0.695026951842017	2.41074828679742	0.988583745041017
AT1G13420	-1.98985082469452	0.351630970124129	0.000367174937515871	0.00223512076932887	19	19	29	2	10	2	1.60104651141234	1.58879295552617	2.14059833709464	0.173756737960504	0.86098153099908	0.179742499098367
AT1G13430	-1.48273972891984	0.230357793510375	0.0110539198636032	0.0376669767570568	14	25	17	8	9	0	1.17971848209331	2.09051704674496	1.25483350795203	0.695026951842017	0.774883377899172	0
AT1G13440	-0.207078785142892	8.45026444499978	0.0391749413802941	0.101517194697614	4523	4763	5273	3721	3705	3258	381.133335322002	398.285307745851	389.219828672414	323.274410975518	318.993657235159	292.800531031239
AT1G13448	-1.22464167304357	2.78961357658109	0.000418085660465375	0.00250027394825913	97	106	164	62	39	31	8.17376376878934	8.86379227819865	12.105452664949	5.38645887677563	3.35782797089641	2.78600873602468
AT1G13450	0.0909410815029998	5.439811426761	0.54156179057456	0.685352787648511	503	533	592	499	515	454	42.3855997494952	44.5698234366026	43.6977315710353	43.3523061211458	44.3405488464526	40.8015472953292
AT1G13460	-0.748392096826094	5.11480160122602	2.9483286915882e-06	3.20208627666267e-05	524	541	613	292	301	253	44.1551774726352	45.238788891561	45.2478200220349	25.3684837422336	25.9155440830723	22.7374261359434
AT1G13470	0.207270093045532	5.63406760715985	0.633788445244583	0.759049652374857	1123	269	346	372	594	763	94.6302753850559	22.4939634229758	25.5395525736119	32.3187532606538	51.1423029413454	68.5717634060269
AT1G13520	6.04061260755226	1.07694336841939	2.41554517836305e-18	1.21846029546943e-16	0	0	2	44	32	56	0	0	0.147627471523768	3.82264823513109	2.75514089919706	5.03278997475427
AT1G13560	-0.00660079279500272	6.59008339114182	0.956093819199771	0.978559538028225	1152	1232	1363	1086	1073	997	97.0739779551063	103.020680063592	100.608121843448	94.3499087125538	92.3833182762013	89.6016358005358
AT1G13570	0.393765414039197	4.76723343409976	0.0303926476283177	0.0835215534587306	260	309	343	335	355	322	21.90905752459	25.8387906977678	25.3181113663262	29.1042536083845	30.5648443504674	28.938542354837
AT1G13580	-0.943211418982021	3.79504782480666	0.000117659815509616	0.000846935963976703	210	220	270	114	95	98	17.6957772313996	18.3965500113557	19.9297086557087	9.90413406374874	8.17932454449126	8.80738245581997
AT1G13600	1.4159397043138	2.65945915025774	0.000650528335184919	0.00365433504837715	46	63	20	112	104	83	3.87621786973515	5.26810295779731	1.47627471523768	9.73037732578824	8.95420792239044	7.45931371258222
AT1G13609	-0.514740655105744	3.54170245637424	0.0795326852442504	0.174098018986942	118	220	186	112	102	96	9.94334149192929	18.3965500113557	13.7293548517104	9.73037732578824	8.78201161619062	8.6276399567216
AT1G13630	-0.344445803946749	2.91622916400678	0.250988249239133	0.404214778711175	94	102	125	76	82	56	7.92096695119791	8.52930955071946	9.2267169702355	6.60275604249916	7.06004855419246	5.03278997475427
AT1G13640	1.21346768797403	6.83967270763227	5.45315173227099e-26	4.50010508851802e-24	794	902	987	1772	1759	1725	66.9068910558632	75.4258550465583	72.8541571969795	153.948469833007	151.446651302738	155.027905472341
AT1G13650	-1.02831465810518	6.962652156804	2.95868481096813e-07	4.05518697197528e-06	1673	2325	2523	1145	1027	547	140.97635861015	194.418085347282	186.232055327233	99.4757324823887	88.4228032336055	49.1595735034033
AT1G13670	-1.39945502605084	0.328173126823474	0.00812071740646727	0.0293683526953663	23	13	24	9	4	6	1.93810893486757	1.08706886430738	1.77152965828522	0.781905320822269	0.344392612399632	0.5392274972951
AT1G13690	0.888222737964695	5.27282633588159	5.12616872002808e-08	8.14037243680466e-07	332	356	361	531	529	582	27.9761811467841	29.7689627456483	26.6467586100401	46.1324139285139	45.5459229898513	52.3050672376247
AT1G13700	-1.1095181815307	2.72467000493449	0.000908301471947632	0.00485354373644626	134	108	94	37	53	43	11.2915911857502	9.03103364193825	6.93849116161709	3.21449965226933	4.56320211429513	3.86446373061488
AT1G13710	0.193340942715489	3.54262805436057	0.582893069924911	0.718842542075547	138	188	84	163	116	125	11.6286536092054	15.7206881915221	6.20035380399825	14.1611741437811	9.98738575958933	11.2339061936479
AT1G13730	-0.552352318276603	6.0078384213697	0.000604127534583065	0.00341997915171693	881	989	1098	694	606	420	74.2379987660145	82.7008543692308	81.0474818665486	60.293588072295	52.1754807785443	37.745924810657
AT1G13740	0.734533936909093	4.15726479357151	0.00100569681421248	0.00527957366694509	168	161	188	269	266	196	14.1566217851197	13.4629297810376	13.8769823232342	23.3702812556878	22.9021087245755	17.6147649116399
AT1G13750	0.335323889089244	5.23007591155756	0.293176128083062	0.450932915400627	663	258	344	313	521	531	55.8680966877044	21.574135922408	25.3919251020881	27.1929294908189	44.8571377650521	47.7216335106163
AT1G13770	-0.119603029324768	4.85050864698454	0.523889336044556	0.669744430868363	353	368	442	283	361	262	29.7457588699241	30.7724109280859	32.6256712067527	24.5865784214113	31.0814332690668	23.546267381886
AT1G13780	-0.315134019577498	3.72974926191297	0.235012188980927	0.38548755147015	185	141	241	144	130	110	15.5891370848044	11.7905161436416	17.789110318614	12.5104851331563	11.192759902988	9.88583745041017
AT1G13790	0.522599231723265	3.48696407907708	0.0456026282304128	0.11431375655674	97	125	132	151	147	132	8.17376376878934	10.4525852337248	9.74341312056868	13.1186337160181	12.6564285056865	11.8630049404922
AT1G13800	0.15846637728694	1.61367593402878	0.729630312500021	0.8320534691564	44	39	22	40	32	29	3.70768665800753	3.26120659292214	1.62390218676145	3.47513475921008	2.75514089919706	2.60626623692632
AT1G13810	0.198939623308947	4.183913810495	0.349868142703614	0.510124150110401	204	213	235	217	222	195	17.1901835962167	17.8112052382671	17.3462279040427	18.8526060687147	19.1137899881796	17.5248936620908
AT1G13820	0.185698976458961	6.12709720300642	0.154692025451561	0.284262630949515	771	836	931	882	851	713	64.9687821209956	69.9068900431516	68.720587994314	76.6267214405824	73.2695282880217	64.0782009285677
AT1G13830	-0.766103530768232	1.65900043133032	0.237030693626443	0.387732450292301	101	16	25	11	28	33	8.51082619224456	1.33793090991678	1.8453433940471	0.955662058782773	2.41074828679742	2.96575123512305
AT1G13860	-0.792160512690055	5.50697718559038	1.08235394360377e-07	1.62707826445863e-06	670	712	853	379	387	325	56.4579559287511	59.5379254912966	62.963116604887	32.9269018435156	33.3199852496644	29.2081561034846
AT1G13870	-0.662424561261233	4.65193142697278	0.000388751405644284	0.00235122476955603	366	386	436	231	222	183	30.8412117461536	32.2775832017423	32.1827887921814	20.0689032344382	19.1137899881796	16.4464386675006
AT1G13880	0.0217315955288254	5.25923952363493	0.89407146295184	0.939916393784934	489	448	533	428	427	408	41.2058812674019	37.4620654776698	39.3427211610842	37.1839419235479	36.7639113736607	36.6674698160668
AT1G13900	-0.175363749434518	5.88147203890041	0.195629444954433	0.337065318113555	748	796	879	618	655	545	63.0306731861281	66.5620627683597	64.882273734696	53.6908320297958	56.3942902804398	48.9798310043049
AT1G13910	-0.47051108516272	3.90094655627636	0.0703039749439563	0.158559782483665	206	213	247	181	123	104	17.3587148079444	17.8112052382671	18.2319927331853	15.7249847854256	10.5900728312887	9.34660995311507
AT1G13920	-0.443856726979278	3.15224039342522	0.134550339910998	0.256622797994838	99	150	141	85	92	66	8.34229498051695	12.5431022804698	10.4077367424256	7.38466136332143	7.92103008519154	5.9315024702461
AT1G13930	0.110040754796931	7.06300949401806	0.321485676989829	0.482252966783571	1558	1524	1923	1619	1574	1373	131.285813935812	127.437919169573	141.943813870103	140.656079379028	135.518492979255	123.393225631029
AT1G13940	-0.12632284002152	5.44283492662337	0.424348858576584	0.579995280834156	567	576	611	531	439	395	47.7785985247789	48.165512757004	45.1001925505111	46.1324139285139	37.7970892108596	35.4991435719274
AT1G13950	0.592795277248016	4.11152748522964	0.00730833478654345	0.026982831710033	163	165	205	215	236	227	13.7352937558006	13.7974125085168	15.1318158311862	18.6788493307542	20.3191641315783	20.4007736476646
AT1G13960	-0.296350160040603	4.71373791007905	0.116499625284353	0.23101971742241	383	330	402	273	280	218	32.2737270458383	27.5948250170335	29.6731217762774	23.7177947316088	24.1074828679743	19.591932401722
AT1G13970	-0.340366218551562	2.97910519435368	0.330617785694158	0.49061579920592	98	103	135	54	62	105	8.25802937465314	8.61293023258925	9.96485432785434	4.69143192493361	5.3380854921943	9.43648120266425
AT1G13980	0.0348058905616435	6.57279195902541	0.761496639715796	0.852577101788979	1147	1182	1319	1093	1120	954	96.6526499257873	98.8396459701019	97.360317469925	94.9580572954156	96.429931471897	85.7371720699209
AT1G13990	1.27206143392463	5.98579279671932	5.1918574695266e-06	5.34441570310403e-05	700	278	448	770	967	1187	58.9859241046653	23.246549559804	33.068553621324	66.8963441147941	83.2569140476111	106.677173214881
AT1G14000	-0.0499947361147646	6.58901893554745	0.68122472522212	0.796431254034136	1289	1174	1328	984	1061	1055	108.618365958448	98.1706805151435	98.0246410917819	85.4883150765681	91.3501404390024	94.8141682743884
AT1G14010	0.905642082744397	5.42038587358584	6.8629492666396e-07	8.65460028043048e-06	404	328	423	497	651	677	34.0433047689783	27.4275836532939	31.2232102272769	43.1785493831853	56.0498976680401	60.8428359447971
AT1G14020	-0.182799927353905	5.2632024958064	0.253438902333304	0.407149586276758	482	515	584	390	447	343	40.6160220263553	43.0646511629463	43.1072216849402	33.8825639022983	38.4858744356589	30.8258385953699
AT1G14030	0.039834281224275	6.32514682127082	0.779744878703714	0.865442219621461	872	1061	1139	1010	947	721	73.4796083132402	88.7215434638563	84.0738450327859	87.7471526700546	81.5349509856129	64.7971709249612
AT1G14040	-0.232829255549425	2.57549998265911	0.461830024587084	0.614457480461277	88	72	82	57	65	53	7.41537331601507	6.0206890946255	6.05272633247449	4.95206703187437	5.59637995149402	4.76317622610672
AT1G14060	-0.00104348086665546	4.57903881004382	1	1	314	300	305	242	258	278	26.4594002412356	25.0862045609396	22.5131894073746	21.024565293221	22.2133234997763	24.984207374673
AT1G14070	-0.61011991219518	3.32657281676986	0.0255162454099037	0.0730734584317598	134	158	170	98	81	77	11.2915911857502	13.2120677354282	12.5483350795203	8.51408016006471	6.97395040109255	6.92008621528712
AT1G14090	0.337263015442277	3.97165810343454	0.190802973679641	0.331190188348466	157	201	174	243	166	163	13.2297001206178	16.8077570558295	12.8435900225678	21.1114436622013	14.2922934145847	14.6490136765169
AT1G14100	-0.651737773683869	0.514940006318587	0.18528229016318	0.32407969216818	18	24	17	14	12	6	1.51678090554854	2.00689636487517	1.25483350795203	1.21629716572353	1.0331778371989	0.5392274972951
AT1G14120	-1.1361227221106	0.458137585070685	0.0599797611707157	0.140163605399292	32	12	19	8	2	14	2.69649938764184	1.00344818243758	1.4024609794758	0.695026951842017	0.172196306199816	1.25819749368857
AT1G14130	0.193546992440584	3.92407042371078	0.433023793002485	0.587624072477502	202	145	197	182	188	158	17.0216523844891	12.1249988711208	14.5413059450911	15.8118631544059	16.1864527827827	14.199657428771
AT1G14140	0.00147093086967881	4.84078186859796	0.99807696227692	1	358	315	437	308	325	304	30.1670868992431	26.3405147889866	32.2566025279433	26.7585376459177	27.9818997574701	27.3208598629517
AT1G14150	-0.199424866999516	5.77657090465485	0.178711260320688	0.315747304469436	647	731	902	608	590	479	54.5198469938835	61.1267184468228	66.5799896572193	52.8220483399933	50.7979103289457	43.0483285340588
AT1G14160	-0.331745525240576	0.861162021157474	0.496915386080119	0.646268523551479	22	23	26	22	18	8	1.85384332900377	1.92327568300537	1.91915712980898	1.91132411756555	1.54976675579834	0.718969996393467
AT1G14170	0.700567615001679	3.27141180741314	0.0147422024480889	0.0474478555619545	102	77	103	118	127	142	8.59509179810837	6.43879250397449	7.60281478347405	10.2516475396697	10.9344654436883	12.761717435984
AT1G14180	-0.563601657398249	3.76359274819426	0.0351833181138947	0.0936212335618382	162	251	206	129	128	99	13.6510281499368	20.9887911493194	15.2056295669481	11.2073095984525	11.0205635967882	8.89725370536915
AT1G14190	-0.706929229716349	2.16151838337699	0.0371989508352303	0.0975631525695808	57	76	73	43	36	28	4.80313953423703	6.35517182210469	5.38840271061753	3.73576986615084	3.09953351159669	2.51639498737713
AT1G14200	2.25813029395779	6.24257408025119	4.61051672870799e-34	5.02393488620484e-32	415	255	342	1261	1323	1517	34.9702264334801	21.3232738767986	25.2442976305643	109.553623284098	113.907856551178	136.334685566111
AT1G14205	2.49108579372385	4.62626632057626	1.43714260942215e-34	1.60139907828436e-32	100	87	102	456	478	444	8.42656058638076	7.27499932267248	7.52900104771217	39.616536254995	41.154917181756	39.9028347998374
AT1G14210	0.746458513017577	4.83568135066075	2.84775615723127e-05	0.000242304981402383	279	256	289	402	409	362	23.5101040360023	21.4068945586684	21.3321696351845	34.9251043300614	35.2141446178624	32.5333923368044
AT1G14230	-0.200015213169374	4.98058581670204	0.239077084970695	0.390268683236705	432	422	447	317	341	303	36.4027417331649	35.287927749055	32.9947398855621	27.5404429667399	29.3594702070686	27.2309886134026
AT1G14240	-0.721545263466489	0.722381774779894	0.167402743518732	0.301193606132088	23	22	26	4	14	18	1.93810893486757	1.83965500113557	1.91915712980898	0.347513475921008	1.20537414339871	1.6176824918853
AT1G14250	0.447712600502687	6.83012878082775	0.0112776772373318	0.0382417797145395	1201	941	1624	1629	1684	1029	101.202992642433	78.6870616394805	119.8735068773	141.524863068831	144.989289820245	92.4775157861096
AT1G14260	-0.649673954457459	1.51269888709978	0.17902386517417	0.316104538301715	68	25	32	18	22	28	5.73006119873892	2.09051704674496	2.36203954438029	1.56381064164454	1.89415936819798	2.51639498737713
AT1G14270	0.225367402289993	6.45657550021351	0.0734709620505804	0.163861585294602	884	1058	1210	1079	1115	920	74.4907955836059	88.4706814182469	89.3146202718796	93.741760129692	95.9994407063975	82.6815495852487
AT1G14280	-0.0801141714218386	6.45175357923504	0.571495953013806	0.709754718298048	1059	1096	1344	1081	1008	718	89.2372766097722	91.6482673292992	99.2056608639721	93.9155168676525	86.7869383247073	64.5275571763136
AT1G14290	0.214393752102154	5.3123051330954	0.188767227891733	0.328630597202634	429	468	529	538	481	384	36.1499449155734	39.1344791150657	39.0474662180366	46.7405625113756	41.4132116410558	34.5105598268864
AT1G14300	0.353349175473884	5.08899779183275	0.0296265375151134	0.0819184353582759	369	381	405	403	428	418	31.094008563745	31.8594797923933	29.894562983563	35.0119826990416	36.8500095267606	37.5661823115586
AT1G14310	0.12443180304881	4.6825074253875	0.516024995539635	0.662731066421061	293	296	362	304	328	246	24.6898225180956	24.7517218334604	26.720572345802	26.4110241699966	28.2401942167698	22.1083273890991
AT1G14320	0.220657911793335	7.07987694832218	0.0391662287077029	0.101507953850463	1567	1576	1700	1668	1595	1520	132.044204388586	131.786194626803	125.483350795203	144.913119459061	137.326554194353	136.604299314759
AT1G14330	-0.0711876066145695	4.56398018545707	0.724742400540036	0.828357313315599	293	277	368	228	282	243	24.6898225180956	23.1629288779342	27.1634547603733	19.8082681274975	24.2796791741741	21.8387136404516
AT1G14340	-0.215612714366216	4.4636270927637	0.275322419013243	0.431810866740606	297	272	346	216	225	224	25.0268849415509	22.7448254685852	25.5395525736119	18.7657276997345	19.3720844474793	20.1311598990171
AT1G14345	-0.465976314341849	6.10178002622817	0.000815746259638363	0.00443588736665217	933	1054	1099	685	697	516	78.6198102709325	88.1361986907677	81.1212956023105	59.5116827514727	60.0104127106359	46.3735647673786
AT1G14350	-0.695893403157174	4.73318336343434	0.00053829843514348	0.00309890835853323	356	434	481	270	196	197	29.9985556875155	36.2913759314926	35.5044069014662	23.4571596246681	16.875238007582	17.7046361611891
AT1G14360	2.13744368134869	6.76730049532519	4.26244815137385e-41	5.79781137169286e-39	618	423	518	1772	2003	2046	52.0761444238331	35.3715484309248	38.2355151246559	153.948469833007	172.454600659116	183.876576577629
AT1G14370	1.56737334810402	5.41459426193885	8.97467242413119e-06	8.65985637089724e-05	416	158	252	417	646	1005	35.0544920393439	13.2120677354282	18.6010614119948	36.2282798647651	55.6194069025406	90.3206057969293
AT1G14380	-0.425584437023365	5.85350370662104	0.00400674662955707	0.0164464232621757	814	863	885	635	522	464	68.5922031731394	72.1646484536362	65.3251561492673	55.1677643024601	44.943235918152	41.7002597908211
AT1G14390	-1.73321874867101	1.90693015989866	5.69658424541717e-06	5.80039912608998e-05	56	70	85	19	13	21	4.71887392837322	5.8534477308859	6.27416753976014	1.65068901062479	1.1192759902988	1.88729624053285
AT1G14400	0.399225912977497	6.40574698006214	0.00101262985154047	0.00531172834093957	937	903	992	1062	1053	1048	78.9568726943877	75.5094757284281	73.2232258757889	92.2648278570277	90.6613552142032	94.1850695275441
AT1G14410	0.236661587589337	5.75463636945048	0.093915690225746	0.197410120251773	607	643	668	678	663	577	51.1492227593312	53.7680984422805	49.3075754889385	58.9035341686109	57.083075505239	51.8557109898788
AT1G14430	-1.02535261838984	3.96884286221978	0.000223553195613849	0.00146629187798202	206	254	351	145	115	76	17.3587148079444	21.2396531949288	25.9086212524213	12.5973635021366	9.90128760648942	6.83021496573793
AT1G14440	-0.0304401325712723	4.503283939882	0.890290380842809	0.937740837455953	228	338	319	263	245	225	19.2125581369481	28.2637904719919	23.546581708041	22.8490110418063	21.0940475094775	20.2210311485663
AT1G14450	0.184730460657108	4.93189739899324	0.280458437981605	0.437202163477015	350	351	404	348	353	360	29.4929620523327	29.3508593362993	29.8207492478011	30.2336724051277	30.3926480442675	32.353649837706
AT1G14460	-0.94368051515726	5.4482592083695	1.31785001509125e-08	2.31451076114379e-07	640	737	850	390	323	267	53.9299877528369	61.6284425380416	62.7416753976014	33.8825639022983	27.8097034512703	23.995623629632
AT1G14470	-0.361895655406024	0.875417563809399	0.468484402881112	0.620378533505047	17	36	19	21	18	9	1.43251529968473	3.01034454731275	1.4024609794758	1.82444574858529	1.54976675579834	0.80884124594265
AT1G14480	2.96015940932347	3.3013424127243	1.82954796559697e-08	3.14870632857496e-07	20	39	28	93	113	356	1.68531211727615	3.26120659292214	2.06678460133275	8.07968831516345	9.72909130028961	31.9941648395093
AT1G14490	-0.731237695311887	1.43377750570982	0.0654661258997202	0.150050947253943	27	49	46	21	24	17	2.2751713583228	4.09741341162013	3.39543184504666	1.82444574858529	2.06635567439779	1.52781124233612
AT1G14510	0.157440827858192	5.91054087848396	0.240613086462455	0.391884407043041	726	700	775	719	720	643	61.1768298571243	58.534477308859	57.2056452154601	62.4655472968013	61.9906702319338	57.7872134601249
AT1G14520	0.492516515633968	3.11431346537286	0.156893651829755	0.287478028152941	113	49	114	111	102	114	9.52201346261026	4.09741341162013	8.41476587685477	9.64349895680798	8.78201161619062	10.2453224486069
AT1G14530	0.187053782004604	3.63450042196543	0.4625083251054	0.614956874956183	135	148	163	128	157	144	11.375856791614	12.3758609167302	12.0316389291871	11.1204312294723	13.5174100366856	12.9414599350824
AT1G14560	-0.345916195696497	5.11381173725465	0.0318716501288444	0.0866801648498617	466	470	564	322	340	334	39.2677723325343	39.3017204788053	41.6309469697026	27.9748348116412	29.2733720539687	30.0169973494272
AT1G14570	0.0570017545519669	6.32241422579746	0.648581173071638	0.771297345582871	976	1000	1061	902	883	890	82.2432313230762	83.6206818697986	78.3163736433589	78.3642888201874	76.0246691872188	79.9854120987732
AT1G14580	-0.459805982846151	6.17472971671129	0.000284405336530571	0.00179747758521199	1018	1031	1195	667	725	605	85.7823867693561	86.2129230077623	88.2074142354514	57.9478721098282	62.4211609974333	54.3721059772559
AT1G14590	0.329330906216294	4.83872365852674	0.0702431644110549	0.158440751564414	275	338	370	370	371	304	23.1730416125471	28.2637904719919	27.3110822318971	32.1449965226933	31.9424148000659	27.3208598629517
AT1G14600	-1.29588122711901	2.78665943487555	3.67171536782947e-05	0.000305429110922399	112	115	142	37	55	35	9.43774785674645	9.61637841502684	10.4815504781875	3.21449965226933	4.73539842049494	3.14549373422142
AT1G14610	0.0478856872959511	7.63735818674163	0.649636762928416	0.772059815596546	2393	2527	2673	2383	2202	2069	201.647594832092	211.309463084981	197.304115691516	207.031153279941	189.588133125998	185.94361531726
AT1G14620	0.380412149025178	5.008042290465	0.0249134439523625	0.0718075361078693	352	342	387	375	425	391	29.6614932640603	28.5982731994711	28.5659157398491	32.5793883675945	36.5917150674609	35.1396585737307
AT1G14630	0.409028487566513	3.05378092637262	0.193099259356405	0.333932195728748	82	105	84	107	128	73	6.90977968083222	8.78017159632885	6.20035380399825	9.29598548088698	11.0205635967882	6.56060121709038
AT1G14640	0.00879247892423836	3.10977694970249	0.987244354361022	0.997051584876974	90	131	106	112	90	78	7.58390452774268	10.9543093249436	7.8242559907597	9.73037732578824	7.74883377899172	7.0099574648363
AT1G14650	0.0269402019297748	6.81845611979	0.81161677774349	0.88703966017039	1350	1439	1547	1300	1230	1209	113.75856791614	120.33016121064	114.189849223635	112.941879674328	105.900728312887	108.654340704963
AT1G14660	-0.104971141515815	3.93441946905683	0.673229431851708	0.790572942183681	197	196	215	196	147	137	16.6003243551701	16.3896536464805	15.8699531888051	17.0281603201294	12.6564285056865	12.3123611882381
AT1G14670	0.0142711732010255	7.20153363432825	0.896597427886872	0.941517999691874	1886	1811	1976	1600	1716	1543	158.924932659141	151.437054866205	145.855941865483	139.005390368403	147.744430719442	138.67133805439
AT1G14680	-0.787001178500213	0.563270388113292	0.127893858746345	0.247410266376793	18	17	29	5	16	10	1.51678090554854	1.42155159178658	2.14059833709464	0.434391844901261	1.37757044959853	0.898712495491833
AT1G14685	0.327853129646152	5.5093070684189	0.0252180509336743	0.0724614828911507	502	509	552	577	582	505	42.3013341436314	42.5629270717275	40.74518214056	50.1288189016055	50.1091251041465	45.3849810223376
AT1G14687	-0.903240361626254	1.6036303488827	0.0164637943758273	0.0519378465250225	39	51	54	23	24	18	3.2863586286885	4.26465477535973	3.98594173114173	1.9982024865458	2.06635567439779	1.6176824918853
AT1G14690	-0.249965065819771	6.15289218113718	0.0609966019196893	0.142018177270928	905	1040	1048	787	709	639	76.2603733067458	86.9655091445905	77.3567950784544	68.3732763874584	61.0435905478348	57.4277284619282
AT1G14700	-0.547521207025065	5.3733628567777	0.00570789924451457	0.0219339932426616	512	659	740	427	435	248	43.1439902022695	55.1060293521973	54.6221644637941	37.0970635545677	37.45269659846	22.2880698881975
AT1G14710	0.00820747776034649	6.69089252924526	0.946767888723287	0.973506146943985	1266	1329	1396	1231	1163	1013	106.68025702358	111.131886204962	103.04397512359	106.94727221469	100.132152055193	91.0395757933227
AT1G14720	-0.393759521158886	5.2033198359512	0.0319874961787648	0.0869301668601223	449	532	644	431	342	273	37.8352570328496	44.4862027547328	47.5360458306533	37.4445770304887	29.4455683601685	24.5348511269271
AT1G14730	-0.685991406970523	2.5114834244225	0.0406095157055686	0.104270188148182	71	106	86	58	44	37	5.98285801633034	8.86379227819865	6.34798127552202	5.03894540085462	3.78831873639595	3.32523623331978
AT1G14740	0.549255744776761	6.67920630910641	0.000723393540784112	0.00400322413156146	1063	1026	1135	1085	1248	1636	89.5743390332274	85.7948195984133	83.7785900897383	94.2630303435735	107.450495068685	147.029364262464
AT1G14750	-0.0892624859700323	1.52080807067177	0.848263393943868	0.910455485648297	24	49	35	26	32	28	2.02237454073138	4.09741341162013	2.58348075166594	2.25883759348655	2.75514089919706	2.51639498737713
AT1G14770	-0.586496285615615	3.52469549264145	0.0400132702001668	0.103107098008608	134	167	231	122	97	79	11.2915911857502	13.9646538722564	17.0509729609952	10.5991610155908	8.35152085069108	7.09982871438548
AT1G14780	-0.0139697042369634	1.37580268174164	1	1	41	16	38	17	28	34	3.45488984041611	1.33793090991678	2.80492195895159	1.47693227266429	2.41074828679742	3.05562248467223
AT1G14790	-0.133104755262324	5.69371030584419	0.551838873206909	0.694244196603958	953	531	586	496	603	519	80.3051223882086	44.402582072863	43.254849156464	43.091671014205	51.9171863192445	46.6431785160262
AT1G14800	-0.553182733472529	0.657073957333214	0.252167157624672	0.405668258550686	22	12	31	11	13	13	1.85384332900377	1.00344818243758	2.2882258086184	0.955662058782773	1.1192759902988	1.16832624413938
AT1G14810	0.125664946997567	6.59871865284379	0.273027809329778	0.42931734699922	1124	1184	1287	1186	1152	988	94.7145409909197	99.0068873338415	94.9982779255447	103.037745610579	99.1850723710941	88.7927945545931
AT1G14820	-0.114873332305808	4.19269582754472	0.602983710595437	0.734612868248428	242	220	270	188	189	194	20.3922766190414	18.3965500113557	19.9297086557087	16.3331333682874	16.2725509358826	17.4350224125416
AT1G14830	-0.0848217679223502	6.83084845198645	0.448568286026056	0.602090125581319	1379	1522	1647	1251	1262	1118	116.202270486191	127.270677805833	121.571222799823	108.684839594295	108.655869212084	100.476056995987
AT1G14840	-0.783003666804105	6.18214173937946	5.92029170757764e-06	5.9879955563361e-05	1045	1163	1360	737	623	402	88.0575581276789	97.2508530145758	100.386680636162	64.0293579384458	53.6391493812427	36.1282423187717
AT1G14850	0.00408628408251934	6.37651088258323	0.978380384850998	0.991665615443537	953	1173	1084	939	904	886	80.3051223882086	98.0870598332737	80.0140895658822	81.5787884724567	77.8327304023169	79.6259271005764
AT1G14870	2.87599482219279	3.24632753802097	5.99941900863776e-07	7.68354163034821e-06	51	12	24	100	110	328	4.29754589905419	1.00344818243758	1.77152965828522	8.68783689802521	9.47079684098988	29.4777698521321
AT1G14880	0.800719595715206	6.49267219302228	0.110767752357777	0.223313132960487	1693	323	457	578	1522	1625	142.661670727426	27.0094802439449	33.732877243181	50.2156972705857	131.04138901806	146.040780517423
AT1G14890	0.0314598321845505	4.65485498479446	0.882153147511361	0.933407002594773	294	338	328	322	289	224	24.7740881239594	28.2637904719919	24.2109053298979	27.9748348116412	24.8823662458734	20.1311598990171
AT1G14900	-0.160875338584233	4.34019629179728	0.448789834188269	0.602346505593414	231	306	286	227	207	190	19.4653549545395	25.5879286521584	21.1107284278988	19.7213897585172	17.822317691681	17.0755374143448
AT1G14910	0.74047483033456	6.71010224557772	7.31014767387176e-10	1.55699829991115e-08	997	986	1054	1393	1396	1503	84.0128090462161	82.4499923236214	77.7996774930257	121.021567989491	120.193021727472	135.076488072423
AT1G14920	-0.50983751051561	6.02565495413646	0.000580779943427527	0.00330583631290653	955	924	1087	688	623	459	80.4736535999362	77.2655100476939	80.2355307731679	59.7723178584135	53.6391493812427	41.2509035430752
AT1G14970	0.200629359131762	3.93101753331639	0.43225035571063	0.586969546973904	137	219	190	193	183	156	11.5443880033416	18.3129293294859	14.024609794758	16.7675252131887	15.7559620172832	14.0199149296726
AT1G14980	1.31356766755921	6.54864113149049	3.64744057781523e-27	3.24047164487612e-25	671	677	735	1402	1453	1522	56.5422215346149	56.6112016258536	54.2530957849847	121.803473310313	125.100616454166	136.784041813857
AT1G14990	0.0860806415577613	3.82072241744016	0.730971433300642	0.832657599765779	167	147	215	170	152	151	14.0723561792559	12.2922402348604	15.8699531888051	14.7693227266429	13.086919271186	13.5705586819267
AT1G15000	-0.719050007804184	4.88776166794329	9.78329416497083e-05	0.00072214038478937	433	475	513	284	254	195	36.4870073390287	39.7198238881543	37.8664464458465	24.6734567903916	21.8689308873766	17.5248936620908
AT1G15002	-0.324148417673734	0.386575670347348	0.532581124981379	0.677527227829608	17	14	18	12	9	12	1.43251529968473	1.17068954617718	1.32864724371391	1.04254042776303	0.774883377899172	1.0784549945902
AT1G15010	2.92981072446392	1.8118444860244	1.61870125467261e-06	1.87577231762091e-05	13	6	12	20	61	117	1.0954528762295	0.501724091218791	0.885764829142608	1.73756737960504	5.25198733909439	10.5149361972544
AT1G15020	-0.646666643001452	5.02884642613133	0.00017362250298193	0.00118532518002061	506	471	561	272	318	243	42.6383965670866	39.3853411606751	41.4095057624169	23.6309163626286	27.3792126857708	21.8387136404516
AT1G15030	-0.473282758348821	6.14577412566279	0.000199265700214179	0.0013286400964585	1017	1042	1127	656	681	608	85.6981211634923	87.1327505083301	83.1880802036432	56.9922100510454	58.6328422610374	54.6417197259035
AT1G15040	-0.30652192739899	1.85051131762096	0.394978855748867	0.553318273452298	48	48	51	32	42	27	4.04474908146276	4.01379272975033	3.76450052385608	2.78010780736807	3.61612243019614	2.42652373782795
AT1G15060	-0.191689057525103	6.31255069957538	0.118232626291398	0.233334033804879	1009	1059	1222	873	818	746	85.0239963165818	88.5543021001167	90.2003851010222	75.8448161197601	70.4282892357248	67.0439521636908
AT1G15080	-0.829304971820398	2.69739200739307	0.0116135813191177	0.0391412618518384	79	125	108	60	50	39	6.6569828632408	10.4525852337248	7.97188346228347	5.21270213881513	4.3049076549954	3.50497873241815
AT1G15100	0.137725254824664	4.85878345366311	0.470845180761294	0.622418197061328	382	305	379	381	322	293	32.1894614399745	25.5043079702886	27.975405853754	33.1006585814761	27.7236052981704	26.3322761179107
AT1G15110	0.590946785762402	3.98616339123714	0.0105316061098921	0.0362947522812166	154	170	162	201	215	205	12.9769033030264	14.2155159178658	11.9578251934252	17.4625521650307	18.5111029164802	18.4236061575826
AT1G15120	0.357289125888789	5.47822563105052	0.0207700247925209	0.0623132337972146	491	479	543	492	592	555	41.3744124791295	40.0543066156335	40.080858518703	42.744157538284	50.9701066351456	49.8785434997968
AT1G15125	-0.342372732424023	3.41792950703278	0.410415176531922	0.566902309529999	212	113	126	124	45	133	17.8643084431272	9.44913705128724	9.30053070599738	10.7729177535513	3.87441688949586	11.9528761900414
AT1G15130	0.333953572716257	6.94194165885214	0.00536232711670806	0.0208232285337336	1418	1319	1477	1388	1576	1532	119.488629114879	110.295679386264	109.022887720303	120.58717614459	135.690689285455	137.682754309349
AT1G15140	0.215708006429243	6.76893136845016	0.055655150712891	0.132683009489949	1199	1292	1427	1387	1309	1158	101.034461430705	108.03792097578	105.332200932208	120.50029777561	112.70248240778	104.070906977954
AT1G15150	-0.459922692389865	2.13951578199208	0.219544926036889	0.366614560682886	42	58	92	40	49	28	3.53915544627992	4.84999954844832	6.79086369009333	3.47513475921008	4.21880950189549	2.51639498737713
AT1G15160	-1.13848454221137	3.40691917718835	4.42272311478543e-05	0.000357937496893365	141	195	221	74	74	65	11.8814504267969	16.3060329646107	16.3128356033764	6.42899930453866	6.37126332939319	5.84163122069692
AT1G15165	-0.197298125035149	4.20748714969044	0.407582602691815	0.564439802899219	201	243	321	223	197	143	16.9373867786253	20.3198256943611	23.6942091795648	19.3738762825962	16.9613361606819	12.8515886855332
AT1G15170	-0.340890087546456	4.1944049965086	0.186878153690651	0.326292300393122	211	211	375	206	147	172	17.7800428372634	17.6439638745275	27.6801509107065	17.8969440099319	12.6564285056865	15.4578549224595
AT1G15175	0.62521163621073	3.48434021435294	0.0269558471716082	0.0761545537803707	91	119	129	171	167	106	7.66817013360649	9.95086114250603	9.52197191328303	14.8562010956231	14.3783915676846	9.52635245221343
AT1G15180	0.00993662076855339	6.33179063653256	0.946268273245843	0.973159305101041	917	1018	1186	1023	926	714	77.2715605771115	85.125854143455	87.5430906135944	88.8765714667979	79.7268897705148	64.1680721781169
AT1G15190	1.58910086280104	0.514547534409738	0.00139940239362132	0.00694874456429841	6	11	8	20	16	28	0.505593635182845	0.919827500567784	0.590509886095072	1.73756737960504	1.37757044959853	2.51639498737713
AT1G15200	0.16470344371797	6.35642369765159	0.184274740609106	0.322861393713547	914	1008	1074	961	928	950	77.0187637595201	84.289647324757	79.2759522082634	83.4901125900223	79.8990860767147	85.3776870717242
AT1G15210	-0.403326630066707	0.385228424848178	0.433702067379006	0.588180284323464	15	18	17	10	13	9	1.26398408795711	1.50517227365637	1.25483350795203	0.868783689802521	1.1192759902988	0.80884124594265
AT1G15215	0.164208699577724	3.70965227867995	0.509385404938135	0.657027258752126	135	168	171	164	153	133	11.375856791614	14.0482745541262	12.6221488152822	14.2480525127613	13.1730174242859	11.9528761900414
AT1G15220	-0.198534283645353	3.4295105098566	0.488576194543963	0.639131676393884	106	145	193	116	101	107	8.9321542215636	12.1249988711208	14.2460510020436	10.0778908017092	8.69591346309071	9.61622370176262
AT1G15230	0.55960685595239	4.99165519370399	0.00112652481048254	0.00581330424833781	308	306	384	393	426	421	25.9538066060527	25.5879286521584	28.3444745325634	34.1431990092391	36.6778132205608	37.8357960602062
AT1G15240	0.161297899052302	6.47558983489319	0.180095763810095	0.317586962220113	1034	1059	1164	977	1051	1051	87.130636463177	88.5543021001167	85.9191884268329	84.8801664937063	90.4891589080033	94.4546832761917
AT1G15250	0.0377625612588463	4.32213608360239	0.856738789231922	0.915950733956049	224	263	274	217	234	210	18.8754957134929	21.992239331757	20.2249635987562	18.8526060687147	20.1469678253785	18.8729624053285
AT1G15260	-1.07788097747118	5.03564899582849	1.55066636300209e-07	2.26044291777458e-06	502	586	631	279	260	154	42.3013341436314	49.001719575702	46.5764672657488	24.2390649454903	22.3855198059761	13.8401724305742
AT1G15270	0.208492888704212	5.57345205879095	0.151459255312219	0.280070400574057	550	551	609	553	593	528	46.3460832250942	46.074995710259	44.9525650789873	48.0437380460794	51.0562047882455	47.4520197619688
AT1G15280	-0.0198013158989272	6.65052591798915	0.865273328036871	0.921876936520701	1181	1358	1382	1114	1113	1048	99.5176805251567	113.556885979186	102.010582822924	96.7825030440008	95.8272444001976	94.1850695275441
AT1G15290	-0.62604303327877	8.36966669911342	9.69547332548656e-08	1.47208483755636e-06	4791	5246	5543	3281	2931	2365	403.716517693502	438.674097088963	409.149537328123	285.047928624207	252.35368673583	212.545505183819
AT1G15310	-0.339127899852515	2.20787708132739	0.382462815741041	0.541593489004922	42	58	95	42	54	33	3.53915544627992	4.84999954844832	7.01230489737898	3.64889149717059	4.64930026739503	2.96575123512305
AT1G15340	0.0851977413444665	7.02286514225249	0.43333287649528	0.587892393586925	1554	1582	1760	1517	1440	1437	130.948751512357	132.287918718021	129.912174940916	131.794485743042	123.981340463868	129.144985602176
AT1G15350	-0.0471400543105721	4.44142565072155	0.819507015708975	0.891464170251399	257	274	322	258	228	212	21.6562607069985	22.9120668323248	23.7680229153266	22.414619196905	19.630378906779	19.0527049044269
AT1G15370	0.0692725126917133	5.18649632889126	0.661381110338748	0.781192415437618	423	456	496	415	433	374	35.6443512803906	38.1310309326282	36.6116129378945	36.0545231268046	37.2805002922602	33.6118473313946
AT1G15390	0.180350253772726	5.22819416444813	0.262361710506135	0.416731901128494	394	448	522	450	475	382	33.2006487103402	37.4620654776698	38.5307700677034	39.0952660411134	40.8966227224563	34.330817327788
AT1G15400	0.20851095584963	5.17004477836736	0.197557709730125	0.339233041007074	434	389	469	401	445	417	36.5712729448925	32.5284452473516	34.6186420723236	34.8382259610811	38.3136781294591	37.4763110620095
AT1G15405	-0.0918077486416842	2.19231188290453	0.808947011450229	0.88598744484856	54	52	71	35	60	45	4.55034271664561	4.34827545722953	5.24077523909376	3.04074291430882	5.16588918599448	4.04420622971325
AT1G15410	0.697540800769675	6.44162875277265	1.00943338944311e-06	1.23123405936836e-05	686	847	1057	1350	1190	1002	57.806205622572	70.8267175437194	78.0211187003114	117.28579812334	102.456802188891	90.0509920482817
AT1G15415	0.660241271418307	2.42839562176272	0.0422654445897492	0.107658706398505	45	46	68	83	70	59	3.79195226387134	3.84655136601073	5.01933403180811	7.21090462536093	6.02687071699356	5.30240372340182
AT1G15420	0.0454270429257294	5.22524270875804	0.781614587850586	0.866819163749451	439	501	481	422	440	383	36.9926009742115	41.8939616167691	35.5044069014662	36.6626717096664	37.8831873639595	34.4206885773372
AT1G15430	0.936618959013734	4.57152733423516	0.000243837817611652	0.0015716383257368	210	187	235	246	311	456	17.6957772313996	15.6370675096523	17.3462279040427	21.372078769142	26.7765256140714	40.9812897944276
AT1G15440	-0.161654223771661	5.95771899266892	0.247578897399894	0.400344231648611	783	900	853	704	640	582	65.9799693913613	75.2586136828187	62.963116604887	61.1623717620975	55.1028179839411	52.3050672376247
AT1G15470	-0.194763834537834	5.04443488598861	0.249965998571426	0.403063978396562	435	442	483	309	369	328	36.6555385507563	36.960341386451	35.65203437299	26.8454160148979	31.7702184938661	29.4777698521321
AT1G15480	0.227950329606986	4.26217522730767	0.284236079293615	0.441600128548881	217	212	253	214	225	235	18.2856364724462	17.7275845563973	18.6748751477566	18.591970961774	19.3720844474793	21.1197436440581
AT1G15490	-0.218108029638348	4.84519781586305	0.240940965392721	0.392291542843413	337	396	465	307	322	242	28.3975091761032	33.1137900204402	34.323387129276	26.6716592769374	27.7236052981704	21.7488423909024
AT1G15500	0.0151244412655651	7.56487778552442	0.889849582409635	0.937558878484645	2224	2440	2651	2281	2107	1875	187.406707441108	204.034463762309	195.680213504754	198.169559643955	181.408808581506	168.508592904719
AT1G15510	-0.0847164117975695	4.87313740932029	0.701581419728889	0.811014489647534	378	373	413	421	300	215	31.8523990165193	31.1905143374349	30.4850728696581	36.5757933406861	25.8294459299724	19.3223186530744
AT1G15520	0.614423539288925	4.77504840290245	0.101458715631298	0.20927764881715	469	172	177	486	245	353	39.5205691501258	14.3827572816054	13.0650312298535	42.2228873244025	21.0940475094775	31.7245510908617
AT1G15530	0.153479989730265	4.73751652091693	0.428189411838872	0.583685091380873	319	307	349	274	302	339	26.8807282705546	25.6715493340282	25.7609937808975	23.8046731005891	26.0016422361722	30.4663535971731
AT1G15550	0.549946293345382	5.28096196432116	0.00251801156867509	0.0112921196382398	350	415	460	527	617	379	29.4929620523327	34.7025829759664	33.9543184504666	45.7849004525929	53.1225604626433	34.0612035791405
AT1G15570	0.069521960951265	4.95506838041303	0.695112771604577	0.805647834186817	335	420	415	350	342	346	28.2289779643755	35.1206863853154	30.6327003411819	30.4074291430882	29.4455683601685	31.0954523440174
AT1G15580	0.523951132951505	2.58491382025875	0.129602647236434	0.249581683524084	51	67	69	107	59	62	4.29754589905419	5.60258568527651	5.09314776756999	9.29598548088698	5.07979103289457	5.57201747204937
AT1G15660	-0.439776633039893	4.62726667144461	0.0241269628788986	0.0699962890044551	348	366	381	271	223	192	29.324430840605	30.6051695643463	28.1230333252778	23.5440379936483	19.1998881412795	17.2552799134432
AT1G15670	1.3623946239062	3.4200459671957	0.000231618369763018	0.00150965271210707	108	42	80	123	171	206	9.10068543329122	3.51206863853154	5.90509886095072	10.686039384571	14.7227841800843	18.5134774071318
AT1G15690	-0.195759267897798	8.61219297847911	0.0641837631047784	0.147850544232136	5002	5321	5912	4411	4104	3502	421.496560530765	444.945648229198	436.386805824258	383.220485571892	353.346820322023	314.72911592124
AT1G15700	-0.433680745355801	3.73125932252529	0.0898757738528139	0.1910974436933	182	194	208	112	151	104	15.336340267213	16.2224122827409	15.3532570384719	9.73037732578824	13.0008211180861	9.34660995311507
AT1G15710	-0.0289289711201901	5.71819828308214	0.855813172098998	0.915258821890713	610	677	777	638	630	448	51.4020195769226	56.6112016258536	57.3532726869838	55.4283994094008	54.2418364529421	40.2623197980341
AT1G15720	-0.17674119074098	3.03694655172528	0.544702064480947	0.687958428391247	107	95	130	78	93	77	9.01641982742741	7.94396477763087	9.59578564904492	6.77651278045967	8.00712823829145	6.92008621528712
AT1G15730	-0.0946782609554015	6.26650940943521	0.479077958551715	0.630133682995364	942	1062	1075	926	836	688	79.3782007237067	88.8051641457261	79.3497659440253	80.4493696757135	71.9780559915231	61.8314196898381
AT1G15740	0.423167766562442	6.64991057655728	0.000708117961128226	0.00392750577821485	1168	1011	1140	1222	1249	1299	98.4222276489272	84.5405093703664	84.1476587685477	106.165366893868	107.536593221785	116.742753164389
AT1G15750	0.00125192554081537	7.86009414058178	0.992142915219712	1	2960	2918	3120	2561	2607	2467	249.42619335687	244.005149696072	230.298855577078	222.495502958426	224.45788513146	221.712372637835
AT1G15760	-0.21696250335743	2.46648506691839	0.533239835253443	0.678110158353944	47	84	94	57	62	44	3.96048347559896	7.02413727706308	6.93849116161709	4.95206703187437	5.3380854921943	3.95433498016407
AT1G15780	-0.37811407955669	6.75274897554072	0.00117906526303567	0.00604018290463704	1495	1475	1763	1108	960	1008	125.977080766392	123.340505757953	130.133616148201	96.2612328301193	82.6542269759117	90.5902195455768
AT1G15790	0.84384495103702	4.44787042516352	0.0335264133455886	0.0900751192501081	327	136	128	171	328	410	27.5548531174651	11.3724127342926	9.44815817752115	14.8562010956231	28.2401942167698	36.8472123151652
AT1G15800	0.900935695273008	2.53278278137803	0.00564000557671802	0.0217091783742407	47	47	60	65	85	92	3.96048347559896	3.93017204788053	4.42882414571304	5.64709398371639	7.31834301349218	8.26815495852487
AT1G15810	0.00121362619291844	5.99405183309107	0.996073565735816	1	744	799	931	728	732	634	62.6936107626728	66.8129248139691	68.720587994314	63.2474526176235	63.0238480691327	56.9783722141822
AT1G15820	0.127655480444959	9.35280636952075	0.220781676161281	0.368118775799218	7292	7728	9328	8095	7637	6748	614.464797958885	646.220629489803	688.534527186854	703.280396895141	657.531595223998	606.451191957889
AT1G15825	0.179073193051647	3.60131563759892	0.497273157902989	0.646605913325465	133	134	171	157	152	111	11.2073255798864	11.205171370553	12.6221488152822	13.6399039298996	13.086919271186	9.97570869995935
AT1G15830	0.0766802677014769	5.59445944224957	0.651408027999411	0.773550100592403	517	622	687	614	606	414	43.5653182315885	52.0120641230147	50.7100364684143	53.3433185538748	52.1754807785443	37.2066973133619
AT1G15860	0.309153567731347	5.69129277655566	0.0338493459366844	0.0907572933536198	552	553	688	600	643	630	46.5146144368218	46.2422370739986	50.7838502041762	52.1270213881513	55.3611124432409	56.6188872159855
AT1G15870	0.187726245301203	1.65100947227938	0.676642303254641	0.793167275287657	42	40	25	40	39	26	3.53915544627992	3.34482727479194	1.8453433940471	3.47513475921008	3.35782797089641	2.33665248827877
AT1G15880	0.410995768786601	5.358105551287	0.00763584486535276	0.0279409588644439	456	422	484	495	529	509	38.4251162738963	35.287927749055	35.7258481087518	43.0047926452248	45.5459229898513	45.7444660205343
AT1G15885	0.0442477747409828	3.14783740149516	0.896208675801608	0.941159880349029	95	128	109	94	96	100	8.00523255706172	10.7034472793342	8.04569719804535	8.1665666841437	8.26542269759117	8.98712495491833
AT1G15890	0.721394936560355	2.91291545702863	0.116516337242317	0.231024015515868	118	33	64	65	100	136	9.94334149192929	2.75948250170335	4.72407908876057	5.64709398371639	8.6098153099908	12.2224899386889
AT1G15910	-0.32998113150712	5.44253881045406	0.0383157551249349	0.0997851752539307	587	633	651	480	375	406	49.463910642055	52.9318916235825	48.0527419809865	41.701617110521	32.2868074124655	36.4877273169684
AT1G15920	0.173839480637004	4.9809246265626	0.32175344742393	0.482507850026017	362	332	458	366	357	371	30.5041493226983	27.7620663807731	33.8066909789429	31.7974830467723	30.7370406566672	33.342233582747
AT1G15930	0.302760930092021	6.29597598913658	0.0168565835948782	0.0528725188043547	882	927	911	985	937	925	74.3222643718783	77.5163720933033	67.2443132790763	85.5751934455483	80.6739694546138	83.1309058329946
AT1G15940	-0.0128252346665382	6.2043108677424	0.938337130798113	0.968537954298261	882	1004	979	773	693	929	74.3222643718783	83.9551645972778	72.2636473108844	67.1569792217349	59.6660200982363	83.4903908311913
AT1G15950	-0.210271051464697	7.3224127320124	0.0454646259426771	0.114083819016211	2140	2100	2424	1711	1605	1558	180.328396548548	175.603431926577	178.924495486807	148.648889325211	138.187535725352	140.019406797628
AT1G15960	-0.295518138615476	6.26778808587592	0.0228592279721323	0.06718087395467	984	1138	1168	734	751	780	82.9173561699866	95.1603359678308	86.2144433698805	63.7687228315051	64.6597129780309	70.099574648363
AT1G15970	0.776051539604352	5.72437319468682	4.40728600660184e-08	7.07857507395832e-07	459	480	576	741	738	711	38.6779130914877	40.1379272975033	42.5167117988452	64.3768714143668	63.5404369877321	63.8984584294694
AT1G15980	0.0973669332971404	7.41781817335184	0.358080625658504	0.517848964647505	2014	2051	2353	2057	2027	1733	169.710930209708	171.506018514957	173.683720247713	178.708804992379	174.520956333514	155.746875468735
AT1G15990	-0.155037798184706	1.40220331878703	0.694509164437888	0.805184825429606	29	38	34	24	31	22	2.44370257005042	3.17758591105235	2.50966701590406	2.08508085552605	2.66904274609715	1.97716749008203
AT1G16000	0.29612858816412	3.91493806250899	0.214689242083832	0.360490032489308	181	157	182	168	193	180	15.2520746613492	13.1284470535584	13.4340999086629	14.5955659886824	16.6169435482823	16.176824918853
AT1G16010	-0.166783717732117	6.23522150404374	0.187510982296928	0.327078721486009	1017	965	1104	772	780	774	85.6981211634923	80.6939580043556	81.4903642811199	67.0701008527546	67.1565594179283	69.5603471510679
AT1G16020	-0.380805075157405	5.67254058942641	0.0143823325637692	0.0465097139129727	661	687	896	548	503	405	55.6995654759768	57.4474084445516	66.137107242648	47.6093462011782	43.3073710092537	36.3978560674193
AT1G16022	0.110705797157565	0.925201473361275	0.871133956975471	0.926119827157569	20	20	25	12	22	25	1.68531211727615	1.67241363739597	1.8453433940471	1.04254042776303	1.89415936819798	2.24678123872958
AT1G16025	-0.00258599321144533	0.705840332706657	1	1	17	19	21	10	20	18	1.43251529968473	1.58879295552617	1.55008845099956	0.868783689802521	1.72196306199816	1.6176824918853
AT1G16030	5.72280049134143	8.86120265044665	1.59065924120038e-252	3.13725722141951e-249	189	227	257	9226	9233	11403	15.9261995082596	18.9818947844443	18.9701300908042	801.539832211806	794.944247571451	1024.80185860934
AT1G16040	2.14215738357	5.52496354596757	8.67273346790753e-30	8.46793674195743e-28	220	193	248	705	775	973	18.5384332900377	16.1387916008711	18.3058064689472	61.2492501310777	66.7260686524287	87.4447258113554
AT1G16060	-0.834008721011142	4.17900567016213	0.000777923546525918	0.00426075704196908	253	258	387	151	172	102	21.3191982835433	21.574135922408	28.5659157398491	13.1186337160181	14.8088823331842	9.1668674540167
AT1G16070	0.977076924917897	2.36110852651381	0.0119074970465432	0.0399000279050241	26	63	42	94	72	54	2.190905752459	5.26810295779731	3.10017690199913	8.1665666841437	6.19906702319338	4.8530474756559
AT1G16080	0.093316746478542	6.91732148430684	0.395936720825474	0.554227107511768	1384	1489	1670	1429	1418	1255	116.62359851551	124.51119530413	123.268938722346	124.14918927278	122.08718109567	112.788418184225
AT1G16090	-0.0884178037392081	3.97842002083438	0.818318734603753	0.890802008463648	203	185	238	75	151	263	17.1059179903529	15.4698261459127	17.5676691113284	6.51587767351891	13.0008211180861	23.6361386314352
AT1G16110	0.177136528528855	4.31552823043426	0.591527227286819	0.726128327493964	346	162	204	166	208	309	29.1558996288774	13.5465504629074	15.0580020954243	14.4218092507219	17.9084158447809	27.7702161106976
AT1G16130	3.02103297427378	2.85861373573784	2.83406029036491e-06	3.09377668399574e-05	33	10	18	53	77	284	2.78076499350565	0.836206818697986	1.32864724371391	4.60455355595336	6.62955778869292	25.5234348719681
AT1G16170	-0.611629919936635	4.04303234514567	0.00842069970594399	0.0302069243120623	228	241	298	132	166	126	19.2125581369481	20.1525843306215	21.9964932570414	11.4679447053933	14.2922934145847	11.3237774431971
AT1G16180	0.404628070910809	6.99714458142613	0.000700865064787514	0.00389165587635252	1492	1273	1493	1562	1593	1618	125.724283948801	106.449128020254	110.203907492493	135.704012347154	137.154357888153	145.411681770579
AT1G16190	0.0764665846946712	5.46840119203532	0.61288517689446	0.74227413840279	527	552	588	544	499	448	44.4079742902266	46.1586163921288	43.4024766279878	47.2618327252572	42.9629783968541	40.2623197980341
AT1G16210	0.209895506532446	6.13999542309736	0.123285917747801	0.240725488143736	831	784	920	795	801	879	70.0247184728241	65.5586145859221	67.9086369009333	69.0683033393004	68.9646206330263	78.9968283537322
AT1G16220	0.764019622395967	3.15355392234356	0.0122199512868011	0.040685402868456	56	98	100	131	126	107	4.71887392837322	8.19482682324026	7.3813735761884	11.381066336413	10.8483672905884	9.61622370176262
AT1G16240	0.522222037838766	5.98600343628849	0.000352983901854926	0.00215605496942852	662	608	749	729	838	878	55.7838310818406	50.8413745768375	55.2864880856511	63.3343309866038	72.1502522977229	78.906957104183
AT1G16250	-0.00734820987988106	4.25560952215359	0.975412756298512	0.990071280898262	240	234	263	200	222	199	20.2237454073138	19.5672395575329	19.4130125053755	17.3756737960504	19.1137899881796	17.8843786602875
AT1G16260	-0.0692391190962997	6.22563715379005	0.699510244846392	0.809365279778564	1183	852	911	658	901	832	99.6862117368844	71.2448209530684	67.2443132790763	57.1659667890059	77.5744359430171	74.7728796249205
AT1G16270	0.0828006784273114	6.43097255976756	0.493607272102836	0.643663882822098	1061	1064	1118	1023	963	927	89.4058078214998	88.9724055094657	82.5237565817863	88.8765714667979	82.9125214352114	83.310648332093
AT1G16280	0.508015682501051	5.01038752357539	0.00305341745411572	0.0131662773169052	317	342	371	458	433	352	26.712197058827	28.5982731994711	27.384895967659	39.7902929929555	37.2805002922602	31.6346798413125
AT1G16300	-0.502774580255847	4.41360539487508	0.0149290698586162	0.0479085657047653	269	324	372	189	183	201	22.6674479773642	27.0931009258147	27.4587097034208	16.4200117372677	15.7559620172832	18.0641211593859
AT1G16310	-0.997708255024799	3.3692186792106	0.000190060304846085	0.00127730649111417	164	164	196	75	82	65	13.8195593616644	13.713791826647	14.4674922093293	6.51587767351891	7.06004855419246	5.84163122069692
AT1G16320	-0.0269589015162143	6.20925285368518	0.838864836383783	0.903847646435256	931	865	1105	882	800	726	78.4512790592049	72.3318898173758	81.5641780168818	76.6267214405824	68.8785224799264	65.2465271727071
AT1G16330	-0.545732475139277	2.0641670506787	0.117461136943134	0.232319093855739	56	62	66	35	45	27	4.71887392837322	5.18448227592751	4.87170656028434	3.04074291430882	3.87441688949586	2.42652373782795
AT1G16340	-0.107208287751371	4.43516433840266	0.610283944139483	0.740442312393149	254	274	340	269	218	194	21.4034638894071	22.9120668323248	25.0966701590406	23.3702812556878	18.76939737578	17.4350224125416
AT1G16350	0.233695900826069	6.49499868018402	0.0543987349348009	0.130381121535919	947	1099	1173	1164	1117	927	79.7995287530258	91.8991293749086	86.5835120486899	101.126421493013	96.1716370125973	83.310648332093
AT1G16370	0.855775864212885	0.781870707208451	0.0740536048295978	0.164844553263782	8	12	24	20	32	15	0.674124846910461	1.00344818243758	1.77152965828522	1.73756737960504	2.75514089919706	1.34806874323775
AT1G16390	-2.31113392004713	3.37554007812133	2.52972449952721e-10	5.68913982943846e-09	149	222	288	45	49	18	12.5555752737073	18.5637913750953	21.2583558994226	3.90952660411135	4.21880950189549	1.6176824918853
AT1G16400	-0.547095809828434	4.54519571565033	0.0231141559106938	0.0677319646174616	287	369	416	289	174	158	24.1842288829128	30.8560316099557	30.7065140769437	25.1078486352929	14.981078639384	14.199657428771
AT1G16410	-0.252383486619739	7.76215093223268	0.0456008738341125	0.11431375655674	2843	2981	3344	2546	2292	1703	239.567117470805	249.27325265387	246.83313238774	221.192327423722	197.336966904989	153.050737982259
AT1G16420	2.48104866193182	2.71239674004805	0.00107869606346093	0.00559282924806515	52	10	13	30	72	253	4.38181150491799	0.836206818697986	0.959578564904492	2.60635106940756	6.19906702319338	22.7374261359434
AT1G16430	0.151432547868634	3.44101941274931	0.582991552107726	0.718910235266099	103	135	158	138	124	109	8.67935740397218	11.2887920524228	11.6625702503777	11.9892149192748	10.6761709843886	9.79596620086098
AT1G16445	-0.00683971599116737	2.95601244814367	0.986836625406762	0.996895040099241	104	98	92	116	68	66	8.76362300983599	8.19482682324026	6.79086369009333	10.0778908017092	5.85467441079375	5.9315024702461
AT1G16460	0.0547958841999239	6.42753178670478	0.655431575806934	0.776494291785209	1060	1039	1174	1061	947	874	89.321542215636	86.8818884627207	86.6573257844518	92.1779494880475	81.5349509856129	78.5474721059862
AT1G16470	0.27418633623374	5.99746732748032	0.0514031591250067	0.124870613058567	770	695	771	723	765	801	64.8845165151318	58.11637389951	56.9103902724125	62.8130607727223	65.8650871214297	71.9868708888959
AT1G16480	-0.532016396560277	2.24302235701546	0.101132651802285	0.208731612756014	59	72	78	41	42	39	4.97167074596465	6.0206890946255	5.75747138942695	3.56201312819034	3.61612243019614	3.50497873241815
AT1G16489	-1.22956271862265	1.78032900650134	0.000815401074290036	0.0044352331462279	50	57	69	24	17	22	4.21328029319038	4.76637886657852	5.09314776756999	2.08508085552605	1.46366860269844	1.97716749008203
AT1G16490	-1.37239339934897	2.51542330805862	2.19938248387316e-05	0.000193394653274321	92	100	116	35	28	37	7.7524357394703	8.36206818697986	8.56239334837854	3.04074291430882	2.41074828679742	3.32523623331978
AT1G16500	0.042984722162808	3.95762084252592	0.87301957963609	0.927321417059452	214	159	215	150	183	179	18.0328396548548	13.295688417298	15.8699531888051	13.0317553470378	15.7559620172832	16.0869536693038
AT1G16510	-0.282594125793096	2.69268683008329	0.583206459761032	0.719091085638086	170	39	53	75	52	60	14.3251529968473	3.26120659292214	3.91212799537985	6.51587767351891	4.47710396119522	5.392274972951
AT1G16515	-0.418150349668017	1.64538345784219	0.289894546474672	0.447490814754633	51	29	51	30	30	23	4.29754589905419	2.42499977422416	3.76450052385608	2.60635106940756	2.58294459299724	2.06703873963122
AT1G16520	0.0607152176226589	4.68989963372735	0.761286903893602	0.852465833351264	286	338	352	252	289	317	24.099963277049	28.2637904719919	25.9824349881832	21.8933489830235	24.8823662458734	28.4891861070911
AT1G16530	-0.563832205300116	2.57913384140261	0.150617676220341	0.278932622356224	88	111	66	34	77	43	7.41537331601507	9.28189568754764	4.87170656028434	2.95386454532857	6.62955778869292	3.86446373061488
AT1G16540	0.0539851889893399	4.34629311836319	0.810241331939941	0.88661727640099	257	225	288	204	214	255	21.6562607069985	18.8146534207047	21.2583558994226	17.7231872719714	18.4250047633803	22.9171686350418
AT1G16550	-1.14164700107601	3.02612468482957	0.000194630236465089	0.00130346083320915	112	127	188	60	50	52	9.43774785674645	10.6198265974644	13.8769823232342	5.21270213881513	4.3049076549954	4.67330497655753
AT1G16560	0.241708866376954	6.07335101405249	0.0844765540223974	0.182309998356904	834	702	853	749	826	815	70.2775152904155	58.7017186725986	62.963116604887	65.0718983662088	71.117074460524	73.2450683825844
AT1G16570	0.587072361105642	4.99437528758991	0.000448236169136042	0.00265482341257362	296	320	372	428	428	398	24.942619335687	26.7586181983355	27.4587097034208	37.1839419235479	36.8500095267606	35.768757320575
AT1G16590	-0.210990719032578	3.01646377223737	0.473965424663407	0.625201984392482	91	102	139	81	82	78	7.66817013360649	8.52930955071946	10.2601092709019	7.03714788740042	7.06004855419246	7.0099574648363
AT1G16610	0.145262409907374	6.50740478753403	0.222761207827581	0.370479745508337	1066	1104	1177	1065	999	1067	89.8271358508189	92.3172327842576	86.8787669917374	92.5254629639685	86.0120549468081	95.8926232689786
AT1G16630	-1.23262597452805	3.13349293055843	0.0013791628282178	0.0068761553330465	114	207	143	60	31	75	9.60627906847406	17.3094811470483	10.5553642139494	5.21270213881513	2.66904274609715	6.74034371618875
AT1G16640	1.61723707019192	2.05599843131875	0.000164644684110149	0.00113351709458839	18	29	31	39	66	95	1.51678090554854	2.42499977422416	2.2882258086184	3.38825639022983	5.68247810459393	8.53776870717242
AT1G16650	-0.107159120572462	3.87345202492735	0.664583590824889	0.783644281442523	187	181	216	160	174	126	15.757668296532	15.1353434184335	15.9437669245669	13.9005390368403	14.981078639384	11.3237774431971
AT1G16670	-0.0712960427153633	5.13309321295424	0.76308924847206	0.853723211487077	588	383	405	279	426	411	49.5481762479189	32.0267211561329	29.894562983563	24.2390649454903	36.6778132205608	36.9370835647143
AT1G16680	-0.333447758750685	5.37069199840294	0.0555874429996302	0.13259605986923	489	621	680	458	436	310	41.2058812674019	51.9284434411449	50.1933403180811	39.7902929929555	37.5387947515599	27.8600873602468
AT1G16690	-0.595399300261496	4.08170699497277	0.00801734812162474	0.029070953646076	243	258	281	161	153	125	20.4765422249052	21.574135922408	20.7416597490894	13.9874174058206	13.1730174242859	11.2339061936479
AT1G16700	0.212474897981778	5.91496550248834	0.123750425574097	0.241346757986379	703	705	755	663	761	699	59.2387209222567	58.952580718208	55.7293705002224	57.6003586339071	65.52069450903	62.8200034348792
AT1G16710	-0.311402129497857	6.5140639527216	0.00658271678200546	0.0247508469357669	1226	1262	1439	927	875	873	103.309632789028	105.529300519686	106.217965761351	80.5362480446937	75.3358839624195	78.4576008564371
AT1G16720	-0.241065100241429	7.55492359258089	0.019672158027723	0.0596363315064219	2440	2561	2914	1924	1978	1764	205.60807830769	214.152566268554	215.09322601013	167.153981918005	170.302146831618	158.532884204759
AT1G16730	-0.0870302645090088	5.55386659074629	0.566414766862348	0.705788652001025	562	586	732	536	526	434	47.3572704954599	49.001719575702	54.0316545776991	46.5668057734151	45.2876285305516	39.0041223043456
AT1G16740	-0.1087955582465	4.70045308513366	0.567193787881695	0.706268074316447	297	351	396	268	271	277	25.0268849415509	29.3508593362993	29.2302393617061	23.2834028867076	23.3325994900751	24.8943361251238
AT1G16750	-0.667490429210469	4.38238761820873	0.00175985402587547	0.00837182849791169	279	317	393	206	176	144	23.5101040360023	26.5077561527262	29.0087981544204	17.8969440099319	15.1532749455838	12.9414599350824
AT1G16770	-0.553782306779144	0.954777558378942	0.226175510833249	0.374547405555346	22	32	27	22	17	8	1.85384332900377	2.67586181983355	1.99297086557087	1.91132411756555	1.46366860269844	0.718969996393467
AT1G16780	-0.0367988073416546	5.69504660699048	0.827973514686193	0.896963727900461	572	717	746	639	620	426	48.1999265540979	59.9560289006456	55.0650468783655	55.5152777783811	53.380854921943	38.2851523079521
AT1G16790	-0.150053765754737	3.82401552244641	0.559427337031232	0.700021703797665	177	185	210	180	148	110	14.9150122378939	15.4698261459127	15.5008845099956	15.6381064164454	12.7425266587864	9.88583745041017
AT1G16800	-0.739342440012818	4.66022341242778	9.95716147746251e-05	0.000732780208283556	368	415	435	234	196	188	31.0097429578812	34.7025829759664	32.1089750564195	20.329538341379	16.875238007582	16.8957949152465
AT1G16810	0.135164773047458	5.37907122104543	0.374857916843879	0.53443130648488	457	525	554	473	496	458	38.5093818797601	43.9008579816443	40.8928096120837	41.0934685276592	42.7046839375544	41.161032293526
AT1G16820	-0.236161246013572	2.08262982137345	0.521869440359247	0.668275566246991	58	44	69	55	39	29	4.88740514010084	3.67931000227114	5.09314776756999	4.77831029391387	3.35782797089641	2.60626623692632
AT1G16825	-0.0473960182666149	3.33209368800197	0.879554621452804	0.931607099452965	136	120	134	119	111	91	11.4601223974778	10.0344818243758	9.89104059209245	10.33852590865	9.55689499408979	8.17828370897568
AT1G16830	-0.491889843464578	2.36125661665106	0.154010310689169	0.283379546387021	71	91	61	39	48	48	5.98285801633034	7.60948205015167	4.50263788147492	3.38825639022983	4.13271134879559	4.3138199783608
AT1G16840	0.854530528754282	5.65514307989588	3.06730097133086e-08	5.07094526886492e-07	487	412	490	673	727	726	41.0373500556743	34.451720930357	36.1687305233231	58.4691423237097	62.5933573036331	65.2465271727071
AT1G16850	0.247272663771948	3.15553933796283	0.429162481300697	0.584363625012211	122	73	116	97	120	96	10.2804039153845	6.1043097764953	8.56239334837854	8.42720179108445	10.331778371989	8.6276399567216
AT1G16858	-0.393382168985705	6.02841623693389	0.00305052798023204	0.0131595720372083	851	972	1051	664	639	550	71.7100305901002	81.2793027774442	77.5782362857401	57.6872370028874	55.0167198308412	49.4291872520508
AT1G16860	-0.393382218668826	6.02841623693389	0.00305448844729832	0.013168016534659	851	972	1051	664	639	550	71.7100305901002	81.2793027774442	77.5782362857401	57.6872370028874	55.0167198308412	49.4291872520508
AT1G16870	0.251610231985529	5.8391129061577	0.0676395012907106	0.153887862954976	648	665	710	732	688	623	54.6041125997473	55.6077534434161	52.4077523909376	63.5949660935445	59.2355293327367	55.9897884691412
AT1G16880	-0.113977778568589	7.35048641703246	0.293351174501495	0.451166969330396	2054	2135	2398	1858	1807	1496	173.081554444261	178.53015579202	177.005338356998	161.420009565308	155.579362651534	134.447389325578
AT1G16890	0.200227742740971	6.43381919870864	0.0910532846164883	0.192790545624369	1001	969	1153	1011	1048	975	84.3498714696714	81.0284407318348	85.1072373334522	87.8340310390349	90.2308644487036	87.6244683104538
AT1G16900	-0.0884306209247647	5.35553721959683	0.574497994726512	0.712451204099031	546	486	601	422	482	397	46.0090208016389	40.6396513887221	44.3620551928923	36.6626717096664	41.4993097941557	35.6788860710258
AT1G16916	-0.0924258513299928	3.0615203597705	0.764751568341585	0.854941297787229	109	107	111	93	96	72	9.18495103915503	8.94741296006845	8.19332466956912	8.07968831516345	8.26542269759117	6.4707299675412
AT1G16920	0.0630493989869386	5.37894534740002	0.68014520021565	0.795640793822851	481	515	581	480	498	417	40.5317564204914	43.0646511629463	42.8857804776546	41.701617110521	42.8768802437542	37.4763110620095
AT1G16930	-0.654405246836887	3.42173354991548	0.0219070165522117	0.0649049252605186	161	160	178	93	114	63	13.566762544073	13.3793090991678	13.1388449656153	8.07968831516345	9.81518945338952	5.66188872159855
AT1G16960	-0.364090146493412	4.0353423732239	0.110548989777539	0.223054498760349	209	244	256	159	174	134	17.6115116255358	20.4034463762309	18.8963163550423	13.8136606678601	14.981078639384	12.0427474395906
AT1G16970	-0.248718145009834	5.24607415763966	0.140870038957387	0.265924557652809	560	506	520	364	368	400	47.1887392837322	42.3120650261181	38.3831425961797	31.6237263088118	31.6841203407662	35.9484998196733
AT1G17020	1.02960371286479	2.88142774633721	0.0641026392614391	0.147715428689492	88	49	45	48	229	48	7.41537331601507	4.09741341162013	3.32161810928478	4.1701617110521	19.7164770598789	4.3138199783608
AT1G17030	-1.70981354022209	1.53770464045746	1.213808859907e-05	0.000113621035329596	47	49	64	12	16	13	3.96048347559896	4.09741341162013	4.72407908876057	1.04254042776303	1.37757044959853	1.16832624413938
AT1G17040	-0.266954806712892	4.31995517404602	0.204104020614035	0.347388988485555	247	256	341	217	192	182	20.8136046483605	21.4068945586684	25.1704838948024	18.8526060687147	16.5308453951823	16.3565674179514
AT1G17050	-0.376507776569568	6.85425677887166	0.00115722932830942	0.00594685618609867	1523	1639	1920	1183	1170	960	128.336517730579	137.0542975846	141.722372662817	102.777110503638	100.734839126892	86.276399567216
AT1G17060	-0.500571304912013	0.969988475583787	0.288358695124809	0.44572860946127	19	35	27	14	11	23	1.60104651141234	2.92672386544295	1.99297086557087	1.21629716572353	0.947079684098988	2.06703873963122
AT1G17070	0.0536203978730443	5.20345761261599	0.736460496274069	0.836199562541686	443	439	518	412	401	414	37.3296633976668	36.7094793408416	38.2355151246559	35.7938880198639	34.5253593930631	37.2066973133619
AT1G17080	0.461731780329515	5.51328887633954	0.00401767103329153	0.0164777402192488	502	446	540	517	592	621	42.3013341436314	37.2948241139302	39.8594173114173	44.9161167627903	50.9701066351456	55.8100459700429
AT1G17090	0.45602167126049	2.27858065888535	0.157693205292762	0.288380443948925	43	48	64	56	64	59	3.62342105214373	4.01379272975033	4.72407908876057	4.86518866289412	5.51028179839411	5.30240372340182
AT1G17100	-0.0568613224757745	6.11040447867572	0.663618903163865	0.782948832152952	838	908	985	815	746	664	70.6145777138707	75.9275791377771	72.7065297254557	70.8058707189055	64.2292222125314	59.6745097006577
AT1G17110	0.0823814661066356	6.77205963882853	0.477708800444078	0.62883605894404	1348	1295	1473	1301	1164	1222	113.590036704413	108.288783021389	108.727632777255	113.028758043308	100.218250208293	109.822666949102
AT1G17120	-0.0377782328332405	5.67581079237341	0.800527930685814	0.879599575315672	602	656	751	525	579	548	50.7278947300122	54.8551673065879	55.4341155571749	45.6111437146324	49.8508306448468	49.2494447529525
AT1G17130	-0.0414493271169739	5.78733778550888	0.773595075098105	0.861136452543172	703	693	772	571	597	613	59.2387209222567	57.9491325357704	56.9842040081744	49.607548687724	51.4005974006451	55.0910759736494
AT1G17140	-0.0880979181988013	5.81856243542093	0.530360128733132	0.675554948269411	656	769	831	619	634	543	55.2782374466578	64.3043043578751	61.3392144181256	53.7777103987761	54.5862290653417	48.8000885052066
AT1G17145	0.534035402284898	5.21836158840498	0.000769083243202582	0.00421585014054601	346	375	461	514	476	454	29.1558996288774	31.3577557011745	34.0281321862285	44.6554816558496	40.9827208755562	40.8015472953292
AT1G17147	1.00002604842789	1.38938676541877	0.0761090258177821	0.16830343269471	33	14	17	16	28	64	2.78076499350565	1.17068954617718	1.25483350795203	1.39005390368403	2.41074828679742	5.75175997114773
AT1G17160	-0.122259603894981	5.04956054790508	0.461492760029449	0.614254400463006	420	442	471	339	376	323	35.3915544627992	36.960341386451	34.7662695438474	29.4517670843055	32.3729055655654	29.0284136043862
AT1G17170	0.30108102513559	1.60174593453253	0.507194633597296	0.655117109887217	44	19	37	50	29	26	3.70768665800753	1.58879295552617	2.73110822318971	4.34391844901261	2.49684643989733	2.33665248827877
AT1G17190	-0.600951846945982	3.18535038002281	0.0367258558258864	0.0966049685854839	123	121	175	90	81	62	10.3646695212483	10.1181025062456	12.9174037583297	7.81905320822269	6.97395040109255	5.57201747204937
AT1G17200	0.133545206376887	5.47574054332857	0.371229940796788	0.530870658521973	491	533	623	553	505	469	41.3744124791295	44.5698234366026	45.9859573796537	48.0437380460794	43.4795673154536	42.149616038567
AT1G17210	0.211344223167142	7.0404924145921	0.0509913984878201	0.12411493920465	1468	1533	1738	1657	1531	1454	123.70190940807	128.190505306401	128.288272754154	143.957457400278	131.816272395959	130.672796844513
AT1G17220	-0.243381539373554	8.42545980719373	0.0212766877733374	0.0634376587987201	4439	4752	5294	3809	3523	3038	374.055024429442	397.365480245283	390.769917123414	330.91970744578	303.323793370976	273.028856130419
AT1G17230	0.0221311111195956	5.45205582244193	0.887967563315577	0.936544612367547	556	524	600	522	477	447	46.851676860277	43.8172372997745	44.2882414571304	45.3505086076916	41.0688190286561	40.172448548485
AT1G17232	-0.044688936701146	3.99958060868861	0.847457783142218	0.909825804633061	194	209	221	182	177	154	16.3475275375787	17.4767225107879	16.3128356033764	15.8118631544059	15.2393730986837	13.8401724305742
AT1G17240	-0.978735154057539	1.17175365135564	0.0771401240136152	0.170051899761865	52	14	40	16	7	22	4.38181150491799	1.17068954617718	2.95254943047536	1.39005390368403	0.602687071699356	1.97716749008203
AT1G17250	-0.770465104214049	3.43415367152023	0.00606655696792372	0.0230807683407329	198	154	164	91	77	89	16.6845899610339	12.877585007949	12.105452664949	7.90593157720294	6.62955778869292	7.99854120987732
AT1G17255	-0.802888851096813	3.70608911647068	0.00181595203285397	0.00860548340797186	226	199	206	110	93	104	19.0440269252205	16.6405156920899	15.2056295669481	9.55662058782773	8.00712823829145	9.34660995311507
AT1G17260	-0.54488200331775	2.47314136005209	0.131354165680195	0.252073887429536	81	68	99	45	33	64	6.82551407496841	5.6862063671463	7.30755984042651	3.90952660411135	2.84123905229697	5.75175997114773
AT1G17270	-0.512201398032997	3.85272096170752	0.0354638215222204	0.0941252559580516	195	203	255	122	125	138	16.4317931434425	16.9749984195691	18.8225026192804	10.5991610155908	10.7622691374885	12.4022324377873
AT1G17280	0.284444462387633	5.90848352668013	0.0325342585393469	0.0880451675592122	650	680	771	766	721	678	54.7726438114749	56.862063671463	56.9103902724125	66.5488306388731	62.0767683850337	60.9327071943463
AT1G17290	0.484303595918473	7.40243564449469	7.80906929683634e-05	0.000593290730899473	1923	1662	1874	2029	2163	2274	162.042760076102	138.977573267605	138.326940817771	176.276210660932	186.230305155101	204.367221474843
AT1G17330	0.000334248548066915	4.71221050948177	1	1	363	289	358	217	314	322	30.5884149285621	24.1663770603718	26.4253174027545	18.8526060687147	27.0348200733711	28.938542354837
AT1G17340	0.0491510297731893	5.81391576177865	0.766859188725951	0.856353986502078	746	672	716	521	662	686	62.8621419744005	56.1930982165046	52.8506348055089	45.2636302387114	56.9969773521391	61.6516771907398
AT1G17350	-0.0708991994227084	4.16537172580005	0.752219846436624	0.846805481236846	230	242	233	196	192	182	19.3810893486757	20.2362050124913	17.198600432519	17.0281603201294	16.5308453951823	16.3565674179514
AT1G17360	0.00609996057382051	7.11406052086355	0.959447750824712	0.980325291215436	1664	1797	1900	1711	1436	1415	140.217968157376	150.266365320028	140.24609794758	148.648889325211	123.636947851468	127.167818112094
AT1G17370	0.119571306159516	7.07021911170499	0.280752711720662	0.437418890375749	1638	1572	1785	1597	1478	1517	138.027062404917	131.451711899323	131.757518334963	138.744755261463	127.253070281664	136.334685566111
AT1G17380	2.42983614156256	4.95852990113725	7.51370524235923e-13	2.30829919774223e-11	166	83	127	391	439	869	13.9880905733921	6.94051659519328	9.37434444175926	33.9694422712786	37.7970892108596	78.0981158582403
AT1G17410	0.238412327413397	3.76466182299032	0.329314124992771	0.489270243859316	159	156	163	165	154	159	13.3982313323454	13.0448263716886	12.0316389291871	14.3349308817416	13.2591155773858	14.2895286783202
AT1G17420	1.10699809324277	6.72204475712964	1.15726368816177e-09	2.40767001282853e-08	964	685	947	1252	1531	1921	81.2320440527105	57.280167080812	69.9016077665041	108.771717963276	131.816272395959	172.642670383981
AT1G17430	-0.755708075766828	3.69836275592167	0.0094802393477716	0.0332749669918998	257	190	169	94	127	92	21.6562607069985	15.8879295552617	12.4745213437584	8.1665666841437	10.9344654436883	8.26815495852487
AT1G17440	-0.0359669680884654	6.74101878371132	0.768257595081351	0.857372520103519	1483	1292	1410	1160	1166	1139	124.965893496027	108.03792097578	104.077367424256	100.778908017092	100.390446514493	102.36335323652
AT1G17450	-0.0534918497306818	5.7147614812299	0.731322983634636	0.832835799193136	730	637	697	514	603	570	61.5138922805795	53.2663743510617	51.4481738260331	44.6554816558496	51.9171863192445	51.2266122430345
AT1G17455	0.40011123838848	3.24526587380007	0.160573725729126	0.29178142551645	104	102	106	118	142	91	8.76362300983599	8.52930955071946	7.8242559907597	10.2516475396697	12.2259377401869	8.17828370897568
AT1G17460	2.83170103481248	4.55936466901924	3.23729227409682e-39	4.14604646246829e-37	65	73	88	457	429	471	5.47726438114749	6.1043097764953	6.49560874704579	39.7034146239752	36.9361076798605	42.3293585376653
AT1G17470	0.254663182880334	6.53165887482458	0.0245735753243433	0.0709715369925353	1026	1058	1190	1178	1116	1014	86.4565116162666	88.4706814182469	87.8383455566419	102.342718658737	96.0855388594974	91.1294470428719
AT1G17480	-0.402349507110998	2.41410927476728	0.224916202614512	0.373151267174126	79	59	90	59	48	39	6.6569828632408	4.93362023031812	6.64323621856956	5.12582376983487	4.13271134879559	3.50497873241815
AT1G17490	0.0816099542617828	3.55390113470623	0.774488177284609	0.861819676669031	141	132	165	109	132	149	11.8814504267969	11.0379300068134	12.1792664007109	9.46974221884748	11.3649562091879	13.3908161828283
AT1G17500	0.113552430527722	5.83333157193945	0.531558626384261	0.676644558421116	780	624	709	547	613	771	65.7271725737699	52.1793054867543	52.3339386551757	47.5224678321979	52.7781678502436	69.2907334024204
AT1G17510	-0.179778863503701	3.25480054625846	0.533735501104782	0.678408538267037	123	111	154	88	96	104	10.3646695212483	9.28189568754764	11.3673153073301	7.64529647026219	8.26542269759117	9.34660995311507
AT1G17520	-0.0160482463516711	4.58449727728472	0.942468955337419	0.970922705986937	292	310	328	287	258	235	24.6055569122318	25.9224113796376	24.2109053298979	24.9340918973324	22.2133234997763	21.1197436440581
AT1G17530	0.361719943637988	5.05574317938532	0.0464937049591057	0.116042996752832	372	346	408	354	410	456	31.3468053813364	28.9327559269503	30.1160041908487	30.7549426190092	35.3002427709623	40.9812897944276
AT1G17550	0.0818002778497708	6.80792740164479	0.507008463247516	0.654946811673484	1457	1256	1505	1221	1247	1307	122.774987743568	105.027576428467	111.089672321635	106.078488524888	107.364396915585	117.461723160783
AT1G17560	-0.362369940129701	3.03292169944494	0.255286541976278	0.409018397026656	101	148	98	89	81	61	8.51082619224456	12.3758609167302	7.23374610466463	7.73217483924244	6.97395040109255	5.48214622250018
AT1G17580	-0.320609921967717	6.48329278712067	0.00767265448887836	0.0280496319711118	1168	1252	1439	968	869	778	98.4222276489272	104.693093700988	106.217965761351	84.0982611728841	74.8192950438201	69.9198321492646
AT1G17590	0.569501219895541	4.10324078363135	0.0187380551227842	0.0572445262061141	187	156	190	190	217	260	15.757668296532	13.0448263716886	14.024609794758	16.5068901062479	18.68329922268	23.3665248827877
AT1G17600	0.169051671631354	4.82970237030323	0.539250411836381	0.683216796598505	427	267	334	220	318	437	35.9814137038458	22.3267220592362	24.6537877444692	19.1132411756555	27.3792126857708	39.2737360529931
AT1G17610	-0.425979489727688	3.81086601867579	0.117872973430393	0.232956931373396	241	156	218	112	132	143	20.3080110131776	13.0448263716886	16.0913943960907	9.73037732578824	11.3649562091879	12.8515886855332
AT1G17620	-0.314431026009928	5.61115925950853	0.0844288333950751	0.18226684337249	680	678	736	423	412	582	57.3006119873892	56.6948223077234	54.3269095207466	36.7495500786466	35.4724390771621	52.3050672376247
AT1G17630	-0.0409658373675889	1.791048851741	0.944926743793735	0.972540320818443	42	49	38	41	36	30	3.53915544627992	4.09741341162013	2.80492195895159	3.56201312819034	3.09953351159669	2.6961374864755
AT1G17640	-0.455490488115744	2.91199731792235	0.123849736309887	0.241491680597124	112	102	115	70	79	55	9.43774785674645	8.52930955071946	8.48857961261666	6.08148582861765	6.80175409489274	4.94291872520508
AT1G17650	-0.0195009978525599	5.98386919268222	0.903654877847568	0.945806896401379	666	849	965	750	778	543	56.1208935052958	70.993958907459	71.230255010218	65.1587767351891	66.9843631117285	48.8000885052066
AT1G17680	-0.0678702442862027	5.55356879663616	0.652433515333042	0.774198076103338	585	619	655	531	473	497	49.2953794303274	51.7612020774053	48.347996924034	46.1324139285139	40.7244264162565	44.6660110259441
AT1G17690	-0.271688287671322	5.90105895645566	0.0506321238419283	0.123438489312034	794	832	905	666	601	512	66.9068910558632	69.5724073156724	66.801430864505	57.8609937408479	51.7449900130447	46.0140797691819
AT1G17700	-0.955690612696241	2.67424848133565	0.00298414540761827	0.0129326081903878	81	96	142	51	49	38	6.82551407496841	8.02758545950066	10.4815504781875	4.43079681799286	4.21880950189549	3.41510748286897
AT1G17710	-1.15912998906399	0.350851063097215	0.246383602119863	0.398771031069265	0	27	32	18	4	0	0	2.25775841048456	2.36203954438029	1.56381064164454	0.344392612399632	0
AT1G17720	-0.287814354639059	6.59071015021957	0.0111008922844241	0.0377813457335112	1247	1363	1502	962	956	929	105.079210512168	113.974989388535	110.86823111435	83.5769909590025	82.3098343635121	83.4903908311913
AT1G17730	0.153491028970487	5.38842321796013	0.31863410234372	0.479178070951216	478	480	580	452	513	479	40.2789596029	40.1379272975033	42.8119667418927	39.269022779074	44.1683525402528	43.0483285340588
AT1G17744	0.199298478252047	4.72340047840827	0.472312061837276	0.62377198310008	387	253	304	258	230	425	32.6107894692935	21.156032513059	22.4393756716127	22.414619196905	19.8025752129788	38.1952810584029
AT1G17745	0.161836821881471	6.52038011533995	0.421792751139997	0.577789861837349	1309	907	1129	874	901	1377	110.303678075724	75.8439584559073	83.335707675167	75.9316944887403	77.5744359430171	123.752710629225
AT1G17750	-0.320095708145014	3.23859884777946	0.321717531090453	0.482507850026017	117	135	148	75	70	123	9.85907588606549	11.2887920524228	10.9244328927588	6.51587767351891	6.02687071699356	11.0541636945496
AT1G17760	-0.200574712163546	5.67322371833262	0.163158307444845	0.29538932419081	650	717	744	529	546	482	54.7726438114749	59.9560289006456	54.9174194068417	45.9586571905534	47.0095915925498	43.3179422827064
AT1G17780	0.0431119560139876	4.89162281871525	0.817866309041929	0.890643912304031	385	320	426	310	370	306	32.4422582575659	26.7586181983355	31.4446514345626	26.9322943838782	31.856316646966	27.5006023620501
AT1G17790	0.236652755168535	4.4960901014126	0.246131532343546	0.398559294943494	219	244	343	262	287	249	18.4541676841739	20.4034463762309	25.3181113663262	22.7621326728261	24.7101699396736	22.3779411377466
AT1G17820	0.256506198776374	5.78964591815636	0.0816407802363223	0.177589181493436	608	619	729	590	684	696	51.233488365195	51.7612020774053	53.8102133704134	51.2582376983487	58.8911367203371	62.5503896862316
AT1G17830	0.361892946138371	3.21980712669566	0.213601053032569	0.359121436276648	107	90	115	94	116	128	9.01641982742741	7.52586136828187	8.48857961261666	8.1665666841437	9.98738575958933	11.5035199422955
AT1G17840	-0.33351986659457	7.11342417925658	0.00338607319670643	0.0143404598794591	1936	1840	2220	1482	1410	1143	163.138212952331	153.862054640429	163.866493391382	128.753742828734	121.39839587087	102.722838234717
AT1G17850	-0.116341413060115	5.56925969550909	0.542886315983592	0.686236416723988	544	659	713	609	559	336	45.8404895899113	55.1060293521973	52.6291935982233	52.9089267089735	48.1288675828486	30.1967398485256
AT1G17860	1.37095418892122	4.86296938305537	4.26418005335812e-11	1.05391507759877e-09	240	160	228	431	451	491	20.2237454073138	13.3793090991678	16.8295317537095	37.4445770304887	38.8302670480585	44.126783528649
AT1G17870	3.44718943454317	8.16547548297851	1.35211625233287e-141	9.1957892568142e-139	685	548	634	5584	5691	5983	57.7219400167082	45.8241336646496	46.7979084730344	485.128812385728	489.984589291577	537.699686052764
AT1G17880	0.128956078179709	6.58657044523458	0.256420617535009	0.410132254141042	1090	1173	1301	1157	1153	991	91.8495103915503	98.0870598332737	96.031670226211	100.518272910152	99.271170524194	89.0624083032407
AT1G17890	0.279508277961685	5.95238324638908	0.0482560139565577	0.11922251825945	741	675	747	685	796	744	62.4408139450814	56.443960262114	55.1388606141273	59.5116827514727	68.5341298675268	66.8642096645924
AT1G17920	-0.471225458942509	3.70180179445564	0.066902536380302	0.152598441659384	161	191	229	120	105	127	13.566762544073	15.9715502371315	16.9033454894714	10.4254042776303	9.04030607549034	11.4136486927463
AT1G17930	0.0590250680507966	4.44086905398169	0.786496888645302	0.87023206304424	271	271	276	207	265	250	22.8359791890919	22.6612047867154	20.37259107028	17.9838223789122	22.8160105714756	22.4678123872958
AT1G17940	1.21958463190365	5.70352849333465	1.15913869629238e-12	3.4534278711442e-11	449	376	382	874	695	820	37.8352570328496	31.4413763830443	28.1968470610397	75.9316944887403	59.8382164044361	73.6944246303303
AT1G17970	-0.543503922229958	5.20825258375674	0.000687628175659612	0.00382785506873681	505	545	649	349	353	284	42.5541309612228	45.5732716190402	47.9051145094627	30.320550774108	30.3926480442675	25.5234348719681
AT1G17980	0.148789797326117	5.91516986245253	0.328246404421255	0.488323734958784	719	700	798	681	615	776	60.5869706160776	58.534477308859	58.9033611379834	59.1641692755517	52.9503641564434	69.7400896501663
AT1G18030	-0.0506246377941771	4.60865173734806	0.793326857867221	0.874621767605114	294	309	356	258	265	259	24.7740881239594	25.8387906977678	26.2776899312307	22.414619196905	22.8160105714756	23.2766536332385
AT1G18040	-0.103656823912191	4.49964214638883	0.601984192211705	0.733939186684272	271	305	328	241	263	209	22.8359791890919	25.5043079702886	24.2109053298979	20.9376869242408	22.6438142652758	18.7830911557793
AT1G18060	-0.127913247060822	6.6826240645745	0.274038988790986	0.430324122286992	1223	1358	1592	1158	1120	951	103.056835971437	113.556885979186	117.511467332919	100.605151279132	96.429931471897	85.4675583212734
AT1G18070	0.0336259983198348	7.43195974584021	0.749151123188809	0.845128477820925	2105	2152	2364	2023	1942	1778	177.379100343315	179.951707383807	174.495671341094	175.75494044705	167.202613320021	159.791081698448
AT1G18075	0.0582663675751389	1.77804304783399	0.893093809105133	0.939489529947226	31	43	51	29	36	44	2.61223378177804	3.59568932040134	3.76450052385608	2.51947270042731	3.09953351159669	3.95433498016407
AT1G18080	0.177904574109614	7.39056361227315	0.0987999232870365	0.205279394221275	1999	2003	2096	2077	1941	1836	168.446946121751	167.492225785207	154.713590156909	180.446372371984	167.116515166921	165.003614172301
AT1G18090	-0.575545509926915	4.65538407732417	0.00492386363434475	0.0194226724920363	304	421	441	255	225	182	25.6167441825975	35.2043070671852	32.5518574709908	22.1539840899643	19.3720844474793	16.3565674179514
AT1G18100	-0.608554407104432	3.127152743196	0.0412337972755831	0.105535191236222	111	153	136	87	77	59	9.35348225088264	12.7939643260792	10.0386680636162	7.55841810128193	6.62955778869292	5.30240372340182
AT1G18140	-0.41699081178698	1.02932082550981	0.431864482080882	0.586535131530178	17	36	30	23	6	23	1.43251529968473	3.01034454731275	2.21441207285652	1.9982024865458	0.516588918599448	2.06703873963122
AT1G18150	-0.774469684939033	6.604056855484	2.15899597873103e-11	5.50865170614646e-10	1492	1514	1758	851	813	695	125.724283948801	126.601712350875	129.764547469392	73.9334920021946	69.9977984702252	62.4605184366824
AT1G18160	0.175817997231422	6.5345292220776	0.158321727658571	0.289074193168857	1120	1062	1190	988	1097	1135	94.3774785674645	88.8051641457261	87.8383455566419	85.8358285524891	94.4496739505991	102.003868238323
AT1G18170	-0.0310017863391163	5.6598450658385	0.84519232345209	0.90828356102248	581	626	780	579	615	451	48.9583170068722	52.3465468504939	57.5747138942695	50.302575639566	52.9503641564434	40.5319335466817
AT1G18180	-0.00938320109255405	2.63126417005338	1	1	58	86	92	70	56	71	4.88740514010084	7.19137864080268	6.79086369009333	6.08148582861765	4.82149657359485	6.38085871799202
AT1G18190	-0.106958473468246	5.1934143106952	0.4998472194891	0.64879807239115	437	492	540	383	414	357	36.8240697624839	41.1413754799409	39.8594173114173	33.2744153194366	35.6446353833619	32.0840360890585
AT1G18200	0.774448656087022	1.13157033817313	0.0842822417586455	0.182032546220559	26	20	12	29	22	34	2.190905752459	1.67241363739597	0.885764829142608	2.51947270042731	1.89415936819798	3.05562248467223
AT1G18210	0.627463038368221	5.46170770385674	0.00348166193132277	0.0146822361067947	471	417	449	452	519	767	39.6891003618534	34.869824339706	33.1423673570859	39.269022779074	44.6849414588523	68.9312484042236
AT1G18250	-0.34210760358766	4.8563135635517	0.0650733975614454	0.149387516461196	349	459	442	268	293	273	29.4086964464688	38.3818929782376	32.6256712067527	23.2834028867076	25.2267588582731	24.5348511269271
AT1G18260	1.26966427945505	6.97031065914324	5.72429182651189e-21	3.52813149044669e-19	999	881	965	1712	2010	2085	84.1813402579438	73.6698207272925	71.230255010218	148.735767694192	173.057287730815	187.381555310047
AT1G18265	-0.759651048111666	1.81312203082313	0.0800263143923064	0.174809945593029	30	54	80	38	25	18	2.52796817591423	4.51551682096912	5.90509886095072	3.30137802124958	2.1524538274977	1.6176824918853
AT1G18270	-0.149457893757971	6.32579249879092	0.263809120536445	0.418491698249844	1114	958	1198	807	818	865	93.8718849322816	80.108613231267	88.428855442737	70.1108437670635	70.4282892357248	77.7386308600436
AT1G18300	2.46245060377719	4.96659952350765	4.490670779387e-11	1.10573657655243e-09	104	114	158	277	467	964	8.76362300983599	9.53275773315704	11.6625702503777	24.0653082075298	40.2078374976571	86.6358845654127
AT1G18320	-0.339437853040174	1.65485595353959	0.359643591835194	0.51908163642631	36	46	47	26	30	30	3.03356181109707	3.84655136601073	3.46924558080855	2.25883759348655	2.58294459299724	2.6961374864755
AT1G18330	1.87000605308641	6.39439192364834	6.15333866532032e-42	8.54664073916286e-40	391	486	530	1595	1537	1224	32.9478518927488	40.6396513887221	39.1212799537985	138.570998523502	132.332861314559	110.0024094482
AT1G18335	0.373192253287212	4.10564476611076	0.111805662775388	0.224739409592232	154	195	232	228	236	172	12.9769033030264	16.3060329646107	17.1247866967571	19.8082681274975	20.3191641315783	15.4578549224595
AT1G18340	-0.338669419768288	4.39445593880847	0.110320711575005	0.22270781928289	277	297	331	220	233	155	23.3415728242747	24.8353425153302	24.4323465371836	19.1132411756555	20.0608696722786	13.9300436801234
AT1G18360	-0.234412380727641	6.96003531017563	0.0488825485093725	0.120393419611683	1541	1779	1907	1344	1365	1059	129.853298636127	148.761193046372	140.762794097913	116.764527909459	117.523978981374	95.1736532725852
AT1G18370	-0.739202888294246	4.41542486486157	0.00218429534152205	0.0100585703994488	242	410	377	212	169	141	20.3922766190414	34.2844795666174	27.8277783822303	18.4182142238134	14.5505878738845	12.6718461864349
AT1G18390	0.978373376893614	3.78456426766785	0.019612298039917	0.0594731479460766	156	66	136	99	177	312	13.145434514754	5.51896500340671	10.0386680636162	8.60095852904496	15.2393730986837	28.0398298593452
AT1G18400	0.993257886794282	3.50892664987641	0.000787885905489057	0.00430694947726182	76	113	104	177	205	115	6.40418604564938	9.44913705128724	7.67662851923593	15.3774713095046	17.6501213854811	10.3351936981561
AT1G18410	-0.289805515528301	0.605024493751498	0.57501463155518	0.712867784157572	28	16	13	10	18	12	2.35943696418661	1.33793090991678	0.959578564904492	0.868783689802521	1.54976675579834	1.0784549945902
AT1G18415	0.406107121619286	4.43688118588661	0.0708492015665488	0.159643413972014	198	296	222	289	279	240	16.6845899610339	24.7517218334604	16.3866493391382	25.1078486352929	24.0213847148743	21.569099891804
AT1G18420	0.443631241807949	4.36709049872883	0.0531493347847558	0.128071390343279	183	281	208	278	265	235	15.4206058730768	23.4974116054134	15.3532570384719	24.1521865765101	22.8160105714756	21.1197436440581
AT1G18440	-0.000447824593194682	4.9599274392548	1	1	365	407	431	373	379	270	30.7569461402898	34.033617521008	31.813720113372	32.405631629634	32.6312000248651	24.2652373782795
AT1G18450	0.265462462163702	6.23154810648989	0.0352819479403499	0.0938077459190512	846	878	918	908	896	886	71.2887025607812	73.4189586816832	67.7610094294095	78.8855590340689	77.1439451775176	79.6259271005764
AT1G18460	0.189649144291722	7.0972791641234	0.0716766394277298	0.160901247374586	1566	1569	1835	1666	1665	1467	131.959938782723	131.200849853714	135.448205123057	144.7393627211	143.353424911347	131.841123088652
AT1G18470	0.579603388556688	5.84760537632047	5.12404345472879e-05	0.000407999632852708	574	566	650	740	720	798	48.3684577658255	47.329305938306	47.9789282452246	64.2899930453866	61.9906702319338	71.7172571402483
AT1G18480	-0.000754585748607449	4.97169814696517	1	1	415	360	437	333	337	354	34.9702264334801	30.1034454731275	32.2566025279433	28.930496870424	29.015077594669	31.8144223404109
AT1G18485	-0.43439015188314	5.02358693209996	0.0354456733411643	0.0941035153193946	381	507	562	365	333	212	32.1051958341107	42.3956857079879	41.4833194981788	31.710604677792	28.6706849822694	19.0527049044269
AT1G18490	-0.142439035890557	4.97119687313018	0.404265016002466	0.561501331733565	379	401	496	335	342	299	31.9366646223831	33.5318934297892	36.6116129378945	29.1042536083845	29.4455683601685	26.8715036152058
AT1G18500	0.391060552118437	6.92371378183071	0.000533065745506797	0.00306968049595053	1276	1348	1451	1657	1508	1366	107.522913082218	112.720679160488	107.103730590494	143.957457400278	129.836014874661	122.764126884184
AT1G18540	0.217307699492736	6.83425545618987	0.0507748307520467	0.123709942794641	1330	1315	1445	1374	1372	1283	112.073255798864	109.961196658785	106.660848175922	119.370878978866	118.126666053074	115.304813171602
AT1G18550	-1.23039303416414	3.29496779538326	2.7025826541418e-05	0.000231550989086181	149	186	187	71	73	45	12.5555752737073	15.5534468277825	13.8031685874723	6.1683641975979	6.28516517629329	4.04420622971325
AT1G18560	-0.573894052575907	3.50973185874495	0.0311231514602446	0.0849490612026577	146	172	204	108	86	101	12.3027784561159	14.3827572816054	15.0580020954243	9.38286384986723	7.40444116659209	9.07699620446752
AT1G18570	1.52011400256345	4.49669813055697	0.00109063429627418	0.00564878682390116	211	86	153	131	307	638	17.7800428372634	7.19137864080268	11.2935015715682	11.381066336413	26.4321330016718	57.337857212379
AT1G18580	-0.399075763839274	5.13276195621487	0.0115381883257329	0.0389537296043187	489	493	560	334	333	322	41.2058812674019	41.2249961618107	41.335692026655	29.0173752394042	28.6706849822694	28.938542354837
AT1G18590	-0.862621095252582	6.22964934977595	1.65930752780539e-09	3.38783875475214e-08	1162	1165	1433	702	564	485	97.9166340137444	97.4180943783153	105.77508334678	60.988615024137	48.5593583483481	43.5875560313539
AT1G18600	0.0833318359056377	5.27227362166194	0.589948287725369	0.725162100941717	462	457	534	439	446	417	38.9307099090791	38.214651614498	39.416534896846	38.1396039823307	38.399776282559	37.4763110620095
AT1G18610	-0.349510643141926	4.50516057978391	0.0924676107512813	0.195135746506262	261	362	359	239	232	182	21.9933231304538	30.2706868368671	26.4991311385163	20.7639301862803	19.9747715191787	16.3565674179514
AT1G18620	-0.801837297980701	6.41265211633605	1.72282735224803e-08	2.97803013745731e-07	1254	1434	1509	806	709	531	105.669069753215	119.912057801291	111.384927264683	70.0239653980832	61.0435905478348	47.7216335106163
AT1G18630	0.187828100239251	3.95617339121886	0.42632700729341	0.581850000333176	176	174	209	181	168	188	14.8307466320301	14.549998645345	15.4270707742338	15.7249847854256	14.4644897207846	16.8957949152465
AT1G18640	0.0108820048119375	5.49436439183262	0.947630884330857	0.973798985654014	559	586	589	490	528	465	47.1044736778684	49.001719575702	43.4762903637497	42.5704008003235	45.4598248367514	41.7901310403703
AT1G18650	-0.433096555001353	5.62659461936291	0.00953383143690376	0.0334404690432248	613	815	768	530	479	373	51.654816394514	68.1508557238858	56.6889490651269	46.0455355595336	41.241015334856	33.5219760818454
AT1G18660	-0.385280816926708	6.50093019359993	0.000974973425459182	0.00514843396796023	1190	1304	1491	923	884	774	100.276070977931	109.041369158217	110.056280020969	80.1887345687727	76.1107673403187	69.5603471510679
AT1G18670	-0.88396228518464	4.67497048284799	2.16920025542243e-06	2.43086003623276e-05	401	405	471	214	200	172	33.7905079513868	33.8663761572684	34.7662695438474	18.591970961774	17.2196306199816	15.4578549224595
AT1G18680	0.333548605207862	3.70665353330711	0.171827525054817	0.306609452334765	129	147	169	155	160	158	10.8702631564312	12.2922402348604	12.4745213437584	13.4661471919391	13.7757044959853	14.199657428771
AT1G18690	-0.182003349107542	3.59549505510977	0.482140373731609	0.632727033808539	158	154	180	143	124	101	13.3139657264816	12.877585007949	13.2864724371391	12.4236067641761	10.6761709843886	9.07699620446752
AT1G18700	0.0500093207374795	5.81470770992312	0.717537286410397	0.823140925995671	660	686	800	657	655	568	55.615299870113	57.3637877626818	59.0509886095072	57.0790884200256	56.3942902804398	51.0468697439361
AT1G18710	-0.0527152119073813	3.55402833847993	0.883590697403082	0.934126250261631	180	134	141	135	65	170	15.1678090554854	11.205171370553	10.4077367424256	11.728579812334	5.59637995149402	15.2781124233612
AT1G18720	0.321707930195171	5.99786090126544	0.0137665872015988	0.0448359489788368	724	678	800	793	786	750	61.0082986453967	56.6948223077234	59.0509886095072	68.8945466013399	67.6731483365277	67.4034371618875
AT1G18730	-0.00195614717617911	6.10744121866635	0.992567974697015	1	783	867	1033	814	762	687	65.9799693913613	72.4991311811154	76.2495890420261	70.7189923499252	65.6067926621299	61.741548440289
AT1G18735	-0.328998047240587	3.2949476012425	0.226380460123726	0.374729485104512	121	143	153	102	96	83	10.1961383095207	11.9577575073812	11.2935015715682	8.86159363598571	8.26542269759117	7.45931371258222
AT1G18740	0.709282891469741	6.09122499949448	0.00037414784625671	0.00227125822459867	668	592	749	730	799	1221	56.2894247170235	49.5034436669208	55.2864880856511	63.421209355584	68.7924243268265	109.732795699553
AT1G18745	0.40634083263685	3.28470937993436	0.155819322464818	0.285881348555684	107	106	107	131	98	130	9.01641982742741	8.86379227819865	7.89806972652159	11.381066336413	8.43761900379099	11.6832624413938
AT1G18750	-0.300630344262664	4.34174060835292	0.160138892155766	0.291346247745296	249	294	320	233	201	160	20.9821358600881	24.5844804697208	23.6203954438029	20.2426599723987	17.3057287730815	14.3793999278693
AT1G18773	-0.0427764670614523	3.35672261616338	0.889301652749987	0.937249999849738	103	149	146	88	128	110	8.67935740397218	12.4594815986	10.7768054212351	7.64529647026219	11.0205635967882	9.88583745041017
AT1G18800	0.271001550228471	5.73122961049783	0.0577137358686653	0.136083325165653	575	633	656	681	656	571	48.4527233716894	52.9318916235825	48.4218106597959	59.1641692755517	56.4803884335397	51.3164834925837
AT1G18810	-1.13679171887838	5.46420762418541	7.38335271946728e-10	1.56751200953771e-08	654	774	928	351	344	213	55.1097062349302	64.7224077672241	68.4991467870283	30.4943075120685	29.6177646663684	19.1425761539761
AT1G18830	-1.04099188338317	0.282398797803503	0.0366257081470468	0.0963578889886834	14	19	21	10	6	6	1.17971848209331	1.58879295552617	1.55008845099956	0.868783689802521	0.516588918599448	0.5392274972951
AT1G18835	0.213868543739248	0.00833069014152619	0.789884286366915	0.872082835871847	9	15	6	13	12	5	0.758390452774268	1.25431022804698	0.442882414571304	1.12941879674328	1.0331778371989	0.449356247745917
AT1G18840	-0.365110150434338	5.84619778359359	0.0186586107179005	0.0571079640563762	754	866	887	663	545	446	63.5362668213109	72.4155104992456	65.4727836207911	57.6003586339071	46.9234934394499	40.0825772989358
AT1G18850	-0.556120694715742	4.7127181235328	0.00287580262358463	0.0125541069377954	378	410	413	259	221	213	31.8523990165193	34.2844795666174	30.4850728696581	22.5014975658853	19.0276918350797	19.1425761539761
AT1G18870	-0.715473470754715	4.29958556029375	0.00361119083147575	0.0151346189479805	279	288	378	212	168	108	23.5101040360023	24.082756378502	27.9015921179921	18.4182142238134	14.4644897207846	9.7060949513118
AT1G18880	-0.985592348256191	4.50049535847629	5.52409312383893e-07	7.11172902620595e-06	348	400	408	175	174	146	29.324430840605	33.4482727479194	30.1160041908487	15.2037145715441	14.981078639384	13.1212024341808
AT1G18890	0.568377356108297	6.36759591175927	0.0125310238838591	0.0415866370623176	1015	702	849	719	1083	1406	85.5295899517647	58.7017186725986	62.6678616618395	62.4655472968013	93.2442998072004	126.358976866152
AT1G18900	-0.344173667637414	5.99233386372254	0.0312005558276147	0.0851485488567932	904	828	1029	535	580	714	76.176107700882	69.2379245881932	75.9543340989786	46.4799274044349	49.9369287979467	64.1680721781169
AT1G18910	-0.11593656575075	4.89942286780049	0.65354599135199	0.775051866239872	524	300	364	227	359	347	44.1551774726352	25.0862045609396	26.8681998173258	19.7213897585172	30.909236962867	31.1853235935666
AT1G18940	-0.532112805633962	2.09461435390797	0.239899432764897	0.391133050543281	68	65	53	15	62	33	5.73006119873892	5.43534432153691	3.91212799537985	1.30317553470378	5.3380854921943	2.96575123512305
AT1G18950	0.18357550498741	6.1052975006835	0.160404023564376	0.291629803575059	748	818	938	814	776	809	63.0306731861281	68.4017177694952	69.2372841446472	70.7189923499252	66.8121668055286	72.7058408852893
AT1G18990	-0.236400777880884	1.19063842032413	0.718689900109783	0.823873326011701	6	48	35	31	23	10	0.505593635182845	4.01379272975033	2.58348075166594	2.69322943838782	1.98025752129788	0.898712495491833
AT1G19000	-0.241838219607612	7.538317935945	0.0206546683015825	0.0620804667650278	2438	2456	2938	1930	1959	1713	205.439547095963	205.372394672225	216.864755668415	167.675252131887	168.66628192272	153.949450477751
AT1G19010	0.275898915959934	4.33717503199872	0.228287039261553	0.376936398104278	247	218	238	190	261	269	20.8136046483605	18.2293086476161	17.5676691113284	16.5068901062479	22.471617959076	24.1753661287303
AT1G19020	3.48163043718594	4.40515716392501	1.22763276484103e-18	6.40545000554487e-17	68	24	42	254	430	583	5.73006119873892	2.00689636487517	3.10017690199913	22.067105720984	37.0222058329605	52.3949384871739
AT1G19025	-0.281747838332803	2.89329441753276	0.363434625217779	0.522717210907187	77	105	129	67	80	68	6.48845165151318	8.78017159632885	9.52197191328303	5.82085072167689	6.88785224799264	6.11124496934447
AT1G19050	0.162907949879356	5.4969539213219	0.287439603979959	0.444710645536299	506	552	592	567	561	440	42.6383965670866	46.1586163921288	43.6977315710353	49.260035211803	48.3010638890484	39.5433498016407
AT1G19070	-0.564748673886642	0.581982515274726	0.243953508663888	0.395859970403027	18	22	21	12	16	7	1.51678090554854	1.83965500113557	1.55008845099956	1.04254042776303	1.37757044959853	0.629098746844283
AT1G19080	-0.220743805706164	4.15069365952414	0.316445773641264	0.476504809400416	211	265	259	179	186	169	17.7800428372634	22.1594806954966	19.1177575623279	15.5512280474651	16.0142564765829	15.188241173812
AT1G19100	-0.360703425472853	4.85322359098741	0.0427005478936911	0.108542712476771	384	431	438	297	286	245	32.3579926517021	36.0405138858832	32.3304162637052	25.8028755871349	24.6240717865737	22.0184561395499
AT1G19110	-0.0215228388247967	6.66986671450998	0.850710908008943	0.911631145811485	1209	1317	1456	1139	1112	1066	101.877117489343	110.128438022525	107.472799269303	98.9544622685072	95.7411462470977	95.8027520194294
AT1G19120	-0.0490950008386253	4.71960580189414	0.795665069752712	0.875814031316737	309	342	385	310	293	245	26.0380722119165	28.5982731994711	28.4182882683253	26.9322943838782	25.2267588582731	22.0184561395499
AT1G19130	0.201789905588892	5.60887635715452	0.205268284608355	0.348888863954722	585	565	604	529	549	627	49.2953794303274	47.2456852564362	44.5834964001779	45.9586571905534	47.2678860518495	56.349273467338
AT1G19140	-0.0953349227138905	5.78174863253633	0.514433013931476	0.661461785890248	626	723	861	637	594	516	52.7502692707435	60.4577529918644	63.5536264909821	55.3415210404206	51.1423029413454	46.3735647673786
AT1G19150	-0.0206442217922648	6.74495621260352	0.861039412049093	0.918947517802103	1229	1345	1632	1235	1206	1060	103.56242960662	112.469817114879	120.464016763395	107.294785690611	103.834372638489	95.2635245221343
AT1G19170	0.32293134598931	4.96639207602065	0.0586908327949812	0.137697539397907	340	349	385	422	362	354	28.6503059936946	29.1836179725597	28.4182882683253	36.6626717096664	31.1675314221667	31.8144223404109
AT1G19180	2.78726446162738	6.16224734542405	1.44555522650356e-26	1.23959503184043e-24	312	160	227	1094	1192	1789	26.290869029508	13.3793090991678	16.7557180179477	95.0449356643958	102.62899849509	160.779665443489
AT1G19200	-1.14014178007966	1.58522928611604	0.0161262814272169	0.0510363685155646	28	37	87	16	27	14	2.35943696418661	3.09396522918255	6.42179501128391	1.39005390368403	2.32465013369752	1.25819749368857
AT1G19220	-0.407453302369034	5.06353379483559	0.0230345294268404	0.0675855435711952	431	524	517	359	273	307	36.3184761273011	43.8172372997745	38.161701388894	31.1893344639105	23.5047957962749	27.5904736115993
AT1G19230	3.810323410408	3.20074284377738	1.73884076905832e-15	6.92831444204793e-14	17	17	13	111	136	309	1.43251529968473	1.42155159178658	0.959578564904492	9.64349895680798	11.7093488215875	27.7702161106976
AT1G19240	0.301233854582496	3.54272707107884	0.281484253596099	0.438212481938264	142	107	152	116	141	159	11.9657160326607	8.94741296006845	11.2196878358064	10.0778908017092	12.139839587087	14.2895286783202
AT1G19250	2.79571146146588	2.80185953637349	0.00388020754819898	0.016023729789181	58	4	3	42	67	281	4.88740514010084	0.334482727479194	0.221441207285652	3.64889149717059	5.76857625769384	25.2538211233205
AT1G19270	0.724633217648774	4.8902211148284	0.000884551725063366	0.00475497783413049	293	285	284	334	360	507	24.6898225180956	23.8318943328926	20.9631009563751	29.0173752394042	30.9953351159669	45.564723521436
AT1G19290	-0.186504201550392	4.37764256633388	0.402085975403524	0.559736144331148	331	228	290	209	224	201	27.8919155409203	19.0655154663141	21.4059833709464	18.1575791168727	19.2859862943794	18.0641211593859
AT1G19300	1.5540837947647	5.47468102292068	3.54638344212196e-15	1.36345654247508e-13	324	256	293	647	639	878	27.3020562998737	21.4068945586684	21.627424578232	56.2103047302231	55.0167198308412	78.906957104183
AT1G19310	0.731741787390893	4.47986301531339	0.00215263814151402	0.00993134083393708	252	172	222	259	286	361	21.2349326776795	14.3827572816054	16.3866493391382	22.5014975658853	24.6240717865737	32.4435210872552
AT1G19330	-0.338512239957133	5.12491386183573	0.050840992990296	0.123825253735195	487	469	550	284	375	347	41.0373500556743	39.2180997969355	40.5975546690362	24.6734567903916	32.2868074124655	31.1853235935666
AT1G19340	-1.13352201083664	3.49619486937909	8.47683909346386e-05	0.000637085930686498	195	168	228	63	102	63	16.4317931434425	14.0482745541262	16.8295317537095	5.47333724575588	8.78201161619062	5.66188872159855
AT1G19350	0.100299181585933	6.75354890724645	0.377778827562847	0.537244109050253	1192	1347	1509	1281	1203	1181	100.444602189659	112.637058478619	111.384927264683	111.291190663703	103.576078179189	106.137945717586
AT1G19360	-0.13812818450889	5.66028032275796	0.35452341692213	0.514518323730842	714	636	695	551	528	499	60.1656425867586	53.1827536691919	51.3005463545094	47.8699813081189	45.4598248367514	44.8457535250425
AT1G19370	0.227847824303915	3.92979025415174	0.351443915277323	0.511702963311284	149	192	200	210	166	160	12.5555752737073	16.0551709190013	14.7627471523768	18.2444574858529	14.2922934145847	14.3793999278693
AT1G19380	1.51421937388821	4.17968016014076	0.000153607507312214	0.0010682654678134	142	87	135	141	233	490	11.9657160326607	7.27499932267248	9.96485432785434	12.2498500262155	20.0608696722786	44.0369122790998
AT1G19394	0.382645046955227	2.37770851494395	0.301690467126052	0.460544975474235	64	67	37	65	59	64	5.39299877528368	5.60258568527651	2.73110822318971	5.64709398371639	5.07979103289457	5.75175997114773
AT1G19396	0.202854684007479	3.76307891939043	0.47294147406088	0.624327898365795	165	187	128	137	161	173	13.9038249675282	15.6370675096523	9.44815817752115	11.9023365502945	13.8618026490852	15.5477261720087
AT1G19397	0.0717685059773191	2.86442995188447	0.838322590550252	0.903510188711618	88	102	78	56	89	94	7.41537331601507	8.52930955071946	5.75747138942695	4.86518866289412	7.66273562589182	8.44789745762323
AT1G19400	0.501948596138204	7.14267921850744	2.18157891262287e-06	2.44195691791492e-05	1399	1438	1712	1820	1831	1787	117.887582603467	120.24654052877	126.369115624345	158.118631544059	157.645718325932	160.599922944391
AT1G19420	-1.7363573771517	0.406246506997772	0.0011365823446663	0.00585601190800772	20	30	17	6	8	3	1.68531211727615	2.50862045609396	1.25483350795203	0.521270213881513	0.688785224799264	0.26961374864755
AT1G19430	-0.198004473043502	5.6523177175524	0.194982310315437	0.336191608111903	674	639	769	576	540	424	56.7950183522063	53.4336157148013	56.7627628008888	50.0419405326252	46.4930026739503	38.1054098088537
AT1G19440	-0.463892561734478	5.733205907269	0.00205253869756483	0.0095431920631945	730	803	854	540	531	399	61.5138922805795	67.1474075414483	63.0369303406489	46.9143192493361	45.7181192960512	35.8586285701242
AT1G19450	-0.786161930406838	7.1115275778008	1.88820257351068e-08	3.23553599976987e-07	1925	2328	2555	1329	1174	847	162.21129128783	194.668947392891	188.594094871614	115.461352374755	101.079231739292	76.1209483681583
AT1G19480	-0.197258757836118	4.10855075883797	0.421378907172718	0.57746360381931	238	215	255	215	186	125	20.0552141955862	17.9784466020067	18.8225026192804	18.6788493307542	16.0142564765829	11.2339061936479
AT1G19485	-0.381990892409769	5.46726192541878	0.0147120316305369	0.0473662095737968	574	709	649	442	435	382	48.3684577658255	59.2870634456872	47.9051145094627	38.4002390892714	37.45269659846	34.330817327788
AT1G19490	0.642732558271727	5.46742891541595	4.85364472696117e-05	0.000388508258725061	376	444	524	614	548	604	31.6838678047916	37.1275827501906	38.6783975392272	53.3433185538748	47.1817878987496	54.2822347277067
AT1G19510	-1.43439773825788	1.33554445273833	0.00124925425071514	0.00631932331029874	34	39	59	22	12	7	2.86503059936946	3.26120659292214	4.35501040995115	1.91132411756555	1.0331778371989	0.629098746844283
AT1G19520	-0.396957287206277	6.02158153162955	0.00635399529431262	0.0240076339443923	802	997	1068	680	660	505	67.5810159027737	83.3698198241892	78.8330697936921	59.0772909065714	56.8247810459393	45.3849810223376
AT1G19530	3.63899610476066	1.62621039391953	4.95983404663182e-09	9.38798530726673e-08	8	6	3	72	21	90	0.674124846910461	0.501724091218791	0.221441207285652	6.25524256657815	1.80806121509807	8.0884124594265
AT1G19540	0.0510224559698309	2.91372829091631	0.897832027931079	0.942212466046859	114	102	61	88	80	79	9.60627906847406	8.52930955071946	4.50263788147492	7.64529647026219	6.88785224799264	7.09982871438548
AT1G19550	0.346785025678054	2.7151303389967	0.262248893518819	0.416653369330729	79	64	76	86	85	66	6.6569828632408	5.35172363966711	5.60984391790318	7.47153973230168	7.31834301349218	5.9315024702461
AT1G19560	-1.64521927474873	0.344632630469961	0.00357862152645024	0.0150236595074879	14	32	17	5	9	3	1.17971848209331	2.67586181983355	1.25483350795203	0.434391844901261	0.774883377899172	0.26961374864755
AT1G19570	0.363410116072741	7.16505021511206	0.00174700935862012	0.00832075961846528	1713	1435	1715	1867	1735	1702	144.346982844702	119.995678483161	126.590556831631	162.201914886131	149.38029562834	152.96086673271
AT1G19580	0.245999679251167	6.01321659800754	0.0569170940951818	0.13471449020032	721	724	848	793	782	725	60.7555018278053	60.5413736737342	62.5940479260776	68.8945466013399	67.3287557241281	65.1566559231579
AT1G19600	-0.0813156139016122	5.68988249498432	0.579116019516436	0.715977300448226	633	678	745	600	574	474	53.3401285117902	56.6948223077234	54.9912331426036	52.1270213881513	49.4203398793472	42.5989722863129
AT1G19610	1.54120331143196	1.27599171487078	0.000834322617166934	0.00451449793645636	25	11	9	34	39	40	2.10664014659519	0.919827500567784	0.664323621856956	2.95386454532857	3.35782797089641	3.59484998196733
AT1G19620	-0.00594849499111981	1.39952691549762	1	1	21	32	44	30	26	25	1.76957772313996	2.67586181983355	3.2478043735229	2.60635106940756	2.23855198059761	2.24678123872958
AT1G19630	-0.376079496980696	3.14994787482667	0.271391635751053	0.427323745163501	114	150	115	102	103	46	9.60627906847406	12.5431022804698	8.48857961261666	8.86159363598571	8.86810976929053	4.13407747926243
AT1G19640	-0.612656500586931	4.37757867570447	0.00464952122624045	0.0185444908281376	252	315	407	189	191	156	21.2349326776795	26.3405147889866	30.0421904550868	16.4200117372677	16.4447472420824	14.0199149296726
AT1G19650	-0.0437145613636893	6.30585863804557	0.731156777779982	0.832742688003383	926	1008	1188	932	842	785	78.0299510298858	84.289647324757	87.6907180851182	80.970639889595	72.4946449101226	70.5489308961089
AT1G19660	0.335433197800657	6.78586995307664	0.00592278791116695	0.0226395060804886	1308	1092	1385	1356	1330	1352	110.21941246986	91.31378460182	102.232024030209	117.807068337222	114.510543622878	121.505929390496
AT1G19670	0.420173819167516	7.2535770963691	0.00240992334151185	0.010889914805943	1894	1376	1784	2134	1755	1847	159.599057506052	115.062058252843	131.683704599201	185.398439403858	151.102258690339	165.992197917342
AT1G19680	0.465266593394488	5.65274650364666	0.00126702477720281	0.0063928190536636	510	511	620	675	630	609	42.9754589905419	42.7301684354671	45.7645161723681	58.6428990616702	54.2418364529421	54.7315909754527
AT1G19690	0.0269612620682818	4.91676354492184	0.884192240884694	0.93426141470957	357	369	432	318	386	295	30.0828212933793	30.8560316099557	31.8875338491339	27.6273213357202	33.2338870965645	26.5120186170091
AT1G19700	-0.232211323150223	6.73954639490018	0.0471737245109024	0.117179769336087	1411	1398	1675	1192	1113	929	118.898769873832	116.901713253978	123.638007401156	103.559015824461	95.8272444001976	83.4903908311913
AT1G19710	-0.547814973252858	5.00443615930971	0.00114123240876472	0.00587536590917948	456	474	543	286	310	257	38.4251162738963	39.6362032062845	40.080858518703	24.8472135283521	26.6904274609715	23.0969111341401
AT1G19715	-0.0600843559899014	7.08144711511374	0.601656928921046	0.733630887734763	1561	1863	1945	1604	1429	1327	131.538610753404	155.785330323435	143.567716056864	139.352903844324	123.034260779769	119.259148151766
AT1G19720	-0.488908566428586	7.06325039400344	0.000113092342925452	0.000817339787291567	1760	2201	2091	1400	1189	1072	148.307466320301	184.049120795427	154.344521478099	121.629716572353	102.370704035791	96.3419795167245
AT1G19730	0.233501647787015	4.05170355232432	0.32138684225292	0.482204868416701	176	200	211	174	236	175	14.8307466320301	16.7241363739597	15.5746982457575	15.1168362025639	20.3191641315783	15.7274686711071
AT1G19740	0.0759336284749646	6.4409208269177	0.529457858982251	0.674656959547351	1038	1030	1216	1051	1015	866	87.4676988866323	86.1293023258925	89.7575026864509	91.309165798245	87.3896253964067	77.8285021095928
AT1G19770	0.321380500483374	6.22035152517701	0.0499762056832892	0.122232230244483	827	815	928	738	879	1084	69.6876560493689	68.1508557238858	68.4991467870283	64.1162363074261	75.6802765748192	97.4204345113147
AT1G19800	0.0442070469989672	6.09476865745129	0.730266245238535	0.83237776087229	811	829	972	780	791	707	68.3394063555479	69.321545270063	71.7469511605512	67.7651278045966	68.1036391020273	63.5389734312726
AT1G19830	-0.198584939211524	1.41821253936603	0.640391368994862	0.764739584081234	31	44	28	36	25	16	2.61223378177804	3.67931000227114	2.06678460133275	3.12762128328908	2.1524538274977	1.43793999278693
AT1G19835	-0.501336775465811	7.02147254493354	1.68157102891973e-05	0.000151996450061337	1860	2031	2001	1311	1147	1077	156.734026906682	169.833604877561	147.70128525953	113.897541733111	98.7545816055945	96.7913357644705
AT1G19840	0.550784806830293	2.90995330940544	0.057595854166066	0.135913260554836	76	68	89	109	95	85	6.40418604564938	5.6862063671463	6.56942248280767	9.46974221884748	8.17932454449126	7.63905621168058
AT1G19850	-0.294143146938357	5.29638939750047	0.129357568083979	0.249199441103706	435	680	556	457	382	320	36.6555385507563	56.862063671463	41.0404370836075	39.7034146239752	32.8894944841649	28.7587998557387
AT1G19860	-0.352785515623151	5.76858498517849	0.0118750326130923	0.0398115363297671	721	742	911	545	538	487	60.7555018278053	62.0465459473905	67.2443132790763	47.3487110942374	46.3208063677505	43.7672985304523
AT1G19870	-0.160228205075605	6.57807155523179	0.162093635815599	0.29381240503548	1216	1315	1376	1038	971	952	102.46697673039	109.961196658785	101.567700408352	90.1797470015017	83.6013066600107	85.5574295708225
AT1G19880	-0.196339902944275	6.10082678363869	0.125578910468908	0.243994961203652	881	937	1022	699	704	693	74.2379987660145	78.3525789120013	75.4376379486454	60.7279799171962	60.6130997823353	62.2807759375841
AT1G19910	0.181031141505459	6.40779270551606	0.139503994955132	0.263850910289612	1025	946	1114	986	984	988	86.3722460104028	79.1051650488295	82.2285016387387	85.6620718145286	84.7205826503095	88.7927945545931
AT1G19920	-0.256310053038725	7.09396007359837	0.0321157671295407	0.0871757879295253	1757	1853	2172	1489	1509	1107	148.05466950271	154.949123504737	160.323434074812	129.361891411595	129.922113027761	99.487473250946
AT1G19940	-1.85035617630514	3.94952498688006	7.35386021411276e-10	1.56316316340339e-08	218	336	375	91	83	44	18.3699020783101	28.0965491082523	27.6801509107065	7.90593157720294	7.14614670729237	3.95433498016407
AT1G19950	-0.193870376766714	4.78182854721489	0.29484007726924	0.45299765085154	361	354	419	299	310	232	30.4198837168345	29.6017213819087	30.9279552842294	25.9766323250954	26.6904274609715	20.8501298954105
AT1G19960	-0.428664794005836	5.41367187542071	0.0462443914795605	0.115584606913113	733	537	610	282	465	438	61.7666890981709	44.9043061640818	45.0263788147492	24.4997000524311	40.0356411914572	39.3636073025423
AT1G19970	0.115524990572977	4.69897461906344	0.533534170572541	0.678283772476616	273	313	381	294	294	294	23.0045104008195	26.173273425247	28.1230333252778	25.5422404801941	25.312857011373	26.4221473674599
AT1G19980	0.789858551817224	4.1744370861332	0.000446656153993686	0.00264864682057049	137	176	200	267	231	249	11.5443880033416	14.7172400090846	14.7627471523768	23.1965245177273	19.8886733660788	22.3779411377466
AT1G19990	-0.6170485532429	4.04691629294216	0.00784038123037877	0.028583334382026	223	269	276	131	164	129	18.7912301076291	22.4939634229758	20.37259107028	11.381066336413	14.1200971083849	11.5933911918447
AT1G20010	-0.0382592600957712	6.69178330083509	0.77609212732614	0.862990642569401	1173	1362	1539	1342	1091	927	98.8435556782463	113.891368706666	113.599339337539	116.590771171498	93.9330850319997	83.310648332093
AT1G20020	0.311453850472764	7.88862293396057	0.00326620315121569	0.0138954540016021	2457	2673	3101	3061	2975	2602	207.040593607375	223.518082637972	228.896394597602	265.934687448552	256.142005472226	233.844991326975
AT1G20030	2.4997497658911	4.41390958070927	1.97043647745781e-29	1.87743568332852e-27	84	78	86	429	362	398	7.07831089255984	6.52241318584429	6.34798127552202	37.2708202925282	31.1675314221667	35.768757320575
AT1G20050	0.279950763246284	5.89342921565305	0.0445867171717626	0.112323901236259	704	622	754	692	730	714	59.3229865281205	52.0120641230147	55.6555567644605	60.1198313343345	62.8516517629329	64.1680721781169
AT1G20060	-0.375528620384036	2.89295230560092	0.23517615781569	0.385567694147868	80	114	125	85	71	52	6.74124846910461	9.53275773315704	9.2267169702355	7.38466136332143	6.11296887009347	4.67330497655753
AT1G20065	0.991209542751932	1.69506331581028	0.0165661365581905	0.0522105962507498	18	31	32	43	65	29	1.51678090554854	2.59224113796376	2.36203954438029	3.73576986615084	5.59637995149402	2.60626623692632
AT1G20070	1.14314908312048	6.05458379016228	3.43970603609724e-12	9.5956608415765e-11	465	519	630	1184	1105	735	39.1835067266705	43.3991338904255	46.5026535299869	102.863988872619	95.1384591753984	66.0553684186497
AT1G20090	-0.179604637763129	5.93909333057215	0.197317341602771	0.338938332035486	769	831	927	717	631	543	64.800250909268	69.4887866338026	68.4253330512664	62.2917905588408	54.327934606042	48.8000885052066
AT1G20100	0.458707867241147	6.74565243539627	0.0064329434381455	0.0242687343975791	1141	1152	1207	1002	1443	1610	96.1470562906044	96.331025514008	89.093179064594	87.0521257182126	124.239634923167	144.692711774185
AT1G20110	0.46613026785476	6.92082055756857	0.000383561910290085	0.0023234003552369	1377	1188	1375	1393	1550	1659	116.033739274463	99.3413700613207	101.49388667259	121.021567989491	133.452137304857	149.096403002095
AT1G20120	-0.668796919438165	1.67502004149823	0.0723937048203045	0.162197096463804	44	37	63	26	26	24	3.70768665800753	3.09396522918255	4.65026535299869	2.25883759348655	2.23855198059761	2.1569099891804
AT1G20140	-0.383927525952702	3.93027744452996	0.0977435883521086	0.203564516203699	204	213	246	147	154	129	17.1901835962167	17.8112052382671	18.1581789974235	12.7711202400971	13.2591155773858	11.5933911918447
AT1G20160	-0.709424121808492	5.45799909317652	0.000211521139915379	0.00139853551543782	668	728	707	462	387	250	56.2894247170235	60.8758564012134	52.186311183652	40.1378064688765	33.3199852496644	22.4678123872958
AT1G20190	-0.943390927238342	5.29438073150366	2.84666656724907e-06	3.10535424258039e-05	606	635	758	381	309	194	51.0649571534674	53.0991329873221	55.9508117075081	33.1006585814761	26.6043293078716	17.4350224125416
AT1G20200	0.0664821014352878	6.69880471424969	0.55791282835553	0.699003602696997	1306	1250	1374	1185	1178	1125	110.050881258133	104.525852337248	101.420072936829	102.950867241599	101.423624351692	101.105155742831
AT1G20220	0.130303550081588	6.43842144424178	0.309698147730566	0.469426419281428	955	1122	1133	959	972	1037	80.4736535999362	93.822405057914	83.6309626182146	83.3163558520618	83.6874048131106	93.1964857825031
AT1G20225	0.111094697626763	5.64671435172169	0.446293444121534	0.599853182391237	626	571	667	584	586	536	52.7502692707435	47.747409347655	49.2337617531766	50.7369674844672	50.4535177165461	48.1709897583623
AT1G20230	0.277898710216685	2.41020580753346	0.400071807151537	0.557944065622335	52	47	84	68	59	59	4.38181150491799	3.93017204788053	6.20035380399825	5.90772909065714	5.07979103289457	5.30240372340182
AT1G20260	0.208339934752816	7.49090796684321	0.0441315754600211	0.111447767323687	2057	2108	2311	2175	2141	2020	173.334351261852	176.272397381535	170.583543345714	188.960452532048	184.336145786903	181.53992408935
AT1G20270	0.330500085538572	5.11438698390547	0.0471831383258999	0.117188394056381	386	357	446	394	480	391	32.5265238634297	29.8525834275181	32.9209261498003	34.2300773782193	41.3271134879559	35.1396585737307
AT1G20300	-0.266950753143103	4.79388960219033	0.153172968738813	0.282328355558734	363	397	408	316	282	227	30.5884149285621	33.19741070231	30.1160041908487	27.4535645977597	24.2796791741741	20.4007736476646
AT1G20310	5.14044531440326	3.01444426985174	1.00606674807156e-14	3.72982226921342e-13	8	3	6	56	135	317	0.674124846910461	0.250862045609396	0.442882414571304	4.86518866289412	11.6232506684876	28.4891861070911
AT1G20330	-0.630349891369948	6.84432009794353	2.25289939788492e-08	3.81080058529024e-07	1750	1774	1881	1037	1019	907	147.464810261663	148.343089637023	138.843636968104	90.0928686325214	87.7340180088063	81.5132233411093
AT1G20340	0.0928119956846406	8.65929983773149	0.388186351355008	0.546681712546876	4467	4866	5922	4898	4789	4057	376.414461393628	406.89823797844	437.124943181877	425.530251265275	412.32405519546	364.607659421037
AT1G20350	3.02518803505133	4.24420436533002	8.79753720654565e-11	2.09557761261715e-09	102	24	31	301	323	477	8.59509179810837	2.00689636487517	2.2882258086184	26.1503890630559	27.8097034512703	42.8685860349605
AT1G20370	-0.395580047672324	5.05979311954741	0.0463540052658297	0.115804443624067	450	487	527	393	337	218	37.9195226387134	40.7232720705919	38.8998387465129	34.1431990092391	29.015077594669	19.591932401722
AT1G20380	-0.595853834471948	3.89593393803767	0.0274670113469309	0.0772027739483423	165	263	261	157	131	98	13.9038249675282	21.992239331757	19.2653850338517	13.6399039298996	11.278858056088	8.80738245581997
AT1G20410	-0.20123501971645	4.81504328184083	0.273998315445674	0.430294511946416	376	376	409	288	328	242	31.6838678047916	31.4413763830443	30.1898179266105	25.0209702663126	28.2401942167698	21.7488423909024
AT1G20430	0.0769650125244944	4.56931358457921	0.688958587679401	0.801461772870049	294	279	318	265	290	242	24.7740881239594	23.3301702416738	23.4727679722791	23.0227677797668	24.9684643989733	21.7488423909024
AT1G20440	1.1473058282586	7.39810407644338	7.06104374575713e-16	2.90741055944818e-14	1370	1234	1468	2328	2299	2967	115.443880033416	103.187921427331	108.358564098446	202.252842986027	197.939653976689	266.647997412427
AT1G20450	1.12228276361374	7.93849532380697	4.49772540978036e-14	1.54008052529684e-12	2117	1796	2068	3274	3384	4325	178.390287613681	150.182744638158	152.646805555576	284.439780041345	291.356150090089	388.693154300218
AT1G20460	0.589606562637144	3.70867732457075	0.0187147187413764	0.0571998136891626	132	129	140	152	186	173	11.1230599740226	10.787067961204	10.3339230066638	13.2055120849983	16.0142564765829	15.5477261720087
AT1G20470	-0.327699878519643	3.52975415312909	0.243291034386817	0.395029972109261	134	151	210	138	101	93	11.2915911857502	12.6267229623396	15.5008845099956	11.9892149192748	8.69591346309071	8.35802620807405
AT1G20480	-0.386826556634202	2.61220424820515	0.272449071696821	0.428512109158472	58	114	89	50	67	52	4.88740514010084	9.53275773315704	6.56942248280767	4.34391844901261	5.76857625769384	4.67330497655753
AT1G20490	-0.177900680708441	3.74819442606616	0.512444193169631	0.659592561631837	197	146	204	112	149	147	16.6003243551701	12.2086195529906	15.0580020954243	9.73037732578824	12.8286248118863	13.2110736837299
AT1G20510	0.99328876650999	7.14512047651187	5.34900266510373e-07	6.89982861764819e-06	1410	984	1268	1626	1829	2678	118.814504267969	82.2827509598818	93.5958169460689	141.26422796189	157.473522019732	240.675206292713
AT1G20515	0.828031775607801	1.76733384858876	0.0296846816214367	0.0820217113504619	26	29	37	42	37	58	2.190905752459	2.42499977422416	2.73110822318971	3.64889149717059	3.1856316646966	5.21253247385263
AT1G20520	0.921509416553642	1.14445187045048	0.028332692553053	0.0791509483319921	15	16	25	29	24	36	1.26398408795711	1.33793090991678	1.8453433940471	2.51947270042731	2.06635567439779	3.2353649837706
AT1G20540	0.159207343403381	5.37504007808428	0.311990961500692	0.471742670570397	469	494	556	535	504	400	39.5205691501258	41.3086168436805	41.0404370836075	46.4799274044349	43.3934691623537	35.9484998196733
AT1G20550	-0.28114212387299	3.35786884519855	0.30431966777776	0.463375033396184	145	129	155	98	92	108	12.2185128502521	10.787067961204	11.441129043092	8.51408016006471	7.92103008519154	9.7060949513118
AT1G20560	-0.21362296698052	5.84815525172563	0.154345790918195	0.283864419459116	764	741	894	686	593	476	64.378922879949	61.9629252655208	65.9894797711243	59.5985611204529	51.0562047882455	42.7787147854113
AT1G20570	-0.748783604379075	1.35881470632299	0.0690285205484641	0.156272900686106	26	45	45	24	15	19	2.190905752459	3.76293068414094	3.32161810928478	2.08508085552605	1.29147229649862	1.70755374143448
AT1G20575	0.326096970447657	4.94375932133351	0.0558860784600346	0.133076907162654	345	329	382	362	390	368	29.0716340230136	27.5112043351637	28.1968470610397	31.4499695708513	33.5782797089641	33.0726198340995
AT1G20580	0.185858773637224	5.3592690180706	0.219253293765597	0.366282628573511	488	472	525	495	490	447	41.1216156615381	39.4689618425449	38.7522112749891	43.0047926452248	42.1880950189549	40.172448548485
AT1G20610	-0.103629933332689	3.08694504525913	0.758572186254913	0.850896845220135	70	114	155	89	96	79	5.89859241046653	9.53275773315704	11.441129043092	7.73217483924244	8.26542269759117	7.09982871438548
AT1G20620	0.548406612039201	8.89072514183186	1.10127253690536e-05	0.000104424991564348	5326	4227	5404	6370	5737	6385	448.798616830639	353.464622263639	398.889428057221	553.415210404206	493.945104334172	573.827928371536
AT1G20630	0.837864131114757	6.02265673322647	4.36868911431506e-10	9.54193304558538e-09	569	557	687	864	988	885	47.9471297365065	46.5767198014778	50.7100364684143	75.0629107989378	85.0649752627091	79.5360558510273
AT1G20640	1.48048705808887	7.33518932117813	4.03299931829363e-39	5.09890035607085e-37	1001	1072	1242	2571	2538	2690	84.3498714696714	89.6413709644241	91.6766598162599	223.364286648228	218.517112567567	241.753661287303
AT1G20650	-0.587975008465009	6.30200788125573	3.88296459488494e-05	0.000320702306134488	1082	1187	1415	795	743	539	91.1753855446398	99.2577493794509	104.446436103066	69.0683033393004	63.9709277532317	48.4406035070098
AT1G20670	-0.0222298764046381	5.52106722606228	0.88261794663542	0.933597236374171	575	570	646	515	531	449	48.4527233716894	47.6637886657852	47.683673302177	44.7423600248298	45.7181192960512	40.3521910475833
AT1G20690	-1.00712335890986	2.42223330146899	0.00437602772974012	0.0176644279397594	74	88	106	50	24	38	6.23565483392176	7.35862000454228	7.8242559907597	4.34391844901261	2.06635567439779	3.41510748286897
AT1G20691	-1.02563068310001	2.42147691777363	0.00342567344549624	0.0144708839934723	74	88	107	49	25	37	6.23565483392176	7.35862000454228	7.89806972652159	4.25704008003235	2.1524538274977	3.32523623331978
AT1G20693	-0.205043356449331	5.93706057868618	0.128188479342656	0.247694314139098	791	790	966	628	613	623	66.6540942382718	66.0603386771409	71.3040687459799	54.5596157195983	52.7781678502436	55.9897884691412
AT1G20696	-0.0288673627722437	5.93910729006321	0.833531298553403	0.900462168010558	774	755	872	692	641	657	65.2215789385871	63.1336148116979	64.3655775843628	60.1198313343345	55.1889161370411	59.0454109538135
AT1G20720	-0.860629444447256	3.73431615182243	0.00250665151831815	0.011251408260307	158	252	248	128	104	75	13.3139657264816	21.0724118311892	18.3058064689472	11.1204312294723	8.95420792239044	6.74034371618875
AT1G20760	0.227507998524691	6.73355615660131	0.0566533019889007	0.134218988003254	1205	1244	1352	1172	1271	1317	101.540055065888	104.024128246029	99.7961707500671	101.821448444855	109.430752589983	118.360435656274
AT1G20770	-0.173296375037304	5.00672651623935	0.30248588448734	0.461366414023958	436	414	465	336	335	317	36.7398041566201	34.6189622940966	34.323387129276	29.1911319773647	28.8428812884692	28.4891861070911
AT1G20780	-0.474974761818664	5.6269333266	0.0166651624525073	0.0524388958281431	878	647	681	359	490	500	73.9852019484231	54.1025811697597	50.267154053843	31.1893344639105	42.1880950189549	44.9356247745917
AT1G20810	-0.00917183903436652	6.04641653645599	0.947725310648837	0.973845279875327	776	828	971	748	737	677	65.3901101503147	69.2379245881932	71.6731374247893	64.9850199972286	63.4543388346322	60.8428359447971
AT1G20816	-0.120734551255387	4.47333507286033	0.569503813825449	0.707993931300304	245	325	323	255	256	186	20.6450734366329	27.1767216076845	23.8418366510885	22.1539840899643	22.0411271935765	16.7160524161481
AT1G20823	0.871526282390462	5.85518780091959	1.23124319895045e-06	1.46288009716263e-05	506	530	548	699	731	1009	42.6383965670866	44.3189613909933	40.4499271975124	60.7279799171962	62.9377499160328	90.680090795126
AT1G20830	-0.20856916134102	5.43126330227387	0.171609005478275	0.306385843672311	541	574	679	461	474	379	45.5876927723199	47.9982713932644	50.1195265823192	40.0509280998962	40.8105245693564	34.0612035791405
AT1G20840	-0.445070297635234	5.62909033950851	0.00358105482757279	0.0150306755403742	636	708	874	512	455	408	53.5929253293816	59.2034427638174	64.5132050558866	44.4817249178891	39.1746596604582	36.6674698160668
AT1G20850	-0.0246259129081886	5.43668210616907	0.883437954024859	0.934064906574048	465	602	627	528	451	429	39.1835067266705	50.3396504856187	46.2812123227013	45.8717788215731	38.8302670480585	38.5547660565997
AT1G20870	0.0135682201703395	3.25351931045537	0.977803448424361	0.991324016308918	104	122	137	114	134	64	8.76362300983599	10.2017231881154	10.1124817993781	9.90413406374874	11.5371525153877	5.75175997114773
AT1G20880	0.494616420299704	4.85201564595306	0.00873312114210878	0.0311358185621496	323	274	329	399	329	376	27.2177906940098	22.9120668323248	24.2847190656598	34.6644692231206	28.3262923698697	33.7915898304929
AT1G20890	0.502145597574072	3.96392283459752	0.0375368817424171	0.0983056590898542	172	138	188	184	228	185	14.4936842085749	11.5396540980322	13.8769823232342	15.9856198923664	19.630378906779	16.6261811665989
AT1G20910	-0.0545865416398326	5.13042456582221	0.760666240119767	0.852034317008301	368	503	512	422	352	351	31.0097429578812	42.0612029805087	37.7926327100846	36.6626717096664	30.3065498911676	31.5448085917634
AT1G20920	0.562758042412893	6.97162375410664	1.17979129058362e-05	0.000111192923405532	1180	1411	1334	1600	1543	1758	99.4334149192929	117.988782118286	98.4675235063532	139.005390368403	132.849450233158	157.993656707464
AT1G20930	-0.105323922320924	3.72747123402939	0.690640888940288	0.802698782978612	141	205	180	147	133	134	11.8814504267969	17.1422397833087	13.2864724371391	12.7711202400971	11.4510543622878	12.0427474395906
AT1G20950	-0.392107629008851	6.86283068274607	0.000975813942180145	0.00515149314283164	1580	1698	1847	1182	1206	927	133.139657264816	141.987917814918	136.3339699522	102.690232134658	103.834372638489	83.310648332093
AT1G20960	-0.0550352463440856	8.18752666140001	0.60119639075333	0.733230894588731	3674	3875	3963	3307	3101	2990	309.591835943629	324.03014224547	292.523834824346	287.306766217694	266.990372762815	268.715036152058
AT1G20970	-0.415632508836901	6.74232610502402	0.000392535339700585	0.00237120199231689	1506	1587	1645	1112	955	945	126.904002430894	132.70602212737	121.423595328299	96.6087463060403	82.2237362104122	84.9283308239783
AT1G20980	-0.120570250347755	7.0726406389968	0.312557422559199	0.472272278030727	1803	1714	1916	1368	1350	1505	151.930887372445	143.325848724835	141.42711771977	118.849608764985	116.232506684876	135.256230571521
AT1G20990	0.117250714629237	0.869254431910595	0.819679102137321	0.891512247863326	15	25	22	25	16	16	1.26398408795711	2.09051704674496	1.62390218676145	2.1719592245063	1.37757044959853	1.43793999278693
AT1G21000	0.503924164172251	6.00094486259468	0.00213191270707011	0.00985185433963069	754	564	732	749	783	922	63.5362668213109	47.1620645745664	54.0316545776991	65.0718983662088	67.414853877228	82.861292084347
AT1G21010	0.662742838946299	4.34556471953933	0.00538429240321063	0.0209002950341514	183	208	217	218	255	336	15.4206058730768	17.3931018289181	16.0175806603288	18.939484437695	21.9550290404765	30.1967398485256
AT1G21050	-0.283675874826441	4.4742747207308	0.16166311809112	0.293231091315828	290	271	384	210	239	205	24.4370257005042	22.6612047867154	28.3444745325634	18.2444574858529	20.577458590878	18.4236061575826
AT1G21060	-1.01654386999108	4.70276031660556	1.69618735430226e-07	2.45984582271349e-06	363	481	501	182	197	182	30.5884149285621	40.2215479793731	36.9806816167039	15.8118631544059	16.9613361606819	16.3565674179514
AT1G21065	0.0606303881373559	6.22044197962297	0.627187343842701	0.754177294391512	868	896	1072	848	851	799	73.142545889785	74.9241309553395	79.1283247367396	73.6728568952538	73.2695282880217	71.8071283897975
AT1G21070	-0.504242524457339	4.36158690208844	0.0160656733765623	0.0509017310852914	264	298	370	203	197	155	22.2461199480452	24.9189631972	27.3110822318971	17.6363089029912	16.9613361606819	13.9300436801234
AT1G21080	0.0312599670861251	6.35248269318162	0.807819578796966	0.885096691995587	983	1019	1132	832	963	912	82.8330905641228	85.2094748253248	83.5571488824527	72.2828029915698	82.9125214352114	81.9625795888552
AT1G21090	-0.52043956458485	3.62493137977008	0.0537340040544966	0.129119721761028	147	203	207	92	119	116	12.3870440619797	16.9749984195691	15.27944330271	7.99280994618319	10.2456802188891	10.4250649477053
AT1G21100	1.01498127112484	1.76511374024132	0.0138450889634131	0.0450679467940907	26	20	39	36	40	67	2.190905752459	1.67241363739597	2.87873569471348	3.12762128328908	3.44392612399632	6.02137371979528
AT1G21110	1.26257647295352	1.74024757936892	0.027380703168893	0.0770150611237988	22	17	36	19	30	98	1.85384332900377	1.42155159178658	2.65729448742782	1.65068901062479	2.58294459299724	8.80738245581997
AT1G21120	0.866939687166154	2.58977852452696	0.0108597511589872	0.0371529700101829	61	44	57	61	96	93	5.14020195769226	3.67931000227114	4.20738293842739	5.29958050779538	8.26542269759117	8.35802620807405
AT1G21130	0.373280272750999	6.38600627249738	0.0661603682443595	0.151255470370175	948	850	1028	704	1025	1341	79.8837943588896	71.0775795893288	75.8805203632167	61.1623717620975	88.2506069274057	120.517345645455
AT1G21140	-1.23217925469252	2.73488850001914	5.6688304542749e-05	0.000446689344984673	96	124	131	41	45	40	8.08949816292553	10.368964551855	9.6695993848068	3.56201312819034	3.87441688949586	3.59484998196733
AT1G21150	-0.499773803386815	3.04827354938135	0.153379504891595	0.282614347438054	98	135	135	101	82	39	8.25802937465314	11.2887920524228	9.96485432785434	8.77471526700546	7.06004855419246	3.50497873241815
AT1G21160	-0.533916459695266	5.73385293425129	0.000467408811343509	0.00275103073295375	696	866	876	530	494	404	58.6488616812101	72.4155104992456	64.6608325274104	46.0455355595336	42.5324876313546	36.3079848178701
AT1G21170	-0.212862226815369	5.65166619357569	0.147107661712445	0.274131180267815	655	674	761	511	491	521	55.193971840794	56.3603395802442	56.1722529147937	44.3948465489088	42.2741931720548	46.8229210151245
AT1G21190	0.401401806725382	4.9146673837059	0.0202703006758966	0.0611675551148574	326	299	382	383	370	370	27.4705875116013	25.0025838790698	28.1968470610397	33.2744153194366	31.856316646966	33.2523623331978
AT1G21200	-0.395181539035967	4.42838257223738	0.050347061495362	0.122910644123409	299	283	362	192	205	208	25.1954161532785	23.664652969153	26.720572345802	16.6806468442084	17.6501213854811	18.6932199062301
AT1G21240	1.84643895083422	5.57398288974289	0.00264158370920444	0.0117331374943794	572	73	134	298	906	1212	48.1999265540979	6.1043097764953	9.89104059209245	25.8897539561151	78.0049267085167	108.92395445361
AT1G21250	0.227225342781097	7.78458106378702	0.357166744482	0.517020161571998	3551	1985	2256	1718	2892	3151	299.227166422381	165.98705351155	166.52378787881	149.257037908073	248.995858764934	283.184307329477
AT1G21270	-0.106526399674373	7.05267261747109	0.602702614686698	0.734497260841926	2130	1556	1607	982	1496	1692	179.48574048991	130.113780989407	118.618673369348	85.3145583386076	128.802837037462	152.062154237218
AT1G21280	0.405784063776107	4.08336949051455	0.110791653518794	0.223315665033334	132	220	212	199	199	230	11.1230599740226	18.3965500113557	15.6485119815194	17.2887954270702	17.1335324668817	20.6703873963122
AT1G21310	1.29342626821623	7.01955715500688	0.00325070254488422	0.0138474311647411	1798	487	555	1533	1326	3099	151.509559343126	40.7232720705919	40.9666233478456	133.184539646726	114.166151010478	278.511002352919
AT1G21350	1.06087839979035	6.3477003658943	8.16692668034174e-18	3.92869011991171e-16	634	671	744	1190	1233	1191	53.424394117654	56.1094775346348	54.9174194068417	103.3852590865	106.159022772187	107.036658213077
AT1G21370	0.695607352303685	5.06385848402451	0.00158537678753883	0.00770157300015478	388	258	339	366	441	540	32.6950550751573	21.574135922408	25.0228564232787	31.7974830467723	37.9692855170594	48.530474756559
AT1G21380	0.419839458800671	6.5170186834016	0.0104318915642478	0.0360288512950355	1077	865	1094	946	1100	1373	90.7540575153208	72.3318898173758	80.7522269235011	82.1869370553185	94.7079684098988	123.393225631029
AT1G21390	1.05001413773577	4.0736321361759	0.00890644624681218	0.031627986914994	206	83	131	132	232	369	17.3587148079444	6.94051659519328	9.6695993848068	11.4679447053933	19.9747715191787	33.1624910836487
AT1G21400	0.0916501586395538	6.163739060021	0.655900808911013	0.776723605773156	1132	648	895	680	802	932	95.3886658378302	54.1862018516295	66.0632935068862	59.0772909065714	69.0507187861262	83.7600045798389
AT1G21410	0.945428972680697	5.64857180815708	2.66901095116374e-10	5.98192079429574e-09	456	391	482	770	728	671	38.4251162738963	32.6956866110912	35.5782206372281	66.8963441147941	62.6794554567331	60.303608447502
AT1G21440	-0.0318492866449301	6.68771820520065	0.804851859494708	0.883022374412534	1243	1332	1470	1283	1185	893	104.742148088713	111.382748250572	108.506191569969	111.464947401663	102.026311423391	80.2550258474207
AT1G21450	0.050126048796804	6.09026036371465	0.713311223559019	0.819994011905026	807	801	993	746	723	799	68.0023439320927	66.9801661777087	73.2970396115508	64.8112632592681	62.2489646912335	71.8071283897975
AT1G21460	0.532948155179797	6.02326744631651	9.52875965173116e-05	0.000704935208593749	687	592	786	901	851	775	57.8904712284358	49.5034436669208	58.0175963088408	78.2774104512072	73.2695282880217	69.6502184006171
AT1G21480	0.142164424734552	4.82383275976812	0.442780047952442	0.596553786854704	345	311	385	369	325	280	29.0716340230136	26.0060320615074	28.4182882683253	32.058118153713	27.9818997574701	25.1639498737713
AT1G21500	0.000927790497729808	6.94155839786053	0.996179863348244	1	1443	1560	1772	1422	1448	1177	121.595269261474	130.448263716886	130.797939770058	123.541040689919	124.670125688667	105.778460719389
AT1G21520	1.41825377477386	3.49337468460737	0.000272096459507846	0.00173003174431762	121	44	69	158	139	234	10.1961383095207	3.67931000227114	5.09314776756999	13.7267822988798	11.9676432808872	21.0298723945089
AT1G21525	2.19233038218471	2.43406905566006	0.000990789630141222	0.00521658939542854	51	5	17	46	86	153	4.29754589905419	0.418103409348993	1.25483350795203	3.9964049730916	7.40444116659209	13.7503011810251
AT1G21540	-0.701735941235252	2.97523818785961	0.022641676168305	0.0666211814213755	111	121	137	48	72	71	9.35348225088264	10.1181025062456	10.1124817993781	4.1701617110521	6.19906702319338	6.38085871799202
AT1G21550	5.41398843673087	6.16238218021039	7.96190569970231e-121	4.3620185032008e-118	58	24	45	1370	1500	1716	4.88740514010084	2.00689636487517	3.32161810928478	119.023365502945	129.147229649862	154.219064226399
AT1G21560	0.722596266759607	5.62745714577763	9.63636507013783e-07	1.17975188254704e-05	429	477	543	736	668	618	36.1499449155734	39.8870652518939	40.080858518703	63.9424795694656	57.5135662707386	55.5404322213953
AT1G21580	-0.0999579610358391	7.62701018243162	0.441078302318445	0.595068680236076	2720	2653	2521	2077	1912	2258	229.202447949557	221.845669000576	186.08442785571	180.446372371984	164.619668727024	202.929281482056
AT1G21590	-0.134575060131384	7.57917093268102	0.210751391919306	0.355598390143359	2613	2389	2757	2102	2001	1888	220.186028122129	199.769808986949	203.504469495514	182.61833159649	172.282404352916	169.676919148858
AT1G21600	0.300698685957499	6.41672249063986	0.0180998182639026	0.0559095874109555	913	964	1096	1144	1099	863	76.9344981536563	80.6103373224858	80.8998543950248	99.3888541134084	94.6218702567989	77.5588883609452
AT1G21610	0.243607685307864	5.7121312491697	0.0859764369129496	0.18476654332185	590	589	682	668	632	566	49.7167074596465	49.2525816213114	50.3409677896049	58.0347504788084	54.4140327591419	50.8671272448378
AT1G21630	-0.00674380124806753	7.52152368921469	0.949744529694481	0.975158069611341	2319	2295	2527	2068	2033	1921	195.41193999817	191.909464891188	186.527310270281	179.664467051161	175.037545252113	172.642670383981
AT1G21640	-0.142747202002367	7.33455829458919	0.180110702573459	0.317586962220113	2040	2047	2502	1758	1769	1520	171.901835962167	171.171535787478	184.681966876234	152.732172667283	152.307632833737	136.604299314759
AT1G21650	0.169971908689427	5.91272039188206	0.204207457190077	0.347475082232757	709	676	814	699	722	671	59.7443145574396	56.5275809439838	60.0843809101736	60.7279799171962	62.1628665381336	60.303608447502
AT1G21651	0.29551052233507	4.66059710664797	0.128206711046182	0.247694314139098	320	259	295	303	327	282	26.9649938764184	21.6577566042778	21.7750520497558	26.3241458010164	28.1540960636699	25.3436923728697
AT1G21660	-0.20316690257693	6.55709551305113	0.0767481326260085	0.169415744824413	1179	1307	1425	1028	969	879	99.3491493134291	109.292231203827	105.184573460685	89.3109633116992	83.4291103538109	78.9968283537322
AT1G21670	0.161140649455397	5.86179948554142	0.248964269189599	0.401892476774141	695	623	814	679	709	627	58.5645960753463	52.0956848048845	60.0843809101736	58.9904125375912	61.0435905478348	56.349273467338
AT1G21680	0.353456243260951	6.58253899834205	0.00317010526705488	0.0135509289514789	1076	957	1237	1259	1140	1131	90.6697919094569	80.0249925493972	91.3075911374505	109.379866546137	98.1518945338952	101.644383240126
AT1G21690	0.0275754165315229	4.87312218074187	0.879318877011788	0.931507477242641	332	367	425	343	324	301	27.9761811467841	30.6887902462161	31.3708376988007	29.7992805602265	27.8958016043702	27.0512461143042
AT1G21695	-0.844027523078529	0.669957578878908	0.0630922181308816	0.145872773072163	23	23	24	15	10	8	1.93810893486757	1.92327568300537	1.77152965828522	1.30317553470378	0.86098153099908	0.718969996393467
AT1G21700	-0.25940096570214	6.04223737695729	0.0513448536933731	0.124805835518166	896	896	988	717	691	564	75.5019828539716	74.9241309553395	72.9279709327414	62.2917905588408	59.4938237920365	50.6873847457394
AT1G21710	-0.201721045538646	4.66376619518805	0.272333311422532	0.428404868863623	333	343	369	262	252	255	28.0604467526479	28.6818938813409	27.2372684961352	22.7621326728261	21.6967345811768	22.9171686350418
AT1G21720	0.369856072875527	6.04543529075694	0.00544724855566133	0.0210948523980578	730	701	802	771	843	826	61.5138922805795	58.6180979907288	59.1986160810309	66.9832224837744	72.5807430632225	74.2336521276254
AT1G21730	-0.254857212754267	4.8155384104044	0.206732592926027	0.350945618373589	359	363	465	345	287	211	30.2513525051069	30.3543075187369	34.323387129276	29.973037298187	24.7101699396736	18.9628336548777
AT1G21740	0.538603305252665	4.12169362633944	0.012904805473722	0.0425692387285864	165	181	202	234	237	203	13.9038249675282	15.1353434184335	14.9103746239006	20.329538341379	20.4052622846782	18.2438636584842
AT1G21750	0.86781894470205	7.34261752008334	1.50604885248099e-06	1.75347116396001e-05	1840	1176	1412	1913	2356	2590	155.048714789406	98.3379218788831	104.22499489578	166.198319859222	202.847248703383	232.766536332385
AT1G21760	0.31537731920032	5.89964751628127	0.0188532817561605	0.0575519696760183	660	638	766	753	717	701	55.615299870113	53.3499950329315	56.5413215936031	65.4194118421298	61.7323757726341	62.9997459339775
AT1G21770	0.23209902366932	5.48085965394386	0.135586274860573	0.25810009008779	543	492	552	489	545	544	45.7562239840475	41.1413754799409	40.74518214056	42.4835224313433	46.9234934394499	48.8899597547557
AT1G21780	0.114453686262331	6.38198239825024	0.360075748368654	0.519591307073088	1013	994	1095	905	969	967	85.3610587400371	83.1189577785798	80.826040659263	78.6249239271282	83.4291103538109	86.9054983140603
AT1G21790	0.0836400464895108	4.73392537518093	0.652381372467917	0.774182780336025	292	315	395	307	316	273	24.6055569122318	26.3405147889866	29.1564256259442	26.6716592769374	27.2070163795709	24.5348511269271
AT1G21810	-1.03357535477745	2.7101726444091	0.00372933619949722	0.0155406080419784	84	132	114	67	38	32	7.07831089255984	11.0379300068134	8.41476587685477	5.82085072167689	3.27172981779651	2.87587998557387
AT1G21830	0.294979874085235	3.39773748596839	0.319416856484036	0.480062383634431	91	106	170	118	117	140	7.66817013360649	8.86379227819865	12.5483350795203	10.2516475396697	10.0734839126892	12.5819749368857
AT1G21840	-0.418127150124741	2.96659906689694	0.160369950280267	0.291599200643285	89	121	130	68	85	62	7.49963892187887	10.1181025062456	9.59578564904492	5.90772909065714	7.31834301349218	5.57201747204937
AT1G21880	-0.0565497094242462	5.63878488667859	0.711757908007085	0.818838390018732	578	681	709	591	558	456	48.7055201892808	56.9456843533328	52.3339386551757	51.345116067329	48.0427694297487	40.9812897944276
AT1G21890	-0.207499853446547	0.0795856156258934	0.725253970150487	0.828639707680082	6	17	14	12	7	8	0.505593635182845	1.42155159178658	1.03339230066638	1.04254042776303	0.602687071699356	0.718969996393467
AT1G21900	0.663599996535693	5.78580601006105	0.000170319624820467	0.00116679887472527	602	482	566	597	784	829	50.7278947300122	40.3051686612429	41.7785744412263	51.8663862812105	67.5009520303279	74.503265876273
AT1G21910	0.906929228563766	2.61499286150444	0.0309237277443172	0.0844982934748087	54	56	52	41	85	129	4.55034271664561	4.68275818470872	3.83831425961797	3.56201312819034	7.31834301349218	11.5933911918447
AT1G21920	-0.593934581128853	5.84309069128938	0.000197716736838136	0.00132011803860249	823	836	1021	544	587	376	69.3505936259136	69.9068900431516	75.3638242128835	47.2618327252572	50.539615869646	33.7915898304929
AT1G21930	0.344483593769956	4.00352019079659	0.130290392203679	0.250484199769292	182	165	197	200	200	185	15.336340267213	13.7974125085168	14.5413059450911	17.3756737960504	17.2196306199816	16.6261811665989
AT1G21940	10.1846951614785	2.59736226686247	4.79603966215156e-27	4.22287010074175e-25	0	0	0	65	131	198	0	0	0	5.64709398371639	11.278858056088	17.7945074107383
AT1G21980	-0.693311788599236	5.81484273965888	1.08101646562875e-06	1.30562692906283e-05	841	876	976	495	520	398	70.8673745314622	73.2517173179436	72.0422061035988	43.0047926452248	44.7710396119522	35.768757320575
AT1G22020	-0.0712905970284565	5.83736793851108	0.60806137493734	0.738745503134727	672	759	842	638	618	573	56.6264871404787	63.4680975391771	62.1511655115063	55.4283994094008	53.2086586157432	51.4962259916821
AT1G22030	-0.13477755815333	3.08980294601689	0.677466702014064	0.793684334055443	105	131	101	87	114	62	8.84788861569979	10.9543093249436	7.45518731195028	7.55841810128193	9.81518945338952	5.57201747204937
AT1G22040	0.497764844769841	5.38694682209562	0.000897063311253801	0.00480390434098798	421	437	486	535	570	502	35.475820068663	36.542237977102	35.8734755802756	46.4799274044349	49.0759472669476	45.11536727369
AT1G22050	-0.275582597489652	3.95092995170225	0.264945654124351	0.419855627213126	191	211	250	167	179	111	16.0947307199872	17.6439638745275	18.453433940471	14.5086876197021	15.4115694048835	9.97570869995935
AT1G22060	-0.345791656709658	6.8157467725496	0.00717118713395435	0.0265510275657934	1575	1610	1697	1296	999	967	132.718329235497	134.629297810376	125.261909587917	112.594366198407	86.0120549468081	86.9054983140603
AT1G22065	-0.277055915111765	0.709323415614359	0.60384499889109	0.735389621063844	15	15	33	16	8	19	1.26398408795711	1.25431022804698	2.43585328014217	1.39005390368403	0.688785224799264	1.70755374143448
AT1G22070	0.131038737658817	5.87207227800944	0.464002133154787	0.616512669914569	823	572	766	578	669	752	69.3505936259136	47.8310300295248	56.5413215936031	50.2156972705857	57.5996644238385	67.5831796609859
AT1G22110	4.48073061115313	0.99194729092208	7.6365381417494e-14	2.54848463231342e-12	4	0	2	36	32	52	0.33706242345523	0	0.147627471523768	3.12762128328908	2.75514089919706	4.67330497655753
AT1G22140	-0.0546036350767665	5.03075916934119	0.754362551399355	0.848152582444959	368	424	500	358	382	311	31.0097429578812	35.4551691127946	36.906867880942	31.1024560949303	32.8894944841649	27.949958609796
AT1G22160	-0.470607089421053	4.89028513482165	0.00746440013255108	0.027415337768027	436	388	508	276	292	245	36.7398041566201	32.4448245654819	37.4973777670371	23.9784298385496	25.1406607051731	22.0184561395499
AT1G22170	-0.0407931178859657	4.22176237892895	0.869055911044447	0.924558483927377	196	220	319	202	244	156	16.5160587493063	18.3965500113557	23.546581708041	17.5494305340109	21.0079493563776	14.0199149296726
AT1G22180	0.36131899142353	4.67106969902138	0.191360069472852	0.331943241003787	322	259	276	196	302	429	27.133525088146	21.6577566042778	20.37259107028	17.0281603201294	26.0016422361722	38.5547660565997
AT1G22190	1.57467210759573	5.82460631632743	6.85379507859279e-20	3.9410320797401e-18	368	331	407	852	823	1096	31.0097429578812	27.6784456989033	30.0421904550868	74.0203703711748	70.8587800012243	98.4988895059049
AT1G22200	0.0126494546754994	5.98756622993989	0.927194556948168	0.96209649745599	788	779	880	698	684	705	66.4012974206804	65.1405111765731	64.9560874704579	60.641101548216	58.8911367203371	63.3592309321743
AT1G22220	0.592035691321416	1.26297066885641	0.287522077596206	0.44476846560235	21	26	23	8	27	53	1.76957772313996	2.17413772861476	1.69771592252333	0.695026951842017	2.32465013369752	4.76317622610672
AT1G22230	-1.12339854118567	1.65117134032283	0.00784472751670393	0.0285938940698487	45	34	79	17	18	25	3.79195226387134	2.84310318357315	5.83128512518883	1.47693227266429	1.54976675579834	2.24678123872958
AT1G22250	-0.480745883462964	2.30507796836942	0.140451584899712	0.265363215727275	64	65	87	43	40	47	5.39299877528368	5.43534432153691	6.42179501128391	3.73576986615084	3.44392612399632	4.22394872881162
AT1G22260	-0.64975626403745	1.25828914256898	0.128365370706363	0.247908746121079	27	37	41	11	21	24	2.2751713583228	3.09396522918255	3.02636316623724	0.955662058782773	1.80806121509807	2.1569099891804
AT1G22270	0.0101167480083777	4.64752830246912	0.964477519549626	0.98342136740851	294	315	356	277	288	257	24.7740881239594	26.3405147889866	26.2776899312307	24.0653082075298	24.7962680927735	23.0969111341401
AT1G22275	-0.291510076595343	1.61163486850769	0.484018999312912	0.634432559543335	43	36	44	19	37	29	3.62342105214373	3.01034454731275	3.2478043735229	1.65068901062479	3.1856316646966	2.60626623692632
AT1G22280	0.173278162351183	5.77489760746094	0.415442193056603	0.571591654946312	774	540	671	461	657	772	65.2215789385871	45.1551682096912	49.5290166962241	40.0509280998962	56.5664865866396	69.3806046519695
AT1G22300	0.311374926252012	7.02265639550862	0.00551924017741696	0.0212983709683417	1515	1443	1533	1570	1614	1543	127.662392883668	120.664643938119	113.156456922968	136.399039298996	138.962419103252	138.67133805439
AT1G22310	0.230578547079984	4.5945651195063	0.261913154919757	0.41628188935426	264	316	275	289	257	304	22.2461199480452	26.4241354708564	20.2987773345181	25.1078486352929	22.1272253466764	27.3208598629517
AT1G22330	-1.34321763703703	3.56984761079795	2.68425049058614e-05	0.000230380645891342	192	216	241	102	77	39	16.1789963258511	18.0620672838765	17.789110318614	8.86159363598571	6.62955778869292	3.50497873241815
AT1G22340	-0.633548445438898	1.7032520661595	0.120120767174517	0.236048755971545	37	55	53	39	18	22	3.11782741696088	4.59913750283892	3.91212799537985	3.38825639022983	1.54976675579834	1.97716749008203
AT1G22350	-0.680547344037344	4.62434659774692	0.000623946926524537	0.00352307621867834	389	319	466	214	226	179	32.7793206810211	26.6749975164657	34.3972008650379	18.591970961774	19.4581826005792	16.0869536693038
AT1G22360	-0.792846875759457	5.26407896056236	4.25178010142347e-05	0.000346806695369624	569	601	717	341	377	208	47.9471297365065	50.256029803749	52.9244485412708	29.625523822266	32.4590037186653	18.6932199062301
AT1G22370	0.217553109387983	4.42147773391284	0.325891453895023	0.486025435827959	248	199	322	280	270	205	20.8978702542243	16.6405156920899	23.7680229153266	24.3259433144706	23.2465013369752	18.4236061575826
AT1G22380	0.0884655915217625	1.12867947996628	0.874795811479772	0.928761252614283	14	23	40	24	37	8	1.17971848209331	1.92327568300537	2.95254943047536	2.08508085552605	3.1856316646966	0.718969996393467
AT1G22400	-0.350046255049574	4.54157131339856	0.132689101733948	0.253912349837359	381	287	333	176	224	264	32.1051958341107	23.9991356966322	24.5799740087074	15.2905929405244	19.2859862943794	23.7260098809844
AT1G22403	-0.172974026564981	2.96247768588497	0.587519985301212	0.722963356007974	87	94	135	64	90	81	7.33110771015126	7.86034409576107	9.96485432785434	5.56021561473614	7.74883377899172	7.27957121348385
AT1G22410	0.00319839716918516	7.34241885267154	0.977665024288991	0.991324016308918	2035	2017	2234	1759	1799	1773	171.480507932848	168.662915331384	164.899885692049	152.819051036263	154.890577426735	159.341725450702
AT1G22430	-0.184909494679897	6.32425709494189	0.206199740894972	0.350220946142395	972	1093	1248	999	818	654	81.906168899621	91.3974052836898	92.1195422308312	86.7914906112719	70.4282892357248	58.7757972051659
AT1G22440	2.87682101390486	-0.0154777041871346	4.63864767886671e-05	0.000373573083586313	0	0	8	13	12	25	0	0	0.590509886095072	1.12941879674328	1.0331778371989	2.24678123872958
AT1G22450	0.178112568078527	6.17293171443364	0.1575755753893	0.288254558057581	827	873	922	839	867	807	69.6876560493689	73.0008552723342	68.056264372457	72.8909515744315	74.6470987376203	72.526098386191
AT1G22490	0.413626396228811	2.79740949302418	0.186646752157931	0.325956485562247	63	82	82	106	72	78	5.30873316941988	6.85689591332348	6.05272633247449	9.20910711190672	6.19906702319338	7.0099574648363
AT1G22500	-0.415773740814847	3.24661154225306	0.190887946559847	0.33126919596096	153	87	175	81	99	82	12.8926376971626	7.27499932267248	12.9174037583297	7.03714788740042	8.5237171568909	7.36944246303303
AT1G22510	1.21875822042455	4.23496383966166	2.24138926150005e-05	0.000196737518489388	178	118	139	213	266	376	14.9992778437577	9.86724046063623	10.2601092709019	18.5050925927937	22.9021087245755	33.7915898304929
AT1G22520	0.0212170670467729	4.83906684078583	0.911210271028916	0.951341918135795	338	378	380	315	332	296	28.481774781967	31.6086177467839	28.0492195895159	27.3666862287794	28.5845868291695	26.6018898665583
AT1G22530	-1.00910101025573	5.43775967471742	8.5289959128513e-07	1.05465446012016e-05	709	775	747	418	324	206	59.7443145574396	64.8060284490939	55.1388606141273	36.3151582337454	27.8958016043702	18.5134774071318
AT1G22540	-0.132224210727073	4.98886171978392	0.473885854314936	0.625201984392482	366	413	510	364	369	262	30.8412117461536	34.5353416122268	37.6450052385608	31.6237263088118	31.7702184938661	23.546267381886
AT1G22550	-1.4207937274244	1.86425422597831	8.87269601133441e-05	0.000662864331180108	70	57	66	20	22	19	5.89859241046653	4.76637886657852	4.87170656028434	1.73756737960504	1.89415936819798	1.70755374143448
AT1G22570	0.315503072266302	3.01386009757824	0.354204523980625	0.514245458473216	111	53	111	100	110	80	9.35348225088264	4.43189613909933	8.19332466956912	8.68783689802521	9.47079684098988	7.18969996393467
AT1G22590	-0.86325013534801	4.14682419054777	0.000522202438162193	0.00301681273809986	228	282	374	152	159	99	19.2125581369481	23.5810322872832	27.6063371749446	13.2055120849983	13.6896063428854	8.89725370536915
AT1G22610	-0.609935889316595	6.88216798150833	5.74076972746008e-08	9.07980764512391e-07	1751	1838	1931	1073	1001	990	147.549075867527	153.69481327669	142.534323756198	93.2204899158105	86.1842512530079	88.9725370536915
AT1G22620	0.396381403281511	5.7893286498747	0.00387675543088745	0.0160161808469613	600	594	655	690	730	643	50.5593635182845	49.6706850306604	48.347996924034	59.946074596374	62.8516517629329	57.7872134601249
AT1G22630	-0.200926099138573	5.5470535405866	0.182256979395776	0.320322082037328	586	601	755	501	510	417	49.3796450361912	50.256029803749	55.7293705002224	43.5260628591063	43.9100580809531	37.4763110620095
AT1G22640	-0.292839561652785	4.43923745304035	0.199478342099009	0.341757413239989	340	237	343	258	210	170	28.6503059936946	19.8181016031423	25.3181113663262	22.414619196905	18.0806121509807	15.2781124233612
AT1G22650	-1.29786915744741	5.50040782698373	1.72800850894104e-12	4.98997244829343e-11	877	762	838	221	322	310	73.9009363425592	63.7189595847865	61.8559105684588	19.2001195446357	27.7236052981704	27.8600873602468
AT1G22660	0.0712300427903637	4.84666175166631	0.693121172535746	0.804379457835983	358	341	384	308	333	322	30.1670868992431	28.5146525176013	28.3444745325634	26.7585376459177	28.6706849822694	28.938542354837
AT1G22690	-0.269068405993206	4.58200441184936	0.179543537287134	0.316880285092988	346	320	340	234	280	197	29.1558996288774	26.7586181983355	25.0966701590406	20.329538341379	24.1074828679743	17.7046361611891
AT1G22700	0.121663879594655	6.6122662969342	0.298189767787605	0.456826161824904	1074	1202	1367	1169	1197	988	90.5012606977293	100.512059607498	100.903376786495	101.560813337915	103.05948926059	88.7927945545931
AT1G22710	0.294893967035868	7.26592853670861	0.00860126127529932	0.0307156755626885	1668	1841	1847	1917	1764	1881	140.555030580831	153.945675322299	136.3339699522	166.545833335143	151.877142068238	169.047820402014
AT1G22730	-0.21805185005459	5.91587558421883	0.102097246856754	0.210282372572656	769	835	912	614	646	571	64.800250909268	69.8232693612818	67.3181270148382	53.3433185538748	55.6194069025406	51.3164834925837
AT1G22740	-0.479487381323766	3.82521921969694	0.0779204380952901	0.171482347751998	167	203	267	155	141	90	14.0723561792559	16.9749984195691	19.708267448423	13.4661471919391	12.139839587087	8.0884124594265
AT1G22750	0.305216589314319	6.27198183425724	0.0137002997127049	0.0446555959731746	873	851	955	944	1008	855	73.563873919104	71.1612002711986	70.4921176525992	82.013180317358	86.7869383247073	76.8399183645517
AT1G22770	1.43162784785312	7.22457565546897	1.6741466968789e-36	1.95379853861198e-34	953	993	1204	2609	2253	2309	80.3051223882086	83.03533709671	88.8717378573083	226.665664669478	193.979138934093	207.512715209064
AT1G22780	0.111065413094939	6.15721976383927	0.38193692464953	0.541119991921872	846	887	923	839	823	770	71.2887025607812	74.1715448185113	68.1300781082189	72.8909515744315	70.8587800012243	69.2008621528712
AT1G22790	0.0707515191230885	4.9624125072555	0.689882946236262	0.802037214772637	381	381	412	367	388	293	32.1051958341107	31.8594797923933	30.4112591338962	31.8843614157525	33.4060834027643	26.3322761179107
AT1G22800	0.163234813155149	4.93237878751062	0.340575265476758	0.5007205338053	327	361	429	359	366	331	27.5548531174651	30.1870661549973	31.6660926418482	31.1893344639105	31.5119240345663	29.7473836007797
AT1G22830	-0.0495513754447715	2.90960665378845	0.879902953735916	0.931875957500589	93	95	102	88	68	81	7.8367013453341	7.94396477763087	7.52900104771217	7.64529647026219	5.85467441079375	7.27957121348385
AT1G22840	0.301638435018481	6.00212777595685	0.0224027623786362	0.0660858035288426	712	722	790	751	790	778	59.997111375031	60.3741323099946	58.3128512518883	65.2456551041693	68.0175409489273	69.9198321492646
AT1G22850	0.0924283114736355	7.45618489832035	0.374779782017272	0.534411979312692	2068	2120	2414	2096	2027	1836	174.261272926354	177.275845563973	178.186358129188	182.097061382608	174.520956333514	165.003614172301
AT1G22860	0.236419335497053	5.68824837254076	0.102900995151653	0.211474036404715	590	597	645	602	605	619	49.7167074596465	49.9215470762698	47.6098595664152	52.3007781261118	52.0893826254444	55.6303034709445
AT1G22870	0.0511119207342705	5.43393103603205	0.768219188452479	0.857372520103519	577	513	547	432	465	538	48.621254583417	42.8974097992067	40.3761134617505	37.5314553994689	40.0356411914572	48.3507322574606
AT1G22880	0.00546075846325758	4.53003385674115	0.985232102472057	0.995936737233243	267	300	323	272	262	223	22.4989167656366	25.0862045609396	23.8418366510885	23.6309163626286	22.5577161121759	20.0412886494679
AT1G22882	-0.633417330732184	5.40018157594002	2.45940552404165e-05	0.000213780763114471	637	630	718	368	384	332	53.6771909352454	52.6810295779731	52.9982622770327	31.9712397847328	33.0616907903647	29.8372548503289
AT1G22885	-0.734817388081961	3.29498653692142	0.0117377390402318	0.0394720250793677	145	146	176	60	86	90	12.2185128502521	12.2086195529906	12.9912174940916	5.21270213881513	7.40444116659209	8.0884124594265
AT1G22890	0.734378429925808	3.98452965989526	0.00484160555453078	0.0191595076950262	161	132	165	170	217	255	13.566762544073	11.0379300068134	12.1792664007109	14.7693227266429	18.68329922268	22.9171686350418
AT1G22900	-0.778130045765351	2.51176275135561	0.0117432206369034	0.0394837266658108	87	94	88	44	45	44	7.33110771015126	7.86034409576107	6.49560874704579	3.82264823513109	3.87441688949586	3.95433498016407
AT1G22910	-0.550146077199422	5.69181564017153	0.000150095820114224	0.00104716655822881	719	807	851	500	453	422	60.5869706160776	67.4818902689275	62.8154891333633	43.4391844901261	39.0024633542583	37.9256673097554
AT1G22920	-0.123758490296225	5.66344669934962	0.388892621160855	0.547389472831381	661	646	739	529	545	515	55.6995654759768	54.0189604878899	54.5483507280323	45.9586571905534	46.9234934394499	46.2836935178294
AT1G22930	0.322710363960987	7.758239054476	0.0199104346618065	0.0602752882325112	2705	2209	2527	2398	2528	2945	227.9384638616	184.718086250385	186.527310270281	208.334328814645	217.656131036568	264.670829922345
AT1G22940	-0.315184894196034	5.47470741628348	0.0357127696915207	0.0946724404067018	620	582	707	426	477	396	52.2446756355607	48.6672368482228	52.186311183652	37.0101851855874	41.0688190286561	35.5890148214766
AT1G22950	0.0800849309986552	5.35184239671422	0.599694482378184	0.732143254468891	490	504	541	465	489	422	41.2901468732657	42.1448236623785	39.9332310471792	40.3984415758172	42.101996865855	37.9256673097554
AT1G22960	0.05069522726644	4.45137251377433	0.796105985517985	0.876058603602701	249	273	308	240	246	240	20.9821358600881	22.828446150455	22.7346306146603	20.8508085552605	21.1801456625774	21.569099891804
AT1G22970	-0.408402821178547	4.82575541401054	0.0239252577361444	0.0695476896985913	368	419	463	297	263	237	31.0097429578812	35.0370657034456	34.1757596577523	25.8028755871349	22.6438142652758	21.2994861431565
AT1G22980	1.61220497579439	0.188368427152371	0.00289471096409308	0.0126198904387285	9	2	8	23	15	12	0.758390452774268	0.167241363739597	0.590509886095072	1.9982024865458	1.29147229649862	1.0784549945902
AT1G22985	1.60972792882955	3.53047174198992	2.04297003884642e-06	2.31040699978027e-05	61	67	94	138	156	269	5.14020195769226	5.60258568527651	6.93849116161709	11.9892149192748	13.4313118835857	24.1753661287303
AT1G23000	-0.0192333590131318	3.06617290964859	0.961845982162801	0.981706080842317	74	127	121	100	98	71	6.23565483392176	10.6198265974644	8.93146202718796	8.68783689802521	8.43761900379099	6.38085871799202
AT1G23010	-0.822789470080558	2.48900448720715	0.0170880114053352	0.0534634465686621	99	83	85	39	59	31	8.34229498051695	6.94051659519328	6.27416753976014	3.38825639022983	5.07979103289457	2.78600873602468
AT1G23020	0.410757382375705	6.0282645712414	0.00844031971236202	0.0302300379159636	726	673	771	681	840	913	61.1768298571243	56.2767188983744	56.9103902724125	59.1641692755517	72.3224486039228	82.0524508384044
AT1G23030	-0.412411976215785	5.61804851482148	0.009307673615996	0.0327637420539513	683	680	810	396	499	482	57.5534088049806	56.862063671463	59.789125967126	34.4038341161798	42.9629783968541	43.3179422827064
AT1G23040	0.210951536444364	4.02159848890571	0.386976990043942	0.5456161212177	200	153	228	184	178	204	16.8531211727615	12.7939643260792	16.8295317537095	15.9856198923664	15.3254712517836	18.3337349080334
AT1G23050	-0.586850316280134	2.20110942299699	0.105069395069011	0.214944889424968	58	57	92	52	36	28	4.88740514010084	4.76637886657852	6.79086369009333	4.51767518697311	3.09953351159669	2.51639498737713
AT1G23052	-0.58685039081025	2.20110942299699	0.105043537523553	0.214928220520481	58	57	92	52	36	28	4.88740514010084	4.76637886657852	6.79086369009333	4.51767518697311	3.09953351159669	2.51639498737713
AT1G23060	0.218835660867558	1.50863627300329	0.629782623590548	0.756053483783333	35	32	29	43	19	33	2.94929620523326	2.67586181983355	2.14059833709464	3.73576986615084	1.63586490889825	2.96575123512305
AT1G23080	-0.170024243145678	6.59912922338269	0.267689732208781	0.42304844457963	1193	1287	1511	1192	1115	708	100.528867795522	107.619817566431	111.532554736207	103.559015824461	95.9994407063975	63.6288446808218
AT1G23090	1.06040720852671	6.0900896941391	1.14895708589725e-12	3.42827240622563e-11	563	503	650	956	938	1118	47.4415361013237	42.0612029805087	47.9789282452246	83.055720745121	80.7600676077137	100.476056995987
AT1G23100	0.216263109289072	3.00934809320893	0.460771214422106	0.613583867534076	91	99	93	102	85	92	7.66817013360649	8.27844750511006	6.86467742585521	8.86159363598571	7.31834301349218	8.26815495852487
AT1G23110	-3.54124953426316	1.5153585914924	4.4469169281786e-09	8.49869598589792e-08	31	41	118	4	3	6	2.61223378177804	3.42844795666174	8.71002081990231	0.347513475921008	0.258294459299724	0.5392274972951
AT1G23120	0.00697681179083526	1.53081416037142	1	1	45	26	34	23	41	26	3.79195226387134	2.17413772861476	2.50966701590406	1.9982024865458	3.53002427709623	2.33665248827877
AT1G23130	0.224692609486689	6.78694752701772	0.0499260949587504	0.122157279104092	1274	1206	1476	1312	1282	1309	107.354381870491	100.846542334977	108.949073984541	113.984420102091	110.377832274082	117.641465659881
AT1G23140	-0.342458809856462	2.96569695998522	0.353312286107821	0.513362987141964	117	78	138	44	75	100	9.85907588606549	6.52241318584429	10.18629553514	3.82264823513109	6.4573614824931	8.98712495491833
AT1G23149	0.519593263171467	2.0517367843109	0.169636597015331	0.303882161937637	23	49	57	53	52	50	1.93810893486757	4.09741341162013	4.20738293842739	4.60455355595336	4.47710396119522	4.49356247745917
AT1G23150	0.519592427934407	2.0517367843109	0.169596417649213	0.303865383838611	23	49	57	53	52	50	1.93810893486757	4.09741341162013	4.20738293842739	4.60455355595336	4.47710396119522	4.49356247745917
AT1G23170	-0.115443019641991	4.6986141752793	0.558684305882529	0.699585491774783	287	373	384	290	304	223	24.1842288829128	31.1905143374349	28.3444745325634	25.1947270042731	26.173838542372	20.0412886494679
AT1G23180	1.63285212688245	7.48453378730648	4.13533134191575e-47	6.47310635369875e-45	1049	1131	1211	2874	2946	3065	88.3946205511341	94.5749911947422	89.3884340076415	249.688432449245	253.645159032329	275.455379868247
AT1G23190	0.11817377060212	7.17009048740033	0.258618545864696	0.412821417294483	1745	1687	1926	1670	1721	1536	147.043482232344	141.06809031435	142.165255077389	145.086876197021	148.174921484942	138.042239307546
AT1G23200	-1.18957000705969	3.19338283195854	0.000552337655678268	0.00316863164134453	154	159	168	34	63	80	12.9769033030264	13.295688417298	12.4007076079965	2.95386454532857	5.42418364529421	7.18969996393467
AT1G23205	-0.64368492363784	5.29033646189866	0.00723240276294824	0.0267375219669406	427	672	759	453	342	212	35.9814137038458	56.1930982165046	56.0246254432699	39.3559011480542	29.4455683601685	19.0527049044269
AT1G23220	-0.117239347309918	4.8826855825601	0.513837308768752	0.660954381175998	359	365	466	310	345	272	30.2513525051069	30.5215488824765	34.3972008650379	26.9322943838782	29.7038628194683	24.4449798773779
AT1G23230	-0.0304059579236534	6.50459872609131	0.795882282792035	0.87591017596715	1190	1118	1244	989	1011	948	100.276070977931	93.4879223304348	91.8242872877837	85.9227069214693	87.045232784007	85.1979445726258
AT1G23260	0.177361760109599	5.41178494191743	0.241439677225238	0.392767630642806	516	481	548	490	512	478	43.4810526257247	40.2215479793731	40.4499271975124	42.5704008003235	44.0822543871529	42.9584572845096
AT1G23280	0.0400519814955402	5.52266514383333	0.794268352453761	0.875104424894787	562	592	597	543	537	450	47.3572704954599	49.5034436669208	44.0668002498447	47.1749543562769	46.2347082146506	40.4420622971325
AT1G23290	0.0714852235604065	6.06505040882629	0.578038011895855	0.715210786096793	810	810	910	773	778	701	68.2551407496841	67.7327523145369	67.1704995433144	67.1569792217349	66.9843631117285	62.9997459339775
AT1G23310	-0.00747469069559429	9.1899044422902	0.941575483917581	0.970357052424832	7251	7071	8445	6372	6523	6243	611.009908118469	591.281841501346	623.35699850911	553.588967142166	561.6182526707	561.066210935552
AT1G23330	0.577168483325072	5.65239629308511	0.000199090649164347	0.00132792183749355	533	478	551	687	599	685	44.9135679254094	39.9706859337637	40.6713684047981	59.6854394894332	51.5727937068449	61.5618059411906
AT1G23340	-0.83365017022162	3.36949096941082	0.0129956698667744	0.0428116914618993	128	196	180	115	79	47	10.7859975505674	16.3896536464805	13.2864724371391	9.99101243272899	6.80175409489274	4.22394872881162
AT1G23360	-0.0820865864930054	4.94266657297443	0.643299755517068	0.766703913235191	359	419	445	368	327	284	30.2513525051069	35.0370657034456	32.8471124140384	31.9712397847328	28.1540960636699	25.5234348719681
AT1G23380	-0.0833205318649329	2.78006850974998	0.831998525379652	0.899496076087424	94	113	57	70	57	86	7.92096695119791	9.44913705128724	4.20738293842739	6.08148582861765	4.90759472669476	7.72892746122977
AT1G23390	-0.649291923925536	5.80067686675832	1.51396836255106e-05	0.000137921468889582	915	796	918	451	548	425	77.1030293653839	66.5620627683597	67.7610094294095	39.1821444100937	47.1817878987496	38.1952810584029
AT1G23400	0.109261637671083	6.6957687354662	0.369553097280497	0.529086508250816	1171	1252	1454	1319	1240	985	98.6750244665187	104.693093700988	107.325171797779	114.592568684953	106.761709843886	88.5231808059456
AT1G23410	-1.11005731844989	2.88109640047044	0.000697907464426643	0.00388069605889109	89	132	161	58	54	37	7.49963892187887	11.0379300068134	11.8840114576633	5.03894540085462	4.64930026739503	3.32523623331978
AT1G23440	0.277436114137084	5.84663886787041	0.0700339661410856	0.158023099668302	704	562	751	638	709	717	59.3229865281205	46.9948232108268	55.4341155571749	55.4283994094008	61.0435905478348	64.4376859267645
AT1G23460	-0.054061440093807	4.36977515622826	0.80742430295767	0.884817609649058	256	302	249	243	242	179	21.5719951011347	25.2534459246792	18.3796202047091	21.1114436622013	20.8357530501777	16.0869536693038
AT1G23465	-0.212474213268988	0.601947999689326	0.683295462735882	0.797906241062155	19	19	18	11	17	13	1.60104651141234	1.58879295552617	1.32864724371391	0.955662058782773	1.46366860269844	1.16832624413938
AT1G23470	-0.158603909542208	1.40639330800236	0.724828398985986	0.828357313315599	28	32	42	28	26	23	2.35943696418661	2.67586181983355	3.10017690199913	2.43259433144706	2.23855198059761	2.06703873963122
AT1G23480	-1.05179975962165	5.05455215413093	3.50541366890907e-08	5.72328425429583e-07	519	564	650	262	278	170	43.7338494433161	47.1620645745664	47.9789282452246	22.7621326728261	23.9352865617744	15.2781124233612
AT1G23490	0.407694434367877	7.20749446784084	0.00118432764348796	0.00605927214332375	1659	1519	1747	1642	1864	2011	139.796640128057	127.019815760224	128.952596376011	142.654281865574	160.486957378229	180.731082843408
AT1G23530	-0.491248145458087	2.64337014676036	0.113621443734684	0.227277457888355	91	93	90	54	67	45	7.66817013360649	7.77672341389127	6.64323621856956	4.69143192493361	5.76857625769384	4.04420622971325
AT1G23550	0.580814400899674	3.27893351565236	0.0492778382620053	0.121064624320071	98	84	117	99	134	143	8.25802937465314	7.02413727706308	8.63620708414043	8.60095852904496	11.5371525153877	12.8515886855332
AT1G23560	0.0200592413752314	1.32334217773929	1	1	32	28	30	26	18	33	2.69649938764184	2.34137909235436	2.21441207285652	2.25883759348655	1.54976675579834	2.96575123512305
AT1G23710	1.65665035611025	5.07294477767679	6.48224110823383e-07	8.22181616576823e-06	225	189	213	280	491	880	18.9597613193567	15.8043088733919	15.7223257172813	24.3259433144706	42.2741931720548	79.0866996032813
AT1G23730	-0.0890744404144473	3.24452595679426	0.773335068268126	0.860895611641488	99	141	133	120	75	101	8.34229498051695	11.7905161436416	9.81722685633057	10.4254042776303	6.4573614824931	9.07699620446752
AT1G23740	0.327711662720798	7.88998767676428	0.00159938349139637	0.00775624307863549	2494	2607	3085	3027	2909	2743	210.158421024336	217.999117634565	227.715374825412	262.980822903223	250.459527367632	246.51683751341
AT1G23750	0.519807072283937	3.9700636765916	0.0231421219987594	0.0677838790878159	147	164	186	209	213	181	12.3870440619797	13.713791826647	13.7293548517104	18.1575791168727	18.3389066102804	16.2666961684022
AT1G23780	0.173487272440876	5.95554543140644	0.191160241233165	0.331654947030412	730	716	814	764	709	685	61.5138922805795	59.8724082187758	60.0843809101736	66.3750739009126	61.0435905478348	61.5618059411906
[truncated: 17,817 more rows]
