# Supplementary material for: Multiomics Reveals the Regulatory Mechanisms of Arabidopsis Tissues under Heat Stress
Source: Int J Mol Sci. 2023 Jul 4;24(13):11081. doi: 10.3390/ijms241311081 (PMC10341750; doi:10.3390/ijms241311081)
Supplement: Supplementary file 1 [file ijms-24-11081-s001.zip › group7.edger]

	logFC	logCPM	PValue	FDR	reads.SRR4033021	reads.SRR4033022	reads.SRR4033023	reads.SRR4033018	reads.SRR4033019	reads.SRR4033020	reads.SRR4033021	reads.SRR4033022	reads.SRR4033023	reads.SRR4033018	reads.SRR4033019	reads.SRR4033020
AT1G01010	0.23259958473054	3.9709585171652	0.503888380726585	0.646897886728563	209	120	130	165	142	131	18.3003044943009	11.8420320295388	13.9632731544903	17.8352618475861	16.2630584055675	14.3730040313533
AT1G01020	0.195217314963225	4.83682820014541	0.434429894202851	0.583382346886657	334	265	246	217	240	343	29.2454626846722	26.1511540652314	26.4228092000355	23.4560716419769	27.4868592770154	37.6331326927801
AT1G01030	0.262785739830649	1.36091950757304	0.723199047466863	0.820375546727563	33	13	23	11	14	44	2.88952176225803	1.28288680320003	2.47042525040982	1.18901745650574	1.60340012449257	4.82757387312631
AT1G01040	-0.16790658412513	6.76883737349871	0.276155037204095	0.42271334523	1484	1139	1060	887	780	1034	129.940918036088	112.400620680372	113.854381105844	95.8780439927812	89.3322926503001	113.447986018468
AT1G01046	-1.09187396924897	1.06006298729032	0.0717399005255372	0.155733266046374	30	21	29	7	11	13	2.62683796568912	2.07235560516928	3.1148840113863	0.756647472321835	1.25981438352987	1.42632864433277
AT1G01050	0.14532423427616	6.03676447608206	0.378464521351954	0.530237118903805	720	646	607	607	535	667	63.0441111765388	63.749605759017	65.1977446521201	65.6121450999077	61.2727904716802	73.1816312130739
AT1G01060	2.83430556946631	1.70175515880203	1.56555230741403e-06	1.94959106814263e-05	8	8	8	53	44	47	0.700490124183765	0.789468801969251	0.859278347968634	5.72890229043675	5.0392575341195	5.15672663720311
AT1G01070	0.465215397869765	3.75399007031349	0.320220186815612	0.470968332502348	211	109	51	115	102	192	18.4754270253468	10.756512426831	5.47789946830004	12.4306370452873	11.6819151927316	21.0657769009148
AT1G01080	0.0754129240300347	6.48969545753804	0.668996869190847	0.781503677974182	934	928	894	840	869	693	81.7822219984545	91.5783810284331	96.0243553854948	90.7976966786203	99.52533629886	76.0342885017394
AT1G01090	-0.228225423853603	7.09783880522699	0.148963961436078	0.26929882636857	1697	1544	1440	1219	1061	1019	148.591467592481	152.367478780065	154.670102634354	131.764752680045	121.514823720472	111.802222198084
AT1G01100	-0.17968525561364	6.23422129533723	0.333500173496624	0.484558442053652	970	804	765	530	506	827	84.9344275572815	79.3416145979097	82.1684920245006	57.2890229043675	57.9514616423742	90.7364452971695
AT1G01110	-0.975756140724529	3.65622019611473	0.121598911370245	0.232571304114018	207	167	149	21	30	175	18.1251819632549	16.4801612411081	16.0040592309158	2.26994241696551	3.43585740962693	19.2005779044796
AT1G01120	0.794080549030397	6.69568585674688	0.00533333225423658	0.0195988555858084	804	853	735	1627	1184	595	70.3992574804684	84.1771110099714	78.9461982196182	175.866491066804	135.601839099943	65.2819648752308
AT1G01130	-1.38047155436936	2.13324685453179	0.0110384725050391	0.0355298586509916	103	49	43	15	20	25	9.01881034886597	4.83549641206166	4.61862112033141	1.62138744068965	2.29057160641795	2.74293970063995
AT1G01140	0.267285633156845	6.87157010113833	0.219534619956176	0.358684927555743	1271	1098	1007	1316	1262	740	111.290368479696	108.35459307028	108.161662050552	142.249724796505	144.535068364973	81.1910151389425
AT1G01160	0.586520559160614	6.3268902011765	0.000189706617488428	0.00121136409739057	787	627	625	849	844	827	68.9107159665779	61.87461735434	67.1311209350495	91.770529143034	96.6621217908376	90.7364452971695
AT1G01170	0.117766632411314	5.78516080642082	0.502787236073028	0.645830996878504	597	576	499	497	502	500	52.2740755172134	56.8417537417861	53.5974869545435	53.7219705348503	57.4933473210906	54.858794012799
AT1G01180	-0.528297680379661	3.9741614370345	0.176534361020185	0.306361834987875	234	201	151	153	109	68	20.4893361323751	19.8354036494774	16.218878817908	16.5381518950344	12.4836152549778	7.46079598574066
AT1G01190	-3.17737854665077	1.38486964140423	1.06031659450026e-05	0.000103686476284555	74	29	34	4	1	7	6.47953364869982	2.86182440713853	3.65193297886669	0.432369984183906	0.114528580320898	0.768023116179186
AT1G01200	-1.22888445834417	1.58611672371743	0.0603971933708058	0.13593323455042	53	37	34	6	8	30	4.64074707271744	3.65129320910779	3.65193297886669	0.648554976275859	0.916228642567181	3.29152764076794
AT1G01210	-0.032589750459926	4.23658957836963	0.923148748774039	0.958203189181793	245	183	175	136	140	211	21.4525100531278	18.0590988450466	18.7967138618139	14.7005794622528	16.0340012449257	23.1504110734012
AT1G01220	-0.126479131594743	6.14689140723141	0.481265797301125	0.62699960330383	806	807	720	641	613	511	70.5743800115143	79.6376653986482	77.335051317177	69.2872899654709	70.2060197367102	56.0656874810806
AT1G01225	-0.976436310625557	2.2773461162411	0.0978320136103531	0.196746215499165	75	54	65	13	17	53	6.56709491422279	5.32891441329244	6.98163657724515	1.40520244859769	1.94698586545526	5.81503216535669
AT1G01230	-0.412091121613444	5.18561495344893	0.0491457333348901	0.115668349160109	458	476	376	284	260	270	40.1030596095205	46.9733937171704	40.3860823545258	30.6982688770573	29.7774308834334	29.6237487669115
AT1G01240	0.420335913617108	6.0325809449754	0.0159377135527696	0.0474875852030671	677	614	490	738	605	616	59.2789767590511	60.59173055114	52.6307988130788	79.7722620819306	69.2897910941431	67.5860342237684
AT1G01250	0.913955516989267	4.48192167490193	0.0250467289769079	0.0680408331262331	179	179	132	322	324	102	15.6734665286117	17.664364444062	14.1780927414825	34.8057837268044	37.1072600239708	11.191193978611
AT1G01260	-0.352818519703446	5.12375803586706	0.092634064686233	0.18879313399959	478	374	385	241	258	301	41.8542849199799	36.9076664920625	41.3527704959905	26.0502915470803	29.5483737227916	33.024993995705
AT1G01290	0.822308407495355	5.05956558353211	0.000113964288424114	0.000784491895550599	306	240	220	385	368	358	26.793747250029	23.6840640590775	23.6301545691374	41.615610977701	42.1465175580903	39.2788965131641
AT1G01300	-1.18733468459984	6.20856021546941	0.000181739058520295	0.0011699377894256	1344	1004	932	252	231	723	117.682340862872	99.078334647141	100.105927538346	27.2393090035861	26.4561020541274	79.3258161425073
AT1G01310	-1.71720721414152	0.569614733829204	0.0147784519275107	0.0447542974936246	24	18	19	8	4	3	2.10147037255129	1.77630480443081	2.04078607642551	0.864739968367812	0.458114321283591	0.329152764076794
AT1G01320	0.176300522695155	9.01719043197532	0.292567426331562	0.440903618010573	5455	5138	4808	5429	4830	4102	477.646703427805	507.036338064751	516.426287129149	586.834161033606	553.173042949936	450.061546081003
AT1G01340	-2.78597798279877	2.82961020170958	1.28204550501349e-07	2.10440741823768e-06	129	149	100	22	11	12	11.2954032524632	14.7038564366773	10.7409793496079	2.37803491301148	1.25981438352987	1.31661105630718
AT1G01350	0.255782547594776	5.24645087448614	0.213082018465777	0.350986825382493	466	307	330	348	337	396	40.8035497337043	30.29586527557	35.4452318537061	37.6161886239998	38.5961315681425	43.4481648581368
AT1G01360	-0.0459475012622414	5.08887843633535	0.840527155173765	0.905052749683945	436	350	312	284	320	266	38.1767117680152	34.5392600861547	33.5118555707767	30.6982688770573	36.6491457026872	29.1848784148091
AT1G01370	-2.05898458253281	2.45979396089687	0.00119358328094359	0.00568267559173407	130	62	80	8	9	37	11.3829645179862	6.1183832152617	8.59278347968634	0.864739968367812	1.03075722288808	4.05955075694713
AT1G01380	-0.607704250629425	1.52515800014908	0.363202955824353	0.514771946066888	28	31	41	6	17	33	2.45171543464318	3.05919160763085	4.40380153333925	0.648554976275859	1.94698586545526	3.62068040484473
AT1G01390	-0.606489320178258	2.56919411046429	0.371666909469902	0.523236942825167	59	73	83	67	42	8	5.16611466585527	7.20390281796942	8.91501286017458	7.24219723508043	4.8102003734777	0.877740704204784
AT1G01420	0.273863967798392	4.26709825872133	0.443343253108775	0.592053024609009	211	191	149	253	180	110	18.4754270253468	18.8485676470159	16.0040592309158	27.3474014996321	20.6151444577616	12.0689346828158
AT1G01430	0.0297903607830913	5.88123467731984	0.871242325373341	0.925469609048822	624	675	541	537	477	545	54.6382296863337	66.6114301661555	58.1086982813789	58.0456703766894	54.6301328130682	59.7960854739509
AT1G01440	-0.489795044378213	5.32211321315213	0.0127801968872788	0.0399328112384651	573	496	414	264	298	306	50.1726051446621	48.9470657220936	44.4676545073768	28.5364189561378	34.1295169356275	33.573581935833
AT1G01448	0.837746901463905	5.16042964114861	0.000313499237489459	0.00184505224255634	353	244	224	336	346	525	30.9091267296086	24.0787984600622	24.0597937431217	36.3190786714481	39.6268887910306	57.6017337134389
AT1G01450	0.983912304425476	4.45471845796703	0.000746505789918496	0.00384799006942077	193	141	134	212	214	339	16.8993242459333	13.914387634708	14.3929123284746	22.915609161747	24.5091161886721	37.1942623406777
AT1G01470	0.220005094368714	6.97481728311782	0.246505574436344	0.390484904423331	1210	1331	1122	1393	1189	946	105.949131282794	131.347871927634	120.513788302601	150.572846992045	136.174482001547	103.792838272216
AT1G01490	0.23972233883808	6.38674861185531	0.181058732540843	0.311867553048612	979	816	656	865	838	657	85.7224789469882	80.5258178008636	70.460824533428	93.5000090797697	95.9749503089122	72.0844553328179
AT1G01500	0.25723697860032	5.48856274292814	0.198858186533453	0.33390266274092	500	430	369	435	468	368	43.7806327614853	42.4339481058472	39.6342138000532	47.0202357799998	53.5993755901801	40.3760723934201
AT1G01510	-0.0424003776118406	6.17436778799348	0.82566687051127	0.894812252006847	890	749	689	532	501	846	77.9295263154438	73.9140165843711	74.0053477187986	57.5052078964595	57.3788187407697	92.8210794696559
AT1G01520	5.56893883309901	3.96491602655898	2.91826855237343e-28	5.76737414005561e-26	6	10	4	316	283	195	0.525367593137824	0.986836002461564	0.429639173984317	34.1572287505286	32.411588230814	21.3949296649916
AT1G01540	0.192733961321762	6.87003757139547	0.204111348137647	0.340252747619311	1292	1194	984	1087	1094	1084	113.129155055678	117.828218693911	105.691236800142	117.496543201976	125.294266871062	118.933865419748
AT1G01550	0.201764434581009	6.96692853592956	0.20415310079202	0.340252747619311	1342	1229	1117	1273	1159	1065	117.507218331827	121.282144702526	119.97673933512	137.601747466528	132.73862459192	116.849231247262
AT1G01560	-5.81986951759694	3.24682576737387	7.65475912286084e-21	8.35806654945297e-19	261	158	161	2	4	2	22.8534903014953	15.5920088388927	17.2929767528688	0.216184992091953	0.458114321283591	0.219435176051196
AT1G01570	0.781316776347912	2.59692234789422	0.093686578884296	0.190447218524002	57	38	43	52	71	72	4.99099213480932	3.74997680935394	4.61862112033141	5.62080979439078	8.13152920278373	7.89966633784305
AT1G01580	1.82016122440767	2.4941980388759	0.000579497601159242	0.00311617421311645	44	15	20	75	61	90	3.85269568301071	1.48025400369235	2.14819586992158	8.10693720344824	6.98624339957476	9.87458292230382
AT1G01590	-0.565607993219549	1.51780453656199	0.335687300408037	0.486774987003896	40	21	39	26	12	18	3.50245062091882	2.07235560516928	4.18898194634709	2.81040489719539	1.37434296385077	1.97491658446076
AT1G01600	-2.39454168496319	4.11273266091614	8.94038643638154e-08	1.51145301233711e-06	438	200	284	36	25	84	38.3518342990611	19.7367200492313	30.5043813528865	3.89132985765515	2.86321450802244	9.21627739415023
AT1G01610	0.198722815865669	6.56346590110042	0.258983011052827	0.403544072558287	1002	967	821	1004	895	736	87.7363880540165	95.4270414380332	88.183440460281	108.52486603016	102.503079387203	80.7521447868401
AT1G01620	-0.229050980922887	7.27535928807311	0.14074163146387	0.258862434864631	1885	1758	1647	1189	1090	1476	165.0529855108	173.485769232743	176.903929888042	128.521977798666	124.836152549778	161.943159925783
AT1G01630	-0.196303663210282	5.78817590562366	0.458981283441451	0.606905420411841	606	683	566	598	461	275	53.0621269069202	67.4008989681248	60.7939431187808	64.639312635494	52.7976755279338	30.1723367070394
AT1G01640	-0.0877881905192699	2.99071318759571	0.884467659783836	0.933447311775497	138	82	42	39	54	106	12.0834546421699	8.09205522018482	4.51121132683533	4.21560734579308	6.18454333732847	11.6300643307134
AT1G01650	-0.211245933037335	6.65130709948435	0.172253614562472	0.30075520669654	1226	1111	1074	746	778	921	107.350111531162	109.63747987348	115.358118214789	80.6370020502985	89.1032354896584	101.049898571576
AT1G01660	1.00602169271194	2.96869247475863	0.0501722828803978	0.117733890591938	76	42	46	66	56	151	6.65465617974577	4.14471121033857	4.94085050081964	7.13410473903445	6.41360049797027	16.5673557918653
AT1G01670	0.860563309914444	3.56293267643694	0.032106637809509	0.0828251511590296	115	81	70	116	102	180	10.0695455351416	7.99337161993867	7.51868554472555	12.5387295413333	11.6819151927316	19.7491658446076
AT1G01680	-1.54621973545486	1.61333131927848	0.00838188622461956	0.0283649344960884	68	39	29	11	16	10	5.954166055562	3.8486604096001	3.1148840113863	1.18901745650574	1.83245728513436	1.09717588025598
AT1G01690	-0.828553246831639	3.23811305691687	0.0592250356981743	0.133929031027941	176	103	101	58	42	75	15.4107827320428	10.1644108253541	10.848389143104	6.26936477066664	4.8102003734777	8.22881910191985
AT1G01700	0.847106403059434	3.0635832883543	0.0759787605395229	0.162697771173254	73	67	47	68	67	145	6.39197238317685	6.61180121649248	5.04826029431572	7.3502897311264	7.67341488150014	15.9090502637117
AT1G01710	0.574635389724125	6.43734510563234	0.000156931764870877	0.00102969537488152	802	737	667	933	824	963	70.2241349494224	72.7298133814172	71.6423322618848	100.850298810896	94.3715501844196	105.658037268651
AT1G01720	1.06850057886386	6.26348777353757	4.96404693967263e-11	1.60563763778642e-09	603	482	490	866	949	905	52.7994431103513	47.5654953186474	52.6307988130788	93.6081015758157	108.687622724532	99.2944171631662
AT1G01725	0.0499778570656554	4.03992251461307	0.883981776191838	0.933183689059308	201	152	156	144	138	152	17.5998143701171	14.9999072374158	16.7559277853884	15.5653194306206	15.8049440842839	16.6770733798909
AT1G01730	-0.484686976596642	4.80692115486066	0.0412987924356264	0.100837822848126	398	327	307	196	174	240	34.8493836781423	32.2695372804931	32.9748066032963	21.1861292250114	19.9279729758362	26.3322211261435
AT1G01740	0.421190994840505	3.6394796088726	0.27287551026543	0.419056547468777	140	110	87	113	143	111	12.2585771732159	10.8551960270772	9.34465203415889	12.2144520531953	16.3775869858884	12.1786522708414
AT1G01750	-0.162800161764867	1.50242477388269	0.831157997578827	0.898538127353556	41	24	24	21	7	38	3.59001188644179	2.36840640590775	2.5778350439059	2.26994241696551	0.801700062246283	4.16926834497272
AT1G01760	0.251944862411387	2.63645752032424	0.619016079473995	0.744176188052452	66	60	49	47	39	88	5.77904352451606	5.92101601476938	5.26307988130788	5.0803473141609	4.46661463251501	9.65514774625262
AT1G01770	0.840472582930327	6.29611524321693	9.80329947786795e-08	1.64327911434355e-06	685	587	519	893	875	870	59.9794668832349	57.9272733444938	55.7456828244651	96.526598969057	100.212507780785	95.4543015822702
AT1G01780	1.33893779330395	4.6907662927577	1.41000796175984e-07	2.29349690109134e-06	192	130	143	297	321	349	16.8117629804104	12.8288680320003	15.3596004699393	32.103471325655	36.7636742830081	38.2914382209337
AT1G01790	-0.767004150707043	7.45163755247526	2.8615036241132e-05	0.000242088596418447	2213	2450	2264	1287	1147	946	193.773080602334	241.774820603083	243.175772475123	139.115042411172	131.36428162807	103.792838272216
AT1G01800	0.0728432442126946	6.21515405690752	0.670831880671027	0.782901290758327	823	750	716	703	688	595	72.0629215254048	74.0127001846173	76.9054121431927	75.9890247203215	78.7956632607776	65.2819648752308
AT1G01810	1.40576061254109	0.879385127817857	0.0224239827718002	0.0621727989489316	12	9	8	18	18	28	1.05073518627565	0.888152402215407	0.859278347968634	1.94566492882758	2.06151444577616	3.07209246471674
AT1G01820	0.0400328367664483	6.19116288461404	0.805084212968346	0.879685923640926	845	784	657	673	618	647	73.9892693669102	77.3679425929866	70.5682343269241	72.7462498389422	70.7786626383147	70.9872794525619
AT1G01830	0.861293074889565	6.41610003481715	4.98633523481267e-06	5.32387591818492e-05	792	590	555	1121	990	758	69.3485222941927	58.2233241452323	59.612435390324	121.17168806754	113.383294517689	83.1659317234033
AT1G01840	-0.615661498466696	2.78290999611833	0.192825103630838	0.326391403381432	103	76	78	36	58	43	9.01881034886597	7.49995361870788	8.37796389269418	3.89132985765515	6.64265765861206	4.71785628510071
AT1G01860	-0.795937553376388	4.39768186859833	0.159126757985922	0.283189744986562	333	244	266	55	286	46	29.1579014191492	24.0787984600622	28.5710050699571	5.94508728252871	32.7551739717767	5.04700904917751
AT1G01880	-0.220067983039042	2.47058260984667	0.679783474195883	0.789432412770786	87	48	50	32	27	72	7.61783010049844	4.73681281181551	5.37048967480396	3.45895987347125	3.09227166866424	7.89966633784305
AT1G01900	-0.349479195583353	4.6968388749858	0.40589111906633	0.556514115071015	350	239	324	149	79	381	30.6464429330397	23.5853804588314	34.8007730927297	16.1057819108505	9.04775784535091	41.8024010377528
AT1G01910	-0.495766205853274	5.94088760371639	0.00306086444573095	0.0124443250444314	828	725	718	454	431	447	72.5007278530197	71.5456101784634	77.1202317301849	49.0739932048733	49.3618181183069	49.0437618474423
AT1G01920	0.519561966117013	5.41903811558715	0.0213714533406077	0.0598418861391938	463	331	327	333	400	594	40.5408659371354	32.6642716814778	35.1230024732179	35.9948011833102	45.8114321283591	65.1722472872052
AT1G01930	0.419668230278065	5.13974751763517	0.0486096235076558	0.114816778938903	352	282	317	342	366	343	30.8215654640857	27.8287752694161	34.0489045382571	36.967633647724	41.9174603974485	37.6331326927801
AT1G01940	0.678179864864127	4.5574673070831	0.00838412572609117	0.0283676556625132	237	180	159	237	245	274	20.752019928944	17.7630480443081	17.0781571658766	25.6179215628964	28.0595021786199	30.0626191190138
AT1G01950	-0.491131385990614	5.37716889841972	0.0109390296237127	0.0352779893022588	630	476	440	303	270	331	55.1635972794715	46.9733937171704	47.2603091382749	32.7520263019309	30.9227166866424	36.3165216364729
AT1G01960	-0.633688758720483	7.45730241944905	2.33241512399003e-05	0.000203243033930401	2450	2296	2029	1294	1080	1240	214.525100531278	226.577546165175	217.934471003545	139.871689883494	123.690866746569	136.049809151741
AT1G01970	0.00783161589235076	5.69881579760414	0.969710493545937	0.985756987402904	589	540	507	487	433	440	51.5735853930297	53.2891441329244	54.4567653025122	52.6410455743906	49.5908752789487	48.2757387312631
AT1G01990	1.04277083089087	5.55441838341457	1.5869744405008e-08	3.19057740260603e-07	363	314	296	567	546	540	31.7847393848383	30.9866504772931	31.7932988748395	61.2884452580687	62.5326048552101	59.2474975338229
AT1G02000	-0.0512337868232307	4.60710100846057	0.841488862616951	0.905617880465194	309	248	228	208	200	215	27.0564310465979	24.4735328610468	24.4894329171061	22.4832391775631	22.9057160641795	23.5892814255036
AT1G02010	0.0165422251999146	4.599457329614	0.953870365694622	0.976953746829695	275	259	225	195	209	231	24.0793480188169	25.5590524637545	24.1672035366178	21.0780367289654	23.9364732870676	25.3447628339131
AT1G02020	0.705489227492099	5.71520461971447	0.000154842269849246	0.001018352006333	478	441	350	615	568	516	41.8542849199799	43.519467708555	37.5934277236277	66.4768850682755	65.0522336222699	56.6142754212086
AT1G02050	0.630339847612485	3.95748585907857	0.0836315973043618	0.174789684594554	193	91	107	140	151	201	16.8993242459333	8.98020762240023	11.4928479040805	15.1329494464367	17.2938156284555	22.0532351931452
AT1G02060	0.683620671534029	4.27399786316852	0.0235760645406476	0.0647399977097149	198	131	142	178	192	253	17.3371305735482	12.9275516322465	15.2521906764433	19.2404642961838	21.9894874216123	27.7585497704763
AT1G02065	-0.804875186676585	3.9002117431598	0.543972582703695	0.682400035037015	351	87	174	0	0	296	30.7340041985627	8.5854732214156	18.6893040683178	0	0	32.476406055577
AT1G02070	-0.703711979184799	0.866222114126866	0.542596002528956	0.681018976119634	32	21	11	0	0	33	2.80196049673506	2.07235560516928	1.18150772845687	0	0	3.62068040484473
AT1G02080	-0.0939524539166993	7.7947223559502	0.533621453148901	0.672917354427114	2721	2350	2211	1940	1585	2130	238.254203488003	231.906460578467	237.483053419831	209.699442329194	181.527799808623	233.698462494524
AT1G02090	0.235039618821458	5.65948193784042	0.22184265541823	0.361589806105607	594	446	438	456	391	591	52.0113917206445	44.0128857097857	47.0454895512827	49.2901781969653	44.780674905471	64.8430945231284
AT1G02100	0.350112620658423	6.1793944157744	0.0283571064747133	0.0750718970390325	822	642	570	674	675	781	71.9753602598818	63.3548713580324	61.2235822927652	72.8543423349882	77.3067917166059	85.689436247992
AT1G02110	0.106487898691482	5.87993935636337	0.670974616620492	0.782975398457178	732	553	523	379	408	832	64.0948463628145	54.5720309361245	56.1753219984494	40.9670560014251	46.7276607709262	91.2850332372975
AT1G02120	-0.526242903510073	6.85466903813229	0.000456842991733309	0.00254541529338184	1648	1404	1289	822	737	933	144.300965581856	138.551774745604	138.451223816446	88.8520317497927	84.4075636965016	102.366509627883
AT1G02130	0.111280941567199	5.59807782811111	0.539943574183717	0.678594903439924	549	463	461	451	433	429	48.0711347721109	45.6905069139704	49.5159148016925	48.7497157167354	49.5908752789487	47.0688452629815
AT1G02140	0.120671649457594	6.52183615952795	0.43328968082764	0.582444834865777	983	964	838	798	801	911	86.0727240090801	95.1309906372947	90.0094069497144	86.2578118446892	91.737392837039	99.9527226913198
AT1G02145	0.445582427019403	5.5258943838372	0.0150023729733831	0.0453143660511953	490	407	345	455	418	520	42.9050201062556	40.1642253001856	37.0563787561473	49.1820857009193	47.8729465741352	57.053145773311
AT1G02150	0.228725594200743	7.03141311312463	0.143352906268288	0.262273975798943	1330	1278	1198	1260	1249	1182	116.456483145551	126.117641114588	128.676932608303	136.19654501793	143.046196820801	129.686189046257
AT1G02160	-0.944796403191875	4.53959636323703	0.000286064576756519	0.00170645766086299	361	297	304	130	135	148	31.6096168537924	29.3090292731084	32.6525772228081	14.0520244859769	15.4613583433212	16.2382030277885
AT1G02170	-0.0768724088699121	5.62040349365135	0.688146390507768	0.79573091776988	582	511	502	469	404	375	50.9606565343689	50.4273197257859	53.9197163350318	50.695380645563	46.2695464496426	41.1440955095992
AT1G02180	-0.184868847288131	3.71585696237934	0.651464107633966	0.768374621578544	182	128	130	82	82	157	15.9361503251806	12.631500831508	13.9632731544903	8.86358467577007	9.39134358631361	17.2256613200189
AT1G02190	-2.09377035004731	2.89332038906472	0.0423644652702311	0.102818239854547	249	24	110	2	3	69	21.8027551152197	2.36840640590775	11.8150772845687	0.216184992091953	0.343585740962693	7.57051357376626
AT1G02205	1.22487445893494	8.48363334328183	3.46283864864386e-12	1.33925792980721e-10	2186	2345	2218	4884	4383	3837	191.408926433214	231.413042577237	238.234921974304	527.923750688549	501.978767546494	420.986385254219
AT1G02220	0.390896832087131	2.17584259736833	0.458132481944897	0.606297509135024	60	39	23	49	46	33	5.25367593137824	3.8486604096001	2.47042525040982	5.29653230625285	5.26831469476129	3.62068040484473
AT1G02230	-1.12524154611687	0.987045774814134	0.0776911172510744	0.165222161867318	18	29	28	7	9	13	1.57610277941347	2.86182440713853	3.00747421789022	0.756647472321835	1.03075722288808	1.42632864433277
AT1G02260	-0.388069050341566	5.68354916509894	0.0320870709068231	0.0827987212282709	670	634	539	389	396	376	58.6660479003903	62.5654025560631	57.8938786943867	42.0479809618849	45.3533178070755	41.2538130976248
AT1G02270	0.684596613926389	5.81387698532523	0.00129782174701271	0.00609960789208375	527	456	389	706	643	453	46.1447869306055	44.9997217122473	41.7824096699748	76.3133022084594	73.6418771463372	49.7020673755959
AT1G02280	-0.101026647395433	6.2118922678043	0.594030681134569	0.723921092141733	906	776	749	494	560	831	79.3305065638114	76.5784737910173	80.4499353285633	53.3976930467124	64.1360049797027	91.1753156492719
AT1G02290	0.83544820337695	4.71931707005511	0.000603728802691414	0.00322168154861284	237	186	177	273	275	335	20.752019928944	18.3551496457851	19.011533448806	29.5092514205516	31.4953595882468	36.7553919885753
AT1G02300	1.56015204905719	6.54646264631387	4.93041784288103e-23	6.53958710260791e-21	578	510	420	1229	1229	1195	50.610411472277	50.3286361255397	45.1121132683533	132.845677640505	140.755625214383	131.11251769059
AT1G02305	0.461583304196321	7.01981581652669	0.00408579257955221	0.0158111452417643	1288	1164	1016	1454	1293	1182	112.778909993586	114.867710686526	109.128350192016	157.16648925085	148.085454354921	129.686189046257
AT1G02310	-1.94873849974193	0.902462689554449	0.00492172174764139	0.0183504835734462	46	21	17	7	7	3	4.02781821405665	2.07235560516928	1.82596648943335	0.756647472321835	0.801700062246283	0.329152764076794
AT1G02330	-0.00972483462817967	5.23925047396951	0.966019412256263	0.984005191756069	447	398	354	326	314	343	39.1398856887679	39.2760728979702	38.023066897612	35.2381537109883	35.9619742207619	37.6331326927801
AT1G02335	-1.163940341871	2.86122627943236	0.0296037812738321	0.0776662059358481	61	116	122	41	23	51	5.34123719690121	11.4472976285541	13.1039948065217	4.43179233788504	2.63415734738065	5.5955969893055
AT1G02340	0.184115471240856	2.55609037115089	0.754121673410633	0.842808553232449	81	64	28	34	35	92	7.09246250736062	6.31575041575401	3.00747421789022	3.6751448655632	4.00850031123142	10.094018098355
AT1G02350	0.393106668777481	1.77638155788092	0.492276336071692	0.636801028335297	29	28	31	20	32	45	2.53927670016615	2.76314080689238	3.32970359837846	2.16184992091953	3.66491457026872	4.93729146115191
AT1G02360	-3.73660464600323	2.31421858536776	6.62688616628246e-10	1.76031117344409e-08	90	83	101	4	4	9	7.88051389706735	8.19073882043098	10.848389143104	0.432369984183906	0.458114321283591	0.987458292230382
AT1G02370	0.533374950623472	4.65397565152063	0.0377012101817817	0.093958261894395	274	171	208	257	252	267	23.9917867532939	16.8748956420927	22.3412370471845	27.779771483816	28.8612022408662	29.2945960028347
AT1G02380	1.7817214726955	2.84923990116983	0.000141644961560109	0.000943488161547838	36	36	29	117	88	82	3.15220555882694	3.55260960886163	3.1148840113863	12.6468220373793	10.078515068239	8.99684221809903
AT1G02390	1.91783133534646	4.90111870770427	5.87521381123583e-07	8.12539192102545e-06	151	133	113	499	543	172	13.2217510939686	13.1249188327388	12.137306665057	53.9381555269423	62.1890191142474	18.8714251404029
AT1G02400	-0.255572872539062	1.95267398096896	0.682227828812869	0.791155297548922	68	20	41	38	26	23	5.954166055562	1.97367200492313	4.40380153333925	4.10751484974711	2.97774308834334	2.52350452458875
AT1G02405	-0.201138508223344	0.725154826552575	0.78804832958308	0.866822459929338	17	17	15	18	11	6	1.4885415138905	1.67762120418466	1.61114690244119	1.94566492882758	1.25981438352987	0.658305528153588
AT1G02410	0.321576008370514	5.10386412737612	0.127297403378194	0.240744362006052	368	313	287	349	333	313	32.2225457124532	30.8879668770469	30.8266107333747	37.7242811200458	38.1380172468589	34.3416050520122
AT1G02420	0.494392876878818	3.26680483080403	0.23855820033166	0.381133849082829	85	87	76	111	75	105	7.4427075694525	8.5854732214156	8.16314430570202	11.9982670611034	8.58964352406732	11.5203467426878
AT1G02430	0.79406846016166	2.49749783003794	0.088386612155242	0.18214063958283	46	42	39	70	57	55	4.02781821405665	4.14471121033857	4.18898194634709	7.56647472321835	6.52812907829117	6.03446734140789
AT1G02450	-5.5174817320183	3.48994087873569	4.59440554311879e-20	4.65637111531573e-18	255	203	220	0	4	8	22.3281227083575	20.0327708499697	23.6301545691374	0	0.458114321283591	0.877740704204784
AT1G02460	0.0230392539149937	2.48331487371574	0.971129073619649	0.986239523578131	55	51	62	71	29	43	4.81586960376338	5.03286361255397	6.65940719675691	7.67456721926433	3.32132882930603	4.71785628510071
AT1G02470	-0.691064782456321	2.76060696180306	0.213047761718271	0.350986825382493	167	43	58	40	42	49	14.6227313423361	4.24339481058472	6.2297680227726	4.32369984183906	4.8102003734777	5.3761618132543
AT1G02475	0.643393951313895	6.34752314470056	0.00211271542989033	0.00906307684847464	686	716	605	1041	911	629	60.0670281487578	70.657457776248	64.9829250651279	112.524288383862	104.335536672338	69.0123628681011
AT1G02500	0.280752783726165	7.62511339775833	0.059686490945865	0.134690075409227	2022	1884	1740	1822	1732	2140	177.048878887447	185.919902863759	186.893040683178	196.944527795769	198.363501115795	234.79563837478
AT1G02520	-0.91064595000346	1.60679701400931	0.149861896682721	0.270427379852139	55	28	35	10	9	33	4.81586960376338	2.76314080689238	3.75934277236277	1.08092496045977	1.03075722288808	3.62068040484473
AT1G02530	-0.446044514481875	0.529294570546987	0.557451880273116	0.693891888255816	21	21	4	10	9	8	1.83878657598238	2.07235560516928	0.429639173984317	1.08092496045977	1.03075722288808	0.877740704204784
AT1G02560	0.271144199171851	7.51549425463871	0.11635396226774	0.224934300723599	1840	1787	1618	1951	1816	1452	161.112728562266	176.347593639881	173.789045876656	210.8884597857	207.98390186275	159.309937813168
AT1G02610	0.471550204217172	2.55548230784243	0.426791641419964	0.576257649066254	56	53	43	80	71	20	4.90343086928635	5.23023081304629	4.61862112033141	8.64739968367812	8.13152920278373	2.19435176051196
AT1G02630	-1.71850211822099	0.539641914855437	0.116242643028626	0.224785064009269	35	20	6	0	0	15	3.06464429330397	1.97367200492313	0.644458760976475	0	0	1.64576382038397
AT1G02640	-0.82165897270775	4.2468413695633	0.0138077690581466	0.0423336859907153	330	237	203	128	74	157	28.8952176225803	23.3880132583391	21.8041880797041	13.835839493885	8.47511494374642	17.2256613200189
AT1G02650	-0.220195788839636	0.259775825387762	0.779342492689594	0.860551217064725	14	12	8	14	2	8	1.22585771732159	1.18420320295388	0.859278347968634	1.51329494464367	0.229057160641795	0.877740704204784
AT1G02660	-0.114605384567458	4.12070495594966	0.730954635466186	0.826233169844336	236	157	178	173	115	146	20.6644586634211	15.4933252386466	19.1189432423021	18.7000018159539	13.1707867369032	16.0187678517373
AT1G02670	-0.77109525746531	1.56685549752159	0.2600355028482	0.404785950994274	50	36	25	8	8	38	4.37806327614853	3.55260960886163	2.68524483740198	0.864739968367812	0.916228642567181	4.16926834497272
AT1G02680	0.306287077949765	4.41081934513353	0.266168062865117	0.411458862516288	234	175	191	195	210	206	20.4893361323751	17.2696300430774	20.5152705577511	21.0780367289654	24.0510018673885	22.6018231332732
AT1G02690	-1.18460089448845	4.29816137753997	0.0115806281845396	0.0369439797919379	396	210	262	51	57	211	34.6742611470964	20.7235560516928	28.1413658959728	5.5127172983448	6.52812907829117	23.1504110734012
AT1G02700	3.02769323082675	2.49696329665449	1.84545542427742e-07	2.93008178199217e-06	22	6	11	106	62	92	1.92634784150535	0.592101601476938	1.18150772845687	11.4578045808735	7.10077197989565	10.094018098355
AT1G02710	0.670123404117685	1.74769350376358	0.228182711921989	0.368952837937531	39	15	25	36	36	30	3.41488935539585	1.48025400369235	2.68524483740198	3.89132985765515	4.12302889155231	3.29152764076794
AT1G02720	-0.0635166669787246	4.55582723752144	0.82695108658212	0.895633031015314	286	230	241	168	158	278	25.0425219395696	22.697228056616	25.8857602325551	18.1595393357241	18.0955156907018	30.5014894711162
AT1G02730	-3.13728194106403	5.76115097955555	0.000830699103860811	0.00420761338135811	1432	727	959	6	8	290	125.387732228894	71.7429773789557	103.00599196274	0.648554976275859	0.916228642567181	31.8181005274234
AT1G02740	0.489990546904062	4.37848881352797	0.0921717009187491	0.188141843137496	215	169	163	232	222	175	18.8256720874387	16.6775284416004	17.5077963398609	25.0774590826665	25.4253448312393	19.2005779044796
AT1G02750	0.102223251113168	4.41269353767808	0.716076811506954	0.815526192924101	276	181	195	205	190	177	24.1669092843399	17.8617316445543	20.9449097317355	22.1589616894252	21.7604302609706	19.4200130805308
AT1G02770	0.890085985772312	1.35382461445934	0.229977349806534	0.370975137830943	33	12	10	47	25	8	2.88952176225803	1.18420320295388	1.07409793496079	5.0803473141609	2.86321450802244	0.877740704204784
AT1G02780	-0.0598654990904519	7.54052641086833	0.703331051618167	0.806868959954132	2197	1932	1892	1440	1420	1943	192.372100353966	190.656715675574	203.219329294582	155.653194306206	162.630584055675	213.181273533737
AT1G02800	-0.952989754152292	3.63839141261806	0.260592963234852	0.405264300630342	260	95	165	8	14	206	22.7659290359724	9.37494202338486	17.7226159268531	0.864739968367812	1.60340012449257	22.6018231332732
AT1G02810	-2.94867262046842	1.46032841169922	0.000304650355004541	0.00180080531769123	63	37	41	0	2	13	5.51635972794715	3.65129320910779	4.40380153333925	0	0.229057160641795	1.42632864433277
AT1G02816	0.163911355471441	4.58499093204046	0.557403875958459	0.69387583777822	268	230	216	248	236	172	23.4664191601561	22.697228056616	23.2005153951531	26.8069390194022	27.0287449557318	18.8714251404029
AT1G02820	3.75594807746957	4.32308225704014	1.56984194193767e-15	9.40145039348912e-14	18	36	31	417	377	168	1.57610277941347	3.55260960886163	3.32970359837846	45.0745708511722	43.1772747809784	18.4325547883005
AT1G02840	0.681648557573093	7.39276139788357	9.32982237656686e-06	9.30768700798035e-05	1567	1337	1204	1647	1634	2171	137.208503074495	131.939973529111	129.321391369279	178.028340987723	187.139700244347	238.196883603573
AT1G02850	0.849294244926755	5.74638504254117	0.00216798021937639	0.00925595011353111	557	306	367	644	769	370	48.7716248962946	30.1971816753239	39.4193942130611	69.6115674536089	88.0724782667703	40.5955075694713
AT1G02860	0.823368813323561	4.91910995224439	0.00372179040383805	0.0146259184233548	265	247	182	386	391	222	23.2037353635872	24.3748492608006	19.5485824162864	41.7237034737469	44.780674905471	24.3573045416828
AT1G02870	0.0348822367083152	4.57808229397267	0.898367875007421	0.942085220253629	285	236	224	185	180	268	24.9549606740466	23.2893296580929	24.0597937431217	19.9971117685057	20.6151444577616	29.4043135908603
AT1G02880	0.102368787055593	5.11544545863071	0.62694562850546	0.749740147048697	403	348	308	331	307	297	35.2871900057572	34.3418928856624	33.0822163967924	35.7786161912182	35.1602741585156	32.5861236436026
AT1G02890	0.323969172994623	7.44749793321504	0.0429608352559044	0.103974053635905	1725	1638	1539	1881	1654	1539	151.043183027124	161.643737203204	165.303672190466	203.321985062482	189.430271850765	168.855367971395
AT1G02900	-2.87436957494877	0.792762362779925	0.000180128108642506	0.00116108017322304	44	15	25	5	1	3	3.85269568301071	1.48025400369235	2.68524483740198	0.540462480229883	0.114528580320898	0.329152764076794
AT1G02910	-0.242060163680636	6.2558145395291	0.187741830041864	0.320022579534015	922	832	857	660	655	507	80.7314868121789	82.1047554048021	92.0501930261399	71.3410473903445	75.0162201101879	55.6268171289782
AT1G02920	-2.3020826043567	4.4458748230731	0.000550396450873991	0.0029809495912915	479	358	310	20	12	166	41.9418461855029	35.328728888124	33.2970359837846	2.16184992091953	1.37434296385077	18.2131196122493
AT1G02930	-3.32718612865059	4.86840671374178	1.98976605354628e-12	8.05814477791705e-11	662	555	463	30	14	97	57.9655577762065	54.7693981366168	49.7307343886847	3.24277488137929	1.60340012449257	10.642606038483
AT1G02950	-1.65236288746204	2.07155402169282	0.00282750199146302	0.0116343789001215	96	49	49	12	14	24	8.40588149020518	4.83549641206166	5.26307988130788	1.29710995255172	1.60340012449257	2.63322211261435
AT1G02952	-1.41591971064381	1.6056585111234	0.01737655778229	0.0509212502152131	67	33	32	9	11	20	5.86660479003903	3.25655880812316	3.43711339187454	0.972832464413788	1.25981438352987	2.19435176051196
AT1G02960	0.588687730300819	5.7376453808839	0.000854666702359434	0.00430447962251007	537	434	386	581	555	538	47.0203995858352	42.8286825068319	41.4601802894866	62.8017402027123	63.5633620780982	59.0280623577717
AT1G02970	-3.53144471348581	2.40781486541581	1.46218255519258e-07	2.36280571040645e-06	127	71	97	2	4	15	11.1202807214173	7.0065356174771	10.4187499691197	0.216184992091953	0.458114321283591	1.64576382038397
AT1G02990	-0.306386129383579	5.86437871468474	0.118245701581529	0.227611746406522	751	677	611	524	463	368	65.7585104077509	66.8087973666479	65.6273838261044	56.6404679280917	53.0267326885756	40.3760723934201
AT1G03000	0.0876011917966886	6.1273015261923	0.592030372378048	0.722418884249652	793	700	654	680	595	608	69.4360835597157	69.0785201723095	70.2460049464358	73.502897311264	68.1445052909341	66.7082935195636
AT1G03010	-0.522516723658585	3.22707595728589	0.406189826728369	0.556771365351141	128	138	78	30	23	150	11.2078419869402	13.6183368339696	8.37796389269418	3.24277488137929	2.63415734738065	16.4576382038397
AT1G03020	1.7975700886536	1.9248215757229	0.00471442491243794	0.0177131520046599	15	16	20	61	66	20	1.31341898284456	1.5789376039385	2.14819586992158	6.59364225880457	7.55888630117924	2.19435176051196
AT1G03030	0.334658810102692	5.24253320027174	0.112761149902969	0.219383599678321	403	346	312	412	366	321	35.2871900057572	34.1445256851701	33.5118555707767	44.5341083709423	41.9174603974485	35.219345756217
AT1G03040	0.554932574615836	6.30952324585587	0.000567362225889132	0.00306025646022023	841	634	578	798	732	951	73.6390243048183	62.5654025560631	62.0828606407338	86.2578118446892	83.8349207948971	104.341426212344
AT1G03055	2.52762910010799	3.70350673162325	1.01477710221818e-06	1.32726934951276e-05	34	38	47	255	230	85	2.977083027781	3.74997680935394	5.04826029431572	27.563586491724	26.3415734738065	9.32599498217583
AT1G03060	-0.910208386661221	7.28684445197893	3.12354612590301e-08	5.86235917248065e-07	2457	2230	1803	1041	749	1065	215.138029389939	220.064428548929	193.659857673431	112.524288383862	85.7819066603523	116.849231247262
AT1G03070	4.17785180254701	3.89470978778981	2.2520675200416e-20	2.33024138212472e-18	16	24	9	279	231	225	1.40098024836753	2.36840640590775	0.966688141464713	30.1578063968274	26.4561020541274	24.6864573057595
AT1G03080	-0.0159736871061438	7.61582831305955	0.92249222786128	0.9577962437839	2306	2119	1839	1908	1335	1894	201.91627829597	209.110548921605	197.52661023929	206.240482455723	152.895654728398	207.805111720483
AT1G03090	0.00515361513504965	5.94668827872972	0.978787640114354	0.990951616351103	749	642	565	585	489	543	65.583387876705	63.3548713580324	60.6865333252848	63.2341101868963	56.0044757769189	59.5766502978997
AT1G03100	0.287265623386111	3.96977544935177	0.393292416318459	0.544302382612164	182	122	141	156	145	145	15.9361503251806	12.0393992300311	15.1447808829472	16.8624293831723	16.6066441465302	15.9090502637117
AT1G03110	-1.1466164178805	3.8669577719634	0.00200374289401767	0.00869182853697786	248	180	201	61	65	110	21.7151938496967	17.7630480443081	21.5893684927119	6.59364225880457	7.44435772085835	12.0689346828158
AT1G03130	0.873763633439066	8.1018359522354	8.02269600700127e-07	1.07420420857972e-05	1874	2226	1988	3336	3128	2830	164.089811590047	219.669694147944	213.530669470205	360.596566809378	358.245399243768	310.500774112442
AT1G03140	0.551593864380562	6.4877612258772	0.000316197922660077	0.00185872086422698	865	730	714	873	869	1060	75.7404946773696	72.0390281796942	76.6905925562006	94.3647490481375	99.52533629886	116.300643307134
AT1G03150	0.604170551159281	4.71880321848233	0.013002348828171	0.0404224350937774	259	193	209	268	265	296	22.6783677704494	19.0459348475082	22.4486468406806	28.9687889403217	30.3500737850379	32.476406055577
AT1G03160	-0.156576746321816	6.88103026558105	0.357576982497429	0.508988325057382	1333	1344	1241	1104	949	858	116.71916694212	132.630758730834	133.295553728634	119.334115634758	108.687622724532	94.1376905259631
AT1G03170	0.542880516058895	1.45280252450952	0.542349714237419	0.680839573300775	22	6	36	11	7	64	1.92634784150535	0.592101601476938	3.86675256585885	1.18901745650574	0.801700062246283	7.02192563363827
AT1G03180	0.312918184498659	2.64887348234764	0.512628036674399	0.654452708428542	82	44	49	58	65	53	7.18002377288359	4.34207841083088	5.26307988130788	6.26936477066664	7.44435772085835	5.81503216535669
AT1G03190	0.221721117933764	4.84962186179536	0.341480088327767	0.492603721578223	352	251	244	257	244	311	30.8215654640857	24.7695836617852	26.2079896130433	27.779771483816	27.944973598299	34.122169875961
AT1G03200	1.21591075555246	1.49042528280546	0.0468873555000048	0.111414549326271	24	14	13	40	14	44	2.10147037255129	1.38157040344619	1.39632731544903	4.32369984183906	1.60340012449257	4.82757387312631
AT1G03210	-1.82372460027833	4.35933281263671	1.01035245283852e-07	1.68930588201758e-06	349	359	293	71	48	118	30.5588816675167	35.4274124883701	31.4710694943512	7.67456721926433	5.49737185540309	12.9466753870206
AT1G03220	-1.02264118160003	5.72525309096512	3.39806503706992e-08	6.34145036143652e-07	778	787	670	311	312	286	68.1226645768711	77.6639933937251	71.9645616423731	33.6167662702987	35.7329170601201	31.379230175321
AT1G03230	-1.47681151313143	5.07223356982858	5.11543405712492e-10	1.38298663845362e-08	609	502	455	170	168	122	53.3248107034891	49.5391673235705	48.871456040716	18.375724327816	19.2408014939108	13.385545739123
AT1G03250	-0.230185163710051	5.24636739050829	0.280188819449607	0.427167448799089	476	437	382	337	309	262	41.679162388934	43.1247333075703	41.0305411155023	36.4271711674941	35.3893313191574	28.7460080627067
AT1G03260	-0.476961462510587	4.07012420864876	0.138525519818804	0.255953613330125	243	185	187	105	122	137	21.2773875220819	18.2564660455389	20.0856313837668	11.3497120848275	13.9724867991495	15.0313095595069
AT1G03270	0.989855984572006	3.55573439021273	0.00927484724747813	0.0308376188007924	87	82	77	137	130	138	7.61783010049844	8.09205522018482	8.2705540991981	14.8086719582988	14.8887154417167	15.1410271475325
AT1G03280	0.113048946313262	6.15712817386788	0.477249305766833	0.623265580510799	849	721	613	646	636	658	74.339514429002	71.1508757774787	65.8422034130966	69.8277524457008	72.8401770840909	72.1941729208435
AT1G03290	-0.348983455358426	6.43064644183834	0.0386636809632704	0.095849263281123	1059	1020	969	704	689	585	92.7273801888259	100.657272251079	104.080089897701	76.0971172163675	78.9101918410985	64.1847889949748
AT1G03300	0.302764846997159	3.5242751936925	0.450845019120565	0.599478578542671	148	81	97	96	113	119	12.9590672973996	7.99337161993867	10.4187499691197	10.3768796204137	12.9417295762614	13.0563929750462
AT1G03310	0.530774050109154	7.42699865743071	0.00467228442330939	0.0175648387022757	1467	1591	1380	2018	1872	1409	128.452376522198	157.005607991635	148.225515024589	218.130657020781	214.39750236072	154.592081528068
AT1G03330	-0.274144149026578	4.77618087187045	0.245508056040353	0.389310415752667	342	310	292	201	214	231	29.9459528088559	30.5919160763085	31.3636597008551	21.7265917052413	24.5091161886721	25.3447628339131
AT1G03340	0.804806094132389	3.1330930139339	0.116916412908892	0.225756626118068	98	51	54	134	102	48	8.58100402125112	5.03286361255397	5.80012884878828	14.4843944701609	11.6819151927316	5.2664442252287
AT1G03350	-0.164768054564889	6.03112535345553	0.350183572374409	0.501353081775967	835	749	613	600	523	486	73.1136567116804	73.9140165843711	65.8422034130966	64.8554976275859	59.8984475078295	53.3227477804406
AT1G03360	0.262424655687134	4.47592383923485	0.36315335139157	0.51473855580231	255	190	195	205	156	276	22.3281227083575	18.7498840467697	20.9449097317355	22.1589616894252	17.86645853006	30.282054295065
AT1G03365	0.385333637884218	5.68827047848119	0.0297914048086603	0.0780237918411811	543	453	423	538	490	498	47.545767178973	44.7036709115088	45.4343426488415	58.1537628727354	56.1190043572398	54.6393588367478
AT1G03370	-1.40204788408497	6.14756992545298	4.77290442329108e-17	3.53284307556186e-15	1112	1092	1034	324	330	364	97.3681272615433	107.762491468803	111.061726474946	35.0219687188964	37.7944315058962	39.9372020413177
AT1G03380	0.194509901902448	7.10020420781801	0.27786232393468	0.424570365542066	1473	1382	1203	1507	1274	1038	128.977744115336	136.380735540188	129.213981575783	162.895391541287	145.909411328824	113.886856370571
AT1G03400	-0.121592039290281	5.93467548328919	0.607446390814825	0.734914320667694	627	706	663	646	518	357	54.9009134829026	69.6706217737864	71.2126930879005	69.8277524457008	59.325804606225	39.1691789251385
AT1G03410	0.202021294861479	6.04492904099655	0.263500891308554	0.408642168216447	775	597	582	620	680	539	67.8599807803022	58.9141093469553	62.5124998147181	67.0173475485054	77.8794346182104	59.1377799457973
AT1G03430	0.411589230117388	5.45609080382824	0.0574781216990415	0.130763223107881	450	404	341	486	475	340	39.4025694853368	39.8681744994472	36.626739582163	52.5329530783446	54.4010756524264	37.3039799287033
AT1G03440	0.658677634424121	5.18005005091245	0.0104396084878607	0.0340009859172035	351	294	249	453	432	264	30.7340041985627	29.01297847237	26.7450385805237	48.9659007088274	49.4763466986278	28.9654432387579
AT1G03457	-1.89831753571963	2.88556834080361	0.000658037890134076	0.0034651752791686	175	74	113	18	16	46	15.3232214665199	7.30258641821557	12.137306665057	1.94566492882758	1.83245728513436	5.04700904917751
AT1G03470	1.08658599840251	4.54222434070944	0.000223502370396758	0.00138945496890567	235	110	135	253	273	301	20.5768973978981	10.8551960270772	14.5003221219707	27.3474014996321	31.2663024276051	33.024993995705
AT1G03475	0.0441757260380589	7.44703413073961	0.786790828880244	0.865824775942996	1760	1849	1793	1603	1543	1489	154.107827320428	182.465976855143	192.58575973847	173.2722711617	176.717599435145	163.369488570115
AT1G03495	1.23687644382217	4.84711043158521	4.46732674194572e-05	0.000353009909640437	216	189	141	259	262	549	18.9132333529616	18.6512004465236	15.1447808829472	27.9959564759079	30.0064880440752	60.2349558260533
AT1G03510	0.867516217257583	2.46219718993096	0.0788759778618167	0.167238059272941	47	30	43	62	70	48	4.11537947957962	2.96050800738469	4.61862112033141	6.70173475485054	8.01700062246283	5.2664442252287
AT1G03520	0.658263451088078	4.87300681517385	0.00505708025146584	0.0187686529595717	271	220	227	319	326	288	23.729102956725	21.7103920541544	24.38202312361	34.4815062386665	37.3363171846126	31.5986653513722
AT1G03530	-0.0714897770778016	5.41922372101944	0.727241513246148	0.823307213512266	559	421	414	361	288	448	48.9467474273406	41.5457957036318	44.4676545073768	39.0213910725975	32.9842311324185	49.1534794354679
AT1G03540	-0.204103577856306	2.59625546518428	0.664028820649024	0.777568708931639	89	58	54	43	50	49	7.79295263154438	5.72364881427707	5.80012884878828	4.64797732997699	5.72642901604488	5.3761618132543
AT1G03545	0.982592429505034	4.88357278696169	5.46847362617736e-05	0.000417755872725717	282	176	177	364	342	315	24.6922768774777	17.3683136433235	19.011533448806	39.3456685607354	39.168774469747	34.5610402280634
AT1G03550	0.871086507178704	5.18961011187232	9.9717036658684e-05	0.000696609330323638	372	233	223	445	410	375	32.5727907745451	22.9932788573544	23.9523839496257	48.1011607404595	46.956717931568	41.1440955095992
AT1G03560	0.175453038817861	4.50632820191642	0.517217256141554	0.658366770005594	264	199	211	222	216	187	23.1161740980642	19.6380364489851	22.6634664276727	23.9965341222068	24.7381733493139	20.5171889607868
AT1G03590	-0.302446698448455	4.9596423974513	0.237300468007379	0.379856276363748	476	299	321	209	190	334	41.679162388934	29.5063964736008	34.4785437122414	22.5913316736091	21.7604302609706	36.6456744005497
AT1G03600	0.270399226043014	7.13741998054104	0.102169957581792	0.203321404862447	1292	1399	1320	1413	1318	1297	113.129155055678	138.058356744373	141.780927414825	152.734696912965	150.948668862943	142.303711669201
AT1G03610	0.457186703538633	5.61973945083706	0.0110649067698467	0.0356091438678521	539	426	358	508	447	536	47.1955221168812	42.0392137048626	38.4527060715964	54.9109879913561	51.1942754034412	58.8086271817205
AT1G03620	0.435122776156319	1.98869300730365	0.567916375748475	0.70258099116852	56	33	16	21	10	86	4.90343086928635	3.25655880812316	1.71855669593727	2.26994241696551	1.14528580320898	9.43571257020143
AT1G03630	0.605782710155183	7.39362950573929	0.000853581490259215	0.00430120627026845	1382	1439	1376	1998	1836	1458	121.009668952745	142.005700754219	147.795875850605	215.968807099861	210.274473469168	159.968243341322
AT1G03650	0.648839947993207	3.17943839499756	0.144573286678162	0.263701141174021	96	61	65	116	97	70	8.40588149020518	6.01969961501554	6.98163657724515	12.5387295413333	11.1092722911271	7.68023116179186
AT1G03680	0.304533139782307	7.26718873393471	0.106821412378545	0.21041780057926	1377	1524	1428	1689	1535	1214	120.571862625131	150.393806775142	153.381185112401	182.568225821654	175.801370792578	133.197151863076
AT1G03687	0.154544868400755	4.63577341074346	0.555437432141493	0.692099269758454	312	222	214	191	231	261	27.3191148431668	21.9077592546467	22.985695808161	20.6456667447815	26.4561020541274	28.6362904746811
AT1G03730	-1.1147253702649	4.03083572547493	0.00229359968377809	0.00973339286031919	308	219	182	83	114	67	26.9688697810749	21.6117084539082	19.5485824162864	8.97167717181605	13.0562581565823	7.35107839771507
AT1G03740	-0.856242388794111	6.04886108752138	1.0431286067383e-06	1.35716594173594e-05	963	960	775	427	423	378	84.3214986986207	94.7362562363101	83.2425899594614	46.155495811632	48.4455894757397	41.473248273676
AT1G03750	0.0464587303627267	4.21629797165925	0.880209983553392	0.931021570472085	251	192	140	155	175	159	21.9778776462656	18.947251247262	15.0373710894511	16.7543368871264	20.0425015561571	17.4450964960701
AT1G03760	0.634100844116947	4.68525913026531	0.0181948751459516	0.0527870401511219	268	194	180	231	230	361	23.4664191601561	19.1446184477543	19.3337628292943	24.9693665866206	26.3415734738065	39.6080492772409
AT1G03770	-0.0514262622085128	3.60430199454024	0.916781656730879	0.953698067268784	175	113	104	74	68	171	15.3232214665199	11.1512468278157	11.1706185235922	7.99884470740226	7.78794346182104	18.7617075523773
AT1G03780	-1.98133475441124	3.95035701230465	0.0140335749503202	0.0428597653752399	385	187	213	7	10	151	33.7110872263437	18.4538332460312	22.8782860146649	0.756647472321835	1.14528580320898	16.5673557918653
AT1G03820	0.493332567955521	4.80217676679476	0.0479408115189734	0.11350835726003	253	240	235	339	249	262	22.1530001773116	23.6840640590775	25.2413014715786	36.643356159586	28.5176164999035	28.7460080627067
AT1G03830	-0.45960303447665	4.99485105490201	0.116367850478283	0.224939146029178	492	304	376	168	176	365	43.0801426373015	29.9998144748315	40.3860823545258	18.1595393357241	20.157030136478	40.0469196293433
AT1G03840	-0.156047230983822	0.63405796046094	0.875413126089739	0.928133273238463	19	6	20	14	14	5	1.66366404493644	0.592101601476938	2.14819586992158	1.51329494464367	1.60340012449257	0.54858794012799
AT1G03850	-2.18032247680721	1.11546837363752	0.00192948017567333	0.00842889405654997	55	25	22	6	2	10	4.81586960376338	2.46709000615391	2.36301545691374	0.648554976275859	0.229057160641795	1.09717588025598
AT1G03860	0.681640353600469	6.50649009234882	6.34674239698247e-06	6.62252745467606e-05	866	678	677	947	948	1041	75.8280559428925	66.907480966894	72.7164301968456	102.36359375554	108.573094144211	114.216009134648
AT1G03870	-1.06105501110038	5.06227226550501	1.48145499341776e-06	1.85421121183757e-05	511	505	408	211	166	187	44.743806682238	49.835218124309	43.8231957464003	22.807516665701	19.011744333269	20.5171889607868
AT1G03900	0.126128245925475	6.54238452613191	0.403141848039511	0.554085476751909	1026	937	860	846	819	883	89.8378584265678	92.4665334306485	92.3724224066281	91.4462516548961	93.7989072828152	96.880630226603
AT1G03905	-1.32275478716812	2.05759440766411	0.0157028690163075	0.0469565441623975	81	51	48	12	16	31	7.09246250736062	5.03286361255397	5.1556700878118	1.29710995255172	1.83245728513436	3.40124522879354
AT1G03910	0.239902524383517	6.63990973146076	0.119625786438357	0.229686623664747	1122	949	840	905	837	1098	98.243739916773	93.6507366336024	90.2242265367066	97.8237089216087	95.8604217285913	120.469911652107
AT1G03920	0.959526137185929	2.14287708425097	0.0833604544955362	0.17431516899749	39	25	28	30	39	80	3.41488935539585	2.46709000615391	3.00747421789022	3.24277488137929	4.46661463251501	8.77740704204784
AT1G03930	-0.13701598302768	5.95098373071175	0.432788343359136	0.581929244101688	703	726	615	511	526	501	61.5555696626483	71.6442937787095	66.0570230000887	55.235265479494	60.2420332487922	54.9685116008246
AT1G03935	0.492727049397151	0.920613790938068	0.460270995752558	0.607962551066555	18	13	14	24	16	12	1.57610277941347	1.28288680320003	1.50373710894511	2.59421990510344	1.83245728513436	1.31661105630718
AT1G03940	1.67153113502067	4.49902328420591	9.27333865734197e-07	1.22424176275918e-05	149	102	94	217	221	473	13.0466285629226	10.0657272251079	10.0965205886314	23.4560716419769	25.3108162509184	51.8964191361078
AT1G03950	0.090096211649643	4.63406476510173	0.788881468836461	0.867400938500889	290	258	213	257	274	127	25.3927670016615	25.4603688635083	22.8782860146649	27.779771483816	31.380831007926	13.9341336792509
AT1G03960	0.703965999878512	5.36861347041726	0.000225566259037321	0.00140052339847771	376	335	286	433	415	493	32.9230358366369	33.0590060824624	30.7192009398787	46.8040507879078	47.5293608331725	54.0907708966198
AT1G03970	0.157304012016051	5.59384994761385	0.390324439614792	0.541408050260186	533	477	435	457	450	421	46.6701545237433	47.0720773174166	46.7232601707945	49.3982706930113	51.5378611444039	46.1911045587768
AT1G03980	-0.138565567811225	4.85781564137941	0.545509157082294	0.683416638441672	359	308	292	243	241	234	31.4344943227464	30.3945488758162	31.3636597008551	26.2664765391723	27.6013878573363	25.6739155979899
AT1G03990	1.83769227910417	3.44116608960478	9.27363890657128e-06	9.2609866453041e-05	68	43	40	167	135	138	5.954166055562	4.24339481058472	4.29639173984317	18.0514468396781	15.4613583433212	15.1410271475325
AT1G04000	1.17394893679131	4.84995697753127	7.36538346423442e-06	7.53426880971351e-05	241	173	152	383	379	275	21.1022649910359	17.0722628425851	16.326288611404	41.399425985609	43.4063319416202	30.1723367070394
AT1G04010	-0.0682370596291519	4.96798359568988	0.759910895912014	0.846927306868505	386	348	281	260	257	280	33.7986484918667	34.3418928856624	30.1821519723983	28.1040489719539	29.4338451424707	30.7209246471674
AT1G04020	-2.75422058152528	3.98021581776291	3.56406847295416e-06	3.97947374186402e-05	307	244	301	12	14	82	26.881308515552	24.0787984600622	32.3303478423198	1.29710995255172	1.60340012449257	8.99684221809903
AT1G04030	-0.735993890736833	5.05863781055406	0.00635364720459893	0.0226124850899493	470	461	382	176	154	330	41.1537947957962	45.4931397134781	41.0305411155023	19.0242793040919	17.6374013694182	36.2068040484473
AT1G04040	-1.09781993051036	5.69818341752578	0.0106405430785532	0.0344905778024351	738	874	617	155	119	616	64.6202139559523	86.2494666151407	66.2718425870809	16.7543368871264	13.6289010581868	67.5860342237684
AT1G04050	-0.401290400476861	3.86684104973881	0.415703938401362	0.565926633231805	214	173	137	57	57	219	18.7381108219157	17.0722628425851	14.7151417089629	6.16127227462066	6.52812907829117	24.028151777606
AT1G04070	-0.204155210574335	3.35644618039113	0.624055966410937	0.747467761465415	149	101	95	79	85	80	13.0466285629226	9.96704362486179	10.2039303821275	8.53930718763214	9.7349293272763	8.77740704204784
AT1G04080	0.120682334934342	7.35119717534313	0.408610789022013	0.558926842707782	1905	1548	1521	1471	1367	1630	166.804210821259	152.76221318105	163.370295907537	159.004061683631	156.560569298667	178.839668481725
AT1G04090	1.02098129200838	0.916929527146567	0.14243776847297	0.261107283028598	16	12	8	11	12	38	1.40098024836753	1.18420320295388	0.859278347968634	1.18901745650574	1.37434296385077	4.16926834497272
AT1G04100	0.453763182119885	3.36643915246085	0.271641892419699	0.417462090786222	125	81	70	98	114	94	10.9451581903713	7.99337161993867	7.51868554472555	10.5930646125057	13.0562581565823	10.3134532744062
AT1G04110	-2.06743471916635	2.28227442608242	0.0236704855150887	0.0649541523513882	90	61	84	0	6	42	7.88051389706735	6.01969961501554	9.02242265367065	0	0.687171481925386	4.60813869707512
AT1G04120	0.0528286404910527	7.30658799369034	0.747212467330701	0.838166160514308	1908	1599	1442	1446	1101	1706	167.066894617828	157.795076793604	154.884922221346	156.301749282482	126.095966933308	187.17820517167
AT1G04130	0.866053087740195	4.84109570109879	0.000233399360770738	0.00144105463255414	246	191	205	350	278	340	21.5400713186508	18.8485676470159	22.0190076666962	37.8323736160918	31.8389453292095	37.3039799287033
AT1G04140	0.173139448744284	7.49578805717211	0.232950191948041	0.374653967811676	1968	1787	1627	1672	1611	1733	172.320570549206	176.347593639881	174.755734018121	180.730653388873	184.505542896966	190.140580048361
AT1G04160	-0.499693619690132	4.56768461780001	0.0572722559968324	0.130369914220848	304	284	282	151	181	178	26.6186247189831	28.0261424699084	30.2895617658943	16.3219669029424	20.7296730380825	19.5297306685564
AT1G04170	-0.195151428395734	6.63905361693317	0.212367792249361	0.350189793760877	1240	1091	1040	761	721	962	108.575969248484	107.663807868557	111.706185235922	82.2583894909881	82.5751064113672	105.548319680625
AT1G04180	1.62593614803337	1.11247261951306	0.00994832172969747	0.0327026824929944	12	12	7	18	22	40	1.05073518627565	1.18420320295388	0.751868554472555	1.94566492882758	2.51962876705975	4.38870352102392
AT1G04190	0.0522512885966629	5.40089572873051	0.784810063782514	0.864559715191406	491	428	394	376	357	391	42.9925813717786	42.2365809053549	42.3194586374552	40.6427785132872	40.8867031745605	42.8995769180088
AT1G04200	-0.154535848452691	5.60183914624636	0.386992441840812	0.538662320045835	641	509	476	410	365	428	56.1267712002242	50.2299525252936	51.1270617041337	44.3179233788504	41.8029318171276	46.9591276749559
AT1G04210	-0.216025952427974	6.36917563705284	0.162013832132913	0.287061087004013	1150	847	836	652	639	713	100.695455351416	83.5850094084944	89.7945873627222	70.4763074219767	73.1837628250536	78.2286402622514
AT1G04220	3.4635444109021	6.6417809690005	2.3036402765685e-31	5.83677471613119e-29	234	162	138	1974	1885	881	20.4893361323751	15.9867432398773	14.8225515024589	213.374587194758	215.886373904892	96.6611950505518
AT1G04230	-0.0559160664200607	4.52771620188871	0.836019958699548	0.901870220730304	258	254	226	169	198	222	22.5908065049264	25.0656344625237	24.2746133301139	18.26763183177	22.6766589035377	24.3573045416828
AT1G04240	0.125363073451662	5.66889140796608	0.541141677850022	0.679754845188457	517	583	435	485	495	401	45.2691742753758	57.5325389435092	46.7232601707945	52.4248605822986	56.6916472588443	43.9967527982648
AT1G04250	0.671646155410271	4.84703881530017	0.0104907447654025	0.0341337814946739	229	272	197	366	297	256	20.0515298047603	26.8419392669545	21.1597293187276	39.5618535528274	34.0149883553066	28.0877025345531
AT1G04260	-0.072727138744639	4.22466616537564	0.817157993134161	0.88865313477744	235	200	170	166	138	170	20.5768973978981	19.7367200492313	18.2596648943335	17.9433543436321	15.8049440842839	18.6519899643517
AT1G04270	-0.380115969145079	6.6928233748341	0.0274517459546812	0.0732157699463379	1309	1186	1199	668	701	999	114.617696569569	117.038749891941	128.784342401799	72.2057873587123	80.2845348049492	109.607870437572
AT1G04280	-1.70152445629814	4.52479677185188	6.14335127970101e-07	8.47250881651997e-06	435	361	315	82	53	150	38.0891505024922	35.6247796888624	33.834084951265	8.86358467577007	6.07001475700757	16.4576382038397
AT1G04290	-0.146398522822357	4.69144098715177	0.611403592918863	0.738354366443966	304	308	243	229	247	157	26.6186247189831	30.3945488758162	26.1005798195472	24.7531815945286	28.2885593392617	17.2256613200189
AT1G04295	-0.0299472156841502	4.35531662067925	0.93254875251278	0.963809277058366	225	236	188	187	212	122	19.7012847426684	23.2893296580929	20.1930411772629	20.2132967605976	24.2800590280303	13.385545739123
AT1G04300	0.233429578847907	7.15647570058994	0.115299815804376	0.22324583714528	1616	1387	1177	1349	1251	1447	141.49900508512	136.874153541419	126.421326944885	145.816777166022	143.275253981443	158.76134987304
AT1G04310	-0.418831614055399	4.24843848702237	0.391890845359276	0.5429710303446	268	201	215	69	65	300	23.4664191601561	19.8354036494774	23.093105601657	7.45838222717238	7.44435772085835	32.9152764076794
AT1G04340	-0.534415165004801	4.58843881140642	0.038015965460565	0.0945638169159403	344	288	266	154	181	175	30.1210753399019	28.420876870893	28.5710050699571	16.6462443910804	20.7296730380825	19.2005779044796
AT1G04350	0.953794086963705	6.57137281879034	9.54927313384189e-06	9.48829989663737e-05	745	660	645	1304	1202	751	65.2331428146131	65.1311761624632	69.2793168049711	140.952614843953	137.663353545719	82.3979086072241
AT1G04360	-0.385907682157316	0.551360200026784	0.617665533109777	0.74328222193561	17	15	13	4	4	21	1.4885415138905	1.48025400369235	1.39632731544903	0.432369984183906	0.458114321283591	2.30406934853756
AT1G04390	0.72436029318552	5.18785172990415	0.000445874889948563	0.00249203208429113	307	307	254	409	369	409	26.881308515552	30.29586527557	27.2820875480041	44.2098308828044	42.2610461384112	44.8744935024696
AT1G04400	0.142624379691693	7.71051253408114	0.349408604188868	0.500678817037746	2220	2136	1944	2029	1867	1859	194.386009460995	210.78817012579	208.804638556378	219.319674477286	213.824859459116	203.964996139587
AT1G04410	0.00832437324867159	8.03513083662049	0.95791876483582	0.979275219814313	2825	2871	2566	2382	2225	2286	247.360575102392	283.320616306715	275.613530110939	257.476325581516	254.826091213997	250.814406226517
AT1G04420	0.680302500053017	7.08493409561601	0.000133177740530041	0.000896149705854684	1079	1106	1096	1590	1523	1248	94.4786054992853	109.144061872249	117.721133671703	171.867068713103	174.427027828727	136.927549855946
AT1G04425	-2.29736934845141	2.8012695047209	0.030258936311326	0.0789761434654961	178	73	108	2	0	60	15.5859052630888	7.20390281796942	11.6002576975766	0.216184992091953	0	6.58305528153588
AT1G04430	-0.93945061737066	6.8547916652635	3.33421930590372e-09	7.80736684153734e-08	1622	1696	1480	672	630	781	142.024372678258	167.367386017481	158.966494374197	72.6381573428962	72.1530056021655	85.689436247992
AT1G04440	0.657913302313221	6.80212587441751	1.51384646717348e-05	0.000140857569353811	1019	933	798	1245	1159	1172	89.224929567907	92.0717990296639	85.7130152098712	134.575157577241	132.73862459192	128.589013166001
AT1G04480	-0.487096216973013	6.0288934856131	0.0047297323513598	0.0177571619414749	843	768	790	431	444	551	73.8141468358642	75.7890049890481	84.8537368619026	46.5878657958159	50.8506896624786	60.4543910021045
AT1G04510	-0.0762526441258704	6.23525150198222	0.635715374078362	0.756103268636414	904	741	800	621	624	675	79.1553840327654	73.1245477824019	85.9278347968634	67.1254400445514	71.4658341202401	74.0593719172786
AT1G04520	-2.22881327901909	3.85766940283004	0.00093856549647704	0.00463721747671894	317	210	223	18	8	110	27.7569211707817	20.7235560516928	23.9523839496257	1.94566492882758	0.916228642567181	12.0689346828158
AT1G04530	-0.246563343475666	5.78830832966564	0.178400047239065	0.308759097432844	689	644	564	471	450	396	60.3297119453267	63.5522385585247	60.5791235317887	50.9115656376549	51.5378611444039	43.4481648581368
AT1G04540	0.303679344394806	2.60640271956756	0.521656051667992	0.662384907897099	53	56	57	64	42	66	4.64074707271744	5.52628161378476	6.12235822927652	6.9179197469425	4.8102003734777	7.24136080968947
AT1G04550	-0.238152767107643	5.13361427200849	0.254959670212458	0.399521722360356	496	355	357	263	274	304	43.4303876993934	35.0326780873855	38.3452962781003	28.4283264600918	31.380831007926	33.3541467597818
AT1G04555	0.063644675592735	3.68832350669506	0.873319423308442	0.926966813538542	155	140	102	104	128	107	13.5719961560604	13.8157040344619	10.9557989366001	11.2416195887816	14.6596582810749	11.739781918739
AT1G04570	1.78010528983981	4.1899212018855	5.64522818388369e-07	7.85680595761221e-06	110	65	86	278	276	177	9.63173920752677	6.41443401600016	9.23724224066281	30.0497139007815	31.6098881685677	19.4200130805308
AT1G04590	0.331397180680943	5.25725651330765	0.102005944569927	0.203117504174321	417	318	338	350	335	432	36.5130477230787	31.3813848782777	36.3045102016748	37.8323736160918	38.3670744075007	47.3979980270583
AT1G04600	-0.88851693688053	2.64642435045772	0.0725077767705059	0.156986326940787	129	73	53	42	27	42	11.2954032524632	7.20390281796942	5.6927190552922	4.53988483393101	3.09227166866424	4.60813869707512
AT1G04620	-0.247934578924082	6.52211166841819	0.128939123069956	0.242885678493528	1172	1045	947	793	748	651	102.621803192922	103.124362257233	101.717074440787	85.7173493644594	85.6673780800314	71.4261498046643
AT1G04625	-2.3617954022251	1.57509978169957	7.79419055111142e-05	0.000568400693216292	56	48	41	5	8	10	4.90343086928635	4.73681281181551	4.40380153333925	0.540462480229883	0.916228642567181	1.09717588025598
AT1G04630	-0.5927302277525	4.96309241706279	0.00799095457630226	0.0272755155943802	432	401	350	213	180	258	37.8264667059233	39.5721236987087	37.5934277236277	23.023701657793	20.6151444577616	28.3071377106043
AT1G04635	0.0837949614352245	2.20927997651765	0.888576706185541	0.935896146522346	54	44	39	31	37	52	4.72830833824041	4.34207841083088	4.18898194634709	3.35086737742527	4.23755747187321	5.7053145773311
AT1G04640	-0.504384189531375	5.29866464528215	0.028426109934208	0.0751954504925382	480	521	448	294	324	225	42.0294074510259	51.4141557282475	48.1195874862435	31.7791938375171	37.1072600239708	24.6864573057595
AT1G04650	0.879092084875571	3.51439794428379	0.0264449988082784	0.0710940174635279	89	80	82	152	120	110	7.79295263154438	7.89468801969251	8.8076030666785	16.4300593989884	13.7434296385077	12.0689346828158
AT1G04660	-3.30771872258049	3.1650152840999	0.000288128673470052	0.00171669791190493	250	153	109	0	4	39	21.8903163807427	15.0985908376619	11.7076674910726	0	0.458114321283591	4.27898593299832
AT1G04680	-0.39842376441374	6.83006945408977	0.0130864415298694	0.0405944780680291	1472	1338	1283	747	802	1032	128.890182849813	132.038657129357	137.80676505547	80.7450945463444	91.8519214173599	113.228550842417
AT1G04690	0.177773403389524	6.80697582817836	0.277162157664457	0.423861001464263	1180	1112	1031	1074	1097	930	103.322293317105	109.736163473726	110.739497094458	116.091340753379	125.637852612025	102.037356863806
AT1G04700	-1.18715634162917	2.04632019015979	0.0300984325548357	0.0786507103769955	62	51	58	19	11	33	5.42879846242418	5.03286361255397	6.2297680227726	2.05375742487355	1.25981438352987	3.62068040484473
AT1G04710	0.747315896903498	5.81407260367761	3.23297746620831e-05	0.00027027636913991	466	459	402	655	609	577	40.8035497337043	45.2957725129858	43.1787369854238	70.8005849101146	69.7479054154267	63.30704829077
AT1G04730	-2.02398268264056	3.43957014333061	0.00204176059469164	0.00881417969263672	198	154	185	11	14	88	17.3371305735482	15.1972744379081	19.8708117967747	1.18901745650574	1.60340012449257	9.65514774625262
AT1G04750	-0.403648737330242	6.25075142761211	0.0106442340847869	0.0344968839320503	998	901	845	533	552	633	87.3861429919247	88.9139238217869	90.7612755041869	57.6133003925055	63.2197763371355	69.4512332202035
AT1G04760	-2.54747412898564	1.76847102585156	8.49569451598533e-05	0.000608996774462888	80	54	39	3	6	15	7.00490124183765	5.32891441329244	4.18898194634709	0.32427748813793	0.687171481925386	1.64576382038397
AT1G04770	-0.515706048784947	6.05104420444489	0.00656483683685057	0.0232427213197201	759	792	885	482	484	458	66.4590005319347	78.1574113949558	95.0576672440301	52.1005830941607	55.4318328753145	50.2506553157239
AT1G04780	0.0530020219127602	6.72907884317954	0.749336832237487	0.839635203654629	1319	1025	975	1075	910	837	115.493309224798	101.15069025231	104.724548658677	116.199433249425	104.221008092017	91.8336211774255
AT1G04790	-0.115433481373053	5.60123005149217	0.534254393672967	0.673460399723314	649	514	446	394	353	476	56.8272613244079	50.7233705265244	47.9047678992513	42.5884434421147	40.4285888532769	52.2255719001846
AT1G04800	-3.25903539059978	5.58044657622761	1.52280031149003e-06	1.89874464075568e-05	920	922	875	16	19	211	80.5563642811329	90.9862794269562	93.9835693090693	1.72947993673562	2.17604302609706	23.1504110734012
AT1G04810	0.0904451221313024	6.74494704312893	0.554266246327598	0.690971035524653	1200	1063	1027	910	900	1095	105.073518627565	104.900667061664	110.309857920473	98.3641714018386	103.075722288808	120.14075888803
AT1G04820	-0.429003741958837	7.5712218139912	0.0143415912010151	0.0436616024176875	2382	2340	2171	1217	1205	1859	208.570934475716	230.919624576006	233.186661679988	131.548567687953	138.006939286682	203.964996139587
AT1G04830	1.04829601895806	5.74625179643831	7.11967766250703e-08	1.2386108243321e-06	424	371	317	674	676	534	37.1259765817395	36.611615691324	34.0489045382571	72.8543423349882	77.4213202969268	58.5891920056693
AT1G04840	1.18676287103562	2.34132892249474	0.0145853004730304	0.0442507358379642	39	35	22	57	60	62	3.41488935539585	3.45392600861547	2.36301545691374	6.16127227462066	6.87171481925386	6.80249045758708
AT1G04850	0.200729904408893	6.81937173229566	0.18949145291441	0.322144197804819	1290	1066	988	1007	937	1233	112.954032524632	105.196717862403	106.120875974126	108.849143518298	107.313279760681	135.281786035562
AT1G04860	-0.165649713023633	6.12096229365475	0.31336030284493	0.463335051632549	905	736	697	622	549	543	79.2429452982884	72.6311297811711	74.8646260667672	67.2335325405974	62.8761905961728	59.5766502978997
AT1G04870	-0.750038404541378	5.36764140665083	0.000475692023690911	0.00263661018275318	633	509	498	224	230	355	55.4262810760404	50.2299525252936	53.4900771610475	24.2127191142987	26.3415734738065	38.9497437490873
AT1G04900	0.151649761129106	4.752255411448	0.519106908926453	0.660240632450085	318	255	236	238	225	278	27.8444824363046	25.1643180627699	25.3487112650747	25.7260140589424	25.768930572202	30.5014894711162
AT1G04910	-0.269180495639446	5.81800791845229	0.115428965994207	0.223474006166096	740	644	572	414	437	488	64.7953364869982	63.5522385585247	61.4384018797573	44.7502933630343	50.0489896002323	53.5421829564918
AT1G04920	-0.401725925021691	2.78122892816691	0.509105022232198	0.651310367321008	103	49	89	28	25	101	9.01881034886597	4.83549641206166	9.55947162115105	3.02658988928734	2.86321450802244	11.0814763905854
AT1G04930	0.479421514347783	3.4358313467082	0.225938382090052	0.366331958753441	118	78	88	114	94	118	10.3322293317105	7.6973208192002	9.45206182765497	12.3225445492413	10.7656865501644	12.9466753870206
AT1G04940	0.307229523666642	6.38831107923944	0.0647735682998541	0.143579308882917	900	733	742	833	859	724	78.8051389706735	72.3350789804326	79.6980667740908	90.0410492062984	98.3800504956511	79.4355337305329
AT1G04945	0.318956579255073	6.68233992956229	0.0423051956612173	0.10268700342086	1097	912	892	1024	1024	930	96.0547082786987	89.9994434244946	95.8095357985027	110.68671595108	117.277266248599	102.037356863806
AT1G04950	0.699476392647764	5.95292450386136	2.51179472333079e-05	0.000216016532276704	589	481	433	664	606	742	51.5735853930297	47.4668117184012	46.5084405838023	71.7734173745284	69.404319674464	81.4104503149937
AT1G04960	0.609194232912858	5.62366612596617	0.00175263028513005	0.00781471974462997	484	421	338	560	542	449	42.3796525131178	41.5457957036318	36.3045102016748	60.5317977857468	62.0744905339265	49.2631970234935
AT1G04970	1.1023924811941	6.3505092355423	1.92854974466299e-09	4.72291556428436e-08	637	557	458	1129	977	797	55.7765261381323	54.9667653371091	49.1936854212043	122.036428035907	111.894422973517	87.4449176564016
AT1G04980	1.19075769622976	5.76325710685002	9.61235471469582e-11	2.98224436776348e-09	381	314	350	636	686	651	33.3608421642518	30.9866504772931	37.5934277236277	68.7468274852411	78.5666061001358	71.4261498046643
AT1G04985	0.253289694832199	5.73377670361062	0.16645218441931	0.293137989723652	565	511	461	549	503	457	49.4721150204784	50.4273197257859	49.5159148016925	59.3427803292411	57.6078759014115	50.1409377276983
AT1G04990	0.126875899653846	6.47779567602501	0.450941698622057	0.599566791568064	863	947	867	818	827	786	75.5653721463236	93.4533694331101	93.1242909611007	88.4196617656088	94.7151359253823	86.23802418812
AT1G05000	-1.31433468043089	1.616932963912	0.0287065475280833	0.075785132086229	69	30	32	9	18	15	6.04172732108497	2.96050800738469	3.43711339187454	0.972832464413788	2.06151444577616	1.64576382038397
AT1G05010	-1.23378048122712	7.00918852523821	1.41815159617397e-13	6.8192043783908e-12	1932	2007	1762	582	716	713	169.168364990379	198.057985694036	189.256056140092	62.9098326987583	82.0024635097627	78.2286402622514
AT1G05020	-1.90909534799253	0.609869939581918	0.0128162498914762	0.0400201527263778	25	26	14	0	6	8	2.18903163807426	2.56577360640007	1.50373710894511	0	0.687171481925386	0.877740704204784
AT1G05030	-0.500351149545203	5.14595666065773	0.0151707919581101	0.0457043233945321	498	409	404	270	244	250	43.6055102304394	40.361592500678	43.393556572416	29.1849739324137	27.944973598299	27.4293970063995
AT1G05055	-0.264837861507105	4.55395048531735	0.307013754702221	0.456581596371435	315	243	251	180	180	195	27.5817986397357	23.980114859816	26.9598581675159	19.4566492882758	20.6151444577616	21.3949296649916
AT1G05060	0.539174757061064	5.18369456180038	0.0113881266287115	0.0364062676420618	393	300	253	415	357	351	34.4115773505274	29.6050800738469	27.174677754508	44.8583858590802	40.8867031745605	38.5108733969849
AT1G05065	0.339527056560547	1.42408003122125	0.553031987526775	0.68999817989215	25	29	16	23	24	26	2.18903163807426	2.86182440713853	1.71855669593727	2.48612740905746	2.74868592770154	2.85265728866555
AT1G05070	0.491001900866065	5.29959677047124	0.0160129188757765	0.0476744977014116	400	350	290	415	421	362	35.0245062091882	34.5392600861547	31.148840113863	44.8583858590802	48.2165323150979	39.7177668652665
AT1G05090	-0.174170233234428	3.09985949608852	0.687476461895708	0.795373229321902	105	94	83	69	68	69	9.19393287991191	9.2762584231387	8.91501286017458	7.45838222717238	7.78794346182104	7.57051357376626
AT1G05100	3.05184522265339	3.72427693025081	5.37153765984404e-11	1.72614144343899e-09	45	19	27	249	222	139	3.94025694853368	1.87498840467697	2.90006442439414	26.9150315154481	25.4253448312393	15.2507447355581
AT1G05120	-0.259114200197258	5.68291108624753	0.154405888526012	0.276832402697957	722	562	500	411	350	466	63.2192337075848	55.4601833383399	53.7048967480396	44.4260158748963	40.0850031123142	51.1283960199287
AT1G05135	-3.36061799426912	4.2385558168497	7.80718887864288e-23	1.02181108482529e-20	402	383	293	28	30	28	35.1996287402342	37.7958188942779	31.4710694943512	3.02658988928734	3.43585740962693	3.07209246471674
AT1G05140	0.486005697707431	6.30542284541383	0.0148030523847357	0.044808197929167	698	739	640	899	880	620	61.1177633350335	72.9271805819096	68.7422678374907	97.1751539453329	100.78515068239	68.0249045758707
AT1G05150	-0.828508200726098	6.00613348327123	6.81212422322046e-07	9.29109806925506e-06	1053	833	735	383	381	449	92.202012595688	82.2034390050483	78.9461982196182	41.399425985609	43.635389102262	49.2631970234935
AT1G05160	-0.672817971317292	4.60771386254658	0.0341742178883312	0.0868885974690711	405	324	227	134	112	249	35.4623125368031	31.9734864797547	24.38202312361	14.4843944701609	12.8272009959405	27.3196794183739
AT1G05170	1.31257739703815	6.06521128826927	2.83083606058615e-10	8.03819153237988e-09	415	423	375	962	888	633	36.3379251920328	41.7431629041241	40.2786725610297	103.984981196229	101.701379324957	69.4512332202035
AT1G05180	0.103494238962479	6.09239667354079	0.518716296834251	0.659932417557313	793	644	649	636	581	633	69.4360835597157	63.5522385585247	69.7089559789554	68.7468274852411	66.5411051664415	69.4512332202035
AT1G05190	0.476172591465003	7.41582576993362	0.00287716326656921	0.0118092165393992	1546	1484	1475	1828	1755	1611	135.369716498513	146.446462765296	158.429445406717	197.593082772045	200.997658463175	176.755034309238
AT1G05200	0.748291133352053	6.91089847375624	1.0199470325846e-05	0.000100334560502585	1070	948	836	1430	1386	1118	93.6905541095785	93.5520530333562	89.7945873627222	154.572269345746	158.736612324764	122.664263412619
AT1G05205	-0.959962616594956	4.02941614460826	0.00294618296581049	0.0120649428001062	263	224	191	97	86	104	23.0286128325413	22.105126455139	20.5152705577511	10.4849721164597	9.8494579075972	11.4106291546622
AT1G05210	-1.2569203727699	2.94515459047563	0.0116891005904438	0.0372239276456559	133	102	100	31	22	64	11.6456483145551	10.0657272251079	10.7409793496079	3.35086737742527	2.51962876705975	7.02192563363827
AT1G05220	-1.41143714142953	3.05327015476305	0.00202754101930038	0.00876428109458298	159	112	104	27	44	44	13.9222412181523	11.0525632275695	11.1706185235922	2.91849739324137	5.0392575341195	4.82757387312631
AT1G05230	-0.626980606716144	5.74098071911664	0.000419317382686212	0.00236500269235948	782	693	585	366	377	353	68.472909638963	68.3877349705864	62.8347291952063	39.5618535528274	43.1772747809784	38.7303085730361
AT1G05260	-1.61942575538645	1.10552123821958	0.087024311320559	0.179920646995314	54	22	18	0	2	23	4.72830833824041	2.17103920541544	1.93337628292943	0	0.229057160641795	2.52350452458875
AT1G05270	-0.133085548608281	5.76636316881063	0.448133131670809	0.597118061030892	661	604	537	449	461	445	57.8779965106836	59.6048945486784	57.6790591073945	48.5335307246434	52.7976755279338	48.8243266713911
AT1G05300	-0.235331897710468	4.4265392753148	0.43377211837051	0.582804164015343	265	262	205	220	149	143	23.2037353635872	25.855103264493	22.0190076666962	23.7803491301148	17.0647584678137	15.6896150876605
AT1G05310	-2.06113315766929	2.22472642811349	0.00174850243780876	0.00780389649467355	53	98	71	24	16	4	4.64074707271744	9.67099282412332	7.62609533822163	2.59421990510344	1.83245728513436	0.438870352102392
AT1G05320	-0.0920592649085915	5.90816094409372	0.599082786803823	0.727923339416166	687	682	588	553	449	520	60.1545894142808	67.3022153678786	63.1569585756946	59.775150313425	51.423332564083	57.053145773311
AT1G05340	0.390919434151834	3.38738659844003	0.474469500825981	0.620856174119056	203	43	53	80	96	131	17.774936901163	4.24339481058472	5.6927190552922	8.64739968367812	10.9947437108062	14.3730040313533
AT1G05350	-0.641579586134705	5.37004183274132	0.00170503277154695	0.00764614537419613	578	504	507	280	225	343	50.610411472277	49.7365345240628	54.4567653025122	30.2658988928734	25.768930572202	37.6331326927801
AT1G05360	0.495721556075413	4.92837494544775	0.0330820831776614	0.0847780510157788	314	233	253	276	279	379	27.4942373742128	22.9932788573544	27.174677754508	29.8335289086895	31.9534739095304	41.5829658617016
AT1G05370	-0.306389508651855	1.81112949573142	0.718092792209463	0.816465703274603	52	24	40	9	4	67	4.55318580719447	2.36840640590775	4.29639173984317	0.972832464413788	0.458114321283591	7.35107839771507
AT1G05380	-0.25327403460203	6.43820523481785	0.0920964280961693	0.188036335441883	1097	988	903	688	644	742	96.0547082786987	97.4993970432025	96.9910435269595	74.3676372796318	73.7564057266581	81.4104503149937
AT1G05385	0.795631919844644	4.93087432789637	0.000347836795661932	0.00201474167428686	283	228	198	355	321	334	24.7798381430007	22.4998608561237	21.2671391122237	38.3728360963217	36.7636742830081	36.6456744005497
AT1G05400	0.134871469575912	1.31547117335142	0.865800254523898	0.921989901126882	33	18	19	13	9	42	2.88952176225803	1.77630480443081	2.04078607642551	1.40520244859769	1.03075722288808	4.60813869707512
AT1G05410	0.354053901822391	4.85124614986193	0.128235060976466	0.241946046327208	310	236	255	260	262	325	27.1439923121209	23.2893296580929	27.3894973415002	28.1040489719539	30.0064880440752	35.6582161083193
AT1G05420	0.120092207143621	1.60873163285099	0.878794250957128	0.930391106319479	52	12	25	11	17	51	4.55318580719447	1.18420320295388	2.68524483740198	1.18901745650574	1.94698586545526	5.5955969893055
AT1G05430	0.263331497226104	5.35539485962353	0.187186998799709	0.319436919219274	430	402	345	437	365	363	37.6513441748774	39.6708072989549	37.0563787561473	47.2364207720917	41.8029318171276	39.8274844532921
AT1G05440	-2.37005764681127	2.08416322965017	0.0353689819525338	0.0893972618401235	118	37	61	0	0	35	10.3322293317105	3.65129320910779	6.55199740326083	0	0	3.84011558089593
AT1G05460	0.247347336914042	5.65584539823613	0.18130352279739	0.312173134370514	525	472	459	432	439	565	45.9696643995596	46.5786593161858	49.3010952147004	46.6959582918618	50.2780467608741	61.9904372344629
AT1G05470	-1.24954734770258	4.00875508213882	0.0432115050581364	0.104399630130067	328	194	197	32	23	200	28.7200950915344	19.1446184477543	21.1597293187276	3.45895987347125	2.63415734738065	21.9435176051196
AT1G05490	-0.340358686279648	2.81841469602848	0.712515984864223	0.813204747567084	125	81	43	4	9	152	10.9451581903713	7.99337161993867	4.61862112033141	0.432369984183906	1.03075722288808	16.6770733798909
AT1G05500	0.24410536576169	6.33157257317283	0.129688214674601	0.243857505268351	832	849	656	788	692	810	72.8509729151115	83.7823766089868	70.460824533428	85.1768868842295	79.2537775820612	88.8712463007344
AT1G05520	-0.251897764258671	6.30006321101104	0.104621181790961	0.207073451751103	997	866	848	622	606	655	87.2985817264017	85.4599978131714	91.0835048846752	67.2335325405974	69.404319674464	71.8650201567667
AT1G05540	1.2868557876922	4.57746011399894	2.76030937154094e-05	0.000234531359027358	143	151	141	303	359	213	12.5212609697848	14.9012236371696	15.1447808829472	32.7520263019309	41.1157603352023	23.3698462494524
AT1G05560	0.977292805577628	6.90165206816253	2.04033653133999e-08	4.01225580784799e-07	882	846	815	1490	1467	1178	77.2290361912601	83.4863258082483	87.5389816993046	161.057819108505	168.013427330757	129.247318694154
AT1G05562	1.09349553339462	6.65088194953109	4.38050041192142e-10	1.20741742874202e-08	709	663	653	1288	1261	1019	62.0809372557862	65.4272269632017	70.1385951529397	139.223134907218	144.420539784652	111.802222198084
AT1G05570	-1.61920433129525	7.0658386358768	1.52831030265823e-08	3.08518861199537e-07	2359	2169	1885	413	341	1004	206.557025368688	214.044728933913	202.467460740109	44.6422008669883	39.0542458894261	110.1564583777
AT1G05575	-4.37968605919473	1.3287992248649	6.33506942375948e-08	1.11387879912597e-06	74	43	22	1	2	2	6.47953364869982	4.24339481058472	2.36301545691374	0.108092496045976	0.229057160641795	0.219435176051196
AT1G05590	-0.344717047033524	4.78865419243726	0.190723976255813	0.323786677077083	391	355	238	186	172	281	34.2364548194815	35.0326780873855	25.5635308520669	20.1052042645516	19.6989158151944	30.830642235193
AT1G05600	0.610189191344375	4.2323689088562	0.0543065232879351	0.125290148296028	198	161	115	167	232	189	17.3371305735482	15.8880596396312	12.3521262520491	18.0514468396781	26.5706306344482	20.736624136838
AT1G05610	-1.16607500968148	0.353294087003154	0.13326115155351	0.248655246145905	21	21	5	4	2	11	1.83878657598238	2.07235560516928	0.537048967480396	0.432369984183906	0.229057160641795	1.20689346828158
AT1G05620	-1.75622322290253	4.54067036351453	3.5467852677314e-05	0.00029121361548058	417	375	336	47	53	182	36.5130477230787	37.0063500923086	36.0896906146826	5.0803473141609	6.07001475700757	19.9686010206588
AT1G05630	-2.02626919244697	5.90271586616996	6.66646642424849e-16	4.20924523777709e-14	1080	986	962	154	149	321	94.5661667648082	97.3020298427102	103.328221343228	16.6462443910804	17.0647584678137	35.219345756217
AT1G05640	-1.00341159596834	3.09452100659595	0.104975538628983	0.207629260400781	157	90	108	23	19	107	13.7471186871064	8.88152402215407	11.6002576975766	2.48612740905746	2.17604302609706	11.739781918739
AT1G05670	0.927391907190908	4.65090711682643	0.000350139729027616	0.00202511310060661	231	145	174	271	285	303	20.2266523358062	14.3091220356927	18.6893040683178	29.2930664284596	32.6406453914558	33.2444291717562
AT1G05675	-6.92849237917307	0.0605375518061308	4.4605619319628e-07	6.38797720734643e-06	28	11	12	0	0	0	2.45171543464318	1.08551960270772	1.28891752195295	0	0	0
AT1G05690	1.30995165544118	4.19952610560621	0.000636039602241781	0.00336998677187783	163	80	96	258	277	139	14.2724862802442	7.89468801969251	10.3113401756236	27.8878639798619	31.7244167488886	15.2507447355581
AT1G05710	-0.823490471615995	3.54774138952174	0.132196356469229	0.2472575529398	236	140	101	35	40	147	20.6644586634211	13.8157040344619	10.848389143104	3.78323736160918	4.58114321283591	16.1284854397629
AT1G05720	-0.112629518460023	4.9228133145587	0.621327809681319	0.745649975884855	385	312	300	255	260	243	33.7110872263437	30.7892832768008	32.2229380488238	27.563586491724	29.7774308834334	26.6613738902203
AT1G05730	0.519084038012915	3.50611960074768	0.183786090406213	0.31499128477131	119	79	95	113	110	123	10.4197905972335	7.79600441944635	10.2039303821275	12.2144520531953	12.5981438352987	13.4952633271486
AT1G05750	0.100932610450726	4.51339200429383	0.708420534121924	0.810696521802307	259	232	204	183	210	222	22.6783677704494	22.8945952571083	21.9115978732002	19.7809267764137	24.0510018673885	24.3573045416828
AT1G05760	-0.545721738095865	1.66494933891222	0.319139867486451	0.469732278971831	35	33	42	17	22	24	3.06464429330397	3.25655880812316	4.51121132683533	1.8375724327816	2.51962876705975	2.63322211261435
AT1G05770	-3.1386387310151	0.504705851275986	9.6599695928644e-05	0.000678911732090253	26	22	19	0	2	4	2.27659290359724	2.17103920541544	2.04078607642551	0	0.229057160641795	0.438870352102392
AT1G05780	0.0258880806288752	3.4372837355966	0.953555028643539	0.976849202221889	163	101	78	93	94	94	14.2724862802442	9.96704362486179	8.37796389269418	10.0526021322758	10.7656865501644	10.3134532744062
AT1G05785	-0.993408353724664	3.51032907108618	0.0102911011327103	0.0335892703031798	179	161	133	70	55	71	15.6734665286117	15.8880596396312	14.2855025349785	7.56647472321835	6.29907191764937	7.78994874981746
AT1G05790	0.493942514939163	5.79358562495432	0.00420862184929324	0.0161859696313866	587	480	402	560	545	593	51.3984628619837	47.3681281181551	43.1787369854238	60.5317977857468	62.4180762748892	65.0625296991796
AT1G05805	-0.471022022023047	5.89119599554418	0.00594337031680754	0.0214446833854824	782	765	634	431	425	444	68.472909638963	75.4929541883096	68.0978090765142	46.5878657958159	48.6746466363815	48.7146090833655
AT1G05810	-0.539015481187565	3.78053918856101	0.169745316751857	0.297347694997956	173	200	135	119	62	110	15.1480989354739	19.7367200492313	14.5003221219707	12.8630070294712	7.10077197989565	12.0689346828158
AT1G05820	1.14128853248959	2.85110168421322	0.0126580258094806	0.0396388154132096	54	44	42	81	64	112	4.72830833824041	4.34207841083088	4.51121132683533	8.7554921797241	7.32982914053745	12.288369858867
AT1G05830	-0.0433962970954522	6.44431509522403	0.774885681328722	0.857978918712507	1067	909	832	731	687	833	93.4278703130096	89.7033926237561	89.3649481887379	79.0156146096088	78.6811346804567	91.3947508253231
AT1G05835	-1.5003286831083	3.75325036165614	0.081959413647822	0.172202811504332	239	191	191	8	6	176	20.92714245999	18.8485676470159	20.5152705577511	0.864739968367812	0.687171481925386	19.3102954925052
AT1G05840	0.25343527331577	5.86352755254297	0.140567178443143	0.258716520093212	706	524	468	543	529	586	61.8182534592172	51.7102065289859	50.2677833561651	58.6942253529652	60.5856189897548	64.2945065830004
AT1G05850	0.101980462908295	8.23952413894263	0.525963766637519	0.666450081429589	2960	3386	2838	2631	2657	2924	259.181345947993	334.142670433485	304.828993941873	284.391357096964	304.302437912625	320.814227386849
AT1G05860	0.437880428031103	4.80064319636873	0.0717846585864494	0.155796201146936	315	201	236	261	263	314	27.5817986397357	19.8354036494774	25.3487112650747	28.2121414679999	30.1210166243961	34.4513226400378
AT1G05870	1.2435576894208	6.29761120549501	9.33836000067804e-13	3.96038645264807e-11	582	518	391	984	1023	880	50.9606565343689	51.118104927509	41.997229256967	106.363016109241	117.162737668278	96.5514774625262
AT1G05890	0.432673647579942	7.13304775022573	0.00439881499989106	0.0167373471010487	1525	1218	1073	1332	1293	1615	133.53092992253	120.196625099818	115.250708421293	143.979204733241	148.085454354921	177.193904661341
AT1G05900	0.788033697662256	5.28976812162299	0.000522730281724773	0.0028553672077741	338	308	263	502	449	336	29.5957077467641	30.3945488758162	28.2487756894688	54.2624330150802	51.423332564083	36.8651095766009
AT1G05910	-0.260391048206371	5.99540533464314	0.124744974032826	0.237188274178444	873	636	699	526	464	530	76.4409848015533	62.7627697565554	75.0794456537594	56.8566529201836	53.1412612688965	58.1503216535669
AT1G05940	0.484550240233334	6.73149275676126	0.00232783082257971	0.00986171930260297	1028	942	839	1080	1148	1008	90.0129809576138	92.9599514318793	90.1168167432105	116.739895729655	131.47881020839	110.595328729803
AT1G05950	-1.00198165978829	3.24206316511845	0.0296243838663985	0.0776893177218196	156	130	107	39	39	85	13.6595574215834	12.8288680320003	11.4928479040805	4.21560734579308	4.46661463251501	9.32599498217583
AT1G05960	-0.264127737503722	6.82566626249127	0.0792206023542063	0.167842706295688	1395	1306	1214	910	827	967	122.147965404544	128.88078192148	130.39548930424	98.3641714018386	94.7151359253823	106.096907620753
AT1G05970	0.194326400170095	3.67895506463302	0.626015505107547	0.748935459047631	174	95	110	102	96	158	15.2356602009969	9.37494202338486	11.8150772845687	11.0254345966896	10.9947437108062	17.3353789080445
AT1G06000	-0.503540318975574	6.03058237608905	0.00230729272450649	0.00978519873700038	962	752	724	446	436	536	84.2339374330977	74.2100673851096	77.7646904911614	48.2092532365055	49.9344610199114	58.8086271817205
AT1G06002	-0.343801697367841	5.26145503276697	0.081389853996416	0.171318317662282	531	420	409	282	274	328	46.4950319926974	41.4471121033857	43.9306055398964	30.4820838849654	31.380831007926	35.9873688723961
AT1G06010	-0.284169783039437	4.07310789475504	0.41019255979774	0.560314871390844	207	201	171	109	103	185	18.1251819632549	19.8354036494774	18.3670746878295	11.7820820690114	11.7964437730525	20.2977537847356
AT1G06040	1.14466020643095	7.20739816793342	3.00105868961261e-11	1.01732286248395e-09	997	1036	877	1926	1837	1550	87.2985817264017	102.236209855018	94.1983888960615	208.186147384551	210.389002049489	170.062261439677
AT1G06050	0.227885821095451	3.61952092162185	0.546040662444886	0.683779090856563	133	123	99	106	120	116	11.6456483145551	12.1380828302772	10.6335695561118	11.4578045808735	13.7434296385077	12.7272402109694
AT1G06060	0.361117548581696	5.12477647699081	0.0813425865900382	0.171255304013948	369	318	281	363	330	330	32.3101069779761	31.3813848782777	30.1821519723983	39.2375760646895	37.7944315058962	36.2068040484473
AT1G06070	0.0311285495760768	5.31018211529112	0.884090706500255	0.933247667687645	517	379	355	319	302	432	45.2691742753758	37.4010844932933	38.1304766911081	34.4815062386665	34.5876312569111	47.3979980270583
AT1G06080	-2.81196902815408	3.87370487555847	0.0182926171819323	0.0529850495920457	273	281	241	0	0	99	23.904225487771	27.7300916691699	25.8857602325551	0	0	10.8620412145342
AT1G06090	-7.93141987548504	0.870470964334322	1.56851671522909e-09	3.88940976701036e-08	18	48	31	0	0	0	1.57610277941347	4.73681281181551	3.32970359837846	0	0	0
AT1G06100	-4.17287364700792	2.40856307980135	4.93330669971215e-06	5.27295512744246e-05	121	93	89	0	0	14	10.5949131282794	9.17757482289254	9.55947162115105	0	0	1.53604623235837
AT1G06110	0.892817272836209	6.23076385272114	2.34145665673951e-08	4.54113914692277e-07	644	534	494	802	781	982	56.3894549967931	52.6970425314475	53.0604379870631	86.6901818288732	89.4468212306211	107.742671441137
AT1G06130	0.630143724427527	6.1992651711724	0.000211581875112032	0.00132872341844267	655	613	557	852	770	709	57.3526289175457	60.4930469508939	59.8272549773161	92.094806631172	88.1870068470912	77.789769910149
AT1G06140	-0.015502182731976	2.36442701773728	1	1	56	44	57	48	40	41	4.90343086928635	4.34207841083088	6.12235822927652	5.18843981020687	4.58114321283591	4.49842110904952
AT1G06148	-0.0505455220384112	0.209912379944488	0.999999999999997	1	14	13	4	5	0	20	1.22585771732159	1.28288680320003	0.429639173984317	0.540462480229883	0	2.19435176051196
AT1G06149	0.277556397679226	6.10345897184287	0.12149997350743	0.232404566049877	782	601	595	572	570	843	68.472909638963	59.30884374794	63.9088271301671	61.8289077382986	65.2812907829117	92.4919267055791
AT1G06150	0.343025185657914	6.30446143018694	0.0367271376087406	0.0920530653851035	876	688	655	701	692	932	76.7036685981222	67.8943169693556	70.3534147399319	75.7728397282295	79.2537775820612	102.256792039857
AT1G06160	-2.90283288319874	2.23349986341345	8.75095169968115e-07	1.16148461007924e-05	130	73	51	12	6	9	11.3829645179862	7.20390281796942	5.47789946830004	1.29710995255172	0.687171481925386	0.987458292230382
AT1G06180	0.640637244014879	4.11530552396993	0.131368629372208	0.246171569942087	212	98	124	131	110	318	18.5629882908698	9.67099282412332	13.3188143935138	14.1601169820229	12.5981438352987	34.8901929921402
AT1G06190	0.441489445691082	6.83630938436383	0.00828035748505123	0.0281079878009391	1137	937	995	1201	1221	1011	99.5571588996176	92.4665334306485	106.872744528599	129.819087751218	139.839396571816	110.92448149388
AT1G06200	0.181915872829457	6.15686944345644	0.255206653413369	0.399686907948999	751	710	652	647	629	711	65.7585104077509	70.065356174771	70.0311853594437	69.9358449417468	72.0384770218446	78.0092050862002
AT1G06210	0.453713670134336	5.86898152021773	0.0122922115288465	0.0387635194582085	604	473	488	654	575	534	52.8870043758742	46.677342916432	52.4159792260867	70.6924924140686	65.8539336845161	58.5891920056693
AT1G06220	-0.224682374117925	6.98113745900716	0.14190118986744	0.260486087251552	1623	1281	1410	1036	935	1086	142.111933943781	126.413691915326	151.447808829472	111.983825903632	107.084222600039	119.153300595799
AT1G06230	0.0469889164785071	6.82348047912276	0.753597976639286	0.842384435086098	1369	1104	1070	963	983	1071	119.871372500947	108.946694671757	114.928479040805	104.093073692275	112.581594455442	117.507536775415
AT1G06240	0.700730337299522	5.14669893785397	0.00130553763068686	0.00613295464589123	328	281	247	444	360	339	28.7200950915344	27.7300916691699	26.5302189935316	47.9930682444136	41.2302889155231	37.1942623406777
AT1G06250	1.23481209569891	3.11530459181208	0.0105389879879926	0.0342569111195227	56	63	42	93	65	160	4.90343086928635	6.21706681550785	4.51121132683533	10.0526021322758	7.44435772085835	17.5548140840957
AT1G06260	0.79393605472101	3.40065668546616	0.0430674165727418	0.10420437729274	93	76	73	115	112	119	8.14319769363627	7.49995361870788	7.84091492521378	12.4306370452873	12.8272009959405	13.0563929750462
AT1G06265	0.655280468349808	4.48560749304397	0.0123699911554635	0.0389296047955079	204	182	163	239	218	258	17.862498166686	17.9604152448005	17.5077963398609	25.8341065549884	24.9672305099557	28.3071377106043
AT1G06270	0.523475463649314	3.81798571945248	0.146994143262047	0.266836158104881	161	100	106	130	128	175	14.0973637491983	9.86836002461564	11.3854381105844	14.0520244859769	14.6596582810749	19.2005779044796
AT1G06290	-0.0919284107429335	6.3777389177884	0.568443402111255	0.702881509739005	1021	921	783	777	661	667	89.400052098953	90.88759582671	84.10186830743	83.9878694277237	75.7033915921133	73.1816312130739
AT1G06350	-2.59199310671718	3.42343180020973	0.0282524734401888	0.0748664028691942	206	194	168	0	0	82	18.0376206977319	19.1446184477543	18.0448453073413	0	0	8.99684221809903
AT1G06360	-2.15532761026232	5.36664176740449	0.0836249970905651	0.174789684594554	720	672	717	0	2	415	63.0441111765388	66.3153793654171	77.0128219366888	0	0.229057160641795	45.5327990306232
AT1G06370	1.09379930727999	3.88178110678563	0.00186268568127615	0.00818634268314297	107	95	93	146	160	218	9.36905541095785	9.37494202338486	9.98911079513537	15.7815044227126	18.3245728513436	23.9184341895804
AT1G06380	0.230785086990563	3.98089894213806	0.494234605866199	0.638485979587768	175	132	149	143	126	175	15.3232214665199	13.0262352324926	16.0040592309158	15.4572269345746	14.4306011204331	19.2005779044796
AT1G06390	-0.0310357626117402	6.12242544971799	0.859094506248837	0.917298866875345	864	726	649	510	565	736	75.6529334118466	71.6442937787095	69.7089559789554	55.127172983448	64.7086478813072	80.7521447868401
AT1G06400	0.743964933277011	5.98235792166337	6.31201873373741e-06	6.58977423321989e-05	590	483	432	716	651	706	51.6611466585527	47.6641789188935	46.4010307903062	77.3942271689192	74.5581057889044	77.4606171460722
AT1G06410	-0.419050858522153	7.09598577321082	0.00709726966627132	0.024742166239993	1861	1604	1504	1145	942	978	162.951515138248	158.288494794835	161.544329418103	123.765907972643	107.885922662286	107.303801089035
AT1G06420	-1.7782884836537	2.99034861547807	0.0928090515074659	0.189091266488871	200	81	105	0	4	91	17.5122531045941	7.99337161993867	11.2780283170883	0	0.458114321283591	9.98430051032942
AT1G06430	1.28774050240811	7.91045378461829	2.38679128587963e-11	8.20350542310244e-10	1570	1516	1343	3507	3117	2269	137.471186871064	149.604337973173	144.251352665234	379.08038363324	356.985584860238	248.949207230082
AT1G06440	0.112804418339437	2.78777171383985	0.814743120170726	0.886666378562917	82	67	57	60	68	54	7.18002377288359	6.61180121649248	6.12235822927652	6.48554976275859	7.78794346182104	5.92474975338229
AT1G06450	-0.114857138793538	5.04115964585851	0.607064561165665	0.734595696933446	403	361	318	285	292	244	35.2871900057572	35.6247796888624	34.1563143317532	30.8063613731033	33.4423454537021	26.7710914782459
AT1G06460	0.532220326065466	7.9287643839792	0.00526280341602669	0.0194046238639805	2033	2234	2004	2853	2667	1987	178.012052808199	220.459162949913	215.249226166143	308.387891219171	305.447723715834	218.008847406863
AT1G06470	0.32171151903081	6.00627157852641	0.0883154472642453	0.182037774747943	661	615	534	673	671	514	57.8779965106836	60.6904141513862	57.3568297269063	72.7462498389422	76.8486773953223	56.3948402451574
AT1G06475	-0.74438033101555	2.30161678341921	0.125314255485451	0.237973059590561	85	47	57	33	28	31	7.4427075694525	4.63812921156935	6.12235822927652	3.56705236951722	3.20680024898513	3.40124522879354
AT1G06490	-0.9150158943648	3.48094205193533	0.129220968046026	0.243195313921875	221	93	146	25	34	145	19.3510396805765	9.17757482289254	15.6818298504276	2.70231240114941	3.89397173091052	15.9090502637117
AT1G06500	-0.00601357093673634	4.72879174818416	0.987267662935142	0.995795241561925	329	264	248	217	221	252	28.8076563570573	26.0524704649853	26.6376287870276	23.4560716419769	25.3108162509184	27.6488321824507
AT1G06510	0.672370073900354	5.42108850855446	0.000663911148009989	0.00348496042977992	385	313	345	483	460	430	33.7110872263437	30.8879668770469	37.0563787561473	52.2086755902066	52.6831469476129	47.1785628510071
AT1G06515	-0.372577862231591	4.46982787853071	0.157578094449808	0.281212258072804	290	266	231	171	157	174	25.3927670016615	26.2498376654776	24.8116622975943	18.483816823862	17.9809871103809	19.090860316454
AT1G06520	-0.81748502828334	1.38605023592447	0.291682840280848	0.440085761819991	46	19	33	5	33	6	4.02781821405665	1.87498840467697	3.54452318537061	0.540462480229883	3.77944315058962	0.658305528153588
AT1G06530	0.00381913468732296	6.20018905207717	0.984821312722157	0.994309265499169	835	773	714	679	625	620	73.1136567116804	76.2824229902789	76.6905925562006	73.394804815218	71.580362700561	68.0249045758707
AT1G06550	-0.528992839094475	5.51585192376224	0.0107117999384358	0.0346874163826488	642	544	524	285	265	436	56.2143324657471	53.6838785339091	56.2827317919455	30.8063613731033	30.3500737850379	47.8368683791607
AT1G06560	0.29126583824467	5.37310697077101	0.147681461132406	0.267764102418324	462	366	355	346	365	486	40.4533046716124	36.1181976900932	38.1304766911081	37.4000036319079	41.8029318171276	53.3227477804406
AT1G06570	1.98690942749417	6.44603321703242	1.55240619600345e-23	2.15270878520186e-21	532	294	308	1343	1236	1057	46.5825932582204	29.01297847237	33.0822163967924	145.168222189746	141.557325276629	115.971490543057
AT1G06580	0.462054999605375	3.16869839157537	0.287104321966851	0.434923120153936	85	78	72	66	89	114	7.4427075694525	7.6973208192002	7.7335051317177	7.13410473903445	10.1930436485599	12.5078050349182
AT1G06590	-0.890180699863091	4.14235874211923	0.00753723906239257	0.026019219709751	278	217	225	74	114	133	24.3420318153858	21.4143412534159	24.1672035366178	7.99884470740226	13.0562581565823	14.5924392074045
AT1G06620	-0.641170369570673	3.18601602021588	0.145052816380272	0.264234381982055	156	96	96	59	46	78	13.6595574215834	9.47362562363101	10.3113401756236	6.37745726671261	5.26831469476129	8.55797186599664
AT1G06630	0.383965870026907	6.08014363622484	0.0196612666604025	0.0560538968565398	759	565	548	625	611	776	66.4590005319347	55.7562341390784	58.8605668358514	67.5578100287353	69.9769625760685	85.140848307864
AT1G06640	0.532370190349907	6.9134210835037	0.00181732638789022	0.00802767577198804	1175	1075	885	1116	1045	1601	102.88448698949	106.084870264618	95.0576672440301	120.63122558731	119.682366435338	175.657858428982
AT1G06645	1.02017297754921	5.32786066650065	2.10361284105867e-05	0.000186262099363093	293	303	242	519	530	346	25.6554507982304	29.9011308745854	25.9931700260512	56.1000054478618	60.7001475700757	37.9622854568569
AT1G06650	0.488545133335942	6.49925975094693	0.0115548621178503	0.0368677332959436	787	837	747	1058	971	720	68.9107159665779	82.5981734060329	80.2351157415712	114.361860816643	111.207251491592	78.9966633784306
AT1G06660	-2.05105801391327	2.70845053631472	0.00066060519828038	0.00347406613454368	133	71	117	11	12	42	11.6456483145551	7.0065356174771	12.5669458390413	1.18901745650574	1.37434296385077	4.60813869707512
AT1G06670	-0.135452998548874	6.80522448393091	0.4063861150923	0.556880562848193	1466	1197	1069	850	797	1162	128.364815256675	118.124269494649	114.821069247309	91.87862163908	91.2792785157554	127.491837285745
AT1G06680	0.278782221787131	8.91065177615546	0.120516968576307	0.230971378003641	4261	4890	4504	5066	4715	4001	373.098552393378	482.562805203705	483.773709906341	547.596584968917	540.002256213032	438.980069690418
AT1G06690	-0.0307664090437108	5.92298136504661	0.904724572461101	0.945785333274199	698	658	583	660	571	323	61.1177633350335	64.9338089619709	62.6199096082142	71.3410473903445	65.3958193632325	35.4387809322682
AT1G06700	0.425456601935772	6.88214580754611	0.00506363932336424	0.0187859402942834	1228	1078	901	1118	1088	1348	107.525234062208	106.380921065357	96.7762239399674	120.847410579402	124.607095389137	147.899308658506
AT1G06710	0.367456761062184	4.53677907827309	0.160708083030863	0.285361531441055	264	187	192	222	203	258	23.1161740980642	18.4538332460312	20.6226803512472	23.9965341222068	23.2493018051422	28.3071377106043
AT1G06720	-0.389313094917595	6.4985997193218	0.0151294392437563	0.0456075515214086	1268	964	1025	651	595	813	111.027684683127	95.1309906372947	110.095038333481	70.3682149259307	68.1445052909341	89.2003990648112
AT1G06730	0.0943313079415511	4.88512439348587	0.676038733907896	0.787096114298817	350	275	279	276	255	264	30.6464429330397	27.137990067693	29.9673323854061	29.8335289086895	29.2047879818289	28.9654432387579
AT1G06750	-0.376539654680329	2.26286761471887	0.449772858203245	0.598377734179205	57	58	49	28	33	44	4.99099213480932	5.72364881427707	5.26307988130788	3.02658988928734	3.77944315058962	4.82757387312631
AT1G06760	0.0287412906842386	7.06151961520732	0.846144867221864	0.908972169968239	1616	1356	1236	1190	1145	1199	141.49900508512	133.814961933788	132.758504761154	128.630070294712	131.135224467428	131.551388042692
AT1G06770	0.094266162712508	4.42125996829963	0.733173300126322	0.82766610628824	247	219	188	192	169	216	21.6276325841737	21.6117084539082	20.1930411772629	20.7537592408275	19.3553300742317	23.6989990135292
AT1G06780	0.420389493119452	5.4917567733167	0.0334165333976705	0.0854569034081473	429	421	365	485	461	395	37.5637829093544	41.5457957036318	39.2045746260689	52.4248605822986	52.7976755279338	43.3384472701112
AT1G06790	0.139663941733002	4.6788052460721	0.570676048834832	0.704393073623161	292	250	228	217	228	255	25.5678895327074	24.6709000615391	24.4894329171061	23.4560716419769	26.1125163131647	27.9779849465275
AT1G06800	0.461098946928237	5.50454348828459	0.0341610080508605	0.086866681454022	432	452	326	523	477	367	37.8264667059233	44.6049873112627	35.0155926797218	56.5323754320457	54.6301328130682	40.2663548053945
AT1G06820	0.264624117567357	6.29861450301776	0.110893408234837	0.216666972510637	840	728	698	801	762	679	73.5514630392953	71.8416609792018	74.9720358602633	86.5820893328272	87.270778204524	74.498242269381
AT1G06830	-4.48402684590331	1.81894263330582	9.46706587227379e-10	2.44252771323429e-08	61	62	72	0	3	4	5.34123719690121	6.1183832152617	7.7335051317177	0	0.343585740962693	0.438870352102392
AT1G06840	-0.122473258437556	5.22312465746078	0.606043523587035	0.733679874144176	457	458	320	282	239	421	40.0154983439976	45.1970889127396	34.3711339187454	30.4820838849654	27.3723306966945	46.1911045587768
AT1G06850	-0.42642310232315	4.43277246882296	0.227902889146249	0.368730642504897	318	255	212	94	131	260	27.8444824363046	25.1643180627699	22.7708762211688	10.1606946283218	15.0032440220376	28.5265728866555
AT1G06870	-0.431002183142768	5.04310766679395	0.0442298256864726	0.106326973001065	481	366	354	258	237	236	42.1169687165489	36.1181976900932	38.023066897612	27.8878639798619	27.1432735360527	25.8933507740411
AT1G06890	-0.372866113148523	6.30081495852725	0.0166316692709862	0.0491244477361381	1030	934	853	605	585	607	90.1881034886597	92.1704826299101	91.6205538521556	65.3959601078158	66.9992194877251	66.598575931538
AT1G06900	-0.233461080229282	6.33900684412018	0.22744297305192	0.368137221656436	1052	901	825	548	514	905	92.1144513301651	88.9139238217869	88.6130796342654	59.2346878331951	58.8676902849414	99.2944171631662
AT1G06910	0.399421843304167	3.74803079253711	0.276025176091009	0.422645506708501	166	112	91	138	120	138	14.5351700768131	11.0525632275695	9.77429120814321	14.9167644543448	13.7434296385077	15.1410271475325
AT1G06950	-0.196577943375988	7.87414474698597	0.196410478461901	0.33080452410453	2840	2531	2555	2033	1841	1852	248.673994085237	249.768192223022	274.432022382482	219.75204446147	210.847116370773	203.196973023407
AT1G06960	-0.853495209093394	4.42800976567768	0.00428183374694263	0.0163841612138554	353	256	266	106	113	182	30.9091267296086	25.263001663016	28.5710050699571	11.4578045808735	12.9417295762614	19.9686010206588
AT1G06980	1.44196774874024	3.55872499838452	0.000273896907688883	0.00164210703662623	89	66	47	148	153	145	7.79295263154438	6.51311761624632	5.04826029431572	15.9976894148045	17.5228727890973	15.9090502637117
AT1G07000	-1.60172175141156	5.33461077600692	2.83725846727893e-14	1.51417870671918e-12	832	591	516	167	184	169	72.8509729151115	58.3220077454784	55.4234534439769	18.0514468396781	21.0732587790452	18.5422723763261
AT1G07010	1.65467156096636	6.76267032204795	9.98972585559309e-17	7.10168892388799e-15	540	590	519	1652	1521	1119	47.2830833824041	58.2233241452323	55.7456828244651	178.568803467953	174.197970668085	122.773981000644
AT1G07020	-0.0301537845761779	4.38415921791833	0.929296126907477	0.962410488711024	242	216	205	152	141	249	21.1898262565589	21.3156576531698	22.0190076666962	16.4300593989884	16.1485298252466	27.3196794183739
AT1G07030	0.322952496099128	5.55995180591761	0.0730759748404744	0.157991520705863	503	446	381	447	454	469	44.0433165580542	44.0128857097857	40.9231313220062	48.3173457325515	51.9959754656875	51.4575487840055
AT1G07040	0.502842600866766	6.35448838827204	0.00561707266468209	0.0204589397479012	778	728	639	934	884	680	68.1226645768711	71.8416609792018	68.6348580439946	100.958391306942	101.243265003674	74.6079598574066
AT1G07050	-1.80531036361608	6.00058788781873	8.92439636850305e-12	3.28861178466353e-10	979	1151	988	276	308	151	85.7224789469882	113.584823883326	106.120875974126	29.8335289086895	35.2748027388365	16.5673557918653
AT1G07070	-1.34701920967049	3.91099012303312	0.000129694693414548	0.000874797346741198	239	205	227	68	61	91	20.92714245999	20.2301380504621	24.38202312361	7.3502897311264	6.98624339957476	9.98430051032942
AT1G07080	0.443322689877988	6.86420366012275	0.00767851194463543	0.0263867903950322	1089	1073	959	1238	1229	1036	95.354218154515	105.887503064126	103.00599196274	133.818510104919	140.755625214383	113.66742119452
AT1G07090	-0.581533173459202	4.94742903618534	0.0196257928247753	0.0559931490682885	506	391	286	167	214	265	44.3060003546231	38.5852876962471	30.7192009398787	18.0514468396781	24.5091161886721	29.0751608267835
AT1G07110	-0.219233237874303	7.5005737483096	0.196372600898373	0.330768917715379	2066	2185	1896	1569	1527	1271	180.901574570457	215.623666537852	203.648968468566	169.597126296137	174.885142150011	139.451054380535
AT1G07119	0.565196185991152	2.36310625043357	0.264958747362926	0.410085341384095	46	27	53	54	55	46	4.02781821405665	2.66445720664622	5.6927190552922	5.83699478648273	6.29907191764937	5.04700904917751
AT1G07120	0.512572443401292	2.09298196641291	0.342775932270354	0.493896234285434	40	21	45	44	40	42	3.50245062091882	2.07235560516928	4.83344070732357	4.75606982602297	4.58114321283591	4.60813869707512
AT1G07128	0.523084064534021	3.33301454241421	0.207680058757441	0.344269501864059	115	71	75	103	111	91	10.0695455351416	7.0065356174771	8.05573451220594	11.1335270927356	12.7126724156196	9.98430051032942
AT1G07130	0.455381559985925	3.51634162387079	0.252647439296682	0.397158076902667	134	81	90	114	127	99	11.7332095800781	7.99337161993867	9.66688141464713	12.3225445492413	14.545129700754	10.8620412145342
AT1G07135	-3.80255459823028	4.8024048549554	1.23958747004502e-19	1.21765436260809e-17	786	519	367	17	56	22	68.8231547010549	51.2167885277552	39.4193942130611	1.8375724327816	6.41360049797027	2.41378693656316
AT1G07140	-0.05440890737979	7.00669714443396	0.720122121154505	0.818095116412727	1436	1419	1284	1078	1050	1181	125.737977290986	140.032028749296	137.914174848966	116.523710737563	120.255009336943	129.576471458231
AT1G07150	-0.286649523640198	1.78262232358503	0.627433231916872	0.750012881048397	43	40	30	17	20	40	3.76513441748774	3.94734400984625	3.22229380488238	1.8375724327816	2.29057160641795	4.38870352102392
AT1G07170	-0.295046124683809	4.5240008871034	0.277137945416822	0.423861001464263	295	249	253	155	159	226	25.8305733292763	24.5722164612929	27.174677754508	16.7543368871264	18.2100442710227	24.7961748937851
AT1G07180	3.15723042948768	5.72963222173219	2.79884073977934e-26	4.64819239834111e-24	110	138	90	1097	859	522	9.63173920752677	13.6183368339696	9.66688141464713	118.577468162436	98.3800504956511	57.2725809493622
AT1G07200	-0.0799906025162416	6.04948379076406	0.72015386025564	0.818095116412727	895	651	627	448	428	829	78.3673326430587	64.2430237602478	67.3459405220417	48.4254382285975	49.0182323773442	90.9558804732207
AT1G07210	0.0258558815079696	5.59852574902306	0.888708584282595	0.935973767715264	586	465	471	415	415	448	51.3109015964608	45.8878741144627	50.5900127366533	44.8583858590802	47.5293608331725	49.1534794354679
AT1G07220	-0.394505199537039	4.93118641491692	0.0765385400326234	0.163580746908699	439	326	333	215	218	255	38.4393955645841	32.170853680247	35.7674612341944	23.2398866498849	24.9672305099557	27.9779849465275
AT1G07230	0.882411064119758	6.88285626134251	1.22609500481941e-08	2.53465644144832e-07	995	923	725	1256	1356	1397	87.1234591953557	91.0849630272023	77.8721002846574	135.764175033746	155.300754915137	153.27547047176
AT1G07240	-0.511290376481377	5.690735996404	0.00605957858048366	0.0217539421409807	756	668	509	371	386	353	66.1963167353658	65.9206449644325	54.6715848895043	40.1023160330573	44.2080320038665	38.7303085730361
AT1G07250	0.411836571454005	6.24891057724585	0.0219858023146914	0.0611893270166521	710	730	621	833	782	648	62.1684985213091	72.0390281796942	66.7014817610652	90.0410492062984	89.5613498109419	71.0969970405875
AT1G07260	-0.565124508930794	2.13046718407916	0.284612514199964	0.432187170737447	84	33	44	24	27	37	7.35514630392953	3.25655880812316	4.72603091382749	2.59421990510344	3.09227166866424	4.05955075694713
AT1G07270	-3.14314613655543	0.824765811479852	0.000185412703995157	0.00119087139065853	30	22	34	1	0	7	2.62683796568912	2.17103920541544	3.65193297886669	0.108092496045976	0	0.768023116179186
AT1G07280	0.421838068996252	7.6189374865925	0.0312267061791404	0.0810418114534934	1779	1878	1645	2286	2090	1484	155.771491365365	185.327801262282	176.68911030105	247.099445961102	239.364732870676	162.820900629987
AT1G07290	-0.0338480642139764	1.72573697896236	0.975804045426737	0.989155074434291	36	39	25	21	34	25	3.15220555882694	3.8486604096001	2.68524483740198	2.26994241696551	3.89397173091052	2.74293970063995
AT1G07300	0.703124976088316	3.38283628340116	0.0806569196825783	0.170091808183818	86	84	77	119	90	126	7.53026883497547	8.28942242067714	8.2705540991981	12.8630070294712	10.3075722288808	13.8244160912253
AT1G07310	0.113750652631571	6.11559546245836	0.475482481195636	0.621738803484806	768	707	634	614	589	686	67.2470519216414	69.7693053740326	68.0978090765142	66.3687925722296	67.4573338090087	75.2662653855602
AT1G07320	0.12379316752837	7.56378404756747	0.423852474936637	0.573857399614493	1920	1895	1889	1738	1665	1769	168.117629804104	187.005422466466	202.897099914094	187.864758127907	190.690086234295	194.090413217283
AT1G07350	1.08579105477072	6.71538610498914	2.73141712070092e-10	7.7894655925559e-09	783	657	691	1091	1093	1583	68.560470904486	64.8351253617247	74.2201673057907	117.92891318616	125.179738290741	173.682941844522
AT1G07360	-0.196980201701913	6.05375882581952	0.238106490956816	0.380585424288667	857	724	671	602	472	547	75.0400045531858	71.4469265782172	72.0719714358692	65.0716826196778	54.0574899114637	60.0155206500021
AT1G07370	-2.55303852769856	4.14219021262948	1.61011527448527e-05	0.000148279162020748	390	268	290	20	12	105	34.1488935539585	26.4472048659699	31.148840113863	2.16184992091953	1.37434296385077	11.5203467426878
AT1G07380	0.559799022350349	5.30463675981074	0.00508934364817374	0.0188423938776429	437	308	277	418	401	411	38.2642730335382	30.3945488758162	29.7525127984139	45.1826633472182	45.92596070868	45.0939286785208
AT1G07390	1.13415904036784	4.05365767571765	0.000598042730695719	0.00319694846814701	145	93	93	203	203	186	12.6963835008307	9.17757482289254	9.98911079513537	21.9427766973332	23.2493018051422	20.4074713727612
AT1G07400	3.90005780497753	4.91633078109123	3.9693769617911e-42	1.60095503869138e-39	60	35	27	447	468	572	5.25367593137824	3.45392600861547	2.90006442439414	48.3173457325515	53.5993755901801	62.758460350642
AT1G07410	-0.687322058645335	1.81571205887371	0.235004250890794	0.377102063198665	47	44	38	24	10	33	4.11537947957962	4.34207841083088	4.08157215285101	2.59421990510344	1.14528580320898	3.62068040484473
AT1G07420	0.263857733692036	5.97426124808507	0.133623422816122	0.249202576683498	661	645	506	621	611	558	57.8779965106836	63.6509221587709	54.3493555090161	67.1254400445514	69.9769625760685	61.2224141182837
AT1G07430	2.30880057991593	7.08241844893402	9.72529939676886e-38	3.25764562675158e-35	638	454	373	2007	2103	1781	55.8640874036552	44.802354511755	40.0638529740376	216.941639564275	240.853604414848	195.40702427359
AT1G07440	0.992585023829923	6.9283144227979	5.09529720758759e-07	7.17735985128678e-06	888	903	784	1614	1539	1064	77.7544037843979	89.1112910222792	84.2092781009261	174.461288618206	176.259485113861	116.739513659236
AT1G07450	-1.25155300749908	0.46717104197412	0.0853273115144603	0.177563826204094	20	22	10	4	2	12	1.75122531045941	2.17103920541544	1.07409793496079	0.432369984183906	0.229057160641795	1.31661105630718
AT1G07470	-0.251217152373046	5.1403725979154	0.228741534357914	0.369542952956385	465	354	392	263	271	307	40.7159884681813	34.9339944871394	42.1046390504631	28.4283264600918	31.0372452669633	33.6832995238586
AT1G07476	-2.254659527246	0.432694204157593	0.00327545200132045	0.0131892334763847	19	18	21	1	2	7	1.66366404493644	1.77630480443081	2.25560566341766	0.108092496045976	0.229057160641795	0.768023116179186
AT1G07480	-0.273063869679113	5.27917042838927	0.189404479369862	0.322144197804819	498	424	420	277	263	383	43.6055102304394	41.8418465043703	45.1121132683533	29.9416214047355	30.1210166243961	42.021836213804
AT1G07485	-0.843052767626112	2.85905586857405	0.111478590176625	0.217509268206204	91	104	89	25	31	78	7.96807516259032	10.2630944256003	9.55947162115105	2.70231240114941	3.55038598994783	8.55797186599664
AT1G07490	-0.825791390786608	2.83730549995779	0.124151425823759	0.236309797607142	87	102	89	24	31	78	7.61783010049844	10.0657272251079	9.55947162115105	2.59421990510344	3.55038598994783	8.55797186599664
AT1G07500	4.15351432652052	1.98711632564581	1.57124164109556e-10	4.71921710531483e-09	8	3	2	68	61	63	0.700490124183765	0.296050800738469	0.214819586992158	7.3502897311264	6.98624339957476	6.91220804561267
AT1G07510	0.669283098549265	6.62851587013458	2.39071595247121e-05	0.000207317768182047	919	794	715	1172	1009	997	80.46880301561	78.3547785954482	76.7980023496966	126.684405365884	115.559337543786	109.388435261521
AT1G07520	0.147097892780446	4.43781625189821	0.608709799039678	0.736045751249459	279	188	187	236	182	173	24.4295930809088	18.5525168462774	20.0856313837668	25.5098290668505	20.8442016184034	18.9811427284285
AT1G07530	0.115122618175438	6.23065805740517	0.470791933556635	0.617034351275268	946	704	653	711	628	707	82.8329571847302	69.4732545732941	70.1385951529397	76.8537646886893	71.9239484415237	77.5703347340978
AT1G07570	-0.475198404571358	3.7562561440713	0.381610159149864	0.533264859680845	231	135	133	58	37	205	20.2266523358062	13.3222860332311	14.2855025349785	6.26936477066664	4.23755747187321	22.4921055452476
AT1G07590	0.424816211865592	7.09220183975998	0.0174988883733964	0.0512189767362905	1387	1264	1054	1577	1396	1104	121.44747528036	124.736070711142	113.209922344868	170.461866264505	159.881898127973	121.12821718026
AT1G07600	0.34748987383543	4.61917437014855	0.238389733350064	0.380926285591633	248	248	187	281	261	169	21.7151938496967	24.4735328610468	20.0856313837668	30.3739913889194	29.8919594637543	18.5422723763261
AT1G07610	-1.64191322468497	3.31530243884675	0.000521388948331385	0.00284987218013794	179	160	129	57	42	23	15.6734665286117	15.789376039385	13.8558633609942	6.16127227462066	4.8102003734777	2.52350452458875
AT1G07615	0.411414647022683	4.43846563606108	0.156649634094952	0.279865008011076	225	192	171	179	183	287	19.7012847426684	18.947251247262	18.3670746878295	19.3485567922298	20.9587301987243	31.4889477633466
AT1G07620	-0.718717113623826	3.11984291037393	0.21526341250773	0.353813275232059	190	57	97	93	46	27	16.6366404493644	5.62496521403091	10.4187499691197	10.0526021322758	5.26831469476129	2.96237487669115
AT1G07630	0.18372022841173	5.59918655472044	0.34007246033454	0.491290353332713	573	492	382	514	379	457	50.1726051446621	48.5523313211089	41.0305411155023	55.5595429676319	43.4063319416202	50.1409377276983
AT1G07640	0.639499083734027	5.75233977490533	0.00113132778328211	0.00544796076535193	558	392	395	681	529	504	48.8591861618176	38.6839712964933	42.4268684309513	73.61098980731	60.5856189897548	55.2976643649014
AT1G07650	-0.266467752619497	7.03049547378458	0.071482598315965	0.155311190690239	1678	1527	1328	1031	987	1094	146.927803547545	150.689857575881	142.640205762793	111.443363423402	113.039708776726	120.031041300004
AT1G07660	-0.589693640674047	4.62386697206795	0.0263511106186425	0.0708636548042226	354	288	291	173	189	147	30.9966879951316	28.420876870893	31.2562499073591	18.7000018159539	21.6459016806497	16.1284854397629
AT1G07670	0.218615306140617	6.79018648712397	0.14382745310448	0.262729417854647	1315	1003	947	1058	988	1074	115.143064162706	98.9796510468948	101.717074440787	114.361860816643	113.154237357047	117.836689539492
AT1G07700	0.383850696278671	6.09496394160886	0.0399574977744482	0.0982677984714311	619	678	571	735	704	577	54.2004233587188	66.907480966894	61.3309920862612	79.4479845937927	80.6281205459119	63.30704829077
AT1G07702	-0.156303002553924	1.12080010910049	0.828397501408953	0.896681992570114	19	22	24	11	17	21	1.66366404493644	2.17103920541544	2.5778350439059	1.18901745650574	1.94698586545526	2.30406934853756
AT1G07705	-0.180282156966273	5.66364221696864	0.322184556021809	0.473126272897831	586	550	558	419	396	427	51.3109015964608	54.275980135386	59.9346647708122	45.2907558432642	45.3533178070755	46.8494100869303
AT1G07710	-0.419539566283463	0.406438877345752	0.59071877964754	0.721263761409511	18	17	6	6	6	13	1.57610277941347	1.67762120418466	0.644458760976475	0.648554976275859	0.687171481925386	1.42632864433277
AT1G07720	1.06216718981003	7.12972183911794	1.07018269476269e-05	0.000104392994060193	1053	980	846	2035	1873	1001	92.202012595688	96.7099282412332	90.868685297683	219.968229453562	214.512030941041	109.827305613624
AT1G07725	0.714018858329925	5.00397253664936	0.00107571199739602	0.00521572527098567	319	247	209	369	325	347	27.9320437018276	24.3748492608006	22.4486468406806	39.8861310409653	37.2217886042917	38.0720030448825
AT1G07728	0.691718578820493	5.01376334100095	0.0014693234179043	0.00676251483652601	326	249	213	369	325	348	28.5449725604884	24.5722164612929	22.8782860146649	39.8861310409653	37.2217886042917	38.1817206329081
AT1G07730	0.652921527754366	3.00381940622886	0.137051854574771	0.253966788744603	81	70	45	77	82	93	7.09246250736062	6.90785201723095	4.83344070732357	8.32312219554019	9.39134358631361	10.2037356863806
AT1G07740	0.689128149033895	4.31465112200093	0.016434658878388	0.0486589008859298	199	140	144	196	218	225	17.4246918390711	13.8157040344619	15.4670102634354	21.1861292250114	24.9672305099557	24.6864573057595
AT1G07745	0.3864179249922	3.99460704944139	0.243017160078566	0.386476875724849	155	145	133	131	161	177	13.5719961560604	14.3091220356927	14.2855025349785	14.1601169820229	18.4391014316645	19.4200130805308
AT1G07750	-0.848142323343288	5.61263533261023	2.90411863619799e-06	3.33686608181284e-05	779	673	548	297	275	343	68.2102258423941	66.4140629656632	58.8605668358514	32.103471325655	31.4953595882468	37.6331326927801
AT1G07770	-0.280237837323633	6.34410894117789	0.22000958605631	0.359253858483918	1053	890	880	461	503	981	92.202012595688	87.8284042190792	94.5206182765497	49.8306406771952	57.6078759014115	107.632953853112
AT1G07780	-0.352857402780433	4.83020036800119	0.181064010525528	0.311867553048612	415	262	333	177	191	287	36.3379251920328	25.855103264493	35.7674612341944	19.1323718001378	21.8749588412914	31.4889477633466
AT1G07790	-0.66960265877018	5.14983957181033	0.00176857102483388	0.00786681727746838	569	403	413	260	232	221	49.8223600825703	39.769490899201	44.3602447138807	28.1040489719539	26.5706306344482	24.2475869536572
AT1G07810	-0.364908775902258	6.4242825098634	0.0242164502515101	0.0661675247228803	1242	923	916	672	682	605	108.751091779529	91.0849630272023	98.3873708424086	72.6381573428962	78.1084917788522	66.3791407554868
AT1G07820	-0.556190977608243	5.49795525803883	0.0024150877403051	0.0101768398745522	652	536	516	321	280	357	57.0899451209768	52.8944097319398	55.4234534439769	34.6976912307585	32.0680024898513	39.1691789251385
AT1G07830	-0.0566012815197199	4.98401470324412	0.830183844898949	0.897682232896612	418	302	305	220	206	392	36.6006089886017	29.8024472743392	32.7599870163042	23.7803491301148	23.5928875461049	43.0092945060344
AT1G07840	0.140034837760206	5.25305637046862	0.483374672137327	0.628896224190256	432	366	350	331	318	398	37.8264667059233	36.1181976900932	37.5934277236277	35.7786161912182	36.4200885420454	43.667600034188
AT1G07870	1.03493189494059	5.28253264485951	3.7844305544786e-07	5.52956530722879e-06	339	262	215	465	400	507	29.683269012287	25.855103264493	23.093105601657	50.2630106613791	45.8114321283591	55.6268171289782
AT1G07880	0.0471375724974713	3.25836334201403	0.923958560546424	0.958640961364919	122	77	95	73	55	125	10.6824743938024	7.59863721895404	10.2039303821275	7.89075221135628	6.29907191764937	13.7146985031997
AT1G07890	0.296023799743555	7.86549249161599	0.0556355122643567	0.12765872853599	2292	2170	2148	2311	2254	2162	200.690420578649	214.143412534159	230.716236429578	249.801758362252	258.147420043303	237.209425311343
AT1G07900	2.69646003503191	4.30294280236747	2.21961247151191e-09	5.40224153626724e-08	70	50	48	428	330	123	6.12928858660794	4.93418001230782	5.1556700878118	46.2635883076779	37.7944315058962	13.4952633271486
AT1G07901	1.11827588554742	2.05040958321303	0.0399311568794202	0.0982336446915353	32	24	24	65	48	29	2.80196049673506	2.36840640590775	2.5778350439059	7.02601224298847	5.49737185540309	3.18181005274234
AT1G07910	0.353258011252197	5.94356771480266	0.0426920656548578	0.103498931984415	648	559	508	662	590	550	56.7397000588849	55.1641325376014	54.5641750960082	71.5572323824364	67.5718623893296	60.3446734140789
AT1G07920	-0.145159026885023	7.65419031035975	0.328663734011383	0.479434704404116	2362	2192	2134	1701	1560	1759	206.819709165257	216.314451739575	229.212499320633	183.865335774206	178.6645853006	192.993237337027
AT1G07930	-0.138154620235403	7.81750535138013	0.351144662179652	0.502365133824849	2643	2437	2393	1869	1746	2025	231.424424777211	240.491933799883	257.031635836118	202.02487510993	199.966901240287	222.178115751836
AT1G07940	-0.213260443069541	7.63212685501252	0.14648175946065	0.266150502180824	2423	2201	2119	1619	1518	1683	212.160946362158	217.20260414179	227.601352418192	175.001751098436	173.854384927123	184.654700647081
AT1G07950	-0.37857269394146	4.59684711328564	0.135022359556886	0.251147942769199	336	284	245	167	186	194	29.4205852157181	28.0261424699084	26.3153994065394	18.0514468396781	21.302315939687	21.285212076966
AT1G07960	0.376282116754784	5.34693010410482	0.0583318259427008	0.132370177529636	419	336	364	362	419	419	36.6881702541247	33.1576896827085	39.0971648325728	39.1294835686435	47.9874751544561	45.9716693827256
AT1G07970	-0.0746359091564	5.13648162103508	0.756132172521865	0.844071403386218	482	351	318	254	240	408	42.2045299820718	34.6379436864009	34.1563143317532	27.455493995678	27.4868592770154	44.764775914444
AT1G07980	0.12142054283659	5.06864055667571	0.577219259515913	0.710045078165878	387	362	271	323	297	291	33.8862097573896	35.7234632891086	29.1080540374375	34.9138762228504	34.0149883553066	31.927818115449
AT1G07985	1.9825328513355	2.02783406176174	0.0886279184436157	0.182531963095725	22	11	17	1	4	167	1.92634784150535	1.08551960270772	1.82596648943335	0.108092496045976	0.458114321283591	18.3228372002749
AT1G07990	0.117184087679805	6.6657550315192	0.451430388568854	0.600055069228293	1157	1012	923	970	922	869	101.308384210077	99.8678034491102	99.1392393968811	104.849721164597	105.595351055868	95.3445839942446
AT1G08000	0.141305495882275	4.2281882302538	0.656019963773343	0.771813462558196	244	157	165	161	137	216	21.3649487876048	15.4933252386466	17.7226159268531	17.4028918634022	15.690415503963	23.6989990135292
AT1G08010	0.0986527432173432	5.15861150272992	0.680313341200396	0.789862093886936	419	377	299	257	275	440	36.6881702541247	37.203717292801	32.1155282553277	27.779771483816	31.4953595882468	48.2757387312631
AT1G08030	0.413247677717767	5.29564909595254	0.0383049353081502	0.0951748097177486	385	355	324	376	413	380	33.7110872263437	35.0326780873855	34.8007730927297	40.6427785132872	47.3003036725307	41.6926834497272
AT1G08040	0.428231547027	5.87131309596345	0.015772552488033	0.0470990234902256	547	557	472	614	578	562	47.8960122410649	54.9667653371091	50.6974225301494	66.3687925722296	66.1975194254788	61.6612844703861
AT1G08050	-0.81509977679919	3.45444865600553	0.070736026301398	0.154044747966339	195	136	110	102	53	48	17.0744467769793	13.4209696334773	11.8150772845687	11.0254345966896	6.07001475700757	5.2664442252287
AT1G08060	-0.0380048153412808	6.10434574188321	0.821516182276252	0.891871254137858	830	774	611	644	531	603	72.6758503840656	76.381106590525	65.6273838261044	69.6115674536089	60.8146761503966	66.1597055794356
AT1G08070	0.728037954911579	2.85984239605049	0.112218933099916	0.218630005407496	76	40	55	78	84	69	6.65465617974577	3.94734400984625	5.90753864228436	8.43121469158617	9.6204007469554	7.57051357376626
AT1G08080	0.322839383409739	0.638031164645146	0.679586637337451	0.789354565062078	12	14	12	10	10	20	1.05073518627565	1.38157040344619	1.28891752195295	1.08092496045977	1.14528580320898	2.19435176051196
AT1G08110	0.520519175038406	6.85959331028752	0.000635107574828697	0.00336595092554024	1093	1030	901	1209	1194	1178	95.7044632166069	101.644108253541	96.7762239399674	130.683827719586	136.747124903152	129.247318694154
AT1G08125	0.557343888826669	5.17391461796149	0.00954224821902551	0.0316043994557736	375	282	272	321	409	391	32.835474571114	27.8287752694161	29.2154638309335	34.6976912307585	46.8421893512471	42.8995769180088
AT1G08130	-0.800549478722995	5.48676554602782	5.34692680941887e-05	0.000409578738505989	694	504	602	306	241	309	60.7675182729416	49.7365345240628	64.6606956846397	33.0763037900688	27.6013878573363	33.9027346999098
AT1G08160	-0.815473168624317	2.93300235713021	0.126078831229146	0.239011601110946	140	78	86	27	31	85	12.2585771732159	7.6973208192002	9.23724224066281	2.91849739324137	3.55038598994783	9.32599498217583
AT1G08165	-3.14200007076563	0.992571099330416	8.30992094379625e-06	8.40475781024797e-05	32	29	37	2	3	4	2.80196049673506	2.86182440713853	3.97416235935493	0.216184992091953	0.343585740962693	0.438870352102392
AT1G08180	0.201760233449109	3.39553047376894	0.64005768954144	0.759339804009492	130	106	73	83	71	139	11.3829645179862	10.4604616260926	7.84091492521378	8.97167717181605	8.13152920278373	15.2507447355581
AT1G08190	0.277287305889877	7.75842393557841	0.0746443099302997	0.160609199472239	2184	2173	1844	2198	2063	1946	191.233803902168	214.439463334898	198.06365920677	237.587306309056	236.272461202012	213.510426297814
AT1G08200	-0.00406131464955419	7.35408104242222	0.980098319804077	0.99143589569985	1724	1756	1680	1502	1382	1393	150.955621761601	173.288402032251	180.448453073413	162.354929061057	158.278498003481	152.836600119658
AT1G08210	0.369523547443535	5.62613803376817	0.0751734884458652	0.161448995018	554	409	409	397	420	650	48.5089410997257	40.361592500678	43.9306055398964	42.9127209302527	48.102003734777	71.3164322166387
AT1G08220	0.0696893403812127	3.79673104649859	0.851439818408067	0.912606858868364	176	118	133	124	119	125	15.4107827320428	11.6446648290465	14.2855025349785	13.4034695097011	13.6289010581868	13.7146985031997
AT1G08230	-0.172550549913624	5.59376876386386	0.356566828488975	0.50791299425647	675	475	481	427	343	419	59.1038542280052	46.8747101169243	51.6641106716141	46.155495811632	39.2833030500679	45.9716693827256
AT1G08250	0.660826914285636	5.01462130557596	0.00328071542550681	0.0132023577589678	331	239	228	376	344	311	28.9827788881033	23.5853804588314	24.4894329171061	40.6427785132872	39.3978316303888	34.122169875961
AT1G08260	-1.40211653826814	5.24611609547365	0.000146629684014131	0.000971452378535459	654	493	587	120	90	346	57.2650676520228	48.6510149213551	63.0495487821985	12.9710995255172	10.3075722288808	37.9622854568569
AT1G08270	-0.27218002907003	3.00108870109959	0.582547355855441	0.71468641093619	108	86	78	51	37	100	9.45661667648082	8.48678962116945	8.37796389269418	5.5127172983448	4.23755747187321	10.9717588025598
AT1G08280	0.204048752785908	3.81392353533574	0.569038113896377	0.703176404985562	187	123	106	126	134	129	16.3739566527955	12.1380828302772	11.3854381105844	13.619654501793	15.3468297630003	14.1535688553021
AT1G08290	0.0454697028812002	2.61024372146538	0.956652392944397	0.978588055991725	102	38	49	18	10	135	8.931249083343	3.74997680935394	5.26307988130788	1.94566492882758	1.14528580320898	14.8118743834557
AT1G08300	1.73184823096939	4.80675636263145	2.56910288203345e-11	8.79951130981404e-10	145	144	120	317	333	481	12.6963835008307	14.2104384354465	12.8891752195295	34.2653212465746	38.1380172468589	52.7741598403126
AT1G08310	-0.85412618909254	1.43397379124922	0.194557596817772	0.328523734271158	61	32	12	10	14	22	5.34123719690121	3.157875207877	1.28891752195295	1.08092496045977	1.60340012449257	2.41378693656316
AT1G08315	0.336829221687806	4.31685671749196	0.299024559939416	0.447461374883219	261	168	136	214	215	145	22.8534903014953	16.5788448413543	14.6077319154668	23.131794153839	24.623644768993	15.9090502637117
AT1G08340	-0.28964590230924	2.05359851724601	0.592492139141758	0.722803836164109	52	50	36	30	18	46	4.55318580719447	4.93418001230782	3.86675256585885	3.24277488137929	2.06151444577616	5.04700904917751
AT1G08350	0.28690320756287	4.55255912004199	0.32024919596634	0.470968332502348	251	215	201	171	195	311	21.9778776462656	21.2169740529236	21.5893684927119	18.483816823862	22.333073162575	34.122169875961
AT1G08360	-0.0905144222774719	6.57186034536451	0.588261770670027	0.719326040940855	1125	974	1003	709	715	1002	98.5064237133419	96.1178266397563	107.732022876567	76.6375796965973	81.8879349294418	109.937023201649
AT1G08370	0.579357099723427	5.83082373963434	0.000623977847309241	0.00331229497619461	560	460	430	606	573	605	49.0343086928635	45.3944561132319	46.1862112033141	65.5040526038618	65.6248765238743	66.3791407554868
AT1G08380	-0.140168208321305	8.2222990903524	0.439018000294457	0.588104977958337	3053	3657	3127	2729	2531	2161	267.324543641629	360.885926100194	335.87042426224	294.98442170947	289.871836792192	237.099707723317
AT1G08390	-0.143731740457407	3.32205869578651	0.733289562314442	0.827688709807545	137	110	83	71	75	99	11.995893376647	10.8551960270772	8.91501286017458	7.67456721926433	8.58964352406732	10.8620412145342
AT1G08400	0.621965341026435	4.06523038230106	0.0562234500588491	0.12851538786873	150	137	127	193	180	152	13.1341898284456	13.5196532337234	13.6410437740021	20.8618517368735	20.6151444577616	16.6770733798909
AT1G08410	-0.426148153893688	5.09543715915997	0.065385434012634	0.144672227092665	526	392	333	221	214	331	46.0572256650825	38.6839712964933	35.7674612341944	23.8884416261608	24.5091161886721	36.3165216364729
AT1G08420	-0.0660471885504944	7.12909931662139	0.667517606181588	0.780092865647609	1635	1540	1362	1275	1148	1157	143.162669130057	151.972744379081	146.29213874166	137.81793245862	131.47881020839	126.943249345617
AT1G08440	0.298850793790181	1.26620032689486	0.841513565973445	0.905617880465194	47	13	6	0	0	66	4.11537947957962	1.28288680320003	0.644458760976475	0	0	7.24136080968947
AT1G08450	-0.595526463434139	7.00111303547762	7.08710387861724e-05	0.000522801997404206	1790	1609	1487	876	894	900	156.734665286117	158.781912796066	159.71836292867	94.6890265362754	102.388550806882	98.7458292230382
AT1G08460	0.507736046386409	6.13843896967542	0.00157547038977092	0.00714620640648214	732	613	510	691	722	752	64.0948463628145	60.4930469508939	54.7789946830004	74.6919147677698	82.6896349916881	82.5076261952497
AT1G08465	-0.0124888879635304	4.82348430828838	0.966985563246647	0.984419496545794	360	280	262	201	202	338	31.5220555882694	27.6314080689238	28.1413658959728	21.7265917052413	23.1347732248213	37.0845447526521
AT1G08470	-0.905103632793249	5.15173778816495	1.87827453882742e-05	0.000169036155331723	540	489	434	188	222	235	47.2830833824041	48.2562805203705	46.6158503772984	20.3213892566436	25.4253448312393	25.7836331860155
AT1G08480	-0.113618426897513	5.64920511278979	0.522759138719111	0.663367719179774	603	542	504	397	418	445	52.7994431103513	53.4865113334168	54.1345359220239	42.9127209302527	47.8729465741352	48.8243266713911
AT1G08490	0.101851561554686	6.15390960025284	0.580883612266264	0.713140200244089	795	723	657	740	650	530	69.6112060907616	71.3482429779711	70.5682343269241	79.9884470740226	74.4435772085835	58.1503216535669
AT1G08500	-0.846290442105188	3.28113957789344	0.148677001456088	0.268952272748437	133	130	122	41	18	124	11.6456483145551	12.8288680320003	13.1039948065217	4.43179233788504	2.06151444577616	13.6049809151742
AT1G08510	-0.0307016622484813	7.42642357878952	0.836774853962527	0.902438277700487	2007	1856	1651	1495	1312	1668	175.735459904602	183.156762056866	177.333569062027	161.598281588735	150.261497381018	183.008936826697
AT1G08520	-0.122103931875279	7.82284631814947	0.418802808067077	0.568969539824682	2565	2524	2363	1973	1766	1949	224.59464606642	249.077407021299	253.809342031235	213.266494698712	202.257472846705	213.83957906189
AT1G08530	0.322948534125362	4.64891965117481	0.201543646107622	0.337008805992464	258	223	221	254	249	221	22.5908065049264	22.0064428548929	23.7375643626335	27.455493995678	28.5176164999035	24.2475869536572
AT1G08540	0.243823650456946	7.04579654113075	0.169855092823236	0.297487256244738	1296	1287	1231	1412	1280	1044	113.47940011777	127.005793516803	132.221455793674	152.626604416919	146.596582810749	114.545161898724
AT1G08550	-0.1795128391136	6.99832584295579	0.366177056479079	0.517910052758609	1311	1604	1346	1200	1088	835	114.792819100614	158.288494794835	144.573582045723	129.710995255172	124.607095389137	91.6141860013743
AT1G08560	-1.54862671805533	4.94879755424192	4.15802409844265e-05	0.00033350255786332	665	380	425	80	81	257	58.2282415727754	37.4997680935394	45.6491622358337	8.64739968367812	9.27681500599271	28.1974201225787
AT1G08570	0.248923950887577	7.08258551405906	0.125777321115921	0.238623134992218	1382	1316	1219	1360	1331	1152	121.009668952745	129.867617923942	130.932538271721	147.005794622528	152.437540407115	126.394661405489
AT1G08580	-0.288870846661577	4.9259903764453	0.200807411082878	0.336147455974159	390	335	329	219	212	285	34.1488935539585	33.0590060824624	35.3378220602101	23.6722566340689	24.2800590280303	31.2695125872954
AT1G08590	0.421205699787074	4.28398456179542	0.150355417148744	0.271095165505941	200	165	160	193	158	232	17.5122531045941	16.2827940406158	17.1855669593727	20.8618517368735	18.0955156907018	25.4544804219387
AT1G08592	0.482790521830854	4.12420918910943	0.123062918996313	0.234825960039021	175	142	141	175	143	213	15.3232214665199	14.0130712349542	15.1447808829472	18.9161868080459	16.3775869858884	23.3698462494524
AT1G08600	0.226366086535381	6.6249618763546	0.15790802017825	0.281654891947902	1141	869	885	1039	791	963	99.9074039617094	85.7560486139099	95.0576672440301	112.30810339177	90.59210703383	105.658037268651
AT1G08610	0.26389239113151	4.50023047569413	0.340994687901548	0.492154970933929	245	184	218	205	181	260	21.4525100531278	18.1577824452928	23.4153349821453	22.1589616894252	20.7296730380825	28.5265728866555
AT1G08620	0.189544359068023	6.33201169259203	0.259284292368339	0.403896545288522	991	710	703	739	622	899	86.7732141332639	70.065356174771	75.5090848277437	79.8803545779766	71.2367769595983	98.6361116350126
AT1G08630	0.715248356621719	2.89537263060445	0.391459315379349	0.542507418355135	117	34	32	12	29	204	10.2446680661876	3.35524240836932	3.43711339187454	1.29710995255172	3.32132882930603	22.382387957222
AT1G08640	0.49984647192358	6.80692085257482	0.00348047046544404	0.0138665646052922	1080	968	893	1217	1235	966	94.5661667648082	95.5257250382794	95.9169455919987	131.548567687953	141.442796696309	105.987190032728
AT1G08650	-0.26066393625466	6.43817389840414	0.102227844415017	0.203395639703412	1235	951	835	614	661	796	108.138162920869	93.8481038340947	89.6871775692262	66.3687925722296	75.7033915921133	87.335200068376
AT1G08660	0.142067601821143	5.94408429423122	0.407046563203543	0.557404464287113	703	649	509	522	532	640	61.5555696626483	64.0456565597555	54.6715848895043	56.4242829359997	60.9292047307175	70.2192563363827
AT1G08680	0.293429840333497	6.25629040887255	0.0609481004198842	0.136892522854662	861	710	618	720	677	812	75.3902496152777	70.065356174771	66.379252380577	77.8265971531031	77.5358488772477	89.0906814767856
AT1G08700	0.829954129044948	6.06501847278036	5.48554150986481e-07	7.66695593065475e-06	598	487	449	747	642	864	52.3616367827364	48.0589133198782	48.2269972797396	80.7450945463444	73.5273485660163	94.7959960541167
AT1G08710	0.633955956130023	4.50716322721653	0.0163557076184566	0.0484396597727496	233	183	151	256	228	236	20.4017748668522	18.0590988450466	16.218878817908	27.67167898777	26.1125163131647	25.8933507740411
AT1G08720	0.0526390865192936	5.94433486348455	0.758804021617684	0.846050430422019	680	645	585	577	521	541	59.54166055562	63.6509221587709	62.8347291952063	62.3693702185284	59.6693903471877	59.3572151218485
AT1G08730	-1.5882620625648	0.758197446745219	0.0180986359247627	0.0525927572093935	25	16	28	7	4	8	2.18903163807426	1.5789376039385	3.00747421789022	0.756647472321835	0.458114321283591	0.877740704204784
AT1G08750	-0.0388985584043043	4.5407971974769	0.891890600161428	0.937925500504991	295	255	198	161	217	219	25.8305733292763	25.1643180627699	21.2671391122237	17.4028918634022	24.8527019296348	24.028151777606
AT1G08760	0.335346470416445	5.5186132266411	0.0725592891538536	0.157080647556973	501	427	361	413	404	525	43.8681940270083	42.1378973051088	38.7749354520846	44.6422008669883	46.2695464496426	57.6017337134389
AT1G08770	0.417244955305793	4.61807180543494	0.107840855937975	0.211875816274201	250	242	174	249	248	233	21.8903163807427	23.8814312595698	18.6893040683178	26.9150315154481	28.4030879195826	25.5641980099643
AT1G08780	-0.266875112287951	4.76037089034084	0.258658553669827	0.403176038818266	363	308	266	222	197	222	31.7847393848383	30.3945488758162	28.5710050699571	23.9965341222068	22.5621303232168	24.3573045416828
AT1G08800	-0.609548579299531	5.16881055280049	0.00966477318495773	0.0319192701293983	522	487	369	310	182	253	45.7069806029907	48.0589133198782	39.6342138000532	33.5086737742527	20.8442016184034	27.7585497704763
AT1G08810	-0.6697345306741	2.98064894497396	0.130500115246209	0.244827521156803	105	85	107	48	54	53	9.19393287991191	8.38810602092329	11.4928479040805	5.18843981020687	6.18454333732847	5.81503216535669
AT1G08820	0.243142762856559	6.04861116468974	0.140651110962558	0.258792282464672	753	603	572	656	543	684	65.9336329387969	59.5062109484323	61.4384018797573	70.9086774061606	62.1890191142474	75.046830209509
AT1G08830	0.0184363214051077	6.76660252498949	0.916475181988309	0.953479628428877	1163	1182	1068	874	823	1190	101.833751803215	116.644015490957	114.713659453813	94.4728415441835	94.2570216040988	130.563929750462
AT1G08840	-1.10370960101862	4.72084716277974	8.44774250390722e-05	0.000605999038492626	441	313	379	119	118	202	38.61451809563	30.8879668770469	40.708311735014	12.8630070294712	13.5143724778659	22.1629527811708
AT1G08845	0.465833521025565	3.72267296641746	0.21229032600763	0.350149112213664	144	92	113	114	142	140	12.6088222353078	9.07889122264639	12.137306665057	12.3225445492413	16.2630584055675	15.3604623235837
AT1G08880	-0.0850550342026259	5.9519151734355	0.611269229693018	0.738237215009968	751	621	644	515	505	552	65.7585104077509	61.2825157528631	69.171907011475	55.6676354636779	57.8369330620533	60.5641085901301
AT1G08890	-0.757978301196166	6.14313144161146	2.37099479050059e-05	0.00020596909909742	933	1069	799	410	475	488	81.6946607329316	105.492768663141	85.8204250033673	44.3179233788504	54.4010756524264	53.5421829564918
AT1G08900	-0.121206537858061	5.5936376589029	0.58925050523229	0.720138379500695	591	533	469	457	448	294	51.7487079240756	52.5983589312013	50.3751931496612	49.3982706930113	51.3088039837621	32.2569708795258
AT1G08910	0.376107933630933	5.81820446842029	0.0604713338639422	0.13606910749779	641	491	436	461	479	740	56.1267712002242	48.4536477208628	46.8306699642905	49.8306406771952	54.85918997371	81.1910151389425
AT1G08920	0.054539852862639	5.08563487200744	0.801249732502182	0.876902118919073	428	313	317	327	283	292	37.4762216438314	30.8879668770469	34.0489045382571	35.3462462070343	32.411588230814	32.0375357034746
AT1G08930	-3.49541092029813	5.93761775292097	1.90787356048025e-60	1.34661804199183e-57	1364	1213	995	89	100	70	119.433566173332	119.703207098588	106.872744528599	9.62023214809191	11.4528580320898	7.68023116179186
AT1G08940	-1.04271824535059	3.0076348046296	0.0294872063272727	0.0774529051895124	154	102	83	37	31	67	13.4844348905375	10.0657272251079	8.91501286017458	3.99942235370113	3.55038598994783	7.35107839771507
AT1G08960	0.1315248841057	4.70437230153063	0.59000323522423	0.720657227301387	306	244	237	228	215	269	26.793747250029	24.0787984600622	25.4561210585708	24.6450890984826	24.623644768993	29.5140311788859
AT1G08970	0.226869934390715	5.94451504698352	0.169147952623301	0.296722083054703	695	561	546	575	533	633	60.8550795384646	55.3614997380937	58.6457472488593	62.1531852264365	61.0437333110384	69.4512332202035
AT1G08980	0.292924877547468	6.6896867050391	0.0602690708396688	0.1357221566778	1057	987	894	919	910	1159	92.5522576577799	97.4007134429563	96.0243553854948	99.3370038662524	104.221008092017	127.162684521668
AT1G09000	-0.589581624136373	3.04233981342107	0.21788746483551	0.356879659169914	114	88	103	38	42	90	9.98198426961865	8.68415682166176	11.0632087300962	4.10751484974711	4.8102003734777	9.87458292230382
AT1G09010	-0.0806086672666289	7.12534311227506	0.603440930696363	0.731509729089874	1621	1561	1363	1283	1122	1148	141.936811412735	154.04509998425	146.399548535156	138.682672426988	128.501067120047	125.955791053386
AT1G09020	-0.183905274397607	6.35974444140724	0.258957920906042	0.403544072558287	1016	949	805	759	571	686	88.9622457713381	93.6507366336024	86.4648837643438	82.0422044988962	65.3958193632325	75.2662653855602
AT1G09040	0.0220102060805697	3.40067249550776	0.961680579919482	0.981252748623101	126	112	90	70	99	105	11.0327194558943	11.0525632275695	9.66688141464713	7.56647472321835	11.3383294517689	11.5203467426878
AT1G09050	0.344825727595095	3.60103943255513	0.399315359036282	0.550172158437957	124	105	105	98	84	173	10.8575969248484	10.3617780258464	11.2780283170883	10.5930646125057	9.6204007469554	18.9811427284285
AT1G09060	0.154559898457201	6.28274620531655	0.322228494523882	0.473155638403706	917	726	701	710	654	788	80.293680484564	71.6442937787095	75.2942652407515	76.7456721926433	74.9016915298671	86.4574593641712
AT1G09070	0.0798714642337329	6.82107555885178	0.679103565165071	0.789245737039535	1519	1046	964	989	1211	820	133.005562329392	103.22304585748	103.54304093022	106.903478589471	138.694110768607	89.9684221809903
AT1G09080	-4.95953994241565	2.43015036870732	2.62291687491931e-12	1.03881174747556e-10	123	113	79	6	0	2	10.7700356593254	11.1512468278157	8.48537368619026	0.648554976275859	0	0.219435176051196
AT1G09090	-2.4336888871727	0.312294688808674	0.00161518403579787	0.00730287854025927	21	19	14	1	2	5	1.83878657598238	1.87498840467697	1.50373710894511	0.108092496045976	0.229057160641795	0.54858794012799
AT1G09100	0.261326249935065	5.77467642090029	0.1395844223982	0.257380755724541	617	505	461	520	542	495	54.0253008276729	49.835218124309	49.5159148016925	56.2080979439078	62.0744905339265	54.310206072671
AT1G09130	0.488298265947155	7.42521185350023	0.00380539982961766	0.0148864047570732	1546	1529	1440	1952	1769	1519	135.369716498513	150.887224776373	154.670102634354	210.996552281746	202.601058587668	166.661016210883
AT1G09140	1.20813341765902	7.46468682457428	2.32049575719798e-16	1.57594356183861e-14	1245	1130	1013	2208	2027	2234	109.013775576098	111.512468278157	108.806120811528	238.668231269516	232.14943231046	245.109091649186
AT1G09150	0.312047144840251	5.53552145289267	0.0825434326243578	0.173082849756518	498	435	380	443	427	474	43.6055102304394	42.927366107078	40.8157215285101	47.8849757483676	48.9037037970233	52.0061367241334
AT1G09160	0.00952124512989052	5.40988664384065	0.969506305387389	0.985735636352103	526	405	413	322	315	485	46.0572256650825	39.9668580996933	44.3602447138807	34.8057837268044	36.0765028010828	53.213030192415
AT1G09170	-1.05620854287115	1.46376414715393	0.176892055133142	0.306847861458464	42	46	21	3	6	35	3.67757315196476	4.53944561132319	2.25560566341766	0.32427748813793	0.687171481925386	3.84011558089593
AT1G09180	2.68487029399167	3.3599413537078	3.22563973248639e-08	6.04822751737462e-07	30	23	33	163	191	103	2.62683796568912	2.2697228056616	3.54452318537061	17.6190768554942	21.8749588412914	11.3009115666366
AT1G09190	0.664541321188821	3.75620546954072	0.0676932554478122	0.148762571713011	127	93	108	146	150	132	11.1202807214173	9.17757482289254	11.6002576975766	15.7815044227126	17.1792870481346	14.4827216193789
AT1G09195	-0.48589269411946	4.48469746160427	0.0853968464833642	0.177633709825358	322	290	215	196	132	157	28.1947274983965	28.6182440713853	23.093105601657	21.1861292250114	15.1177726023585	17.2256613200189
AT1G09200	-3.10403553845953	4.87498938557088	4.86770425573836e-19	4.6028918280458e-17	625	504	524	33	35	93	54.7257909518566	49.7365345240628	56.2827317919455	3.56705236951722	4.00850031123142	10.2037356863806
AT1G09210	0.577139660954355	7.43709206872964	9.78079898353942e-05	0.000685453653587551	1657	1355	1401	1745	1804	1890	145.089016971562	133.716278333542	150.481120688007	188.621405600229	206.609558898899	207.36624136838
AT1G09220	1.0057232871067	2.81907966433419	0.0275015252250294	0.0733089618319742	57	45	44	66	93	82	4.99099213480932	4.44076201107704	4.72603091382749	7.13410473903445	10.6511579698435	8.99684221809903
AT1G09230	0.678392488728132	5.1897054393795	0.00187738364829838	0.00824138894742802	363	266	264	388	432	348	31.7847393848383	26.2498376654776	28.3561854829649	41.9398884658389	49.4763466986278	38.1817206329081
AT1G09240	-0.0329755045026586	3.55209337601084	0.963064927646876	0.982300380113812	169	77	128	131	134	28	14.797853873382	7.59863721895404	13.7484535674981	14.1601169820229	15.3468297630003	3.07209246471674
AT1G09250	-0.690040960739962	4.8582005914152	0.0597250143351437	0.134742632226649	456	386	296	102	134	353	39.9279370784746	38.0918696950164	31.7932988748395	11.0254345966896	15.3468297630003	38.7303085730361
AT1G09270	-0.665288233105403	6.55621108774015	1.21606888402364e-05	0.000116496215971688	1341	1228	1089	659	603	643	117.419657066304	121.18346110228	116.96926511723	71.2329548942985	69.0607339335013	70.5484091004595
AT1G09280	0.16070983500934	5.2809748707165	0.464525388198069	0.611579191723299	494	360	319	336	284	460	43.2552651683475	35.5260960886163	34.2637241252493	36.3190786714481	32.5261168111349	50.4700904917751
AT1G09290	0.217587617756907	4.56530180098231	0.408585877017849	0.558926842707782	280	211	203	219	184	263	24.5171543464318	20.822239651939	21.8041880797041	23.6722566340689	21.0732587790452	28.8557256507323
AT1G09300	0.819300603458977	5.13004574403148	0.00017358542104275	0.00112477661510422	348	225	236	415	381	370	30.4713204019938	22.2038100553852	25.3487112650747	44.8583858590802	43.635389102262	40.5955075694713
AT1G09310	0.701361863411409	8.25282613076375	0.003705984058694	0.014578418777962	2127	2794	2354	4175	3455	2191	186.242811767358	275.721979087761	252.842653889771	451.286170991952	395.696245008701	240.391235364085
AT1G09320	0.147937624391357	4.55296665292028	0.577768353609882	0.710499407155255	296	226	187	206	186	253	25.9181345947993	22.3024936556313	20.0856313837668	22.2670541854712	21.302315939687	27.7585497704763
AT1G09330	-0.649825065942717	5.40520403871514	0.000837523107953636	0.00423540664853831	617	562	461	287	296	276	54.0253008276729	55.4601833383399	49.5159148016925	31.0225463651953	33.9004597749857	30.282054295065
AT1G09340	0.301135251789154	8.00538938255481	0.0836580070662835	0.174826392476574	2280	2607	2347	2714	2467	2235	199.639685392373	257.26814584173	252.090785335298	293.36303426878	282.542007651654	245.218809237212
AT1G09350	-3.45810735162452	3.25704469554805	1.81948011585745e-08	3.60665852855473e-07	112	249	166	15	4	22	9.80686173857271	24.5722164612929	17.8300257203492	1.62138744068965	0.458114321283591	2.41378693656316
AT1G09390	-1.12537518165897	4.01701255985827	0.00203399458197393	0.00878721659603005	250	227	216	74	61	131	21.8903163807427	22.4011772558775	23.2005153951531	7.99884470740226	6.98624339957476	14.3730040313533
AT1G09400	0.321891949307316	1.24170463328608	0.617219732080082	0.743017211737751	29	18	15	15	13	36	2.53927670016615	1.77630480443081	1.61114690244119	1.62138744068965	1.48887154417167	3.94983316892153
AT1G09410	0.0921397870914734	2.41615590286525	0.854772731498002	0.91456193452412	65	47	47	45	57	36	5.69148225899309	4.63812921156935	5.04826029431572	4.86416232206894	6.52812907829117	3.94983316892153
AT1G09415	0.0687996252631418	4.80463080163856	0.774942225340678	0.857993456549458	325	282	255	269	234	242	28.4574112949654	27.8287752694161	27.3894973415002	29.0768814363677	26.79968779509	26.5516563021947
AT1G09420	0.196223976751442	4.00783654305443	0.563520004627913	0.698804408073128	212	121	143	143	141	162	18.5629882908698	11.9407156297849	15.3596004699393	15.4572269345746	16.1485298252466	17.7742492601469
AT1G09421	0.298453767601749	2.62458744456509	0.516407884791649	0.657695396364061	76	45	51	54	57	62	6.65465617974577	4.44076201107704	5.47789946830004	5.83699478648273	6.52812907829117	6.80249045758708
AT1G09430	-0.580528938896334	6.41296646698436	0.000949975499763732	0.00468422300444876	1160	1078	992	545	481	775	101.571068006646	106.380921065357	106.550515148111	58.9104103450572	55.0882471343518	85.0311307198384
AT1G09440	-0.177480065936342	3.94599022538777	0.599244716700974	0.728075331130048	169	176	164	128	113	134	14.797853873382	17.3683136433235	17.615206133357	13.835839493885	12.9417295762614	14.7021567954301
AT1G09450	-2.91065960495749	2.53676007980227	0.00136766426405763	0.00637179369414683	160	62	93	4	0	31	14.0098024836753	6.1183832152617	9.98911079513537	0.432369984183906	0	3.40124522879354
AT1G09460	-1.77766997194365	1.87425989012289	0.0121783326196916	0.0385335234650921	93	39	40	6	5	30	8.14319769363627	3.8486604096001	4.29639173984317	0.648554976275859	0.572642901604488	3.29152764076794
AT1G09470	-1.80478568924505	3.14598974470978	0.0265771858780726	0.0713802539659818	201	121	109	4	9	91	17.5998143701171	11.9407156297849	11.7076674910726	0.432369984183906	1.03075722288808	9.98430051032942
AT1G09480	-0.647609224416869	2.57014000201457	0.285006239521561	0.432576477356932	140	32	58	47	45	23	12.2585771732159	3.157875207877	6.2297680227726	5.0803473141609	5.15378611444039	2.52350452458875
AT1G09486	0.163843715678299	1.50590967371373	0.776249093975021	0.85867070660631	29	24	26	24	27	22	2.53927670016615	2.36840640590775	2.79265463089806	2.59421990510344	3.09227166866424	2.41378693656316
AT1G09490	0.775620130648652	6.34006980764857	0.000152367703756344	0.00100539953307204	668	668	555	1053	948	658	58.4909253693444	65.9206449644325	59.612435390324	113.821398336413	108.573094144211	72.1941729208435
AT1G09500	2.37663527038141	4.39744792912394	4.62876435792774e-09	1.04786105390293e-07	82	63	70	431	331	150	7.18002377288359	6.21706681550785	7.51868554472555	46.5878657958159	37.9089600862171	16.4576382038397
AT1G09520	0.570191068668707	5.15567765843094	0.00605208739083208	0.0217309962036727	360	308	245	356	374	382	31.5220555882694	30.3945488758162	26.3153994065394	38.4809285923676	42.8336890400157	41.9121186257784
AT1G09530	1.31155117983143	6.35315042219468	1.82233149574654e-15	1.08152364415732e-13	612	462	426	1060	1041	944	53.587494500058	45.5918233137242	45.7565720293297	114.578045808735	119.224252114054	103.573403096164
AT1G09540	-0.13211771635344	0.3447724572928	0.9599014084672	0.980287904895477	18	16	2	7	0	20	1.57610277941347	1.5789376039385	0.214819586992158	0.756647472321835	0	2.19435176051196
AT1G09560	-0.018660057959919	5.44923143150461	0.931974095204577	0.963618501806428	510	474	407	422	385	322	44.656245416715	46.7760265166781	43.7157859529042	45.6150333314021	44.0935034235456	35.3290633442425
AT1G09570	-0.113162522776116	7.19761019175865	0.468815812064798	0.61517873274262	1990	1526	1363	1193	1077	1442	174.246918390711	150.591173975635	146.399548535156	128.95434778285	123.347281005607	158.212761932912
AT1G09575	-1.8865843378384	1.9902181735636	0.000880383989368529	0.0044081653868483	63	65	57	8	20	13	5.51635972794715	6.41443401600016	6.12235822927652	0.864739968367812	2.29057160641795	1.42632864433277
AT1G09580	-0.0202662180780043	4.42609911220575	0.953300122472714	0.976726129940809	239	242	199	205	185	163	20.92714245999	23.8814312595698	21.3745489057198	22.1589616894252	21.1877873593661	17.8839668481725
AT1G09590	-0.528651943562886	6.08457128748858	0.0012898519457173	0.00607371185862324	944	797	796	438	460	559	82.6578346536842	78.6508293961866	85.4981956228791	47.3445132681377	52.6831469476129	61.3321317063093
AT1G09600	-1.54713594207476	0.835580684560541	0.0943650913589818	0.191354124823267	42	19	14	2	0	19	3.67757315196476	1.87498840467697	1.50373710894511	0.216184992091953	0	2.08463417248636
AT1G09610	-0.621466415685578	1.63395525968719	0.268160713120809	0.413712737970847	43	33	35	24	10	26	3.76513441748774	3.25655880812316	3.75934277236277	2.59421990510344	1.14528580320898	2.85265728866555
AT1G09620	-0.313574032032608	7.58360243168737	0.0341494056077555	0.086866681454022	2442	2168	2122	1537	1342	1614	213.824610407094	213.946045333667	227.92358179868	166.138166422666	153.697354790645	177.084187073315
AT1G09630	-1.19026838114565	4.64708422638172	6.53502504535277e-06	6.77605980961736e-05	400	349	345	126	106	167	35.0245062091882	34.4405764859086	37.0563787561473	13.619654501793	12.1400295140151	18.3228372002749
AT1G09640	0.209538186172281	7.45571616089941	0.190757283553946	0.323787482157023	1899	1650	1613	1467	1453	2043	166.278843228121	162.827940406158	173.251996909176	158.571691699448	166.410027206264	224.153032336297
AT1G09645	-0.332165779654558	4.53423700796666	0.197836388199408	0.332589760210865	296	268	248	183	171	179	25.9181345947993	26.4472048659699	26.6376287870276	19.7809267764137	19.5843872348735	19.639448256582
AT1G09650	-0.525967107390753	0.333458313396514	0.662656673904173	0.776846829183069	25	5	10	0	0	23	2.18903163807426	0.493418001230782	1.07409793496079	0	0	2.52350452458875
AT1G09660	0.303949443961372	5.96265476371668	0.0933770508494188	0.189954776730526	737	553	494	523	548	741	64.5326526904293	54.5720309361245	53.0604379870631	56.5323754320457	62.7616620158519	81.3007327269681
AT1G09680	0.723771470994532	3.17633394849358	0.0913212638390677	0.186791775745342	77	67	68	85	110	94	6.74221744526874	6.61180121649248	7.30386595773339	9.187862163908	12.5981438352987	10.3134532744062
AT1G09690	-0.328192336496124	6.68380344472772	0.0476630992546314	0.112972634992718	1346	1100	1177	714	702	984	117.857463393918	108.551960270772	126.421326944885	77.1780421768272	80.3990633852701	107.962106617188
AT1G09700	0.305155976518403	4.87754964419834	0.222885417872792	0.362780803279525	343	248	245	246	233	375	30.0335140743789	24.4735328610468	26.3153994065394	26.5907540273102	26.6851592147691	41.1440955095992
AT1G09710	1.0175706959246	5.04849439390669	6.44898595679154e-06	6.70443500600059e-05	308	218	176	419	344	396	26.9688697810749	21.5130248536621	18.9041236553099	45.2907558432642	39.3978316303888	43.4481648581368
AT1G09730	-0.00316601620066651	6.23664905273327	0.987329127393047	0.995795241561925	937	762	703	621	545	818	82.0449057950235	75.1969033875712	75.5090848277437	67.1254400445514	62.4180762748892	89.7489870049392
AT1G09740	-0.385754251436662	4.46531013272964	0.153639478806625	0.275733474360274	309	273	210	169	164	164	27.0564310465979	26.9406228672007	22.5560566341766	18.26763183177	18.7826871726272	17.9936844361981
AT1G09750	-0.959062987518051	6.99658854043585	0.00249420959104867	0.0104523036785189	1888	1761	1680	453	462	1408	165.315669307368	173.781820033481	180.448453073413	48.9659007088274	52.9122041082547	154.482363940042
AT1G09760	0.186680343203908	5.80315437814023	0.29750442434958	0.445895642228177	638	509	510	460	486	614	55.8640874036552	50.2299525252936	54.7789946830004	49.7225481811492	55.6608900359562	67.3665990477172
AT1G09770	0.153737358028475	7.55118523549269	0.379192017834596	0.530960170643696	2164	1759	1724	1448	1479	2292	189.482578591708	173.584452832989	185.174483987241	156.517934274574	169.387770294608	251.472711754671
AT1G09780	-1.31625930343481	6.77829691235938	6.26209506775698e-16	4.01810989688576e-14	1772	1665	1517	616	452	583	155.158562506704	164.30819440985	162.940656733552	66.5849775643215	51.7669183050457	63.9653538189236
AT1G09794	-0.925752258830148	2.38171961378769	0.0536030722749102	0.124075605220081	79	75	54	25	30	35	6.91733997631468	7.40127001846173	5.80012884878828	2.70231240114941	3.43585740962693	3.84011558089593
AT1G09795	0.196311835434673	7.13379487141576	0.228551297162803	0.369295992627624	1417	1381	1331	1359	1357	1201	124.074313246049	136.282051939942	142.962435143281	146.897702126482	155.415283495458	131.770823218743
AT1G09800	-0.222883216269245	3.80748408804585	0.537154515479433	0.676039011982064	205	140	132	119	92	124	17.950059432209	13.8157040344619	14.1780927414825	12.8630070294712	10.5366293895226	13.6049809151742
AT1G09810	0.342534274934433	4.63460544711074	0.187509229591895	0.319736402452512	283	193	218	215	225	286	24.7798381430007	19.0459348475082	23.4153349821453	23.2398866498849	25.768930572202	31.379230175321
AT1G09812	-0.287628218542357	1.40289462425763	0.743116832053927	0.835248419403037	47	25	15	5	4	50	4.11537947957962	2.46709000615391	1.61114690244119	0.540462480229883	0.458114321283591	5.4858794012799
AT1G09815	-0.52592470020059	4.821306349348	0.0233508412495998	0.0642107521380049	403	337	314	208	202	192	35.2871900057572	33.2563732829547	33.7266751577689	22.4832391775631	23.1347732248213	21.0657769009148
AT1G09820	-0.112135167520439	3.56102075857426	0.779964298461952	0.860949197414184	171	117	100	99	77	118	14.972976404428	11.5459812288003	10.7409793496079	10.7011571085517	8.81870068470912	12.9466753870206
AT1G09830	0.290210102317752	6.06465471103208	0.10990807005886	0.215054634058788	690	617	597	682	690	545	60.4172732108497	60.8877813518785	64.1236467171593	73.719082303356	79.0247204214194	59.7960854739509
AT1G09840	0.279943029776754	6.39521790010969	0.0724006283989439	0.156788693737489	877	787	743	853	771	791	76.7912298636452	77.6639933937251	79.8054765675869	92.2028991272179	88.3015354274121	86.786612128248
AT1G09850	0.914924459298826	6.68344258752465	1.62444973052599e-06	2.01278997018088e-05	783	771	697	1332	1253	911	68.560470904486	76.0850557897866	74.8646260667672	143.979204733241	143.504311142085	99.9527226913198
AT1G09860	0.0773032639233725	2.02515812542797	0.875327992475291	0.92811347793815	47	37	36	42	32	30	4.11537947957962	3.65129320910779	3.86675256585885	4.53988483393101	3.66491457026872	3.29152764076794
AT1G09870	0.0968642260698547	5.6611464439049	0.591489462252489	0.721860302079575	611	522	424	457	453	456	53.499933234535	51.5128393284936	45.5417524423376	49.3982706930113	51.8814468853666	50.0312201396727
AT1G09890	-0.174923208478085	1.25381602420041	0.786945006091668	0.865946222460447	18	28	26	11	18	25	1.57610277941347	2.76314080689238	2.79265463089806	1.18901745650574	2.06151444577616	2.74293970063995
AT1G09900	-0.102762643807419	5.26534314540198	0.618105991430626	0.743585872208635	488	408	367	333	336	296	42.7298975752096	40.2629089004318	39.4193942130611	35.9948011833102	38.4816029878216	32.476406055577
AT1G09910	-0.41289018262215	5.56723717966902	0.0263356432723214	0.0708413390487121	676	539	505	391	298	376	59.1914154935281	53.1904605326783	54.24194571552	42.2641659539768	34.1295169356275	41.2538130976248
AT1G09920	0.0947769051654683	5.32482478636359	0.649702271602297	0.766743845665893	420	408	391	387	369	321	36.7757315196476	40.2629089004318	41.997229256967	41.8317959697929	42.2610461384112	35.219345756217
AT1G09932	-1.93534899467783	2.28501291796427	0.000547384028540605	0.00296951703432555	109	71	56	8	18	24	9.5441779420038	7.0065356174771	6.01494843578044	0.864739968367812	2.06151444577616	2.63322211261435
AT1G09940	-0.578367362141958	5.23215929215082	0.00439564979275944	0.0167285243316589	578	442	411	281	228	279	50.610411472277	43.6181513088011	44.1454251268886	30.3739913889194	26.1125163131647	30.6112070591418
AT1G09950	2.56510944387225	3.05706528051879	1.65663008187858e-05	0.000151644188551025	45	16	17	117	183	63	3.94025694853368	1.5789376039385	1.82596648943335	12.6468220373793	20.9587301987243	6.91220804561267
AT1G09960	-0.255167125066534	4.20922495608289	0.595341325703009	0.724892527870652	314	172	160	67	86	295	27.4942373742128	16.9735792423389	17.1855669593727	7.24219723508043	9.8494579075972	32.3666884675514
AT1G09970	-0.195329188691647	7.23170426960524	0.201120401081865	0.336471894233548	1999	1626	1488	1342	1143	1185	175.034969780418	160.45953400025	159.825772722166	145.0601296937	130.906167306786	130.015341810334
AT1G09980	-0.208264187764564	5.92077913412775	0.222042357473553	0.361795952737226	760	697	601	443	492	536	66.5465617974577	68.782469371571	64.5532858911436	47.8849757483676	56.3480615178816	58.8086271817205
AT1G09995	0.371316143382099	3.2691075356559	0.363736935019463	0.515380918181076	99	81	82	93	99	87	8.66856528677409	7.99337161993867	8.8076030666785	10.0526021322758	11.3383294517689	9.54543015822702
AT1G10000	0.0841548689171925	1.05872661993391	0.892895109817807	0.93848690350959	19	27	12	14	15	22	1.66366404493644	2.66445720664622	1.28891752195295	1.51329494464367	1.71792870481346	2.41378693656316
AT1G10020	-2.6080326825836	4.68554477272059	4.57418036277452e-10	1.2572952226636e-08	581	471	352	34	35	123	50.8730952688459	46.4799757159397	37.8082473106199	3.6751448655632	4.00850031123142	13.4952633271486
AT1G10030	-0.745551477933228	3.85882053725118	0.0317173680704783	0.0820458566985423	201	183	182	88	81	112	17.5998143701171	18.0590988450466	19.5485824162864	9.51213965204593	9.27681500599271	12.288369858867
AT1G10040	-0.776745894022869	3.0577378276465	0.0716615285217841	0.155631515184178	141	95	92	51	54	51	12.3461384387389	9.37494202338486	9.88170100163929	5.5127172983448	6.18454333732847	5.5955969893055
AT1G10050	0.3782129357362	5.48295075068262	0.0381399248103238	0.0948380162968231	468	411	355	451	414	457	40.9786722647502	40.5589597011703	38.1304766911081	48.7497157167354	47.4148322528516	50.1409377276983
AT1G10060	-1.11756808807085	4.40545122288246	0.000200606130577531	0.00127029123953981	350	265	296	87	133	126	30.6464429330397	26.1511540652314	31.7932988748395	9.40404715599995	15.2323011826794	13.8244160912253
AT1G10070	-0.281394560404903	4.1249130286945	0.601989501773261	0.730242973455988	295	163	155	49	70	301	25.8305733292763	16.0854268401235	16.6485179918923	5.29653230625285	8.01700062246283	33.024993995705
AT1G10090	0.187066456246	6.9101229386922	0.296555950496093	0.44494649632966	1133	1340	1068	1193	1163	985	99.2069138375257	132.23602432985	114.713659453813	128.95434778285	133.196738913204	108.071824205214
AT1G10095	0.403768679707595	3.86483749196585	0.241884767232861	0.385078834769053	138	130	124	128	138	165	12.0834546421699	12.8288680320003	13.3188143935138	13.835839493885	15.8049440842839	18.1034020242237
AT1G10110	-2.31050356843326	0.716715179102012	0.00233242889188009	0.00987273338835431	29	20	25	0	7	5	2.53927670016615	1.97367200492313	2.68524483740198	0	0.801700062246283	0.54858794012799
AT1G10120	-0.657089452371495	4.69502337248145	0.0233257944637203	0.0641592831057361	408	295	301	128	145	255	35.724996333372	29.1116620726161	32.3303478423198	13.835839493885	16.6066441465302	27.9779849465275
AT1G10130	-0.265302735635729	6.27530024988874	0.0927720442352884	0.189035355214146	997	894	791	606	545	696	87.2985817264017	88.2231386200638	84.9611466553987	65.5040526038618	62.4180762748892	76.3634412658162
AT1G10140	0.536815947679714	4.90961552552317	0.0263285839900322	0.0708319909331619	324	274	186	349	274	306	28.3698500294425	27.0393064674468	19.9782215902707	37.7242811200458	31.380831007926	33.573581935833
AT1G10150	-0.151432033310213	5.39520754003678	0.489497825701754	0.634481900002871	480	458	454	379	374	282	42.0294074510259	45.1970889127396	48.76404624722	40.9670560014251	42.8336890400157	30.9403598232186
AT1G10170	-0.268518902140435	6.86502433156724	0.0782458376077121	0.166133700971338	1586	1271	1199	898	812	1071	138.872167119431	125.426855912865	128.784342401799	97.0670614492869	92.9972072205689	117.507536775415
AT1G10180	-0.313945145818123	5.45177932342006	0.165959002647682	0.292451874215439	601	488	451	292	255	483	52.6243205793053	48.1575969201243	48.4418168667317	31.5630088454251	29.2047879818289	52.9935950163638
AT1G10200	-0.332568571829124	6.48317322005605	0.0345871663033239	0.0877578851781473	1102	1079	969	630	658	790	96.4925146063136	106.479604665603	104.080089897701	68.0982725089652	75.3598058511506	86.6768945402224
AT1G10210	-0.0654927068733796	4.82991513345419	0.797931522472436	0.874045043710384	377	268	278	202	211	316	33.0105971021599	26.4472048659699	29.85992259191	21.8346842012873	24.1655304477094	34.670757816089
AT1G10230	-0.0312575572849886	4.20777138106681	0.925751093789135	0.959543654825336	232	179	178	147	153	175	20.3142136013292	17.664364444062	19.1189432423021	15.8895969187585	17.5228727890973	19.2005779044796
AT1G10240	0.844278617379787	4.94262262995244	0.000582055356099181	0.00312494548586415	296	209	197	328	264	448	25.9181345947993	20.6248724514467	21.1597293187276	35.4543387030803	30.235545204717	49.1534794354679
AT1G10270	-0.00401214459357346	5.46273939348013	0.987973817151624	0.996291792446553	549	397	453	406	353	392	48.0711347721109	39.1773892977241	48.6566364537239	43.8855533946665	40.4285888532769	43.0092945060344
AT1G10280	-0.00968779699478225	4.04909377381178	0.984835934731243	0.994309265499169	226	170	132	139	136	153	19.7888460081914	16.7762120418466	14.1780927414825	15.0248569503907	15.5758869236421	16.7867909679165
AT1G10290	-0.562731365791339	7.04509775083491	0.000177648143953961	0.00114809034302228	1809	1622	1555	973	871	950	158.398329331054	160.064799599266	167.022228886403	105.173998652735	99.7543934595018	104.231708624318
AT1G10310	0.613398479357712	5.39467815031236	0.00542365797326179	0.0198642980959178	411	347	299	489	484	348	35.9876801299409	34.2432092854163	32.1155282553277	52.8572305664825	55.4318328753145	38.1817206329081
AT1G10320	-0.397341076397021	5.47206833143177	0.0317673461897264	0.0821428840439046	616	539	447	342	322	336	53.9377395621499	53.1904605326783	48.0121776927474	36.967633647724	36.878202863329	36.8651095766009
AT1G10330	0.886998241321268	2.10631439698775	0.0862241895957733	0.178847228525662	30	39	23	45	57	38	2.62683796568912	3.8486604096001	2.47042525040982	4.86416232206894	6.52812907829117	4.16926834497272
AT1G10340	-3.19162991438181	3.80671351999145	8.2253926217133e-13	3.53387900832435e-11	357	211	226	32	24	14	31.2593717917005	20.822239651939	24.2746133301139	3.45895987347125	2.74868592770154	1.53604623235837
AT1G10350	0.311518510980849	5.39311975110119	0.100151876962315	0.200395013101775	457	374	358	409	400	406	40.0154983439976	36.9076664920625	38.4527060715964	44.2098308828044	45.8114321283591	44.5453407383928
AT1G10360	0.760250551594483	6.24837339742727	1.7679081752864e-05	0.000159977881264583	580	650	547	864	864	767	50.7855340033229	64.1443401600016	58.7531570423553	93.3919165837237	98.9526933972556	84.1533900156337
AT1G10370	2.15873524727575	5.42004323904956	1.50893605691465e-16	1.04271911836085e-14	171	178	146	726	673	416	14.972976404428	17.5656808438158	15.6818298504276	78.4751521293789	77.0777345559641	45.6425166186488
AT1G10380	1.31113724855418	3.92218622907533	0.000808140007194931	0.00411010558393327	154	67	62	202	191	167	13.4844348905375	6.61180121649248	6.65940719675691	21.8346842012873	21.8749588412914	18.3228372002749
AT1G10390	0.399166108432593	7.43724515111344	0.00630733886236348	0.0224638561789312	1833	1506	1419	1819	1582	1771	160.499799703605	148.617501970711	152.414496970936	196.620250307631	181.18421406766	194.309848393334
AT1G10410	0.419138047382179	6.00730058802	0.0255724425559125	0.0691649352993704	687	595	473	616	506	819	60.1545894142808	58.716742146463	50.8048323236455	66.5849775643215	57.9514616423742	89.8587045929648
AT1G10417	-0.677269922475665	1.72950936901762	0.246897589211933	0.390949207242644	55	31	36	13	15	35	4.81586960376338	3.05919160763085	3.86675256585885	1.40520244859769	1.71792870481346	3.84011558089593
AT1G10430	-0.448726821152986	5.41209964191504	0.0251493063841041	0.0682366215069824	604	515	441	358	297	283	52.8870043758742	50.8220541267705	47.3677189317709	38.6971135844596	34.0149883553066	31.0500774112442
AT1G10450	0.0519464760036334	6.03602495845548	0.753367419723014	0.842293733909617	779	651	615	615	525	610	68.2102258423941	64.2430237602478	66.0570230000887	66.4768850682755	60.1275046684713	66.9277286956148
AT1G10460	-0.319541692126294	1.81427829910884	0.625873312597111	0.74888105771696	27	57	31	19	42	15	2.36415416912021	5.62496521403091	3.32970359837846	2.05375742487355	4.8102003734777	1.64576382038397
AT1G10470	-0.901975188663877	6.17580773975311	1.65570266847852e-05	0.000151629526585455	978	1030	951	466	510	331	85.6349176814652	101.644108253541	102.146713614771	50.371103157425	58.4095759636578	36.3165216364729
AT1G10480	0.233302167773766	0.626505122773159	0.881576671866267	0.931596742682435	29	11	1	0	0	39	2.53927670016615	1.08551960270772	0.107409793496079	0	0	4.27898593299832
AT1G10490	-0.219813580274569	6.26770831776051	0.167642853405232	0.294802139986143	1010	780	839	595	607	662	88.4368781782003	76.973208192002	90.1168167432105	64.315035147356	69.5188482547849	72.6330432729459
AT1G10500	0.698253990781729	6.40554876862141	0.0004601659935833	0.00256248535677283	721	685	637	1032	1009	685	63.1316724420618	67.5982661686171	68.4200384570025	111.551455919448	115.559337543786	75.1565477975346
AT1G10510	0.290723048937418	6.33184274628163	0.119098151076354	0.228895921396672	793	756	736	883	799	626	69.4360835597157	74.6048017860942	79.0536080131143	95.4456740085973	91.5083356763972	68.6832101040243
AT1G10520	-0.225944540810727	1.9143471323339	0.68119535219457	0.790328974135334	56	27	40	25	29	32	4.90343086928635	2.66445720664622	4.29639173984317	2.70231240114941	3.32132882930603	3.51096281681914
AT1G10522	0.927560478522302	5.73965107882619	5.91614231655902e-06	6.21257814039085e-05	453	356	360	670	664	487	39.6652532819057	35.1313616876317	38.6675256585885	72.4219723508043	76.046977333076	53.4324653684662
AT1G10530	0.703305146773741	1.70438346170728	0.192553349975764	0.326086705704458	38	22	16	32	33	35	3.32732808987288	2.17103920541544	1.71855669593727	3.45895987347125	3.77944315058962	3.84011558089593
AT1G10540	-0.479472522970575	1.11850765997047	0.609271266830107	0.736544411938061	43	14	17	2	2	40	3.76513441748774	1.38157040344619	1.82596648943335	0.216184992091953	0.229057160641795	4.38870352102392
AT1G10550	-4.2237294571932	0.15599834184675	8.18348153378552e-06	8.30971855092782e-05	24	18	11	0	0	2	2.10147037255129	1.77630480443081	1.18150772845687	0	0	0.219435176051196
AT1G10560	-0.120097962152435	3.59216709318551	0.796114028012987	0.8726345832291	187	102	110	103	131	60	16.3739566527955	10.0657272251079	11.8150772845687	11.1335270927356	15.0032440220376	6.58305528153588
AT1G10570	-0.495896025404166	5.66108125549541	0.00510064867173213	0.0188807116874775	682	618	571	359	356	382	59.7167830866659	60.9864649521246	61.3309920862612	38.8052060805056	40.7721745942396	41.9121186257784
AT1G10580	-0.402080018389184	6.14688517182831	0.0152327191993042	0.0458392149025852	1010	785	770	595	481	521	88.4368781782003	77.4666261932328	82.705540991981	64.315035147356	55.0882471343518	57.1628633613365
AT1G10585	0.987269857762596	0.776916675473756	0.222244030285271	0.362045925763464	6	16	10	27	22	4	0.525367593137824	1.5789376039385	1.07409793496079	2.91849739324137	2.51962876705975	0.438870352102392
AT1G10590	-0.384567161842452	6.24802773901262	0.0168132090716554	0.0495421873987065	1014	890	824	513	557	659	88.7871232402922	87.8284042190792	88.5056698407693	55.4514504715859	63.79241923874	72.3038905088691
AT1G10600	0.623666413149805	5.07054278309122	0.0034049483937536	0.0136191044537042	337	263	241	380	341	342	29.5081464812411	25.9537868647391	25.8857602325551	41.0751484974711	39.0542458894261	37.5234151047545
AT1G10610	0.565795738727641	4.83466448279157	0.0187671142050187	0.0540899049196128	328	227	183	290	278	322	28.7200950915344	22.4011772558775	19.6559922097825	31.3468238533332	31.8389453292095	35.3290633442425
AT1G10630	-0.339478063051812	5.95733870425105	0.0545942623751287	0.125795313899926	762	745	682	441	423	577	66.7216843285036	73.5192821833865	73.253479164326	47.6687907562756	48.4455894757397	63.30704829077
AT1G10640	-0.671236687389895	5.31789841828351	0.514530669964982	0.655873944176853	741	454	384	4	18	825	64.8828977525212	44.802354511755	41.2453607024944	0.432369984183906	2.06151444577616	90.5170101211183
AT1G10650	0.764186857457193	5.28320755670017	0.000165242504317909	0.00107920938956869	345	305	265	430	449	398	30.2086366054249	30.0984980750777	28.463595276461	46.4797732997699	51.423332564083	43.667600034188
AT1G10657	-0.11899576153902	4.19997879474333	0.79298659361623	0.870606857932201	260	161	185	78	89	301	22.7659290359724	15.8880596396312	19.8708117967747	8.43121469158617	10.1930436485599	33.024993995705
AT1G10660	0.716283722653887	6.08816772397675	8.46790567739535e-06	8.54704902463556e-05	666	510	467	736	705	775	58.3158028382984	50.3286361255397	50.160373562669	79.5560770898387	80.7426491262328	85.0311307198384
AT1G10670	-0.0249483061797846	7.28116764810636	0.872667266319989	0.926574525632929	1695	1701	1556	1393	1314	1330	148.416345061435	167.860804018712	167.129638679899	150.572846992045	150.490554541659	145.924392074045
AT1G10682	-1.65457069829455	4.31594184649231	1.59509846495837e-05	0.00014703326008849	329	324	291	64	46	143	28.8076563570573	31.9734864797547	31.2562499073591	6.9179197469425	5.26831469476129	15.6896150876605
AT1G10690	0.320072278686171	2.8572622774607	0.486913783101694	0.632127510703461	84	61	56	56	59	92	7.35514630392953	6.01969961501554	6.01494843578044	6.05317977857468	6.75718623893296	10.094018098355
AT1G10700	0.0912059308808744	5.02783615150704	0.67550453935588	0.786774882796456	344	333	316	282	277	320	30.1210753399019	32.8616388819701	33.941494744761	30.4820838849654	31.7244167488886	35.1096281681914
AT1G10710	-1.20916364937207	0.298826297280467	0.145847922616818	0.265291531953629	23	6	16	2	2	12	2.01390910702832	0.592101601476938	1.71855669593727	0.216184992091953	0.229057160641795	1.31661105630718
AT1G10720	-0.0881387249695051	5.36155843507704	0.664493230723545	0.777892413149474	559	442	352	334	361	344	48.9467474273406	43.6181513088011	37.8082473106199	36.1028936793561	41.344817495844	37.7428502808057
AT1G10730	0.115819547493587	4.50506207573702	0.666523752794642	0.779484521361058	267	195	225	213	188	214	23.3788578946331	19.2433020480005	24.1672035366178	23.023701657793	21.5313731003288	23.479563837478
AT1G10740	0.791156625902124	5.91776910175457	4.80464138970497e-06	5.14656519158478e-05	581	419	413	707	643	654	50.8730952688459	41.3484285031395	44.3602447138807	76.4213947045054	73.6418771463372	71.7553025687411
AT1G10750	0.175258734135028	2.27580696502061	0.805201561941133	0.87971687039873	81	32	30	18	23	91	7.09246250736062	3.157875207877	3.22229380488238	1.94566492882758	2.63415734738065	9.98430051032942
AT1G10760	0.0985818211599718	9.48618035278546	0.608859249125139	0.736181421869692	6680	7926	7132	7493	6643	5214	584.909253693444	782.166215551035	766.046647214037	809.937072872502	760.813359071723	572.067503965468
AT1G10770	-0.427177432534827	0.73060380747907	0.550622339858245	0.687860259331132	19	24	10	10	14	8	1.66366404493644	2.36840640590775	1.07409793496079	1.08092496045977	1.60340012449257	0.877740704204784
AT1G10780	-1.60160801637634	3.16738249384171	0.00777369730656809	0.0266490164561501	200	85	137	18	19	79	17.5122531045941	8.38810602092329	14.7151417089629	1.94566492882758	2.17604302609706	8.66768945402224
AT1G10810	1.35050302929734	1.32884491732994	0.0402873781138794	0.0989559350813571	18	13	11	16	17	57	1.57610277941347	1.28288680320003	1.18150772845687	1.72947993673562	1.94698586545526	6.25390251745909
AT1G10820	0.755443652281078	5.75996536242979	2.29609732540972e-05	0.000200520421750209	455	451	370	637	539	606	39.8403758129516	44.5063037110165	39.7416235935493	68.854919981287	61.7309047929638	66.4888583435124
AT1G10830	0.236870713910951	5.57606403087256	0.287715416105538	0.435684604129473	506	461	418	504	504	330	44.3060003546231	45.4931397134781	44.8972936813611	54.4786180071722	57.7224044817324	36.2068040484473
AT1G10840	0.00465849586406464	6.52362309505603	0.98133276228933	0.992379848596634	1107	929	881	731	687	1010	96.9303209339285	91.6770646286793	94.6280280700458	79.0156146096088	78.6811346804567	110.814763905854
AT1G10850	-1.45592279533592	4.96410290970018	0.000200243000107893	0.00126839820869625	617	406	431	67	98	278	54.0253008276729	40.0655416999395	46.2936209968101	7.24219723508043	11.223800871448	30.5014894711162
AT1G10865	0.178347311053397	4.70217431090128	0.462855235202799	0.610183953090354	326	242	210	242	222	257	28.5449725604884	23.8814312595698	22.5560566341766	26.1583840431263	25.4253448312393	28.1974201225787
AT1G10870	-0.490670783313796	5.47382987689757	0.0181349942929759	0.0526442262356174	575	539	521	286	264	422	50.3477276757081	53.1904605326783	55.9605024114573	30.9144538691493	30.235545204717	46.3008221468024
AT1G10890	0.320287892791322	6.97978447373621	0.0318027832161924	0.0821964204163119	1336	1219	1015	1197	1142	1341	116.981850738689	120.295308700065	109.02094039852	129.386717767034	130.791638726465	147.131285542327
AT1G10900	1.21725908666583	6.29415938659364	9.22248350063825e-08	1.55515308381496e-06	539	519	438	1191	1016	643	47.1955221168812	51.2167885277552	47.0454895512827	128.738162790758	116.361037606032	70.5484091004595
AT1G10910	0.835237514463418	6.42042195699999	7.29205896396182e-08	1.26414878337524e-06	723	617	610	874	944	1061	63.3067949731077	60.8877813518785	65.5199740326083	94.4728415441835	108.114979822927	116.410360895159
AT1G10920	0.0184003717474661	5.11605231796732	0.939115902751181	0.968166279920271	382	368	335	353	289	266	33.4484034297748	36.3155648905855	35.9822808211865	38.1566511042297	33.0987597127394	29.1848784148091
AT1G10930	-1.75197682424821	5.00501191113428	2.30175059111785e-14	1.24288242984323e-12	587	497	477	114	113	157	51.3984628619837	49.0457493223397	51.2344714976298	12.3225445492413	12.9417295762614	17.2256613200189
AT1G10940	0.795197817874498	7.15947126352502	9.0689309257608e-08	1.53187420415223e-06	1247	1115	962	1621	1498	1638	109.188898107144	110.032214274464	103.328221343228	175.217936090528	171.563813320705	179.71740918593
AT1G10950	-0.313848657074414	7.28043281563226	0.0422925116055985	0.102681438189366	1950	1834	1671	1087	1150	1406	170.744467769793	180.985722851451	179.481764931948	117.496543201976	131.707867369032	154.262928763991
AT1G10960	1.30510873315409	7.01842285887544	1.50380649113587e-13	7.17867818461792e-12	794	787	773	1792	1641	1385	69.5236448252386	77.6639933937251	83.0277703724692	193.70175291439	187.941400306593	151.958859415453
AT1G10970	0.368256221625583	5.00595377834626	0.192195403430754	0.325620039262923	386	297	216	240	238	479	33.7986484918667	29.3090292731084	23.2005153951531	25.9421990510344	27.2578021163736	52.5547246642614
AT1G10980	-1.94803148276753	1.84654229223642	0.0764382101910089	0.163383987454565	123	14	39	2	0	35	10.7700356593254	1.38157040344619	4.18898194634709	0.216184992091953	0	3.84011558089593
AT1G10990	-3.87859369457856	1.71553316613872	1.08151173451281e-05	0.000105290228616634	75	57	48	0	0	10	6.56709491422279	5.62496521403091	5.1556700878118	0	0	1.09717588025598
AT1G11000	-0.672801165117984	3.6556206840211	0.151221499787232	0.272358561951615	201	152	134	41	67	146	17.5998143701171	14.9999072374158	14.3929123284746	4.43179233788504	7.67341488150014	16.0187678517373
AT1G11020	-0.259922172631324	4.55409368369775	0.312055355119056	0.461897476514045	309	260	239	180	172	205	27.0564310465979	25.6577360640007	25.6709406455629	19.4566492882758	19.6989158151944	22.4921055452476
AT1G11050	-0.54562467992193	4.72466879632353	0.035761638979965	0.090117545681232	366	318	304	200	203	153	32.0474231814072	31.3813848782777	32.6525772228081	21.6184992091953	23.2493018051422	16.7867909679165
AT1G11060	-0.320522745396609	5.11350183088446	0.146266242960872	0.265832238333246	487	319	410	272	255	276	42.6423363096867	31.4800684785239	44.0380153333925	29.4011589245056	29.2047879818289	30.282054295065
AT1G11070	1.92926607219887	1.27456359889054	0.0121829559562911	0.0385358128303748	10	19	1	21	27	47	0.875612655229706	1.87498840467697	0.107409793496079	2.26994241696551	3.09227166866424	5.15672663720311
AT1G11080	0.171434449383959	4.28917834089511	0.899467339105698	0.942782976544466	453	120	50	0	2	565	39.6652532819057	11.8420320295388	5.37048967480396	0	0.229057160641795	61.9904372344629
AT1G11090	-0.340218919263642	4.57599490222465	0.217300219525688	0.356242574739625	310	290	240	173	213	158	27.1439923121209	28.6182440713853	25.778350439059	18.7000018159539	24.3945876083512	17.3353789080445
AT1G11100	0.24658949766041	2.2078157340689	0.67132690669285	0.783247751164225	64	36	31	35	21	72	5.60392099347012	3.55260960886163	3.32970359837846	3.78323736160918	2.40510018673885	7.89966633784305
AT1G11112	-3.01226671930798	0.731853536808969	0.000699528787646652	0.00364193557172307	41	23	17	0	0	8	3.59001188644179	2.2697228056616	1.82596648943335	0	0	0.877740704204784
AT1G11120	-2.07123289254507	2.27599005208716	0.00351452376610508	0.0139669280493736	120	66	54	13	2	32	10.5073518627565	6.51311761624632	5.80012884878828	1.40520244859769	0.229057160641795	3.51096281681914
AT1G11125	-0.89582266216581	1.39973535932904	0.292883871853508	0.441178655445188	66	13	24	5	4	36	5.77904352451606	1.28288680320003	2.5778350439059	0.540462480229883	0.458114321283591	3.94983316892153
AT1G11130	-0.0413381816121965	5.6913361253513	0.829876226294128	0.897594344365742	634	501	525	374	426	536	55.5138423415634	49.4404837233243	56.3901415854416	40.4265935211952	48.7891752167024	58.8086271817205
AT1G11160	-0.828129980676158	2.79028321078341	0.163918540879368	0.289812320933884	139	77	62	24	20	85	12.1710159076929	7.59863721895404	6.65940719675691	2.59421990510344	2.29057160641795	9.32599498217583
AT1G11170	0.990995473110703	3.96019679602288	0.0130477545100928	0.0405062476253476	148	104	81	214	211	107	12.9590672973996	10.2630944256003	8.70019327318242	23.131794153839	24.1655304477094	11.739781918739
AT1G11175	0.187682789111492	4.64576172410712	0.462017208842655	0.609552262090571	296	245	202	211	210	276	25.9181345947993	24.1774820603083	21.696778286208	22.807516665701	24.0510018673885	30.282054295065
AT1G11180	0.284199421201316	5.05450178825207	0.214597686549152	0.352884606441744	360	313	276	362	322	264	31.5220555882694	30.8879668770469	29.6451030049179	39.1294835686435	36.878202863329	28.9654432387579
AT1G11190	-4.40087574541045	1.70323369062727	2.9197471542056e-06	3.35092700398173e-05	26	80	69	0	0	7	2.27659290359724	7.89468801969251	7.41127575122947	0	0	0.768023116179186
AT1G11200	-1.09278175393695	4.42587147777832	8.76306324973003e-05	0.000625666253628666	331	313	274	104	120	132	28.9827788881033	30.8879668770469	29.4302834179257	11.2416195887816	13.7434296385077	14.4827216193789
AT1G11210	0.841307809362685	6.76266518085433	0.000175356802856944	0.00113550999176336	961	830	689	1292	1507	811	84.1463761675747	81.9073882043098	74.0053477187986	139.655504891402	172.594570543593	88.98096388876
AT1G11220	-1.25111939665287	2.47749271915956	0.0155145418188715	0.0465059745133259	102	68	70	16	26	41	8.931249083343	6.71048481673863	7.51868554472555	1.72947993673562	2.97774308834334	4.49842110904952
AT1G11240	0.4354479766999	5.51371572329772	0.0258812154481837	0.0698250077794525	503	369	365	393	428	558	44.0433165580542	36.4142484908317	39.2045746260689	42.4803509460688	49.0182323773442	61.2224141182837
AT1G11260	-2.07145082546011	6.05787745517745	7.63592015347596e-14	3.85955728882725e-12	1255	1149	1003	150	154	376	109.889388231328	113.387456682834	107.732022876567	16.2138744068965	17.6374013694182	41.2538130976248
AT1G11270	0.443990058204677	3.43585224790504	0.262337589861277	0.407244756214482	105	91	90	111	110	100	9.19393287991191	8.98020762240023	9.66688141464713	11.9982670611034	12.5981438352987	10.9717588025598
AT1G11280	0.0796851929628456	5.50098068326703	0.725061503946888	0.821592254028	556	419	424	333	324	571	48.6840636307717	41.3484285031395	45.5417524423376	35.9948011833102	37.1072600239708	62.6487427626165
AT1G11290	-0.127090921281759	4.18903402558371	0.680759903635098	0.790066952128088	214	174	207	147	151	154	18.7381108219157	17.1709464428312	22.2338272536884	15.8895969187585	17.2938156284555	16.8965085559421
AT1G11300	-1.22455095685227	4.84726717112976	1.11693722965687e-06	1.44558156317674e-05	468	424	378	135	119	198	40.9786722647502	41.8418465043703	40.6009019415179	14.5924869662068	13.6289010581868	21.7240824290684
AT1G11310	-1.18351911190421	7.34538029777219	1.79726399178025e-13	8.47716665144465e-12	2310	2458	2330	871	845	888	202.266523358062	242.564289405052	250.264818845865	94.1485640560455	96.7766503711585	97.429218166731
AT1G11320	-0.651802707164557	3.42832962246095	0.0954211904455719	0.192882171092957	155	137	118	65	72	78	13.5719961560604	13.5196532337234	12.6743556325373	7.02601224298847	8.24605778310463	8.55797186599664
AT1G11330	-0.788673243021415	6.27444760974014	7.15218730680077e-07	9.69469669028145e-06	1129	1036	938	523	471	490	98.8566687754338	102.236209855018	100.750386299322	56.5323754320457	53.9429613311428	53.761618132543
AT1G11340	-0.545955897097688	1.98172356451977	0.294603241133888	0.442857218721308	58	35	48	32	27	20	5.07855340033229	3.45392600861547	5.1556700878118	3.45895987347125	3.09227166866424	2.19435176051196
AT1G11350	-1.28992714264568	6.2557078397534	8.41501119772019e-14	4.23170143258382e-12	1236	1233	966	389	410	357	108.225724186392	121.676879103511	103.757860517213	42.0479809618849	46.956717931568	39.1691789251385
AT1G11360	-0.666638680512481	5.57398767590034	0.000207611047567145	0.00130752617369965	714	613	528	319	316	326	62.518743583401	60.4930469508939	56.7123709659298	34.4815062386665	36.1910313814037	35.7679336963449
AT1G11380	0.0456061014343211	3.84370000806774	0.913011738518295	0.951228371993097	162	141	139	157	98	123	14.1849250147212	13.914387634708	14.929961295955	16.9705218792183	11.223800871448	13.4952633271486
AT1G11390	-0.404376399451493	5.1360925993036	0.0631801469520788	0.140865212569262	453	442	369	256	214	324	39.6652532819057	43.6181513088011	39.6342138000532	27.67167898777	24.5091161886721	35.5484985202937
AT1G11400	0.308988871327759	4.84283884943866	0.306253698309099	0.455691299479199	354	256	210	178	241	418	30.9966879951316	25.263001663016	22.5560566341766	19.2404642961838	27.6013878573363	45.8619517947
AT1G11410	0.481054336568206	6.12528618910016	0.0320251991935075	0.0826822249301559	574	730	529	806	783	523	50.2601664101851	72.0390281796942	56.8197807594259	87.1225518130571	89.6758783912628	57.3822985373877
AT1G11420	-0.610954977088586	3.37950750602628	0.396210642760153	0.547130395674001	195	135	71	20	20	179	17.0744467769793	13.3222860332311	7.62609533822163	2.16184992091953	2.29057160641795	19.639448256582
AT1G11430	0.209651977083895	6.63263189913264	0.21640569479724	0.355129597797713	946	987	959	978	943	858	82.8329571847302	97.4007134429563	103.00599196274	105.714461132965	108.000451242606	94.1376905259631
AT1G11440	0.464722255309571	4.90577067264529	0.0382441480472477	0.0950693067691233	298	270	229	286	310	310	26.0932571258452	26.6445720664622	24.5968427106021	30.9144538691493	35.5038598994783	34.0124522879354
AT1G11450	-1.27489556230068	1.44993579690915	0.270328350854878	0.41592052922888	41	28	42	0	0	40	3.59001188644179	2.76314080689238	4.51121132683533	0	0	4.38870352102392
AT1G11475	-0.1522678454887	4.73221098692925	0.528989818114744	0.668698079531897	336	288	260	224	194	239	29.4205852157181	28.420876870893	27.9265463089806	24.2127191142987	22.2185445822541	26.2225035381179
AT1G11480	0.123469879946487	6.51041267365628	0.409559640088137	0.559759831747016	1097	886	798	831	791	869	96.0547082786987	87.4336698180945	85.7130152098712	89.8248642142065	90.59210703383	95.3445839942446
AT1G11530	-0.146970002547442	5.11842914448211	0.569938093388782	0.703936412701862	418	404	331	324	329	199	36.6006089886017	39.8681744994472	35.5526416472022	35.0219687188964	37.6799029255753	21.833800017094
AT1G11540	-0.465187935152536	0.0537942582075011	0.578135610891316	0.710818345032044	6	13	11	6	10	2	0.525367593137824	1.28288680320003	1.18150772845687	0.648554976275859	1.14528580320898	0.219435176051196
AT1G11545	-2.07792208957519	4.85413495382543	1.31586240928043e-11	4.69411350083196e-10	465	553	442	69	74	148	40.7159884681813	54.5720309361245	47.475128725267	7.45838222717238	8.47511494374642	16.2382030277885
AT1G11580	-0.447762618743991	5.63446126240285	0.05569290238464	0.12774591803942	680	615	522	287	280	544	59.54166055562	60.6904141513862	56.0679122049534	31.0225463651953	32.0680024898513	59.6863678859253
AT1G11592	1.23292767456875	4.38883876333224	1.1552357022616e-05	0.000111424710511449	164	114	119	263	245	258	14.3600475457672	11.2499304280618	12.7817654260334	28.4283264600918	28.0595021786199	28.3071377106043
AT1G11600	-2.16749704782183	4.4714005662434	0.0869937183492419	0.179876214243154	507	289	353	0	0	221	44.3935616201461	28.5195604711392	37.915657104116	0	0	24.2475869536572
AT1G11630	0.617788013712168	4.33304597323726	0.0320065918768751	0.0826533745279868	208	170	128	203	220	211	18.2127432287779	16.7762120418466	13.7484535674981	21.9427766973332	25.1962876705975	23.1504110734012
AT1G11650	-0.265153095937313	7.33293587852963	0.0854168672664238	0.177650863329611	1953	1868	1742	1363	1253	1215	171.007151566362	184.34096525982	187.10786027017	147.330072110666	143.504311142085	133.306869451102
AT1G11660	0.127594015628535	6.35423024851187	0.412138558728212	0.56231234629932	910	781	784	749	669	824	79.6807516259032	77.0718917922481	84.2092781009261	80.9612795384364	76.6196202346805	90.4072925330927
AT1G11670	-2.51729437189385	3.1808260685731	0.0028542551660306	0.011737129597641	226	119	137	2	6	63	19.7888460081914	11.7433484292926	14.7151417089629	0.216184992091953	0.687171481925386	6.91220804561267
AT1G11680	-0.1974928253139	6.49037659350738	0.204151914463438	0.340252747619311	1094	1035	912	702	651	848	95.7920244821298	102.137526254772	97.9577316684242	75.8809322242755	74.5581057889044	93.0405146457071
AT1G11700	0.519124491194942	5.37844306427794	0.0330824434262858	0.0847780510157788	512	336	256	523	412	340	44.8313679477609	33.1576896827085	27.4969071349963	56.5323754320457	47.1857750922098	37.3039799287033
AT1G11710	0.878404537386056	3.42289569621187	0.034223768680927	0.0870033882738822	93	57	86	137	107	115	8.14319769363627	5.62496521403091	9.23724224066281	14.8086719582988	12.254558094336	12.6175226229438
AT1G11720	-0.395638100771221	6.52304392605866	0.0318186017465804	0.0822108806795226	1118	1125	1049	840	654	578	97.8934948546811	111.019050276926	112.672873377387	90.7976966786203	74.9016915298671	63.4167658787956
AT1G11730	-0.881334038579272	2.15419235030152	0.205500363419736	0.341975722656133	74	55	46	10	9	61	6.47953364869982	5.4275980135386	4.94085050081964	1.08092496045977	1.03075722288808	6.69277286956148
AT1G11750	0.677208244246705	6.80724152709385	8.05169005738822e-05	0.000582664044687526	980	931	819	1381	1188	1028	85.8100402125112	91.8744318291716	87.9686208732889	149.275737039494	136.059953421226	112.789680490315
AT1G11755	0.0676862290396734	4.76192463225415	0.779903306681727	0.860949197414184	302	285	248	223	256	243	26.4435021879371	28.1248260701546	26.6376287870276	24.1046266182528	29.3193165621498	26.6613738902203
AT1G11760	-0.369411443255404	3.60164835986816	0.334911489074588	0.486065754979098	178	126	126	80	83	111	15.5859052630888	12.4341336310157	13.533633980506	8.64739968367812	9.5058721666345	12.1786522708414
AT1G11780	0.209685484385106	4.44576103924695	0.430386399902347	0.579771114432181	246	213	180	201	197	210	21.5400713186508	21.0196068524313	19.3337628292943	21.7265917052413	22.5621303232168	23.0406934853756
AT1G11785	1.79391908890537	2.92309184487776	0.000270747728558054	0.00162736841833723	49	39	20	116	107	79	4.29050201062556	3.8486604096001	2.14819586992158	12.5387295413333	12.254558094336	8.66768945402224
AT1G11790	-0.123475432348364	5.38860022567098	0.54170401626843	0.680331499333565	460	475	437	378	339	328	40.2781821405665	46.8747101169243	46.9380797577866	40.8589635053791	38.8251887287843	35.9873688723961
AT1G11800	0.354037504413149	4.34713908630975	0.250632965616004	0.395154311884251	225	184	157	233	208	149	19.7012847426684	18.1577824452928	16.8633375788844	25.1855515787125	23.8219447067467	16.3479206158141
AT1G11810	-2.17900003380866	0.789312051635144	0.00142408373121075	0.00659268371513656	26	28	23	4	2	8	2.27659290359724	2.76314080689238	2.47042525040982	0.432369984183906	0.229057160641795	0.877740704204784
AT1G11820	-0.287239843097527	6.00014946931605	0.206669758927872	0.343199264405642	873	656	704	407	370	750	76.4409848015533	64.7364417614786	75.6164946212398	43.9936458907124	42.3755747187321	82.2881910191985
AT1G11840	0.668403577161746	7.87056890965455	1.24078762724361e-05	0.000118634184214879	1948	2001	1762	2592	2412	2527	170.569345238747	197.465884092559	189.256056140092	280.175749751171	276.242935734005	277.256344940686
AT1G11850	-4.5490790367197	4.34988764869911	1.68595534184448e-06	2.07857363823284e-05	406	399	408	1	0	44	35.5498738023261	39.3747564982164	43.8231957464003	0.108092496045976	0	4.82757387312631
AT1G11860	0.153104417599908	8.31221875998539	0.371966994722023	0.523551293831732	3038	3311	3114	3148	2976	2623	266.011124658785	326.741400415024	334.474096946791	340.275177552734	340.837055034991	287.789233391144
AT1G11870	-0.297116144049234	5.81581850975669	0.096952935953068	0.19533906343567	724	617	622	486	422	411	63.3943562386307	60.8877813518785	66.8088915545613	52.5329530783446	48.3310608954188	45.0939286785208
AT1G11880	0.276275158637503	3.86651026184596	0.419878156993603	0.570038608000589	167	128	121	147	127	140	14.6227313423361	12.631500831508	12.9965850130256	15.8895969187585	14.545129700754	15.3604623235837
AT1G11890	0.0388046542674703	5.56843515628095	0.844850411404503	0.907976435944706	527	490	460	429	451	371	46.1447869306055	48.3549641206166	49.4085050081964	46.3716808037239	51.6523897247248	40.7052251574969
AT1G11900	-0.0438914869416749	3.09696915205572	0.933152602664086	0.964170997426544	101	93	76	60	84	71	8.84368781782003	9.17757482289254	8.16314430570202	6.48554976275859	9.6204007469554	7.78994874981746
AT1G11905	-0.435160922507362	4.08072051920012	0.167646341214414	0.294802139986143	254	189	172	121	117	135	22.2405614428345	18.6512004465236	18.4744844813256	13.0791920215632	13.399843897545	14.8118743834557
AT1G11910	0.416070225568826	8.4731260264121	0.00642045992519849	0.0227969007369202	3524	3225	2913	3726	3582	3320	308.565899702948	318.254610793854	312.884728454079	402.752640267308	410.241374709455	364.262392244985
AT1G11915	-0.582654632274341	0.0784760100198208	0.585126323114066	0.716649202014334	16	0	16	2	2	14	1.40098024836753	0	1.71855669593727	0.216184992091953	0.229057160641795	1.53604623235837
AT1G11930	-0.30306944896659	6.31521477882356	0.051178066598965	0.119653629503767	1005	942	837	600	594	674	87.9990718505855	92.9599514318793	89.9019971562183	64.8554976275859	68.0299767106132	73.949654329253
AT1G11940	0.841889786888121	4.46343805423353	0.00206467679875188	0.00888980557161948	191	182	128	230	237	272	16.7242017148874	17.9604152448005	13.7484535674981	24.8612740905746	27.1432735360527	29.8431839429627
AT1G11950	-1.34345171114997	3.9816599469942	0.000198313492366545	0.00125859651561979	325	188	205	64	64	104	28.4574112949654	18.5525168462774	22.0190076666962	6.9179197469425	7.32982914053745	11.4106291546622
AT1G11960	0.103522809742621	5.70450107469762	0.579991459434802	0.712523852353453	591	511	489	509	481	417	51.7487079240756	50.4273197257859	52.5233890195827	55.019080487402	55.0882471343518	45.7522342066744
AT1G11990	-0.692308802841215	0.886915641929901	0.306180337852585	0.455685067925344	25	20	19	11	4	18	2.18903163807426	1.97367200492313	2.04078607642551	1.18901745650574	0.458114321283591	1.97491658446076
AT1G12000	-1.1338965310024	6.14562553717845	1.56078915185892e-09	3.87511005127988e-08	1100	1003	968	341	314	513	96.3173920752677	98.9796510468948	103.972680104205	36.859541151678	35.9619742207619	56.2851226571318
AT1G12010	0.496850397312643	3.36133145929466	0.241613014846939	0.384811745891072	98	103	66	80	95	137	8.58100402125112	10.1644108253541	7.08904637074123	8.64739968367812	10.8802151304853	15.0313095595069
AT1G12020	0.496802741103021	3.8414010553013	0.155761302601684	0.278731494324256	159	105	112	152	125	159	13.9222412181523	10.3617780258464	12.0298968715609	16.4300593989884	14.3160725401122	17.4450964960701
AT1G12050	0.17311727092412	6.46696821163242	0.309555960781146	0.459367803702153	940	879	811	938	797	712	82.3075895915924	86.7428846163715	87.1093425253202	101.390761291126	91.2792785157554	78.1189226742258
AT1G12060	0.902336092185997	3.96604575562463	0.0070921997564497	0.0247288538790959	125	124	94	163	187	178	10.9451581903713	12.2367664305234	10.0965205886314	17.6190768554942	21.4168445200079	19.5297306685564
AT1G12080	-0.686339905336229	4.60142096107368	0.148500198851715	0.268681628664876	295	342	296	76	74	348	25.8305733292763	33.7497912841855	31.7932988748395	8.21502969949421	8.47511494374642	38.1817206329081
AT1G12090	0.208319345996582	7.48443957522939	0.215839904182848	0.354554403321887	1660	1884	1679	1735	1718	1565	145.351700768131	185.919902863759	180.341043279917	187.540480639769	196.760100991302	171.708025260061
AT1G12110	0.278227633739953	6.03382885547266	0.128917683845595	0.242881413844638	707	629	544	739	591	544	61.9058147247402	62.0719845548324	58.4309276618671	79.8803545779766	67.6863909696505	59.6863678859253
AT1G12120	0.19808865168386	6.36276096995833	0.197350078784178	0.331990943736101	959	800	684	755	765	781	83.9712536365288	78.9468801969251	73.4682987513182	81.6098345147123	87.6143639454867	85.689436247992
AT1G12140	-0.153074856187444	6.03211470657458	0.487418996058916	0.632575625105881	736	742	691	643	581	384	64.4450914249064	73.223231382648	74.2201673057907	69.5034749575629	66.5411051664415	42.1315538018296
AT1G12150	-0.247728545621622	1.81731442369849	0.64368163042737	0.76178693707025	40	39	35	33	27	19	3.50245062091882	3.8486604096001	3.75934277236277	3.56705236951722	3.09227166866424	2.08463417248636
AT1G12160	-0.730725979338986	3.20376349095801	0.23743893120914	0.379959967407793	172	120	72	27	25	130	15.0605376699509	11.8420320295388	7.7335051317177	2.91849739324137	2.86321450802244	14.2632864433277
AT1G12200	-0.430796361189915	4.49776052554367	0.159748350799662	0.283989084901837	396	217	219	212	144	143	34.6742611470964	21.4143412534159	23.5227447756413	22.915609161747	16.4921155662093	15.6896150876605
AT1G12210	0.594917507516269	4.53232079522482	0.03884472993913	0.0961774489835913	256	153	178	208	284	230	22.4156839738805	15.0985908376619	19.1189432423021	22.4832391775631	32.5261168111349	25.2350452458875
AT1G12220	-0.116772301983544	5.39348756992728	0.561608808218254	0.697250525654039	519	424	439	374	356	320	45.4442968064217	41.8418465043703	47.1528993447788	40.4265935211952	40.7721745942396	35.1096281681914
AT1G12230	0.174487073761188	6.60138949461942	0.255037689480623	0.399539588241821	1027	960	898	889	818	996	89.9254196920908	94.7362562363101	96.4539945594791	96.0942289848731	93.6843787024943	109.278717673496
AT1G12240	0.601461331401537	7.70297191856097	0.000829727300171952	0.0042056682824566	1717	1936	1570	2416	2289	1848	150.342692902941	191.051450076559	168.633375788844	261.151470447079	262.155920354535	202.758102671305
AT1G12244	0.25699803200874	4.07435515437848	0.416100569495342	0.56627938093197	171	149	160	160	152	164	14.972976404428	14.7038564366773	17.1855669593727	17.2947993673562	17.4083442087764	17.9936844361981
AT1G12250	0.711945274837485	6.41484844321914	0.00028336300845947	0.00169340887093575	699	719	624	1040	1008	707	61.2053246005564	70.9535085769864	67.0237111415534	112.416195887816	115.444808963465	77.5703347340978
AT1G12260	0.83593553438146	1.44332873834712	0.130295317584021	0.244635200925925	24	15	19	26	23	37	2.10147037255129	1.48025400369235	2.04078607642551	2.81040489719539	2.63415734738065	4.05955075694713
AT1G12270	-0.052552581815232	6.20303649754577	0.754147976287134	0.842808553232449	892	781	707	671	515	715	78.1046488464898	77.0718917922481	75.938724001728	72.5300648468502	58.9822188652623	78.4480754383026
AT1G12280	0.618670288428291	5.60965458914647	0.00230381761265953	0.00977465596371625	438	404	375	590	525	424	38.3518342990611	39.8681744994472	40.2786725610297	63.7745726671261	60.1275046684713	46.5202573228535
AT1G12290	1.58882787745202	5.07532927877286	1.60700901959030e-10	4.81201806881258e-09	246	185	112	400	439	486	21.5400713186508	18.2564660455389	12.0298968715609	43.2369984183906	50.2780467608741	53.3227477804406
AT1G12300	0.460960889687356	3.39853777041062	0.277498799759327	0.424211693969955	96	82	97	83	86	149	8.40588149020518	8.09205522018482	10.4187499691197	8.97167717181605	9.8494579075972	16.3479206158141
AT1G12310	-1.1715114352419	5.54954310592447	1.12680879471107e-09	2.87343512385482e-08	742	650	653	238	215	302	64.9704590180442	64.1443401600016	70.1385951529397	25.7260140589424	24.623644768993	33.1347115837306
AT1G12320	-1.29013981379675	3.29549830072911	0.0197354069469409	0.0562409297033011	193	144	101	36	18	95	16.8993242459333	14.2104384354465	10.848389143104	3.89132985765515	2.06151444577616	10.4231708624318
AT1G12330	-0.390615436255015	5.20737390652154	0.0855375585667919	0.177843068215167	553	414	369	250	221	370	48.4213798342027	40.8550105019087	39.6342138000532	27.0231240114941	25.3108162509184	40.5955075694713
AT1G12350	-0.20289328022296	5.07500556422794	0.359614825913476	0.511164341948842	423	383	334	309	264	242	37.0384153162166	37.7958188942779	35.8748710276905	33.4005812782067	30.235545204717	26.5516563021947
AT1G12360	-0.118284323057971	6.4502555887224	0.439675618472043	0.588746476581272	1090	970	832	747	723	723	95.4417794200379	95.7230922387717	89.3649481887379	80.7450945463444	82.804163572009	79.3258161425073
AT1G12370	-2.13986679622511	2.49682732407758	1.92398230523542e-05	0.000172677848766429	120	70	90	17	15	20	10.5073518627565	6.90785201723095	9.66688141464713	1.8375724327816	1.71792870481346	2.19435176051196
AT1G12380	-0.341639849150167	5.22767014847789	0.220788243936636	0.360287182306971	571	361	403	185	248	439	49.9974826136162	35.6247796888624	43.2861467789199	19.9971117685057	28.4030879195826	48.1660211432375
AT1G12390	-0.214614022416451	4.26773390492074	0.480226439275455	0.625995324807124	288	172	197	137	147	180	25.2176444706155	16.9735792423389	21.1597293187276	14.8086719582988	16.835701307172	19.7491658446076
AT1G12400	0.173429376508839	3.95072686971083	0.616442323004163	0.742443148853146	166	144	145	137	118	172	14.5351700768131	14.2104384354465	15.5744200569315	14.8086719582988	13.5143724778659	18.8714251404029
AT1G12410	0.20362158005368	6.84533614018559	0.223903304570109	0.363957970736886	1160	1149	1064	1158	1105	949	101.571068006646	113.387456682834	114.284020279828	125.171110421241	126.554081254592	104.121991036292
AT1G12420	-0.179605478146566	4.75688800443686	0.582802808323452	0.714911048407696	412	249	257	186	133	352	36.0752413954639	24.5722164612929	27.6043169284924	20.1052042645516	15.2323011826794	38.6205909850105
AT1G12430	-0.558778959928133	6.05021477105359	0.0041705305811054	0.0160886581835616	1007	746	759	389	392	632	88.1741943816314	73.6179657836327	81.5240332635241	42.0479809618849	44.8952034857919	69.3415156321779
AT1G12440	-0.698163979355496	5.78885383584015	0.000135253950270631	0.000907956460325572	820	712	637	349	307	452	71.8002377288359	70.2627233752633	68.4200384570025	37.7242811200458	35.1602741585156	49.5923497875703
AT1G12450	-0.829940557272238	3.60346546699624	0.0289732964861716	0.0763465677941611	185	176	126	79	70	76	16.1988341217496	17.3683136433235	13.533633980506	8.53930718763214	8.01700062246283	8.33853668994545
AT1G12460	0.0679852370228401	4.83838613628781	0.779165013482881	0.860426962056588	313	292	274	259	216	291	27.4066761086898	28.8156112718777	29.4302834179257	27.9959564759079	24.7381733493139	31.927818115449
AT1G12470	0.0638067809390105	6.54544923234975	0.689698581087152	0.79668794387603	1016	894	970	856	801	842	88.9622457713381	88.2231386200638	104.187499691197	92.5271766153559	91.737392837039	92.3822091175535
AT1G12480	-0.369722864459316	3.88715141934622	0.309790923422159	0.459565682027281	195	177	151	101	139	91	17.0744467769793	17.4669972435697	16.218878817908	10.9173421006436	15.9194726646048	9.98430051032942
AT1G12500	-0.850558991785109	5.26113315285611	0.000185808069570121	0.00119147465247057	590	499	471	190	204	325	51.6611466585527	49.243116522832	50.5900127366533	20.5375742487355	23.3638303854631	35.6582161083193
AT1G12520	0.0508846344277457	6.345966401745	0.77694023485564	0.859242857383997	907	847	774	601	651	928	79.4180678293343	83.5850094084944	83.1351801659653	64.9635901236319	74.5581057889044	101.817921687755
AT1G12530	0.481418827611538	4.64211957925554	0.0646737695460096	0.14341872840415	244	221	193	274	262	219	21.3649487876048	21.8090756544006	20.7300901447433	29.6173439165976	30.0064880440752	24.028151777606
AT1G12550	0.261323651565845	3.91852897392975	0.503283537196046	0.646289314204384	146	144	139	169	163	91	12.7839447663537	14.2104384354465	14.929961295955	18.26763183177	18.6681585923063	9.98430051032942
AT1G12570	-2.68660308835335	4.27692101755262	0.0282017754850764	0.0747521041995124	497	266	303	0	0	142	43.5179489649164	26.2498376654776	32.545167429312	0	0	15.5798974996349
AT1G12580	0.108803491256711	5.86542087341913	0.539014319733764	0.677728718723653	705	570	511	508	453	629	61.7306921936943	56.2496521403091	54.8864044764965	54.9109879913561	51.8814468853666	69.0123628681011
AT1G12620	0.311034987662688	4.08741039894956	0.322516187264235	0.473402213970817	178	155	144	154	149	187	15.5859052630888	15.2959580381542	15.4670102634354	16.6462443910804	17.0647584678137	20.5171889607868
AT1G12640	-0.245099653172306	5.63572613131785	0.167650723640351	0.294802139986143	643	563	503	409	386	393	56.3018937312701	55.558866938586	54.0271261285278	44.2098308828044	44.2080320038665	43.11901209406
AT1G12650	0.00468602182774475	5.07046061962311	0.989693821447429	0.997567417596804	420	327	317	256	248	380	36.7757315196476	32.2695372804931	34.0489045382571	27.67167898777	28.4030879195826	41.6926834497272
AT1G12680	0.387506868793537	5.66038436894707	0.0337041391206917	0.0860449188289199	535	456	401	504	519	472	46.8452770547893	44.9997217122473	43.0713271919278	54.4786180071722	59.4403331865459	51.7867015480822
AT1G12700	0.198397649729339	3.61584386125946	0.600700034533934	0.729270680470448	132	131	95	118	100	121	11.5580870490321	12.9275516322465	10.2039303821275	12.7549145334252	11.4528580320898	13.2758281510974
AT1G12710	-0.854530401534468	5.04218370491469	0.000201207873136008	0.00127338936912341	435	484	410	172	216	223	38.0891505024922	47.7628625191397	44.0380153333925	18.591909319908	24.7381733493139	24.4670221297084
AT1G12730	-0.158182335446827	4.84677732521637	0.562949475003456	0.698272169365047	345	349	264	234	290	178	30.2086366054249	34.4405764859086	28.3561854829649	25.2936440747585	33.2132882930603	19.5297306685564
AT1G12750	-0.446220218638063	5.3776248431664	0.0220115382839474	0.0612437042243633	579	531	412	288	294	338	50.6979727378	52.400991730709	44.2528349203846	31.1306388612412	33.6714026143439	37.0845447526521
AT1G12760	0.131981296367912	6.49910336334418	0.400268497638394	0.551216383445584	1010	934	795	853	837	781	88.4368781782003	92.1704826299101	85.390785829383	92.2028991272179	95.8604217285913	85.689436247992
AT1G12770	0.202955609769448	6.56480942723167	0.191456779829034	0.324730547524992	1044	896	852	893	909	845	91.4139612059813	88.4205058205561	91.5131440586595	96.526598969057	104.106479511696	92.7113618816303
AT1G12775	0.649709677808261	3.26335714992804	0.110085659773302	0.215282187546797	90	78	66	111	94	97	7.88051389706735	7.6973208192002	7.08904637074123	11.9982670611034	10.7656865501644	10.642606038483
AT1G12780	0.12204612326914	5.9812257970061	0.476943434050961	0.623108997742577	729	669	526	551	512	666	63.8321625662456	66.0193285646786	56.4975513789377	59.558965321333	58.6386331242996	73.0719136250483
AT1G12790	-0.282905273729917	2.95998456538406	0.573761093290135	0.707067436970315	104	73	87	43	38	101	9.10637161438894	7.20390281796942	9.34465203415889	4.64797732997699	4.35208605219411	11.0814763905854
AT1G12800	0.312737838413552	7.84469084674661	0.0852966946371776	0.177518805403806	2197	2137	2130	2539	2302	1800	192.372100353966	210.886853726036	228.782860146649	274.446847460734	263.644791898706	197.491658446076
AT1G12810	0.312252001903132	5.45876694143033	0.0937313650711361	0.190518663776701	463	404	375	427	429	415	40.5408659371354	39.8681744994472	40.2786725610297	46.155495811632	49.1327609576651	45.5327990306232
AT1G12820	-0.0296306228950634	6.3062488967463	0.851655006454768	0.912659033324237	966	819	754	714	646	690	84.5841824951896	80.8218686016021	80.9869842960437	77.1780421768272	73.9854628872999	75.7051357376626
AT1G12830	0.239508591706521	4.82557857604854	0.328369008604337	0.479075499560572	355	209	263	265	254	282	31.0842492606546	20.6248724514467	28.2487756894688	28.6445114521838	29.090259401508	30.9403598232186
AT1G12840	-0.232987121669406	6.91381558252241	0.132291269414397	0.247348378187014	1414	1422	1277	997	938	967	123.81162944948	140.328079550034	137.162306294493	107.768218557839	107.427808341002	106.096907620753
AT1G12845	-0.825424392356922	4.29002463019465	0.0222306243505935	0.0617489569980013	284	263	237	78	93	200	24.8673994085236	25.9537868647391	25.4561210585708	8.43121469158617	10.6511579698435	21.9435176051196
AT1G12850	-0.737175805403158	5.82963920831578	2.25585432492623e-05	0.000197442201167038	838	726	686	399	320	398	73.3763405082494	71.6442937787095	73.6831183383104	43.1289059223446	36.6491457026872	43.667600034188
AT1G12860	-0.0813474887606776	5.42370358039378	0.697987699178112	0.803069854972174	545	446	410	337	288	473	47.720889710019	44.0128857097857	44.0380153333925	36.4271711674941	32.9842311324185	51.8964191361078
AT1G12880	0.795773141556987	4.45540484149649	0.0127250313904977	0.0398044943606214	184	178	144	278	280	160	16.1112728562266	17.5656808438158	15.4670102634354	30.0497139007815	32.0680024898513	17.5548140840957
AT1G12900	0.214443197224318	8.27055522837467	0.212179130626991	0.350023647021053	2863	3156	2965	3041	3009	2617	250.687903192265	311.445442376869	318.470037715875	328.709280475815	344.616498185581	287.13092786299
AT1G12910	0.267120744848023	5.31557041228914	0.21847911467439	0.357493189543797	460	361	329	312	334	498	40.2781821405665	35.6247796888624	35.3378220602101	33.7248587663447	38.2525458271798	54.6393588367478
AT1G12920	-0.0535123457064459	6.60010715244119	0.74300693881574	0.835232358246073	1179	1005	952	747	731	1029	103.234732051582	99.1770182473872	102.254123408267	80.7450945463444	83.7203922145762	112.89939807834
AT1G12930	-0.0332185647968334	5.71979073757496	0.857458743044512	0.916475200973563	687	507	503	457	456	447	60.1545894142808	50.0325853248013	54.0271261285278	49.3982706930113	52.2250326263293	49.0437618474423
AT1G12950	-0.730950494864262	0.765163754426219	0.367431850928119	0.519016201121608	11	22	24	2	5	23	0.963173920752677	2.17103920541544	2.5778350439059	0.216184992091953	0.572642901604488	2.52350452458875
AT1G12970	0.407898221938902	4.50970561661417	0.152213486619209	0.273870642393976	222	218	177	268	225	180	19.4386009460995	21.5130248536621	19.011533448806	28.9687889403217	25.768930572202	19.7491658446076
AT1G12990	-0.583579259823765	5.64193706098798	0.00112200002106026	0.00541227396051109	740	584	576	368	307	371	64.7953364869982	57.6312225437553	61.8680410537416	39.7780385449193	35.1602741585156	40.7052251574969
AT1G13000	-0.430366750279814	5.20846583170253	0.0666971724116751	0.146965795336374	485	490	367	298	303	215	42.4672137786407	48.3549641206166	39.4193942130611	32.211563821701	34.702159837232	23.5892814255036
AT1G13020	-0.801773629771587	6.16323665531339	1.14857039133253e-06	1.47973902502639e-05	1087	907	892	424	407	541	95.179095623469	89.5060254232638	95.8095357985027	45.831218323494	46.6131321906053	59.3572151218485
AT1G13030	-0.0497638550879783	4.72077349681533	0.859594944792726	0.91753577607014	337	227	283	193	187	300	29.5081464812411	22.4011772558775	30.3969715593904	20.8618517368735	21.4168445200079	32.9152764076794
AT1G13040	0.787313580575701	3.76477940331691	0.0256482214163322	0.0693414226882315	120	106	88	141	141	165	10.5073518627565	10.4604616260926	9.45206182765497	15.2410419424827	16.1485298252466	18.1034020242237
AT1G13050	1.26978284377927	3.50293155140915	0.00177019432258729	0.00787140156055169	96	68	48	118	138	160	8.40588149020518	6.71048481673863	5.1556700878118	12.7549145334252	15.8049440842839	17.5548140840957
AT1G13060	0.00969401588969205	6.35766962496306	0.952755707123311	0.976370808393985	950	864	776	737	675	743	83.1832022468221	85.2626306126791	83.3499997529575	79.6641695858847	77.3067917166059	81.5201679030193
AT1G13080	2.12689330246401	5.81871173633905	6.55157596312389e-25	9.88387753887156e-23	254	215	199	955	772	670	22.2405614428345	21.2169740529236	21.3745489057198	103.228333723908	88.416064007733	73.5107839771507
AT1G13090	0.535240527630873	6.95016134307327	0.00196680169518696	0.00856542571661083	1188	1072	946	1403	1350	1061	104.022783441289	105.78881946388	101.609664647291	151.653771952505	154.613583433212	116.410360895159
AT1G13100	-1.13312498035652	3.95359591119992	0.00322989836482813	0.0130296961388239	185	264	207	104	83	62	16.1988341217496	26.0524704649853	22.2338272536884	11.2416195887816	9.5058721666345	6.80249045758708
AT1G13110	-1.48681424702776	6.42879605630844	2.27958013566485e-12	9.11970490306566e-11	1342	1457	1202	485	406	286	117.507218331827	143.78200555865	129.106571782287	52.4248605822986	46.4986036102844	31.379230175321
AT1G13120	0.146677818892343	5.6993947051136	0.402796013025147	0.553770963855025	615	482	470	494	438	497	53.8501782966269	47.5654953186474	50.4826029431572	53.3976930467124	50.1635181805532	54.5296412487222
AT1G13140	-1.2876540406544	1.46312834694435	0.0884065571913822	0.18214063958283	64	21	31	6	4	29	5.60392099347012	2.07235560516928	3.32970359837846	0.648554976275859	0.458114321283591	3.18181005274234
AT1G13145	-1.91010785817056	2.51890912549627	9.19455870504841e-05	0.000651297719311368	95	89	89	22	19	19	8.31832022468221	8.78284042190792	9.55947162115105	2.37803491301148	2.17604302609706	2.08463417248636
AT1G13150	1.09489087155508	2.56501063277743	0.0207795733246903	0.0584922782644281	49	44	25	63	68	75	4.29050201062556	4.34207841083088	2.68524483740198	6.80982725089652	7.78794346182104	8.22881910191985
AT1G13160	-0.159737506091822	5.79487298450071	0.421088857441424	0.571211413934715	755	588	525	397	379	606	66.1087554698428	58.0259569447399	56.3901415854416	42.9127209302527	43.4063319416202	66.4888583435124
AT1G13170	-1.55703615294202	5.64961762607784	7.77204013731422e-12	2.88177916010771e-10	906	765	703	169	182	320	79.3305065638114	75.4929541883096	75.5090848277437	18.26763183177	20.8442016184034	35.1096281681914
AT1G13180	-0.836772595766526	4.2476840312144	0.00517885062565111	0.0191343475256577	312	235	222	101	125	127	27.3191148431668	23.1906460578467	23.8449741561296	10.9173421006436	14.3160725401122	13.9341336792509
AT1G13190	-0.566497478521673	6.29810629227366	0.000383228174389349	0.00218998671084575	1109	972	897	556	477	633	97.1054434649744	95.920459439264	96.3465847659831	60.0994278015629	54.6301328130682	69.4512332202035
AT1G13195	0.161984776649528	4.40533454449884	0.571214197424552	0.704719781740522	244	207	181	223	189	168	21.3649487876048	20.4275052509544	19.4411726227903	24.1046266182528	21.6459016806497	18.4325547883005
AT1G13210	-1.55094785248073	6.85727410128936	2.69578316950399e-11	9.1698386882801e-10	1854	1964	1637	570	624	333	162.338586279587	193.814590883451	175.829831953082	61.6127227462066	71.4658341202401	36.5359568125241
AT1G13220	0.0896014824231485	6.09554598916342	0.588331028981834	0.719326040940855	791	630	677	568	593	687	69.2609610286697	62.1706681550785	72.7164301968456	61.3965377541146	67.9154481302923	75.3759829735858
AT1G13245	0.238149273698699	5.08451647937634	0.331889523355943	0.482999458769035	365	350	271	377	335	240	31.9598619158843	34.5392600861547	29.1080540374375	40.7508710093331	38.3670744075007	26.3322211261435
AT1G13250	-0.143354917049865	5.21346088346002	0.511825518758718	0.653944125111749	419	417	388	265	274	386	36.6881702541247	41.1510613026472	41.6749998764787	28.6445114521838	31.380831007926	42.3509889778808
AT1G13260	-1.393654974508	6.03298451241958	4.43474947667826e-11	1.45105883952968e-09	1132	999	876	326	376	233	99.1193525720027	98.5849166459102	94.0909791025654	35.2381537109883	43.0627462006575	25.5641980099643
AT1G13270	0.259172328302426	6.52939646816876	0.191311693666948	0.324540171840333	909	903	840	984	974	657	79.5931903603803	89.1112910222792	90.2242265367066	106.363016109241	111.550837232554	72.0844553328179
AT1G13280	-0.0970976327098772	5.93499842925468	0.595661407330436	0.725103565942187	752	653	600	476	424	657	65.8460716732739	64.4403909607401	64.4458760976475	51.4520281178848	48.5601180560606	72.0844553328179
AT1G13320	-0.0358693670902926	6.54934484474299	0.819588066616107	0.890267063896566	1049	1040	908	804	809	806	91.8517675335962	102.630944256003	97.5280924944399	86.9063668209651	92.6536214796062	88.432375948632
AT1G13330	-1.30400535266216	3.33713174969298	0.0132349414898973	0.0409613757917728	290	82	94	64	33	52	25.3927670016615	8.09205522018482	10.0965205886314	6.9179197469425	3.77944315058962	5.7053145773311
AT1G13340	-2.16420690655866	3.05612268412802	0.000300461697628703	0.00177891687544519	289	68	82	27	16	34	25.3052057361385	6.71048481673863	8.8076030666785	2.91849739324137	1.83245728513436	3.73039799287033
AT1G13350	-0.906158039252556	6.08715519869875	1.97337402412034e-07	3.09994216712478e-06	1009	907	884	415	331	498	88.3493169126773	89.5060254232638	94.950257450534	44.8583858590802	37.9089600862171	54.6393588367478
AT1G13360	0.888041485068687	6.64502831139986	8.18652128657413e-06	8.30971855092782e-05	977	753	532	1233	1241	909	85.5473564159423	74.3087509853557	57.1420101399141	133.278047624689	142.129968178234	99.7332875152686
AT1G13370	0.645582624379227	0.333424398053918	0.431874656564821	0.581016939257356	4	16	6	16	14	4	0.350245062091882	1.5789376039385	0.644458760976475	1.72947993673562	1.60340012449257	0.438870352102392
AT1G13380	0.0155133876755097	5.13310167620791	0.951112199164359	0.975445272033484	408	351	343	246	290	389	35.724996333372	34.6379436864009	36.8415591691552	26.5907540273102	33.2132882930603	42.6801417419576
AT1G13390	0.526812714056495	6.05879928158781	0.00107005845518898	0.00519213485143626	664	580	493	704	656	700	58.1406803072525	57.2364881427707	52.9530281935671	76.0971172163675	75.1307486905089	76.8023116179186
AT1G13410	0.368961657943881	2.95857350229037	0.444512297677648	0.593373626410224	80	56	74	73	98	51	7.00490124183765	5.52628161378476	7.94832471870986	7.89075221135628	11.223800871448	5.5955969893055
AT1G13430	-0.317852204354895	0.84209982453741	0.654072993936576	0.770210604729104	31	14	12	14	6	17	2.71439923121209	1.38157040344619	1.28891752195295	1.51329494464367	0.687171481925386	1.86519899643517
AT1G13440	0.0983617721959495	8.28299858235359	0.510093532635826	0.652237220851568	3385	3206	2936	2971	2651	2824	296.394883795255	316.379622389177	315.355153704489	321.142805752596	303.6152664307	309.842468584289
AT1G13448	0.159654464648357	3.9877370420075	0.635961022291509	0.756227297445674	172	155	143	154	153	125	15.0605376699509	15.2959580381542	15.3596004699393	16.6462443910804	17.5228727890973	13.7146985031997
AT1G13450	0.254512214109146	5.83660415760094	0.136891762216383	0.253741502221195	621	545	487	520	558	546	54.3755458897647	53.7825621341552	52.3085694325906	56.2080979439078	63.9069478190609	59.9058030619765
AT1G13460	-0.118954823974065	5.11410892770658	0.639762648446013	0.759194741277685	440	390	314	284	357	217	38.5269568301071	38.486604096001	33.7266751577689	30.6982688770573	40.8867031745605	23.8087166015548
AT1G13470	-2.74106721407139	5.23618191004705	3.64288690218678e-16	2.44048724908194e-14	694	727	634	134	75	44	60.7675182729416	71.7429773789557	68.0978090765142	14.4843944701609	8.58964352406732	4.82757387312631
AT1G13560	-0.135802505259657	6.32394765553176	0.404206902788029	0.5550184827499	995	877	789	688	689	615	87.1234591953557	86.5455174158791	84.7463270684065	74.3676372796318	78.9101918410985	67.4763166357428
AT1G13570	0.297953079641767	4.86618127536817	0.308118152433068	0.457810619241765	372	245	221	206	219	424	32.5727907745451	24.1774820603083	23.7375643626335	22.2670541854712	25.0817590902766	46.5202573228535
AT1G13580	-0.977054618558471	3.4780157849572	0.0226280872177418	0.0626241265486951	171	144	144	40	81	71	14.972976404428	14.2104384354465	15.4670102634354	4.32369984183906	9.27681500599271	7.78994874981746
AT1G13600	0.324445260848487	1.99607202589783	0.747237218382028	0.838166160514308	56	28	25	2	7	106	4.90343086928635	2.76314080689238	2.68524483740198	0.216184992091953	0.801700062246283	11.6300643307134
AT1G13630	0.685078406298912	3.15936766339837	0.111574148835181	0.217674225412605	78	82	54	89	80	116	6.82977871079171	8.09205522018482	5.80012884878828	9.62023214809191	9.16228642567181	12.7272402109694
AT1G13635	0.923561840160299	0.646120576477866	0.211119454912125	0.348713229204206	19	6	6	15	6	27	1.66366404493644	0.592101601476938	0.644458760976475	1.62138744068965	0.687171481925386	2.96237487669115
AT1G13640	-0.468707678299389	6.2244175103356	0.00775695559471453	0.0266054691805525	1044	912	801	480	470	702	91.4139612059813	89.9994434244946	86.0352445903595	51.8843981020687	53.8284327508219	77.0217467939698
AT1G13650	2.94486162742867	5.64875610396323	5.04583261569093e-46	2.21601755519777e-43	121	117	125	764	794	764	10.5949131282794	11.5459812288003	13.4262241870099	82.582666979126	90.9356927747927	83.8242372515569
AT1G13670	-1.64032769349119	0.990707021412459	0.119778736643241	0.229885395503318	34	24	26	0	0	23	2.977083027781	2.36840640590775	2.79265463089806	0	0	2.52350452458875
AT1G13690	-0.0774442199664833	4.98299575767669	0.731264060576328	0.826474645200985	415	302	313	283	254	265	36.3379251920328	29.8024472743392	33.6192653642728	30.5901763810114	29.090259401508	29.0751608267835
AT1G13700	-0.853241787058947	3.14833641325789	0.150292171686009	0.271005856663375	171	120	70	24	29	112	14.972976404428	11.8420320295388	7.51868554472555	2.59421990510344	3.32132882930603	12.288369858867
AT1G13710	-1.55202884528607	3.98596067935882	0.238084400482857	0.380585424288667	492	84	195	0	0	219	43.0801426373015	8.28942242067714	20.9449097317355	0	0	24.028151777606
AT1G13730	0.23153579328288	5.34307320877912	0.239877632627178	0.382525700464	456	363	364	391	393	358	39.9279370784746	35.8221468893548	39.0971648325728	42.2641659539768	45.0097320661128	39.2788965131641
AT1G13740	0.155115128121791	5.02628459579015	0.469337106833204	0.615740124956493	376	302	298	266	296	335	32.9230358366369	29.8024472743392	32.0081184618316	28.7526039482297	33.9004597749857	36.7553919885753
AT1G13750	-1.16339052745832	5.21780912653726	6.89492439013085e-07	9.39754418773489e-06	533	571	508	222	214	159	46.6701545237433	56.3483357405553	54.5641750960082	23.9965341222068	24.5091161886721	17.4450964960701
AT1G13770	0.252319304656443	4.86868057274235	0.268724291471392	0.414235161958334	344	268	236	282	248	300	30.1210753399019	26.4472048659699	25.3487112650747	30.4820838849654	28.4030879195826	32.9152764076794
AT1G13780	-0.56352421571083	3.50031924266731	0.145630748276998	0.264994059312984	154	138	128	84	80	70	13.4844348905375	13.6183368339696	13.7484535674981	9.07976966786203	9.16228642567181	7.68023116179186
AT1G13790	0.478834114491897	4.44432248090185	0.177900611663352	0.308110576487847	249	151	178	148	160	362	21.8027551152197	14.9012236371696	19.1189432423021	15.9976894148045	18.3245728513436	39.7177668652665
AT1G13800	0.688510891034092	2.59564318649845	0.133801972227289	0.249465434071275	51	42	49	59	55	77	4.4656245416715	4.14471121033857	5.26307988130788	6.37745726671261	6.29907191764937	8.44825427797105
AT1G13810	0.189240465481028	4.1934646235715	0.542177048099641	0.680709294301073	199	169	169	177	179	148	17.4246918390711	16.6775284416004	18.1522551008374	19.1323718001378	20.5006158774407	16.2382030277885
AT1G13820	0.911567985119984	6.24447026297606	1.17874022274511e-05	0.000113470253395576	543	574	538	1033	888	655	47.545767178973	56.6443865412938	57.7864689008906	111.659548415494	101.701379324957	71.8650201567667
AT1G13830	0.055865956638687	0.905345685846265	0.967674079816289	0.984663929533999	35	11	8	5	10	30	3.06464429330397	1.08551960270772	0.859278347968634	0.540462480229883	1.14528580320898	3.29152764076794
AT1G13860	-0.0713018219210571	5.68223381748312	0.686567534313552	0.794742235145477	624	534	508	428	417	465	54.6382296863337	52.6970425314475	54.5641750960082	46.2635883076779	47.7584179938143	51.0186784319031
AT1G13870	-0.516694583252953	4.27140246529564	0.0752497382052431	0.161542534884882	283	237	198	127	129	157	24.7798381430007	23.3880132583391	21.2671391122237	13.727746997839	14.7741868613958	17.2256613200189
AT1G13880	0.291196017029127	5.54828830940312	0.126562235439702	0.239662812985124	576	418	354	414	459	473	50.4352889412311	41.2497449028934	38.023066897612	44.7502933630343	52.568618367292	51.8964191361078
AT1G13900	-0.465028581281972	5.66001294202186	0.0122613922548014	0.0386910258872171	636	669	544	343	371	396	55.6889648726093	66.0193285646786	58.4309276618671	37.0757261437699	42.490103299053	43.4481648581368
AT1G13910	0.39917167493324	3.99663975744245	0.22851381029286	0.369265611841194	192	129	117	168	146	157	16.8117629804104	12.7301844317542	12.5669458390413	18.1595393357241	16.7211727268511	17.2256613200189
AT1G13920	-0.348554025989755	3.79397130825083	0.41291913771944	0.563105224865394	143	181	156	149	98	66	12.5212609697848	17.8617316445543	16.7559277853884	16.1057819108505	11.223800871448	7.24136080968947
AT1G13930	-0.21511893309258	7.93072264471492	0.243751007367245	0.387301106174535	2739	2946	2580	2276	2022	1591	239.830306267416	290.721886325177	277.117267219884	246.018521000642	231.576789408855	174.560682548726
AT1G13940	0.444134183881261	5.62550169863822	0.012551237030824	0.0393231506277136	537	420	376	467	490	532	47.0203995858352	41.4471121033857	40.3860823545258	50.479195653471	56.1190043572398	58.3697568296181
AT1G13950	1.00356237785244	4.67569075027887	0.00101671134504978	0.00496007561397649	186	209	142	326	350	205	16.2863953872725	20.6248724514467	15.2521906764433	35.2381537109883	40.0850031123142	22.4921055452476
AT1G13960	0.334530821480123	5.5937177546913	0.0939419931062219	0.190731005728196	538	431	390	469	530	401	47.1079608513582	42.5326317060934	41.8898194634709	50.695380645563	60.7001475700757	43.9967527982648
AT1G13970	-0.207398971247918	2.0383986022556	0.711468503916255	0.812685178995099	51	45	37	29	19	48	4.4656245416715	4.44076201107704	3.97416235935493	3.13468238533332	2.17604302609706	5.2664442252287
AT1G13980	-0.484705175458196	6.59291346778976	0.00196276858908749	0.00855163042904233	1348	1176	1052	643	638	834	118.032585924964	116.05191388948	112.995102757875	69.5034749575629	73.0692342447327	91.5044684133487
AT1G13990	1.09056010132544	6.78373724900599	6.32342514806061e-08	1.11282147106965e-06	862	748	633	1532	1415	952	75.4778108808007	73.815332984125	67.9903992830181	165.597703942436	162.05794115407	104.451143800369
AT1G14000	-0.266433209545083	6.37056843353218	0.125834014169642	0.238707777119853	984	987	880	724	669	565	86.1602852746031	97.4007134429563	94.5206182765497	78.258967137287	76.6196202346805	61.9904372344629
AT1G14010	0.496536815752422	5.60211161170994	0.00612278244953635	0.0219370104333189	451	440	382	475	495	516	39.4901307508597	43.4207841083088	41.0305411155023	51.3439356218388	56.6916472588443	56.6142754212086
AT1G14020	-0.478995570036706	5.03361633037251	0.0291252331157613	0.0766753672661236	479	370	360	234	196	287	41.9418461855029	36.5129320910779	38.6675256585885	25.2936440747585	22.4476017428959	31.4889477633466
AT1G14030	-0.0687586196080419	6.21440596874371	0.698195428332933	0.803215335592512	895	796	719	681	665	542	78.3673326430587	78.5521457959405	77.227641523681	73.61098980731	76.1615059133969	59.4669327098741
AT1G14040	-0.126584391411372	3.65449029466483	0.752388602462319	0.841651437734918	181	113	121	104	77	132	15.8485890596577	11.1512468278157	12.9965850130256	11.2416195887816	8.81870068470912	14.4827216193789
AT1G14060	-0.463966625967934	4.54002387752326	0.078638153802273	0.166873332209782	335	249	267	166	148	196	29.3330239501951	24.5722164612929	28.6784148634532	17.9433543436321	16.9502298874928	21.5046472530172
AT1G14070	0.178173031624187	3.99382171368194	0.604166129200871	0.732119394898327	175	175	121	119	142	179	15.3232214665199	17.2696300430774	12.9965850130256	12.8630070294712	16.2630584055675	19.639448256582
AT1G14090	0.917218803922673	4.20897249529943	0.00205369984334378	0.00885217013845833	166	123	117	212	195	223	14.5351700768131	12.1380828302772	12.5669458390413	22.915609161747	22.333073162575	24.4670221297084
AT1G14130	0.0213126790484006	4.24140619342208	0.950002137388798	0.974812681267644	243	190	162	140	180	174	21.2773875220819	18.7498840467697	17.4003865463648	15.1329494464367	20.6151444577616	19.090860316454
AT1G14140	-0.107396329245808	4.51269831489834	0.689408076168707	0.796652220289315	260	242	240	186	191	194	22.7659290359724	23.8814312595698	25.778350439059	20.1052042645516	21.8749588412914	21.285212076966
AT1G14150	0.192495670475239	6.24010144197377	0.397547826405948	0.548348526888662	664	801	741	806	784	502	58.1406803072525	79.0455637971713	79.5906569805947	87.1225518130571	89.7904069715837	55.0782291888502
AT1G14160	-1.53054226304884	1.79745216362633	0.00947993238212549	0.0314243380858682	52	56	44	22	14	7	4.55318580719447	5.52628161378476	4.72603091382749	2.37803491301148	1.60340012449257	0.768023116179186
AT1G14170	-3.01545785581723	4.93450242172432	3.30605421388182e-33	8.95034923684199e-31	599	567	539	58	51	66	52.4491980482594	55.9536013395707	57.8938786943867	6.26936477066664	5.84095759636578	7.24136080968947
AT1G14180	-1.09730293044906	3.55067545015695	0.0412903425815091	0.100830475773924	252	117	138	34	34	128	22.0654389117886	11.5459812288003	14.8225515024589	3.6751448655632	3.89397173091052	14.0438512672765
AT1G14190	0.222908702573923	2.05236458851982	0.728533652861671	0.824364680063693	58	33	27	29	13	72	5.07855340033229	3.25655880812316	2.90006442439414	3.13468238533332	1.48887154417167	7.89966633784305
AT1G14200	-2.48068433934384	4.63576173805038	2.07284848939879e-19	2.00812277921511e-17	459	431	427	70	56	70	40.1906208750435	42.5326317060934	45.8639818228258	7.56647472321835	6.41360049797027	7.68023116179186
AT1G14205	0.3185085211651	3.36717687572653	0.433446906922482	0.582576932910025	120	77	91	98	86	112	10.5073518627565	7.59863721895404	9.77429120814321	10.5930646125057	9.8494579075972	12.288369858867
AT1G14210	-0.175582442724943	4.15869465004597	0.614366108757691	0.740756942148336	254	170	176	116	109	215	22.2405614428345	16.7762120418466	18.9041236553099	12.5387295413333	12.4836152549778	23.5892814255036
AT1G14230	-0.230976711489804	5.07478053246982	0.295573593326199	0.444011928010465	434	379	338	279	289	237	38.0015892369692	37.4010844932933	36.3045102016748	30.1578063968274	33.0987597127394	26.0030683620667
AT1G14240	-0.420927449384365	1.11534606738568	0.745885665212568	0.837505732719504	50	17	7	0	0	45	4.37806327614853	1.67762120418466	0.751868554472555	0	0	4.93729146115191
AT1G14250	-0.973679071742134	5.816943411964	0.000161294876210262	0.00105621956214162	717	730	879	317	209	481	62.7814273799699	72.0390281796942	94.4132084830536	34.2653212465746	23.9364732870676	52.7741598403126
AT1G14260	-1.83072830518638	1.52063698281442	0.00190921313844436	0.00836253972851859	60	29	42	9	8	13	5.25367593137824	2.86182440713853	4.51121132683533	0.972832464413788	0.916228642567181	1.42632864433277
AT1G14270	0.195680397433626	6.3076638171635	0.246587594476255	0.390552222281955	831	751	750	814	725	669	72.7634116495886	74.1113837848634	80.5573451220594	87.9872917814249	83.0332207326508	73.401066389125
AT1G14280	0.80598363242032	6.13008109319125	5.25255393395293e-06	5.57498514482878e-05	553	631	430	778	754	801	48.4213798342027	62.2693517553247	46.1862112033141	84.0959619237697	86.3545495619568	87.883788008504
AT1G14290	-0.303890249466094	4.73528848724715	0.324174731611733	0.474990007476474	338	351	241	155	151	323	29.5957077467641	34.6379436864009	25.8857602325551	16.7543368871264	17.2938156284555	35.4387809322682
AT1G14300	0.573219358474891	5.23941111827172	0.0065132941846348	0.0230726354133245	384	308	274	338	362	486	33.6235259608207	30.3945488758162	29.4302834179257	36.5352636635401	41.4593460761649	53.3227477804406
AT1G14310	0.648436648870305	4.50682120695977	0.01938031345622	0.055412779924085	225	194	144	263	250	207	19.7012847426684	19.1446184477543	15.4670102634354	28.4283264600918	28.6321450802244	22.7115407212988
AT1G14320	-0.509949879178812	7.0181684983535	0.00160029290924182	0.00723886215732344	1742	1530	1545	873	801	1143	152.531724541015	150.985908376619	165.948130951442	94.3647490481375	91.737392837039	125.407203113259
AT1G14330	-0.330750920790753	4.32852787590867	0.271823787472286	0.417701073930082	311	216	186	159	117	189	27.2315535776439	21.3156576531698	19.9782215902707	17.1867068713103	13.399843897545	20.736624136838
AT1G14340	0.591409432784978	5.12293228778169	0.00706392667328862	0.0246476664626065	344	304	236	393	374	323	30.1210753399019	29.9998144748315	25.3487112650747	42.4803509460688	42.8336890400157	35.4387809322682
AT1G14345	0.0391549512848969	5.998824372135	0.835438721340485	0.901341601149252	658	673	651	599	585	505	57.6153127141147	66.4140629656632	69.9237755659476	64.7474051315399	66.9992194877251	55.407381952927
AT1G14350	-0.700744047339068	5.31639774471498	0.143625250566771	0.262476582541996	616	479	469	120	96	603	53.9377395621499	47.2694445179089	50.3751931496612	12.9710995255172	10.9947437108062	66.1597055794356
AT1G14360	1.10147971107267	6.12110711739605	9.9485115117259e-11	3.07206926572248e-09	539	431	435	835	877	766	47.1955221168812	42.5326317060934	46.7232601707945	90.2572341983904	100.441564941427	84.0436724276081
AT1G14370	0.0272535366856963	5.20639285002487	0.904554479336156	0.945723424627367	502	361	307	377	311	282	43.9557552925312	35.6247796888624	32.9748066032963	40.7508710093331	35.6183884797992	30.9403598232186
AT1G14380	-0.948128901899994	5.80885976156503	1.14008679543098e-05	0.000110238419847878	915	737	693	256	282	471	80.1185579535181	72.7298133814172	74.4349868927829	27.67167898777	32.2970596504931	51.6769839600567
AT1G14390	-1.84594620807437	1.80704713812262	0.0128945753432947	0.0401695290841003	59	54	48	6	2	30	5.16611466585527	5.32891441329244	5.1556700878118	0.648554976275859	0.229057160641795	3.29152764076794
AT1G14400	0.308374032816965	6.42376394906672	0.0406504786880631	0.0997238592741051	895	794	742	805	793	892	78.3673326430587	78.3547785954482	79.6980667740908	87.0144593170111	90.8211641944718	97.8680885188334
AT1G14410	-0.40486611842057	5.17637476974522	0.0486564768793146	0.114899982383307	502	393	408	252	259	302	43.9557552925312	38.7826548967395	43.8231957464003	27.2393090035861	29.6629023031125	33.1347115837306
AT1G14430	-1.31626537049689	2.45422188599144	0.0333149710511895	0.0852373636560784	81	82	73	8	20	52	7.09246250736062	8.09205522018482	7.84091492521378	0.864739968367812	2.29057160641795	5.7053145773311
AT1G14440	-1.01875448808159	4.54568186836899	0.105056526927798	0.207685519823355	456	229	310	45	31	341	39.9279370784746	22.5985444563698	33.2970359837846	4.86416232206894	3.55038598994783	37.4136975167289
AT1G14450	-0.651330881409631	4.97586030600041	0.0029517952820155	0.0120854216197374	431	423	357	200	209	229	37.7389054404003	41.7431629041241	38.3452962781003	21.6184992091953	23.9364732870676	25.1253276578619
AT1G14460	-1.01657870196278	5.28318957463228	0.000186709848455118	0.00119518346761117	652	502	498	161	165	355	57.0899451209768	49.5391673235705	53.4900771610475	17.4028918634022	18.8972157529481	38.9497437490873
AT1G14470	0.926891739308341	2.66582091808928	0.0564133156927064	0.128815292667239	62	35	40	62	90	59	5.42879846242418	3.45392600861547	4.29639173984317	6.70173475485054	10.3075722288808	6.47333769351028
AT1G14480	0.445587530130675	3.13599833092561	0.293659458147896	0.441942725508442	89	73	70	78	94	88	7.79295263154438	7.20390281796942	7.51868554472555	8.43121469158617	10.7656865501644	9.65514774625262
AT1G14490	0.939819572433588	1.08003172849707	0.131375375609937	0.246171569942087	18	7	17	23	19	25	1.57610277941347	0.690785201723095	1.82596648943335	2.48612740905746	2.17604302609706	2.74293970063995
AT1G14510	-0.178841167574912	5.6187289431349	0.35300261372263	0.50416240973383	715	501	454	354	376	479	62.606304848924	49.4404837233243	48.76404624722	38.2647436002757	43.0627462006575	52.5547246642614
AT1G14520	-0.677388715045774	3.4508490998566	0.149703286064241	0.270215183348944	189	117	118	108	67	39	16.5490791838414	11.5459812288003	12.6743556325373	11.6739895729655	7.67341488150014	4.27898593299832
AT1G14530	-0.193073341143561	4.29232820805787	0.505680391402117	0.64832772979356	235	211	209	139	160	176	20.5768973978981	20.822239651939	22.4486468406806	15.0248569503907	18.3245728513436	19.3102954925052
AT1G14560	0.169252377450549	4.9904165564471	0.433751774582183	0.582804164015343	342	316	286	279	269	332	29.9459528088559	31.1840176777854	30.7192009398787	30.1578063968274	30.8081881063215	36.4262392244985
AT1G14570	0.0115331536725923	6.38162983664492	0.94243325158541	0.970157348549333	1027	853	763	775	680	737	89.9254196920908	84.1771110099714	81.9536724375084	83.7716844356318	77.8794346182104	80.8618623748657
AT1G14580	-1.10089983222287	4.91123375630256	1.01894870848236e-06	1.33008476391921e-05	481	441	373	158	163	177	42.1169687165489	43.519467708555	40.0638529740376	17.0786143752643	18.6681585923063	19.4200130805308
AT1G14590	0.401675908097926	4.72703752604865	0.0989304485121522	0.198353987892647	276	222	223	259	271	254	24.1669092843399	21.9077592546467	23.9523839496257	27.9959564759079	31.0372452669633	27.8682673585019
AT1G14600	0.17101190999957	2.75763694525923	0.730467002759455	0.825917922966709	93	61	46	74	55	53	8.14319769363627	6.01969961501554	4.94085050081964	7.99884470740226	6.29907191764937	5.81503216535669
AT1G14610	-0.169679846067328	7.34029979996946	0.260814427623244	0.40548108347374	2009	1751	1681	1276	1178	1560	175.910582435648	172.79498403102	180.555862866909	137.926024954666	134.914667618017	171.159437319933
AT1G14620	0.347849329507064	4.99068337619863	0.205259924280804	0.34166191220092	372	259	260	226	248	466	32.5727907745451	25.5590524637545	27.9265463089806	24.4289041063907	28.4030879195826	51.1283960199287
AT1G14630	-1.00800647455167	2.56252408022483	0.131390316708479	0.246176225740393	118	68	59	10	18	73	10.3322293317105	6.71048481673863	6.33717781626867	1.08092496045977	2.06151444577616	8.00938392586865
AT1G14640	1.10170515288248	4.47296639691264	0.000119220450219119	0.000814714300719384	188	158	105	290	258	240	16.4615179183185	15.5920088388927	11.2780283170883	31.3468238533332	29.5483737227916	26.3322211261435
AT1G14642	0.455570041430168	0.247208039336197	0.562592688917058	0.698004853479053	13	11	3	14	7	9	1.13829645179862	1.08551960270772	0.322229380488238	1.51329494464367	0.801700062246283	0.987458292230382
AT1G14650	0.359577938870808	7.13183009123772	0.0160702011777276	0.0478018341173134	1550	1213	1154	1306	1301	1533	135.719961560604	119.703207098588	123.950901694475	141.168799836045	149.001682997488	168.197062443242
AT1G14660	0.199717597326257	4.51783747137484	0.457091197533526	0.605299741145475	285	228	167	221	186	232	24.9549606740466	22.4998608561237	17.9374355138452	23.8884416261608	21.302315939687	25.4544804219387
AT1G14670	-0.662645192120009	6.84752457639072	2.61065479153059e-05	0.000223030323654476	1542	1474	1436	721	723	898	135.019471436421	145.459626762834	154.24046346037	77.934689649149	82.804163572009	98.526394046987
AT1G14680	-0.571223029895994	1.89785808513218	0.26234038310816	0.407244756214482	49	43	41	20	25	29	4.29050201062556	4.24339481058472	4.40380153333925	2.16184992091953	2.86321450802244	3.18181005274234
AT1G14685	-0.363292089454856	5.87208657544315	0.0370562031418416	0.0927014864167363	761	669	653	413	408	523	66.6341230629806	66.0193285646786	70.1385951529397	44.6422008669883	46.7276607709262	57.3822985373877
AT1G14687	0.130123057829734	2.69539580881436	0.798982697609426	0.874905532627166	98	37	59	67	40	66	8.58100402125112	3.65129320910779	6.33717781626867	7.24219723508043	4.58114321283591	7.24136080968947
AT1G14690	0.387248509193763	6.28021387781615	0.0161390127301344	0.0479343715938752	888	648	616	803	678	831	77.7544037843979	63.9469729595093	66.1644327935848	86.7982743249191	77.6503774575686	91.1753156492719
AT1G14700	1.42293183818127	5.56824481944168	9.29172235782734e-14	4.613877109491e-12	291	303	223	584	575	652	25.4803282671844	29.9011308745854	23.9523839496257	63.1260176908503	65.8539336845161	71.5358673926899
AT1G14710	-0.0790713531214297	6.81521374787465	0.659111293249795	0.774298073381425	1372	1177	1122	837	773	1284	120.134056297516	116.150597489726	120.513788302601	90.4734191904823	88.5305925880539	140.877383024868
AT1G14720	-0.0688222216439515	5.78227778894547	0.696194584104988	0.802127532540481	710	555	527	480	462	461	62.1684985213091	54.7693981366168	56.6049611724338	51.8843981020687	52.9122041082547	50.5798080798007
AT1G14730	0.223574155385205	2.6503175446978	0.74476851573095	0.836584072774285	108	42	35	25	28	123	9.45661667648082	4.14471121033857	3.75934277236277	2.70231240114941	3.20680024898513	13.4952633271486
AT1G14740	0.0483343573366076	6.72776143158331	0.788206199257785	0.866947858188535	1379	1004	950	802	804	1238	120.746985156176	99.078334647141	102.039303821275	86.6901818288732	92.0809785780017	135.83037397569
AT1G14750	-0.390010780924248	1.78958105517123	0.579949551487655	0.712516659582899	59	17	42	12	13	50	5.16611466585527	1.67762120418466	4.51121132683533	1.29710995255172	1.48887154417167	5.4858794012799
AT1G14770	-0.107999299558811	3.88003683096789	0.760267576035638	0.847156523747875	195	155	132	107	123	137	17.0744467769793	15.2959580381542	14.1780927414825	11.5658970769195	14.0870153794704	15.0313095595069
AT1G14780	-0.57116997399637	0.844307431234272	0.417180657493235	0.567311727381738	17	20	22	4	6	24	1.4885415138905	1.97367200492313	2.36301545691374	0.432369984183906	0.687171481925386	2.63322211261435
AT1G14790	-0.519323981269244	6.46371713736031	0.00058828807783247	0.00315162300954273	1194	1107	991	630	612	657	104.548151034427	109.242745472495	106.443105354615	68.0982725089652	70.0914911563894	72.0844553328179
AT1G14800	-2.03338838064311	1.33160415101888	0.00150911239491042	0.00689904886898324	46	35	35	3	11	9	4.02781821405665	3.45392600861547	3.75934277236277	0.32427748813793	1.25981438352987	0.987458292230382
AT1G14810	-0.605343934158655	6.00370646670942	0.000243597188211637	0.00149509665547409	903	794	753	419	422	492	79.0678227672424	78.3547785954482	80.8795745025477	45.2907558432642	48.3310608954188	53.9810533085942
AT1G14820	-0.421601093304314	4.94155218814606	0.0530933437579237	0.123083138145202	433	355	326	219	220	246	37.9140279714463	35.0326780873855	35.0155926797218	23.6722566340689	25.1962876705975	26.9905266542971
AT1G14830	-0.394925958849059	6.57653801342268	0.00917436996591622	0.0305498017921487	1289	1104	1046	742	701	714	112.866471259109	108.946694671757	112.350643996899	80.2046320661146	80.2845348049492	78.338357850277
AT1G14840	-0.32077680791166	5.9649193638704	0.0552104409418259	0.12694868462284	802	688	702	489	470	493	70.2241349494224	67.8943169693556	75.4016750342476	52.8572305664825	53.8284327508219	54.0907708966198
AT1G14850	-0.449634987229007	6.24413816634982	0.00757287185037433	0.0261054711981419	1132	847	812	534	472	680	99.1193525720027	83.5850094084944	87.2167523188163	57.7213928885514	54.0574899114637	74.6079598574066
AT1G14870	-2.71400741674021	1.30817128589275	0.000734479963589244	0.00379689445995664	72	37	17	0	6	9	6.30441111765388	3.65129320910779	1.82596648943335	0	0.687171481925386	0.987458292230382
AT1G14880	-6.02586590819395	5.36460774360895	6.81893049146876e-80	8.42265770643107e-77	787	944	800	15	11	6	68.9107159665779	93.1573186323716	85.9278347968634	1.62138744068965	1.25981438352987	0.658305528153588
AT1G14890	0.0172962560144461	5.02343373132426	0.97611528384174	0.989178871631848	472	353	217	120	102	661	41.3289173268421	34.8353108868932	23.3079251886492	12.9710995255172	11.6819151927316	72.5233256849203
AT1G14900	-0.895270216106492	4.61324253199826	0.0535224971581657	0.123932643390372	480	231	306	65	85	306	42.0294074510259	22.7959116568621	32.8673968098002	7.02601224298847	9.7349293272763	33.573581935833
AT1G14910	0.0214953815865037	6.25950380707663	0.901844187073923	0.944222646171961	881	791	736	638	574	819	77.1414749257371	78.0587277947097	79.0536080131143	68.963012477333	65.7394051041952	89.8587045929648
AT1G14920	-0.711159519702179	6.31098545968928	0.000698816618858307	0.00364014571388949	1176	1027	925	398	431	763	102.972048255013	101.348057452803	99.3540589838733	43.0208134262986	49.3618181183069	83.7145196635313
AT1G14970	-0.203506558590451	4.31425659787783	0.594728885416914	0.72454072512793	264	184	222	113	99	277	23.1161740980642	18.1577824452928	23.8449741561296	12.2144520531953	11.3383294517689	30.3917718830906
AT1G14980	0.219034563593759	5.85253419663549	0.218721223929789	0.357830095076526	627	519	543	489	507	635	54.9009134829026	51.2167885277552	58.323517868371	52.8572305664825	58.0659902226951	69.6706683962547
AT1G14990	0.27082248205354	4.51495923689097	0.33895045045586	0.49028052263042	239	208	205	253	224	170	20.92714245999	20.5261888512005	22.0190076666962	27.3474014996321	25.6544019918811	18.6519899643517
AT1G15000	-0.0474369082846838	5.36981418197605	0.839247817301215	0.904167826718486	558	383	398	258	352	457	48.8591861618176	37.7958188942779	42.7490978114395	27.8878639798619	40.314060272956	50.1409377276983
AT1G15002	-1.58463139802561	0.930907551128149	0.0266034932332102	0.0714112998053061	36	18	26	3	4	15	3.15220555882694	1.77630480443081	2.79265463089806	0.32427748813793	0.458114321283591	1.64576382038397
AT1G15010	-0.907933376237685	2.24853012372782	0.226466472824971	0.366946974526248	136	48	15	15	48	17	11.908332111124	4.73681281181551	1.61114690244119	1.62138744068965	5.49737185540309	1.86519899643517
AT1G15020	-0.122342698742933	5.11148920208603	0.574117689148626	0.707317525053358	468	359	320	253	267	347	40.9786722647502	35.4274124883701	34.3711339187454	27.3474014996321	30.5791309456797	38.0720030448825
AT1G15030	-0.157563550510284	5.6470944752237	0.42890607989955	0.578331307042399	606	566	499	335	380	530	53.0621269069202	55.8549177393245	53.5974869545435	36.2109861754021	43.5208605219411	58.1503216535669
AT1G15040	-2.33655637689712	1.56240917177713	0.000110960496942509	0.000766216736923411	44	58	40	8	9	6	3.85269568301071	5.72364881427707	4.29639173984317	0.864739968367812	1.03075722288808	0.658305528153588
AT1G15060	0.626478252199304	6.05402824810644	0.000359771831679517	0.00207233188851131	643	504	512	788	688	629	56.3018937312701	49.7365345240628	54.9938142699926	85.1768868842295	78.7956632607776	69.0123628681011
AT1G15080	-0.529649810057792	2.90967697771695	0.26386526766579	0.408989490912027	124	87	67	55	62	38	10.8575969248484	8.5854732214156	7.19645616423731	5.94508728252871	7.10077197989565	4.16926834497272
AT1G15100	0.394125911997217	5.04660084396684	0.0972224902140583	0.195725345005342	304	319	275	383	326	266	26.6186247189831	31.4800684785239	29.5376932114218	41.399425985609	37.3363171846126	29.1848784148091
AT1G15110	0.147181752351046	4.06799930977136	0.704519365473838	0.807669599156532	228	142	137	115	104	245	19.9639685392373	14.0130712349542	14.7151417089629	12.4306370452873	11.9109723533734	26.8808090662715
AT1G15120	-0.31343182386244	5.6462358489625	0.0789779746212977	0.167418396700709	618	585	547	375	364	430	54.1128620931958	57.7299061440015	58.7531570423553	40.5346860172412	41.6884032368067	47.1785628510071
AT1G15125	-4.96759703081256	4.33482623529534	1.00005453045437e-35	3.18775446538222e-33	582	357	307	12	8	12	50.9606565343689	35.2300452878778	32.9748066032963	1.29710995255172	0.916228642567181	1.31661105630718
AT1G15130	-0.189248890613008	6.8602747680059	0.221922826392179	0.361660824440391	1424	1325	1174	1010	928	901	124.68724210471	130.755770326157	126.099097564397	109.173421006436	106.282522537793	98.8555468110638
AT1G15140	-0.00020001729711138	6.61158300583425	1	1	1053	1037	992	966	874	708	92.202012595688	102.334893455264	106.550515148111	104.417351180413	100.097979200465	77.6800523221234
AT1G15150	1.45867409731155	2.19638989261798	0.0145336086973034	0.0441413414299687	20	17	36	87	36	48	1.75122531045941	1.67762120418466	3.86675256585885	9.40404715599995	4.12302889155231	5.2664442252287
AT1G15160	0.976145186753555	3.50839783733179	0.0175963645886344	0.051397717021162	103	66	73	109	104	181	9.01881034886597	6.51311761624632	7.84091492521378	11.7820820690114	11.9109723533734	19.8588834326332
AT1G15165	0.520387301387137	3.61515505145384	0.164631015586838	0.290863826304549	117	100	98	133	120	120	10.2446680661876	9.86836002461564	10.5261597626158	14.3763019741149	13.7434296385077	13.1661105630718
AT1G15170	0.889816457657947	4.49563859639605	0.00698730125800136	0.0244218912085607	160	193	143	338	251	169	14.0098024836753	19.0459348475082	15.3596004699393	36.5352636635401	28.7466736605453	18.5422723763261
AT1G15175	0.338754439462347	3.04919693840789	0.451656713579361	0.600275160085333	82	68	76	75	60	104	7.18002377288359	6.71048481673863	8.16314430570202	8.10693720344824	6.87171481925386	11.4106291546622
AT1G15180	1.1555405143956	6.20569482345385	8.45194832469872e-13	3.61549469136409e-11	528	495	427	879	880	908	46.2323481961285	48.8483821218474	45.8639818228258	95.0133040244133	100.78515068239	99.623569927243
AT1G15190	0.189546034469218	1.31804313122926	0.793921857928435	0.871101358996205	26	21	21	18	12	35	2.27659290359724	2.07235560516928	2.25560566341766	1.94566492882758	1.37434296385077	3.84011558089593
AT1G15200	0.421514894630468	6.72432969775656	0.00508010858794774	0.0188187790109862	1058	939	870	1022	972	1186	92.6398189233029	92.6639006311408	93.4465203415889	110.470530958988	111.321780071912	130.125059398359
AT1G15210	-1.84845404523111	0.554782606742043	0.04142326942479	0.101017778090094	38	15	10	2	0	12	3.32732808987288	1.48025400369235	1.07409793496079	0.216184992091953	0	1.31661105630718
AT1G15215	0.4919569950263	4.66312648535062	0.0459964984353095	0.109653654834381	237	224	202	265	251	255	20.752019928944	22.105126455139	21.696778286208	28.6445114521838	28.7466736605453	27.9779849465275
AT1G15220	0.0898841907190365	3.83316936668845	0.804482321734674	0.879222702230955	177	140	119	111	153	114	15.4983439975658	13.8157040344619	12.7817654260334	11.9982670611034	17.5228727890973	12.5078050349182
AT1G15230	0.847699604766023	5.65331958398243	4.07503145378003e-06	4.43962770788615e-05	446	388	311	509	550	637	39.0523244232449	38.2892368955087	33.4044457772806	55.019080487402	62.9907191764937	69.8901035723059
AT1G15240	0.276072650372457	6.77934626181706	0.0742339223169548	0.159952573784341	1250	1035	885	1072	1073	1000	109.451581903713	102.137526254772	95.0576672440301	115.875155761287	122.889166684323	109.717588025598
AT1G15250	-0.445002967725539	4.37244445555161	0.134290813625396	0.250226974115604	281	228	241	119	140	199	24.6047156119547	22.4998608561237	25.8857602325551	12.8630070294712	16.0340012449257	21.833800017094
AT1G15260	0.304642343286582	5.52118797203269	0.108606804437547	0.213041814004888	440	469	386	447	438	440	38.5269568301071	46.2826085154473	41.4601802894866	48.3173457325515	50.1635181805532	48.2757387312631
AT1G15270	-0.0956717436809221	5.61003156850684	0.601473864664168	0.729841467879779	572	516	504	431	404	397	50.0850438791392	50.9207377270167	54.1345359220239	46.5878657958159	46.2695464496426	43.5578824461624
AT1G15280	0.0992560064782028	6.9612047081565	0.502706801570992	0.645830996878504	1465	1207	1153	1121	1103	1152	128.277253991152	119.111105497111	123.843491900979	121.17168806754	126.32502409395	126.394661405489
AT1G15290	0.682058927326118	7.90215877720497	3.52237425570642e-05	0.000289811333953064	2101	1941	1781	2287	2228	3264	183.966218863761	191.54486807779	191.296842216517	247.207538457148	255.16967695496	358.118207315552
AT1G15310	0.552560212616046	3.55163471619805	0.175906890009398	0.305621790527977	102	99	95	145	126	87	8.931249083343	9.76967642436948	10.2039303821275	15.6734119266666	14.4306011204331	9.54543015822702
AT1G15340	0.602132025857185	7.50423531924208	6.03530921409056e-05	0.000456121667296642	1796	1387	1408	2020	1848	1865	157.260032879255	136.874153541419	151.23298924248	218.346842012873	211.648816433019	204.62330166774
AT1G15350	0.281624840904181	5.01303680251958	0.215533443592085	0.354168740809044	375	317	237	335	307	280	32.835474571114	31.2827012780316	25.4561210585708	36.2109861754021	35.1602741585156	30.7209246471674
AT1G15370	0.00051938351473009	5.20398609129113	1	1	449	377	342	316	315	331	39.3150082198138	37.203717292801	36.7341493756591	34.1572287505286	36.0765028010828	36.3165216364729
AT1G15380	-2.27269823380576	1.06203212839547	0.0348189162098665	0.0882326248308234	24	56	16	0	0	17	2.10147037255129	5.52628161378476	1.71855669593727	0	0	1.86519899643517
AT1G15390	-0.177365302503852	4.99350800610808	0.42975728098949	0.579351510518097	425	302	343	233	252	296	37.2135378472625	29.8024472743392	36.8415591691552	25.1855515787125	28.8612022408662	32.476406055577
AT1G15400	0.138338529108137	5.77118292308114	0.421039519040719	0.571185390999986	635	542	475	478	473	548	55.6014036070863	53.4865113334168	51.0196519106376	51.6682131099768	54.1720184917846	60.1252382380277
AT1G15405	-2.13060701416829	1.75952872017086	0.0021064649086043	0.00904215160485378	60	60	42	5	3	23	5.25367593137824	5.92101601476938	4.51121132683533	0.540462480229883	0.343585740962693	2.52350452458875
AT1G15410	0.166012704785161	5.07025581434894	0.526695682129587	0.666784371324528	405	331	272	221	267	448	35.4623125368031	32.6642716814778	29.2154638309335	23.8884416261608	30.5791309456797	49.1534794354679
AT1G15415	-1.3395424495309	1.75321435562982	0.0242775049378783	0.0663058892818938	57	45	41	10	9	28	4.99099213480932	4.44076201107704	4.40380153333925	1.08092496045977	1.03075722288808	3.07209246471674
AT1G15420	0.212574422803156	4.87490547199356	0.417649253031096	0.567859370041769	354	244	265	228	220	381	30.9966879951316	24.0787984600622	28.463595276461	24.6450890984826	25.1962876705975	41.8024010377528
AT1G15430	-0.36390402910651	3.8661108390609	0.294779611026253	0.443054943547938	214	175	130	115	108	106	18.7381108219157	17.2696300430774	13.9632731544903	12.4306370452873	12.3690866746569	11.6300643307134
AT1G15440	-0.194471506120689	5.90355736615548	0.326598157219158	0.477125915221927	812	575	643	455	381	636	71.0997476046521	56.7430701415399	69.0644972179789	49.1820857009193	43.635389102262	69.7803859842803
AT1G15470	-0.672806997852145	4.77170597269923	0.00448647478128347	0.0170282698487623	405	341	314	180	186	181	35.4623125368031	33.6511076839393	33.7266751577689	19.4566492882758	21.302315939687	19.8588834326332
AT1G15480	-0.0817410597872639	4.86063387177011	0.771611599827264	0.85584016429376	372	289	285	188	192	364	32.5727907745451	28.5195604711392	30.6117911463826	20.3213892566436	21.9894874216123	39.9372020413177
AT1G15490	0.120115478768397	4.85776959338743	0.602823237709776	0.730940281419615	369	284	233	250	255	283	32.3101069779761	28.0261424699084	25.0264818845865	27.0231240114941	29.2047879818289	31.0500774112442
AT1G15500	0.39682797117636	7.57411424107509	0.00698406247201547	0.0244164207738266	1946	1677	1600	1827	1731	2137	170.394222707701	165.492397612804	171.855669593727	197.484990275999	198.248972535474	234.466485610703
AT1G15510	0.953335006695372	5.59193931032817	0.000406405664859583	0.00229742424331234	389	337	315	666	653	325	34.0613322884356	33.2563732829547	33.834084951265	71.9896023666203	74.7871629495462	35.6582161083193
AT1G15520	-0.151611204286332	3.07572430073201	0.741304514232408	0.833860903471985	126	81	72	65	50	91	11.0327194558943	7.99337161993867	7.7335051317177	7.02601224298847	5.72642901604488	9.98430051032942
AT1G15530	-0.121280254227927	4.82563775690409	0.610465000099314	0.737446197858358	318	341	270	236	243	227	27.8444824363046	33.6511076839393	29.0006442439414	25.5098290668505	27.8304450179781	24.9058924818107
AT1G15550	4.4879735309699	6.50876174718349	1.51173333955451e-63	1.10653281443021e-60	77	97	71	1865	1610	1060	6.74221744526874	9.57230922387717	7.62609533822163	201.592505125746	184.391014316645	116.300643307134
AT1G15570	-0.721273264599564	4.0349029092744	0.334662308715593	0.485784836715657	333	136	184	21	22	291	29.1579014191492	13.4209696334773	19.7634020032786	2.26994241696551	2.51962876705975	31.927818115449
AT1G15580	1.6777338036987	2.46231174511614	0.00404406850798034	0.0156793703422982	23	44	14	88	80	45	2.01390910702832	4.34207841083088	1.50373710894511	9.51213965204593	9.16228642567181	4.93729146115191
AT1G15660	-1.53695019285675	4.54482952632261	1.28173202622852e-08	2.6331465732177e-07	454	317	327	95	96	120	39.7528145474286	31.2827012780316	35.1230024732179	10.2687871243678	10.9947437108062	13.1661105630718
AT1G15670	-1.15594120879651	4.1601617132306	0.00949507094717638	0.0314639649780427	424	203	171	68	52	172	37.1259765817395	20.0327708499697	18.3670746878295	7.3502897311264	5.95548617668668	18.8714251404029
AT1G15690	-0.50084240620558	8.53044557136055	0.00123041470782236	0.00583273827553211	4516	4746	4390	2708	2547	2779	395.426675101735	468.352366768258	471.528993447788	292.714479292504	291.704294077326	304.905177123137
AT1G15700	-0.141988741226309	3.50274010968121	0.742469557580338	0.834804547644528	164	118	94	65	90	124	14.3600475457672	11.6446648290465	10.0965205886314	7.02601224298847	10.3075722288808	13.6049809151742
AT1G15710	0.000925652771168903	4.94818161445964	1	1	370	305	300	285	288	228	32.3976682434991	30.0984980750777	32.2229380488238	30.8063613731033	32.9842311324185	25.0156100698363
AT1G15720	-0.542830992329884	3.1291974198627	0.2298106111577	0.370803458566727	128	106	89	41	59	83	11.2078419869402	10.4604616260926	9.55947162115105	4.43179233788504	6.75718623893296	9.10655980612463
AT1G15730	-0.10034179057888	6.04200799244177	0.576342607432443	0.709540830417203	758	725	669	597	573	487	66.3714392664117	71.5456101784634	71.857151848877	64.531220139448	65.6248765238743	53.4324653684662
AT1G15740	0.042052490931699	6.77981268364777	0.779140551682786	0.860426962056588	1332	1157	961	977	928	1017	116.631605676597	114.176925484803	103.220811549732	105.606368636919	106.282522537793	111.582787022033
AT1G15750	-0.581673327331759	7.35560999545091	0.000230223667114864	0.00142451795027898	2500	1962	1805	1089	969	1400	218.903163807426	193.617223682959	193.874677260423	117.712728194068	110.97819433095	153.604623235837
AT1G15760	-0.714726597980443	0.998179641616924	0.352781263593475	0.5039404490349	31	10	29	8	3	25	2.71439923121209	0.986836002461564	3.1148840113863	0.864739968367812	0.343585740962693	2.74293970063995
AT1G15780	0.150523063141085	6.85864021770079	0.348290867874874	0.499721659692537	1285	1168	1037	1205	1007	981	112.516226197017	115.262445087511	111.383955855434	130.251457735402	115.330280383144	107.632953853112
AT1G15790	0.539468164714954	4.64395060379129	0.0320940796674084	0.0828035635074401	228	225	189	267	252	252	19.9639685392373	22.2038100553852	20.300450970759	28.8606964442757	28.8612022408662	27.6488321824507
AT1G15800	0.332375963300659	4.43970353160431	0.237928866881301	0.380435938201873	258	182	171	178	225	226	22.5908065049264	17.9604152448005	18.3670746878295	19.2404642961838	25.768930572202	24.7961748937851
AT1G15810	-0.0473837822415666	6.22587095648359	0.767118143235837	0.852434965688493	898	803	712	679	598	650	78.6300164396276	79.2429309976636	76.4757729692084	73.394804815218	68.4880910318968	71.3164322166387
AT1G15820	0.440180402835869	9.09916592128943	0.0109260220895951	0.0352425288977751	4579	5471	4587	5823	5622	5069	400.943034829682	539.897976946722	492.688722766515	629.422604475721	643.879678564086	556.158453701756
AT1G15825	1.17577634295872	2.38776876962422	0.0228715240089739	0.0631475173217869	38	34	27	50	41	96	3.32732808987288	3.35524240836932	2.90006442439414	5.40462480229882	4.6956717931568	10.5328884504574
AT1G15830	1.03263879188812	3.96704534819348	0.00297675301066311	0.0121724746016418	114	109	99	153	154	243	9.98198426961865	10.756512426831	10.6335695561118	16.5381518950344	17.6374013694182	26.6613738902203
AT1G15860	0.500795808429578	5.47120328316278	0.00828368239033461	0.0281144453168784	429	390	344	465	466	424	37.5637829093544	38.486604096001	36.9489689626513	50.2630106613791	53.3703184295383	46.5202573228535
AT1G15870	0.785895410727262	2.22590048448714	0.153260720275812	0.275303727941363	53	26	28	27	56	67	4.64074707271744	2.56577360640007	3.00747421789022	2.91849739324137	6.41360049797027	7.35107839771507
AT1G15880	0.247249537420145	5.42808318417407	0.195463365258705	0.329602601331723	495	426	333	417	400	403	43.3428264338704	42.0392137048626	35.7674612341944	45.0745708511722	45.8114321283591	44.216187974316
AT1G15885	0.345346642231899	3.87341168694854	0.32517356712899	0.475712873430323	171	115	122	148	152	123	14.972976404428	11.348614028308	13.1039948065217	15.9976894148045	17.4083442087764	13.4952633271486
AT1G15890	-1.15500894383355	3.52586360008791	0.00536121400385898	0.019679359650495	172	191	131	80	49	54	15.0605376699509	18.8485676470159	14.0706829479864	8.64739968367812	5.61190043572398	5.92474975338229
AT1G15910	-0.236824204891637	5.70272676211389	0.416538141118409	0.566710951598727	724	559	512	269	288	715	63.3943562386307	55.1641325376014	54.9938142699926	29.0768814363677	32.9842311324185	78.4480754383026
AT1G15920	0.354799975900402	5.12872314597826	0.0846795004638263	0.17645729309011	360	308	302	330	319	378	31.5220555882694	30.3945488758162	32.4377576358159	35.6705236951722	36.5346171223663	41.473248273676
AT1G15930	-0.32737687790566	6.34756409732102	0.153249162216815	0.275303727941363	1085	887	901	468	476	972	95.0039730924231	87.5323534183407	96.7762239399674	50.587288149517	54.5156042327473	106.645495560881
AT1G15940	0.20328353878433	6.33738880147634	0.311511500596839	0.461281249111563	1101	673	648	623	650	1011	96.4049533407906	66.4140629656632	69.6015461854593	67.3416250366434	74.4435772085835	110.92448149388
AT1G15950	0.583012335487563	6.77697749285191	0.000320946909348606	0.00188160005026891	1009	967	809	1252	1145	1039	88.3493169126773	95.4270414380332	86.8945229383281	135.331805049563	131.135224467428	113.996573958596
AT1G15960	1.08230668123614	6.17034861679114	7.8482546963144e-09	1.6877590594479e-07	490	532	436	910	911	728	42.9050201062556	52.4996753309552	46.8306699642905	98.3641714018386	104.335536672338	79.8744040826353
AT1G15970	0.0296749343521866	4.91113252254401	0.905298824666609	0.946220833354286	351	300	289	231	259	304	30.7340041985627	29.6050800738469	31.0414303203669	24.9693665866206	29.6629023031125	33.3541467597818
AT1G15980	0.728070377868949	7.42388979887841	0.000304449682765431	0.00180037076017152	1284	1411	1363	2123	2028	1422	112.428664931494	139.242559947327	146.399548535156	229.480369105608	232.26396089078	156.0184101724
AT1G15990	-0.694780371570646	1.73881250114342	0.199302038289525	0.334392238960514	44	39	39	23	22	17	3.85269568301071	3.8486604096001	4.18898194634709	2.48612740905746	2.51962876705975	1.86519899643517
AT1G16000	-0.7711365138145	4.37657141402145	0.00814462124336207	0.027723415369026	289	275	256	109	123	168	25.3052057361385	27.137990067693	27.4969071349963	11.7820820690114	14.0870153794704	18.4325547883005
AT1G16010	0.263367704134575	6.1210062879976	0.126012458399307	0.238931614251704	789	662	564	711	682	587	69.0858384976238	65.3285433629555	60.5791235317887	76.8537646886893	78.1084917788522	64.404224171026
AT1G16020	-0.0142209695523614	5.44524146396853	0.951595749169904	0.975637413926376	494	458	429	396	422	307	43.2552651683475	45.1970889127396	46.078801409818	42.8046284342067	48.3310608954188	33.6832995238586
AT1G16030	0.869900688215369	4.71795025943968	0.000451321180679216	0.00251891005189589	256	170	168	283	290	315	22.4156839738805	16.7762120418466	18.0448453073413	30.5901763810114	33.2132882930603	34.5610402280634
AT1G16040	0.339088682513485	4.47118637444839	0.202372746776144	0.338051947809732	251	206	165	222	202	221	21.9778776462656	20.3288216507082	17.7226159268531	23.9965341222068	23.1347732248213	24.2475869536572
AT1G16060	0.138293756759819	3.99731994996449	0.692958093551314	0.799330578582537	181	169	129	175	111	149	15.8485890596577	16.6775284416004	13.8558633609942	18.9161868080459	12.7126724156196	16.3479206158141
AT1G16070	-1.67753089959554	2.32963624756829	0.0213683790227732	0.0598417563592272	121	43	71	6	8	47	10.5949131282794	4.24339481058472	7.62609533822163	0.648554976275859	0.916228642567181	5.15672663720311
AT1G16080	0.720640868920509	7.08814826469364	4.72264891494479e-05	0.000368762190857581	1108	1119	1017	1660	1522	1235	97.0178821994514	110.426948675449	109.235759985513	179.433543436321	174.312499248406	135.501221211614
AT1G16090	0.368194858166195	2.89629962156872	0.411624366548282	0.561882328781164	90	62	52	62	70	83	7.88051389706735	6.1183832152617	5.58530926179612	6.70173475485054	8.01700062246283	9.10655980612463
AT1G16110	-0.205236979173958	5.21276177240584	0.354929937746767	0.506287308401066	458	472	328	326	302	268	40.1030596095205	46.5786593161858	35.230412266714	35.2381537109883	34.5876312569111	29.4043135908603
AT1G16130	-2.48418208474248	1.94382711471589	3.99292554609125e-05	0.000322222080716217	92	41	62	14	8	6	8.0556364281133	4.04602761009241	6.65940719675691	1.51329494464367	0.916228642567181	0.658305528153588
AT1G16170	-0.626285285437363	4.10065629814759	0.051637430607563	0.12049953254189	247	203	203	131	115	102	21.6276325841737	20.0327708499697	21.8041880797041	14.1601169820229	13.1707867369032	11.191193978611
AT1G16180	0.307188578287056	7.23162602141882	0.0398872625489299	0.0981561411722702	1529	1483	1248	1425	1378	1559	133.881174984622	146.34777916505	134.047422283107	154.031806865517	157.820383682197	171.049719731907
AT1G16190	0.00348145298836682	4.9822929779685	0.994367516239182	1	369	315	312	255	251	322	32.3101069779761	31.0853340775393	33.5118555707767	27.563586491724	28.7466736605453	35.3290633442425
AT1G16210	0.0897415437066595	6.13441733792351	0.591499556336418	0.721860302079575	782	743	631	696	598	599	68.472909638963	73.3219149828942	67.775579696026	75.2323772479996	68.4880910318968	65.7208352273332
AT1G16220	-0.49062428468444	2.90314758311118	0.360588406042646	0.512205036197858	128	63	82	32	34	95	11.2078419869402	6.21706681550785	8.8076030666785	3.45895987347125	3.89397173091052	10.4231708624318
AT1G16240	0.178262573260081	6.06416359078171	0.271033938840976	0.416746575376504	749	652	591	572	599	691	65.583387876705	64.341707360494	63.4791879561828	61.8289077382986	68.6026196122177	75.8148533256882
AT1G16250	-0.277937270774539	4.51477769885717	0.298261121776681	0.446691454497646	308	246	237	169	199	167	26.9688697810749	24.2761656605545	25.4561210585708	18.26763183177	22.7911874838586	18.3228372002749
AT1G16260	-0.0683353992438083	5.94906062066409	0.724622683773719	0.821283368665482	691	644	656	593	538	439	60.5048344763727	63.5522385585247	70.460824533428	64.0988501552641	61.6163762126429	48.1660211432375
AT1G16270	0.0985075329983643	6.37059573325593	0.534700788986346	0.673719585128285	991	764	785	704	678	866	86.7732141332639	75.3942705880635	84.3166878944222	76.0971172163675	77.6503774575686	95.0154312301679
AT1G16280	0.481345289298327	4.6126430164638	0.056105825597124	0.12833737260472	256	215	177	247	238	258	22.4156839738805	21.2169740529236	19.011533448806	26.6988465233562	27.2578021163736	28.3071377106043
AT1G16300	0.158773300228866	3.69524154791259	0.675785213695823	0.786941868929239	168	107	112	132	88	135	14.7102926078591	10.5591452263387	12.0298968715609	14.2682094780689	10.078515068239	14.8118743834557
AT1G16310	-0.0629842649632432	3.00523947813986	0.896818960937943	0.940955251912113	109	70	77	49	72	80	9.5441779420038	6.90785201723095	8.2705540991981	5.29653230625285	8.24605778310463	8.77740704204784
AT1G16320	0.967334619841575	6.26123952600819	7.17777561183614e-06	7.3545882019654e-05	563	563	512	1019	987	629	49.2969924894324	55.558866938586	54.9938142699926	110.14625347085	113.039708776726	69.0123628681011
AT1G16330	-2.21172580308232	1.9550922030895	0.0431655430406367	0.104347850741166	83	51	56	0	0	35	7.26758503840656	5.03286361255397	6.01494843578044	0	0	3.84011558089593
AT1G16340	-0.00380722388840518	4.89012216111831	0.994308802833929	1	342	292	301	253	203	321	29.9459528088559	28.8156112718777	32.3303478423198	27.3474014996321	23.2493018051422	35.219345756217
AT1G16350	0.60498940265436	6.59606102561647	8.7293698332977e-05	0.000623485854772181	958	736	748	999	912	1157	83.8836923710058	72.6311297811711	80.3425255350673	107.984403549931	104.450065252659	126.943249345617
AT1G16390	-2.72632649249136	1.67622739528748	1.92977248825325e-05	0.00017304035247436	48	77	36	8	4	8	4.20294074510259	7.59863721895404	3.86675256585885	0.864739968367812	0.458114321283591	0.877740704204784
AT1G16400	1.38293976838976	4.57757244911936	3.4464254683557e-06	3.86778572010867e-05	142	131	142	395	234	272	12.4336997042618	12.9275516322465	15.2521906764433	42.6965359381607	26.79968779509	29.8431839429627
AT1G16410	0.604315576600422	8.14589847160928	0.000272981848543941	0.00163780821881418	2244	2567	2258	3208	2845	2900	196.487479833546	253.320801831883	242.531313714147	346.760727315493	325.833811012954	318.181005274234
AT1G16430	-0.753669724514292	3.21922165306869	0.0979339795109995	0.196862929563492	142	95	125	80	38	60	12.4336997042618	9.37494202338486	13.4262241870099	8.64739968367812	4.35208605219411	6.58305528153588
AT1G16445	-1.60947304874814	2.05529587040466	0.00431819974640305	0.0164909336402248	74	68	46	16	8	27	6.47953364869982	6.71048481673863	4.94085050081964	1.72947993673562	0.916228642567181	2.96237487669115
AT1G16460	0.541957749433865	6.70915139172852	0.00155189557288766	0.00705222170774403	960	923	814	1209	1102	925	84.0588149020518	91.0849630272023	87.4315719058085	130.683827719586	126.210495513629	101.488768923678
AT1G16470	-0.000640159469942353	5.82995743446876	1	1	677	596	531	531	489	464	59.2789767590511	58.8154257467092	57.0346003464181	57.3971154004135	56.0044757769189	50.9089608438775
AT1G16480	-0.694178578856396	2.95285169670542	0.109631561587671	0.214647171751252	115	95	86	53	41	57	10.0695455351416	9.37494202338486	9.23724224066281	5.72890229043675	4.6956717931568	6.25390251745909
AT1G16489	0.0161168105369514	2.11460869548838	0.979765003251502	0.991297884137078	46	43	41	35	35	39	4.02781821405665	4.24339481058472	4.40380153333925	3.78323736160918	4.00850031123142	4.27898593299832
AT1G16490	-0.153423390411135	2.63923852254934	0.738703033183496	0.831661618138626	72	67	62	44	47	59	6.30441111765388	6.61180121649248	6.65940719675691	4.75606982602297	5.38284327508219	6.47333769351028
AT1G16500	-0.735791414010197	4.06198355993218	0.0268125784559095	0.0718751278935413	302	198	165	120	98	106	26.4435021879371	19.539352848739	17.7226159268531	12.9710995255172	11.223800871448	11.6300643307134
AT1G16510	-1.04942473815164	3.08650694098303	0.0174572552866999	0.051119830527641	140	112	103	52	51	37	12.2585771732159	11.0525632275695	11.0632087300962	5.62080979439078	5.84095759636578	4.05955075694713
AT1G16515	1.18889354845198	2.43553589446159	0.0328375205055472	0.084316472972923	37	38	27	74	85	30	3.23976682434991	3.74997680935394	2.90006442439414	7.99884470740226	9.7349293272763	3.29152764076794
AT1G16520	-0.635225488945269	4.85870744407389	0.0415726700076527	0.101272078197572	461	323	336	128	152	320	40.3657434060894	31.8748028795085	36.0896906146826	13.835839493885	17.4083442087764	35.1096281681914
AT1G16530	-1.28480647586105	1.40607041697093	0.127333342336858	0.240789287590022	68	35	10	2	8	27	5.954166055562	3.45392600861547	1.07409793496079	0.216184992091953	0.916228642567181	2.96237487669115
AT1G16540	-0.0196105086047004	4.71249478571669	0.945816429259161	0.971829577386337	322	271	242	273	202	202	28.1947274983965	26.7432556667084	25.9931700260512	29.5092514205516	23.1347732248213	22.1629527811708
AT1G16550	-0.500469155305212	3.35845279466268	0.23489750999571	0.377061066117222	189	99	94	72	68	78	16.5490791838414	9.76967642436948	10.0965205886314	7.78265971531031	7.78794346182104	8.55797186599664
AT1G16560	-0.211720731167389	6.23072079072626	0.183275551556454	0.314525419017906	898	879	770	601	592	628	78.6300164396276	86.7428846163715	82.705540991981	64.9635901236319	67.8009195499714	68.9026452800755
AT1G16570	0.132662817738601	5.28752054095474	0.507394967066394	0.649543123081561	413	396	365	346	364	355	36.1628026609869	39.0787056974779	39.2045746260689	37.4000036319079	41.6884032368067	38.9497437490873
AT1G16590	0.448675187719763	3.68647974724349	0.2390131401481	0.381583059111956	133	119	91	126	149	107	11.6456483145551	11.7433484292926	9.77429120814321	13.619654501793	17.0647584678137	11.739781918739
AT1G16610	0.224824273978817	6.53347750552474	0.16112578793322	0.285923403692577	1118	773	834	795	833	993	97.8934948546811	76.2824229902789	89.5797677757301	85.9335343565513	95.4023074073077	108.949564909419
AT1G16630	-3.26873426301551	3.67377892243957	0.00114540356840681	0.00550117708303004	397	132	207	0	3	61	34.7618224126193	13.0262352324926	22.2338272536884	0	0.343585740962693	6.69277286956148
AT1G16640	-2.55338192834105	1.15997879934682	0.000148439967367775	0.00098180022593351	47	26	35	4	2	9	4.11537947957962	2.56577360640007	3.75934277236277	0.432369984183906	0.229057160641795	0.987458292230382
AT1G16650	-0.262435222401954	3.64683979470639	0.479929912986473	0.625815180149885	161	136	130	94	94	106	14.0973637491983	13.4209696334773	13.9632731544903	10.1606946283218	10.7656865501644	11.6300643307134
AT1G16670	-0.465916002702958	5.02031960635532	0.0366439036493429	0.0919393467363711	450	375	364	261	237	210	39.4025694853368	37.0063500923086	39.0971648325728	28.2121414679999	27.1432735360527	23.0406934853756
AT1G16680	-0.0324998575165765	5.60371335218696	0.865239693696056	0.921768749205712	633	467	465	392	371	499	55.4262810760404	46.085241314955	49.9455539756768	42.3722584500228	42.490103299053	54.7490764247734
AT1G16690	-0.295210012321865	4.319104389207	0.312587067774745	0.46240088414619	252	219	219	146	129	193	22.0654389117886	21.6117084539082	23.5227447756413	15.7815044227126	14.7741868613958	21.1754944889404
AT1G16700	-0.310725057026806	5.80541248096265	0.0900873229472816	0.184860945219305	697	645	612	474	435	392	61.0302020695105	63.6509221587709	65.7347936196005	51.2358431257929	49.8199324395905	43.0092945060344
AT1G16705	-1.93835191441238	0.596592322461784	0.058752975330904	0.133111894011768	34	12	19	0	0	14	2.977083027781	1.18420320295388	2.04078607642551	0	0	1.53604623235837
AT1G16710	-0.516738088104499	6.56452579391538	0.000663357105923831	0.00348332690972584	1372	1157	1017	713	611	718	120.134056297516	114.176925484803	109.235759985513	77.0699496807812	69.9769625760685	78.7772282023793
AT1G16720	0.484719510684437	7.17995323245805	0.010478766433196	0.0341004217057884	1322	1376	1126	1745	1500	1163	115.755993021367	135.788633938711	120.943427476585	188.621405600229	171.792870481346	127.60155487377
AT1G16730	2.34306762776599	4.90771246521416	5.81465322331709e-16	3.75539188406587e-14	113	113	87	538	455	309	9.89442300409568	11.1512468278157	9.34465203415889	58.1537628727354	52.1105040460084	33.9027346999098
AT1G16740	-0.431958756151678	4.92981363709838	0.0658314903226756	0.145463745890769	401	354	347	261	216	197	35.1120674747112	34.9339944871394	37.2711983431395	28.2121414679999	24.7381733493139	21.6143648410428
AT1G16750	0.314871202078922	4.89262122107164	0.180314726785069	0.311062330070099	283	308	242	273	301	283	24.7798381430007	30.3945488758162	25.9931700260512	29.5092514205516	34.4731026765902	31.0500774112442
AT1G16770	0.408390784689054	1.32987528671898	0.487340309158271	0.63251504103861	28	18	18	27	26	16	2.45171543464318	1.77630480443081	1.93337628292943	2.91849739324137	2.97774308834334	1.75548140840957
AT1G16780	0.25051769422619	5.76185703572865	0.183078545818742	0.314269200122975	613	510	453	437	469	644	53.675055765581	50.3286361255397	48.6566364537239	47.2364207720917	53.713904170501	70.6581266884851
AT1G16790	-0.47386167524807	3.78304096762894	0.190940041222731	0.323965318911816	196	143	162	85	108	104	17.1620080425022	14.1117548352004	17.4003865463648	9.187862163908	12.3690866746569	11.4106291546622
AT1G16800	-0.083695926009884	4.7254589054784	0.756450574096355	0.844188418084943	329	246	283	180	201	292	28.8076563570573	24.2761656605545	30.3969715593904	19.4566492882758	23.0202446445004	32.0375357034746
AT1G16810	0.00609967654295263	5.72355314266679	0.975857947291045	0.989155074434291	629	554	489	455	444	486	55.0760360139485	54.6707145363706	52.5233890195827	49.1820857009193	50.8506896624786	53.3227477804406
AT1G16820	-0.555098905681345	3.25956460113537	0.172150001310328	0.300627416797385	127	119	107	60	64	75	11.1202807214173	11.7433484292926	11.4928479040805	6.48554976275859	7.32982914053745	8.22881910191985
AT1G16825	-0.775630532049981	2.9942528832187	0.0911502864184478	0.186596551738946	109	115	86	33	53	64	9.5441779420038	11.348614028308	9.23724224066281	3.56705236951722	6.07001475700757	7.02192563363827
AT1G16830	0.326345624704834	2.16888926685582	0.520622117183779	0.661481936907859	55	36	32	39	49	37	4.81586960376338	3.55260960886163	3.43711339187454	4.21560734579308	5.61190043572398	4.05955075694713
AT1G16840	-0.0136504579986871	6.0388015217576	0.940976933539069	0.969346692611189	714	719	649	573	602	531	62.518743583401	70.9535085769864	69.7089559789554	61.9370002343445	68.9462053531804	58.2600392415925
AT1G16850	0.042947193966855	6.05766765797697	0.826273422269289	0.895167286717901	680	740	644	607	655	496	59.54166055562	73.0258641821557	69.171907011475	65.6121450999077	75.0162201101879	54.4199236606966
AT1G16858	-0.429589711131372	6.20013883693489	0.00826747735478336	0.0280739097873855	944	882	838	557	542	538	82.6578346536842	87.0389354171099	90.0094069497144	60.2075202976089	62.0744905339265	59.0280623577717
AT1G16860	-0.429589673966114	6.20013883693489	0.00826153619353895	0.0280633791325043	944	882	838	557	542	538	82.6578346536842	87.0389354171099	90.0094069497144	60.2075202976089	62.0744905339265	59.0280623577717
AT1G16870	0.359897207160409	5.82234955501232	0.0370088372566651	0.0925947146098837	595	519	459	537	573	551	52.0989529861675	51.2167885277552	49.3010952147004	58.0456703766894	65.6248765238743	60.4543910021045
AT1G16880	0.090379949506274	7.75198211562404	0.606004703048109	0.733679874144176	2190	2232	2154	2173	1983	1646	191.759171495306	220.261795749421	231.360695190555	234.884993907907	227.11017477634	180.595149890134
AT1G16890	0.204788037257879	6.62277192593633	0.177444633710261	0.307486227261589	1090	950	867	948	905	908	95.4417794200379	93.7494202338486	93.1242909611007	102.471686251586	103.648365190412	99.623569927243
AT1G16900	-0.215627060671569	5.15823213806063	0.299715061583944	0.448319573886505	493	366	360	264	292	306	43.1677039028245	36.1181976900932	38.6675256585885	28.5364189561378	33.4423454537021	33.573581935833
AT1G16916	-2.05289446683398	3.50406474591363	2.32019888955187e-06	2.76229461772371e-05	204	194	168	25	49	38	17.862498166686	19.1446184477543	18.0448453073413	2.70231240114941	5.61190043572398	4.16926834497272
AT1G16920	-0.686936967046327	5.1018246471238	0.0299104265897569	0.0783147536689675	499	427	411	147	156	395	43.6930714959623	42.1378973051088	44.1454251268886	15.8895969187585	17.86645853006	43.3384472701112
AT1G16930	-0.306154013797806	3.02127825224001	0.510682809439406	0.652906220918034	103	111	65	69	39	79	9.01881034886597	10.9538796273234	6.98163657724515	7.45838222717238	4.46661463251501	8.66768945402224
AT1G16960	-0.562454534869712	3.79901810483431	0.111617732738831	0.217737760548565	188	157	172	93	96	101	16.4615179183185	15.4933252386466	18.4744844813256	10.0526021322758	10.9947437108062	11.0814763905854
AT1G16970	0.199382341656032	5.07758885095166	0.341829428509482	0.492963732897905	400	325	275	321	282	341	35.0245062091882	32.0721700800008	29.5376932114218	34.6976912307585	32.2970596504931	37.4136975167289
AT1G17020	0.687342019166209	3.25694572441001	0.248355755684916	0.392597568357142	136	54	47	53	53	205	11.908332111124	5.32891441329244	5.04826029431572	5.72890229043675	6.07001475700757	22.4921055452476
AT1G17040	0.861356163395774	4.41099261410146	0.00213840821144819	0.00915739143723739	210	141	131	249	233	232	18.3878657598238	13.914387634708	14.0706829479864	26.9150315154481	26.6851592147691	25.4544804219387
AT1G17050	0.852366365983431	5.52158868009121	0.00159876861157352	0.00723362272676909	340	371	319	626	590	313	29.77083027781	36.611615691324	34.2637241252493	67.6659025247813	67.5718623893296	34.3416050520122
AT1G17060	-1.63476453840155	2.26274848459049	0.0218022188360473	0.0608091182441807	116	63	45	4	12	43	10.1571068006646	6.21706681550785	4.83344070732357	0.432369984183906	1.37434296385077	4.71785628510071
AT1G17070	-0.430629870063651	5.28935993223562	0.0339564014723604	0.0865351853382667	558	419	445	319	275	274	48.8591861618176	41.3484285031395	47.7973581057553	34.4815062386665	31.4953595882468	30.0626191190138
AT1G17080	-0.622430996134228	5.43452044179852	0.00173409657082888	0.00775360871703421	574	548	527	316	302	268	50.2601664101851	54.0786129348937	56.6049611724338	34.1572287505286	34.5876312569111	29.4043135908603
AT1G17090	-0.187512822316826	3.16074083111267	0.661341403906928	0.776001992965371	127	84	87	67	63	85	11.1202807214173	8.28942242067714	9.34465203415889	7.24219723508043	7.21530056021655	9.32599498217583
AT1G17100	0.564555668409543	6.47319222939163	0.00149171120435097	0.00683055804717057	793	749	721	1003	988	770	69.4360835597157	73.9140165843711	77.4424611106731	108.416773534114	113.154237357047	84.4825427797105
AT1G17110	0.193427132635765	6.9061735795377	0.200567831994509	0.335888658902422	1397	1070	1094	1057	1108	1189	122.32308793559	105.591452263387	117.506314084711	114.253768320597	126.897666995555	130.454212162436
AT1G17120	-1.00825784483781	5.50080814042041	6.63113436060043e-08	1.16180060610413e-06	711	635	567	243	241	303	62.2560597868321	62.6640861563093	60.9013529122769	26.2664765391723	27.6013878573363	33.2444291717562
AT1G17130	0.0924870189788981	5.91781020562293	0.601593513430005	0.729941834842657	696	563	593	559	563	505	60.9426408039875	55.558866938586	63.694007543175	60.4237052897009	64.4795907206654	55.407381952927
AT1G17140	-0.0464178811043006	6.25636147745901	0.782517473426804	0.862851800889022	878	796	780	635	552	792	76.8787911291682	78.5521457959405	83.7796389269418	68.6387349891951	63.2197763371355	86.8963297162736
AT1G17145	0.404810432467417	5.45825951533266	0.0283125615867137	0.0749854133795528	453	374	371	416	426	468	39.6652532819057	36.9076664920625	39.8490333870454	44.9664783551262	48.7891752167024	51.3478311959799
AT1G17147	-1.5997734956666	2.19267274961953	0.00308613474438039	0.012531596661843	78	75	54	28	12	16	6.82977871079171	7.40127001846173	5.80012884878828	3.02658988928734	1.37434296385077	1.75548140840957
AT1G17160	-0.217707421406613	5.53172022386197	0.266163474890356	0.411458862516288	615	526	440	428	352	335	53.8501782966269	51.9075737294783	47.2603091382749	46.2635883076779	40.314060272956	36.7553919885753
AT1G17170	-3.05043922015384	1.3993274276021	3.88141659520554e-06	4.26467392518394e-05	57	35	43	4	6	3	4.99099213480932	3.45392600861547	4.61862112033141	0.432369984183906	0.687171481925386	0.329152764076794
AT1G17190	-1.84724920674642	2.67656754115322	0.000300445787935824	0.00177891687544519	126	98	83	29	26	14	11.0327194558943	9.67099282412332	8.91501286017458	3.13468238533332	2.97774308834334	1.53604623235837
AT1G17200	-0.361697215143874	5.55223843193815	0.0525315762461245	0.12213900486496	576	558	527	357	361	353	50.4352889412311	55.0654489373553	56.6049611724338	38.5890210884136	41.344817495844	38.7303085730361
AT1G17210	0.0471881905353219	7.05653311061669	0.765024368448444	0.85096958370274	1612	1312	1243	1138	1004	1422	141.148760023029	129.472883522957	133.510373315626	123.009260500321	114.986694642181	156.0184101724
AT1G17220	0.0957728944469498	8.44128287161535	0.587194175709999	0.718513930688918	3511	3637	3439	3540	3188	2648	307.42760325115	358.912254095271	369.382279833016	382.647436002757	365.117114063022	290.532173091783
AT1G17230	0.732067321426575	5.44622213036037	0.00253215809314796	0.0105911196602927	432	321	293	442	318	681	37.8264667059233	31.6774356790162	31.4710694943512	47.7768832523216	36.4200885420454	74.7176774454322
AT1G17232	0.845598946297696	3.95792558624854	0.0231723715946075	0.0638265616479759	139	99	112	155	117	253	12.1710159076929	9.76967642436948	12.0298968715609	16.7543368871264	13.399843897545	27.7585497704763
AT1G17240	0.961757126827972	2.3020308952752	0.0696493792118419	0.152198217753608	47	28	29	37	77	50	4.11537947957962	2.76314080689238	3.1148840113863	3.99942235370113	8.81870068470912	5.4858794012799
AT1G17250	0.260257680511076	3.63129402784066	0.499759338659315	0.643059040948242	153	111	93	103	129	116	13.3968736250145	10.9538796273234	9.98911079513537	11.1335270927356	14.7741868613958	12.7272402109694
AT1G17255	0.205486863510147	3.95518577303743	0.543490692373883	0.682011972403648	183	144	128	132	160	137	16.0237115907036	14.2104384354465	13.7484535674981	14.2682094780689	18.3245728513436	15.0313095595069
AT1G17260	-0.295789981500148	2.33227788882575	0.584919648041118	0.716649202014334	57	45	65	31	26	58	4.99099213480932	4.44076201107704	6.98163657724515	3.35086737742527	2.97774308834334	6.36362010548468
AT1G17270	-0.125331090881945	3.55481303703011	0.747550311280991	0.838304413156344	157	128	101	100	98	91	13.7471186871064	12.631500831508	10.848389143104	10.8092496045976	11.223800871448	9.98430051032942
AT1G17280	0.470143187432639	5.91103891930868	0.00627344029819106	0.022371346195083	597	517	485	643	605	577	52.2740755172134	51.0194213272628	52.0937498455984	69.5034749575629	69.2897910941431	63.30704829077
AT1G17290	-0.0884898393235187	7.26850760015608	0.596577291780037	0.725950188870689	1718	1738	1561	1486	1248	1173	150.430254168463	171.51209722782	167.66668764738	160.625449124321	142.93166824048	128.698730754026
AT1G17330	-0.366248245095837	4.78550537264951	0.180831450298418	0.311684423057074	354	344	281	253	217	153	30.9966879951316	33.9471584846778	30.1821519723983	27.3474014996321	24.8527019296348	16.7867909679165
AT1G17340	-0.15366839905995	5.58655543596045	0.463081681054053	0.610328993842698	624	530	454	434	433	314	54.6382296863337	52.3023081304629	48.76404624722	46.9121432839538	49.5908752789487	34.4513226400378
AT1G17350	-0.328860494793885	4.16384079082435	0.32605657965192	0.476510846976329	252	197	181	98	125	192	22.0654389117886	19.4406692484928	19.4411726227903	10.5930646125057	14.3160725401122	21.0657769009148
AT1G17360	0.856988348614161	6.32442429790407	1.01545665194047e-06	1.32727974949071e-05	694	604	516	1022	901	771	60.7675182729416	59.6048945486784	55.4234534439769	110.470530958988	103.190250869129	84.592260367736
AT1G17370	0.598200135323685	7.17655143002797	0.00015248488489828	0.00100552511853344	1358	1184	1111	1621	1541	1391	118.908198580194	116.841382691449	119.332280574144	175.217936090528	176.488542274503	152.617164943607
AT1G17380	-0.00622834204204296	3.73427958729833	1	1	236	82	112	95	111	138	20.6644586634211	8.09205522018482	12.0298968715609	10.2687871243678	12.7126724156196	15.1410271475325
AT1G17400	-0.254105071862602	0.841906502760968	0.786014639398731	0.865387525090315	18	18	18	2	4	33	1.57610277941347	1.77630480443081	1.93337628292943	0.216184992091953	0.458114321283591	3.62068040484473
AT1G17410	-0.171090289432334	3.57865383503845	0.655063694865904	0.770917870638651	164	121	113	88	95	107	14.3600475457672	11.9407156297849	12.137306665057	9.51213965204593	10.8802151304853	11.739781918739
AT1G17420	0.392437646310016	5.75679370170904	0.123973057733142	0.236025465983528	519	491	465	674	585	330	45.4442968064217	48.4536477208628	49.9455539756768	72.8543423349882	66.9992194877251	36.2068040484473
AT1G17430	-2.34542577950338	4.34132147686221	8.88344489547232e-14	4.42225494884684e-12	403	334	325	45	53	75	35.2871900057572	32.9603224822162	34.9081828862257	4.86416232206894	6.07001475700757	8.22881910191985
AT1G17440	0.230694452341912	6.69498222387164	0.133801661754117	0.249465434071275	1097	950	969	986	970	971	96.0547082786987	93.7494202338486	104.080089897701	106.579201101333	111.092722911271	106.535777972856
AT1G17450	-0.00077072041873519	6.25622196553975	1	1	962	731	739	771	669	551	84.2339374330977	72.1377117799403	79.3758373936026	83.3393144514479	76.6196202346805	60.4543910021045
AT1G17455	-0.404602582523245	3.52793407855611	0.296003617247619	0.444421445541647	165	144	104	89	84	82	14.4476088112901	14.2104384354465	11.1706185235922	9.62023214809191	9.6204007469554	8.99684221809903
AT1G17460	1.37534619676843	5.32475983952785	1.06121024584784e-11	3.84115349609723e-10	286	231	194	518	513	479	25.0425219395696	22.7959116568621	20.8374999382394	55.9919129518158	58.7531617046205	52.5547246642614
AT1G17470	0.396403639768499	6.81236673520022	0.00883721321527892	0.0296217511488394	1129	1040	910	1035	1070	1248	98.8566687754338	102.630944256003	97.7429120814321	111.875733407586	122.54558094336	136.927549855946
AT1G17480	-1.16937867591329	3.20632552896732	0.0631719722487968	0.140863902668472	193	101	108	18	22	109	16.8993242459333	9.96704362486179	11.6002576975766	1.94566492882758	2.51962876705975	11.9592170947902
AT1G17490	0.0616563641794683	4.36017863759279	0.831560808005286	0.898678637754059	234	202	196	189	182	173	20.4893361323751	19.9340872497236	21.0523195252315	20.4294817526896	20.8442016184034	18.9811427284285
AT1G17500	-1.24595738139293	5.73186991882835	1.59622610304319e-09	3.94821232471122e-08	888	771	708	230	225	375	77.7544037843979	76.0850557897866	76.0461337952241	24.8612740905746	25.768930572202	41.1440955095992
AT1G17510	-0.868026822086041	4.23538173593722	0.00346322593685867	0.0138074912628884	296	248	222	126	98	122	25.9181345947993	24.4735328610468	23.8449741561296	13.619654501793	11.223800871448	13.385545739123
AT1G17520	0.416360456867245	5.04964773665525	0.0553133242540825	0.127081751596539	376	284	245	308	345	334	32.9230358366369	28.0261424699084	26.3153994065394	33.2924887821608	39.5123602107097	36.6456744005497
AT1G17530	0.0807751019463889	5.24668398566693	0.726098945225575	0.822484865850463	469	362	342	294	272	462	41.0662335302732	35.7234632891086	36.7341493756591	31.7791938375171	31.1517738472842	50.6895256678263
AT1G17550	0.356656096844803	7.18504518658194	0.0417786616152978	0.101696229770062	1417	1351	1266	1614	1460	1188	124.074313246049	133.321543932557	135.980798566036	174.461288618206	167.211727268511	130.34449457441
AT1G17560	-1.00377317029166	3.33703546851215	0.0588713140523515	0.133334148477724	176	107	137	34	30	112	15.4107827320428	10.5591452263387	14.7151417089629	3.6751448655632	3.43585740962693	12.288369858867
AT1G17580	-0.277392378009348	6.3794878459046	0.070613490908086	0.153862670431809	1111	956	834	690	603	679	97.2805659960203	94.3415218353255	89.5797677757301	74.5838222717238	69.0607339335013	74.498242269381
AT1G17590	0.253220394701258	3.78526886460741	0.534358777921433	0.673460399723314	174	118	107	83	113	196	15.2356602009969	11.6446648290465	11.4928479040805	8.97167717181605	12.9417295762614	21.5046472530172
AT1G17600	-1.16738256306938	3.96720239238969	0.00177217497348522	0.00787752901506714	214	248	209	55	83	112	18.7381108219157	24.4735328610468	22.4486468406806	5.94508728252871	9.5058721666345	12.288369858867
AT1G17610	-0.618873765495349	3.66656669848422	0.130429376192607	0.24481676908486	183	171	128	110	88	58	16.0237115907036	16.8748956420927	13.7484535674981	11.8901745650574	10.078515068239	6.36362010548468
AT1G17620	-0.471273114325401	5.39094238060608	0.0130248730745375	0.0404733595239128	587	512	446	308	275	337	51.3984628619837	50.5260033260321	47.9047678992513	33.2924887821608	31.4953595882468	36.9748271646265
AT1G17630	0.440626807338432	3.41380556577366	0.279503222150176	0.426451183459734	127	81	78	88	107	122	11.1202807214173	7.99337161993867	8.37796389269418	9.51213965204593	12.254558094336	13.385545739123
AT1G17640	0.721654531557865	3.59349770670885	0.0574159285516086	0.130647366617107	125	89	75	133	132	123	10.9451581903713	8.78284042190792	8.05573451220594	14.3763019741149	15.1177726023585	13.4952633271486
AT1G17650	-0.0281261678477943	5.55338464998503	0.886305949478153	0.934506346420598	498	476	513	369	392	456	43.6055102304394	46.9733937171704	55.1012240634886	39.8861310409653	44.8952034857919	50.0312201396727
AT1G17665	-0.369262056314874	4.74996837493883	0.126324062447502	0.23936169186481	349	328	279	191	215	204	30.5588816675167	32.3682208807393	29.9673323854061	20.6456667447815	24.623644768993	22.382387957222
AT1G17680	0.335595380089685	6.21529869383606	0.0396492256503164	0.0977163794147901	866	650	584	708	742	717	75.8280559428925	64.1443401600016	62.7273194017103	76.5294872005514	84.980206598106	78.6675106143538
AT1G17690	-0.16668119599772	5.41475690570715	0.389538318990412	0.540735112608521	556	432	442	340	304	410	48.6840636307717	42.6313153063396	47.475128725267	36.751448655632	34.8166884175529	44.9842110904952
AT1G17700	-1.06425146466668	3.4058586129301	0.0731937453945488	0.158142340683554	155	164	125	40	16	125	13.5719961560604	16.1841104403696	13.4262241870099	4.32369984183906	1.83245728513436	13.7146985031997
AT1G17720	-0.145296827994637	6.74157463816941	0.332836692076371	0.483807851243404	1426	1137	1022	855	850	960	124.862364635756	112.20325347988	109.772808952993	92.4190841193099	97.349293272763	105.328884504574
AT1G17730	-0.080851462462863	5.20087311599928	0.703081958453385	0.806832525902495	424	394	373	318	323	289	37.1259765817395	38.8813384969856	40.0638529740376	34.3734137426205	36.9927314436499	31.7083829393978
AT1G17744	-0.0690838919552615	5.67541782110237	0.748551987506249	0.839045130606156	652	522	489	326	399	588	57.0899451209768	51.5128393284936	52.5233890195827	35.2381537109883	45.6969035480382	64.5139417590516
AT1G17745	-0.379920650809998	7.45013369996934	0.0362655125741008	0.0911271869042534	2519	1939	1852	1045	1186	1782	220.566827852363	191.347500877297	198.922937554739	112.956658368045	135.830896260585	195.516741861616
AT1G17750	-0.964034648482727	2.80477698185937	0.0452340598530505	0.108227690662934	120	74	91	33	30	58	10.5073518627565	7.30258641821557	9.77429120814321	3.56705236951722	3.43585740962693	6.36362010548468
AT1G17760	0.626715060675202	5.84816905120849	0.000305127185462956	0.00180168167502372	564	462	415	664	577	587	49.3845537549554	45.5918233137242	44.5750643008729	71.7734173745284	66.0829908451579	64.404224171026
AT1G17780	0.441775697311552	5.13322636943091	0.0929571809101059	0.18930817306522	390	300	259	397	411	237	34.1488935539585	29.6050800738469	27.8191365154845	42.9127209302527	47.0712465118889	26.0030683620667
AT1G17790	0.00493048745282046	4.32308672048731	0.992952154404615	0.999698383371147	236	217	177	152	188	180	20.6644586634211	21.4143412534159	19.011533448806	16.4300593989884	21.5313731003288	19.7491658446076
AT1G17810	-0.95100285538902	0.555331824232164	0.148795953817796	0.269035747899512	26	14	13	7	8	7	2.27659290359724	1.38157040344619	1.39632731544903	0.756647472321835	0.916228642567181	0.768023116179186
AT1G17820	0.734026718718976	5.58206436361087	0.000164746807937186	0.00107632765793805	427	385	329	561	545	452	37.3886603783084	37.9931860947702	35.3378220602101	60.6398902817928	62.4180762748892	49.5923497875703
AT1G17830	1.51662332188921	4.12693721698659	3.22908821647491e-06	3.65710432218875e-05	114	95	78	220	253	198	9.98198426961865	9.37494202338486	8.37796389269418	23.7803491301148	28.9757308211871	21.7240824290684
AT1G17840	0.367300960294348	7.45609953520692	0.105420979067113	0.208260176859591	1605	1673	1553	2194	1811	1135	140.535831164368	165.09766321182	166.807409299411	237.154936324872	207.411258961146	124.529462409054
AT1G17850	0.351439568408733	5.75047658212373	0.0547809818779328	0.126122617061228	580	458	463	598	484	495	50.7855340033229	45.1970889127396	49.7307343886847	64.639312635494	55.4318328753145	54.310206072671
AT1G17860	-0.52057335694852	3.8436183292636	0.139632297991882	0.257445014013766	200	174	156	120	83	102	17.5122531045941	17.1709464428312	16.7559277853884	12.9710995255172	9.5058721666345	11.191193978611
AT1G17870	4.31761816857461	6.90306785247048	3.27701337148071e-65	2.69848396919055e-62	155	125	87	2411	2108	1413	13.5719961560604	12.3354500307695	9.34465203415889	260.611007966849	241.426247316452	155.03095188017
AT1G17880	-0.0544269101032812	6.3091865075724	0.734192155688451	0.828281742942737	900	820	829	639	663	736	78.8051389706735	80.9205522018482	89.0427188082497	69.071104973379	75.9324487527551	80.7521447868401
AT1G17890	-1.12739307367348	5.37898295450872	4.85678309850394e-08	8.77372983324801e-07	617	614	563	262	204	215	54.0253008276729	60.59173055114	60.4717137382926	28.3202339640458	23.3638303854631	23.5892814255036
AT1G17920	-0.488545113660852	4.0450936621373	0.141956827305469	0.260539819654344	257	184	169	129	123	102	22.5032452394034	18.1577824452928	18.1522551008374	13.943931989931	14.0870153794704	11.191193978611
AT1G17930	0.287972572927435	4.64858277259054	0.251832539446577	0.3962868442617	296	220	202	219	228	273	25.9181345947993	21.7103920541544	21.696778286208	23.6722566340689	26.1125163131647	29.9529015309882
AT1G17940	2.01371394398091	6.88606089076927	3.07818881643409e-29	6.83530849204348e-27	545	501	444	1846	1719	1381	47.720889710019	49.4404837233243	47.6899483122592	199.538747700873	196.874629571623	151.519989063351
AT1G17970	0.504325354273292	5.36200674617718	0.0116766495895191	0.0372022611377827	364	381	326	438	419	401	31.8723006503613	37.5984516937856	35.0155926797218	47.3445132681377	47.9874751544561	43.9967527982648
AT1G17980	-0.140628236800866	5.935666903827	0.411138129052033	0.561296134599014	807	648	588	559	444	522	70.6619412770373	63.9469729595093	63.1569585756946	60.4237052897009	50.8506896624786	57.2725809493622
AT1G17990	-0.968203083717571	1.71183576097582	0.128509870433864	0.242341657384012	39	53	35	16	6	33	3.41488935539585	5.23023081304629	3.75934277236277	1.72947993673562	0.687171481925386	3.62068040484473
AT1G18000	-0.813368040681548	2.79275615998021	0.0697850631310628	0.152376776340647	103	94	75	40	45	42	9.01881034886597	9.2762584231387	8.05573451220594	4.32369984183906	5.15378611444039	4.60813869707512
AT1G18010	-1.23061370439992	1.7672532350162	0.0316333969834189	0.0819144162189868	47	46	47	9	14	27	4.11537947957962	4.53944561132319	5.04826029431572	0.972832464413788	1.60340012449257	2.96237487669115
AT1G18020	-1.34025112338442	0.523916678288057	0.0600729523186278	0.13537306233444	20	18	17	6	2	10	1.75122531045941	1.77630480443081	1.82596648943335	0.648554976275859	0.229057160641795	1.09717588025598
AT1G18030	-0.0549298983059373	4.36369873341753	0.857547276532084	0.91648858025652	305	182	183	172	168	185	26.706185984506	17.9604152448005	19.6559922097825	18.591909319908	19.2408014939108	20.2977537847356
AT1G18040	0.956597758258861	4.55110342446455	0.000199025301437367	0.00126189831001177	190	166	148	264	251	293	16.6366404493644	16.381477640862	15.8966494374197	28.5364189561378	28.7466736605453	32.1472532915002
AT1G18060	1.1531154016796	6.69410894841229	1.04095320157055e-09	2.67173482112192e-08	644	712	662	1395	1294	1035	56.3894549967931	70.2627233752633	71.1052832944044	150.789031984137	148.199982935242	113.557703606494
AT1G18070	-0.0571697818280372	7.30737923025099	0.701542574356987	0.805846317757462	1826	1659	1624	1358	1338	1370	159.886870844944	163.716092808373	174.433504637633	146.789609630436	153.239240469361	150.313095595069
AT1G18075	-1.20572476447202	2.06049552948929	0.0209908823588405	0.0589352243668942	76	54	46	15	24	23	6.65465617974577	5.32891441329244	4.94085050081964	1.62138744068965	2.74868592770154	2.52350452458875
AT1G18080	-0.223553508956532	7.27712638257794	0.173761317943079	0.302745899227182	1924	1669	1696	1123	1084	1566	168.467874866195	164.702928810835	182.16700976935	121.387873059632	124.148981067853	171.817742848086
AT1G18090	-0.505705819345316	3.87474280941532	0.163907556072729	0.289812320933884	209	142	187	80	107	127	18.3003044943009	14.0130712349542	20.0856313837668	8.64739968367812	12.254558094336	13.9341336792509
AT1G18100	-0.0230907789083733	2.6315000581304	0.975645998118489	0.989058315507346	72	35	83	34	41	83	6.30441111765388	3.45392600861547	8.91501286017458	3.6751448655632	4.6956717931568	9.10655980612463
AT1G18140	-3.58113555229304	1.73098349081047	2.15912363645717e-06	2.59239127747892e-05	108	22	53	4	2	6	9.45661667648082	2.17103920541544	5.6927190552922	0.432369984183906	0.229057160641795	0.658305528153588
AT1G18150	-0.405255910653056	6.46694839024117	0.0221088890432451	0.0614637983529612	1142	1061	984	724	711	546	99.9949652272324	104.703299861172	105.691236800142	78.258967137287	81.4298206081582	59.9058030619765
AT1G18160	0.155195382971222	6.73059047820853	0.301170897917706	0.44992368701698	1228	1048	922	918	957	1059	107.525234062208	103.420413057972	99.031829603385	99.2289113702064	109.603851367099	116.190925719108
AT1G18170	0.316505236809363	6.07430645113996	0.132402933995662	0.247463512819771	634	665	591	748	710	483	55.5138423415634	65.624594163694	63.4791879561828	80.8531870423904	81.3152920278373	52.9935950163638
AT1G18180	-1.49552665751702	2.9293029758919	0.00833121096839993	0.0282418048659499	163	86	101	26	14	63	14.2724862802442	8.48678962116945	10.848389143104	2.81040489719539	1.60340012449257	6.91220804561267
AT1G18190	0.181435838649724	5.29115295649383	0.353525949151629	0.504707844758309	473	348	346	364	339	385	41.4164785923651	34.3418928856624	37.1637885496434	39.3456685607354	38.8251887287843	42.2412713898552
AT1G18200	-1.66351334818334	1.41260057535812	0.00421903105656933	0.0162061634151564	54	31	33	12	10	8	4.72830833824041	3.05919160763085	3.54452318537061	1.29710995255172	1.14528580320898	0.877740704204784
AT1G18210	-1.76178451367531	5.297475393676	6.17306915523179e-18	5.19141981765302e-16	750	599	574	149	139	180	65.670949142228	59.1114765474477	61.6532214667495	16.1057819108505	15.9194726646048	19.7491658446076
AT1G18250	-1.49839269940799	4.79380537347594	0.0260617096402337	0.0702287384264984	628	293	390	28	30	335	54.9884747484255	28.9142948721238	41.8898194634709	3.02658988928734	3.43585740962693	36.7553919885753
AT1G18260	0.317348165222837	6.95996035297132	0.0323708747472413	0.083332759884034	1323	1178	1023	1163	1138	1325	115.84355428689	116.249281089972	109.880218746489	125.711572901471	130.333524405181	145.375804133917
AT1G18265	-0.261445532681861	3.22575512981184	0.642619988053466	0.761031808718879	113	145	61	102	83	30	9.89442300409568	14.3091220356927	6.55199740326083	11.0254345966896	9.5058721666345	3.29152764076794
AT1G18270	-0.53553250285893	6.57840484370741	0.000577355340245099	0.00310652697774677	1309	1172	1100	731	655	654	114.617696569569	115.657179488495	118.150772845687	79.0156146096088	75.0162201101879	71.7553025687411
AT1G18300	-0.944359565814053	4.46102451177616	0.0542829229887374	0.125253170697772	548	199	201	67	236	79	47.9835735065879	19.6380364489851	21.5893684927119	7.24219723508043	27.0287449557318	8.66768945402224
AT1G18320	0.235057897880621	2.04555967038488	0.641724872624443	0.760518629028356	40	33	41	34	34	44	3.50245062091882	3.25655880812316	4.40380153333925	3.6751448655632	3.89397173091052	4.82757387312631
AT1G18330	1.95030111847825	5.13519634380064	4.54682455538897e-19	4.3201391196227e-17	161	166	130	498	444	521	14.0973637491983	16.381477640862	13.9632731544903	53.8300630308963	50.8506896624786	57.1628633613365
AT1G18335	0.626264487779694	4.03208637125789	0.0667271750114389	0.147015513907588	175	126	108	139	153	227	15.3232214665199	12.4341336310157	11.6002576975766	15.0248569503907	17.5228727890973	24.9058924818107
AT1G18340	0.209923783936075	4.09042444811677	0.520598220516193	0.661481936907859	204	157	139	148	131	198	17.862498166686	15.4933252386466	14.929961295955	15.9976894148045	15.0032440220376	21.7240824290684
AT1G18360	0.709716741949803	6.00121282167539	0.000244271553764034	0.00149877016983502	488	556	483	775	693	605	42.7298975752096	54.8680817368629	51.8789302586063	83.7716844356318	79.3683061623821	66.3791407554868
AT1G18370	-2.95411755268279	4.58465608510247	0.00111437929724001	0.00538076668735752	649	309	398	3	5	141	56.8272613244079	30.4932324760623	42.7490978114395	0.32427748813793	0.572642901604488	15.4701799116093
AT1G18382	-0.675566071093747	0.505347102343665	0.361007841834391	0.512690282996053	18	13	16	14	7	3	1.57610277941347	1.28288680320003	1.71855669593727	1.51329494464367	0.801700062246283	0.329152764076794
AT1G18390	-0.6199378206668	3.97133451667296	0.154873120232679	0.27739628052463	213	201	180	160	107	49	18.6505495563927	19.8354036494774	19.3337628292943	17.2947993673562	12.254558094336	5.3761618132543
AT1G18400	-0.378689372321224	3.70747838121165	0.37425610649014	0.525903903288013	137	188	132	73	71	153	11.995893376647	18.5525168462774	14.1780927414825	7.89075221135628	8.13152920278373	16.7867909679165
AT1G18410	-1.08936667164007	0.154466272019714	0.185289047346218	0.316989910206311	19	11	9	1	2	12	1.66366404493644	1.08551960270772	0.966688141464713	0.108092496045976	0.229057160641795	1.31661105630718
AT1G18415	0.694606881344952	4.44066055597859	0.0188886392486837	0.0543450542250308	212	149	164	204	187	314	18.5629882908698	14.7038564366773	17.615206133357	22.0508691933792	21.4168445200079	34.4513226400378
AT1G18420	0.804138995813648	4.36340556480568	0.00754339462037316	0.0260283104420081	190	134	150	199	185	303	16.6366404493644	13.223602432985	16.1114690244119	21.5104067131493	21.1877873593661	33.2444291717562
AT1G18440	-0.000610750405973926	4.48542304624594	1	1	267	249	192	218	178	186	23.3788578946331	24.5722164612929	20.6226803512472	23.5641641380229	20.3860872971198	20.4074713727612
AT1G18450	0.0770219967685704	6.14854377665687	0.646947677926747	0.764699840539611	882	698	622	562	596	755	77.2290361912601	68.8811529718171	66.8088915545613	60.7479827778388	68.259033871255	82.8367789593265
AT1G18460	0.86471110228126	6.21472266233737	2.11747651911995e-07	3.29509357853289e-06	573	610	482	859	761	895	50.1726051446621	60.1969961501554	51.7715204651102	92.8514541034938	87.1562496242031	98.1972412829102
AT1G18470	0.120147963940748	6.39580743647735	0.445772332518659	0.59461383690377	984	863	721	790	768	734	86.1602852746031	85.1639470124329	77.4424611106731	85.3930718763214	87.9579496864494	80.5327096107889
AT1G18480	-0.776793553772475	4.7905545732455	0.0014779866165068	0.00678589649906546	466	304	339	160	177	194	40.8035497337043	29.9998144748315	36.4119199951709	17.2947993673562	20.2715587167989	21.285212076966
AT1G18485	-0.318696353451622	5.25778986309569	0.178715582571798	0.309115706140945	417	443	465	329	317	237	36.5130477230787	43.7168349090473	49.9455539756768	35.5624311991263	36.3055599617245	26.0030683620667
AT1G18490	-0.422545166334964	4.70830585921333	0.0818692707160998	0.172107477626027	333	323	285	194	189	198	29.1579014191492	31.8748028795085	30.6117911463826	20.9699442329194	21.6459016806497	21.7240824290684
AT1G18500	0.0917639644293459	6.70824740443639	0.560229702069941	0.695903180515917	1171	1013	1020	1002	930	888	102.534241927399	99.9664870493564	109.557989366001	108.308681038068	106.511579698435	97.429218166731
AT1G18540	-0.221634609498328	6.60863378349053	0.197733987905425	0.332466973198478	1228	1007	1089	687	687	1000	107.525234062208	99.3743854478795	116.96926511723	74.2595447835859	78.6811346804567	109.717588025598
AT1G18550	-0.869457837298817	3.44012499498537	0.0412244104737712	0.100689270292355	199	108	134	52	79	65	17.4246918390711	10.6578288265849	14.3929123284746	5.62080979439078	9.04775784535091	7.13164322166387
AT1G18560	-0.118595058239358	3.62689246865141	0.777682904171392	0.859631256509828	193	107	109	123	91	91	16.8993242459333	10.5591452263387	11.7076674910726	13.2953770136551	10.4221008092017	9.98430051032942
AT1G18570	-1.15355742131693	4.39628933223092	0.000261664745864753	0.00158191507265987	459	266	210	94	113	132	40.1906208750435	26.2498376654776	22.5560566341766	10.1606946283218	12.9417295762614	14.4827216193789
AT1G18580	-0.218067382005126	5.07200035210648	0.303744620767723	0.452878531892306	471	370	311	272	252	288	41.2413560613192	36.5129320910779	33.4044457772806	29.4011589245056	28.8612022408662	31.5986653513722
AT1G18590	0.701050865695979	6.18834065744106	0.000138918144534	0.000929397187009291	586	656	511	872	789	695	51.3109015964608	64.7364417614786	54.8864044764965	94.2566565520915	90.3630498731882	76.2537236777906
AT1G18600	-0.335949535024821	4.85592963364237	0.153385190225558	0.275452204854857	388	317	315	244	219	202	33.9737710229126	31.2827012780316	33.834084951265	26.3745690352183	25.0817590902766	22.1629527811708
AT1G18610	-0.274660665612114	4.44534755246868	0.319160301676555	0.469732278971831	299	234	221	146	163	205	26.1808183913682	23.0919624576006	23.7375643626335	15.7815044227126	18.6681585923063	22.4921055452476
AT1G18620	-0.239828269595799	6.01424445149895	0.292453283653794	0.440765213517116	844	751	629	404	389	777	73.9017081013872	74.1113837848634	67.5607601090338	43.6693684025745	44.5516177448292	85.2505658958896
AT1G18630	-0.397538107189796	4.38194129223018	0.150845507666447	0.271755676208933	280	230	235	152	154	161	24.5171543464318	22.697228056616	25.2413014715786	16.4300593989884	17.6374013694182	17.6645316721213
AT1G18640	-1.01035684207028	5.24744009452168	4.02731936151993e-06	4.39097677311858e-05	629	519	462	182	194	285	55.0760360139485	51.2167885277552	49.6233245951886	19.6728342803677	22.2185445822541	31.2695125872954
AT1G18650	-0.532413182731076	5.0604325712095	0.0390643946633749	0.0965399064314465	499	376	376	187	183	349	43.6930714959623	37.1050336925548	40.3860823545258	20.2132967605976	20.9587301987243	38.2914382209337
AT1G18660	0.260048558113381	6.37054128660162	0.147627669918929	0.267740050432732	867	813	706	895	809	645	75.9156172084155	80.2297670001251	75.8313142082319	96.742783961149	92.6536214796062	70.7678442765107
AT1G18670	0.411607910147987	5.16182383839383	0.0529067615588516	0.122794636369652	393	314	271	409	308	351	34.4115773505274	30.9866504772931	29.1080540374375	44.2098308828044	35.2748027388365	38.5108733969849
AT1G18680	0.153356566018132	3.6614169707235	0.697941536036426	0.803069854972174	158	141	81	122	99	124	13.8346799526294	13.914387634708	8.70019327318242	13.1872845176091	11.3383294517689	13.6049809151742
AT1G18690	0.157780845464654	4.32229897036638	0.583411057692741	0.715301987293358	237	188	173	168	169	213	20.752019928944	18.5525168462774	18.5818942748217	18.1595393357241	19.3553300742317	23.3698462494524
AT1G18700	0.52366847682035	6.20860467321133	0.00117938038048291	0.0056272560259497	774	581	578	716	719	854	67.7724195147792	57.3351717430169	62.0828606407338	77.3942271689192	82.3460492507254	93.6988201738607
AT1G18710	-0.529088758307664	5.63490168663163	0.0447953933351681	0.107425234617513	760	632	482	382	449	218	66.5465617974577	62.3680353555708	51.7715204651102	41.291333489563	51.423332564083	23.9184341895804
AT1G18720	0.191140903273825	6.85602237910414	0.258632397596792	0.403176038818266	1248	1192	992	1109	1175	935	109.276459372667	117.630851493418	106.550515148111	119.874578114988	134.571081877055	102.585944803934
AT1G18730	0.311145618829914	6.46178616915552	0.121035880710952	0.23178791370816	824	868	785	974	924	639	72.1504827909278	85.6573650136637	84.3166878944222	105.282091148781	105.824408216509	70.1095387483571
AT1G18735	-0.037243864777058	3.56121148366104	0.932248659628963	0.963700714522816	109	144	116	119	101	79	9.5441779420038	14.2104384354465	12.4595360455452	12.8630070294712	11.5673866124107	8.66768945402224
AT1G18740	-0.442003425730385	5.52782475302122	0.0886746622645503	0.182549723993157	817	495	406	323	436	252	71.537553932267	48.8483821218474	43.6083761594082	34.9138762228504	49.9344610199114	27.6488321824507
AT1G18745	-0.780119098118797	3.43887986842675	0.0759858149717898	0.162697771173254	192	113	126	43	67	96	16.8117629804104	11.1512468278157	13.533633980506	4.64797732997699	7.67341488150014	10.5328884504574
AT1G18750	0.937940076398897	4.17702214268518	0.00265174336100995	0.0110124052699202	174	119	103	209	212	196	15.2356602009969	11.7433484292926	11.0632087300962	22.5913316736091	24.2800590280303	21.5046472530172
AT1G18773	-0.558348458770989	2.6360892410676	0.257015277906983	0.401624514235677	88	96	45	36	44	47	7.70539136602141	9.47362562363101	4.83344070732357	3.89132985765515	5.0392575341195	5.15672663720311
AT1G18800	0.695461244652728	5.99899531075261	2.77415267693773e-05	0.000235428553375047	624	463	468	671	671	729	54.6382296863337	45.6905069139704	50.2677833561651	72.5300648468502	76.8486773953223	79.9841216706609
AT1G18810	1.03388063499913	4.54543336698562	0.00214927952289718	0.00919398511060975	156	173	151	393	243	177	13.6595574215834	17.0722628425851	16.218878817908	42.4803509460688	27.8304450179781	19.4200130805308
AT1G18830	4.15967117664793	1.88370124505174	2.14845165559455e-06	2.58271594096807e-05	0	1	10	80	60	37	0	0.0986836002461564	1.07409793496079	8.64739968367812	6.87171481925386	4.05955075694713
AT1G18840	-0.320108255386578	5.76207943086667	0.124216251515232	0.236364892999763	727	637	549	344	348	581	63.6570400351996	62.8614533568016	58.9679766293475	37.1838186398159	39.8559459516724	63.7459186428724
AT1G18850	-0.265994931776392	4.50405853281737	0.323114987661251	0.474069896150653	305	212	263	173	162	202	26.706185984506	20.9209232521852	28.2487756894688	18.7000018159539	18.5536300119854	22.1629527811708
AT1G18870	1.2524248598542	5.51539998050809	2.27497218802455e-08	4.42958377851519e-07	318	297	243	564	667	441	27.8444824363046	29.3090292731084	26.1005798195472	60.9641677699307	76.3905630740387	48.3854563192887
AT1G18880	-0.610521485073523	4.18900900831516	0.127732574612887	0.241382088285458	346	210	153	123	63	194	30.2961978709478	20.7235560516928	16.4336984049001	13.2953770136551	7.21530056021655	21.285212076966
AT1G18890	-0.211738954674515	5.79842726535763	0.235847000990074	0.377963370140029	754	592	554	474	453	418	66.0211942043198	58.4206913457246	59.5050255968279	51.2358431257929	51.8814468853666	45.8619517947
AT1G18900	-0.308407563776811	5.12163054771136	0.164420815344955	0.290544400363228	536	338	356	257	235	323	46.9328383203122	33.3550568832009	38.2378864846042	27.779771483816	26.9142163754109	35.4387809322682
AT1G18910	-0.225649897029581	4.07221434187344	0.490628176869857	0.6355186719399	192	172	200	119	136	147	16.8117629804104	16.9735792423389	21.4819586992158	12.8630070294712	15.5758869236421	16.1284854397629
AT1G18940	0.140942345768435	1.2033754324321	0.857125861393797	0.916285952221865	24	25	15	26	25	6	2.10147037255129	2.46709000615391	1.61114690244119	2.81040489719539	2.86321450802244	0.658305528153588
AT1G18950	0.275480440144131	6.38627406882639	0.0850741304918347	0.177130219227784	979	732	704	758	709	942	85.7224789469882	72.2363953801865	75.6164946212398	81.9341120028502	81.2007634475164	103.353967920113
AT1G19000	0.401550796920273	7.56272758232599	0.00765063062073599	0.0263276010721932	1794	1748	1608	1893	1858	1886	157.084910348209	172.498933230281	172.714947941695	204.619095015034	212.794102236228	206.927371016278
AT1G19010	0.475064493658432	3.85606554054264	0.172512698606815	0.30118095959068	171	106	108	147	145	144	14.972976404428	10.4604616260926	11.6002576975766	15.8895969187585	16.6066441465302	15.7993326756861
AT1G19020	-1.57616255473395	2.62376227047704	0.00817116813633004	0.0277946292389485	141	76	70	30	37	9	12.3461384387389	7.49995361870788	7.51868554472555	3.24277488137929	4.23755747187321	0.987458292230382
AT1G19025	-0.768354665396082	2.36842976384601	0.107699694776807	0.211640555620368	82	63	54	28	28	40	7.18002377288359	6.21706681550785	5.80012884878828	3.02658988928734	3.20680024898513	4.38870352102392
AT1G19050	-2.15406692069399	3.86405256389471	5.50488893249761e-09	1.22015412941411e-07	261	243	234	38	51	48	22.8534903014953	23.980114859816	25.1338916780825	4.10751484974711	5.84095759636578	5.2664442252287
AT1G19070	0.715256887165628	0.677054873263887	0.294626101412961	0.442857897948307	15	7	12	13	17	16	1.31341898284456	0.690785201723095	1.28891752195295	1.40520244859769	1.94698586545526	1.75548140840957
AT1G19080	0.425592154587195	4.48862110140175	0.107099111504623	0.210765967177242	227	203	175	202	228	240	19.8764072737143	20.0327708499697	18.7967138618139	21.8346842012873	26.1125163131647	26.3322211261435
AT1G19100	-0.147136504337511	4.65010409312701	0.576477360870497	0.709574120757575	356	238	245	182	187	254	31.1718105261775	23.4866968585852	26.3153994065394	19.6728342803677	21.4168445200079	27.8682673585019
AT1G19110	0.168584643113487	6.46259536919975	0.298201141555699	0.446691454497646	979	839	814	877	826	733	85.7224789469882	82.7955406065252	87.4315719058085	94.7971190323214	94.6006073450614	80.4229920227633
AT1G19120	-0.722471899785779	4.61485803296626	0.00424204415673591	0.0162629522152419	356	311	293	154	163	163	31.1718105261775	30.6905996765546	31.4710694943512	16.6462443910804	18.6681585923063	17.8839668481725
AT1G19130	-0.748542482575706	5.48342590824088	7.08565268965539e-05	0.000522801997404206	639	604	528	262	281	330	55.9516486691782	59.6048945486784	56.7123709659298	28.3202339640458	32.1825310701722	36.2068040484473
AT1G19140	0.530972209494246	5.15433133526307	0.0227950225389294	0.0629979066475823	329	321	270	448	347	300	28.8076563570573	31.6774356790162	29.0006442439414	48.4254382285975	39.7414173713515	32.9152764076794
AT1G19150	0.449146662292131	6.68967630907923	0.022240313248235	0.0617585093051662	880	967	895	1174	1113	814	77.0539136602141	95.4270414380332	96.1317651789909	126.900590357976	127.470309897159	89.3101166528368
AT1G19170	-0.122337493006223	4.90126945625389	0.598975145208658	0.727837296775621	353	341	288	274	242	228	30.9091267296086	33.6511076839393	30.9340205268708	29.6173439165976	27.7159164376572	25.0156100698363
AT1G19180	-0.22405801093582	5.50716060433707	0.405696259958485	0.556442167087205	635	445	478	359	490	232	55.6014036070863	43.9142021095396	51.3418812911259	38.8052060805056	56.1190043572398	25.4544804219387
AT1G19190	0.694010103439847	0.953667787384357	0.255950441350143	0.400375856609378	21	11	11	20	14	23	1.83878657598238	1.08551960270772	1.18150772845687	2.16184992091953	1.60340012449257	2.52350452458875
AT1G19200	-0.425597375237683	1.52680331729751	0.469499948869647	0.615849551834757	49	26	24	27	20	12	4.29050201062556	2.56577360640007	2.5778350439059	2.91849739324137	2.29057160641795	1.31661105630718
AT1G19210	-0.643179071519243	0.632030194609385	0.37842400720802	0.530237118903805	31	11	11	9	8	10	2.71439923121209	1.08551960270772	1.18150772845687	0.972832464413788	0.916228642567181	1.09717588025598
AT1G19220	0.147930447921228	5.23177325139832	0.521195773914947	0.662021471809313	409	364	352	288	284	468	35.812557598895	35.9208304896009	37.8082473106199	31.1306388612412	32.5261168111349	51.3478311959799
AT1G19230	0.212167312508187	1.20455028263096	0.765500897635452	0.851172561043427	32	15	16	10	14	36	2.80196049673506	1.48025400369235	1.71855669593727	1.08092496045977	1.60340012449257	3.94983316892153
AT1G19240	-0.294289921110132	3.8133830809747	0.402383098643039	0.553357259653635	190	149	147	101	112	113	16.6366404493644	14.7038564366773	15.7892396439236	10.9173421006436	12.8272009959405	12.3980874468926
AT1G19270	0.135617897993765	5.27552996374383	0.498360965187365	0.642053960560488	412	410	343	336	340	384	36.0752413954639	40.4602761009241	36.8415591691552	36.3190786714481	38.9397173091052	42.1315538018296
AT1G19290	0.557126883511073	4.69993031614123	0.0246256778630059	0.0670908838718756	257	229	181	263	234	313	22.5032452394034	22.5985444563698	19.4411726227903	28.4283264600918	26.79968779509	34.3416050520122
AT1G19300	0.509146865820747	5.78467111792979	0.00754558614130477	0.0260295721610414	528	514	401	567	617	502	46.2323481961285	50.7233705265244	43.0713271919278	61.2884452580687	70.6641340579938	55.0782291888502
AT1G19310	-0.25255181076823	5.02194464805382	0.272521981800114	0.418643756417851	422	392	305	299	245	227	36.9508540506936	38.6839712964933	32.7599870163042	32.319656317747	28.0595021786199	24.9058924818107
AT1G19330	-0.681885598479556	5.21162211474187	0.0106237482836841	0.0344644020568695	574	483	394	155	236	357	50.2601664101851	47.6641789188935	42.3194586374552	16.7543368871264	27.0287449557318	39.1691789251385
AT1G19340	-0.232850852720313	3.65388195167068	0.556724022762551	0.693247864775773	151	173	102	84	100	115	13.2217510939686	17.0722628425851	10.9557989366001	9.07976966786203	11.4528580320898	12.6175226229438
AT1G19350	0.330173511387392	7.08927623944071	0.0377178362801372	0.0939767516462183	1368	1319	1136	1393	1352	1218	119.783811235424	130.16366872468	122.017525411546	150.572846992045	154.842640593854	133.636022215178
AT1G19360	-0.497352554386413	5.64869235845882	0.00485258482465696	0.0181357098883691	690	606	562	366	356	364	60.4172732108497	59.8022617491708	60.3643039447965	39.5618535528274	40.7721745942396	39.9372020413177
AT1G19370	-0.596526115207882	5.40770190136723	0.00174351955272615	0.00778341470985475	591	536	487	304	288	289	51.7487079240756	52.8944097319398	52.3085694325906	32.8601187979769	32.9842311324185	31.7083829393978
AT1G19380	-2.72590966003945	3.29741106254285	3.32915007565356e-08	6.22459725119596e-07	261	152	125	14	29	22	22.8534903014953	14.9999072374158	13.4262241870099	1.51329494464367	3.32132882930603	2.41378693656316
AT1G19394	0.502085071655769	4.25331581791247	0.0854863329703953	0.177763720380253	187	170	141	201	167	215	16.3739566527955	16.7762120418466	15.1447808829472	21.7265917052413	19.1262729135899	23.5892814255036
AT1G19396	0.679272051690079	5.3834121254582	0.000401228483222246	0.00227010550069317	387	347	285	463	401	482	33.8862097573896	34.2432092854163	30.6117911463826	50.0468256692871	45.92596070868	52.8838774283382
AT1G19397	0.824630786021577	4.28465933233855	0.00433178661084605	0.016530044176511	175	154	117	225	199	225	15.3232214665199	15.1972744379081	12.5669458390413	24.3208116103447	22.7911874838586	24.6864573057595
AT1G19400	0.144493611712803	6.54143814737702	0.377514043418572	0.529285615783288	937	997	856	911	831	815	82.0449057950235	98.3875494454179	91.9427832326438	98.4722638978846	95.1732502466659	89.4198342408624
AT1G19430	0.288547753958344	6.07086742965546	0.0758117149599895	0.162466593228613	748	592	583	663	638	631	65.495826611182	58.4206913457246	62.6199096082142	71.6653248784824	73.0692342447327	69.2317980441523
AT1G19440	-0.941002700660702	5.09758392319619	1.02103680363807e-05	0.000100341871458474	503	472	441	211	201	198	44.0433165580542	46.5786593161858	47.3677189317709	22.807516665701	23.0202446445004	21.7240824290684
AT1G19450	0.992417113859415	5.54487663578529	0.000138989169275096	0.000929557682701769	305	335	337	660	593	357	26.706185984506	33.0590060824624	36.1971004081787	71.3410473903445	67.9154481302923	39.1691789251385
AT1G19480	0.130786990373399	3.94957010754671	0.703208437421797	0.806868807986935	196	155	117	130	125	165	17.1620080425022	15.2959580381542	12.5669458390413	14.0520244859769	14.3160725401122	18.1034020242237
AT1G19485	0.516211050750069	5.85094527540954	0.00269705429249374	0.011155266356919	626	477	415	616	550	613	54.8133522173796	47.0720773174166	44.5750643008729	66.5849775643215	62.9907191764937	67.2568814596916
AT1G19490	1.64398154439657	3.98256970734319	2.04497100632653e-05	0.000181912970224108	122	68	57	151	192	285	10.6824743938024	6.71048481673863	6.12235822927652	16.3219669029424	21.9894874216123	31.2695125872954
AT1G19510	-0.852127470787466	0.89811656500099	0.258408581558261	0.402945305139334	33	14	21	16	12	2	2.88952176225803	1.38157040344619	2.25560566341766	1.72947993673562	1.37434296385077	0.219435176051196
AT1G19520	-0.774461211427228	5.8615904212911	1.36181293501043e-05	0.000128342913851269	836	742	738	336	346	443	73.2012179772034	73.223231382648	79.2684276001065	36.3190786714481	39.6268887910306	48.6048914953399
AT1G19530	-0.140711983961553	2.56741464019075	0.914897711906594	0.952339801980934	130	58	13	2	0	147	11.3829645179862	5.72364881427707	1.39632731544903	0.216184992091953	0	16.1284854397629
AT1G19540	-1.00573157102675	3.34467333663909	0.275725181556228	0.422218872082422	189	172	68	6	6	169	16.5490791838414	16.9735792423389	7.30386595773339	0.648554976275859	0.687171481925386	18.5422723763261
AT1G19550	0.312195469420854	3.22765367970181	0.455541347420643	0.603975825108961	93	93	74	88	75	105	8.14319769363627	9.17757482289254	7.94832471870986	9.51213965204593	8.58964352406732	11.5203467426878
AT1G19570	0.74120284588357	7.81002413266831	7.10131203597062e-07	9.63895808838512e-06	1877	1844	1600	2511	2227	2640	164.352495386616	181.972558853912	171.855669593727	271.420257571447	255.055148374639	289.654432387579
AT1G19580	0.0150377905003494	5.66205938851126	0.937693650494851	0.967356037726665	574	539	479	448	448	432	50.2601664101851	53.1904605326783	51.4492910846219	48.4254382285975	51.3088039837621	47.3979980270583
AT1G19600	0.146105572525262	6.09637639485233	0.357623076598325	0.509017274959503	795	643	625	636	576	672	69.6112060907616	63.4535549582785	67.1311209350495	68.7468274852411	65.968462264837	73.7302191532018
AT1G19610	-1.03196692035738	1.62839443515712	0.186572559353612	0.318634072805516	77	21	28	4	8	38	6.74221744526874	2.07235560516928	3.00747421789022	0.432369984183906	0.916228642567181	4.16926834497272
AT1G19620	-1.68225496850877	0.954980217306209	0.0110341264990362	0.0355274424894839	25	37	20	11	4	6	2.18903163807426	3.65129320910779	2.14819586992158	1.18901745650574	0.458114321283591	0.658305528153588
AT1G19630	1.4523992964473	3.86922921646206	0.0154686211527321	0.0464105601702512	138	63	53	97	63	414	12.0834546421699	6.21706681550785	5.6927190552922	10.4849721164597	7.21530056021655	45.4230814425976
AT1G19640	-0.131145210446287	2.76135607351944	0.809720655969889	0.883238178823982	66	65	84	81	46	37	5.77904352451606	6.41443401600016	9.02242265367065	8.7554921797241	5.26831469476129	4.05955075694713
AT1G19650	0.673368015555247	5.83271664655451	0.0112242422792458	0.0359725333637539	466	480	437	758	695	359	40.8035497337043	47.3681281181551	46.9380797577866	81.9341120028502	79.5973633230239	39.3886141011897
AT1G19660	0.734484270063214	7.78451545447912	3.39032129140281e-05	0.000280934673719052	1824	1855	1561	2713	2493	1978	159.711748313898	183.05807845662	167.66668764738	293.254941772734	285.519750739998	217.021389114633
AT1G19670	-0.422962376645613	6.97296529547872	0.0156954559422349	0.0469453489418942	1543	1579	1417	1052	955	792	135.107032701944	155.821404788681	152.199677383944	113.713305840367	109.374794206457	86.8963297162736
AT1G19680	-0.324604744044544	5.54902845214362	0.0735571816937303	0.158754022257638	665	507	484	351	338	399	58.2282415727754	50.0325853248013	51.9863400521023	37.9404661121377	38.7106601484634	43.7773176222136
AT1G19690	-0.508490941723195	4.8080959275159	0.0314930843127107	0.0815938418028451	395	348	297	184	184	236	34.5866998815734	34.3418928856624	31.9007086683355	19.8890192724597	21.0732587790452	25.8933507740411
AT1G19700	0.98067901169942	6.17289546544191	1.607377731382e-06	1.99413723197128e-05	564	485	487	993	870	628	49.3845537549554	47.8615461193858	52.3085694325906	107.335848573655	99.6398648791809	68.9026452800755
AT1G19710	-0.637314046955839	4.83133882735609	0.00629959556291696	0.0224524629594099	424	365	308	196	165	221	37.1259765817395	36.0195140898471	33.0822163967924	21.1861292250114	18.8972157529481	24.2475869536572
AT1G19715	0.925354451804974	7.27899003932446	2.59395434577926e-08	4.94352167171027e-07	1263	1065	1070	2002	1757	1557	110.589878355512	105.098034262157	114.928479040805	216.401177084045	201.226715623817	170.830284555856
AT1G19720	0.563198509126385	7.26314030918125	0.000609854049784638	0.00324691422033777	1371	1352	1199	1697	1659	1428	120.046495031993	133.420227532803	128.784342401799	183.432965790022	190.002914752369	156.676715700554
AT1G19730	-0.516250501459479	3.80366689127255	0.169571917319557	0.297254727868229	220	170	130	84	80	135	19.2634784150535	16.7762120418466	13.9632731544903	9.07976966786203	9.16228642567181	14.8118743834557
AT1G19740	0.409574691810302	6.50459257155599	0.042125148539377	0.102400899210788	845	810	803	1058	967	668	73.9892693669102	79.9337161993867	86.2500641773516	114.361860816643	110.749137170308	73.2913488010995
AT1G19750	0.681029486597315	0.199316791761798	0.334663793547724	0.485784836715657	7	7	9	10	10	11	0.612928858660794	0.690785201723095	0.966688141464713	1.08092496045977	1.14528580320898	1.20689346828158
AT1G19770	-0.603105044912619	6.11700784219331	0.000345488091882044	0.0020023111905762	994	901	761	529	468	441	87.0358979298328	88.9139238217869	81.7388528505163	57.1809304083216	53.5993755901801	48.3854563192887
AT1G19790	-0.860881281761983	0.338605084310384	0.460422043616285	0.607999522116038	22	6	15	0	0	20	1.92634784150535	0.592101601476938	1.61114690244119	0	0	2.19435176051196
AT1G19800	0.207927190800555	5.67300659687713	0.312912413188036	0.462811556790537	561	503	437	552	490	380	49.1218699583865	49.6378509238167	46.9380797577866	59.667057817379	56.1190043572398	41.6926834497272
AT1G19830	-3.22981941996075	1.79423392393724	1.68857088018418e-06	2.08050039308479e-05	92	39	55	4	2	10	8.0556364281133	3.8486604096001	5.90753864228436	0.432369984183906	0.229057160641795	1.09717588025598
AT1G19835	0.0961275369237319	7.11711879090894	0.545316861231118	0.683280413292501	1656	1371	1247	1144	1102	1533	145.001455706039	135.29521593748	133.940012489611	123.657815476597	126.210495513629	168.197062443242
AT1G19840	-0.480260024609677	2.55578145434495	0.52712470774335	0.667065736001269	92	88	33	13	12	103	8.0556364281133	8.68415682166176	3.54452318537061	1.40520244859769	1.37434296385077	11.3009115666366
AT1G19850	-0.694903329377095	5.18663868716254	0.105298911804354	0.208060627273489	728	342	385	129	118	498	63.7446013007226	33.7497912841855	41.3527704959905	13.943931989931	13.5143724778659	54.6393588367478
AT1G19860	0.968526864870494	5.73232409632213	1.12493207642739e-07	1.86980930415765e-06	411	373	353	663	604	570	35.9876801299409	36.8089828918163	37.915657104116	71.6653248784824	69.1752625138222	62.5390251745909
AT1G19870	0.0927062039519091	6.99375414209058	0.559578038837981	0.695749655964456	1579	1217	1141	1086	989	1390	138.259238260771	120.097941499572	122.554574379026	117.38845070593	113.268765937368	152.507447355581
AT1G19880	-0.446219352560058	6.20531754528027	0.0137890487889955	0.042297256648677	1068	812	826	454	491	699	93.5154315785326	80.131083399879	88.7204894277614	49.0739932048733	56.2335329375607	76.692594029893
AT1G19910	-0.0914204097920906	6.6406595464292	0.567163508436238	0.701913232965456	1126	1154	973	908	799	821	98.5939849788649	113.880874684064	104.509729071685	98.1479864097467	91.5083356763972	90.0781397690159
AT1G19920	-0.164315785114865	6.65593624000071	0.278265361959572	0.424989053199924	1227	1141	1009	863	781	847	107.437672796685	112.597987880864	108.376481637544	93.2838240876777	89.4468212306211	92.9307970576815
AT1G19940	-2.12069811750397	2.20532467357562	0.000773763839169326	0.00396471214765449	60	101	61	20	4	19	5.25367593137824	9.96704362486179	6.55199740326083	2.16184992091953	0.458114321283591	2.08463417248636
AT1G19950	-0.566406714521809	4.32744854514023	0.0708061854882329	0.154163561066866	279	247	227	101	127	195	24.4295930809088	24.3748492608006	24.38202312361	10.9173421006436	14.545129700754	21.3949296649916
AT1G19960	-2.65899422280192	5.40814722920559	1.28547269152316e-27	2.37428007500675e-25	682	869	733	121	88	93	59.7167830866659	85.7560486139099	78.7313786326261	13.0791920215632	10.078515068239	10.2037356863806
AT1G19970	0.687321663484453	4.34196217608321	0.0174364090428786	0.0510739220267393	172	165	151	247	204	199	15.0605376699509	16.2827940406158	16.218878817908	26.6988465233562	23.3638303854631	21.833800017094
AT1G19980	0.979605456696089	4.06145626022151	0.0024676049243432	0.0103561852027595	135	110	109	198	202	174	11.820770845601	10.8551960270772	11.7076674910726	21.4023142171033	23.1347732248213	19.090860316454
AT1G19990	-0.982236580928005	3.71735669468458	0.0157508342717788	0.0470643691734449	243	137	170	66	54	110	21.2773875220819	13.5196532337234	18.2596648943335	7.13410473903445	6.18454333732847	12.0689346828158
AT1G20010	-0.567968407049691	7.24302150252265	0.000560222845163894	0.00302670423427393	1938	2036	1738	952	970	1290	169.693732583517	200.919810101174	186.678221096186	102.90405623577	111.092722911271	141.535688553021
AT1G20020	0.207014730181914	8.49903472153364	0.288394825782277	0.436412476411573	3193	3886	3453	3847	3508	2758	279.583120814845	383.484470556564	370.886016941962	415.831832288872	401.766259765709	302.601107774599
AT1G20030	1.41754121399509	5.3337294110967	2.06378258063855e-11	7.15553248090519e-10	293	231	179	566	497	469	25.6554507982304	22.7959116568621	19.2263530357982	61.1803527620227	56.9207044194861	51.4575487840055
AT1G20050	-0.213069552912383	5.85142850979226	0.218341904135305	0.3573574369711	688	663	605	431	463	505	60.2421506798038	65.4272269632017	64.9829250651279	46.5878657958159	53.0267326885756	55.407381952927
AT1G20060	-2.15878404061283	2.47471239408372	0.00358388891425271	0.0141863033491832	140	69	71	11	2	39	12.2585771732159	6.80916841698479	7.62609533822163	1.18901745650574	0.229057160641795	4.27898593299832
AT1G20065	-0.104191845817445	0.869907840439629	0.87756875562109	0.929691306209574	19	13	21	16	12	13	1.66366404493644	1.28288680320003	2.25560566341766	1.72947993673562	1.37434296385077	1.42632864433277
AT1G20070	1.79735378646907	4.90410468142502	2.58441442166349e-08	4.93009480843007e-07	132	163	125	603	322	286	11.5580870490321	16.0854268401235	13.4262241870099	65.1797751157238	36.878202863329	31.379230175321
AT1G20090	0.0252472958570294	5.87272126767223	0.885977389803755	0.934292255199381	746	562	542	553	478	515	65.3207040801361	55.4601833383399	58.2161080748749	59.775150313425	54.7446613933891	56.504557833183
AT1G20100	0.19260157370068	6.59126159781228	0.214456858054622	0.352722277441203	1121	875	867	855	936	898	98.15617865125	86.3481502153868	93.1242909611007	92.4190841193099	107.19875118036	98.526394046987
AT1G20110	0.188190493047085	6.86871032749139	0.216254919130292	0.354970595246841	1252	1158	1051	1158	1032	1069	109.626704434759	114.275609085049	112.887692964379	125.171110421241	118.193494891166	117.288101599364
AT1G20120	0.430684083632773	1.69127939682373	0.486440060765502	0.631969163877768	43	19	22	49	24	18	3.76513441748774	1.87498840467697	2.36301545691374	5.29653230625285	2.74868592770154	1.97491658446076
AT1G20140	0.145120801238262	4.24064876791802	0.629528162125317	0.751859541913984	240	172	158	157	162	198	21.0147037255129	16.9735792423389	16.9707473723805	16.9705218792183	18.5536300119854	21.7240824290684
AT1G20160	1.5275625026185	5.66361696278255	6.31546232070317e-12	2.38191759244383e-10	339	242	251	821	469	689	29.683269012287	23.8814312595698	26.9598581675159	88.7439392537467	53.713904170501	75.595418149637
AT1G20190	-0.515483170124047	5.98558773912176	0.0287237397130917	0.0758203910711676	652	931	742	550	456	350	57.0899451209768	91.8744318291716	79.6980667740908	59.4508728252871	52.2250326263293	38.4011558089593
AT1G20200	-0.172022776864915	6.15109163096295	0.286134124366675	0.433755365487351	899	796	695	617	561	569	78.7175777051506	78.5521457959405	74.6498064797751	66.6930700603675	64.2505335600236	62.4293075865653
AT1G20220	-0.697212684821415	6.0523745594768	2.42460982519215e-05	0.000209338418415345	1016	785	805	429	397	502	88.9622457713381	77.4666261932328	86.4648837643438	46.3716808037239	45.4678463873964	55.0782291888502
AT1G20225	0.996858045935853	6.03300715596164	3.77586157799401e-08	6.98711164474678e-07	533	468	390	832	782	661	46.6701545237433	46.1839249152012	41.8898194634709	89.9329567102524	89.5613498109419	72.5233256849203
AT1G20230	1.06083844413942	3.7887187275827	0.00392889418885694	0.0152968352747005	94	88	97	156	178	149	8.23075895915924	8.68415682166176	10.4187499691197	16.8624293831723	20.3860872971198	16.3479206158141
AT1G20260	0.199071483975628	7.59629895374973	0.234914606701073	0.377061066117222	1893	1966	1819	1963	1833	1607	165.753475634983	194.011958083943	195.378414369368	212.185569738252	209.930887728205	176.316163957136
AT1G20270	0.540662521680682	5.21815767438071	0.0125365097238042	0.0392894135222872	388	328	251	440	364	346	33.9737710229126	32.3682208807393	26.9598581675159	47.5606982602297	41.6884032368067	37.9622854568569
AT1G20290	0.113715242769463	1.00770301611544	0.890792122643355	0.937269058180303	17	23	15	20	19	10	1.4885415138905	2.2697228056616	1.61114690244119	2.16184992091953	2.17604302609706	1.09717588025598
AT1G20300	-0.0190216685237624	4.47443899180537	0.953093118533572	0.976564667232424	279	214	214	186	209	177	24.4295930809088	21.1182904526775	22.985695808161	20.1052042645516	23.9364732870676	19.4200130805308
AT1G20330	-0.861916158660208	6.19217159304573	1.42164720020291e-06	1.78727821994975e-05	1120	979	892	405	377	585	98.0686173857271	96.6112446409871	95.8095357985027	43.7774608986205	43.1772747809784	64.1847889949748
AT1G20340	0.590842946760446	8.72428238303754	0.00115418797928663	0.00553243197541638	3385	3737	3488	4812	4716	3735	296.394883795255	368.780614119886	374.645359714324	520.141090973239	540.116784793353	409.795191275608
AT1G20350	0.672802450948567	3.25090049484198	0.193076504057098	0.326580875528966	115	72	48	125	125	47	10.0695455351416	7.10521921772326	5.1556700878118	13.5115620057471	14.3160725401122	5.15672663720311
AT1G20370	0.0161429375006445	5.24371706472453	0.942563401723897	0.970157348549333	467	411	320	291	313	394	40.8911109992273	40.5589597011703	34.3711339187454	31.4549163493792	35.847445640441	43.2287296820856
AT1G20380	0.0643753875876743	4.16998450803803	0.851853355540927	0.912772601689185	226	149	180	136	144	200	19.7888460081914	14.7038564366773	19.3337628292943	14.7005794622528	16.4921155662093	21.9435176051196
AT1G20410	-0.414741884602092	4.87752914311596	0.0750978670692457	0.161315126669383	397	328	334	196	198	265	34.7618224126193	32.3682208807393	35.8748710276905	21.1861292250114	22.6766589035377	29.0751608267835
AT1G20430	-0.974145087886801	4.432983257166	0.00197132223854675	0.00858322128230877	354	298	252	95	100	187	30.9966879951316	29.4077128733546	27.067267961012	10.2687871243678	11.4528580320898	20.5171889607868
AT1G20440	0.411607382086032	8.33194900869179	0.020073503903556	0.0569008401672372	2947	3187	2607	3634	3268	2702	258.043049496194	314.5046339845	280.017331644279	392.808130631079	374.279400488693	296.456922845166
AT1G20450	0.170305262970509	8.29415675140018	0.320832429488982	0.471455967283125	3098	3335	2886	3244	2907	2534	271.264800590163	329.109806820932	309.984664029685	350.652057173148	332.934582992849	278.024368056865
AT1G20460	0.548701664102487	3.10430437972803	0.197498981425658	0.332213156006067	84	72	62	82	93	87	7.35514630392953	7.10521921772326	6.65940719675691	8.86358467577007	10.6511579698435	9.54543015822702
AT1G20470	1.55045859954042	2.97337243067809	0.00162608379241039	0.00734208224569488	38	39	46	107	124	68	3.32732808987288	3.8486604096001	4.94085050081964	11.5658970769195	14.2015439597913	7.46079598574066
AT1G20480	-1.35830686600158	2.09834460837954	0.00833320506092104	0.0282435877435685	75	50	60	15	24	20	6.56709491422279	4.93418001230782	6.44458760976475	1.62138744068965	2.74868592770154	2.19435176051196
AT1G20490	0.524252898574686	4.30231423244409	0.133219563995173	0.248637099181849	181	166	161	252	226	121	15.8485890596577	16.381477640862	17.2929767528688	27.2393090035861	25.8834591525229	13.2758281510974
AT1G20510	-0.0593892444315861	6.7210161737089	0.747572583993696	0.838304413156344	1233	1125	1050	1017	960	712	107.963040389823	111.019050276926	112.780283170883	109.930068478758	109.947437108062	78.1189226742258
AT1G20515	-0.419119188966461	1.69122572006246	0.448007694764384	0.597071688693002	43	38	29	24	15	29	3.76513441748774	3.74997680935394	3.1148840113863	2.59421990510344	1.71792870481346	3.18181005274234
AT1G20520	-0.252960115178282	1.11485102152187	0.687029173695071	0.794997222304332	28	23	17	17	10	20	2.45171543464318	2.2697228056616	1.82596648943335	1.8375724327816	1.14528580320898	2.19435176051196
AT1G20530	-0.785061092389474	1.23893605493452	0.332459465233591	0.48350845620807	45	15	27	4	5	33	3.94025694853368	1.48025400369235	2.90006442439414	0.432369984183906	0.572642901604488	3.62068040484473
AT1G20540	0.282727225508904	5.44986866932568	0.142270391216994	0.260994358370374	516	393	349	366	415	475	45.1816130098528	38.7826548967395	37.4860179301317	39.5618535528274	47.5293608331725	52.115854312159
AT1G20550	-0.365082432993011	3.54420742557681	0.359215197833413	0.510731651423147	174	134	106	66	91	106	15.2356602009969	13.223602432985	11.3854381105844	7.13410473903445	10.4221008092017	11.6300643307134
AT1G20560	0.683604148920243	6.38416185676715	3.95939876168432e-05	0.00031984767608053	797	666	579	947	938	801	69.7863286218076	65.7232777639401	62.1902704342299	102.36359375554	107.427808341002	87.883788008504
AT1G20570	-0.884586908837027	1.55398880865535	0.11283366954539	0.219481477482828	46	31	35	14	14	22	4.02781821405665	3.05919160763085	3.75934277236277	1.51329494464367	1.60340012449257	2.41378693656316
AT1G20575	-0.151889940950512	4.95827651214117	0.484647005789895	0.630178220634627	391	330	313	272	226	271	34.2364548194815	32.5655880812316	33.6192653642728	29.4011589245056	25.8834591525229	29.7334663549371
AT1G20580	-0.215730258086369	5.48943044107343	0.258133591101036	0.402666800593355	552	485	486	330	328	432	48.3338185686798	47.8615461193858	52.2011596390945	35.6705236951722	37.5653743452544	47.3979980270583
AT1G20610	-0.840768891524994	3.63666727005739	0.268351977086054	0.413819454394407	217	129	155	13	19	207	19.0007946184846	12.7301844317542	16.6485179918923	1.40520244859769	2.17604302609706	22.7115407212988
AT1G20620	-0.219960901249243	9.6976259967535	0.169114029752312	0.296688909897464	9927	9686	8676	5587	6594	8010	869.220682846529	955.849351984271	931.887368371983	603.912775408871	755.201458635999	878.83788008504
AT1G20630	0.4367789109482	6.66018509344839	0.0262014941444202	0.070547701468144	889	983	835	1179	1061	788	77.8419650499209	97.0059790419717	89.6871775692262	127.441052838206	121.514823720472	86.4574593641712
AT1G20640	0.553937598190341	5.76774285823968	0.00132364710117123	0.00620622483047378	518	465	416	587	540	568	45.3567355408988	45.8878741144627	44.682474094369	63.4502951789882	61.8454333732847	62.3195899985397
AT1G20650	0.371930359013877	6.05141169637185	0.0243012169734189	0.0663532676216741	677	628	529	690	631	635	59.2789767590511	61.9733009545862	56.8197807594259	74.5838222717238	72.2675341824864	69.6706683962547
AT1G20670	0.330620117817235	5.63397986487318	0.0589853556192315	0.133561822078698	533	451	412	474	458	516	46.6701545237433	44.5063037110165	44.2528349203846	51.2358431257929	52.4540897869711	56.6142754212086
AT1G20690	0.564689852125911	3.70638737007314	0.261686249137872	0.406430757305446	141	101	91	82	67	264	12.3461384387389	9.96704362486179	9.77429120814321	8.86358467577007	7.67341488150014	28.9654432387579
AT1G20691	0.585703764885854	3.7055505379763	0.24016193570546	0.382891282296466	140	100	90	83	69	263	12.2585771732159	9.86836002461564	9.66688141464713	8.97167717181605	7.90247204214194	28.8557256507323
AT1G20693	-0.495123333704657	6.77452234471944	0.00499525169900388	0.0185775610326334	1456	1396	1204	889	828	650	127.489202601445	137.762305943634	129.321391369279	96.0942289848731	94.8296645057032	71.3164322166387
AT1G20696	-0.400117996548297	6.7513149418476	0.0189301574819397	0.0544328098815036	1403	1288	1189	899	838	684	122.848455528728	127.104477117049	127.710244466838	97.1751539453329	95.9749503089122	75.046830209509
AT1G20720	-2.91276885771923	3.29979104574968	8.85853668516732e-07	1.17339986936302e-05	197	154	183	10	8	42	17.2495693080252	15.1972744379081	19.6559922097825	1.08092496045977	0.916228642567181	4.60813869707512
AT1G20760	-0.2542895525566	6.67794180041361	0.0912555032497945	0.186715240783279	1298	1141	1090	793	753	905	113.654522648816	112.597987880864	117.076674910726	85.7173493644594	86.2400209816359	99.2944171631662
AT1G20770	-0.599440727040778	5.28668122877754	0.00249231375017412	0.0104465740497754	537	528	421	265	251	295	47.0203995858352	52.1049409299706	45.2195230618494	28.6445114521838	28.7466736605453	32.3666884675514
AT1G20780	-0.983579690242101	5.41855655733241	2.72014572640267e-07	4.11922522952737e-06	647	614	532	234	245	271	56.652138793362	60.59173055114	57.1420101399141	25.2936440747585	28.0595021786199	29.7334663549371
AT1G20810	0.360273197312274	5.9115124872792	0.0692476229582614	0.151454268760969	575	565	522	658	625	477	50.3477276757081	55.7562341390784	56.0679122049534	71.1248623982525	71.580362700561	52.3352894882102
AT1G20816	0.710019635620079	3.86010271685324	0.0418792219756571	0.101912019677631	129	125	93	146	171	149	11.2954032524632	12.3354500307695	9.98911079513537	15.7815044227126	19.5843872348735	16.3479206158141
AT1G20823	0.0303292180489249	4.30196814000502	0.919162963205473	0.955686795338304	286	174	164	157	192	167	25.0425219395696	17.1709464428312	17.615206133357	16.9705218792183	21.9894874216123	18.3228372002749
AT1G20830	0.590412727368449	5.31459308554668	0.00531384769851736	0.0195509059261376	357	346	300	413	466	364	31.2593717917005	34.1445256851701	32.2229380488238	44.6422008669883	53.3703184295383	39.9372020413177
AT1G20840	-0.720202545479108	6.96351895599251	1.11482431868256e-05	0.00010810732585929	1646	1821	1437	856	710	911	144.12584305081	179.702836048251	154.347873253866	92.5271766153559	81.3152920278373	99.9527226913198
AT1G20850	0.0614977986350123	5.33606732737693	0.822269479591177	0.892492955028582	424	412	406	327	224	542	37.1259765817395	40.6576433014164	43.6083761594082	35.3462462070343	25.6544019918811	59.4669327098741
AT1G20870	0.553732269476971	2.79635719612858	0.233197845745185	0.374934024199649	67	49	58	66	53	94	5.86660479003903	4.83549641206166	6.2297680227726	7.13410473903445	6.07001475700757	10.3134532744062
AT1G20880	0.859928165128899	5.492498455067	2.60000334983755e-05	0.000222344726104888	381	292	338	555	517	440	33.3608421642518	28.8156112718777	36.3045102016748	59.991335305517	59.2112760259041	48.2757387312631
AT1G20890	0.917220199054415	4.6027364954689	0.000288472122305119	0.00171822620648465	212	172	150	274	264	291	18.5629882908698	16.9735792423389	16.1114690244119	29.6173439165976	30.235545204717	31.927818115449
AT1G20900	0.150755927278102	0.855120550741438	0.897553249386526	0.941525736073562	17	20	11	4	0	42	1.4885415138905	1.97367200492313	1.18150772845687	0.432369984183906	0	4.60813869707512
AT1G20910	0.32520087145448	4.8731784602978	0.18013612564706	0.310970364033175	343	221	262	269	246	339	30.0335140743789	21.8090756544006	28.1413658959728	29.0768814363677	28.1740307589408	37.1942623406777
AT1G20920	0.639591392267274	7.94010792553234	1.46813399385534e-05	0.000137315343684634	2431	1979	1724	2727	2365	2766	212.861436486342	195.294844887143	185.174483987241	294.768236717378	270.860092458923	303.478848478804
AT1G20930	-2.17501888411851	3.44267505159551	0.000120787091441612	0.000823711279558517	250	137	170	17	16	70	21.8903163807427	13.5196532337234	18.2596648943335	1.8375724327816	1.83245728513436	7.68023116179186
AT1G20950	-0.997982343153256	5.92435563612728	5.26994334897681e-09	1.17550666372267e-07	896	838	816	356	329	375	78.4548939085817	82.696857006279	87.6463914928006	38.4809285923676	37.6799029255753	41.1440955095992
AT1G20960	-0.509807767970956	8.21191441008165	0.00074108270891897	0.00382502417768754	3968	3658	3410	2204	1838	2396	347.443101595147	360.98460970044	366.26739582163	238.235861285332	210.50353062981	262.883340909333
AT1G20970	-0.814287572117498	6.8372088651332	3.33526153839646e-05	0.000277535889614018	1706	1567	1353	681	511	1003	149.379518982188	154.637201585727	145.325450600195	73.61098980731	58.5241045439787	110.046740789675
AT1G20980	-0.471182674744271	7.12624510391115	0.00145674211913894	0.00671712424184387	1977	1651	1534	1059	969	1040	173.108621938913	162.926624006404	164.766623222986	114.469953312689	110.97819433095	114.106291546622
AT1G21000	0.932675182632096	6.31754450515662	3.45423618585892e-06	3.87435129064301e-05	746	521	490	1066	959	699	65.3207040801361	51.4141557282475	52.6307988130788	115.226600785011	109.832908527741	76.692594029893
AT1G21010	0.0969834161211298	3.84049345669953	0.802009358284581	0.877247672558013	154	149	130	131	152	97	13.4844348905375	14.7038564366773	13.9632731544903	14.1601169820229	17.4083442087764	10.642606038483
AT1G21050	0.754751757956143	3.37062576144516	0.104592407168795	0.207037233861868	138	74	38	110	100	126	12.0834546421699	7.30258641821557	4.08157215285101	11.8901745650574	11.4528580320898	13.8244160912253
AT1G21060	1.4701367965941	4.42080860372911	1.05927841001534e-07	1.7651365275829e-06	139	120	101	275	255	292	12.1710159076929	11.8420320295388	10.848389143104	29.7254364126435	29.2047879818289	32.0375357034746
AT1G21065	0.669801080847721	6.46365706282312	0.000271769930252423	0.00163202343712508	728	743	677	1096	953	776	63.7446013007226	73.3219149828942	72.7164301968456	118.46937566639	109.145737045815	85.140848307864
AT1G21070	-1.41668722054257	3.73371155901091	0.00142016949045781	0.00657764463086894	218	200	184	34	50	105	19.0883558840076	19.7367200492313	19.7634020032786	3.6751448655632	5.72642901604488	11.5203467426878
AT1G21080	0.439421152349894	6.32089193098269	0.0100806728263945	0.0330607927427869	818	732	608	871	826	703	71.62511519779	72.2363953801865	65.3051544456162	94.1485640560455	94.6006073450614	77.1314643819954
AT1G21090	-0.415208576357849	3.64407608363632	0.441352025572418	0.590271373173696	220	93	140	56	43	184	19.2634784150535	9.17757482289254	15.0373710894511	6.05317977857468	4.9247289537986	20.18803619671
AT1G21100	-5.11276016104172	2.20596721618364	3.64159863533755e-10	1.01794786181295e-08	108	104	57	6	0	0	9.45661667648082	10.2630944256003	6.12235822927652	0.648554976275859	0	0
AT1G21110	-3.62013996290424	0.40274638581806	2.39520913615431e-05	0.000207543041654788	22	21	20	0	0	4	1.92634784150535	2.07235560516928	2.14819586992158	0	0	0.438870352102392
AT1G21120	-4.54067182437931	1.18993041948301	2.09877672711727e-07	3.27114546198885e-06	46	51	26	4	0	0	4.02781821405665	5.03286361255397	2.79265463089806	0.432369984183906	0	0
AT1G21130	-1.18342658814948	6.6821705698288	1.30316166397134e-05	0.000123997996943022	1498	1619	1375	711	618	294	131.16677575341	159.768748798527	147.688466057109	76.8537646886893	70.7786626383147	32.2569708795258
AT1G21140	-0.430733013051898	1.41373421944344	0.471937634165683	0.618207958110718	32	28	29	10	18	27	2.80196049673506	2.76314080689238	3.1148840113863	1.08092496045977	2.06151444577616	2.96237487669115
AT1G21150	0.267256451452293	3.27180222848597	0.531667758865911	0.670967427743742	113	71	90	72	82	119	9.89442300409568	7.0065356174771	9.66688141464713	7.78265971531031	9.39134358631361	13.0563929750462
AT1G21160	0.0746366990890366	6.41351778036917	0.631803512987432	0.753596042438929	1005	874	761	687	752	854	87.9990718505855	86.2494666151407	81.7388528505163	74.2595447835859	86.125492401315	93.6988201738607
AT1G21170	-0.429694203688268	5.69591284797692	0.0239176510069145	0.0654687724168492	657	626	592	382	310	469	57.5277514485917	61.7759337540939	63.5865977496789	41.291333489563	35.5038598994783	51.4575487840055
AT1G21190	-0.131144916334018	4.94915521859827	0.559463894720511	0.69565150065191	372	346	301	284	247	236	32.5727907745451	34.1445256851701	32.3303478423198	30.6982688770573	28.2885593392617	25.8933507740411
AT1G21200	-0.223042931194509	4.67063532062154	0.380198254087961	0.531916897603028	341	273	254	232	187	192	29.858391543333	26.9406228672007	27.2820875480041	25.0774590826665	21.4168445200079	21.0657769009148
AT1G21240	-3.04541892739085	2.95020909934635	8.39188129839646e-07	1.11947361824252e-05	253	97	87	10	23	8	22.1530001773116	9.57230922387717	9.34465203415889	1.08092496045977	2.63415734738065	0.877740704204784
AT1G21250	-1.01500755310736	7.82445062401805	3.70833004955332e-10	1.03513738374749e-08	3063	3341	3127	1356	1240	1338	268.200156296859	329.701908422408	335.87042426224	146.573424638344	142.015439597913	146.80213277825
AT1G21270	-1.87558758900731	6.76611431883487	1.3396874486748e-29	3.04324632737472e-27	1805	1906	1677	387	366	471	158.048084268962	188.090942069174	180.126223692925	41.8317959697929	41.9174603974485	51.6769839600567
AT1G21280	-0.119932783091821	3.58374320064562	0.770656210134784	0.855020416599884	167	120	107	95	119	80	14.6227313423361	11.8420320295388	11.4928479040805	10.2687871243678	13.6289010581868	8.77740704204784
AT1G21310	-0.479685472405517	7.07200542160455	0.22317442986879	0.363131587147777	2295	1465	1298	424	575	2025	200.953104375218	144.571474360619	139.417911957911	45.831218323494	65.8539336845161	222.178115751836
AT1G21350	1.23037037608074	6.15906346474218	7.8380987750955e-11	2.45490247372761e-09	482	440	428	978	917	715	42.2045299820718	43.4207841083088	45.9713916163219	105.714461132965	105.022708154263	78.4480754383026
AT1G21370	-0.084882243152449	4.98026240401811	0.72703806657679	0.823218363112014	387	334	306	272	298	224	33.8862097573896	32.9603224822162	32.8673968098002	29.4011589245056	34.1295169356275	24.576739717734
AT1G21380	-0.300408423831054	6.13192936310645	0.0718975869757531	0.156007028041481	882	812	753	599	531	511	77.2290361912601	80.131083399879	80.8795745025477	64.7474051315399	60.8146761503966	56.0656874810806
AT1G21390	-0.251641327593892	3.68044529913751	0.515585668869062	0.657006871742813	182	133	124	90	122	88	15.9361503251806	13.1249188327388	13.3188143935138	9.72832464413789	13.9724867991495	9.65514774625262
AT1G21400	1.04671332391746	6.92094824075434	1.68855378939924e-08	3.36400086087673e-07	955	819	740	1614	1524	1114	83.6210085744369	80.8218686016021	79.4832471870986	174.461288618206	174.541556409048	122.225393060516
AT1G21410	1.23361799388695	5.70072782288873	7.76771331813217e-09	1.67437850106164e-07	408	329	256	741	652	507	35.724996333372	32.4669044809854	27.4969071349963	80.0965395700686	74.6726343692252	55.6268171289782
AT1G21430	-2.04461373636082	0.62127952552923	0.00381846846916008	0.0149345720079182	30	19	18	6	3	4	2.62683796568912	1.87498840467697	1.93337628292943	0.648554976275859	0.343585740962693	0.438870352102392
AT1G21440	0.483448732990989	6.80056097434855	0.00180257971800029	0.0079821606468384	1072	1012	865	1141	978	1300	93.8656766406245	99.8678034491102	92.9094713741085	123.333537988459	112.008951553838	142.632864433277
AT1G21450	0.562359528240587	5.76927269049996	0.0024103237161959	0.0101589310307485	564	471	371	627	549	522	49.3845537549554	46.4799757159397	39.8490333870454	67.7739950208273	62.8761905961728	57.2725809493622
AT1G21460	1.36656622116584	5.25235049919763	3.09413771048099e-09	7.28837229704837e-08	269	217	192	563	485	381	23.5539804256791	21.4143412534159	20.6226803512472	60.8560752738848	55.5463614556353	41.8024010377528
AT1G21480	0.00224981929052019	4.88274241139513	1	1	374	325	239	239	245	287	32.747913305591	32.0721700800008	25.6709406455629	25.8341065549884	28.0595021786199	31.4889477633466
AT1G21500	0.555556756959071	6.6511828921883	0.000475673315037554	0.00263661018275318	867	886	813	1069	1029	1032	75.9156172084155	87.4336698180945	87.3241621123124	115.550878273149	117.849909150204	113.228550842417
AT1G21520	-2.99221734982926	4.16004636480886	8.96231108024066e-12	3.29223334347205e-10	434	300	270	15	29	60	38.0015892369692	29.6050800738469	29.0006442439414	1.62138744068965	3.32132882930603	6.58305528153588
AT1G21525	-2.50916649718144	1.63732023043502	2.96844307240545e-05	0.000250336999419942	69	55	32	6	7	9	6.04172732108497	5.4275980135386	3.43711339187454	0.648554976275859	0.801700062246283	0.987458292230382
AT1G21540	-2.26970963901965	2.50948440370045	3.25099144128773e-05	0.000271323242627404	103	98	84	19	21	8	9.01881034886597	9.67099282412332	9.02242265367065	2.05375742487355	2.40510018673885	0.877740704204784
AT1G21550	-0.475165053554762	4.25902331461084	0.308800445275702	0.458657396772191	260	205	233	171	193	43	22.7659290359724	20.2301380504621	25.0264818845865	18.483816823862	22.1040160019332	4.71785628510071
AT1G21560	0.0598546363825516	5.35715344653206	0.758758689804708	0.846047618292171	515	393	369	338	356	400	45.0940517443299	38.7826548967395	39.6342138000532	36.5352636635401	40.7721745942396	43.8870352102392
AT1G21580	0.691264746212663	8.24671953899059	0.000171482479752799	0.00111334042291543	2512	2576	2255	3888	3263	2639	219.953898993702	254.208954234099	242.209084333659	420.263624626757	373.706757587089	289.544714799553
AT1G21590	0.097823279228501	7.28349875219485	0.571074546326812	0.704715252658335	1554	1681	1504	1530	1437	1238	136.070206622696	165.887132013789	161.544329418103	165.381518950344	164.57756992113	135.83037397569
AT1G21600	-0.00769883215032398	6.97714796919524	0.96200061676374	0.981436958770558	1389	1312	1286	1118	1103	1065	121.622597811406	129.472883522957	138.128994435958	120.847410579402	126.32502409395	116.849231247262
AT1G21610	0.380921175247222	6.22625777488761	0.0221347095584559	0.0615171234712087	771	725	571	777	742	693	67.5097357182103	71.5456101784634	61.3309920862612	83.9878694277237	84.980206598106	76.0342885017394
AT1G21630	-0.16516209818654	7.48533493954094	0.267282561049988	0.412551175728749	2188	2018	1802	1589	1351	1490	191.58404896426	199.143505296744	193.552447879935	171.758976217057	154.728112013533	163.479206158141
AT1G21640	0.490749469133634	7.11857280275948	0.012860569752722	0.0401205114479944	1269	1217	1163	1731	1430	1068	111.11524594865	120.097941499572	124.91758983594	187.108110655585	163.775869858884	117.178384011339
AT1G21650	-0.020564950064343	6.76744540228939	0.896573633146641	0.940947624230103	1317	1087	1078	1039	882	910	115.318186693752	107.269073467572	115.787757388773	112.30810339177	101.014207843032	99.8430051032942
AT1G21651	-0.00581884237579575	5.12496956860545	0.98429076258494	0.993896297821693	458	349	307	308	260	344	40.1030596095205	34.4405764859086	32.9748066032963	33.2924887821608	29.7774308834334	37.7428502808057
AT1G21660	0.151129089576483	6.23666450288399	0.337313939745469	0.488555177075097	834	768	664	713	660	704	73.0260954461575	75.7890049890481	71.3201028813966	77.0699496807812	75.5888630117924	77.241181970021
AT1G21670	0.844779374772537	6.68701566972449	2.04573674343512e-06	2.47126499147362e-05	854	757	724	1231	1265	951	74.7773207566169	74.7034853863404	77.7646904911614	133.061862632597	144.878654105936	104.341426212344
AT1G21680	0.41510623522494	8.26505994644337	0.013623705260197	0.0419124045855032	2757	3016	2547	3307	3131	2750	241.40640904683	297.629738342408	273.572744034514	357.461884424044	358.58898498473	301.723367070394
AT1G21690	-0.70419612937527	4.6821207183043	0.00616982032619725	0.0220775229235264	426	284	300	161	146	203	37.3010991127855	28.0261424699084	32.2229380488238	17.4028918634022	16.7211727268511	22.2726703691964
AT1G21695	-0.512928934042178	1.70741845772627	0.340881142765533	0.492027024866727	46	30	38	24	17	25	4.02781821405665	2.96050800738469	4.08157215285101	2.59421990510344	1.94698586545526	2.74293970063995
AT1G21700	-0.185269590851443	6.06208931502263	0.245721616389905	0.389555294778894	848	723	683	539	529	568	74.2519531634791	71.3482429779711	73.3608889578221	58.2618553687813	60.5856189897548	62.3195899985397
AT1G21710	-0.333867774240604	4.24230497729492	0.293646255583445	0.441942725508442	273	195	199	120	119	199	23.904225487771	19.2433020480005	21.3745489057198	12.9710995255172	13.6289010581868	21.833800017094
AT1G21720	0.233516217623884	5.82351040597	0.177285125468302	0.3073886411061	602	556	490	536	540	522	52.7118818448283	54.8680817368629	52.6307988130788	57.9375778806434	61.8454333732847	57.2725809493622
AT1G21730	-0.288574265225733	5.4909102167565	0.119116905079713	0.228909703917773	575	523	466	338	315	408	50.3477276757081	51.6115229287398	50.0529637691729	36.5352636635401	36.0765028010828	44.764775914444
AT1G21740	-0.960973733048578	3.74647172895811	0.203759160548403	0.339822134170303	292	133	142	12	23	209	25.5678895327074	13.1249188327388	15.2521906764433	1.29710995255172	2.63415734738065	22.93097589735
AT1G21750	-0.0216956299180635	7.2540362075052	0.886550650024687	0.934597562086621	1758	1589	1522	1340	1310	1316	153.932704789382	156.808240791142	163.477705701033	144.843944701609	150.032440220376	144.388345841687
AT1G21760	0.217876232238504	5.86312059724341	0.203408917959031	0.339467188449953	629	544	530	553	544	538	55.0760360139485	53.6838785339091	56.927190552922	59.775150313425	62.3035476945683	59.0280623577717
AT1G21770	-0.161092103238023	5.95758774296921	0.367555817890399	0.519154204471695	747	708	620	544	528	457	65.408265345659	69.8679889742787	66.5940719675691	58.8023178490112	60.4710904094339	50.1409377276983
AT1G21780	0.389053794933775	6.61277887007759	0.0165829185787423	0.0490167311750656	999	884	806	1043	987	867	87.4737042574476	87.2363026176022	86.5722935578399	112.740473375953	113.039708776726	95.1251488181935
AT1G21790	0.640288581340466	5.38992726089176	0.0022676371238995	0.00963977467834498	376	347	313	475	479	374	32.9230358366369	34.2432092854163	33.6192653642728	51.3439356218388	54.85918997371	41.0343779215737
AT1G21810	-0.940773416517	2.43315109455259	0.154091739385683	0.276419628345217	108	45	66	13	14	68	9.45661667648082	4.44076201107704	7.08904637074123	1.40520244859769	1.60340012449257	7.46079598574066
AT1G21830	0.198662668232157	4.52889589767304	0.488425485053395	0.633507439857599	292	209	184	166	198	282	25.5678895327074	20.6248724514467	19.7634020032786	17.9433543436321	22.6766589035377	30.9403598232186
AT1G21840	-0.414635457100623	3.15527455793994	0.329862595077661	0.480851917721247	123	108	86	62	58	76	10.7700356593254	10.6578288265849	9.23724224066281	6.70173475485054	6.64265765861206	8.33853668994545
AT1G21880	-0.275185949911472	5.52747367685962	0.135699013552642	0.252050714740683	606	475	516	355	339	398	53.0621269069202	46.8747101169243	55.4234534439769	38.3728360963217	38.8251887287843	43.667600034188
AT1G21890	0.705337073609296	1.71147906353764	0.567651876116892	0.702385676665298	33	26	16	0	1	104	2.88952176225803	2.56577360640007	1.71855669593727	0	0.114528580320898	11.4106291546622
AT1G21900	0.419835560235849	5.56880632425053	0.036694228708576	0.091993916271418	493	436	361	520	498	395	43.1677039028245	43.0260497073242	38.7749354520846	56.2080979439078	57.035232999807	43.3384472701112
AT1G21910	0.0709779808357584	2.61977696716071	0.893306191202798	0.938615038372103	80	37	68	66	53	40	7.00490124183765	3.65129320910779	7.30386595773339	7.13410473903445	6.07001475700757	4.38870352102392
AT1G21920	0.205032502938297	6.04988437796649	0.266750677382553	0.412116450681004	814	618	536	640	676	531	71.2748701356981	60.9864649521246	57.5716493138985	69.179197469425	77.4213202969268	58.2600392415925
AT1G21930	0.0234530763850992	4.2093820764122	0.940996624892256	0.969346692611189	221	186	171	143	167	174	19.3510396805765	18.3551496457851	18.3670746878295	15.4572269345746	19.1262729135899	19.090860316454
AT1G21980	0.53387694578181	6.43580403331353	0.000833061896885608	0.00421824295878818	845	747	655	977	874	825	73.9892693669102	73.7166493838788	70.3534147399319	105.606368636919	100.097979200465	90.5170101211183
AT1G22020	0.251102776808067	5.78025030984827	0.177377182973671	0.307473490668245	618	503	473	543	556	456	54.1128620931958	49.6378509238167	50.8048323236455	58.6942253529652	63.6778906584191	50.0312201396727
AT1G22030	-0.377083239297241	3.70756250129712	0.5112072426791	0.653288585916598	224	128	118	48	38	216	19.6137234771454	12.631500831508	12.6743556325373	5.18843981020687	4.35208605219411	23.6989990135292
AT1G22040	0.489868807981419	5.41272271777986	0.0108947609954663	0.0351761414071883	452	342	333	463	418	418	39.5776920163827	33.7497912841855	35.7674612341944	50.0468256692871	47.8729465741352	45.8619517947
AT1G22050	-0.196906196955244	4.24690752623328	0.521010374630326	0.661913604642525	232	217	188	163	162	132	20.3142136013292	21.4143412534159	20.1930411772629	17.6190768554942	18.5536300119854	14.4827216193789
AT1G22060	-0.793596234807422	7.03370614302572	6.70851131204119e-07	9.1878246056736e-06	1938	1824	1514	830	700	994	169.693732583517	179.998886848989	162.618427353064	89.7167717181605	80.1700062246283	109.059282497444
AT1G22065	-2.61412250557283	1.20900893387077	0.00188686693601273	0.00827864504556985	71	27	18	4	0	11	6.21684985213091	2.66445720664622	1.93337628292943	0.432369984183906	0	1.20689346828158
AT1G22070	-0.402034363240919	6.11454471665985	0.0183157475555684	0.0530221662671166	908	836	752	573	515	469	79.5056290948573	82.4994898057867	80.7721647090516	61.9370002343445	58.9822188652623	51.4575487840055
AT1G22140	0.0706568895965446	4.98248890992455	0.783539212084808	0.863544805288426	368	302	304	329	306	203	32.2225457124532	29.8024472743392	32.6525772228081	35.5624311991263	35.0457455781947	22.2726703691964
AT1G22160	1.26731436721397	5.32169217388012	3.48513576311657e-08	6.47946736467288e-07	292	248	207	555	532	381	25.5678895327074	24.4735328610468	22.2338272536884	59.991335305517	60.9292047307175	41.8024010377528
AT1G22170	-1.24600712271797	3.70166111227676	0.0151128682102644	0.0455785920215794	228	194	152	31	39	133	19.9639685392373	19.1446184477543	16.326288611404	3.35086737742527	4.46661463251501	14.5924392074045
AT1G22180	-0.506172083436579	4.51448404195806	0.0714038495777729	0.155191276718962	346	278	227	131	192	166	30.2961978709478	27.4340408684315	24.38202312361	14.1601169820229	21.9894874216123	18.2131196122493
AT1G22190	0.282135954010343	6.09278629661557	0.131924206796984	0.246919035792101	881	593	508	626	727	599	77.1414749257371	58.5193749459707	54.5641750960082	67.6659025247813	83.2622778932926	65.7208352273332
AT1G22200	-0.100558885561836	5.83159796000725	0.56836488239894	0.702881509739005	707	596	565	452	508	474	61.9058147247402	58.8154257467092	60.6865333252848	48.8578082127814	58.180518803016	52.0061367241334
AT1G22220	-0.610200587701771	2.10899250514982	0.397535417188234	0.548348526888662	104	33	27	8	20	58	9.10637161438894	3.25655880812316	2.90006442439414	0.864739968367812	2.29057160641795	6.36362010548468
AT1G22230	-0.836061537172069	1.91133222287007	0.126075454074781	0.239011601110946	60	32	52	19	16	32	5.25367593137824	3.157875207877	5.58530926179612	2.05375742487355	1.83245728513436	3.51096281681914
AT1G22250	-0.473427254166256	3.83367154392865	0.173529702281691	0.302475525330134	181	181	155	111	88	110	15.8485890596577	17.8617316445543	16.6485179918923	11.9982670611034	10.078515068239	12.0689346828158
AT1G22260	-1.71761185398956	2.19891330730787	0.000885867448734043	0.00442776894014438	96	64	54	16	14	23	8.40588149020518	6.31575041575401	5.80012884878828	1.72947993673562	1.60340012449257	2.52350452458875
AT1G22270	-0.677918014394094	4.49068412333726	0.0100804604665268	0.0330607927427869	322	298	251	143	139	168	28.1947274983965	29.4077128733546	26.9598581675159	15.4572269345746	15.9194726646048	18.4325547883005
AT1G22275	-1.0788472222638	2.00020604869275	0.0628138414871898	0.140270050769642	84	47	35	16	12	36	7.35514630392953	4.63812921156935	3.75934277236277	1.72947993673562	1.37434296385077	3.94983316892153
AT1G22280	-0.765340516691048	5.80760246313604	1.27387340976524e-05	0.000121269557789935	806	704	715	367	356	360	70.5743800115143	69.4732545732941	76.7980023496966	39.6699460488734	40.7721745942396	39.4983316892153
AT1G22300	-0.0964865525733373	7.14716883514567	0.53090982065967	0.670353359679086	1588	1621	1418	1183	1096	1319	139.047289650477	159.966115999019	152.30708717744	127.87342282239	125.523324031704	144.717498605764
AT1G22310	0.339017278784025	4.66199889197055	0.186643804865383	0.31870066662818	308	193	211	227	255	254	26.9688697810749	19.0459348475082	22.6634664276727	24.5369966024367	29.2047879818289	27.8682673585019
AT1G22330	-2.39177976908088	4.12062810892467	3.78601704859504e-05	0.000308421496007353	316	323	271	14	22	112	27.6693599052587	31.8748028795085	29.1080540374375	1.51329494464367	2.51962876705975	12.288369858867
AT1G22340	-0.00117614676937998	2.31549604595142	1	1	54	61	37	39	33	54	4.72830833824041	6.01969961501554	3.97416235935493	4.21560734579308	3.77944315058962	5.92474975338229
AT1G22350	0.178579714757121	5.03560663952562	0.499570993634561	0.642858545852313	369	333	273	353	343	204	32.3101069779761	32.8616388819701	29.3228736244296	38.1566511042297	39.2833030500679	22.382387957222
AT1G22360	-1.23416293318902	5.34208450716452	1.22620952308591e-07	2.02791454433028e-06	654	621	522	237	234	155	57.2650676520228	61.2825157528631	56.0679122049534	25.6179215628964	26.79968779509	17.0062261439677
AT1G22370	1.00733656554718	6.27791594106421	7.71295618168561e-06	7.8653845726859e-05	517	600	504	1100	953	640	45.2691742753758	59.2101601476938	54.1345359220239	118.901745650574	109.145737045815	70.2192563363827
AT1G22380	1.28832157193875	2.9649438494244	0.0091604844088025	0.0305138468517047	32	43	62	104	81	101	2.80196049673506	4.24339481058472	6.65940719675691	11.2416195887816	9.27681500599271	11.0814763905854
AT1G22400	1.54028116658807	4.75696293067819	9.61797843566487e-08	1.61561157519242e-06	211	125	110	382	389	273	18.4754270253468	12.3354500307695	11.8150772845687	41.291333489563	44.5516177448292	29.9529015309882
AT1G22403	0.695758410828041	3.41918198006696	0.0798234755746709	0.168845927364671	112	73	73	119	113	109	9.80686173857271	7.20390281796942	7.84091492521378	12.8630070294712	12.9417295762614	11.9592170947902
AT1G22410	-0.492745164773851	6.67929164708487	0.0019767786638668	0.0085981090561908	1272	1284	1217	789	688	753	111.377929745219	126.709742716065	130.717718684728	85.2849793802755	78.7956632607776	82.6173437832753
AT1G22430	0.512078108708618	6.32599330598408	0.00532103611186156	0.019564583568134	713	684	686	862	903	690	62.431182317878	67.499582568371	73.6831183383104	93.1757315916317	103.419308029771	75.7051357376626
AT1G22450	-0.216163741784052	6.09621642341333	0.182360555877564	0.31354977458141	816	785	720	543	546	566	71.449992666744	77.4666261932328	77.335051317177	58.6942253529652	62.5326048552101	62.1001548224885
AT1G22490	-0.199622224851666	3.32028137330898	0.672881538250529	0.784366983628949	174	91	76	56	66	119	15.2356602009969	8.98020762240023	8.16314430570202	6.05317977857468	7.55888630117924	13.0563929750462
AT1G22500	1.01155535682571	4.93831326998253	0.00485969232605641	0.018158838994111	232	216	194	506	391	159	20.3142136013292	21.3156576531698	20.8374999382394	54.6948029992641	44.780674905471	17.4450964960701
AT1G22510	-0.668861985012665	4.05238206181979	0.049464541858365	0.116335563578111	249	212	180	115	127	87	21.8027551152197	20.9209232521852	19.3337628292943	12.4306370452873	14.545129700754	9.54543015822702
AT1G22520	-0.77133108436008	4.65643283373774	0.00185405385847935	0.00816072748443816	369	319	312	169	154	161	32.3101069779761	31.4800684785239	33.5118555707767	18.26763183177	17.6374013694182	17.6645316721213
AT1G22530	-1.19278659318394	6.06718703292344	4.17594990837816e-09	9.57416450571666e-08	1142	1080	750	427	348	287	99.9949652272324	106.578288265849	80.5573451220594	46.155495811632	39.8559459516724	31.4889477633466
AT1G22540	0.0940183117273227	5.50102819671673	0.631704928687969	0.753560882716265	476	491	414	446	397	376	41.679162388934	48.4536477208628	44.4676545073768	48.2092532365055	45.4678463873964	41.2538130976248
AT1G22550	-0.42393556558971	4.28544385502983	0.17347863076572	0.302466293897974	200	264	228	141	151	139	17.5122531045941	26.0524704649853	24.4894329171061	15.2410419424827	17.2938156284555	15.2507447355581
AT1G22570	0.798093685451704	5.02564411795042	0.0275460927646824	0.0733980627353941	268	247	235	430	480	151	23.4664191601561	24.3748492608006	25.2413014715786	46.4797732997699	54.9737185540309	16.5673557918653
AT1G22590	-0.493710611467925	4.23610447701498	0.174760301534389	0.304137710393108	221	259	207	159	162	80	19.3510396805765	25.5590524637545	22.2338272536884	17.1867068713103	18.5536300119854	8.77740704204784
AT1G22610	-0.364597805473893	6.62754255934778	0.0355709650279989	0.0897356372030051	1294	1199	1037	729	589	963	113.304277586724	118.321636695141	111.383955855434	78.7994296175169	67.4573338090087	105.658037268651
AT1G22620	-0.132413189024351	6.16908097811697	0.404668505444561	0.55543962527438	876	781	726	620	572	604	76.7036685981222	77.0718917922481	77.9795100781535	67.0173475485054	65.5103479435534	66.2694231674612
AT1G22630	0.405516187479168	5.92803310860623	0.0633514235089063	0.141224159100446	521	589	533	658	683	460	45.6194193374677	58.1246405449861	57.2494199334102	71.1248623982525	78.2230203591731	50.4700904917751
AT1G22640	0.161404893540019	5.11152158766354	0.465468179484897	0.612575589742293	411	333	293	367	304	279	35.9876801299409	32.8616388819701	31.4710694943512	39.6699460488734	34.8166884175529	30.6112070591418
AT1G22650	-0.758145910043854	4.49441558661322	0.00384009701329516	0.0150072844124485	338	273	280	140	141	154	29.5957077467641	26.9406228672007	30.0747421789022	15.1329494464367	16.1485298252466	16.8965085559421
AT1G22660	0.81294149504842	5.08325643913093	0.00018987292298627	0.0012113889213341	311	276	197	403	347	379	27.2315535776439	27.2366736679392	21.1597293187276	43.5612759065285	39.7414173713515	41.5829658617016
AT1G22690	-2.86532534256739	2.45853099174395	3.0148127724126e-07	4.52061796822384e-06	93	103	93	15	5	13	8.14319769363627	10.1644108253541	9.98911079513537	1.62138744068965	0.572642901604488	1.42632864433277
AT1G22700	0.175690105767352	6.46005823003739	0.302399581206186	0.451383906599537	862	895	844	866	833	738	75.4778108808007	88.32182222031	90.6538657106909	93.6081015758157	95.4023074073077	80.9715799628913
AT1G22710	0.560221624030059	7.4963166700262	0.00163994885966264	0.0073996139985189	1754	1466	1417	2194	1911	1506	153.58245972729	144.670157960865	152.199677383944	237.154936324872	218.864116993235	165.234687566551
AT1G22730	-0.0862565338266053	6.03874021095832	0.605663968908124	0.733439768231081	844	737	577	562	523	585	73.9017081013872	72.7298133814172	61.9754508472377	60.7479827778388	59.8984475078295	64.1847889949748
AT1G22740	-0.687957624010548	4.76206296124162	0.00932833242194635	0.0309685593238578	384	342	327	202	196	139	33.6235259608207	33.7497912841855	35.1230024732179	21.8346842012873	22.4476017428959	15.2507447355581
AT1G22750	0.0529197339206398	5.59608916290225	0.83310288634725	0.899656430953539	509	539	448	517	476	282	44.568684151192	53.1904605326783	48.1195874862435	55.8838204557699	54.5156042327473	30.9403598232186
AT1G22770	0.143541704234895	7.82111810151575	0.355103347969942	0.506342530009376	2407	2363	2037	2234	2027	1951	210.75996611379	233.189347381667	218.793749351513	241.478636166711	232.14943231046	214.059014237942
AT1G22780	-0.623321930405759	5.97377534431464	0.00725244620771201	0.0251853970133566	854	782	768	318	342	649	74.7773207566169	77.1705753924943	82.4907214049888	34.3734137426205	39.168774469747	71.2067146286131
AT1G22790	0.000867526851329907	5.34371958116727	1	1	511	404	375	274	330	463	44.743806682238	39.8681744994472	40.2786725610297	29.6173439165976	37.7944315058962	50.7992432558519
AT1G22800	0.0500953370681099	5.06674689082644	0.817345624886329	0.888808274712696	417	328	301	272	278	342	36.5130477230787	32.3682208807393	32.3303478423198	29.4011589245056	31.8389453292095	37.5234151047545
AT1G22810	-1.82721857777659	0.0440102203207068	0.0160726655055142	0.047801969659214	17	11	12	3	3	3	1.4885415138905	1.08551960270772	1.28891752195295	0.32427748813793	0.343585740962693	0.329152764076794
AT1G22830	1.00433334339587	4.20571501400535	0.00119912694851695	0.0057035730164959	161	122	107	217	233	188	14.0973637491983	12.0393992300311	11.4928479040805	23.4560716419769	26.6851592147691	20.6269065488124
AT1G22840	-0.349241383579567	5.97556597586197	0.0388650535312167	0.0961916158969863	799	746	683	461	435	556	69.9614511528535	73.6179657836327	73.3608889578221	49.8306406771952	49.8199324395905	61.0029789422325
AT1G22850	1.3006043803771	7.48236956881969	2.05009832467542e-11	7.13311499833808e-10	1098	1130	1030	2583	2334	1709	96.1422695442217	111.512468278157	110.632087300962	279.202917286757	267.309706468975	187.507357935747
AT1G22860	0.214721604521421	5.66646693708783	0.23518335259529	0.377267463264892	583	513	401	491	458	477	51.0482177998919	50.6246869262782	43.0713271919278	53.0734155585745	52.4540897869711	52.3352894882102
AT1G22870	0.253765599097858	5.34711467689751	0.188970685978387	0.321645652139426	456	387	336	405	377	373	39.9279370784746	38.1905532952625	36.0896906146826	43.7774608986205	43.1772747809784	40.924660333548
AT1G22880	0.292696836050038	4.73822600501484	0.250932344716291	0.395295968318028	295	261	205	203	266	298	25.8305733292763	25.7564196642468	22.0190076666962	21.9427766973332	30.4646023653588	32.6958412316282
AT1G22882	-0.394949822370065	5.45737067294013	0.0434186697666209	0.104807874078278	618	555	415	347	331	311	54.1128620931958	54.7693981366168	44.5750643008729	37.5080961279538	37.9089600862171	34.122169875961
AT1G22885	-2.01738810886959	3.66677333975928	8.37919708716097e-07	1.11890589211866e-05	228	212	192	32	36	62	19.9639685392373	20.9209232521852	20.6226803512472	3.45895987347125	4.12302889155231	6.80249045758708
AT1G22890	-0.960653635297767	4.18235644757239	0.111649059571335	0.217777375079775	308	239	210	41	29	261	26.9688697810749	23.5853804588314	22.5560566341766	4.43179233788504	3.32132882930603	28.6362904746811
AT1G22900	-1.15450244899124	1.28966213744552	0.0697197860901775	0.152284718446085	53	21	25	12	6	18	4.64074707271744	2.07235560516928	2.68524483740198	1.29710995255172	0.687171481925386	1.97491658446076
AT1G22910	0.202345795635642	5.96456323799126	0.29202411374159	0.440353468630782	617	677	538	552	474	734	54.0253008276729	66.8087973666479	57.7864689008906	59.667057817379	54.2865470721055	80.5327096107889
AT1G22920	-0.642454625786206	5.16877961908178	0.00173579802866409	0.00775834416026819	553	415	422	255	224	254	48.4213798342027	40.9536941021549	45.3269328553454	27.563586491724	25.6544019918811	27.8682673585019
AT1G22930	0.514631986148751	8.16442420805105	0.00168543491249612	0.00756340830510009	2905	2360	2258	3335	2926	2559	254.36547634423	232.893296580929	242.531313714147	360.488474313332	335.110626018946	280.767307757505
AT1G22940	-0.706683581778322	5.43679973433446	0.000372228929740686	0.00213785537299191	652	525	523	314	289	253	57.0899451209768	51.8088901292321	56.1753219984494	33.9410437584366	33.0987597127394	27.7585497704763
AT1G22950	0.1723360736813	5.02813751449278	0.435448161415021	0.584432055283196	360	285	322	323	287	291	31.5220555882694	28.1248260701546	34.5859535057375	34.9138762228504	32.8697025520976	31.927818115449
AT1G22960	0.134527990281147	3.77354870687368	0.705204378091715	0.808173622744364	146	130	131	110	129	131	12.7839447663537	12.8288680320003	14.0706829479864	11.8901745650574	14.7741868613958	14.3730040313533
AT1G22970	-0.233799983193148	4.75333262657696	0.325060431249617	0.475654440738894	348	280	291	221	208	216	30.4713204019938	27.6314080689238	31.2562499073591	23.8884416261608	23.8219447067467	23.6989990135292
AT1G22985	0.197452286159612	3.31391917634273	0.640754099567523	0.759778200621166	120	91	80	109	81	83	10.5073518627565	8.98020762240023	8.59278347968634	11.7820820690114	9.27681500599271	9.10655980612463
AT1G22990	2.00046560530121	3.62022934694525	8.61992344711442e-06	8.68274959660154e-05	78	56	25	184	182	143	6.82977871079171	5.52628161378476	2.68524483740198	19.8890192724597	20.8442016184034	15.6896150876605
AT1G23000	-0.965245921142414	3.6470509702704	0.187328371510233	0.319538288119864	272	112	144	20	16	191	23.816664222248	11.0525632275695	15.4670102634354	2.16184992091953	1.83245728513436	20.9560593128892
AT1G23010	-0.325282237996133	3.04905247994366	0.489586719776076	0.634513892250941	116	82	88	52	43	95	10.1571068006646	8.09205522018482	9.45206182765497	5.62080979439078	4.9247289537986	10.4231708624318
AT1G23020	0.688042669632204	5.74657590880515	0.00632197539167704	0.0225119278676961	595	405	325	802	501	423	52.0989529861675	39.9668580996933	34.9081828862257	86.6901818288732	57.3788187407697	46.4105397348279
AT1G23030	-0.556505687045178	4.85427231094814	0.0278189286113198	0.0738859677658263	401	403	285	245	159	207	35.1120674747112	39.769490899201	30.6117911463826	26.4826615312642	18.2100442710227	22.7115407212988
AT1G23040	1.0189139075906	4.78595153287948	0.000177298098376046	0.00114657798370609	281	149	157	378	293	292	24.6047156119547	14.7038564366773	16.8633375788844	40.8589635053791	33.556874034023	32.0375357034746
AT1G23050	0.872219641197897	4.54347864953479	0.000954715882008534	0.00470173186547088	228	155	143	247	256	284	19.9639685392373	15.2959580381542	15.3596004699393	26.6988465233562	29.3193165621498	31.1597949992698
AT1G23052	0.872219431368276	4.54347864953479	0.0009539999072068	0.0046993769107996	228	155	143	247	256	284	19.9639685392373	15.2959580381542	15.3596004699393	26.6988465233562	29.3193165621498	31.1597949992698
AT1G23060	-0.290617341853648	2.81509634253051	0.701066878941929	0.805440339991242	98	81	61	13	15	139	8.58100402125112	7.99337161993867	6.55199740326083	1.40520244859769	1.71792870481346	15.2507447355581
AT1G23080	-0.0779208486486349	7.21834341381797	0.616040192274365	0.742049266771395	1676	1744	1419	1295	1148	1361	146.752681016499	172.104198829297	152.414496970936	139.97978237954	131.47881020839	149.325637302839
AT1G23090	0.305981782074667	4.89983825274625	0.208681579242046	0.345506110650439	309	243	288	273	237	356	27.0564310465979	23.980114859816	30.9340205268708	29.5092514205516	27.1432735360527	39.0594613371129
AT1G23100	-0.619824969590201	3.18016042128816	0.141341534222565	0.259722708006541	125	112	103	64	64	54	10.9451581903713	11.0525632275695	11.0632087300962	6.9179197469425	7.32982914053745	5.92474975338229
AT1G23110	-2.55768951734397	0.66636423625945	0.000818463119859162	0.00415496702742785	37	21	16	2	1	7	3.23976682434991	2.07235560516928	1.71855669593727	0.216184992091953	0.114528580320898	0.768023116179186
AT1G23120	-0.183242777424202	1.57270601472836	0.789698944352384	0.868010024317918	47	39	10	19	19	30	4.11537947957962	3.8486604096001	1.07409793496079	2.05375742487355	2.17604302609706	3.29152764076794
AT1G23130	0.429045560171903	7.31290207055117	0.0275059647818372	0.0733109078871812	1657	1338	1315	1854	1722	1170	145.089016971562	132.038657129357	141.243878447344	200.40348766924	197.218215312586	128.36957798995
AT1G23140	-1.18458823938204	2.97446640523591	0.0372988105576232	0.0931758518124283	109	139	87	58	48	14	9.5441779420038	13.7170204342157	9.34465203415889	6.26936477066664	5.49737185540309	1.53604623235837
AT1G23149	1.12273492384181	2.04951608841485	0.0277851237245912	0.073816023681825	34	23	23	58	41	44	2.977083027781	2.2697228056616	2.47042525040982	6.26936477066664	4.6956717931568	4.82757387312631
AT1G23150	1.12273437095631	2.04951608841485	0.027765933222346	0.0737866170809232	34	23	23	58	41	44	2.977083027781	2.2697228056616	2.47042525040982	6.26936477066664	4.6956717931568	4.82757387312631
AT1G23170	-1.56906599317335	4.47818599499392	4.18919857527786e-05	0.000335103829227121	413	317	320	84	45	168	36.1628026609869	31.2827012780316	34.3711339187454	9.07976966786203	5.15378611444039	18.4325547883005
AT1G23180	0.443411170861355	6.45936838673783	0.0100181270559369	0.0328938768909254	866	712	780	1003	869	775	75.8280559428925	70.2627233752633	83.7796389269418	108.416773534114	99.52533629886	85.0311307198384
AT1G23190	-0.168084263316371	6.96058190361888	0.309466266657056	0.459353416076241	1369	1419	1358	1147	921	1005	119.871372500947	140.032028749296	145.862499567676	123.982092964735	105.480822475547	110.266175965726
AT1G23200	0.708265188171198	3.1912295584468	0.18437270577679	0.315668178486243	73	71	71	119	130	38	6.39197238317685	7.0065356174771	7.62609533822163	12.8630070294712	14.8887154417167	4.16926834497272
AT1G23205	0.6188173985831	4.06509382202081	0.22578818830354	0.366148516078022	192	126	104	65	116	358	16.8117629804104	12.4341336310157	11.1706185235922	7.02601224298847	13.2853153172241	39.2788965131641
AT1G23220	0.17309801999056	4.574437162394	0.501258501451856	0.644284686551172	264	239	204	218	225	213	23.1161740980642	23.5853804588314	21.9115978732002	23.5641641380229	25.768930572202	23.3698462494524
AT1G23230	0.0537444311528111	6.66856943199692	0.729945293563453	0.82559198861366	1119	1080	959	959	853	901	97.9810561202041	106.578288265849	103.00599196274	103.660703708091	97.6928790137257	98.8555468110638
AT1G23260	-0.0783684894807356	5.35985332707479	0.69332602466541	0.79966164140429	469	459	402	334	363	344	41.0662335302732	45.2957725129858	43.1787369854238	36.1028936793561	41.5738746564858	37.7428502808057
AT1G23280	0.429080493585443	5.35927951412985	0.0364894565141196	0.0915851065644584	417	342	348	364	358	516	36.5130477230787	33.7497912841855	37.3786081366356	39.3456685607354	41.0012317548814	56.6142754212086
AT1G23290	-0.927382883677622	5.98279972064115	8.60803937589547e-07	1.14559381943315e-05	935	856	825	315	341	490	81.8697832639775	84.4731618107099	88.6130796342654	34.0491362544826	39.0542458894261	53.761618132543
AT1G23310	0.723406209837951	9.09968767488559	2.67079854816271e-05	0.00022722968688961	4371	4527	4158	6655	6068	5128	382.730291600904	446.74065831435	446.609921356697	719.355561185974	694.959425387207	562.631791395267
AT1G23330	1.02807710412466	5.08516855725372	5.65518717324674e-05	0.000430356041990278	259	245	203	447	448	285	22.6783677704494	24.1774820603083	21.8041880797041	48.3173457325515	51.3088039837621	31.2695125872954
AT1G23340	-0.174442371246695	2.94733155599681	0.808616945798409	0.882423892866591	134	65	60	28	16	147	11.7332095800781	6.41443401600016	6.44458760976475	3.02658988928734	1.83245728513436	16.1284854397629
AT1G23360	-0.786664062653092	4.95738402521086	0.00038330031031804	0.00218998671084575	456	439	347	192	201	200	39.9279370784746	43.3221005080626	37.2711983431395	20.7537592408275	23.0202446445004	21.9435176051196
AT1G23380	-0.706616697450952	3.42741151574816	0.564849357062897	0.699925878966332	203	125	95	1	0	220	17.774936901163	12.3354500307695	10.2039303821275	0.108092496045976	0	24.1378693656316
AT1G23390	-1.72769837633454	6.23003254836928	6.86676241458386e-17	4.97098262268941e-15	995	1360	1231	300	267	346	87.1234591953557	134.209696334773	132.221455793674	32.427748813793	30.5791309456797	37.9622854568569
AT1G23400	0.809371268180985	7.05116155332255	1.53021174541668e-05	0.00014224635336157	1019	1056	963	1645	1579	1174	89.224929567907	104.209881859941	103.435631136724	177.812155995631	180.840628326697	128.808448342052
AT1G23410	-1.75369614536391	2.42936117356477	0.00230819620224623	0.00978631752600773	103	52	96	10	18	34	9.01881034886597	5.13154721280013	10.3113401756236	1.08092496045977	2.06151444577616	3.73039799287033
AT1G23440	-0.0737296563072509	5.75627243533282	0.724809659843689	0.821425331975816	641	579	533	526	487	355	56.1267712002242	57.1378045425245	57.2494199334102	56.8566529201836	55.7754186162772	38.9497437490873
AT1G23450	-0.0873723872196399	1.74306869281124	0.889878689137653	0.936806718874311	39	37	27	15	19	47	3.41488935539585	3.65129320910779	2.90006442439414	1.62138744068965	2.17604302609706	5.15672663720311
AT1G23460	0.161707197844889	3.73291878111616	0.702739621272067	0.806658717267808	141	117	133	127	67	174	12.3461384387389	11.5459812288003	14.2855025349785	13.727746997839	7.67341488150014	19.090860316454
AT1G23465	0.596950996723465	0.722433261308809	0.348940949053861	0.500298895542038	16	8	13	10	20	16	1.40098024836753	0.789468801969251	1.39632731544903	1.08092496045977	2.29057160641795	1.75548140840957
AT1G23470	0.593568787666357	1.44167400088063	0.277453040175389	0.424174551944474	23	23	18	28	24	28	2.01390910702832	2.2697228056616	1.93337628292943	3.02658988928734	2.74868592770154	3.07209246471674
AT1G23480	-1.43606404825671	4.10703087177127	0.00619897609466092	0.022165797821383	276	313	199	33	40	174	24.1669092843399	30.8879668770469	21.3745489057198	3.56705236951722	4.58114321283591	19.090860316454
AT1G23490	-0.349006451948998	6.66358164559452	0.0282964499553359	0.074962833842802	1281	1208	1103	826	780	723	112.165981134925	119.209789097357	118.473002226175	89.2844017339766	89.3322926503001	79.3258161425073
AT1G23530	-0.818736781511327	2.30737472437411	0.109256165759576	0.214081856425391	92	45	57	28	22	40	8.0556364281133	4.44076201107704	6.12235822927652	3.02658988928734	2.51962876705975	4.38870352102392
AT1G23550	1.13035100997205	2.5322557430448	0.0414849896853372	0.101135043888691	35	39	37	101	66	34	3.06464429330397	3.8486604096001	3.97416235935493	10.9173421006436	7.55888630117924	3.73039799287033
AT1G23560	-0.55471292482546	1.37843715766019	0.359331298867946	0.510859971191081	42	24	25	14	10	27	3.67757315196476	2.36840640590775	2.68524483740198	1.51329494464367	1.14528580320898	2.96237487669115
AT1G23710	-0.836551806005374	4.97279086027318	0.00481459018516257	0.0180141510468322	630	333	334	159	264	158	55.1635972794715	32.8616388819701	35.8748710276905	17.1867068713103	30.235545204717	17.3353789080445
AT1G23730	-0.89494475825022	3.84893717322289	0.0145679253110153	0.0442183854894172	260	160	172	69	82	110	22.7659290359724	15.789376039385	18.4744844813256	7.45838222717238	9.39134358631361	12.0689346828158
AT1G23740	1.46266752011573	7.61443034473216	2.38212688089817e-14	1.28277857076814e-12	1102	1146	1043	2948	2569	1981	96.4925146063136	113.091405882095	112.028414616411	318.656678343539	294.223922844386	217.35054187871
AT1G23750	0.820644717805517	4.11741075867633	0.00968889726129544	0.0319508887994296	127	143	122	202	182	192	11.1202807214173	14.1117548352004	13.1039948065217	21.8346842012873	20.8442016184034	21.0657769009148
AT1G23780	0.203791089493016	5.97081161206516	0.222111556459018	0.361878869769133	680	619	548	605	570	580	59.54166055562	61.0851485523708	58.8605668358514	65.3959601078158	65.2812907829117	63.6362010548468
AT1G23790	-3.16628549138066	2.96337071999348	0.00126622523247202	0.00597669196783963	203	93	138	2	0	39	17.774936901163	9.17757482289254	14.8225515024589	0.216184992091953	0	4.27898593299832
AT1G23800	-1.24972580554573	4.67512038732866	0.0136941470512607	0.0420767145793012	403	388	338	75	39	292	35.2871900057572	38.2892368955087	36.3045102016748	8.10693720344824	4.46661463251501	32.0375357034746
AT1G23820	0.0916014538920901	6.74576267268697	0.542068312278906	0.680702507025545	1198	1064	1028	952	920	1031	104.898396096519	104.99935066191	110.417267713969	102.90405623577	105.366293895226	113.118833254392
AT1G23830	-1.04625955439911	3.24937620143572	0.0124822733819561	0.0391504791061099	143	132	121	61	41	57	12.5212609697848	13.0262352324926	12.9965850130256	6.59364225880457	4.6956717931568	6.25390251745909
AT1G23840	-2.03306861818445	3.07167938542136	0.000169496497957696	0.00110407359562886	180	131	109	15	18	52	15.7610277941347	12.9275516322465	11.7076674910726	1.62138744068965	2.06151444577616	5.7053145773311
AT1G23850	0.347164198351428	2.17758789354122	0.670882868365983	0.782914563183757	72	28	25	27	6	98	6.30441111765388	2.76314080689238	2.68524483740198	2.91849739324137	0.687171481925386	10.7523236265086
AT1G23860	0.406298984892289	5.75474134833832	0.0641993438638375	0.142606680092281	626	453	407	419	452	754	54.8133522173796	44.7036709115088	43.7157859529042	45.2907558432642	51.7669183050457	82.7270613713009
AT1G23870	-0.0329939708922957	4.80009080469612	0.941485689551817	0.969695359943354	468	211	233	144	125	466	40.9786722647502	20.822239651939	25.0264818845865	15.5653194306206	14.3160725401122	51.1283960199287
AT1G23880	-0.22106369791088	3.21628796218442	0.622111573552066	0.74631486148534	142	89	84	63	56	103	12.4336997042618	8.78284042190792	9.02242265367065	6.80982725089652	6.41360049797027	11.3009115666366
AT1G23890	-1.28306957515666	3.41606348443527	0.0407961626772821	0.0999695676368414	230	122	126	20	21	123	20.1390910702832	12.0393992300311	13.533633980506	2.16184992091953	2.40510018673885	13.4952633271486
AT1G23900	-0.215474767386567	6.58482980408579	0.173230809107469	0.302194410838637	1198	1078	992	859	731	733	104.898396096519	106.380921065357	106.550515148111	92.8514541034938	83.7203922145762	80.4229920227633
AT1G23935	-1.75040683537718	2.66166150251991	0.0130118696028268	0.0404456714313725	136	72	92	10	7	58	11.908332111124	7.10521921772326	9.88170100163929	1.08092496045977	0.801700062246283	6.36362010548468
AT1G23940	-1.4893916510653	2.20667667681424	0.0325298963637087	0.0836985212649362	125	32	54	8	11	42	10.9451581903713	3.157875207877	5.80012884878828	0.864739968367812	1.25981438352987	4.60813869707512
AT1G23950	0.217389022280027	5.75406027589732	0.226248750044788	0.366654698412066	623	515	450	526	520	467	54.5506684208107	50.8220541267705	48.3344070732357	56.8566529201836	59.5548617668668	51.2381136079543
[truncated: 17,848 more rows]
