# Supplementary material for: Multiomics Reveals the Regulatory Mechanisms of Arabidopsis Tissues under Heat Stress
Source: Int J Mol Sci. 2023 Jul 4;24(13):11081. doi: 10.3390/ijms241311081 (PMC10341750; doi:10.3390/ijms241311081)
Supplement: Supplementary file 1 [file ijms-24-11081-s001.zip › group8.edger]

	logFC	logCPM	PValue	FDR	reads.SRR9257060	reads.SRR9257061	reads.SRR9257062	reads.SRR9257063	reads.SRR9257060	reads.SRR9257061	reads.SRR9257062	reads.SRR9257063
AT1G01010	-0.0697400300107765	4.45083081070498	0.639688516579972	0.716854143986676	300	279	290	297	23.366613362229	20.648237732116	19.9930823934919	22.8678607231788
AT1G01020	0.934917532099121	5.19815948954606	1.13296031596e-18	1.74371431323745e-17	326	326	731	602	25.3917198536222	24.1266146977413	50.3963559642846	46.3516907587664
AT1G01030	0.137078250819078	3.2970662091506	0.523075797313074	0.610761333522575	127	113	129	151	9.89186632334361	8.3629063216097	8.89347458193258	11.6264207717172
AT1G01040	0.544833531052888	6.80436927404086	3.13358857539223e-05	0.000107819891667333	1182	1180	1732	1916	92.0644566471823	87.3294642433579	119.406961053544	147.524650321921
AT1G01046	0.153504248858174	0.535496776591377	0.766327737093666	0.823650025615002	21	11	18	20	1.63566293535603	0.814088225997404	1.24094994166501	1.53992328102214
AT1G01050	-0.124866478674644	5.94030434106507	0.234902017644946	0.317370731223569	795	870	816	807	61.9215254099069	64.3869778743402	56.2563973554805	62.1359043892433
AT1G01060	2.06266889671415	3.32345658558989	1.72961210523025e-25	4.19377791012308e-24	43	55	239	199	3.34921458191949	4.07044112998702	16.4770575587743	15.3222366461703
AT1G01070	0.444198306850129	4.61207257640278	0.00117930643143429	0.00295794369724405	237	299	441	339	18.4596245561609	22.1283981430204	30.4032735707928	26.1016996133253
AT1G01080	-0.561240982169537	6.30067348027225	2.41430767604098e-08	1.35487175789411e-07	1210	1234	952	817	94.2453405609903	91.3258973527997	65.6324635813939	62.9058660297544
AT1G01090	-0.676040514906937	7.19989960855505	7.50751172605189e-10	5.16061171894368e-09	2287	2421	1616	1520	178.131482531392	179.173417739974	111.409728096148	117.034169357683
AT1G01100	-0.188994670253081	6.41920782874968	0.104912875263546	0.160196615964975	1108	1265	1294	939	86.3006920178325	93.6201459897015	89.2105124730292	72.2993980439894
AT1G01110	-1.34333836693786	3.66860318616982	2.90264998895674e-14	3.19586034552766e-13	228	245	94	104	17.758626155294	18.1319650335785	6.48051636202839	8.00760106131512
AT1G01120	-0.271551097697129	5.51666374951284	0.00571870158029913	0.0123214399318975	621	680	604	545	48.368889659814	50.3254539707486	41.6407647092037	41.9629094078533
AT1G01130	-0.803266027247175	2.36709556838834	0.000477804974611083	0.00130212806153901	83	84	53	49	6.46476303021669	6.21667372579836	3.6539081615692	3.77281203850424
AT1G01140	0.591551232699503	6.23408608487323	2.32569954985129e-09	1.49762628876329e-08	768	791	1376	1136	59.8185302073063	58.5403442512679	94.8637288739475	87.4676423620575
AT1G01160	0.346720365203496	5.97045018401167	0.000399016084407021	0.00110772010332823	708	725	1090	861	55.1452075348605	53.6558148952835	75.146413134159	66.2936972480031
AT1G01170	0.230365348659281	5.45339586915934	0.0213613825194361	0.0396377393804432	513	533	732	581	39.9569088494116	39.4462749506015	50.4652976277105	44.7347713136932
AT1G01180	-0.616650955369085	3.71279913870325	0.000414777493281114	0.001147804945383	200	210	173	114	15.577742241486	15.5416843144959	11.9269077726693	8.7775627018262
AT1G01190	-1.54793722344333	3.53892534379453	1.13616858205596e-18	1.74741278520173e-17	229	220	90	74	17.8365148665015	16.2817645199481	6.20474970832506	5.69771613978192
AT1G01200	-0.631876555865319	2.71998042646114	0.00305192474096058	0.0070025183763571	93	112	75	66	7.24365014229099	8.28889830106448	5.17062475693755	5.08174682737306
AT1G01210	0.556176394722413	4.73471543906503	7.35824099008388e-06	2.82421626681659e-05	273	284	495	382	21.2636181596284	21.0182778348421	34.1261233957878	29.4125346675229
AT1G01220	0.160443673121193	6.3116566926534	0.19174472748921	0.26786740898953	967	982	1105	1203	75.3183837375848	72.6758761754046	76.1805380855465	92.6263853534817
AT1G01225	-0.86934332611263	3.10979788987343	1.11354660357455e-05	4.14140100157178e-05	152	135	93	75	11.8390841035294	9.99108277360451	6.41157469860256	5.77471230383302
AT1G01230	-0.661860303802098	4.85611083237742	1.14874973624937e-08	6.77787330787046e-08	443	479	347	276	34.5046990648915	35.4498418411597	23.9227572087644	21.2509412781055
AT1G01240	-0.531990064532755	4.42016164934888	9.14286985556318e-05	0.000288343872599297	326	330	279	207	25.3917198536222	24.4226467799221	19.2347240958077	15.9382059585791
AT1G01250	-1.43274146203151	1.75299108036783	5.88102373597556e-07	2.69078844812156e-06	63	61	29	20	4.90698880606809	4.51448925325833	1.99930823934919	1.53992328102214
AT1G01260	-0.23905906141717	5.47203377094467	0.0198720764103384	0.0371940676204493	587	662	636	496	45.7206734787614	48.9933096009347	43.8468979388304	38.1900973693491
AT1G01290	0.280508641818409	4.57041241376224	0.026252982216703	0.0476470659098998	257	298	383	336	20.0173987803095	22.0543901224751	26.4046570920944	25.8707111211719
AT1G01300	-0.389237370075904	6.69314322740575	0.000297962871868096	0.000851698140464905	1487	1566	1284	1198	115.820513565448	115.896560173812	88.5210958387708	92.2414045332261
AT1G01310	0.254242825058663	1.03190875774095	0.523305079414846	0.610780590995621	23	22	24	33	1.79144035777089	1.62817645199481	1.65459992222002	2.54087341368653
AT1G01320	-0.441933253823535	8.70779751823595	0.00545610130280832	0.0118048708247501	6238	6298	4289	5426	485.869780511948	466.102513393787	295.690794433402	417.781186141306
AT1G01340	-1.43493051537701	3.68539101665911	2.78213096805866e-16	3.60447905300543e-15	250	237	114	79	19.4721778018575	17.5399008692168	7.85934963054507	6.08269696003745
AT1G01350	0.333632189092759	5.76675303428121	0.00119275258545137	0.00298718105676632	622	628	964	725	48.4467783710215	46.4770369023973	66.4597635425039	55.8222189370526
AT1G01360	-0.435166756113698	4.20728882635968	0.00201845848475312	0.00481082565377567	260	290	245	190	20.2510649139318	21.4623259581134	16.8907075393293	14.6292711697103
AT1G01370	-0.545264258470981	3.96746023145798	0.00031802820391353	0.000902987053922217	243	237	198	154	18.9269568234055	17.5399008692168	13.6504493583151	11.8574092638705
AT1G01380	0.0372351062892177	1.47854679436533	0.94968232249354	0.968141267888436	25	43	35	39	1.94721778018575	3.1823448834444	2.41295821990419	3.00285039799317
AT1G01390	-2.50102551114909	2.64261286762818	5.11541373835758e-19	8.03253209378422e-18	146	128	37	15	11.3717518362848	9.47302662978798	2.55084154675586	1.1549424607666
AT1G01420	0.352993747576031	4.65981460839926	0.010408925556937	0.0209050022417049	274	300	464	323	21.3415068708358	22.2024061635656	31.988931829587	24.8697609885076
AT1G01430	0.244011718251382	5.80249184565178	0.0114712934648603	0.0227923951181957	657	669	872	802	51.1728832632815	49.5113657447512	60.1171305073272	61.7509235689878
AT1G01440	-0.143992694966991	5.28060932029643	0.153298180134446	0.22188513353549	521	538	557	467	40.580018539071	39.8163150533276	38.4005065281895	35.957208611867
AT1G01448	1.29745762260126	4.8914310065052	5.57174800732988e-20	9.438915184002e-19	221	222	553	602	17.213405176842	16.4297805610385	38.1247398744862	46.3516907587664
AT1G01450	1.55378185782174	4.06976309035478	4.48651006101576e-17	6.17385889880171e-16	108	111	316	365	8.41198081040244	8.21489028051926	21.7855656425635	28.103599878654
AT1G01453	-0.929305954763706	0.92092638442841	0.0250370731437983	0.0456741826645679	28	32	27	7	2.18088391380804	2.36825665744699	1.86142491249752	0.538973148357749
AT1G01470	-0.485360878849474	6.06019060575482	8.09444429477272e-07	3.62778884016652e-06	955	1071	857	690	74.3837192030957	79.2625900039291	59.0830055559397	53.1273531952638
AT1G01480	-1.17267371937498	1.75641602430714	0.00142985889035898	0.00352006441062738	68	50	18	37	5.29643236210524	3.70040102726093	1.24094994166501	2.84885806989096
AT1G01490	0.0236308429911738	6.16166444595532	0.812304047899868	0.860606851705074	900	945	1064	937	70.099840086687	69.9375794152316	73.3539298850873	72.1454057158872
AT1G01500	-0.396801895435659	5.2327062433126	0.00102502174930893	0.00260683110260267	515	596	532	373	40.1126862718265	44.1087802449503	36.6769649425437	28.7195691910629
AT1G01510	0.00175569734797739	6.22911677475111	0.991139008732551	0.999057440127507	960	988	1113	969	74.7731627591328	73.119924298676	76.7320713929532	74.6092829655227
AT1G01520	4.61346959179827	1.91253195628429	9.37914302863047e-32	3.29881333653662e-30	4	3	101	88	0.31155484482972	0.222024061635656	6.96310800600923	6.77566243649741
AT1G01540	0.182906092611669	6.54401933445258	0.0889412640069227	0.13879655770933	1130	1141	1420	1326	88.0142436643959	84.4431514420944	97.8971620646842	102.096913531768
AT1G01550	-0.208061833415217	6.47271879007291	0.0451334972805086	0.076608683964358	1205	1271	1227	1061	93.8558970049532	94.0641941129728	84.5914210234983	81.6929300582245
AT1G01560	-1.13967601465522	1.28677157055225	0.000911386453531126	0.00233754844912882	47	36	18	22	3.66076942674921	2.66428873962787	1.24094994166501	1.69391560912435
AT1G01570	0.645170218024378	2.98474116092165	0.00147649839769639	0.00362788629171302	73	84	151	112	5.68587591814239	6.21667372579836	10.4101911773009	8.62357037372398
AT1G01580	-2.0766177871173	4.31244535639718	1.8848319009161e-39	9.44635960318251e-38	434	402	103	108	33.8037006640246	29.7512242591779	7.1009913328609	8.31558571751955
AT1G01600	-1.25988094439276	4.33392000030925	1.29525524319861e-17	1.84196160109129e-16	348	392	196	135	27.1052715001856	29.0111440537257	13.5125660314635	10.3944821468994
AT1G01610	-0.0687220995633485	6.51133842346312	0.559365463082754	0.644181812345896	1171	1258	1217	1241	91.2076808239005	93.102089845885	83.9020043892399	95.5522395874238
AT1G01620	-0.274817550598092	7.1391659980734	0.00951505127674093	0.0193592844324541	1941	2076	1904	1640	151.181988453622	153.640650651874	131.264927162788	126.273709043815
AT1G01630	0.0115296693175495	6.01465417535752	0.907685408041434	0.935904683265523	814	859	954	845	63.401410922848	63.5728896483428	65.7703469082456	65.0617586231854
AT1G01640	0.559698661625883	3.89003181676271	0.00231839526166808	0.00545855436405111	138	170	296	192	10.7486421466253	12.5813634926872	20.4067323740469	14.7832634978125
AT1G01650	-0.123821504889664	5.80618957626981	0.230442567053406	0.312337402262567	758	757	750	730	59.039643095232	56.0240715527305	51.7062475693755	56.2071997573081
AT1G01660	0.851942821831344	2.42111914089895	0.000211055527774144	0.000619520628733491	48	48	96	89	3.73865813795664	3.55238498617049	6.61839968888006	6.85265860054852
AT1G01670	1.08177153006453	2.97725574144401	1.10506585832999e-06	4.83488592572966e-06	56	72	174	117	4.36176782761608	5.32857747925574	11.9958494360951	9.00855119397952
AT1G01680	-0.172891268779196	0.420514955740209	0.751053125006008	0.811077574807434	14	19	12	19	1.09044195690402	1.40615239035915	0.827299961110008	1.46292711697103
AT1G01690	0.112924194193816	4.5840585711489	0.368189560549737	0.460815597986611	296	300	366	322	23.0550585173993	22.2024061635656	25.2326488138552	24.7927648244564
AT1G01700	-1.18165166419451	2.17936660776804	1.99572745801933e-06	8.39632200035008e-06	76	84	37	38	5.91954205176468	6.21667372579836	2.55084154675586	2.92585423394207
AT1G01710	0.244916438577921	6.1044589530375	0.018973797526287	0.0357298143108255	789	847	1040	1021	61.4541931426623	62.6847934018001	71.6993299628673	78.6130834961802
AT1G01720	0.00899668708036287	5.59880421813311	0.93278366532901	0.955187727505891	616	638	720	627	47.9794461037769	47.2171171078494	49.6379976666005	48.2765948600441
AT1G01725	0.459618586308609	3.75896603706452	0.00491075902226389	0.0107308812347345	133	160	243	188	10.3591985905882	11.841283287235	16.7528242124777	14.4752788416081
AT1G01730	-0.200546562692453	4.80569504034627	0.102072519191191	0.156409810688324	358	418	405	317	27.8841586122599	30.9353525879014	27.9213736874628	24.4077840042009
AT1G01740	0.482267306309171	4.38707408868305	0.000417295440734543	0.00115403700259721	236	214	362	310	18.3817358449535	15.8377163966768	24.9568821601519	23.8688108558432
AT1G01750	-0.617548543858197	4.0356524805406	2.13387540317489e-05	7.53330569778726e-05	253	261	197	161	19.7058439354798	19.316093362302	13.5815076948893	12.3963824122282
AT1G01760	0.149158754666021	3.65596593106919	0.416076881970043	0.509265900486853	136	172	173	189	10.5928647242105	12.7293795337776	11.9269077726693	14.5522750056592
AT1G01770	1.35938899861756	6.56489911488616	1.19589430096161e-25	2.92913117665551e-24	665	714	1790	1955	51.795992952941	52.8417266692861	123.405577532243	150.527500719914
AT1G01780	0.780378220055941	4.80093814706843	1.57885192391977e-08	9.1196874104293e-08	262	268	465	501	20.4068423363467	19.8341495061186	32.0578734930128	38.5750781896046
AT1G01790	-1.68473080961806	7.12216916152648	1.49715778792178e-40	7.79132401815122e-39	2740	2794	881	944	213.415068708358	206.778409403341	60.7376054781597	72.684378864245
AT1G01800	0.0345661409401507	5.9530046754125	0.721020206236282	0.785879432221675	776	814	946	794	60.4416398969657	60.2425287238079	65.2188136008389	61.1349542565789
AT1G01810	2.4695637943642	2.79056452550824	1.11945189990293e-22	2.29614609449843e-21	19	34	178	137	1.47988551294117	2.51627269853743	12.2716160897984	10.5484744750017
AT1G01820	-0.116231925114605	6.06981018975098	0.22211101709625	0.302687020769695	887	929	963	826	69.0872868409904	68.7534510865081	66.3908218790781	63.5988315062144
AT1G01830	-0.417346347816794	5.07525946136297	0.000210780769446025	0.000618859374952635	513	487	418	381	39.9569088494116	36.0419060055214	28.8176153119986	29.3355385034718
AT1G01840	0.199662406746063	3.25996417332891	0.324699539838191	0.415633426904201	119	109	164	117	9.26875663368417	8.06687423942882	11.3064328018368	9.00855119397952
AT1G01860	-0.335608163633739	4.91147832409542	0.01653301508409	0.0316610448587926	426	445	454	289	33.1805909743652	32.9335691426223	31.2995151953286	22.2518914107699
AT1G01880	0.597136579108713	3.48348776355428	0.000506244321912764	0.00137376616604088	107	121	195	173	8.33409209919501	8.95497048597145	13.4436243680376	13.3203363808415
AT1G01900	0.0276006626422722	5.28839838390608	0.815889135915209	0.863729510893672	462	543	534	553	35.9845845778327	40.1863551560537	36.8148482693953	42.5788787202622
AT1G01910	-0.437272528916837	6.27665271918928	1.18601361484513e-05	4.3913464350374e-05	1124	1196	974	854	87.5469113971513	88.5135925720814	67.1491801767623	65.7547240996454
AT1G01920	0.919683044467825	5.69472739326196	9.94106854020748e-22	1.90071478758628e-20	459	469	990	883	35.7509184442104	34.7097616357075	68.2522467915756	67.9876128571275
AT1G01930	0.638215547985001	5.58793719434529	1.11901067800688e-10	8.56566163083855e-10	460	516	898	726	35.8288071554178	38.1881386013328	61.9096137563989	55.8992151011037
AT1G01940	1.14372105467605	5.31296422332012	4.28488236975899e-28	1.23323915525384e-26	300	341	815	697	23.366613362229	25.2367350059195	56.1874556920547	53.6663263436216
AT1G01950	0.00273186846053383	5.64844364921241	0.983526608506268	0.993090960878212	660	640	723	666	51.4065493969038	47.3651331489399	49.844822656878	51.2794452580372
AT1G01960	-0.309784797221989	7.57460765116362	0.0506033337856301	0.0847267144882308	2767	2722	2063	2602	215.518063910959	201.449831924085	142.226651647495	200.34401886098
AT1G01970	-0.425307343383107	5.95825109261019	0.000141787381564191	0.000430821614019114	864	991	867	615	67.2958464832195	73.3419483603116	59.772422190198	47.3526408914308
AT1G01990	0.558667902843063	5.25287449341547	1.33591915829353e-07	6.75618309348123e-07	381	418	703	556	29.6755989700308	30.9353525879014	48.4659893883613	42.8098672124155
AT1G02000	0.00570000102755951	4.87455355841367	0.974703182810846	0.98661455429415	385	373	426	386	29.9871538148606	27.6049916633665	29.3691486194053	29.7205193237273
AT1G02010	0.173581860364241	4.48087656202709	0.199498890551481	0.276988190905803	282	260	337	315	21.9646165604953	19.2420853417568	23.233340574506	24.2537916760987
AT1G02020	0.14545547718206	5.33957764236909	0.241529932386958	0.324708280431754	523	473	572	599	40.7357959614859	35.0057937178884	39.434631479577	46.1207022666131
AT1G02030	-0.294378090479197	0.293623270025706	0.562553127088795	0.647053872420308	16	15	16	11	1.24621937931888	1.11012030817828	1.10306661481334	0.846957804562177
AT1G02040	1.02787787759535	0.131649444576534	0.0461682512434105	0.0781084602972832	9	7	16	19	0.70099840086687	0.51805614381653	1.10306661481334	1.46292711697103
AT1G02050	0.991015165710175	4.44715484471437	7.76632528965088e-13	7.46730284052785e-12	190	186	404	392	14.7988551294117	13.7654918214107	27.8524320240369	30.1824963080339
AT1G02060	1.11075593353964	4.75619800951846	8.33598656977546e-20	1.39690536332585e-18	224	217	551	467	17.4470713104643	16.0597404583124	37.9868565476345	35.957208611867
AT1G02065	-1.82216227941705	1.85494633135203	1.18136327398525e-10	9.01750418879839e-10	71	72	23	20	5.53009849572753	5.32857747925574	1.58565825879418	1.53992328102214
AT1G02080	0.0375795818729545	7.53340168038511	0.844509931673605	0.88671908395824	2423	2332	2083	3032	188.724347255603	172.58670391145	143.605484916012	233.452369402956
AT1G02090	0.391283473959901	6.35193067020082	0.000120939696843878	0.000372429737648501	893	943	1391	1181	69.554619108235	69.7895633741411	95.897853825335	90.9324697443573
AT1G02100	0.589814750192507	6.09610634015531	4.19510354255108e-09	2.62508483209057e-08	711	706	1274	1010	55.3788736684827	52.2496625049243	87.8316792045125	77.766125691618
AT1G02110	-0.167316749627918	6.01140470191968	0.165509241022228	0.236561683423788	905	867	804	870	70.4892836427242	64.1649538127045	55.4290973943705	66.9866627244631
AT1G02120	-0.130508554879785	6.5707123138253	0.243148569577289	0.326540448567161	1251	1333	1268	1241	97.438777720495	98.6526913867764	87.4180292239575	95.5522395874238
AT1G02130	-0.0960836071796993	5.62682472644588	0.315836359672286	0.406138347645961	648	678	727	599	50.4718848624147	50.1774379296582	50.1205893105813	46.1207022666131
AT1G02140	0.379899641932489	6.63675766983257	0.000416838119528494	0.00115291919855823	1087	1161	1752	1380	84.6650290824764	85.9233118529988	120.785794322061	106.254706390528
AT1G02145	0.25357256637288	5.28389362540359	0.015281690271771	0.0295042669562014	457	464	603	567	35.5951410217955	34.3397215329814	41.5718230457779	43.6568250169777
AT1G02150	-0.28426999273884	7.10974036416285	0.00749116412834149	0.0156977358776689	1941	2005	1836	1621	151.181988453622	148.386081193163	126.576894049831	124.810781926844
AT1G02160	-0.0228826026296818	4.6685061943133	0.882338590263936	0.91656443816341	308	356	421	281	23.9897230518884	26.3468553140978	29.0244403022761	21.6359220983611
AT1G02170	-0.0535240073242319	5.71191667434175	0.592887217287978	0.675180809318136	657	730	744	680	51.1728832632815	54.0258549980096	51.2925975888205	52.3573915547527
AT1G02180	-0.05075136067057	3.9298210021443	0.73681903270841	0.799006762504292	196	204	230	183	15.2661873966563	15.0976361912246	15.8565825879418	14.0902980213526
AT1G02190	1.11499143780269	0.906095141960905	0.00304292250995931	0.00698555605507531	16	12	33	32	1.24621937931888	0.888096246542623	2.27507489305252	2.46387724963542
AT1G02205	0.428256870351376	6.14317132994334	4.39929401472102e-05	0.000147260657078268	809	754	1166	1077	63.0119673668109	55.8020474910948	80.3859795545224	82.9248686830422
AT1G02220	2.14314661520713	5.63161173094086	5.19888149136778e-94	8.95404184477557e-92	233	240	1192	1039	18.1480697113312	17.7619249308525	82.1784628035941	79.9990144491001
AT1G02230	3.68013458473159	3.52932792102126	4.078934450714e-46	2.58066928614999e-44	18	24	358	225	1.40199680173374	1.77619249308525	24.6811155064486	17.3241369114991
AT1G02250	4.60834847016486	-0.394503417451977	1.35842969202564e-07	6.86203043450847e-07	1	0	15	17	0.07788871120743	0	1.03412495138751	1.30893478886882
AT1G02260	-0.329392055113722	4.88480175507176	0.00466794884245212	0.0102550271137936	428	425	377	347	33.33636839678	31.4534087317179	25.9910071115394	26.7176689257341
AT1G02270	0.503791934283882	5.83342088668168	1.33395537096225e-07	6.74782412709834e-07	592	632	1025	831	46.1101170347986	46.7730689845781	70.6652050114798	63.9838123264699
AT1G02280	-0.144475824967922	6.46923931424232	0.167069551594165	0.238556148121133	1160	1260	1275	1064	90.3509050006188	93.2501058869754	87.9006208679383	81.9239185503778
AT1G02290	0.347444237866117	4.69452330348239	0.00685726580710366	0.0144840885030131	264	326	424	376	20.5626197587615	24.1266146977413	29.2312652925536	28.9505576832162
AT1G02300	1.38582457450313	6.09435520206274	5.88186326019131e-45	3.5654277823858e-43	489	491	1474	1262	38.0875797804333	36.3379380877023	101.620011889679	97.169159032497
AT1G02305	0.282092441630143	6.40760008559916	0.00681530126155314	0.0144038617722015	969	1022	1359	1222	75.4741611599997	75.6361969972134	93.6917205957084	94.0893124704527
AT1G02310	0.749604686225017	1.45614527228823	0.0159506646154742	0.0306594661488401	23	27	50	40	1.79144035777089	1.9982165547209	3.4470831712917	3.07984656204428
AT1G02330	-0.141286469185972	5.55449364013719	0.159986549594467	0.229970730128471	653	626	655	583	50.8613284184518	46.3290208613068	45.1567895439212	44.8887636417954
AT1G02335	-0.632610507487795	4.43351787433696	4.61206448544027e-06	1.82906453579202e-05	310	372	263	207	24.1455004743033	27.5309836428213	18.1316574809943	15.9382059585791
AT1G02340	1.58690282819906	2.31442706901086	4.03956361108231e-10	2.87890213215426e-09	25	37	105	94	1.94721778018575	2.73829676017309	7.23887465971257	7.23763942080406
AT1G02350	0.74010882974884	2.51842978425197	0.00305644676332372	0.00701215257541897	50	58	119	75	3.8944355603715	4.29246519162268	8.20405794767424	5.77471230383302
AT1G02360	-1.0185878787793	4.39078616677706	1.66502987166914e-13	1.71083396046838e-12	374	355	215	170	29.1303779915788	26.2728472935526	14.8224576365543	13.0893478886882
AT1G02370	0.222740049495615	5.15603499093846	0.0332189739226309	0.0585609222660449	408	445	565	497	31.7785941726314	32.9335691426223	38.9520398355962	38.2670935334002
AT1G02380	0.26234052142852	2.40863160523192	0.264977105224722	0.350775828736758	58	64	80	76	4.51754525003094	4.73651331489399	5.51533307406672	5.85170846788413
AT1G02390	0.120875333454405	2.33854172721352	0.730147774215788	0.793588914364651	81	41	72	70	6.30898560780183	3.03432884235396	4.96379976666005	5.38973148357749
AT1G02400	-0.740083994895423	3.68595543307445	9.34776417332214e-05	0.000294164487130603	202	214	168	100	15.7335196639009	15.8377163966768	11.5821994555401	7.6996164051107
AT1G02410	0.183181648602566	5.31503930729487	0.0869164656800289	0.135960082298155	472	495	668	508	36.763471689907	36.6339701698832	46.0530311684571	39.1140513379623
AT1G02420	0.338110946830633	3.6953897114277	0.0335861830839026	0.0591410060941066	143	151	215	182	11.1380857026625	11.175211102328	14.8224576365543	14.0133018573015
AT1G02430	0.14200243743634	2.84479366956444	0.569905063924277	0.653984971298226	74	100	125	81	5.76376462934982	7.40080205452186	8.61770792822925	6.23668928813966
AT1G02450	1.38589392355521	1.26770391260638	4.17268672350674e-05	0.00014032461581717	18	14	52	38	1.40199680173374	1.03611228763306	3.58496649814337	2.92585423394207
AT1G02460	-0.131660818077543	3.56351253448183	0.531850083709321	0.618496532724118	129	190	156	153	10.0476437457585	14.0615239035915	10.7548994944301	11.7804130998194
AT1G02470	1.56145628457353	1.34425061480394	2.42106534308292e-06	1.00477221285604e-05	14	17	50	48	1.09044195690402	1.25813634926872	3.4470831712917	3.69581587445313
AT1G02475	-0.145150036160824	5.74024377862733	0.131032949609427	0.194098705766156	717	741	738	668	55.8462059357273	54.839943224007	50.8789476082655	51.4334375861395
AT1G02500	-0.117063508080466	7.39113702239171	0.287379469133069	0.375468255467464	2172	2375	2313	2149	169.174280742538	175.769048794894	159.462067503954	165.464756545829
AT1G02520	-1.02485387372085	4.65805719256539	1.63813824725092e-09	1.06947166376631e-08	460	419	202	255	35.8288071554178	31.0093606084466	13.9262160120185	19.6340218330323
AT1G02530	1.46164197182362	1.3968021797414	7.49791619771895e-06	2.874267433434e-05	15	19	48	52	1.16833066811145	1.40615239035915	3.30919984444003	4.00380053065756
AT1G02560	-0.251866727720136	6.98989347615201	0.0236097059076096	0.04336472517148	1728	1868	1638	1573	134.591692966439	138.246982378468	112.926444691516	121.114966052391
AT1G02570	-1.27608240750325	0.517240138380842	0.00331391187490835	0.00754223404272533	19	29	12	9	1.47988551294117	2.14623259581134	0.827299961110008	0.692965476459963
AT1G02610	0.249001773336741	2.33586176128355	0.413772927054027	0.506912332553501	49	67	100	49	3.81654684916407	4.95853737652964	6.8941663425834	3.77281203850424
AT1G02620	1.51402418468664	0.271209231070504	0.00243525554485488	0.00571138880135045	9	5	19	24	0.70099840086687	0.370040102726093	1.30989160509085	1.84790793722657
AT1G02640	0.0139810861223597	5.31157488432499	0.895500746024605	0.926408051174141	503	522	571	532	39.1780217373373	38.6321867246041	39.3656898161512	40.9619592751889
AT1G02650	0.583967185855037	1.80080677584227	0.0377173225316561	0.0654279469432029	37	32	65	46	2.88188231467491	2.36825665744699	4.48120812267921	3.54182354635092
AT1G02660	0.743932322488586	4.53539468327898	1.8860633330313e-08	1.07765825145108e-07	227	220	452	350	17.6807374440866	16.2817645199481	31.161631868477	26.9486574178874
AT1G02670	0.968586756025776	3.32165442441478	1.05483225949982e-05	3.94195193101527e-05	77	96	163	195	5.99743076297211	7.10476997234098	11.2374911384109	15.0142519899659
AT1G02680	0.21723844976944	4.4524938746336	0.0944415587443689	0.146182329979426	264	259	355	295	20.5626197587615	19.1680773212116	24.4742905161711	22.7138683950766
AT1G02690	0.0420564941717674	6.02539699291632	0.663925387886402	0.737879998080652	804	864	1002	833	62.6225238107737	63.9429297510688	69.0795467526856	64.1378046545721
AT1G02700	1.77529771754953	2.93318270701586	1.9281262661363e-14	2.15391435345073e-13	37	50	189	131	2.88188231467491	3.70040102726093	13.0299743874826	10.086497490695
AT1G02710	-0.332541282061064	2.62824978913764	0.178649348587218	0.252440151400011	79	97	67	81	6.15320818538697	7.1787779928862	4.61909144953088	6.23668928813966
AT1G02720	-0.207080440593089	5.10711551541555	0.0512606164809014	0.0857146833708257	476	482	473	413	37.0750265347367	35.6718659027954	32.6094068004195	31.7994157531072
AT1G02730	-1.08730631578498	7.01968963965093	1.29666987564634e-15	1.59247498423324e-14	2263	2331	1066	1220	176.262153462414	172.512695890904	73.491813211939	93.9353201423505
AT1G02740	0.262778793280536	4.35552972846054	0.125281028986447	0.186853856359787	237	243	385	236	18.4596245561609	17.9839489924881	26.5425404189461	18.1710947160612
AT1G02750	0.302456848536847	4.74870358048611	0.0220132498136902	0.0407289226879436	296	327	480	344	23.0550585173993	24.2006227182865	33.0919984444003	26.4866804335808
AT1G02770	3.35246713798452	2.66437087392814	2.41347927248749e-32	8.67134332653163e-31	12	16	180	129	0.93466453448916	1.1841283287235	12.4094994166501	9.9325051625928
AT1G02780	-0.235771662728346	7.77979026754478	0.0372639108580311	0.0647449263034534	2870	3323	3135	2490	223.540601165324	245.928652271761	216.132114839989	191.720448487256
AT1G02790	0.53564906469991	1.45721423401734	0.103813833936334	0.158685920282622	21	34	44	41	1.63566293535603	2.51627269853743	3.03343319073669	3.15684272609539
AT1G02800	-0.24420671858145	3.5408984849475	0.162166951370503	0.232688773584454	160	165	145	147	12.4621937931888	12.2113233899611	9.99654119674593	11.3184361155127
AT1G02810	0.639282538799506	5.55616676454647	4.14872328610122e-11	3.32464712081546e-10	453	501	852	734	35.2835861769658	37.0780182931545	58.7382972388105	56.5151844135125
AT1G02816	0.308308652176934	4.33648410157732	0.021921572438183	0.0405869843427191	227	239	341	276	17.6807374440866	17.6879169103072	23.5091072282094	21.2509412781055
AT1G02820	-0.0933668244436913	1.99581621832294	0.765531235928905	0.822904366499562	57	46	66	38	4.43965653882351	3.40436894508005	4.55014978610504	2.92585423394207
AT1G02840	0.438603478369853	7.10572132153137	4.84450523811475e-05	0.000160996337170487	1530	1509	2332	2064	119.169728147368	111.678103002735	160.771959109045	158.920082601485
AT1G02850	1.74592325937701	6.23444230688671	6.99022509740077e-60	6.80246075509839e-58	451	445	1648	1553	35.1278087545509	32.9335691426223	113.615861325774	119.575042771369
AT1G02860	0.715005120700545	5.03657626747381	1.02064250269981e-09	6.85090100559498e-09	337	305	591	534	26.2484956769039	22.5724462662917	40.7445230846679	41.1159516032911
AT1G02870	-0.27199003453486	5.06454820566845	0.0163889073087301	0.0314230463990812	468	482	483	360	36.4519168450772	35.6718659027954	33.2988234346778	27.7186190583985
AT1G02880	-0.100546136268543	4.94872077601643	0.381490469467167	0.474361619227236	422	406	454	372	32.8690361295355	30.0472563413587	31.2995151953286	28.6425730270118
AT1G02890	0.123943909368809	7.32872914796299	0.283752665820364	0.37152869560563	1964	2038	2319	2313	152.973428811393	150.828345871155	159.875717484509	178.09212745021
AT1G02900	-0.740023966390979	4.43729317897097	2.59573520823557e-06	1.07172849607915e-05	344	359	280	173	26.7937166553559	26.5688793757335	19.3036657592335	13.3203363808415
AT1G02910	-0.624835448107696	6.24142773855681	3.71876024331025e-10	2.66163641293125e-09	1194	1193	903	752	92.9991211816714	88.2915685104458	62.2543220735281	57.9011153664324
AT1G02920	-0.0525504216016652	5.8732754174052	0.579195770069428	0.662858738860703	746	805	874	724	58.1049785607428	59.5764565389009	60.2550138341789	55.7452227730014
AT1G02930	-0.24359208264442	6.27753416449493	0.0192741548852548	0.0361980471800013	1020	1169	1092	884	79.4464854315786	86.5153760173605	75.2842964610107	68.0646090211786
AT1G02940	0.910997723418177	2.05420176037487	0.000939702727063789	0.00240590949504616	28	44	71	73	2.18088391380804	3.25635290398962	4.89485810323421	5.62071997573081
AT1G02950	-0.359863223075709	3.77446004725921	0.0354841413454234	0.0620001088033038	190	207	199	133	14.7988551294117	15.3196602528602	13.719391021741	10.2404898187972
AT1G02952	-0.24922399250355	3.3067147249404	0.182620148754509	0.257056486224402	136	140	147	102	10.5928647242105	10.3611228763306	10.1344245235976	7.85360873321291
AT1G02960	0.709786603081295	5.31205382552155	2.68721242460211e-10	1.95491776152499e-09	397	383	685	673	30.9218183493497	28.3450718688187	47.2250394466963	51.818418406395
AT1G02970	0.0243469474471459	4.14303889981843	0.890992530543012	0.923064348370359	195	258	274	218	15.1882986854489	19.0940693006664	18.8900157786785	16.7851637631413
AT1G02980	4.79930569097728	3.03095657222388	3.55806275889955e-61	3.54190458398529e-59	8	6	225	198	0.62310968965944	0.444048123271311	15.5118742708126	15.2452404821192
AT1G02990	-0.311690455210952	5.42110865321506	0.0671378264110851	0.10860932364839	616	617	441	604	47.9794461037769	45.6629486763999	30.4032735707928	46.5056830868686
AT1G03000	0.207886849037971	6.34166254955646	0.0666210033257278	0.107883172388002	975	980	1193	1206	75.9414934272443	72.5278601343142	82.2474044670199	92.857373845635
AT1G03010	0.723734890582581	1.47658443372278	0.0842468508742929	0.132308648923363	39	12	51	40	3.03765973708977	0.888096246542623	3.51602483471753	3.07984656204428
AT1G03020	-1.5914933727068	0.660556001062534	0.000157650344684202	0.0004745693064214	23	34	11	9	1.79144035777089	2.51627269853743	0.758358297684174	0.692965476459963
AT1G03030	0.241676437759924	5.14636716483616	0.0203497317259663	0.0379715845387098	412	429	573	489	32.0901490174612	31.7494408138988	39.5035731430029	37.6511242209913
AT1G03040	0.0454050469586774	6.04773224434962	0.638590298857574	0.715919206256559	839	852	986	876	65.3486287030338	63.0548335045262	67.9764801378723	67.4486397087697
AT1G03050	0.350119140671108	0.15620650224173	0.540265904646172	0.626266967467005	13	9	15	15	1.01255324569659	0.666072184906967	1.03412495138751	1.1549424607666
AT1G03055	0.504011166664274	2.64977845313833	0.0540556661385231	0.0897179358219572	52	80	92	106	4.05021298278636	5.92064164361749	6.34263303517672	8.16159338941734
AT1G03060	-0.615245329781353	6.85238849748218	0.00643960926776768	0.0136777880708453	1877	1760	923	1554	146.197110936346	130.254116159585	63.6331553420448	119.65203893542
AT1G03070	2.24685260864998	3.05429824586867	5.95208001711043e-22	1.16052190881683e-20	26	47	197	173	2.02510649139318	3.47837696562527	13.5815076948893	13.3203363808415
AT1G03080	-0.0579629625072268	7.19718664402541	0.737371044098992	0.799524784050776	1944	1950	1679	2252	151.415654587244	144.315640063176	115.753052891975	173.395361443093
AT1G03090	0.156128315127476	5.90879104166289	0.126010540509539	0.187675240692119	736	739	885	864	57.3260914486685	54.6919271829165	61.0133721318631	66.5246857401564
AT1G03100	0.326721343073164	4.43701813291581	0.0135650997296638	0.0264750633360405	254	242	361	304	19.7837326466872	17.9099409719429	24.8879404967261	23.4068338715365
AT1G03110	-0.220851040853341	5.45046253387339	0.0355285393635892	0.0620726859938209	583	640	643	481	45.4091186339317	47.3651331489399	44.3294895828112	37.0351549085825
AT1G03120	0.647808577890238	0.477054919370123	0.132622119351688	0.196091341013217	13	12	23	19	1.01255324569659	0.888096246542623	1.58565825879418	1.46292711697103
AT1G03130	-0.385052191156093	7.48904910881368	0.000476986314069013	0.00130006028656263	2497	2803	2254	2066	194.488111884953	207.444481588248	155.39450936183	159.074074929587
AT1G03140	0.168456129638478	6.37290059770816	0.10934433883794	0.166098382830893	995	1033	1360	1080	77.4992676513929	76.4502852232108	93.7606622591342	83.1558571751955
AT1G03150	0.414333737507498	4.93287490245805	0.00030110419487469	0.000859740407252998	319	359	504	459	24.8464988751702	26.5688793757335	34.7465983666203	35.3412392994581
AT1G03160	-0.939653520764355	6.41573206259126	1.12147772535545e-12	1.06183194231844e-11	1437	1484	752	859	111.926078005077	109.827902489104	51.8441308962271	66.1397049199009
AT1G03170	2.340964334035	1.79869852582776	7.12714019428497e-14	7.57795538246831e-13	12	16	76	76	0.93466453448916	1.1841283287235	5.23956642036338	5.85170846788413
AT1G03180	1.51783403440195	4.12293120163696	1.30667662206328e-23	2.83278615138813e-22	121	110	388	320	9.42453405609903	8.14088225997404	26.7493654092236	24.6387724963542
AT1G03190	0.0879610984971692	4.95634002276282	0.465716045755172	0.556464261035843	405	374	456	427	31.5449280390092	27.6789996839117	31.4373985221803	32.8773620498227
AT1G03200	0.169200999617273	0.623267190680202	0.764114487626528	0.821666344382502	18	16	25	16	1.40199680173374	1.1841283287235	1.72354158564585	1.23193862481771
AT1G03210	-0.377868343025772	4.38660138327215	0.00433012382500882	0.0095817290839723	308	304	270	233	23.9897230518884	22.4984382457464	18.6142491249752	17.9401062239079
AT1G03220	0.409604903086978	7.12966397870135	0.000127324289229276	0.000390981236813998	1524	1604	2331	2098	118.702395880123	118.708864954531	160.703017445619	161.537952179222
AT1G03230	-0.336953672596269	6.24725639698534	0.000801208181645244	0.00208177906488068	1073	1132	969	891	83.5745871255724	83.7770792571874	66.8044718596331	68.6035821695363
AT1G03250	-0.423818696653961	5.63184038552913	6.9120371271954e-05	0.000223012366484192	720	757	686	495	56.0798720693496	56.0240715527305	47.2939811101221	38.113101205298
AT1G03260	0.0616246047498853	4.43874383991086	0.679490480784832	0.751216206811943	258	291	356	258	20.0952874915169	21.5363339786586	24.5432321795969	19.8650103251856
AT1G03270	0.0663896065831083	3.50607151114288	0.721939077056805	0.78656491169845	141	144	187	133	10.9823082802476	10.6571549585115	12.892091060631	10.2404898187972
AT1G03280	0.0550645610959102	5.99193530660306	0.563929613421966	0.648293507489012	784	838	968	831	61.0647495866251	62.0187212168932	66.7355301962073	63.9838123264699
AT1G03290	0.07173082755749	5.54265152792293	0.461404295283982	0.552376819769278	564	616	704	619	43.9292331209905	45.5889406558546	48.5349310517871	47.6606255476352
AT1G03300	0.973346101260121	4.23131050802437	2.70498547881295e-12	2.46022170476613e-11	160	166	360	323	12.4621937931888	12.2853314105063	24.8189988333002	24.8697609885076
AT1G03310	0.273516498909156	7.22049231566615	0.0124715832960812	0.0245818191742286	1697	1816	2333	2186	132.177142919009	134.398565310117	160.840900772471	168.31361461572
AT1G03320	-1.32060367443623	1.0596461904083	0.000203192098996631	0.000598787580163754	35	38	15	16	2.72610489226005	2.81230478071831	1.03412495138751	1.23193862481771
AT1G03330	-0.0856126528262903	5.02533391505194	0.465818482195164	0.556525373382363	413	457	502	376	32.1680377286686	33.8216653891649	34.6087150397687	28.9505576832162
AT1G03340	-0.127071209557328	3.44562570253216	0.533273873699581	0.619848759140578	144	148	180	108	11.2159744138699	10.9531870406923	12.4094994166501	8.31558571751955
AT1G03350	-0.23378008669989	6.11538200211163	0.0191511051798587	0.0360137030769595	956	992	997	777	74.4616079143031	73.4159563808568	68.7348384355565	59.8260194677101
AT1G03360	0.735803535716916	5.57877281932838	1.13009773402252e-12	1.06906063321807e-11	437	493	936	722	34.0373667976469	36.4859541287928	64.5293969665806	55.5912304448992
AT1G03365	0.0328843049922102	5.54556779397216	0.775037433930385	0.830750938007614	596	602	631	670	46.4216718796283	44.5528283682216	43.5021896217012	51.5874299142417
AT1G03370	-0.361668427962113	5.96755867058105	0.000262911150559228	0.000758398893830361	932	896	797	721	72.5922788453248	66.3111864085158	54.9465057503897	55.5142342808481
AT1G03380	-0.28562068329095	6.2496431359382	0.0191090559676141	0.0359502057696743	1055	1119	902	987	82.1725903238387	82.8149749900996	62.1853804101022	75.9952139184426
AT1G03400	0.066917653952408	4.41192107619559	0.641016561085518	0.718045753993539	281	256	332	270	21.8867278492878	18.946053259576	22.8886322573769	20.7889642937989
AT1G03410	-0.36485782146717	5.60444165995465	0.000122076272629089	0.000375716521390421	700	723	635	545	54.522097845201	53.507798854193	43.7779562754046	41.9629094078533
AT1G03430	0.185529686063543	4.65024608074263	0.156204771920929	0.225385622038303	292	316	427	314	22.7435036725696	23.3865344922891	29.4380902828311	24.1767955120476
AT1G03440	-0.123404476084638	5.12223544162847	0.247387315351805	0.331146812882403	458	484	482	440	35.6730297330029	35.8198819438858	33.229881771252	33.8783121824871
AT1G03445	3.93643267902588	1.77317349053094	2.38425611095123e-25	5.73622415340939e-24	6	4	87	80	0.46733226724458	0.296032082180874	5.99792471804756	6.15969312408856
AT1G03457	-0.420164540622488	4.40849865174146	0.00142364293637636	0.0035051594465967	299	331	277	226	23.2887246510216	24.4966548004673	19.096840768956	17.4011330755502
AT1G03470	0.636100749274947	4.85354719290782	1.46956111173053e-07	7.38045491452539e-07	292	293	551	423	22.7435036725696	21.684350019749	37.9868565476345	32.5693773936182
AT1G03475	-0.225935137703504	7.35491975711795	0.0357046447899243	0.06235526288316	2234	2359	2196	1989	174.003380837399	174.584920466171	151.395892883131	153.145370297652
AT1G03495	1.33532779096175	5.31191319571675	1.12595323915876e-26	2.98343238620076e-25	316	266	794	771	24.6128327415479	19.6861334650281	54.7396807601122	59.3640424834035
AT1G03510	1.33815527236557	3.26419090701421	5.10561850014627e-10	3.59031195954874e-09	72	66	228	148	5.60798720693496	4.88452935598443	15.7186992610901	11.3954322795638
AT1G03520	0.0344025484851209	3.95602651370256	0.86514492902422	0.903359000373122	219	176	205	225	17.0576277544272	13.0254116159585	14.133041002296	17.3241369114991
AT1G03530	-0.0945467916665101	6.17224076822442	0.389906235334913	0.482981632113873	960	975	960	966	74.7731627591328	72.1578200315881	66.1839968888006	74.3782944733693
AT1G03540	0.271907229973332	3.3198325563125	0.257093352488762	0.341756988812167	126	106	127	169	9.81397761213618	7.84485017779317	8.75559125508091	13.0123517246371
AT1G03545	-0.17079924900022	3.89206467920534	0.415787406375546	0.509032536578546	212	194	165	216	16.5124067759752	14.3575559857724	11.3753744652626	16.6311714350391
AT1G03550	-0.174097075191518	4.24153039555196	0.346720489062848	0.438344382939287	258	261	215	271	20.0952874915169	19.316093362302	14.8224576365543	20.86596045785
AT1G03560	-0.100365190098783	4.76171317302922	0.482813778726031	0.572950282284333	365	362	346	374	28.429379590712	26.7909034373691	23.8538155453386	28.796565355114
AT1G03580	-0.191026646282509	0.818387269126383	0.670777415983648	0.743591167974108	14	31	24	18	1.09044195690402	2.29424863690178	1.65459992222002	1.38593095291993
AT1G03590	-0.0336485359278525	5.59301676299911	0.752121217786486	0.812028982446991	620	648	771	558	48.2910009486066	47.9571973133016	53.154022501318	42.9638595405177
AT1G03600	-0.378530808239729	6.78722183814852	0.00036017175237893	0.00100904817949589	1548	1702	1420	1246	120.571724949102	125.961650967962	97.8971620646842	95.9372204076793
AT1G03610	0.343545706885561	5.31346263527043	0.000980241616194798	0.00250202579546499	433	476	691	543	33.7258119528172	35.227817779524	47.6386894272513	41.8089170797511
AT1G03620	0.0475341910593036	2.06226811706725	0.873826568074052	0.910393277192222	55	48	65	49	4.28387911640865	3.55238498617049	4.48120812267921	3.77281203850424
AT1G03630	0.00876615606145047	7.09814788649095	0.93733138817785	0.958803177636888	1715	1839	2077	1743	133.579139720742	136.100749782657	143.191834935457	134.204313941079
AT1G03650	0.594401535960773	3.81480867830178	0.00465221827692318	0.0102246089555915	119	169	291	177	9.26875663368417	12.5073554721419	20.0620240569177	13.6283210370459
AT1G03660	-0.724342787434241	0.421175417911247	0.103873124910433	0.158754185765287	20	19	10	15	1.5577742241486	1.40615239035915	0.68941663425834	1.1549424607666
AT1G03680	-0.731748489884417	6.70602789125245	9.3918190520684e-12	8.09741220695019e-11	1630	1763	1134	1042	126.958599268111	130.47614022122	78.1798463248957	80.2300029412535
AT1G03687	0.38272023480386	5.38292268872849	0.00010286175700039	0.000321318984981352	455	484	691	615	35.4393635993807	35.8198819438858	47.6386894272513	47.3526408914308
AT1G03700	-1.52007847251668	0.607743580204321	0.000470421954267569	0.00128394250151686	22	32	14	6	1.71355164656346	2.36825665744699	0.965183287961676	0.461976984306642
AT1G03710	-0.136554369947878	0.272966797428411	0.818919359526955	0.866388895334168	15	14	11	17	1.16833066811145	1.03611228763306	0.758358297684174	1.30893478886882
AT1G03730	0.106257395300203	4.66574711942998	0.391285935442169	0.484165588153182	298	335	400	328	23.2108359398141	24.7926868826482	27.5766653703336	25.2547418087631
AT1G03740	-0.243897710935937	6.18709870854489	0.0207790530512559	0.0386596562298786	974	1081	937	908	75.8636047160368	80.0026702093813	64.5983386300064	69.9125169584051
AT1G03750	0.531251268490445	4.69668021054448	1.59722756417535e-05	5.77498090139441e-05	269	279	436	408	20.9520633147987	20.648237732116	30.0585652536636	31.4144349328516
AT1G03760	1.0593625897651	5.12377573955102	1.69638418326244e-19	2.79221908166822e-18	299	285	741	564	23.2887246510216	21.0922858553873	51.085772598543	43.4258365248243
AT1G03770	1.03753542908173	4.67416188378098	2.19242259627081e-16	2.86440474182257e-15	223	208	513	433	17.3691825992569	15.3936682734055	35.3670733374528	33.3393390341293
AT1G03780	-1.25804475524839	5.38602892383115	3.65777705731442e-33	1.3733117633353e-31	782	752	366	319	60.9089721642103	55.6540314500044	25.2326488138552	24.5617763323031
AT1G03790	1.65447785650095	0.177225282891079	0.000712594982263599	0.00187510897418484	4	8	25	16	0.31155484482972	0.592064164361749	1.72354158564585	1.23193862481771
AT1G03800	1.71287980810316	2.21901139504158	2.95413028420049e-11	2.41915401122395e-10	27	27	107	83	2.10299520260061	1.9982165547209	7.37675798656423	6.39068161624188
AT1G03820	-0.41381268768616	5.13860117833072	0.00485699780752785	0.010630716647424	499	546	529	317	38.8664668925076	40.4083792176893	36.4701399522662	24.4077840042009
AT1G03830	0.0918766761227259	5.84028468292805	0.462025813931055	0.552998852138207	719	721	763	862	56.0019833581422	53.3597828131026	52.6024891939113	66.3706934120542
AT1G03840	-1.39019312992568	2.99477484325858	4.82476274883393e-11	3.83384022015544e-10	131	167	64	57	10.2034211681733	12.3593394310515	4.41226645925337	4.3887813509131
AT1G03850	0.548776411103999	4.43832449917287	2.92315154443401e-05	0.000101124361016678	231	223	386	324	17.9922922889163	16.5037885815837	26.6114820823719	24.9467571525587
AT1G03860	0.690554291232843	6.88962626729825	8.40879951498373e-11	6.51711993838079e-10	1168	1189	2224	1844	90.9740146902783	87.9955364282649	153.326259459055	141.980926510241
AT1G03870	0.353902698414205	6.09155539452487	0.000452675582389466	0.00124159666499416	747	808	1086	1029	58.1828672719502	59.7984806005366	74.8706464804557	79.2290528085891
AT1G03900	0.00149138214783557	6.31182286758854	0.995859096698509	1	1004	1060	1221	989	78.2002660522597	78.4485017779317	84.1777710429433	76.1492062465448
AT1G03905	-0.165453732866661	4.10438298859674	0.248267589434412	0.332181697904691	225	245	249	199	17.5249600216718	18.1319650335785	17.1664741930327	15.3222366461703
AT1G03910	0.033811364950512	6.77748102323459	0.758546272387757	0.817461024834221	1407	1411	1582	1490	109.589416668854	104.425316989303	109.065711539669	114.724284436149
AT1G03920	0.261456776398405	2.8321095924849	0.232483177983845	0.314572730105214	83	82	98	112	6.46476303021669	6.06865768470792	6.75628301573173	8.62357037372398
AT1G03930	-0.215358285569615	5.79013410629362	0.0264507545563464	0.0479458590567386	772	772	739	679	60.130085052136	57.1341918609087	50.9478892716913	52.2803953907016
AT1G03935	-0.365505355970867	0.179958414442123	0.464018193991116	0.554853211337169	13	16	14	10	1.01255324569659	1.1841283287235	0.965183287961676	0.76996164051107
AT1G03940	1.1510977897127	5.14586918496767	8.44569485631501e-26	2.08985204192579e-24	281	287	701	644	21.8867278492878	21.2403018964777	48.3281060615096	49.5855296489129
AT1G03950	-0.307147960018515	4.27060493674762	0.0515959057969726	0.0862090199953882	277	275	292	188	21.5751730044581	20.3522056499351	20.1309657203435	14.4752788416081
AT1G03960	0.524502526160615	5.27371590978827	6.61585214136186e-06	2.55827881895391e-05	396	426	620	636	30.8439296381423	31.5274167522631	42.7438313240171	48.969560336504
AT1G03970	0.0293376221325506	5.17537898840506	0.793968710338003	0.845681505008589	470	457	547	464	36.6076942674921	33.8216653891649	37.7110898939312	35.7262201197136
AT1G03980	0.314859267950328	4.87660049704653	0.0100602119247175	0.0202990849817104	352	325	504	398	27.4168263450154	24.052606677196	34.7465983666203	30.6444732923406
AT1G03990	1.26853910099116	3.04474852382965	7.22332642411895e-08	3.8074667653584e-07	63	60	142	172	4.90698880606809	4.44048123271311	9.78971620646842	13.2433402167904
AT1G04000	-0.470165493364221	4.43949189152139	0.000429312668628944	0.00118350028225568	320	333	255	247	24.9243875863776	24.6446708415578	17.5801241735877	19.0180525206234
AT1G04010	0.332504908770028	5.14502352560243	0.00355934696408161	0.00804178953331962	407	404	548	539	31.700705461424	29.8992403002683	37.780031557357	41.5009324235467
AT1G04020	-0.15673368467826	5.30004102853351	0.136296247569913	0.200689704743838	520	558	530	500	40.5021298278636	41.296475464232	36.539081615692	38.4980820255535
AT1G04030	-0.0347975552602575	5.82971878043285	0.720134209040769	0.785150345176534	730	765	826	731	56.8587591814239	56.6161357170922	56.9458139897389	56.2841959213592
AT1G04040	-0.27392812466523	6.54668028003425	0.00905810499033009	0.0185443336221843	1267	1396	1261	1089	98.6849970998138	103.315196681125	86.9354375799766	83.8488226516555
AT1G04050	0.527670022711468	4.17564423722063	0.000246189077499479	0.000713672077319822	199	182	315	272	15.4998535302786	13.4694597392298	21.7166239791377	20.9429566219011
AT1G04070	0.037587679548191	4.10068351706775	0.834685886375122	0.878699836044752	212	225	281	200	16.5124067759752	16.6518046226742	19.3726074226593	15.3992328102214
AT1G04080	0.134183543381157	7.29591374892296	0.232105966552181	0.31416026820613	1898	2000	2311	2237	147.832773871702	148.016041090437	159.324184177102	172.240418982326
AT1G04090	0.43573659484319	1.82775938133191	0.170044693113638	0.242087508053471	45	30	50	58	3.50499200433435	2.22024061635656	3.4470831712917	4.4657775149642
AT1G04100	-0.033671372706593	3.22920186930911	0.873977874501418	0.910435572895318	126	117	141	113	9.81397761213618	8.65893840379057	9.72077454304259	8.70056653777509
AT1G04110	-2.56966956325453	4.52031171449436	6.36815136289123e-62	6.45772209000479e-60	484	542	114	71	37.6981362243961	40.1123471355085	7.85934963054507	5.46672764762859
AT1G04120	0.300044880955664	7.67261392977993	0.0307377333916682	0.0546977902691752	2362	2395	2882	3307	183.97313587195	177.249209205798	198.689873993253	254.626314517011
AT1G04130	0.987597626918691	4.9741278687393	1.17451591174081e-17	1.67795719556862e-16	281	263	622	531	21.8867278492878	19.4641094033925	42.8817146508687	40.8849631111378
AT1G04140	-0.106102018347588	7.11554749104694	0.375934717837241	0.468348315734885	1878	1860	1826	1862	146.274999647554	137.654918214107	125.887477415573	143.366857463161
AT1G04150	-1.0360430451508	0.642365167241957	0.0128324956616622	0.025187951189737	25	25	17	9	1.94721778018575	1.85020051363046	1.17200827823918	0.692965476459963
AT1G04160	-0.284298906047518	5.14145677452497	0.171413685826912	0.243892499090599	511	496	338	528	39.8011314269967	36.7079781904284	23.3022822379319	40.6539746189845
AT1G04170	-0.0497054969738942	6.92652404093272	0.648259010553595	0.723990982863649	1536	1684	1731	1582	119.637060414613	124.629506598148	119.338019390119	121.807931528851
AT1G04180	0.117430153255661	2.65367111285445	0.628266784300091	0.707011900336874	88	65	100	78	6.85420658625384	4.81052133543921	6.8941663425834	6.00570079598634
AT1G04190	-0.124738447840509	5.77048947486858	0.205518188518834	0.283715646535608	710	770	819	634	55.3009849572753	56.9861758198183	56.463222345758	48.8155680084018
AT1G04200	-0.693140259814674	5.48336789328655	1.13290946099277e-10	8.65983381930404e-10	697	740	470	475	54.2884317115787	54.7659352034617	32.402581810142	36.5731779242758
AT1G04210	-0.0419049457412176	6.78365288243499	0.757749240700279	0.816788194031047	1382	1527	1408	1579	107.642198888668	113.010247372549	97.0698621035742	121.576943036698
AT1G04220	0.488481751142626	4.96544414982811	5.33548690487327e-05	0.000175858750490059	322	351	503	501	25.0801650087925	25.9768152113717	34.6776567031945	38.5750781896046
AT1G04230	0.158821861842539	4.75610976282185	0.179959121310987	0.25398627026338	321	340	425	363	25.002276297585	25.1627269853743	29.3002069559794	27.9496075505518
AT1G04240	-0.822505483704228	4.50937039776567	3.68234624664539e-09	2.32163265248261e-08	382	373	269	189	29.7534876812383	27.6049916633665	18.5453074615493	14.5522750056592
AT1G04250	0.0102340173206099	5.83350379665787	0.926530859343589	0.950444158762241	720	756	881	709	56.0798720693496	55.9500635321852	60.7376054781597	54.5902803122348
AT1G04260	-0.253787337003377	4.35379018445138	0.0608136370022089	0.0996388627093194	268	308	284	232	20.8741746035912	22.7944703279273	19.5794324129368	17.8631100598568
AT1G04270	-0.241948172276258	7.04601766076182	0.0320347200631024	0.0567359389610205	1749	1980	1910	1467	136.227355901795	146.535880679533	131.678577143343	112.953372662974
AT1G04280	-1.05763799910746	5.58929523577428	7.86805142791478e-21	1.40530521841299e-19	777	918	505	367	60.5195286081731	67.9393628605107	34.8155400300462	28.2575922067563
AT1G04290	-0.0627293917364371	5.06562855639878	0.6483163075431	0.724017712535653	407	481	553	361	31.700705461424	35.5978578822501	38.1247398744862	27.7956152224496
AT1G04295	-0.11581936361125	4.67840843795846	0.436488276235331	0.529027203718677	324	366	418	267	25.2359424312073	27.08693551955	28.8176153119986	20.5579758016456
AT1G04300	-0.101752987009043	6.88794957882327	0.4328153123388	0.525514748115275	1613	1574	1506	1641	125.634491177585	116.488624338174	103.826145119306	126.350705207867
AT1G04310	-0.0298025218326317	4.65750432074223	0.866166811930183	0.904251983725256	307	354	318	367	23.911834340681	26.1988392730074	21.9234489694152	28.2575922067563
AT1G04330	-0.370893176889034	1.81703997757306	0.263973484957528	0.349617857617536	52	47	59	24	4.05021298278636	3.47837696562527	4.0675581421242	1.84790793722657
AT1G04340	-0.363083854524503	5.02918167315484	0.00212713522657538	0.00504767212158691	458	496	461	334	35.6730297330029	36.7079781904284	31.7821068393095	25.7167187930697
AT1G04350	0.0641970778665992	5.55291061625592	0.54729459332021	0.632857674089726	614	576	680	646	47.823668681362	42.6286198340459	46.8803311295671	49.7395219770151
AT1G04360	-0.452394852465784	2.73029419719801	0.0325870975312796	0.057601417571581	89	107	86	67	6.93209529746127	7.91885819833839	5.92898305462172	5.15874299142417
AT1G04390	0.641041463864581	4.96897282803385	2.7021474307177e-06	1.11164552405696e-05	342	290	520	529	26.6379392329411	21.4623259581134	35.8496649814337	40.7309707830356
AT1G04400	0.0655046005621737	7.35821596694643	0.545241827866593	0.630853748482242	1984	2190	2454	2200	154.531203035541	162.077564994029	169.182842046997	169.391560912435
AT1G04410	-0.24099108868956	8.05708236706616	0.0237954201966573	0.0436504153582131	3605	3908	3671	3117	280.788803902785	289.223344290714	253.084846436236	239.9970433473
AT1G04420	0.0615786413684881	6.90183629484664	0.571428544435566	0.655352015790943	1475	1569	1899	1502	114.885849030959	116.118584235448	130.920218845659	115.648238404763
AT1G04425	-0.760238089297828	4.01487872112997	5.96701189122307e-07	2.72783073628464e-06	241	286	181	151	18.7711794009906	21.1662938759325	12.4784410800759	11.6264207717172
AT1G04430	-0.240806122251498	7.09277761298093	0.0242576199804651	0.0444119304139099	1861	1987	1829	1642	144.950891557027	147.053936823349	126.09430240585	126.427701371918
AT1G04440	0.410562862814354	6.55901362574824	0.000411483979360467	0.00113941735818572	1049	1054	1474	1495	81.7052580565941	78.0044536546604	101.620011889679	115.109265256405
AT1G04480	0.130126196129783	6.51168796319086	0.254759774040121	0.339164070521558	1079	1187	1530	1130	84.041919392817	87.8475203871744	105.480745041526	87.0056653777509
AT1G04490	0.036297916482619	1.42660327049421	1	1	35	30	49	23	2.72610489226005	2.22024061635656	3.37814150786586	1.77091177317546
AT1G04500	1.06535495263171	1.01415331755762	0.00487938748706799	0.0106720003887182	19	12	43	27	1.47988551294117	0.888096246542623	2.96449152731086	2.07889642937989
AT1G04510	-0.0857609620414504	6.5068550917886	0.417946791003645	0.510920646212827	1207	1227	1288	1158	94.011674427368	90.8078412089832	88.7968624924741	89.1615579711819
AT1G04520	-0.393470026764743	5.22943779787189	0.000176482982380997	0.000525934798221643	520	587	492	408	40.5021298278636	43.4427080600433	33.9192984055103	31.4144349328516
AT1G04530	-0.559230430140748	5.77948002724054	2.88735014284051e-09	1.84289368969947e-08	824	878	673	561	64.1802980349223	64.9790420387019	46.3977394855863	43.194848032671
AT1G04540	1.21328932307968	2.75641420780835	1.27222904346423e-07	6.46723880820268e-07	43	60	126	128	3.34921458191949	4.44048123271311	8.68664959165508	9.85550899854169
AT1G04550	-0.114399374151258	5.26422229058256	0.289806205783453	0.377995220080941	493	544	524	496	38.399134625263	40.2603631765989	36.125431635137	38.1900973693491
AT1G04555	0.0766722614801153	3.52882971890731	0.734477491845394	0.797064362181172	145	143	209	119	11.2938631250774	10.5831469379663	14.4088076559993	9.16254352208173
AT1G04570	1.69490900365479	2.88869389029832	2.13492427952321e-14	2.37345641255595e-13	42	46	178	128	3.27132587071206	3.40436894508005	12.2716160897984	9.85550899854169
AT1G04590	0.527277761138675	5.78605651422319	3.63003745912516e-08	1.99532530143047e-07	567	606	1000	808	44.1628992546128	44.8488604504025	68.941663425834	62.2129005532944
AT1G04600	2.08811053895892	2.97896657216597	8.78912046773058e-16	1.09679530345153e-14	34	42	153	189	2.64821618105262	3.10833686289918	10.5480745041526	14.5522750056592
AT1G04610	-2.49468565912941	2.59519640933046	1.68633873962955e-24	3.86841828633202e-23	130	135	27	23	10.1255324569659	9.99108277360451	1.86142491249752	1.77091177317546
AT1G04620	-0.510248456533703	6.17253777612553	1.7918685932536e-07	8.86780851589429e-07	1090	1114	902	752	84.8986952160987	82.4449348873735	62.1853804101022	57.9011153664324
AT1G04625	0.402777455609455	2.56414676642491	0.0749404359860295	0.119447844387281	56	73	98	84	4.36176782761608	5.40258549980096	6.75628301573173	6.46767778029299
AT1G04630	0.129049730300258	5.64001585488788	0.184362165048882	0.259138761819145	592	645	797	649	46.1101170347986	47.735173251666	54.9465057503897	49.9705104691684
AT1G04635	0.54762093694126	3.69039305817244	0.0306957032628976	0.0546319573942541	127	141	290	136	9.89186632334361	10.4351308968758	19.9930823934919	10.4714783109505
AT1G04640	-0.824977050021482	5.232652012716	1.18851378158719e-12	1.12159337353295e-11	613	637	445	312	47.7457799701546	47.1431090873042	30.6790402244961	24.0228031839454
AT1G04650	1.16104979224553	4.65480982835587	8.82508019398597e-15	1.007433273486e-13	213	188	463	490	16.5902954871826	13.9135078625011	31.9199901661611	37.7281203850424
AT1G04680	-0.517997795663081	6.75315002069357	1.02852467591406e-06	4.51730702125297e-06	1599	1707	1297	1164	124.544049220681	126.331691070688	89.4173374633067	89.6235349554885
AT1G04690	-0.106810303773114	6.60407665475918	0.320064032980668	0.410624273113419	1267	1357	1462	1147	98.6849970998138	100.428883879862	100.792711928569	88.3146001666197
AT1G04700	-0.165235611507424	3.46601350050315	0.431037937758624	0.523649682992773	139	162	129	155	10.8265308578328	11.9892993283254	8.89347458193258	11.9344054279216
AT1G04710	0.311549560590228	5.82118233005545	0.000942899700491386	0.0024129559434391	628	682	929	806	48.9141106382661	50.4734700118391	64.0468053225998	62.0589082251922
AT1G04730	-0.158567512013166	4.78923557289596	0.204233715603513	0.28240075971846	398	357	388	335	30.9997070605571	26.420863334643	26.7493654092236	25.7937149571208
AT1G04750	-0.157089219903968	6.28013993658799	0.169989755537162	0.242025172871799	1025	1106	1204	849	79.8359289876158	81.8528707230117	83.0057627647041	65.3697432793898
AT1G04760	-0.765409146028829	2.93278532116036	0.000116839144936377	0.000360774940845806	115	132	84	71	8.95720178885445	9.76905871196885	5.79109972777005	5.46672764762859
AT1G04770	0.256930534704057	5.81295144176618	0.0102360191217725	0.0206037304376785	662	667	864	827	51.5623268193187	49.3633497036608	59.5655971999205	63.6758276702655
AT1G04778	1.05888399354066	0.722244888362982	0.0092023442964249	0.0188047859233656	10	15	33	23	0.7788871120743	1.11012030817828	2.27507489305252	1.77091177317546
AT1G04780	0.110816617460494	6.58737329735967	0.336279215685334	0.427660294162414	1172	1232	1368	1388	91.285569535108	91.1778813117093	94.3121955665409	106.870675702936
AT1G04790	-0.149478050875236	5.64685064250524	0.127371340703941	0.189437698897692	681	687	685	630	53.0422123322598	50.8435101145652	47.2250394466963	48.5075833521974
AT1G04800	-1.59433022592096	6.40648374550619	4.08874419214317e-51	3.00779110893895e-49	1625	1695	623	550	126.569155712074	125.443594824145	42.9506563142946	42.3478902281088
AT1G04810	0.00335307790126233	6.97603307935278	0.977567988954575	0.988454148182986	1613	1657	1713	1765	125.634491177585	122.631290043427	118.097069448454	135.898229550204
AT1G04820	-0.154759900929678	7.80740080946315	0.161923374647413	0.232400737647058	2963	3181	3027	2845	230.784251307615	235.41951335434	208.686415189999	219.054086725399
AT1G04830	0.290604993214296	5.00457261213165	0.0155117066266787	0.0298978191229731	390	357	499	475	30.3765973708977	26.420863334643	34.4018900494912	36.5731779242758
AT1G04840	0.764316704767046	2.89460256181679	0.00037635084411595	0.0010501722602752	58	82	140	114	4.51754525003094	6.06865768470792	9.65183287961676	8.7775627018262
AT1G04850	0.275216445653665	6.97390129704892	0.00940873245088335	0.0191789313278808	1439	1519	2095	1732	112.081855427492	112.418183208187	144.432784877122	133.357356136517
AT1G04860	0.178029074792992	6.45205234624448	0.0911340180250028	0.141760398907647	1046	1089	1345	1229	81.4715919229718	80.594734373743	92.7265373077467	94.6282856188105
AT1G04870	-0.167774025239431	6.07441896773475	0.136263094365382	0.20065450300761	889	965	1044	729	69.2430642634053	71.4177398261359	71.9750966165707	56.130203593257
AT1G04880	0.574929204760124	1.05543755106651	0.135627997219782	0.199895623992562	26	14	36	28	2.02510649139318	1.03611228763306	2.48189988333002	2.155892593431
AT1G04900	0.550628271920492	5.48192463709651	1.930388084512e-08	1.10124479027327e-07	458	482	809	663	35.6730297330029	35.6718659027954	55.7738057114997	51.0484567658839
AT1G04910	-0.134984684299824	5.88974345892501	0.151965945690874	0.220147729468468	802	810	844	724	62.4667463883589	59.946496641627	58.1867639314039	55.7452227730014
AT1G04920	-0.00739621341589372	3.50556537462028	1	1	132	161	156	154	10.2813098793808	11.9152913077802	10.7548994944301	11.8574092638705
AT1G04930	0.167436418157842	3.66774420234872	0.327458752757537	0.41844632117436	146	162	184	184	11.3717518362848	11.9892993283254	12.6852660703534	14.1672941854037
AT1G04940	-0.24436221896838	6.40644273924934	0.0268574058694916	0.0486017815855435	1153	1240	1239	927	89.8056840221668	91.769945476071	85.4187209846083	71.3754440753762
AT1G04945	-0.0389680185273869	6.81624707563937	0.720071287203244	0.785150345176534	1438	1533	1738	1359	112.003966716284	113.45429549582	119.820611034099	104.637786945454
AT1G04950	0.264621568368466	5.64475530276206	0.00996569874140605	0.0201345897390609	555	625	769	739	43.2282347201237	46.2550128407616	53.0161391744663	56.900165233768
AT1G04960	0.469714448036722	5.45313590032593	1.57292514097027e-05	5.69397205429402e-05	447	506	810	604	34.8162539097212	37.4480583958806	55.8427473749255	46.5056830868686
AT1G04970	0.853495335739316	5.99483586958764	4.64434900896093e-19	7.32463792467014e-18	563	616	1214	1059	43.8513444097831	45.5889406558546	83.6951793989624	81.5389377301223
AT1G04980	0.941713601741126	6.35446409337251	8.51672956172355e-20	1.42609219304755e-18	717	737	1574	1405	55.8462059357273	54.5439111418261	108.514178232263	108.179610491805
AT1G04985	0.329874522176756	5.78070471270948	0.000481806786674724	0.00131200172137152	627	637	924	774	48.8362219270586	47.1431090873042	63.7020970054706	59.5950309755568
AT1G04990	-0.104598341019628	6.02455050209953	0.313019620933244	0.403183689094986	874	878	878	856	68.0747335952938	64.9790420387019	60.5307804878822	65.9087164277476
AT1G05000	0.0328128314489439	5.18593660662214	0.771481496443092	0.827988128304231	435	499	564	457	33.8815893752321	36.9300022520641	38.8830981721704	35.1872469713559
AT1G05010	-0.0655333435400372	7.25140030083002	0.55584079461205	0.640929919440812	1937	2119	2343	1809	150.870433608792	156.822995535318	161.530317406729	139.286060768453
AT1G05020	0.274832299221233	1.93077441137956	0.453805730180795	0.545114477507663	59	27	52	59	4.59543396123837	1.9982165547209	3.58496649814337	4.54277367901531
AT1G05030	-0.343435963042313	5.06081052882683	0.00131521698090959	0.00326524696290115	468	501	435	380	36.4519168450772	37.0780182931545	29.9896235902378	29.2585423394207
AT1G05055	0.261131705116131	5.2815833275675	0.0225857184389772	0.0416566952102877	429	489	680	499	33.4142571079875	36.1899220466119	46.8803311295671	38.4210858615024
AT1G05060	-0.0311651894298671	4.43928918421971	0.827325689242067	0.873196575178352	284	283	344	251	22.1203939829101	20.9442698142969	23.7159322184869	19.3260371768278
AT1G05061	0.331628323345052	1.19064057541944	0.344447895633393	0.435904938227463	25	24	37	29	1.94721778018575	1.77619249308525	2.55084154675586	2.2328887574821
AT1G05065	-0.0551100767328602	1.29207532691232	0.884106332760259	0.917946104360097	29	32	40	23	2.25877262501547	2.36825665744699	2.75766653703336	1.77091177317546
AT1G05070	0.129315067098888	5.13441766662304	0.311772523674745	0.401871139247139	414	456	606	416	32.245926439876	33.7476573686197	41.7786480360554	32.0304042452605
AT1G05090	0.0946813797928632	3.22832858491525	0.655093727638272	0.730083657738196	125	107	132	132	9.73608890092875	7.91885819833839	9.10029957221008	10.1634936547461
AT1G05100	-0.000355275280698974	0.90815334372074	1	1	25	20	24	24	1.94721778018575	1.48016041090437	1.65459992222002	1.84790793722657
AT1G05120	-0.0843545551203904	5.94037109123993	0.430270032712663	0.522833864152388	799	843	822	824	62.2330802547366	62.3887613196193	56.6700473360355	63.4448391781121
AT1G05135	-0.980548419139069	5.13621131154187	9.2823893965752e-11	7.15584839414133e-10	648	564	298	353	50.4718848624147	41.7405235875033	20.5446157008985	27.1796459100408
AT1G05140	-0.11917157993229	5.81062050135352	0.218925070275646	0.299023977218768	718	801	788	703	55.9240946469348	59.2804244567201	54.3260307795572	54.1283033279282
AT1G05150	-0.476095432978759	6.43213574383978	1.57363984927596e-05	5.69538998818173e-05	1287	1326	1012	986	100.242771323962	98.1346352429598	69.768963386944	75.9182177543915
AT1G05160	-0.109557715696453	4.68018357151137	0.368870044331954	0.461534180814561	344	345	366	316	26.7937166553559	25.5327670881004	25.2326488138552	24.3307878401498
AT1G05170	0.891765747809586	4.97131684255	5.68419368871947e-15	6.58583487660978e-14	270	298	624	503	21.0299520260061	22.0543901224751	43.0195979777204	38.7290705177068
AT1G05180	0.20125264209855	6.31593273978597	0.05385248435466	0.0894354299365177	961	964	1221	1137	74.8510514703403	71.3437318055907	84.1777710429433	87.5446385261086
AT1G05190	-0.321988806386153	7.30049055206695	0.00410453490528398	0.00912441220851954	2143	2419	2198	1709	166.915508117523	179.025401698884	151.533776209983	131.586444363342
AT1G05200	0.376865068429483	6.51644898253923	0.000801307899833695	0.00208178890629606	1056	1012	1458	1401	82.2504790350461	74.8961167917612	100.516945274866	107.871625835601
AT1G05205	-0.0747769186219398	4.76416978719409	0.53185400659715	0.618496532724118	361	361	403	330	28.1178247458822	26.7168954168239	27.7834903606111	25.4087341368653
AT1G05210	-0.298157142501147	4.12945785135687	0.12148714657495	0.181945656854588	228	271	281	157	17.758626155294	20.0561735677542	19.3726074226593	12.0883977560238
AT1G05220	0.123758652973758	3.52472945989435	0.485869502536025	0.57569500816458	133	150	188	142	10.3591985905882	11.1012030817828	12.9610327240568	10.9334552952572
AT1G05230	-0.257022113912772	5.54708482518927	0.0080798807388863	0.0167790901353657	651	671	621	559	50.7055509960369	49.6593817858417	42.8127729874429	43.0408557045688
AT1G05240	-2.5994402202079	1.41439844489609	5.08752835942446e-13	4.99567660307105e-12	49	66	10	10	3.81654684916407	4.88452935598443	0.68941663425834	0.76996164051107
AT1G05250	-1.89983491298412	2.88549707377484	2.09889627296609e-18	3.16966931243125e-17	156	145	46	40	12.1506389483591	10.7311629790567	3.17131651758836	3.07984656204428
AT1G05260	-0.210699785771033	6.00477469746825	0.0260045276337525	0.0472356452816659	863	928	888	764	67.2179577720121	68.6794430659628	61.2201971221406	58.8250693350457
AT1G05270	-0.223757098856567	5.99758452368087	0.0186824376547818	0.0352668388610316	882	907	899	739	68.6978432849533	67.1252746345132	61.9785554198247	56.900165233768
AT1G05280	-0.370156102171501	2.91864661835331	0.095325914373571	0.147393492541565	122	96	92	88	9.50242276730646	7.10476997234098	6.34263303517672	6.77566243649741
AT1G05300	0.189950509610616	5.1416000028081	0.0746503873811805	0.119046741369709	405	450	549	491	31.5449280390092	33.3036092453484	37.8489732207828	37.8051165490935
AT1G05310	-0.622889931199559	3.41708503913551	0.000366244052020145	0.0010246051531377	160	174	118	113	12.4621937931888	12.877395574868	8.13511628424841	8.70056653777509
AT1G05320	-0.327879101994277	5.55826271344036	0.00172266350730105	0.00417180234035711	647	716	584	571	50.3939961512072	52.9897427103765	40.261931440687	43.9648096731821
AT1G05340	1.19946654812708	3.17554429205943	4.45612707687696e-09	2.77880499124445e-08	72	67	201	142	5.60798720693496	4.95853737652964	13.8572743485926	10.9334552952572
AT1G05350	-0.164594943488594	5.69114695377326	0.0928501927070478	0.143973730216921	674	745	705	644	52.4969913538078	55.1359753061878	48.6038727152129	49.5855296489129
AT1G05360	0.052880760874743	5.13323992828415	0.626720665303807	0.705582138017512	445	448	539	451	34.6604764873064	33.1555932042579	37.1595565865245	34.7252699870492
AT1G05370	0.237988511651997	2.95599695181927	0.313289630635298	0.403459632924847	88	94	100	127	6.85420658625384	6.95675393125055	6.8941663425834	9.77851283449059
AT1G05380	0.0690076647948007	6.53681917865226	0.57939159601253	0.663047884040917	1157	1199	1256	1362	90.1172388669965	88.7356166337171	86.5907292628475	104.868775437608
AT1G05385	0.366502038414669	5.12259048489094	0.000591754691761501	0.00158519547783191	396	392	592	494	30.8439296381423	29.0111440537257	40.8134647480937	38.0361050412468
AT1G05400	1.82837930079121	2.92442594404702	1.22006988503339e-15	1.50180014606407e-14	49	35	165	154	3.81654684916407	2.59028071908265	11.3753744652626	11.8574092638705
AT1G05410	0.530506281274241	5.40928664374602	2.64264743832033e-06	1.08943943881059e-05	441	460	814	583	34.3489216424766	34.0436894508005	56.1185140286289	44.8887636417954
AT1G05420	0.165377221958931	2.03836836254253	0.546887665664754	0.632476292186459	56	41	57	59	4.36176782761608	3.03432884235396	3.92967481527254	4.54277367901531
AT1G05430	0.306208466647758	5.61685604741079	0.00202707576871443	0.00482871254191788	546	593	844	663	42.5272363192568	43.8867561833146	58.1867639314039	51.0484567658839
AT1G05440	-1.11762644903583	3.42872166403247	7.70924035173374e-10	5.28254578064332e-09	195	186	109	79	15.1882986854489	13.7654918214107	7.5146413134159	6.08269696003745
AT1G05450	-0.301992685634936	0.96424330308972	0.384882955777474	0.477958397198878	27	25	24	21	2.10299520260061	1.85020051363046	1.65459992222002	1.61691944507325
AT1G05460	0.234859944491366	5.75252420375235	0.0541346673386461	0.0898353151270138	648	637	763	840	50.4718848624147	47.1431090873042	52.6024891939113	64.6767778029299
AT1G05470	-0.365298846543791	4.96142608782053	0.00185580155044011	0.00446087167103466	446	464	380	372	34.7383651985138	34.3397215329814	26.1978321018169	28.6425730270118
AT1G05490	1.50533826774987	3.10411399035358	6.74738667165836e-10	4.67065512477378e-09	51	63	152	190	3.97232427157893	4.66250529434877	10.4791328407268	14.6292711697103
AT1G05500	0.246756520163515	6.48258851628965	0.0189179649504064	0.0356432329734997	1031	1095	1488	1210	80.3032612548603	81.0387824970143	102.585195177641	93.1653585018394
AT1G05520	-0.0140366710333665	6.63592175581236	0.917181437829106	0.943261190575301	1309	1288	1317	1410	101.956322970526	95.3223304622415	90.7961707318233	108.564591312061
AT1G05530	-3.41460639028716	1.28926285340291	6.32936567267595e-17	8.55252580714451e-16	62	50	6	5	4.82910009486066	3.70040102726093	0.413649980555004	0.384980820255535
AT1G05540	0.0724520214454162	2.65856953652937	0.806215642715854	0.855702125725166	93	63	98	78	7.24365014229099	4.66250529434877	6.75628301573173	6.00570079598634
AT1G05560	-0.167548400771252	6.37299757608722	0.107677823903905	0.163922585516565	1139	1140	1195	976	88.7152420652628	84.3691434215492	82.3852877938716	75.1482561138804
AT1G05562	-0.164957068039483	5.99699687986728	0.0845453120345343	0.132729350825539	875	879	917	756	68.1526223065013	65.0530500592471	63.2195053614897	58.2091000226369
AT1G05570	-0.548464504700386	7.17455596361036	0.000314692725098812	0.000894804353690947	2179	2288	1437	1781	169.71950172099	169.33035100746	99.0691703429234	137.130168175022
AT1G05575	-0.756185303851731	1.62723371579351	0.010350483499483	0.0208054689164765	44	53	29	32	3.42710329312692	3.92242508889658	1.99930823934919	2.46387724963542
AT1G05577	-0.522084529484798	0.357759120823724	0.261057618268925	0.346432542900626	16	19	16	10	1.24621937931888	1.40615239035915	1.10306661481334	0.76996164051107
AT1G05590	-0.590045083018886	5.042449844663	7.80984286848623e-08	4.09276503475053e-07	517	511	387	342	40.2684636942413	37.8180984986067	26.6804237457977	26.3326881054786
AT1G05600	1.21663269655447	4.83373035520691	2.68038578896433e-21	4.9588279630277e-20	238	204	586	512	18.5375132673683	15.0976361912246	40.3998147675387	39.4220359941668
AT1G05610	0.0427401642367356	0.894723112767189	0.932873899227788	0.955235053420574	20	24	19	29	1.5577742241486	1.77619249308525	1.30989160509085	2.2328887574821
AT1G05620	-0.089012760131383	5.37521007288029	0.395730978539829	0.488913063779837	561	549	632	486	43.6955669873682	40.630403279325	43.5711312851271	37.420135728838
AT1G05630	-0.345724323825557	5.49851939611729	0.0100339970579606	0.0202518387420763	683	630	511	584	53.1979897546747	46.6250529434877	35.2291900106012	44.9657598058465
AT1G05640	-0.0664452877661972	3.67074666106441	0.745547702515427	0.806456519404211	153	183	160	180	11.9169728147368	13.543467759775	11.0306661481334	13.8593095291993
AT1G05660	-1.81550752086416	1.67122578071173	1.36877746670958e-08	7.98061252151115e-08	67	58	26	12	5.21854365089781	4.29246519162268	1.79248324907168	0.923953968613284
AT1G05670	0.619861648446295	4.87387189157579	8.45740867588377e-06	3.21425964405173e-05	289	309	463	511	22.5098375389473	22.8684783484725	31.9199901661611	39.3450398301157
AT1G05675	-1.57432559511469	1.73723241220315	7.33370289678383e-08	3.86002150286456e-07	57	69	25	20	4.43965653882351	5.10655341762008	1.72354158564585	1.53992328102214
AT1G05680	-2.01479265728386	3.61042729444139	2.08056953705671e-26	5.4072382663075e-25	255	254	84	51	19.8616213578947	18.7980372184855	5.79109972777005	3.92680436660646
AT1G05690	0.969832147489034	2.93049320260786	0.000279080200222474	0.000801949076407297	63	67	182	94	4.90698880606809	4.95853737652964	12.5473827435018	7.23763942080406
AT1G05700	-1.17924751149751	3.94139328098368	2.63933646188473e-14	2.91482140251199e-13	265	288	132	128	20.640508469969	21.3143099170229	9.10029957221008	9.85550899854169
AT1G05710	0.366894690804408	4.86844005916227	0.00144457670536978	0.0035538781411665	331	329	498	412	25.7811634096593	24.3486387593769	34.3329483860653	31.7224195890561
AT1G05720	0.0663718998201862	4.98998550447885	0.571953016270616	0.655849532686322	382	423	509	393	29.7534876812383	31.3053926906275	35.0913066837495	30.259492472085
AT1G05730	0.610272340696422	4.11449231438393	0.00084456922503919	0.00218034698460331	185	167	358	222	14.4094115733746	12.3593394310515	24.6811155064486	17.0931484193457
AT1G05750	0.362547243136289	5.21666196729519	0.00107152456563654	0.002715221228267	408	435	581	572	31.7785941726314	32.1934889371701	40.0551064504095	44.0418058372332
AT1G05760	0.348853033472564	3.59557952376483	0.0388452183730558	0.0671055631200193	128	145	210	162	9.96975503455104	10.7311629790567	14.4777493194251	12.4733785762793
AT1G05770	-0.815275740852873	1.91044459551442	0.00466863160740542	0.0102554888665153	50	71	36	37	3.8944355603715	5.25456945871052	2.48189988333002	2.84885806989096
AT1G05780	0.407882742102005	4.10765208760213	0.0164959729736362	0.0315984737841716	203	178	324	220	15.8114083751083	13.1734276570489	22.3370989499702	16.9391560912435
AT1G05785	-0.248436116966065	3.73636260250883	0.123379643900151	0.184385486693559	190	183	188	148	14.7988551294117	13.543467759775	12.9610327240568	11.3954322795638
AT1G05790	0.308324688518041	5.68597480916673	0.00117851502595098	0.00295630037893448	570	624	847	731	44.3965653882351	46.1810048202164	58.3935889216814	56.2841959213592
AT1G05805	-0.702525893150412	5.49091656702249	9.47687983420024e-13	9.02799689560928e-12	700	749	529	423	54.522097845201	55.4320073883687	36.4701399522662	32.5693773936182
AT1G05810	0.440161594109017	4.18154963887969	0.00589756742518998	0.0126653251552744	181	216	342	236	14.0978567285448	15.9857324377672	23.5780488916352	18.1710947160612
AT1G05820	1.46493270269346	3.72860716342078	3.14952068317392e-14	3.45889414704237e-13	101	79	259	270	7.86675983195043	5.84663362307227	17.855890827291	20.7889642937989
AT1G05830	0.0723797133312384	6.30873052253083	0.535314527948102	0.62168792523824	994	1014	1093	1147	77.4213789401854	75.0441328328516	75.3532381244365	88.3146001666197
AT1G05835	-1.31764441677751	3.46180038467438	1.32980825815702e-13	1.38209621696674e-12	205	202	89	85	15.9671857975232	14.9496201501342	6.13580804489922	6.54467394434409
AT1G05840	0.361225941872185	5.40062369406574	0.000332660231270882	0.000939735347094827	488	470	699	615	38.0096910692259	34.7837696562527	48.1902227346579	47.3526408914308
AT1G05850	-0.0852583996579783	7.68224946190042	0.426649601627079	0.519540037310434	2684	2819	2939	2594	209.053300880742	208.628609916971	202.619548808526	199.728049548571
AT1G05860	0.535430029168288	4.83861033107977	1.01135337112612e-05	3.79187621057499e-05	297	307	473	459	23.1329472286067	22.7204623073821	32.6094068004195	35.3412392994581
AT1G05870	0.490722727203537	5.44024010891942	2.62400475841686e-06	1.0827824160944e-05	454	482	801	608	35.3614748881732	35.6718659027954	55.222272404093	46.813667743073
AT1G05890	0.497089609282389	6.84963417581355	2.59943246149503e-06	1.07305086260041e-05	1221	1265	1978	1764	95.1021163842721	93.6201459897015	136.3666102563	135.821233386153
AT1G05894	0.51863260834424	0.552070087241252	0.213670242174727	0.293017826691777	15	13	24	19	1.16833066811145	0.962104267087841	1.65459992222002	1.46292711697103
AT1G05900	0.035865786643987	4.73705111582697	0.8063098341345	0.855760244072617	364	317	367	376	28.3514908795045	23.4605425128343	25.3015904772811	28.9505576832162
AT1G05910	-0.00178300406219742	6.46772285235921	0.996111558005689	1	1158	1143	1192	1247	90.195127578204	84.5911674831848	82.1784628035941	96.0142165717304
AT1G05940	0.458326648245496	6.36342713547483	2.40935828525482e-05	8.44267465659857e-05	874	928	1339	1294	68.0747335952938	68.6794430659628	92.3128873271917	99.6330362821324
AT1G05950	0.138521637150579	4.31395159111644	0.309514279790302	0.399356048857206	242	247	299	275	18.8490681121981	18.279981074669	20.6135573643244	21.1739451140544
AT1G05960	0.0368957594540213	6.84913473549774	0.767393601279385	0.824482865991444	1494	1464	1558	1660	116.3657345439	108.3477420782	107.411111617449	127.813632324838
AT1G05970	0.708410372057091	4.03987655065825	0.000239726027907109	0.000696238561511264	141	180	351	214	10.9823082802476	13.3214436981393	24.1985238624677	16.4771791069369
AT1G06000	-0.446262860721415	6.61480733923648	2.48798984661932e-05	8.69994644883754e-05	1411	1531	1210	1091	109.900971513684	113.30627945473	83.4194127452591	84.0028149797577
AT1G06002	-0.40540648178325	5.7179577960603	2.03277134930846e-05	7.21156956863542e-05	755	804	659	596	58.8059769616097	59.5024485183557	45.4325561976246	45.8897137744598
AT1G06010	0.145374442309984	4.36279623110706	0.299976605548417	0.389062414356096	239	266	341	257	18.6154019785758	19.6861334650281	23.5091072282094	19.7880141611345
AT1G06030	4.12013331760775	1.46228782485957	7.3481512736201e-22	1.42249982862471e-20	4	3	69	65	0.31155484482972	0.222024061635656	4.75697477638254	5.00475066332195
AT1G06040	0.0120268464552309	6.52938366362679	0.91200794460452	0.939074667940514	1131	1262	1354	1217	88.0921323756034	93.3981219280658	93.3470122785792	93.7043316501972
AT1G06050	0.473405698803303	3.63579676546572	0.00347572171350771	0.00786923702710805	133	134	213	183	10.3591985905882	9.91707475305929	14.6845743097026	14.0902980213526
AT1G06060	0.0218560648726724	4.77211785434101	0.865013516782963	0.903308711212506	319	384	386	373	24.8464988751702	28.4190798893639	26.6114820823719	28.7195691910629
AT1G06070	0.201814733444652	5.31240977820339	0.0926238475981902	0.143686476283389	450	509	569	601	35.0499200433435	37.6700824575163	39.2278064892995	46.2746945947153
AT1G06080	-0.632067214957319	3.98219462446708	2.46926156857653e-05	8.64002665264098e-05	249	248	178	164	19.3942890906501	18.3539890952142	12.2716160897984	12.6273709043815
AT1G06090	-1.16407263811068	4.38117285761496	5.09219603062399e-18	7.46156286702034e-17	359	390	197	160	27.9620473234674	28.8631280126352	13.5815076948893	12.3193862481771
AT1G06100	-2.231229697271	2.38871839907054	3.74105348314396e-06	1.50447539220336e-05	113	108	46	6	8.80142436643959	7.99286621888361	3.17131651758836	0.461976984306642
AT1G06110	0.416998011493726	5.76983290103786	1.22860964418588e-05	4.53436358647581e-05	580	633	951	780	45.1754525003094	46.8470770051234	65.5635219179681	60.0570079598634
AT1G06120	-1.89072681135435	1.06015178107486	1.40644438190979e-06	6.05220097795447e-06	31	50	10	13	2.41455004743033	3.70040102726093	0.68941663425834	1.00095013266439
AT1G06130	0.515385970548713	5.86025311771561	8.52282903155311e-08	4.44280357467533e-07	628	612	1003	889	48.9141106382661	45.2929085736738	69.1484884161115	68.4495898414341
AT1G06140	0.210011434428545	3.05692205539968	0.294121368740202	0.382542872222423	103	94	124	119	8.02253725436529	6.95675393125055	8.54876626480341	9.16254352208173
AT1G06149	-0.240690166168397	6.06143614354597	0.0202511307667747	0.0378103578051946	949	930	860	833	73.9163869358511	68.8274591070533	59.2898305462172	64.1378046545721
AT1G06150	-0.12295939366251	6.39160655896269	0.270038967813761	0.356498092257357	1153	1121	1132	1091	89.8056840221668	82.96299103119	78.0419629980441	84.0028149797577
AT1G06160	-0.366583695532546	3.93820334392843	0.0606001707814773	0.0993491203542222	204	242	238	135	15.8892970863157	17.9099409719429	16.4081158953485	10.3944821468994
AT1G06170	-0.954313181472295	0.644077022887617	0.041406701565533	0.0710385667383691	35	14	14	13	2.72610489226005	1.03611228763306	0.965183287961676	1.00095013266439
AT1G06180	-0.0626125218667339	4.33131513725127	0.681528566811697	0.753009084485547	282	249	317	229	21.9646165604953	18.4279971157594	21.8545073059894	17.6321215677035
AT1G06190	0.0511924971609067	7.05609758722875	0.632974638463229	0.711166587071733	1658	1742	2067	1700	129.139483181919	128.921971789771	142.502418301199	130.893478886882
AT1G06200	0.259533223054981	6.21926669159807	0.0131451269688051	0.0257248084002199	858	904	1286	975	66.8285142159749	66.9032505728776	88.6589791656225	75.0712599498293
AT1G06210	0.111169192146619	5.89745268127044	0.285266922361661	0.373241136028603	717	772	988	736	55.8462059357273	57.1341918609087	68.114363464724	56.6691767416147
AT1G06220	-0.133419685958772	7.39758668855874	0.235394788202267	0.31791872445676	2288	2300	2275	2176	178.2093712426	170.218447254003	156.842284293772	167.543652975209
AT1G06230	-0.291609081619679	6.70277612608067	0.0111159220943043	0.0221797191401708	1447	1536	1291	1297	112.704965117151	113.676319557456	89.0036874827516	99.8640247742857
AT1G06240	-0.12124768195802	4.75902480885087	0.429663434459545	0.522242981472308	365	366	331	381	28.429379590712	27.08693551955	22.819690593951	29.3355385034718
AT1G06250	2.18714625316769	3.37744811081056	1.9167523842613e-19	3.13840771856111e-18	54	41	209	250	4.20599040520122	3.03432884235396	14.4088076559993	19.2490410127767
AT1G06260	1.14507052840351	2.56460640654976	6.83291592836277e-06	2.63657732150428e-05	41	52	100	118	3.19343715950463	3.84841706835137	6.8941663425834	9.08554735803062
AT1G06265	1.17492744920086	3.85061472932049	3.62959705093424e-12	3.26558398019585e-11	110	117	269	276	8.5677582328173	8.65893840379057	18.5453074615493	21.2509412781055
AT1G06270	0.306200832091076	3.84463728717763	0.0677942680898027	0.109529735841037	180	150	241	196	14.0199680173374	11.1012030817828	16.614940885626	15.091248154017
AT1G06290	-0.0232142429845186	6.7615754237933	0.830636034037967	0.875285645074192	1396	1448	1572	1412	108.732640845572	107.163613749476	108.376294905411	108.718583640163
AT1G06310	-1.3280960417355	1.77089176565949	1.50888313301069e-05	5.48572170706399e-05	68	55	23	29	5.29643236210524	4.07044112998702	1.58565825879418	2.2328887574821
AT1G06320	1.17518291130868	0.055595735387623	0.017603536079117	0.0334601328241147	5	9	17	17	0.38944355603715	0.666072184906967	1.17200827823918	1.30893478886882
AT1G06350	0.874054242712206	3.48583996261834	1.17110222141497e-06	5.11041409751181e-06	99	103	229	168	7.71098240953557	7.62282611615751	15.787640924516	12.935355560586
AT1G06360	-2.25892598593606	5.37494092632543	5.09409311892142e-90	8.18866035360842e-88	901	889	226	174	70.1777287978944	65.7931302646993	15.5808159342385	13.3973325448926
AT1G06370	0.629107799828388	3.39060628336074	0.00162383200947251	0.00395585748064244	98	113	163	183	7.63309369832814	8.3629063216097	11.2374911384109	14.0902980213526
AT1G06380	-0.0538926513076632	4.48082398800112	0.697679349984114	0.766754764205675	271	318	333	273	21.1078407372135	23.5345505333795	22.9575739208027	21.0199527859522
AT1G06390	-0.206533252197943	6.0973722759285	0.0327028586146251	0.0577810212024585	933	974	971	796	72.6701675565322	72.0838120110429	66.9423551864848	61.2889465846811
AT1G06400	0.10878152694019	5.78742322860692	0.354858910318202	0.446992872812591	675	705	950	650	52.5748800650153	52.1756544843791	65.4945802545423	50.0475066332195
AT1G06410	-0.225651286619557	7.36201426323194	0.0732436588622515	0.117104593013315	2343	2268	2035	2148	182.493250359009	167.850190596556	140.296285071572	165.387760381778
AT1G06420	-0.910683781590202	2.9212998111541	1.07642874351047e-05	4.01436332066003e-05	133	121	73	71	10.3591985905882	8.95497048597145	5.03274143008588	5.46672764762859
AT1G06430	0.378232036484293	7.12438391132054	0.00055943528631298	0.00150642823529941	1522	1634	2463	1930	118.546618457708	120.929105570887	169.803317017829	148.602596618636
AT1G06440	0.189496145378795	3.67975985103757	0.250261968226597	0.334334829628502	147	161	190	184	11.4496405474922	11.9152913077802	13.0989160509085	14.1672941854037
AT1G06450	0.218252205345575	4.87343346120691	0.0977258344990331	0.150512207569224	362	339	425	442	28.1957134570897	25.0887189648291	29.3002069559794	34.0323045105893
AT1G06460	-0.491815298793231	7.07763599382041	4.51327755714204e-06	1.79414977592122e-05	2021	2087	1634	1480	157.413085350216	154.454738877871	112.650678037813	113.954322795638
AT1G06470	0.115189059522667	6.16281353495494	0.245349417454363	0.328824586720426	854	934	1138	932	66.5169593711452	69.1234911892341	78.455612978599	71.7604248956317
AT1G06475	0.844577708177446	3.85268106371573	1.31671034105028e-07	6.67147586064258e-07	131	134	291	219	10.2034211681733	9.91707475305929	20.0620240569177	16.8621599271924
AT1G06490	0.375286233533824	5.05821693633621	0.0362444585218671	0.0631912102822398	400	351	441	586	31.155484482972	25.9768152113717	30.4032735707928	45.1197521339487
AT1G06500	-0.0336304388403758	4.71456513578389	0.781520809016051	0.835910250700247	330	358	380	337	25.7032746984519	26.4948713551882	26.1978321018169	25.947707285223
AT1G06510	0.229212536116467	5.21247722593368	0.0504798807735211	0.0845656857083666	429	456	648	465	33.4142571079875	33.7476573686197	44.6741978999404	35.8032162837647
AT1G06515	-0.130323819253105	4.76217396896609	0.271213145672327	0.357743525056842	357	378	398	320	27.8062699010525	27.9750317660926	27.4387820434819	24.6387724963542
AT1G06520	0.238523678553138	2.25458630755239	0.401435060755881	0.494412159674425	66	44	75	64	5.14065493969038	3.25635290398962	5.17062475693755	4.92775449927085
AT1G06530	-0.31176349509942	6.08895033709598	0.00190863150560206	0.00457115244488139	955	1005	862	819	74.3837192030957	74.3780606479447	59.4277138730689	63.0598583578566
AT1G06540	-0.0540707722464297	0.271027692065889	1	1	18	10	19	10	1.40199680173374	0.740080205452186	1.30989160509085	0.76996164051107
AT1G06550	-0.139239782600547	6.43162168030814	0.180009329925109	0.254007573230041	1140	1213	1228	1053	88.7931307764702	89.7717289213501	84.6603626869241	81.0769607458156
AT1G06560	1.03161211686151	6.12961543716692	5.26543966781835e-24	1.16835691443074e-22	558	636	1354	1245	43.461900853746	47.069101066759	93.3470122785792	95.8602242436282
AT1G06570	0.852930109686461	5.62144574508423	1.50814888279345e-18	2.30319063374389e-17	449	460	967	789	34.9720313321361	34.0436894508005	66.6665885327814	60.7499734363234
AT1G06580	0.721059462800475	2.98690330245219	0.000474005565437938	0.00129274786672976	83	69	144	124	6.46476303021669	5.10655341762008	9.92759953332009	9.54752434233727
AT1G06590	-0.127507784843213	5.12984148213704	0.327768040029329	0.418750396601699	473	475	442	479	36.8413604011144	35.1538097589788	30.4722152342186	36.8811625804802
AT1G06620	-0.637633163939685	4.02963998670811	8.89188279090388e-05	0.000281000070548136	240	275	212	143	18.6932906897832	20.3522056499351	14.6156326462768	11.0104514593083
AT1G06630	1.07682709261013	5.9778680146588	3.40463994758843e-27	9.22398146100082e-26	512	539	1219	1142	39.8790201382042	39.8903230738728	84.0398877160916	87.9296193463642
AT1G06640	0.299130650706717	6.57679408600252	0.00407706800184638	0.00906799761279782	1077	1148	1583	1341	83.8861419704021	84.9612075859109	109.134653203095	103.251855992534
AT1G06645	0.348665745858984	4.44286847499995	0.0078661187417547	0.0163869293284841	245	249	374	299	19.0827342458204	18.4279971157594	25.7841821212619	23.021853051281
AT1G06650	0.0609034181822346	6.02923538501991	0.522740751953876	0.610515960290139	804	857	979	869	62.6225238107737	63.4248736072523	67.4938884938914	66.909666560412
AT1G06660	-0.34220438025819	4.03220079365269	0.0205334175745411	0.0382682664707246	226	247	224	175	17.6028487328792	18.279981074669	15.4429326073868	13.4743287089437
AT1G06670	-0.0217948361671372	7.2291441390752	0.887922169798865	0.920542662278099	1977	1954	1845	2240	153.985982057089	144.611672145357	127.197369020664	172.47140747448
AT1G06680	-0.306683412023605	8.48409122104632	0.00462465387613551	0.0101671171883311	4857	5460	4853	4055	378.305470334488	404.083792176893	334.573892605572	312.219445227239
AT1G06690	-1.36081793225458	5.88608231820862	1.5508475037901e-41	8.45601549742436e-40	1071	1146	469	450	83.4188097031575	84.8131915448205	32.3336401467161	34.6482738229981
AT1G06700	0.523012019628885	6.75539432708636	1.64973205712615e-06	7.036327706701e-06	1107	1198	1991	1556	86.222803306625	88.6616086131719	137.262851880835	119.806031263522
AT1G06710	0.933901474662682	4.97177711264773	4.35198239990497e-14	4.73158166634959e-13	279	278	566	566	21.730950426873	20.5742297115708	39.020981499022	43.5798288529265
AT1G06720	0.122886896299459	7.15830376433371	0.340125956780554	0.431364232838221	1775	1781	1962	2139	138.252462393188	131.808284591034	135.263543641486	164.694794905318
AT1G06730	-0.190962227688729	5.27457253971094	0.0788864332860753	0.124939022678523	502	570	570	435	39.1001330261299	42.1845717107746	39.2967481527254	33.4933313622315
AT1G06750	0.114724731802676	2.62772037863509	0.671087592621053	0.743897014224318	77	74	75	98	5.99743076297211	5.47659352034617	5.17062475693755	7.54562407700848
AT1G06760	-0.685174115858559	6.64760221130788	1.09022279698017e-10	8.35119128742205e-10	1562	1656	1186	955	121.662166906006	122.557282022882	81.7648128230391	73.5313366688072
AT1G06770	0.550639697091389	4.67032583243922	1.08449380346842e-05	4.04166237833901e-05	252	282	429	404	19.6279552242724	20.8702617937516	29.5759736096828	31.1064502766472
AT1G06780	0.240232463784286	5.6629596130512	0.0219450336499309	0.0406200251822884	599	606	760	754	46.6553380132506	44.8488604504025	52.3956642036338	58.0551076945347
AT1G06790	0.403862640682536	5.12468573576257	0.000237126765483858	0.00068970485695821	379	399	621	481	29.519821547616	29.5292001975422	42.8127729874429	37.0351549085825
AT1G06800	0.215957463215688	5.25864251266879	0.0400568233254846	0.0689680357812077	461	457	634	507	35.9066958666252	33.8216653891649	43.7090146119787	39.0370551739112
AT1G06820	0.0193698533803524	6.26436858017873	0.852923208258207	0.893650373812831	928	1058	1126	1018	72.2807240004951	78.3004857368413	77.628313017489	78.3820950040269
AT1G06830	-1.77478790662654	3.57750482567924	7.98650465279664e-23	1.6490498332097e-21	228	252	89	61	17.758626155294	18.6500211773951	6.13580804489922	4.69676600711753
AT1G06840	-0.00572797708596915	5.68365663983021	0.975777415150385	0.98728765787852	628	710	701	714	48.9141106382661	52.5456945871052	48.3281060615096	54.9752611324904
AT1G06850	0.14973083489972	4.59451224860793	0.252581033704678	0.336852323772445	272	321	358	342	21.185729448421	23.7565745950152	24.6811155064486	26.3326881054786
AT1G06870	0.17909005490498	5.64515263283919	0.0610618757079225	0.0999776493690679	599	619	776	695	46.6553380132506	45.8109647174903	53.4987308184472	53.5123340155193
AT1G06890	-0.464519023275308	6.34347423561967	6.54707174842139e-06	2.53348794601449e-05	1202	1247	992	900	93.6222308713309	92.2880016198876	68.3901301184273	69.2965476459963
AT1G06900	0.0641063940336752	6.87438465190058	0.602522275092405	0.683856479695621	1493	1489	1606	1700	116.287845832693	110.19794259183	110.720311461889	130.893478886882
AT1G06910	-0.231534906644963	3.79909599409137	0.134655004987592	0.198704492264092	183	205	194	159	14.2536341509597	15.1716442117698	13.3746827046118	12.242390084126
AT1G06923	1.28435586909357	1.98514757296917	1.78515161518963e-06	7.56928003150258e-06	29	28	85	64	2.25877262501547	2.07222457526612	5.86004139119589	4.92775449927085
AT1G06925	4.05945510959316	0.352191204506223	1.90257349409107e-10	1.41299614631315e-09	1	2	39	19	0.07788871120743	0.148016041090437	2.68872487360752	1.46292711697103
AT1G06930	-1.95953614488651	0.852095771475538	8.16721479606559e-07	3.6558731082801e-06	30	40	10	9	2.3366613362229	2.96032082180874	0.68941663425834	0.692965476459963
AT1G06950	-0.342436258687074	7.98769939871048	0.00743197079994253	0.0155842301990098	3647	3739	2965	3204	284.060129773497	276.715988818572	204.412032057598	246.695709619747
AT1G06960	-0.559006764191264	4.6718173822744	3.38265523894912e-06	1.37030056636989e-05	380	408	308	263	29.5977102588234	30.1952723824492	21.2340323351569	20.2499911454411
AT1G06970	4.39160760547188	0.974941764038851	7.70510396449537e-15	8.82366549517225e-14	4	0	40	54	0.31155484482972	0	2.75766653703336	4.15779285875978
AT1G06980	0.405918469647737	2.93396767317426	0.0714959426075219	0.114639681581634	87	80	144	94	6.77631787504641	5.92064164361749	9.92759953332009	7.23763942080406
AT1G07000	-0.0937622934430833	4.82527964177538	0.454251794487907	0.545529507038299	357	402	440	322	27.8062699010525	29.7512242591779	30.3343319073669	24.7927648244564
AT1G07010	0.796997741611016	5.89749443237149	7.32054278093976e-17	9.83672438942253e-16	537	593	1148	950	41.8262379183899	43.8867561833146	79.1450296128574	73.1463558485516
AT1G07020	0.0437829246232706	4.67142540785283	0.748774474202044	0.808979132961195	305	345	406	311	23.7560569182662	25.5327670881004	27.9903153508886	23.9458070198943
AT1G07030	0.0471181217071579	5.52287056026899	0.6303581986537	0.708814557564557	567	607	697	598	44.1628992546128	44.9228684709477	48.0523394078063	46.043706102562
AT1G07040	-0.230489455178998	5.57427566036041	0.0206268293984035	0.0384126683922384	650	686	625	588	50.6276622848295	50.7695020940199	43.0885396411462	45.2737444620509
AT1G07050	-1.13774416396276	6.05434363726226	5.26625383639047e-27	1.40916121459321e-25	1156	1224	673	487	90.0393501557891	90.5858171473475	46.3977394855863	37.4971318928891
AT1G07060	1.61985740105278	0.248649075337957	0.00129085378419059	0.00320916691152709	7	6	19	24	0.54522097845201	0.444048123271311	1.30989160509085	1.84790793722657
AT1G07070	-0.36856662737145	4.7982987467243	0.0020941160932382	0.00497693717439078	412	401	377	297	32.0901490174612	29.6772162386326	25.9910071115394	22.8678607231788
AT1G07080	-0.00283359185618998	6.13556132220958	0.986807897550608	0.995383918085495	882	947	1016	929	68.6978432849533	70.085595456322	70.0447300406473	71.5294364034784
AT1G07090	0.228084496204461	5.08750273727388	0.0374906480207797	0.0650711471406014	406	405	528	485	31.6228167502166	29.9732483208135	36.4011982888403	37.3431395647869
AT1G07110	-0.706621980847167	7.24106657009543	5.55525325332347e-10	3.89011135367449e-09	2370	2514	1604	1576	184.596245561609	186.056163650679	110.582428135038	121.345954544545
AT1G07119	0.573793148857894	3.10466591750723	0.0042734015020554	0.00946489957094349	97	79	148	132	7.55520498712071	5.84663362307227	10.2033661870234	10.1634936547461
AT1G07120	0.577546227963014	2.97190668364968	0.00664829575963929	0.0140811968170303	89	71	132	123	6.93209529746127	5.25456945871052	9.10029957221008	9.47052817828616
AT1G07128	0.276216304843989	3.96211905185137	0.0779827411458713	0.123697351480634	178	185	270	201	13.8641905949225	13.6914838008654	18.6142491249752	15.4762289742725
AT1G07130	0.274498321798613	4.19089372157245	0.070989824965653	0.113971309579022	219	207	321	232	17.0576277544272	15.3196602528602	22.1302739596927	17.8631100598568
AT1G07135	-0.0670658654811245	4.57246721912003	0.606256964423567	0.687268577806813	316	314	364	280	24.6128327415479	23.2385184511986	25.0947654870036	21.55892593431
AT1G07140	0.0110656836305483	7.09585627282413	0.920792850833979	0.946123373861183	1700	1846	2091	1728	132.410809052631	136.618805926473	144.157018223419	133.049371480313
AT1G07150	0.403241356594069	3.55376602311792	0.0302563035532428	0.0539472552303772	133	126	218	150	10.3591985905882	9.32501058869754	15.0292826268318	11.549424607666
AT1G07160	-1.18007617162388	0.881490293198257	0.00162693635833302	0.00396246770093209	31	31	13	16	2.41455004743033	2.29424863690178	0.896241624535842	1.23193862481771
AT1G07170	0.342557312782204	4.7268246233009	0.0078593994931394	0.0163760756985711	290	314	474	347	22.5877262501547	23.2385184511986	32.6783484638453	26.7176689257341
AT1G07180	0.281803823823215	5.46472772801856	0.00415248936591717	0.00921920462731252	502	532	741	603	39.1001330261299	39.3722669300563	51.085772598543	46.4286869228175
AT1G07200	0.127792550152627	5.74809059446818	0.187687760888177	0.263063495384249	634	700	811	742	49.3814429055106	51.805614381653	55.9116890383513	57.1311537259214
AT1G07210	0.118698015124382	5.93731534404972	0.222122980773116	0.302687020769695	723	804	976	796	56.3135382029719	59.5024485183557	67.287063503614	61.2889465846811
AT1G07220	0.43096514240904	5.26079756398273	2.01724770445561e-05	7.16000857611894e-05	414	432	656	562	32.245926439876	31.9714648755344	45.2257312073471	43.2718441967221
AT1G07230	0.315079361283299	5.80839052359073	0.00158706470017743	0.00387150304165359	665	630	901	818	51.795992952941	46.6250529434877	62.1164387466764	62.9828621938055
AT1G07240	-0.262234763831237	5.73714070898456	0.00808469106861524	0.0167842598436673	735	777	764	586	57.2482027374611	57.5042319636348	52.6714308573371	45.1197521339487
AT1G07250	-0.325383494505333	5.92374609709765	0.000902262540783431	0.00231551553897129	843	913	844	656	65.6601835478635	67.5693227577846	58.1867639314039	50.5094836175262
AT1G07260	-0.452462495312265	4.42926856683896	0.000501219859075464	0.00136132317419232	320	325	279	225	24.9243875863776	24.052606677196	19.2347240958077	17.3241369114991
AT1G07270	-0.385322641770667	2.52385974292774	0.102554736502266	0.157048926457955	75	91	65	70	5.84165334055725	6.73472986961489	4.48120812267921	5.38973148357749
AT1G07280	-0.0993729644763936	6.84113888552809	0.364458649837777	0.45695454162577	1477	1609	1580	1485	115.041626453374	119.078905057257	108.927828212818	114.339303615894
AT1G07290	0.0316144655671214	2.75528713677907	0.906233712325752	0.934704267641689	81	89	107	79	6.30898560780183	6.58671382852445	7.37675798656423	6.08269696003745
AT1G07300	0.590233009399476	3.25816417080974	0.00149020380122802	0.00365659347472289	99	96	160	153	7.71098240953557	7.10476997234098	11.0306661481334	11.7804130998194
AT1G07310	-0.261775358746428	5.81992610803563	0.013142861795486	0.025722695150058	768	833	708	711	59.8185302073063	61.6486811141671	48.8106977054904	54.7442726403371
AT1G07320	-0.367571580376064	7.55393173895637	0.000677306623182757	0.00179072015468921	2638	2875	2518	2051	205.4704201652	212.773059067503	173.59510850625	157.91913246882
AT1G07330	2.68809267225235	0.0780094669826784	5.6704290518015e-06	2.21519317467407e-05	1	5	29	14	0.07788871120743	0.370040102726093	1.99930823934919	1.0779462967155
AT1G07350	1.40527962161232	6.68237114232319	3.09571027536617e-37	1.41431597233098e-35	721	740	2322	1824	56.157760780557	54.7659352034617	160.082542474786	140.441003229219
AT1G07360	-0.37045404150393	6.34771976599751	0.000341107277820648	0.000961346628050115	1132	1258	1046	925	88.1700210868108	93.102089845885	72.1129799434223	71.2214517472739
AT1G07370	0.0521113050847336	5.54363845985005	0.601597193923611	0.683092334938064	578	611	727	591	45.0196750778945	45.2189005531285	50.1205893105813	45.5047329542042
AT1G07380	0.713276349677778	5.54480093676649	4.0397051172519e-13	4.00848837446198e-12	464	452	858	746	36.1403620002475	33.4516252864388	59.1519472193655	57.4391383821258
AT1G07390	1.50159601164359	4.73607064392221	4.28917503231894e-21	7.82837572551332e-20	197	161	518	559	15.3440761078637	11.9152913077802	35.711781654582	43.0408557045688
AT1G07400	3.61433183863323	5.08801471747224	1.83266441676683e-147	5.93591798630701e-145	60	72	899	826	4.6733226724458	5.32857747925574	61.9785554198247	63.5988315062144
AT1G07410	-0.0957130697929938	2.85092250343474	0.67200380211373	0.744684395121792	96	94	116	75	7.47731627591328	6.95675393125055	7.99723295739674	5.77471230383302
AT1G07420	-0.251861577948284	5.9211517622902	0.00848077073951169	0.0175077250588036	860	851	816	718	66.9842916383898	62.980825483981	56.2563973554805	55.2832457886948
AT1G07430	1.47589415764637	3.34738712395322	3.36829916233121e-09	2.13106297731048e-08	81	56	181	223	6.30898560780183	4.14444915053224	12.4784410800759	17.1701445833969
AT1G07440	0.240895719669488	6.17467225127974	0.0381529870135061	0.0660991514593722	817	904	1286	899	63.6350770564703	66.9032505728776	88.6589791656225	69.2195514819452
AT1G07450	-0.887619278997135	2.53325370382656	6.81542930684897e-05	0.000220255594025211	95	97	65	46	7.39942756470585	7.1787779928862	4.48120812267921	3.54182354635092
AT1G07470	-0.626807066647534	5.20887175104569	5.95111866926375e-09	3.64097057349007e-08	550	617	417	388	42.8387911640865	45.6629486763999	28.7486736485728	29.8745116518295
AT1G07476	-0.354418014349598	0.419936495056725	0.463040726570486	0.553969171801429	12	23	13	16	0.93466453448916	1.70218447254003	0.896241624535842	1.23193862481771
AT1G07480	-0.570313107798277	5.28165446578208	5.91185329110331e-08	3.16460602541275e-07	597	611	493	378	46.4995605908357	45.2189005531285	33.9882400689361	29.1045500113184
AT1G07485	-0.350196913433338	1.40764434557357	0.361780535436729	0.454287663436666	41	32	44	18	3.19343715950463	2.36825665744699	3.03343319073669	1.38593095291993
AT1G07490	-0.427456863355365	1.35637240285891	0.266627475632171	0.352616420786992	40	32	42	16	3.1155484482972	2.36825665744699	2.89554986388503	1.23193862481771
AT1G07500	3.35572789729164	1.26460717539441	1.07258502170247e-15	1.32854837648204e-14	4	6	65	47	0.31155484482972	0.444048123271311	4.48120812267921	3.61881971040203
AT1G07510	0.0699735550512338	6.57403237117185	0.518586364066332	0.606643452460971	1223	1192	1411	1292	95.2578938066869	88.2175604899005	97.2766870938517	99.4790439540302
AT1G07520	0.451993690915025	4.76608811135229	0.000555963629386564	0.00149838136131617	299	295	427	437	23.2887246510216	21.8323660608395	29.4380902828311	33.6473236903337
AT1G07530	-0.0293491164605774	5.91910191440855	0.78268807531453	0.83658148659807	742	847	855	802	57.7934237159131	62.6847934018001	58.945122229088	61.7509235689878
AT1G07550	-4.17003191241526	1.53149339415814	6.08231057613502e-21	1.09537113537515e-19	54	85	6	2	4.20599040520122	6.29068174634358	0.413649980555004	0.153992328102214
AT1G07560	-0.994221945341125	3.05459364455655	0.000132323128315855	0.000404956170861989	155	130	61	90	12.0727502371517	9.62104267087842	4.20544146897587	6.92965476459963
AT1G07570	0.492995853530009	4.8688885473473	0.000843097295808568	0.00217706501860325	290	338	578	373	22.5877262501547	25.0147109442839	39.848281460132	28.7195691910629
AT1G07590	0.212926705709404	7.67799702998309	0.10950365750905	0.166313477511036	2263	2679	3667	2493	176.262153462414	198.267487040641	252.809079782533	191.95143697941
AT1G07600	0.0372696356237839	5.50426680888801	0.802511687356995	0.852595626818533	525	639	789	497	40.8915733839008	47.2911251283947	54.394972442983	38.2670935334002
AT1G07610	-0.294124025922269	5.83161210185096	0.00848017546310032	0.0175077250588036	761	871	836	592	59.2733092288542	64.4609858948854	57.6352306239972	45.5817291182553
AT1G07615	0.491669373000979	5.14156778537994	1.6443306485243e-05	5.93342524170701e-05	364	396	655	490	28.3514908795045	29.3071761359066	45.1567895439212	37.7281203850424
AT1G07620	1.48525336986275	2.68119516392638	7.4944998923301e-11	5.841887290354e-10	36	49	133	121	2.80399360346748	3.62639300671571	9.16924123563592	9.31653585018394
AT1G07630	0.0779259504494569	5.55558072796946	0.424886750815884	0.517771079259631	567	621	705	632	44.1628992546128	45.9589807585807	48.6038727152129	48.6615756802996
AT1G07640	-0.0981567045109741	5.89730074541433	0.328608315474531	0.419508738921856	779	822	813	779	60.675306030588	60.8345928881697	56.049572365203	59.9800117958123
AT1G07650	-0.144536838626524	6.17437976578075	0.158811957555188	0.228569988785326	990	980	981	918	77.1098240953557	72.5278601343142	67.6317718207431	70.6824785989162
AT1G07660	-0.478142422516834	4.78845764237939	9.02498397778864e-05	0.0002849158820221	406	429	368	274	31.6228167502166	31.7494408138988	25.3705321407069	21.0969489500033
AT1G07670	0.301059801736514	7.25836215249436	0.0170163562208022	0.032474887551458	1816	1749	2265	2394	141.445899552693	129.440027933587	156.152867659514	184.32881673835
AT1G07700	0.314445406053761	5.72558417032036	0.000897227336344277	0.00230450117481444	601	623	890	737	46.8111154356654	46.1069967996712	61.3580804489922	56.7461729056658
AT1G07702	-0.155564276397634	1.67798041801009	0.631767945105756	0.710141726755414	41	43	35	45	3.19343715950463	3.1823448834444	2.41295821990419	3.46482738229981
AT1G07705	-0.211139713256416	6.07018423051984	0.0654149995749777	0.106183776331557	913	961	833	884	71.1123933323836	71.121707743955	57.4284056337197	68.0646090211786
AT1G07710	0.150923562480627	2.09721988202556	0.601820380817299	0.683167028514736	52	50	52	68	4.05021298278636	3.70040102726093	3.58496649814337	5.23573915547527
AT1G07720	-0.364844854331759	5.25664367075033	0.000510261313789	0.00138345586838269	541	577	523	406	42.1377927632196	42.7026278545911	36.0564899717112	31.2604426047494
AT1G07725	0.12621218637798	4.64968377062786	0.334218050960451	0.425537780092276	305	316	360	361	23.7560569182662	23.3865344922891	24.8189988333002	27.7956152224496
AT1G07728	0.133389708085147	4.6763968049728	0.306203637269174	0.395751628297372	311	320	365	371	24.2233891855107	23.6825665744699	25.1637071504294	28.5655768629607
AT1G07730	-0.261680487858586	3.86124482602635	0.103670958178812	0.158501018982556	203	206	180	183	15.8114083751083	15.245652232315	12.4094994166501	14.0902980213526
AT1G07740	0.238080342319485	4.98409894685765	0.0292723469497063	0.0524038278465251	372	380	507	440	28.974600569164	28.1230478071831	34.9534233568978	33.8783121824871
AT1G07745	0.223117657562902	3.73021242999594	0.261002786641229	0.346402145000385	174	140	238	157	13.5526357500928	10.3611228763306	16.4081158953485	12.0883977560238
AT1G07750	0.159259868914473	5.85602671068304	0.0939936466002392	0.145551314747523	698	723	935	762	54.3663204227862	53.507798854193	64.4604553031548	58.6710770069435
AT1G07770	-0.168152196903892	6.52463737116887	0.109270515479778	0.166021107917276	1229	1305	1331	1081	95.7252260739315	96.5804668115102	91.761354019785	83.2328533392466
AT1G07780	0.000116607554535639	5.34647537561811	1	1	502	554	604	523	39.1001330261299	41.0004433820511	41.6407647092037	40.2689937987289
AT1G07790	-0.782752915291368	5.51178478084615	8.23058414456478e-16	1.03005713103345e-14	730	771	508	424	56.8587591814239	57.0601838403635	35.0223650203237	32.6463735576694
AT1G07810	0.0455720004266273	6.77580839476569	0.71187423147036	0.778432656778196	1407	1396	1489	1579	109.589416668854	103.315196681125	102.654136841067	121.576943036698
AT1G07820	-1.03207630841757	5.61532666694501	1.72557872769539e-26	4.50081538097568e-25	825	889	486	409	64.2581867461298	65.7931302646993	33.5056484249553	31.4914310969028
AT1G07830	0.361240345346211	5.45453194073689	0.00044008275121964	0.00121072968866853	471	525	769	600	36.6855829786995	38.8542107862397	53.0161391744663	46.1976984306642
AT1G07840	0.0374758424531542	5.61058282291991	0.699725149226095	0.768536059487574	608	644	739	633	47.3563364141175	47.6611652311208	50.9478892716913	48.7385718443507
AT1G07870	0.456761532755054	5.11622709212851	0.000137165107180604	0.000418182072341429	372	385	649	466	28.974600569164	28.4930879099091	44.7431395633662	35.8802124478159
AT1G07880	0.141045583917603	4.36550885658967	0.378031013178608	0.470554721635251	259	247	358	242	20.1731762027244	18.279981074669	24.6811155064486	18.6330717003679
AT1G07890	-0.263798865111156	7.79971096521253	0.0160091121482706	0.0307609122303542	3006	3326	3127	2514	234.133465889535	246.150676333397	215.580581532583	193.568356424483
AT1G07900	2.56658585354899	2.08105634733109	2.61309694309436e-18	3.92434718076752e-17	17	13	101	90	1.32410809052631	0.962104267087841	6.96310800600923	6.92965476459963
AT1G07901	0.738877106347973	1.45474756593706	0.0296266055817221	0.0529419439829506	28	22	57	33	2.18088391380804	1.62817645199481	3.92967481527254	2.54087341368653
AT1G07910	0.58414853332549	6.18658991832365	1.57112435264488e-08	9.07746793843091e-08	744	769	1234	1180	57.9492011383279	56.9121677992731	85.0740126674791	90.8554735803062
AT1G07920	-0.213907947569411	7.82090141415524	0.050152629539704	0.0841148630992439	3010	3314	3037	2769	234.445020734364	245.262580086854	209.375831824258	213.202378257515
AT1G07930	-0.0272997907300255	7.9846360748201	0.802116454387811	0.852393574098716	3192	3465	3656	3303	248.620766174117	256.437791189182	252.050721484849	254.318329860806
AT1G07940	-0.252523160166628	8.07771601818422	0.0177152666985777	0.0336577659451789	3675	3974	3678	3174	286.241013687305	294.107873646699	253.567438080217	244.385824698214
AT1G07950	0.161701577508358	4.96129024202472	0.172264011693002	0.244733310490987	367	395	521	392	28.5851570131268	29.2331681153613	35.9186066448595	30.1824963080339
AT1G07960	0.181595284026371	5.40681092845809	0.0805747167738548	0.127240668313796	484	548	702	550	37.6981362243961	40.5563952587798	48.3970477249354	42.3478902281088
AT1G07970	0.279478012652134	5.54116655062486	0.00374874108207678	0.00841972989258418	537	554	749	664	41.8262379183899	41.0004433820511	51.6373059059496	51.125452929935
AT1G07980	0.443961920934167	5.1352648791576	2.39598851597922e-05	8.39989447257918e-05	381	390	601	519	29.6755989700308	28.8631280126352	41.4339397189262	39.9610091425245
AT1G07985	0.892460605643655	2.71389574487293	6.30433386080424e-05	0.000204701968521081	55	61	135	96	4.28387911640865	4.51448925325833	9.30712456248759	7.39163174890627
AT1G07990	-0.124740322177155	6.31349681297059	0.305192099523114	0.39464746464969	1078	1078	1013	1084	83.9640306816096	79.7806461477456	69.8379050503698	83.4638418314
AT1G08000	-0.330851545876787	4.46458638842245	0.0115875908998834	0.0229960960327726	319	318	304	238	24.8464988751702	23.5345505333795	20.9582656814535	18.3250870441635
AT1G08010	-0.105447442814149	5.31051144724949	0.300531706401761	0.389665923440558	537	530	576	484	41.8262379183899	39.2242508889658	39.7103981332804	37.2661434007358
AT1G08030	0.417658778379347	5.63810070728411	9.66604722185428e-05	0.00030347640445813	544	562	915	670	42.3714588968419	41.5925075464128	63.0816220346381	51.5874299142417
AT1G08040	0.289770757761875	5.66177366144935	0.00394730994533784	0.00880919098352288	555	628	866	681	43.2282347201237	46.4770369023973	59.7034805267722	52.4343877188038
AT1G08050	0.350243040945171	4.22555590384237	0.0141518433725985	0.0275212073688287	216	208	294	282	16.8239616208049	15.3936682734055	20.2688490471952	21.7129182624122
AT1G08060	-0.343531443304605	5.61955600837575	0.0435246761222776	0.0741737864402031	744	684	503	682	57.9492011383279	50.6214860529295	34.6776567031945	52.511383882855
AT1G08070	0.756078066338663	3.1399486624587	0.000406872608492078	0.00112779952444585	91	76	144	156	7.08787271987613	5.62460956143661	9.92759953332009	12.0114015919727
AT1G08090	-2.43275335120759	4.33235572610829	3.36314247983685e-58	3.07947489261348e-56	417	470	92	83	32.4795925734983	34.7837696562527	6.34263303517672	6.39068161624188
AT1G08110	0.208097480155795	6.33515459369852	0.0455798600876291	0.0772515263793845	923	1025	1330	1076	71.8912804444579	75.858221058849	91.6924123563592	82.8478725189911
AT1G08120	0.8351400732861	0.907076767182179	0.0273313713474912	0.0493483725444635	18	14	29	32	1.40199680173374	1.03611228763306	1.99930823934919	2.46387724963542
AT1G08125	0.295259834148491	5.32906096674424	0.00884916519598387	0.0181817585606936	454	482	714	518	35.3614748881732	35.6718659027954	49.2243476860454	39.8840129784734
AT1G08130	-0.201303735396093	6.24893076359211	0.0579127969808853	0.095368463141766	1027	1088	989	967	79.9917064100306	80.5207263531978	68.1833051281498	74.4552906374204
AT1G08160	-0.360812264277512	4.47366042301203	0.0058659635094147	0.0126063254919371	320	327	277	260	24.9243875863776	24.2006227182865	19.096840768956	20.0190026532878
AT1G08165	-0.96115339633472	1.48736704492951	0.00651822128875558	0.013828583422695	43	49	38	13	3.34921458191949	3.62639300671571	2.61978321018169	1.00095013266439
AT1G08180	0.111285194253794	3.06860189298527	0.612102082697814	0.693025893286652	98	108	145	94	7.63309369832814	7.99286621888361	9.99654119674593	7.23763942080406
AT1G08190	-0.119065403102227	7.25464144666063	0.297736061148646	0.386618613151434	2043	2093	2042	2006	159.12663699678	154.898787001142	140.778876715553	154.454305086521
AT1G08200	-0.524344324434264	7.07208942159129	9.06819130569301e-07	4.03182239511667e-06	1980	2153	1627	1437	154.219648190711	159.339268233856	112.168086393832	110.643487741441
AT1G08210	0.887348246338407	5.83698904959013	2.82352251281879e-20	4.86295730560957e-19	511	529	1137	921	39.8011314269967	39.1502428684206	78.3866713151732	70.9134670910695
AT1G08220	0.257544890417223	4.72701689441368	0.030147307190342	0.0537750052061165	309	315	432	365	24.0676117630959	23.3125264717439	29.7827985999603	28.103599878654
AT1G08230	0.182737801937089	4.91633829354971	0.114564877923367	0.173035385287792	375	357	480	408	29.2082667027863	26.420863334643	33.0919984444003	31.4144349328516
AT1G08250	-0.318214119886398	4.56125257977751	0.0104006919869193	0.0208947803006977	330	349	320	262	25.7032746984519	25.8287991702813	22.0613322962669	20.17299498139
AT1G08260	-0.489815509337246	6.03396978894452	0.000732294675478055	0.00192080865613396	948	1044	665	830	73.8384982246437	77.2643734492082	45.8462061781796	63.9068161624188
AT1G08270	-0.121529681782985	3.65395716255971	0.501930920698392	0.59095067871505	163	175	159	171	12.6958599268111	12.9514035954133	10.9617244847076	13.1663440527393
AT1G08280	-0.0915158541889162	4.56889172328375	0.479694275580607	0.569746892582494	304	330	328	306	23.6781682070587	24.4226467799221	22.6128656036735	23.5608261996387
AT1G08290	0.69401248782783	4.40306159718225	7.44649879693203e-07	3.3547118619934e-06	190	227	409	313	14.7988551294117	16.7998206637646	28.1971403411661	24.0997993479965
AT1G08300	2.12614838342191	5.01783166109232	1.35887377205843e-64	1.467110434201e-62	157	154	744	703	12.2285276595665	11.3972351639637	51.2925975888205	54.1283033279282
AT1G08310	0.333001085408349	4.10406980030081	0.0237344534538492	0.0435569872644382	203	189	276	251	15.8114083751083	13.9875158830463	19.0278991055302	19.3260371768278
AT1G08315	0.4089530208641	4.38732303030535	0.0019076002420117	0.00456918684899513	229	235	343	314	17.8365148665015	17.3918848281264	23.6469905550611	24.1767955120476
AT1G08320	-0.470032360194494	4.00192896300898	0.00396731466811798	0.00884837570532664	240	241	224	149	18.6932906897832	17.8359329513977	15.4429326073868	11.4724284436149
AT1G08340	0.109767477563793	3.98921321824698	0.459244903542919	0.550307766525946	188	206	234	219	14.6430777069968	15.245652232315	16.1323492416451	16.8621599271924
AT1G08350	0.653307168935529	5.31863751241292	4.98895355493413e-10	3.51054737664155e-09	402	401	695	651	31.3112619053869	29.6772162386326	47.9144560809546	50.1245027972706
AT1G08360	-0.0726985024058199	6.77383841520799	0.505291602556258	0.594262576797819	1371	1549	1647	1322	106.785423065387	114.638423824544	113.546919662349	101.788928875563
AT1G08370	-0.0536916583181445	5.81740378231993	0.589578097277289	0.67219827270911	751	740	800	732	58.4944221167799	54.7659352034617	55.1533307406672	56.3611920854103
AT1G08380	-0.656296045341374	7.95761152278821	1.63153429418799e-09	1.06580149663376e-08	3762	4162	2961	2414	293.017331562352	308.0213815092	204.136265403894	185.868740019372
AT1G08390	-0.299372983250744	3.71998620983871	0.0602457496263823	0.0988352746176384	183	192	184	142	14.2536341509597	14.209539944682	12.6852660703534	10.9334552952572
AT1G08400	0.696855987896235	4.54243153953803	5.73948645740405e-08	3.07765247373673e-07	216	243	414	379	16.8239616208049	17.9839489924881	28.5418486582953	29.1815461753695
AT1G08410	-0.237283381583905	5.93346172102919	0.0144780369324818	0.0281001591513986	805	915	839	718	62.7004125219812	67.717338798875	57.8420556142747	55.2832457886948
AT1G08420	-0.011376229531571	7.00245398012439	0.93042674382807	0.953539115363067	1665	1682	1726	1797	129.684704160371	124.481490557058	118.993311072989	138.362106799839
AT1G08430	-0.462082598427703	4.82718689452261	8.77791337464925e-05	0.000277802972354183	407	447	372	291	31.700705461424	33.0815851837127	25.6462987944102	22.4058837388721
AT1G08440	2.49327106319308	1.77171500545866	1.09758056127377e-13	1.15010119556746e-12	8	17	90	62	0.62310968965944	1.25813634926872	6.20474970832506	4.77376217116863
AT1G08450	0.208732782028443	6.3090083063941	0.0473245920299891	0.079840703696089	915	997	1207	1144	71.2681707547985	73.7859964835829	83.2125877549816	88.0836116744664
AT1G08460	0.683464159543298	5.65932949208036	1.25379394457031e-12	1.17939238799828e-11	475	531	933	792	36.9971378235293	39.2982589095111	64.3225719763031	60.9809619284767
AT1G08465	-0.38577969857181	4.5408428733982	0.00492703592250489	0.0107621143990215	348	335	328	233	27.1052715001856	24.7926868826482	22.6128656036735	17.9401062239079
AT1G08470	-0.639969737210233	5.17151184981021	1.35454905444538e-09	8.94554748342036e-09	557	584	436	347	43.3840121425385	43.2206839984076	30.0585652536636	26.7176689257341
AT1G08480	0.0373697509646928	5.88692922360446	0.694382016261782	0.764137126516072	740	777	882	779	57.6376462934982	57.5042319636348	60.8065471415856	59.9800117958123
AT1G08490	-0.203929574550152	6.31383797165727	0.0455035627390646	0.0771611473577472	1063	1152	1082	968	82.7957000134981	85.2572396680918	74.5948798267523	74.5322868014715
AT1G08500	-0.504261111249191	3.43014514539291	0.00432967394222305	0.00958171060780975	149	177	130	115	11.6054179699071	13.0994196365037	8.96241624535842	8.8545588658773
AT1G08510	-0.175687733938992	6.91862255887326	0.0963190163573235	0.148664222899735	1618	1721	1675	1478	126.023934733622	127.367803358321	115.477286238272	113.800330467536
AT1G08520	-0.462035726099707	7.63222408769021	2.35586525817803e-05	8.2725941695342e-05	2941	3042	2403	2223	229.070699661052	225.132398498555	165.666817212279	171.162472685611
AT1G08530	-0.532061480240022	4.457513990398	5.90115833148383e-05	0.000192688890989363	344	329	277	221	26.7937166553559	24.3486387593769	19.096840768956	17.0161522552946
AT1G08540	-0.50488230435369	6.87897548695942	2.58875193931218e-06	1.06904863625145e-05	1783	1809	1409	1289	138.875572082848	133.8805091663	97.1388037670001	99.2480554618769
AT1G08550	-0.777005147281759	6.82228105671313	2.13138994774513e-13	2.16541635093713e-12	1843	1876	1239	1078	143.548894755294	138.83904654283	85.4187209846083	83.0018648470933
AT1G08560	-0.89025241610475	5.99068891362405	6.71627502383154e-21	1.20554081300387e-19	1045	1105	673	566	81.3937032117644	81.7788627024665	46.3977394855863	43.5798288529265
AT1G08570	-0.263580303277579	6.0192698259106	0.0220037452274136	0.0407148085931192	891	949	980	668	69.3988416858201	70.2336114974124	67.5628301573173	51.4334375861395
AT1G08580	-0.205885938415251	5.31336250105447	0.0405186720401922	0.0696692577406077	536	570	565	460	41.7483492071825	42.1845717107746	38.9520398355962	35.4182354635092
AT1G08590	-0.0756477973648429	5.1809680028676	0.563744594445908	0.648157337999598	462	504	466	506	35.9845845778327	37.3000423547902	32.1268151564386	38.9600590098601
AT1G08592	-0.0642734492492524	4.8854274746465	0.643552755905165	0.720106133644322	384	399	384	411	29.9092651036531	29.5292001975422	26.4735987555202	31.645423425005
AT1G08600	0.218897606716468	6.73020463902229	0.153004793020199	0.221504804091484	1337	1211	1414	1718	104.137206884334	89.6237128802597	97.4835120841292	132.279409839802
AT1G08610	0.606395075401968	5.33505421181978	3.19168358136287e-08	1.76285888010068e-07	433	395	701	644	33.7258119528172	29.2331681153613	48.3281060615096	49.5855296489129
AT1G08620	-0.0599037637165729	6.24500025527201	0.613503515922105	0.69450390187927	1014	997	1001	1047	78.979153164334	73.7859964835829	69.0106050892598	80.614983761509
AT1G08630	0.464894843698999	1.73085882403064	0.103392895996176	0.158153889900121	35	34	58	44	2.72610489226005	2.51627269853743	3.99861647869837	3.38783121824871
AT1G08640	0.015616873828364	6.56294327608231	0.886964040642318	0.919900910245601	1190	1255	1453	1190	92.6875663368417	92.8800657842493	100.172236957737	91.6254352208173
AT1G08650	0.151379044032295	6.32451823705667	0.157312316702745	0.226697296285694	952	1022	1330	1019	74.1500530694734	75.6361969972134	91.6924123563592	78.459091168078
AT1G08660	0.361112972367448	5.98218995755385	0.000268906266881297	0.000774765652893125	726	710	1099	876	56.5472043365942	52.5456945871052	75.7668881049915	67.4486397087697
AT1G08670	-0.58962422709895	2.03252751263717	0.0209285330970931	0.0389010789498943	62	62	49	39	4.82910009486066	4.58849727380355	3.37814150786586	3.00285039799317
AT1G08680	0.128986175677608	6.24514321533978	0.266594004341719	0.352593642626745	943	939	1065	1119	73.4490546686065	69.4935312919602	73.4228715485132	86.1587075731887
AT1G08700	0.875662604270606	6.16908345827517	4.85494539236381e-18	7.13318686253806e-17	623	695	1347	1229	48.5246670822289	51.4355742789269	92.8644206345983	94.6282856188105
AT1G08710	0.777341818131932	4.65068391779201	7.07345175977808e-10	4.88389998851238e-09	223	255	486	390	17.3691825992569	18.8720452390307	33.5056484249553	30.0285039799317
AT1G08720	0.0102226026157529	5.76546439231747	0.925866941301934	0.949942721062516	727	679	782	728	56.6250930478016	50.2514459502034	53.9123807990022	56.0532074292059
AT1G08730	-0.1749765348558	2.25225795313313	0.536122839790304	0.622326918763808	57	71	53	67	4.43965653882351	5.25456945871052	3.6539081615692	5.15874299142417
AT1G08750	-0.320783126656633	4.67729639384007	0.00896156155359233	0.01836227431541	352	385	353	278	27.4168263450154	28.4930879099091	24.3364071893194	21.4049336062077
AT1G08760	0.174042368103846	5.65973884282996	0.0743082535769027	0.118588278487452	596	637	768	714	46.4216718796283	47.1431090873042	52.9471975110405	54.9752611324904
AT1G08770	0.438821476111368	4.48492119764488	0.00210687499882985	0.00500287715828936	232	259	418	296	18.0701810001238	19.1680773212116	28.8176153119986	22.7908645591277
AT1G08780	-0.319601191674236	5.15439410293152	0.00249717635502622	0.0058427195774042	487	540	481	398	37.9318023580184	39.964331094418	33.1609401078261	30.6444732923406
AT1G08800	-0.233264024781388	5.48777918543182	0.037071249850085	0.0644442291356364	646	612	570	569	50.3161074399998	45.2929085736738	39.2967481527254	43.8108173450799
AT1G08810	-0.277019760251716	4.26167015574945	0.0422224130791036	0.0722153677671523	259	285	268	212	20.1731762027244	21.0922858553873	18.4763657981235	16.3231867788347
AT1G08820	0.108618512917515	5.84390485196143	0.251304681601766	0.335438731420834	708	727	876	775	55.1452075348605	53.8038309363739	60.3928971610306	59.6720271396079
AT1G08830	0.414789847175396	5.85949221553932	1.35517751180611e-05	4.96349488332562e-05	650	641	1002	838	50.6276622848295	47.4391411694851	69.0795467526856	64.5227854748276
AT1G08840	-0.298551704912607	4.96121886082072	0.00784516847622609	0.0163511334136172	447	444	407	366	34.8162539097212	32.859561122077	28.0592570143144	28.1805960427052
AT1G08845	0.19043006953357	4.14834911646003	0.218723788249475	0.298805472382868	216	211	306	217	16.8239616208049	15.6156923350411	21.0961490083052	16.7081675990902
AT1G08860	-0.424703764392565	0.156756538565961	0.386777935340134	0.479824284314645	15	14	12	11	1.16833066811145	1.03611228763306	0.827299961110008	0.846957804562177
AT1G08880	-0.38621175851515	5.91079921381076	5.79867113069891e-05	0.000189627730872961	876	896	809	642	68.2305110177087	66.3111864085158	55.7738057114997	49.4315373208107
AT1G08890	-0.949350059947249	5.16420102154318	6.42366070918854e-17	8.66914558769282e-16	603	626	395	287	46.9668928580803	46.3290208613068	27.2319570532044	22.0978990826677
AT1G08900	-0.251423768821009	4.52365498006274	0.051782148055555	0.0864469878416493	300	348	315	266	23.366613362229	25.7547911497361	21.7166239791377	20.4809796375945
AT1G08910	0.750423494223043	6.1663708457954	1.15820821482169e-08	6.82996643202323e-08	689	701	1153	1320	53.6653220219193	51.8796224021982	79.4897379299866	101.634936547461
AT1G08920	0.505372188313619	5.61277322893828	5.78743178256431e-07	2.65020166941186e-06	513	536	902	693	39.9569088494116	39.6682990122372	62.1853804101022	53.3583416874171
AT1G08930	-0.133801767572887	6.71834771375929	0.202756650882704	0.280743493649091	1389	1477	1519	1272	108.18741986712	109.309846345288	104.722386743842	97.9391206730081
AT1G08940	-0.165803978645937	4.43429069559318	0.254632920154717	0.339067865268302	275	317	334	232	21.4193955820433	23.4605425128343	23.0265155842285	17.8631100598568
AT1G08960	-0.156402518355434	4.76242243391841	0.215703862000789	0.295405118596436	372	369	358	350	28.974600569164	27.3089595811857	24.6811155064486	26.9486574178874
AT1G08970	-0.376972879796197	5.70970123566252	0.000202343726380175	0.000596692649296938	728	810	721	547	56.702981759009	59.946496641627	49.7069393300263	42.1169017359555
AT1G08980	-0.143672635336719	6.39673831464102	0.177915447546664	0.251510854485711	1119	1181	1255	975	87.1574678411142	87.4034722639031	86.5217875994216	75.0712599498293
AT1G08990	0.447258480313322	4.21504329037405	0.00124399107017553	0.00310261466657616	202	203	319	271	15.7335196639009	15.0236281706794	21.992390632841	20.86596045785
AT1G09000	0.217619930562973	4.39260854619425	0.103612881276275	0.15844571464847	235	267	324	298	18.3038471337461	19.7601414855734	22.3370989499702	22.9448568872299
AT1G09010	-0.31428725243967	6.93279408579525	0.00398317393143536	0.00887827213291689	1731	1792	1552	1464	134.825359100061	132.622372817032	106.997461636894	112.722384170821
AT1G09020	-0.385177390090349	6.4370758745625	0.00108206232667329	0.00273808705120535	1264	1288	1018	1056	98.4513309661915	95.3223304622415	70.182613367499	81.307949237969
AT1G09040	0.360755319785492	4.22102563634751	0.0109311701101408	0.021845227236409	211	210	294	282	16.4345180647677	15.5416843144959	20.2688490471952	21.7129182624122
AT1G09050	0.42850332800188	3.86354161879025	0.0053481946787756	0.0115961860543277	160	159	251	208	12.4621937931888	11.7672752666898	17.3043575198843	16.0152021226302
AT1G09060	0.269362434077677	6.4805666977135	0.0174048934735706	0.033117368984652	1043	1061	1350	1345	81.2379257893495	78.5225097984769	93.0712456248759	103.559840648739
AT1G09070	0.424747535453466	6.58571445186782	4.55504699064208e-05	0.000152052106974194	1043	1088	1647	1408	81.2379257893495	80.5207263531978	113.546919662349	108.410598983959
AT1G09080	-3.16801904363422	2.41789253304081	6.28742030240857e-21	1.13043337185226e-19	137	111	8	21	10.6707534354179	8.21489028051926	0.551533307406672	1.61691944507325
AT1G09090	-1.42847434777874	4.14672045004514	5.59221655912927e-16	7.09273474866537e-15	337	334	117	147	26.2484956769039	24.718678862103	8.06617462082257	11.3184361155127
AT1G09100	0.104432389532805	5.84684812996866	0.280735581558012	0.368066871398648	720	720	912	744	56.0798720693496	53.2857747925574	62.8747970443606	57.2851460540236
AT1G09130	-0.497303023613134	6.92832234612144	5.30160402149704e-06	2.08235491168339e-05	1840	1869	1443	1355	143.315228621671	138.320990399014	99.4828203234784	104.32980228925
AT1G09140	1.47740735197647	7.06599836833841	7.44560919994429e-41	3.96022463843115e-39	908	931	2844	2612	70.7229497763465	68.9014671275985	196.070090783072	201.113980501491
AT1G09150	0.157586209085517	5.72352528158972	0.0964721373457246	0.148858209082734	629	668	845	701	48.9919993494735	49.437357724206	58.2557055948297	53.974310999826
AT1G09155	1.18648622287866	1.76608816721763	0.000188177481080242	0.000558484616646928	20	31	78	47	1.5577742241486	2.29424863690178	5.37744974721505	3.61881971040203
AT1G09157	5.28485292010128	0.174514347435844	6.30857765224183e-11	4.9638304434844e-10	0	1	36	16	0	0.0740080205452186	2.48189988333002	1.23193862481771
AT1G09160	0.224591301510497	6.01621390839241	0.0176254584452852	0.03349886790341	765	785	1048	887	59.584864073684	58.0962961279966	72.250863270274	68.2955975133319
AT1G09170	-1.07324462813688	2.59574364786839	3.05847606563193e-06	1.24712493611947e-05	100	110	50	56	7.788871120743	8.14088225997404	3.4470831712917	4.31178518686199
AT1G09180	1.43472306074496	1.30129680969965	2.40591617500387e-05	8.43197463077505e-05	20	12	51	42	1.5577742241486	0.888096246542623	3.51602483471753	3.23383889014649
AT1G09190	0.44621656749106	4.5862380435639	0.000419096998650952	0.00115842873108194	268	257	408	356	20.8741746035912	19.0200612801212	28.1281986777403	27.4106344021941
AT1G09195	-0.836019864762293	3.71175570656082	2.08870039298066e-06	8.75881878803351e-06	231	203	129	130	17.9922922889163	15.0236281706794	8.89347458193258	10.0095013266439
AT1G09200	-1.08697648128552	5.57218229786645	5.22062377981075e-28	1.48678158327655e-26	808	876	442	403	62.9340786556035	64.8310259976115	30.4722152342186	31.0294541125961
AT1G09210	-0.0172245486095408	7.5184401919487	0.873914118174844	0.910412859608866	2346	2453	2691	2368	182.726916492631	181.541674397421	185.522016278919	182.326916473021
AT1G09220	0.44667221854692	2.95973984339144	0.0712658460496426	0.114355229600953	88	79	157	89	6.85420658625384	5.84663362307227	10.8238411578559	6.85265860054852
AT1G09230	0.400142995839678	5.13349352600511	0.000339672430947614	0.000957551497011454	408	375	590	514	31.7785941726314	27.753007704457	40.675581421242	39.576028322269
AT1G09240	-0.417506799799834	4.31648139425826	0.0032770200601262	0.00746453367532262	290	300	234	236	22.5877262501547	22.2024061635656	16.1323492416451	18.1710947160612
AT1G09250	0.0212153856866843	5.09099008355918	0.879474086073394	0.914755902122255	435	442	556	399	33.8815893752321	32.7115450809866	38.3315648647637	30.7214694563917
AT1G09270	-0.245913730963289	6.74691409943855	0.0196214720830127	0.0367803028136356	1465	1567	1449	1278	114.106961918885	115.970568194357	99.8964703040334	98.4010976573147
AT1G09280	0.334395344587059	5.54814823234922	0.000813230626044699	0.0021084728573233	516	558	811	638	40.1905749830339	41.296475464232	55.9116890383513	49.1235526646063
AT1G09290	-0.680889698499904	4.56993751247846	5.60972182816679e-07	2.5742561512592e-06	345	415	289	218	26.8716053665634	30.7133285262657	19.924140730066	16.7851637631413
AT1G09300	-0.138172195464144	5.07492687799833	0.198389681665968	0.275807869992047	453	463	491	399	35.2835861769658	34.2657135124362	33.8503567420845	30.7214694563917
AT1G09310	-0.0832876654929437	7.31002752377352	0.448784829219115	0.540609468714072	1982	2270	2340	1946	154.375425613126	167.998206637646	161.323492416451	149.834535243454
AT1G09320	0.403412333180287	5.15201993767808	0.000103324399091935	0.000322671288630605	386	407	603	517	30.065042526068	30.121264361904	41.5718230457779	39.8070168144223
AT1G09330	0.0659271437473464	5.71835231371558	0.541453257963755	0.627406938865413	623	714	857	642	48.5246670822289	52.8417266692861	59.0830055559397	49.4315373208107
AT1G09340	-0.588383384971768	7.65455743027298	5.40231282080347e-08	2.90618717214319e-07	2992	3312	2423	2053	233.043023932631	245.114564045764	167.045650480796	158.073124796923
AT1G09350	-2.39916243727667	3.21349908793617	1.15000686636744e-30	3.85723323138173e-29	203	202	49	33	15.8114083751083	14.9496201501342	3.37814150786586	2.54087341368653
AT1G09380	2.44129349054351	2.23002038758081	1.65864043179893e-18	2.52590568494516e-17	21	15	112	98	1.63566293535603	1.11012030817828	7.7214663036934	7.54562407700848
AT1G09390	-0.949696684872899	4.07769305204113	1.78130323423447e-08	1.0218361481925e-07	314	262	184	136	24.457055319133	19.3901013828473	12.6852660703534	10.4714783109505
AT1G09400	1.06362743322871	1.56872887457207	0.000423507151611946	0.00116868371021501	22	25	54	51	1.71355164656346	1.85020051363046	3.72284982499503	3.92680436660646
AT1G09410	-0.0468489941070991	2.86620573361317	0.823869529725259	0.87043781229639	93	96	114	82	7.24365014229099	7.10476997234098	7.85934963054507	6.31368545219077
AT1G09415	0.0909139715583916	4.38010058787771	0.499465224907983	0.588462720328364	262	259	322	271	20.4068423363467	19.1680773212116	22.1992156231185	20.86596045785
AT1G09420	0.163230066574886	5.12723021366408	0.128077598923642	0.190383723148295	407	448	561	462	31.700705461424	33.1555932042579	38.6762731818929	35.5722277916114
AT1G09421	0.158898241110949	3.74375717759527	0.35014903353429	0.441880912812726	145	181	218	171	11.2938631250774	13.3954517186846	15.0292826268318	13.1663440527393
AT1G09430	-0.18598461430834	6.48874710173457	0.0834898162702892	0.131307809296222	1160	1328	1279	1057	90.3509050006188	98.2826512840503	88.1763875216416	81.3849454020201
AT1G09440	-0.124853581065114	4.16060604761084	0.388278046777386	0.4812944475419	240	242	265	208	18.6932906897832	17.9099409719429	18.269540807846	16.0152021226302
AT1G09450	-0.394895528298996	3.95705573961257	0.00725252243153297	0.0152477222715265	222	234	196	174	17.2912938880495	17.3178768075811	13.5125660314635	13.3973325448926
AT1G09460	-0.284083474807966	4.18209245434281	0.0875273713159057	0.136836790211546	244	272	210	239	19.0048455346129	20.1301815882995	14.4777493194251	18.4020832082146
AT1G09470	-0.168784355998547	4.7671229670869	0.202641338403144	0.280650946753885	331	417	398	313	25.7811634096593	30.8613445673561	27.4387820434819	24.0997993479965
AT1G09480	-0.841015840408413	2.27510805937639	0.000437056353874164	0.00120301369043927	74	84	50	44	5.76376462934982	6.21667372579836	3.4470831712917	3.38783121824871
AT1G09486	0.41037230728841	2.62359780337637	0.0703123131334952	0.113034114179567	71	63	97	93	5.53009849572753	4.66250529434877	6.68734135230589	7.16064325675295
AT1G09490	0.389824855556805	5.56788552778831	0.000444876078192053	0.00122267676961066	522	543	873	625	40.6579072502785	40.1863551560537	60.1860721707531	48.1226025319419
AT1G09500	0.202300969000986	3.39953519146579	0.334025115233088	0.425366998748503	102	150	178	132	7.94464854315786	11.1012030817828	12.2716160897984	10.1634936547461
AT1G09520	0.071145590721544	4.89958703902493	0.530608422611059	0.617345774130528	371	383	445	400	28.8967118579565	28.3450718688187	30.6790402244961	30.7984656204428
AT1G09530	0.687578394474968	5.76622746314218	1.75317425827957e-11	1.47635368951979e-10	561	519	971	885	43.6955669873682	38.4101626629684	66.9423551864848	68.1416051852297
AT1G09540	0.406176267866283	2.01960327508184	0.156459953102262	0.225708797598363	40	47	78	46	3.1155484482972	3.47837696562527	5.37744974721505	3.54182354635092
AT1G09560	0.190748665611149	6.22179994634526	0.0695498869500933	0.112007576749831	883	928	1112	1086	68.7757319961607	68.6794430659628	76.6631297295274	83.6178341595022
AT1G09570	0.108376395331495	7.54070379834502	0.358195543588662	0.450515908856935	2293	2369	2651	2684	178.598814798637	175.325000671623	182.764349741886	206.657704313171
AT1G09575	0.139241545625205	2.96126374279392	0.498557277212736	0.587552485760486	96	93	128	95	7.47731627591328	6.88274591070533	8.82453291850675	7.31463558485516
AT1G09580	0.459194097061776	5.1701868598262	1.37717097911074e-05	5.03554969126913e-05	395	390	632	522	30.7660409269349	28.8631280126352	43.5711312851271	40.1919976346778
AT1G09590	-0.472745272791539	6.48314752003754	9.94114596850389e-06	3.73111049226051e-05	1281	1426	1158	928	99.7754390567179	105.535437297482	79.8344462471157	71.4524402394273
AT1G09600	-0.486225197622277	2.69596433914775	0.0270635330138915	0.0489258355493552	103	90	76	71	8.02253725436529	6.66072184906967	5.23956642036338	5.46672764762859
AT1G09610	0.185572813377762	2.55087634516526	0.413256277757747	0.506413376453829	63	76	95	74	4.90698880606809	5.62460956143661	6.54945802545423	5.69771613978192
AT1G09620	-0.190166606237127	7.83235749296581	0.12930451832144	0.191957679032259	3119	3202	2847	3024	242.934890255974	236.97368178579	196.276915773349	232.836400090547
AT1G09630	-0.618902720693819	5.10767878022678	3.58503934264654e-08	1.97208970278257e-07	505	581	424	332	39.3337991597522	42.998659936772	29.2312652925536	25.5627264649675
AT1G09640	0.00978504036133101	6.89338433983945	0.928757573170549	0.95232319482962	1512	1569	1755	1554	117.767731345634	116.118584235448	120.992619312339	119.65203893542
AT1G09645	-0.0784595274843913	4.62664687675881	0.564439777227458	0.648811250893219	320	337	395	273	24.9243875863776	24.9407029237387	27.2319570532044	21.0199527859522
AT1G09650	0.374067134088865	1.29193366733691	0.274574776806416	0.361321158903403	20	32	40	32	1.5577742241486	2.36825665744699	2.75766653703336	2.46387724963542
AT1G09660	0.522068532773931	6.35821569368368	3.84922892174113e-07	1.8135500831677e-06	862	887	1416	1263	67.1400690608047	65.6451142236089	97.6213954109809	97.2461551965481
AT1G09680	0.964584716853424	3.49800798325026	3.88344891587568e-07	1.82848177312689e-06	81	115	210	197	6.30898560780183	8.51092236270014	14.4777493194251	15.1682443180681
AT1G09690	-0.0814464707394045	7.18558029689194	0.505427974668546	0.594390748294701	1810	2088	2306	1649	140.978567285448	154.528746898416	158.979475859973	126.966674520275
AT1G09700	0.887513881025702	5.48254722431619	1.02019271970526e-18	1.57686625429657e-17	380	433	861	744	29.5977102588234	32.0454728960796	59.358772209643	57.2851460540236
AT1G09710	1.36801386264638	4.88359485022344	1.15812716891055e-30	3.8784749525506e-29	215	210	639	534	16.7460729095975	15.5416843144959	44.0537229291079	41.1159516032911
AT1G09730	-0.0950795741260178	6.04094168822107	0.387243404273769	0.480313735490688	867	900	868	889	67.5295126168418	66.6072184906967	59.8413638536239	68.4495898414341
AT1G09740	0.356567047200803	5.6437136859132	0.000197055309543486	0.00058268119258798	541	597	844	712	42.1377927632196	44.1827882654955	58.1867639314039	54.8212688043882
AT1G09750	-0.782841334142321	6.93038166795464	9.69931522584269e-10	6.53882695607369e-09	1956	2060	1178	1293	152.350319121733	152.45652232315	81.2132795156324	99.5560401180813
AT1G09760	-0.191435570589194	5.98202318887604	0.0432078947393526	0.0737207739396721	845	907	892	747	65.8159609702784	67.1252746345132	61.4959637758439	57.5161345461769
AT1G09770	0.042467545808857	7.44750293519531	0.72907399325776	0.792547950092003	2202	2272	2384	2501	171.510942078761	168.146222678737	164.356925607188	192.567406291819
AT1G09780	-0.747804292003852	7.66106995587272	5.78625489627412e-12	5.09401693728376e-11	3164	3444	2208	1985	246.439882260309	254.883622757733	152.223192844241	152.837385641447
AT1G09794	-0.119953548785174	3.08330696700244	0.554770656033112	0.639933982170551	113	113	118	104	8.80142436643959	8.3629063216097	8.13511628424841	8.00760106131512
AT1G09795	-0.367533749485311	6.55666754700802	0.000435944201337337	0.00120025692885328	1322	1438	1226	1057	102.968876216222	106.423533544024	84.5224793600724	81.3849454020201
AT1G09800	0.65441833225474	4.7026330460256	3.65826634137614e-07	1.72883357739991e-06	275	247	459	418	21.4193955820433	18.279981074669	31.6442235124578	32.1843965733627
AT1G09810	0.318373419245188	5.01372146795756	0.00565482093054681	0.0121959122454578	348	397	509	480	27.1052715001856	29.3811841564518	35.0913066837495	36.9581587445313
AT1G09812	0.668666116235268	1.21048550852758	0.0774314987932918	0.122930789034547	21	22	51	23	1.63566293535603	1.62817645199481	3.51602483471753	1.77091177317546
AT1G09815	-0.142769610885735	5.18600105731461	0.201748007741246	0.279624835280867	466	526	549	413	36.2961394226624	38.928218806785	37.8489732207828	31.7994157531072
AT1G09820	-0.189430481150228	4.05446086348945	0.295158391724981	0.383638731362231	220	237	271	161	17.1355164656346	17.5399008692168	18.683190788401	12.3963824122282
AT1G09830	0.374902590492644	6.36525297646881	0.000296900172069926	0.000848772313804436	884	982	1395	1188	68.8536207073681	72.6758761754046	96.1736204790384	91.4714428927151
AT1G09840	-0.35091636329896	6.25332855461434	0.000378103059444252	0.00105438376933946	1084	1140	1012	851	84.4313629488541	84.3691434215492	69.768963386944	65.523735607492
AT1G09850	0.406626319390768	6.07379468613451	2.04786688017644e-05	7.26037561945907e-05	736	768	1155	975	57.3260914486685	56.8381597787279	79.6276212568382	75.0712599498293
AT1G09860	0.737677116835431	1.80772843617977	0.0101057222509384	0.0203738646012277	26	39	66	50	2.02510649139318	2.88631280126352	4.55014978610504	3.84980820255535
AT1G09870	0.213124380682247	5.95045535227574	0.03291718240722	0.0581138769459065	715	773	1042	805	55.6904285133125	57.208199881454	71.837213289719	61.9819120611411
AT1G09880	-1.88209168221535	1.36218916339436	2.41307919456803e-08	1.35453263324679e-07	45	56	14	15	3.50499200433435	4.14444915053224	0.965183287961676	1.1549424607666
AT1G09890	0.295882864716849	3.51286681076335	0.0833680187497972	0.131150337183133	127	136	176	168	9.89186632334361	10.0650907941497	12.1337327629468	12.935355560586
AT1G09900	-0.184611414921014	5.68694534633899	0.110797477880151	0.168023484799242	709	714	644	685	55.2230962460679	52.8417266692861	44.3984312462371	52.7423723750083
AT1G09910	-1.04691707728488	5.12337587631509	2.58934143760349e-21	4.80267508866952e-20	585	637	324	306	45.5648960563466	47.1431090873042	22.3370989499702	23.5608261996387
AT1G09920	-0.155423909491253	5.33826859975071	0.12556006488278	0.187192839243007	534	573	592	471	41.5925717847676	42.4065957724102	40.8134647480937	36.2651932680714
AT1G09930	1.870750284918	-0.167803679134593	0.000953022448870038	0.00243656222466172	4	4	19	13	0.31155484482972	0.296032082180874	1.30989160509085	1.00095013266439
AT1G09932	-1.43447796270055	3.36917202212334	2.53361375168416e-13	2.55849008959041e-12	171	220	82	72	13.3189696164705	16.2817645199481	5.65321640091839	5.5437238116797
AT1G09940	-0.168850309231799	5.63171834774824	0.0973211153794068	0.149986899002096	647	717	737	562	50.3939961512072	53.0637507309217	50.8100059448396	43.2718441967221
AT1G09950	2.61542066594414	2.41274541696769	5.20539684941632e-22	1.02228341202881e-20	16	21	139	105	1.24621937931888	1.55416843144959	9.58289121619092	8.08459722536623
AT1G09960	0.203690900521695	5.05084040200015	0.0625000976654813	0.102032243995984	394	404	512	468	30.6881522157274	29.8992403002683	35.298131674027	36.0342047759181
AT1G09970	-0.101445665897404	7.6370576336657	0.400264184643706	0.493278043668184	2625	2737	2615	2687	204.457866919504	202.559952232263	180.282449858556	206.888692805324
AT1G09980	-0.153690242364126	6.07363448686946	0.143648591453969	0.209733543680067	885	959	887	875	68.9315094185756	70.9736917028646	61.1512554587147	67.3716435447186
AT1G09995	0.704989170446797	3.57950720384231	0.000442109977714554	0.00121569039868012	95	138	239	168	7.39942756470585	10.2131068352402	16.4770575587743	12.935355560586
AT1G10000	0.149988711451683	1.91333892266579	0.6271038594026	0.705922857811798	51	38	62	44	3.97232427157893	2.81230478071831	4.27438313240171	3.38783121824871
AT1G10020	-0.279430619251912	5.16588206632528	0.00906485089484513	0.0185563936674874	521	500	486	413	40.580018539071	37.0040102726093	33.5056484249553	31.7994157531072
AT1G10030	-0.289506522717979	4.78783192510661	0.0276663662673451	0.049882669854408	382	406	409	283	29.7534876812383	30.0472563413587	28.1971403411661	21.7899144264633
AT1G10040	0.275725444720014	3.85427268390294	0.125772492421	0.187393673740345	184	152	253	184	14.3315228621671	11.2492191228732	17.442240846736	14.1672941854037
AT1G10050	1.00005977839267	5.7692065603096	3.66902254456977e-19	5.84163303299403e-18	467	475	986	1015	36.3740281338698	35.1538097589788	67.9764801378723	78.1511065118736
AT1G10060	-1.6444612785097	4.79934900309727	1.07301482891179e-41	5.88017545510473e-40	530	569	200	175	41.2810169399379	42.1105636902294	13.7883326851668	13.4743287089437
AT1G10070	-0.319989296381543	2.74985154062099	0.181726545658777	0.25601452657369	91	100	72	90	7.08787271987613	7.40080205452186	4.96379976666005	6.92965476459963
AT1G10090	-0.580019012296011	5.76196318210175	4.16199696183836e-09	2.60587120798772e-08	806	886	681	530	62.7783012331886	65.5711062030636	46.9492727929929	40.8079669470867
AT1G10095	0.309669260989691	3.49358248761848	0.0678970844094412	0.109663190590152	127	131	177	164	9.89186632334361	9.69505069142363	12.2026744263726	12.6273709043815
AT1G10110	0.742174096101803	2.08057004891294	0.0040466014889826	0.00900669732434989	41	38	71	70	3.19343715950463	2.81230478071831	4.89485810323421	5.38973148357749
AT1G10120	-0.163712745668978	5.36417196269973	0.100795029069158	0.154714452244292	542	588	570	506	42.2156814744271	43.5167160805885	39.2967481527254	38.9600590098601
AT1G10130	0.226771219849975	6.59553954906866	0.0502317281156296	0.0842084767738337	1145	1171	1428	1450	89.1825743325074	86.663392058451	98.4486953720909	111.644437874105
AT1G10140	-0.0127400386541083	4.28913101060643	0.952931531589731	0.970233985503836	230	278	299	239	17.9144035777089	20.5742297115708	20.6135573643244	18.4020832082146
AT1G10150	0.166765137177377	4.904093499823	0.158525918947543	0.228203712575829	347	384	494	384	27.0273827889782	28.4190798893639	34.057181732362	29.5665269956251
AT1G10170	0.335492541361167	7.04360351139161	0.0118391503870027	0.0234417338091555	1480	1554	1906	2142	115.275292586996	115.00846392727	131.40281048964	164.925783397471
AT1G10180	-0.16279924171003	5.96792024861718	0.090741876347049	0.141251664773496	841	877	856	780	65.5044061254486	64.9050340181567	59.0140638925139	60.0570079598634
AT1G10200	-0.118990440157499	6.53435330214525	0.270982559061256	0.357519064347593	1194	1317	1388	1087	92.9991211816714	97.4685630580529	95.6910288350576	83.6948303235533
AT1G10210	-0.0654797821126837	3.95944567862664	0.686790786829988	0.757511911816903	218	192	227	192	16.9797390432197	14.209539944682	15.6497575976643	14.7832634978125
AT1G10220	2.68963066871472	1.41997455288338	4.62270087041047e-11	3.68542364396685e-10	10	7	79	41	0.7788871120743	0.51805614381653	5.44639141064088	3.15684272609539
AT1G10230	0.274427718071553	4.77219956942122	0.0327219381729336	0.0577973938052118	311	329	480	350	24.2233891855107	24.3486387593769	33.0919984444003	26.9486574178874
AT1G10240	1.03237911446811	5.16647207263842	2.24167826089316e-21	4.17926631783871e-20	288	322	697	633	22.4319488277398	23.8305826155604	48.0523394078063	48.7385718443507
AT1G10270	0.0722374397668887	6.05914522223666	0.616491157884169	0.69704968567938	840	849	836	1037	65.4265174142412	62.8328094428906	57.6352306239972	79.8450221209979
AT1G10280	0.121525870855065	4.05921219703186	0.414624312461884	0.507774390786419	196	216	264	215	15.2661873966563	15.9857324377672	18.2005991444202	16.554175270988
AT1G10290	-0.414332716954939	7.13519301774341	0.000564031401772855	0.00151748641828325	2062	2117	1635	1692	160.606522509721	156.674979494228	112.719619701239	130.277509574473
AT1G10300	0.556701088216442	2.92984487239692	0.00600647224416733	0.0128699105618755	71	86	126	120	5.53009849572753	6.3646897668888	8.68664959165508	9.23953968613284
AT1G10310	-0.173268959611794	5.18318812225917	0.0943545040384417	0.14607883941915	496	503	507	439	38.6328007588853	37.2260343342449	34.9534233568978	33.801316018436
AT1G10320	0.0886446377890979	5.28371251149144	0.560882995103881	0.645646184847726	477	503	486	613	37.1529152459441	37.2260343342449	33.5056484249553	47.1986485633286
AT1G10330	0.250632598673758	2.39052611731008	0.328319791621361	0.419307191500421	65	56	71	82	5.06276622848295	4.14444915053224	4.89485810323421	6.31368545219077
AT1G10340	0.0827606090620063	3.00391651445704	0.717938464667706	0.783307321355148	90	109	135	91	7.0099840086687	8.06687423942882	9.30712456248759	7.00665092865073
AT1G10350	-0.139940196356556	5.23449086943744	0.204177260621311	0.282363671472284	484	541	568	428	37.6981362243961	40.0383391149633	39.1588648258737	32.9543582138738
AT1G10360	0.0184359065541485	5.19555482278704	0.886819659141623	0.919839089142164	444	501	586	439	34.5825877760989	37.0780182931545	40.3998147675387	33.801316018436
AT1G10370	0.428620475570974	5.5218986453253	9.60447172262075e-06	3.60974438608578e-05	487	529	797	664	37.9318023580184	39.1502428684206	54.9465057503897	51.125452929935
AT1G10380	-0.347982921192001	4.52362101092291	0.0166650942084556	0.0318745998076587	342	325	270	287	26.6379392329411	24.052606677196	18.6142491249752	22.0978990826677
AT1G10390	0.0315052785716023	7.35593591640493	0.822201605001845	0.868887121019968	2082	2133	2102	2448	162.164296733869	157.859107822951	144.915376521103	188.48660959711
AT1G10400	-1.51511267911309	2.11333578101457	1.17415632026254e-07	6.0052713424505e-07	94	69	35	26	7.32153885349842	5.10655341762008	2.41295821990419	2.00190026532878
AT1G10410	0.608440494471968	6.44606719728251	5.30602930885977e-09	3.27305690823098e-08	875	919	1551	1367	68.1526223065013	68.0133708810559	106.928519973468	105.253756257863
AT1G10417	1.40184511722526	2.75214043676294	9.81306353651346e-10	6.60320284669391e-09	51	42	152	112	3.97232427157893	3.10833686289918	10.4791328407268	8.62357037372398
AT1G10430	-0.146025244576641	5.69362614651008	0.141563299954096	0.207333817392443	678	735	772	595	52.8085461986376	54.3958951007357	53.2229641647438	45.8127176104086
AT1G10450	0.451139279035448	6.23505090079936	0.000513230229755678	0.00139081034164935	813	840	1117	1273	63.3235222116406	62.1667372579836	77.0078380466565	98.0161168370592
AT1G10460	-0.369722742979512	2.11313562247555	0.153376370349568	0.221968697096097	59	64	62	40	4.59543396123837	4.73651331489399	4.27438313240171	3.07984656204428
AT1G10470	-0.54448254365316	6.01193947208591	3.09077965188787e-08	1.70886647708582e-07	1010	980	805	655	78.6675983195043	72.5278601343142	55.4980390577963	50.4324874534751
AT1G10480	-0.483706982003152	2.15404447294901	0.100077072417879	0.153710280171307	80	51	50	50	6.2310968965944	3.77440904780615	3.4470831712917	3.84980820255535
AT1G10490	0.0232130895823822	6.55751209988078	0.829496924738327	0.87472242401217	1164	1266	1364	1265	90.6624598454485	93.6941540102467	94.0364289128375	97.4001475246503
AT1G10500	-0.157044344620341	5.67703420737422	0.09675861043111	0.149254086861242	690	711	724	618	53.7432107331267	52.6197026076504	49.9137643203038	47.5836293835841
AT1G10510	-0.0259392605973108	6.39189675860621	0.807312845064493	0.856364065438682	1065	1138	1227	1081	82.951477435913	84.2211273804587	84.5914210234983	83.2328533392466
AT1G10520	0.437543554516969	3.24890969276293	0.0523084696156642	0.0872048935338042	122	84	152	146	9.50242276730646	6.21667372579836	10.4791328407268	11.2414399514616
AT1G10522	0.148437836818366	5.82358032767358	0.114188782900195	0.172515370211441	677	718	890	761	52.7306574874301	53.1377587514669	61.3580804489922	58.5940808428924
AT1G10530	-0.214512103035207	2.77221388270205	0.392959819181643	0.486002428712469	108	79	87	85	8.41198081040244	5.84663362307227	5.99792471804756	6.54467394434409
AT1G10540	1.00839764237195	1.78932036434525	0.00257284608633466	0.00599842425005893	27	30	48	73	2.10299520260061	2.22024061635656	3.30919984444003	5.62071997573081
AT1G10550	-0.262727892515094	2.09049132292393	0.320833569506622	0.411458137055578	62	55	53	51	4.82910009486066	4.07044112998702	3.6539081615692	3.92680436660646
AT1G10560	-0.8324260934624	2.15449361460286	0.00456051009076354	0.0100423774205641	58	87	38	48	4.51754525003094	6.43869778743402	2.61978321018169	3.69581587445313
AT1G10570	-0.383391060773295	5.50634426505353	0.000224461611467532	0.000655591040438346	685	651	615	482	53.3537671770896	48.1792213749373	42.3991230068879	37.1121510726336
AT1G10580	-0.207036496079541	6.39770909658989	0.0817311444127569	0.128814551884758	1158	1191	1055	1104	90.195127578204	88.1435524693553	72.7334549142548	85.0037651124221
AT1G10585	0.627000869864068	0.657686338350938	0.134547625075376	0.198586547763091	16	13	26	22	1.24621937931888	0.962104267087841	1.79248324907168	1.69391560912435
AT1G10590	-0.123533480123299	6.32103991542762	0.248616994118293	0.332590717444703	1048	1120	1214	919	81.6273693453867	82.8889830106448	83.6951793989624	70.7594747629673
AT1G10600	0.591849551821135	5.03602748420816	6.96710297051285e-08	3.68853626648206e-07	337	340	598	493	26.2484956769039	25.1627269853743	41.2271147286487	37.9591088771957
AT1G10610	0.45914789054195	4.00458744528013	0.0018920793721432	0.00453551468627854	168	180	265	245	13.0853034828482	13.3214436981393	18.269540807846	18.8640601925212
AT1G10630	-0.11968305491753	6.03800797670986	0.219337744054305	0.299474542828896	873	905	908	836	67.9968448840864	66.9772585934228	62.5990303906572	64.3687931467254
AT1G10640	-1.37156217385889	4.58166469865472	2.39501666687095e-24	5.42528775446414e-23	433	466	217	155	33.7258119528172	34.4877375740719	14.960340963406	11.9344054279216
AT1G10650	0.760179466746901	5.53907756685533	8.98277971728024e-13	8.5685847316351e-12	422	473	926	698	32.8690361295355	35.0057937178884	63.8399803323223	53.7433225076727
AT1G10657	-0.793606013317672	3.88540432014768	8.03854470730565e-06	3.06634661088486e-05	239	246	187	114	18.6154019785758	18.2059730541238	12.892091060631	8.7775627018262
AT1G10660	1.05477457966221	5.96156616194405	1.28601691193786e-28	3.83349629202796e-27	513	537	1259	1071	39.9569088494116	39.7423070327824	86.797554253125	82.4628916987356
AT1G10670	-0.137293225750217	7.15949110917956	0.203513421925685	0.28158918446884	1863	2035	1985	1791	145.106668979442	150.60632180952	136.84920190028	137.900129815533
AT1G10680	-1.32361659827662	0.421669789192607	0.00281043828799932	0.00649651909755787	24	21	8	11	1.86932906897832	1.55416843144959	0.551533307406672	0.846957804562177
AT1G10682	-1.15939784061373	4.47600231121719	4.1757688515686e-19	6.62414911168787e-18	391	408	208	174	30.4544860821051	30.1952723824492	14.3398659925735	13.3973325448926
AT1G10690	0.0150044174579408	2.85848788815854	0.970803392113769	0.983676724670164	95	89	98	100	7.39942756470585	6.58671382852445	6.75628301573173	7.6996164051107
AT1G10700	-0.197883969371075	5.27743319332092	0.067208190141851	0.108696149520667	549	526	566	438	42.7609024528791	38.928218806785	39.020981499022	33.7243198543849
AT1G10710	0.654076286783311	0.72221676348669	0.119064810646666	0.178743869739415	17	13	34	17	1.32410809052631	0.962104267087841	2.34401655647835	1.30893478886882
AT1G10720	-0.00327611035090106	5.22926019686921	0.991349820867459	0.999223523578483	473	501	541	495	36.8413604011144	37.0780182931545	37.2974399133762	38.113101205298
AT1G10730	0.571464331172738	4.52765717959232	7.4658096676502e-06	2.86297111853114e-05	232	247	397	362	18.0701810001238	18.279981074669	27.3698403800561	27.8726113865007
AT1G10740	0.636611141638536	5.80575756211118	1.46077833330638e-11	1.24169019236513e-10	548	588	1009	876	42.6830137416717	43.5167160805885	69.5621383966665	67.4486397087697
AT1G10750	0.874271840462178	3.89829631379435	1.92598812695711e-08	1.09960190326483e-07	134	136	298	232	10.4370873017956	10.0650907941497	20.5446157008985	17.8631100598568
AT1G10760	-0.158914898260461	8.9162695103443	0.192666192172493	0.268998844260135	6519	6749	6171	6428	507.756508361236	499.48013065968	425.439005000821	494.931342520516
AT1G10770	0.669715918132431	2.45204796973865	0.0125273725373373	0.0246716137065757	56	50	115	67	4.36176782761608	3.70040102726093	7.92829129397091	5.15874299142417
AT1G10780	0.240464240623951	4.82924119615026	0.0442108863634337	0.0751779066739441	348	326	448	402	27.1052715001856	24.1266146977413	30.8858652147736	30.952457948545
AT1G10790	1.25023390018552	1.88682473071657	1.41666067483783e-05	5.17035877979409e-05	23	31	82	56	1.79144035777089	2.29424863690178	5.65321640091839	4.31178518686199
AT1G10800	1.00304729984561	1.13882236332864	0.00988035075468592	0.0199900700846018	16	19	52	24	1.24621937931888	1.40615239035915	3.58496649814337	1.84790793722657
AT1G10810	1.51322783637572	2.5294545952015	2.04015824603119e-09	1.31884045567837e-08	45	30	118	111	3.50499200433435	2.22024061635656	8.13511628424841	8.54657420967287
AT1G10820	0.338295066175449	5.56474556313013	0.0005573852476123	0.00150165329092918	536	548	761	700	41.7483492071825	40.5563952587798	52.4646058670596	53.8973148357749
AT1G10830	-0.196221638038443	5.77724937917729	0.0469917456921745	0.0793725061958019	712	811	789	632	55.4567623796902	60.0205046621723	54.394972442983	48.6615756802996
AT1G10840	0.0161780860187975	6.7894777171086	0.881444945778835	0.916015552549875	1387	1474	1679	1412	108.031642444705	109.087822283652	115.753052891975	108.718583640163
AT1G10850	-0.669337708333374	5.70816649779236	6.11612947694278e-11	4.81939454535712e-10	788	882	567	550	61.3763044314549	65.2750741208828	39.0899231624479	42.3478902281088
AT1G10865	0.346014061921837	4.66553830468377	0.00446453048310065	0.00984601382253732	275	303	419	365	21.4193955820433	22.4244302252012	28.8865569754244	28.103599878654
AT1G10870	-0.373911704677635	5.91827030509732	0.000111553704304709	0.000345881831278252	891	883	812	653	69.3988416858201	65.349082141428	55.9806307017772	50.2784951253728
AT1G10890	0.241410917489946	6.26681469812686	0.0351132769439449	0.0614213463614823	909	924	1129	1171	70.8008384875539	68.383410983782	77.8351380077665	90.1625081038463
AT1G10900	0.164817286352605	6.42437783977834	0.115762380858765	0.174564618651662	1021	1084	1320	1195	79.524374142786	80.2246942710169	91.0029957221008	92.0104160410728
AT1G10910	0.030925637398681	6.06123052524195	0.749987278479374	0.810168446925227	845	871	1005	867	65.8159609702784	64.4609858948854	69.2863717429631	66.7556742323097
AT1G10920	0.472337797240648	4.15135710965237	0.00179480672772087	0.00432575530855959	207	176	303	265	16.122963219938	13.0254116159585	20.8893240180277	20.4039834735433
AT1G10930	-0.621759963111588	6.13441588438859	8.85448118500186e-06	3.3493305943128e-05	1118	1096	688	832	87.0795791299068	81.1127905175596	47.4318644369738	64.060808490521
AT1G10940	0.464025585585484	6.77263022052576	1.00368231988943e-05	3.76441583545118e-05	1157	1232	1884	1633	90.1172388669965	91.1778813117093	129.886093894271	125.734735895458
AT1G10950	-0.219585698835669	7.27146146172886	0.0649645495799706	0.105555232886713	2081	2246	1950	1992	162.086408022662	166.222014144561	134.436243680376	153.376358789805
AT1G10960	0.565853086035141	6.68959606059866	9.07698423692373e-08	4.7135591032659e-07	1027	1137	1835	1583	79.9917064100306	84.1471193599135	126.507952386405	121.884927692902
AT1G10970	0.548559040711316	4.19735858469245	9.15594774763635e-05	0.000288630479476259	181	203	316	283	14.0978567285448	15.0236281706794	21.7855656425635	21.7899144264633
AT1G10980	-0.830047803115504	0.48013262399788	0.0562879088711584	0.0929748752026951	20	22	10	15	1.5577742241486	1.62817645199481	0.68941663425834	1.1549424607666
AT1G10990	-1.10808753762865	3.38069696201251	2.29874253847184e-08	1.29470573131008e-07	168	200	112	71	13.0853034828482	14.8016041090437	7.7214663036934	5.46672764762859
AT1G11000	-0.50332046894884	4.42980471955898	0.0011369691333701	0.00286101196234514	317	338	304	193	24.6907214527553	25.0147109442839	20.9582656814535	14.8602596618636
AT1G11020	-0.0244978972094417	4.5691332917904	0.85974135524119	0.899036527044748	317	302	387	267	24.6907214527553	22.350422204656	26.6804237457977	20.5579758016456
AT1G11050	-0.509324342312024	4.55835509297687	5.3758815915106e-05	0.000177055708631616	339	379	286	252	26.4042730993188	28.0490397866378	19.7173157397885	19.403033340879
AT1G11060	-0.119631493656573	5.32150477199697	0.26720642529701	0.353231398353461	515	566	540	519	40.1126862718265	41.8885396285937	37.2284982499503	39.9610091425245
AT1G11070	0.958271649627851	2.12821497968864	0.000208410814956413	0.000612966942946669	41	33	84	70	3.19343715950463	2.44226467799221	5.79109972777005	5.38973148357749
AT1G11080	-2.45202161208124	4.1584404130388	2.29863509916468e-52	1.74414966038366e-50	388	399	74	79	30.2208199484828	29.5292001975422	5.10168309351171	6.08269696003745
AT1G11090	-0.254044899031819	4.61357682414466	0.04135111114554	0.070954413139034	334	356	324	293	26.0148295432816	26.3468553140978	22.3370989499702	22.5598760669743
AT1G11100	0.905379024076085	4.0564165138349	2.82151105760157e-06	1.15724081385393e-05	153	145	263	327	11.9169728147368	10.7311629790567	18.1316574809943	25.177745644712
AT1G11112	-2.01697758876649	1.62680657396312	2.72889031475311e-07	1.3151154501545e-06	44	81	24	9	3.42710329312692	5.9946496641627	1.65459992222002	0.692965476459963
AT1G11120	-1.76916377613922	2.66268910901643	2.78282880902735e-14	3.06704763761821e-13	132	120	46	33	10.2813098793808	8.88096246542623	3.17131651758836	2.54087341368653
AT1G11125	-0.0311046105249647	2.82778284299417	0.886942949807512	0.919900910245601	82	101	115	77	6.38687431900926	7.47481007506708	7.92829129397091	5.92870463193524
AT1G11130	0.204128703338525	6.07463284286827	0.120923425232892	0.181251502346939	827	799	921	1061	64.4139641685446	59.1324084156296	63.4952720151931	81.6929300582245
AT1G11160	0.307144057568485	4.39442946494816	0.0279391465255194	0.0502867561375381	254	231	330	310	19.7837326466872	17.0958527459455	22.7507489305252	23.8688108558432
AT1G11170	0.238578746587847	4.25782097872378	0.0789123720077571	0.124970983356954	222	231	310	261	17.2912938880495	17.0958527459455	21.3719156620085	20.0959988173389
AT1G11175	0.372804540693339	3.88631930501901	0.0678136815987914	0.109552944567511	156	175	296	167	12.1506389483591	12.9514035954133	20.4067323740469	12.8583593965349
AT1G11180	0.353719539243735	4.80586832691676	0.00280269309582297	0.00648137711769547	322	313	478	390	25.0801650087925	23.1645104306534	32.9541151175486	30.0285039799317
AT1G11185	-0.588659073853259	2.07707168756915	0.0185276115413399	0.0349989291485566	62	66	53	38	4.82910009486066	4.88452935598443	3.6539081615692	2.92585423394207
AT1G11190	1.22324001551894	4.47854085923483	1.70661199821013e-20	2.98430193176133e-19	173	171	460	398	13.4747470388854	12.6553715132324	31.7131651758836	30.6444732923406
AT1G11200	-0.612037824657607	4.65908472061546	5.45497077207592e-07	2.50961036092473e-06	376	417	302	252	29.2861554139937	30.8613445673561	20.8203823546019	19.403033340879
AT1G11210	-0.341393297452563	5.56083921092213	0.00105716659720615	0.0026819701105881	674	697	667	493	52.4969913538078	51.5835903200173	45.9840895050313	37.9591088771957
AT1G11220	-1.0213647567139	3.48129227566859	8.24749256144145e-09	4.95100514732617e-08	184	203	119	85	14.3315228621671	15.0236281706794	8.20405794767424	6.54467394434409
AT1G11240	0.196255329354199	5.92396342419519	0.0387667904523437	0.0669967444139772	732	737	979	820	57.0145366038388	54.5439111418261	67.4938884938914	63.1368545219077
AT1G11260	-1.23106219019806	6.12890348895065	8.45721503833774e-35	3.43046772984986e-33	1227	1330	650	515	95.5694486515166	98.4306673251407	44.8120812267921	39.6530244863201
AT1G11270	3.69707777996918	6.01987694895615	5.37093451050741e-187	2.59010332916714e-184	122	118	1689	1626	9.50242276730646	8.73294642433579	116.442469526234	125.1957627471
AT1G11280	0.253917117375399	6.06078897364823	0.00778738686573755	0.0162541196858104	759	823	1095	920	59.1175318064394	60.9086009087149	75.4911214512882	70.8364709270184
AT1G11290	0.509546169395548	4.86032713312198	8.2061155299284e-06	3.12422654587678e-05	298	322	503	439	23.2108359398141	23.8305826155604	34.6776567031945	33.801316018436
AT1G11300	-0.673613942764889	4.49015026942775	3.07299087417707e-07	1.46855263070946e-06	343	374	274	207	26.7158279441485	27.6789996839117	18.8900157786785	15.9382059585791
AT1G11310	-0.64009857377295	6.89219733519225	3.12084618362162e-09	1.98492037018678e-08	1865	1900	1338	1236	145.262446401857	140.615239035915	92.2439456637658	95.1672587671682
AT1G11320	-0.114836599184237	4.20962812842223	0.456785048165806	0.548177422454579	246	251	294	199	19.1606229570278	18.5760131568499	20.2688490471952	15.3222366461703
AT1G11330	0.192692680489932	5.71701367959157	0.0555436974971204	0.0918924890893504	607	668	881	679	47.27844770291	49.437357724206	60.7376054781597	52.2803953907016
AT1G11340	-2.13805673274152	2.4195612118814	5.85615989588295e-16	7.40585815271304e-15	119	105	24	30	9.26875663368417	7.77084215724795	1.65459992222002	2.30988492153321
AT1G11350	-0.439637183685051	5.34750873268974	1.11985360642411e-05	4.16271721702804e-05	580	638	510	448	45.1754525003094	47.2171171078494	35.1602483471753	34.4942814948959
AT1G11360	-0.416756285008471	5.49941474319518	6.25667247458758e-05	0.000203346817778186	665	679	618	461	51.795992952941	50.2514459502034	42.6059479971654	35.4952316275603
AT1G11380	0.000575977760842052	4.45882270121222	1	1	267	302	344	265	20.7962858923838	22.350422204656	23.7159322184869	20.4039834735433
AT1G11390	0.0294200521305433	5.90338380780397	0.786974528825436	0.840004635779882	743	796	817	850	57.8713124271205	58.910384353994	56.3253390189063	65.4467394434409
AT1G11400	0.153697718619823	5.22576244158179	0.203021378640626	0.281069661108787	436	483	643	454	33.9594780864395	35.7458739233406	44.3294895828112	34.9562584792026
AT1G11410	0.371710557087528	5.2226282474366	0.00034976032775898	0.000982289229027775	426	417	624	541	33.1805909743652	30.8613445673561	43.0195979777204	41.6549247516489
AT1G11420	0.462900320050844	4.31171245053199	0.00080317422924885	0.00208588845726775	200	231	330	303	15.577742241486	17.0958527459455	22.7507489305252	23.3298377074854
AT1G11430	-0.202639907967265	6.37543788665152	0.0543943803591414	0.0902318031014928	1128	1182	1109	1029	87.8584662419811	87.4774802844483	76.4563047392499	79.2290528085891
AT1G11440	0.0827452522832322	4.50609625897433	0.542750530530634	0.628440361916834	273	298	364	283	21.2636181596284	22.0543901224751	25.0947654870036	21.7899144264633
AT1G11450	-0.713604644825688	4.25481144817244	0.000319779927434767	0.000907485838271464	275	340	264	141	21.4193955820433	25.1627269853743	18.2005991444202	10.8564591312061
AT1G11475	0.449972156312556	4.83405031563579	0.000353204106106405	0.000990550827941987	290	334	523	390	22.5877262501547	24.718678862103	36.0564899717112	30.0285039799317
AT1G11480	0.105211794772865	6.71532967435341	0.332314837386023	0.423487244472023	1227	1408	1599	1421	95.5694486515166	104.203292927668	110.237719817909	109.411549116623
AT1G11500	-0.696598276764512	0.293220073515675	0.155842303399961	0.224937401136186	11	24	15	8	0.85677582328173	1.77619249308525	1.03412495138751	0.615969312408856
AT1G11530	-0.9219650372025	4.30063835772641	8.59894237087232e-10	5.85154118502039e-09	312	358	225	154	24.3012778967182	26.4948713551882	15.5118742708126	11.8574092638705
AT1G11540	0.675943802220484	3.81982494381789	1.42444285600403e-05	5.19264814684081e-05	141	138	253	223	10.9823082802476	10.2131068352402	17.442240846736	17.1701445833969
AT1G11545	-0.233175101033461	5.41958352307025	0.0214931665629852	0.0398584180125911	595	606	617	477	46.3437831684209	44.8488604504025	42.5370063337396	36.727170252378
AT1G11570	0.259256213866616	1.12842471670844	0.514659940909341	0.6030502954348	20	28	43	19	1.5577742241486	2.07222457526612	2.96449152731086	1.46292711697103
AT1G11580	-0.427142065232741	7.02384381733152	8.4519348466419e-05	0.000268308130642153	1872	2013	1595	1481	145.807667380309	148.978145357525	109.961953164205	114.031318959689
AT1G11592	0.641712009758519	4.27607462130229	4.77369592800579e-06	1.8869576563507e-05	190	200	330	318	14.7988551294117	14.8016041090437	22.7507489305252	24.484780168252
AT1G11600	-1.84097709037067	5.24172168803431	1.4116140984858e-63	1.47987621020484e-61	757	785	256	204	58.9617543840245	58.0962961279966	17.6490658370135	15.7072174664258
AT1G11630	0.485512969014894	4.61893753515566	0.000248786071217656	0.000719791828844434	255	274	458	336	19.8616213578947	20.2781976293899	31.575281849032	25.8707111211719
AT1G11650	-0.46136271247253	7.12418368487006	1.87742187313833e-05	6.69987371632541e-05	2011	2197	1710	1546	156.634198238142	162.595621137845	117.890244458176	119.036069623011
AT1G11655	-1.31495402856647	0.964859240861311	0.000923287674620467	0.00236645932690854	24	44	17	12	1.86932906897832	3.25635290398962	1.17200827823918	0.923953968613284
AT1G11660	0.464862419418214	6.76151384225864	1.41725859348083e-05	5.17167121861906e-05	1144	1226	1817	1667	89.1046856212999	90.733833188438	125.26700244474	128.352605473195
AT1G11670	-1.03073939552931	5.57575145683846	3.25210059245753e-26	8.28331396207992e-25	802	865	470	401	62.4667463883589	64.0169377716141	32.402581810142	30.8754617844939
AT1G11680	-0.0852253960924937	6.79253884218239	0.443531827806546	0.536037212922135	1455	1513	1517	1459	113.328074806811	111.974135084916	104.58450341699	112.337403350565
AT1G11700	0.602778906868566	4.95939199046873	1.24852884846062e-07	6.35420369147373e-07	309	330	535	499	24.0676117630959	24.4226467799221	36.8837899328212	38.4210858615024
AT1G11710	1.52848452767077	4.28845304029834	9.91125071383712e-21	1.75865945822551e-19	143	115	397	396	11.1380857026625	8.51092236270014	27.3698403800561	30.4904809642384
AT1G11720	-1.10028782329946	6.27222936893923	5.63051066258008e-27	1.50292388546925e-25	1379	1364	747	621	107.408532755046	100.946940023678	51.499422579098	47.8146178757374
AT1G11730	0.154345900771047	2.45263581268516	0.525533024074249	0.61282064241995	68	63	87	69	5.29643236210524	4.66250529434877	5.99792471804756	5.31273531952638
AT1G11740	-1.40210513374617	1.79249623643893	2.42659978644842e-06	1.00668403681356e-05	53	74	26	25	4.12810169399379	5.47659352034617	1.79248324907168	1.92490410127767
AT1G11750	-0.253812782044445	6.56592038982815	0.0148391845518228	0.028739414900411	1315	1365	1282	1117	102.42365523777	101.020948044223	88.3832125119191	86.0047152450865
AT1G11755	0.135318620485561	4.76855901036436	0.385722448163881	0.478801742206401	302	371	485	310	23.5223907846439	27.4569756222761	33.4367067615295	23.8688108558432
AT1G11760	0.0170712800696351	3.97091237944286	0.946445232645432	0.965729988331411	195	207	253	183	15.1882986854489	15.3196602528602	17.442240846736	14.0902980213526
AT1G11780	0.0168750092448547	4.91043274416027	0.900963414644904	0.93055100000995	371	404	472	367	28.8967118579565	29.8992403002683	32.5404651369936	28.2575922067563
AT1G11785	2.31086261282591	0.752953145271905	1.28772408295501e-07	6.53834822746996e-07	5	8	40	30	0.38944355603715	0.592064164361749	2.75766653703336	2.30988492153321
AT1G11790	-0.256267794056814	5.62543776330335	0.00950803590196892	0.0193486390762029	705	690	653	593	54.9115414012382	51.0655341762008	45.0189062170696	45.6587252823064
AT1G11800	0.61628021881387	4.92648867205898	9.14404195848249e-06	3.44866228733148e-05	323	297	609	414	25.1580537199999	21.9803821019299	41.9854730263329	31.8764119171583
AT1G11810	-0.11748910638216	1.4877690954752	0.731441539113469	0.794365571028995	39	33	40	31	3.03765973708977	2.44226467799221	2.75766653703336	2.38688108558432
AT1G11820	0.00719278232527433	6.20776238801234	0.946645109000227	0.965872655527478	958	957	1039	1009	74.617385336718	70.8256756617742	71.6303882994415	77.6891295275669
AT1G11840	0.26165577841353	7.55161928765739	0.0156591580616246	0.0301472133689953	2109	2333	3119	2572	164.26729193647	172.660711931995	215.029048225176	198.034133939447
AT1G11850	-1.3851686594796	4.75843187938858	2.40201349013686e-27	6.56499933872291e-26	523	495	233	184	40.7357959614859	36.6339701698832	16.0634075782193	14.1672941854037
AT1G11860	-0.49028301576542	8.11489659527255	1.06485835251979e-05	3.97462867355212e-05	3895	4547	3479	2934	303.37653015294	336.514469419109	239.848047058476	225.906745325948
AT1G11870	-0.890009195088271	5.74943946057508	9.77038591248666e-19	1.51231914897912e-17	881	937	529	515	68.6199545737458	69.3455152508698	36.4701399522662	39.6530244863201
AT1G11880	0.533114886141702	4.02751600250176	0.00183192505262138	0.00440885056747661	178	165	251	276	13.8641905949225	12.2113233899611	17.3043575198843	21.2509412781055
AT1G11890	-0.279913471323909	5.55158286140074	0.00569849578943425	0.0122840028932664	687	648	642	534	53.5095445995044	47.9571973133016	44.2605479193854	41.1159516032911
AT1G11900	-0.243668520127867	3.40499575493843	0.342257903066561	0.433637246289552	157	137	183	87	12.2285276595665	10.1390988146949	12.6163244069276	6.69866627244631
AT1G11905	-0.428666090348792	4.31353166071209	0.00186865066994883	0.00448827760803093	286	305	268	202	22.276171405325	22.5724462662917	18.4763657981235	15.5532251383236
AT1G11910	-0.0745140739747111	7.92109483036843	0.499202392897453	0.588184989046999	3134	3338	3373	3167	244.103220924086	247.03877257994	232.540230735338	243.846851549856
AT1G11915	0.655885176973198	1.60380526585589	0.02954925438094	0.0528167670966789	29	29	57	41	2.25877262501547	2.14623259581134	3.92967481527254	3.15684272609539
AT1G11930	-0.28139562409886	6.07331187974419	0.00342446996623646	0.00776372991405114	953	967	896	790	74.2279417806808	71.5657558672264	61.7717304295472	60.8269696003745
AT1G11940	0.443206236735001	4.02812638797477	0.00230168882748097	0.00542283553542269	174	182	279	238	13.5526357500928	13.4694597392298	19.2347240958077	18.3250870441635
AT1G11950	0.350193133917051	4.7924520979836	0.00323949811043806	0.00738526615134114	318	312	473	386	24.7686101639627	23.0905024101082	32.6094068004195	29.7205193237273
AT1G11960	0.277567231522016	4.99498224267751	0.0131265883459241	0.0256977982584482	350	397	516	450	27.2610489226005	29.3811841564518	35.5738983277303	34.6482738229981
AT1G12000	-0.209464702313284	7.22400761806145	0.0532954548218759	0.0886256448344467	1988	2186	2016	1829	154.842757880371	161.781532911848	138.986393466481	140.825984049475
AT1G12010	-0.461834126496229	4.05019012601288	0.00494302543700408	0.0107905235900237	257	239	231	156	20.0173987803095	17.6879169103072	15.9255242513676	12.0114015919727
AT1G12020	0.448142535518611	4.20344131354851	0.00358196216075706	0.00808362737630917	219	182	323	263	17.0576277544272	13.4694597392298	22.2681572865444	20.2499911454411
AT1G12030	1.81243189236296	3.33008827196886	3.32408406805349e-21	6.10803965798719e-20	58	55	233	192	4.51754525003094	4.07044112998702	16.0634075782193	14.7832634978125
AT1G12040	-0.662882114592138	5.30118820543137	0.000748893093893295	0.00195921989518727	627	630	329	503	48.8362219270586	46.6250529434877	22.6818072670994	38.7290705177068
AT1G12050	0.00100709263714532	6.38317210694671	0.995011777823928	1	1056	1113	1210	1103	82.2504790350461	82.3709268668283	83.4194127452591	84.926768948371
AT1G12060	0.0472910701903351	3.71401640920705	0.804215375711569	0.854038554847896	167	165	215	153	13.0074147716408	12.2113233899611	14.8224576365543	11.7804130998194
AT1G12064	5.00729330415286	0.714745304409807	2.68571546725747e-10	1.9544839488583e-09	0	2	63	16	0	0.148016041090437	4.34332479582754	1.23193862481771
AT1G12070	0.0905796605170476	-0.0787004463283012	0.999999999999999	1	16	4	15	8	1.24621937931888	0.296032082180874	1.03412495138751	0.615969312408856
AT1G12080	-0.75505952469186	4.80604582004039	5.83119311051694e-10	4.0767629410866e-09	436	477	331	248	33.9594780864395	35.3018258000693	22.819690593951	19.0950486846745
AT1G12090	-0.763656770233493	7.21898337104779	2.36573945076107e-12	2.16711320476851e-11	2303	2582	1622	1444	179.377701910711	191.088709047754	111.823378076703	111.182460889798
AT1G12100	-0.545039509940867	1.03120688969454	0.126013360311731	0.187675240692119	22	37	23	20	1.71355164656346	2.73829676017309	1.58565825879418	1.53992328102214
AT1G12110	-0.599647918082861	7.24275667760451	5.95298262404341e-08	3.18505118156721e-07	2270	2482	1718	1618	176.807374440866	183.687906993233	118.441777765583	124.579793434691
AT1G12120	0.110932128739508	6.34230146873282	0.278399076911824	0.365445098479524	981	1047	1274	1066	76.4088256944888	77.4863975108438	87.8316792045125	82.07791087848
AT1G12140	-0.0579797747537916	6.05245146664885	0.547588564826967	0.633098204224	842	918	984	822	65.5822948366561	67.9393628605107	67.8385968110206	63.2908468500099
AT1G12150	-0.30003946136767	2.31416679730971	0.245824455498595	0.329420557538286	61	78	74	47	4.75121138365323	5.77262560252705	5.10168309351171	3.61881971040203
AT1G12160	0.301223802312685	4.21709963429849	0.0719204461607752	0.115235203937905	228	201	340	229	17.758626155294	14.8756121295889	23.4401655647835	17.6321215677035
AT1G12200	0.44942535493016	6.26522769064685	8.97706096694339e-06	3.39037939512075e-05	848	840	1304	1156	66.0496271039007	62.1667372579836	89.8999291072875	89.0075656430797
AT1G12210	1.24492041472483	4.34294242253485	8.70960878405028e-16	1.08801576682312e-14	146	164	380	400	11.3717518362848	12.1373153694158	26.1978321018169	30.7984656204428
AT1G12220	0.849513230384069	4.7349792056281	9.49922131594449e-08	4.91987116413631e-07	247	244	429	507	19.2385116682352	18.0579570130333	29.5759736096828	39.0370551739112
AT1G12230	-0.356769391506137	6.47835115478247	0.00118724273717114	0.0029754422727048	1232	1374	1107	1057	95.9588922075538	101.68702022913	76.3184214123982	81.3849454020201
AT1G12240	-0.0407405033085462	6.64134502487843	0.699950277528333	0.768705514809836	1272	1361	1466	1266	99.074440655851	100.724915962042	101.068478582273	97.4771436887014
AT1G12244	0.147770249537878	4.32398941401931	0.304185716008285	0.39360409177126	233	258	338	245	18.1480697113312	19.0940693006664	23.3022822379319	18.8640601925212
AT1G12250	0.00952225609505797	5.77688487541581	0.938017130536613	0.959293024587042	649	772	861	669	50.5497735736221	57.1341918609087	59.358772209643	51.5104337501906
AT1G12260	-0.175851086910954	3.1120969377057	0.373592088596481	0.466152363996794	118	117	117	105	9.19086792247674	8.65893840379057	8.06617462082257	8.08459722536623
AT1G12270	-0.0178358181376709	6.61978146208421	0.870867511263131	0.908154534450803	1254	1319	1424	1285	97.6724438541172	97.6165790991433	98.1729287183876	98.9400708056725
AT1G12280	1.10840420377171	5.0271055080787	1.61901380888275e-20	2.83569157922231e-19	252	282	622	603	19.6279552242724	20.8702617937516	42.8817146508687	46.4286869228175
AT1G12290	2.05986468791032	4.7612629324428	4.06694940438681e-45	2.47218120517082e-43	133	137	586	610	10.3591985905882	10.1390988146949	40.3998147675387	46.9676600711753
AT1G12300	0.538893057307249	4.10975962267084	0.000506946892478397	0.00137542605725156	160	203	287	274	12.4621937931888	15.0236281706794	19.7862574032143	21.0969489500033
AT1G12310	-0.611144946540493	5.85225769264907	2.52977287948601e-10	1.84595162265386e-09	867	950	708	564	67.5295126168418	70.3076195179576	48.8106977054904	43.4258365248243
AT1G12320	-0.613962094284753	3.08671228805139	0.00237744604591037	0.00558546677950644	127	137	112	73	9.89186632334361	10.1390988146949	7.7214663036934	5.62071997573081
AT1G12330	-0.134333489807128	5.23192171997326	0.20161306668116	0.279494388657714	481	540	526	466	37.4644700907738	39.964331094418	36.2633149619887	35.8802124478159
AT1G12350	-0.112248035564505	4.98094731556087	0.334979605117639	0.426407344595136	409	442	480	363	31.8564828838389	32.7115450809866	33.0919984444003	27.9496075505518
AT1G12360	-0.275701450010904	6.25659451171758	0.00988841157387849	0.0200026491018584	1093	1083	971	942	85.132361349721	80.1506862504717	66.9423551864848	72.5303865361428
AT1G12370	-0.00467175500944909	4.96702422142529	0.988882401973505	0.996921722810881	423	388	434	427	32.9469248407429	28.7151119715448	29.9206819268119	32.8773620498227
AT1G12380	-0.0131930576227456	5.1081938909486	0.935566537518742	0.957495257059716	451	447	458	487	35.1278087545509	33.0815851837127	31.575281849032	37.4971318928891
AT1G12390	-0.111499195315266	4.60532937365015	0.413556295222906	0.506695187592157	307	348	380	270	23.911834340681	25.7547911497361	26.1978321018169	20.7889642937989
AT1G12400	-0.114854582095968	3.4682646655031	0.523207373958803	0.610780590995621	138	158	161	131	10.7486421466253	11.6932672461445	11.0996078115593	10.086497490695
AT1G12410	-0.16258593101199	6.78691712012309	0.129161293601794	0.191797538829379	1457	1578	1611	1290	113.483852229226	116.784656420355	111.065019779019	99.325051625928
AT1G12420	-0.374225383051998	4.56252347048992	0.00518681107867507	0.0112761958744067	316	376	290	278	24.6128327415479	27.8270157250022	19.9930823934919	21.4049336062077
AT1G12430	-0.115411686374328	6.28806288514692	0.290215585212211	0.378438193407655	1068	1043	1052	1022	83.1851435695353	77.190365428663	72.5266299239773	78.6900796602313
AT1G12440	-0.22876706755509	5.86030835482819	0.0175416144268337	0.0333511980617416	805	824	832	656	62.7004125219812	60.9826089292601	57.3594639702939	50.5094836175262
AT1G12450	-0.462230258899607	3.94599773569714	0.00837115586824315	0.017311078091933	244	217	217	143	19.0048455346129	16.0597404583124	14.960340963406	11.0104514593083
AT1G12460	-0.00736011882265407	4.90994985990887	0.961496569938354	0.976571986531509	380	401	439	390	29.5977102588234	29.6772162386326	30.2653902439411	30.0285039799317
AT1G12470	0.367996005172575	6.64956812677614	0.00757823418748934	0.0158602816185463	1066	1215	1447	1661	83.0293661471204	89.9197449624406	99.7585869771817	127.890628488889
AT1G12480	-0.589375838160678	3.61736144529589	0.000481851238160959	0.00131200172137152	172	209	145	125	13.396858327678	15.4676762939507	9.99654119674593	9.62452050638837
AT1G12500	-0.640522335099453	5.67920662673601	9.42353146772168e-10	6.37071826732175e-09	791	832	552	555	61.6099705650771	61.5746730936219	38.0557982110603	42.7328710483644
AT1G12520	0.607695293569851	5.49466027884456	4.40135629393837e-09	2.74780877257642e-08	481	444	824	684	37.4644700907738	32.859561122077	56.8079306628872	52.6653762109572
AT1G12530	-0.221569554139698	4.72794201199021	0.0957410669099635	0.14795107121079	373	366	332	342	29.0524892803714	27.08693551955	22.8886322573769	26.3326881054786
AT1G12550	-0.0826559244795296	3.59543369899806	0.617067800514989	0.69755630249392	154	166	179	144	11.9948615259442	12.2853314105063	12.3405577532243	11.0874476233594
AT1G12560	-0.0231537816668934	4.3668007110956	0.865137812013091	0.903359000373122	253	285	326	241	19.7058439354798	21.0922858553873	22.4749822768219	18.5560755363168
AT1G12570	-1.9551575394721	2.41473631032948	8.85818642475757e-12	7.64644007970024e-11	88	130	38	22	6.85420658625384	9.62104267087842	2.61978321018169	1.69391560912435
AT1G12580	-0.0794035297568668	5.88883144211172	0.399532823460132	0.492638579948654	768	814	874	726	59.8185302073063	60.2425287238079	60.2550138341789	55.8992151011037
AT1G12620	0.0879957108764107	4.38482054319912	0.572851769974479	0.656597694550862	248	276	277	313	19.3164003794426	20.4262136704803	19.096840768956	24.0997993479965
AT1G12630	-2.42420075100272	0.695112747463927	5.39564111352234e-08	2.90331782307335e-07	37	29	10	3	2.88188231467491	2.14623259581134	0.68941663425834	0.230988492153321
AT1G12640	-0.125333392645052	5.79881517992929	0.190751598052711	0.266720388488524	731	778	775	700	56.9366478926313	57.5782399841801	53.4297891550213	53.8973148357749
AT1G12650	-0.293110680162035	5.29941650413129	0.00799597029646146	0.016622334649249	528	599	565	420	41.125239517523	44.3308043065859	38.9520398355962	32.3383889014649
AT1G12672	2.96636421193438	0.653134675288726	5.78616827513417e-09	3.54805418871678e-08	4	4	44	25	0.31155484482972	0.296032082180874	3.03343319073669	1.92490410127767
AT1G12680	0.0924606072444302	5.54372709533349	0.368096811390093	0.460795877131444	573	599	755	583	44.6302315218574	44.3308043065859	52.0509558865046	44.8887636417954
AT1G12700	0.202778983325792	3.74222244016981	0.199199015281189	0.276695758216545	159	161	207	186	12.3843050819814	11.9152913077802	14.2709243291476	14.3212865135059
AT1G12710	-0.341058854717566	5.07741063901312	0.00373385813335818	0.00839064464657821	496	483	479	350	38.6328007588853	35.7458739233406	33.0230567809745	26.9486574178874
AT1G12730	0.177242769492916	4.90695370205718	0.118570336246097	0.178155152452853	363	366	469	411	28.2736021682971	27.08693551955	32.3336401467161	31.645423425005
AT1G12740	-1.62562719991103	4.65933065860191	6.00834891179321e-34	2.35355920098961e-32	491	503	202	143	38.2433572028481	37.2260343342449	13.9262160120185	11.0104514593083
AT1G12750	-0.687238380586923	5.10799167707115	2.07724452415433e-10	1.53223261110377e-09	552	553	383	349	42.9945685865014	40.9264353615059	26.4046570920944	26.8716612538363
AT1G12760	-0.0204873231194273	6.23439441296155	0.841201362748548	0.884015049540253	983	987	1162	918	76.5646031169037	73.0459162781307	80.1102129008191	70.6824785989162
AT1G12770	-0.104231215666219	6.79539248320893	0.338450254222056	0.429737352753489	1489	1503	1535	1430	115.976290987863	111.234054879464	105.825453358655	110.104514593083
AT1G12775	0.576577056683115	3.89940296838795	0.000377407880913554	0.00105271573569473	141	167	283	209	10.9823082802476	12.3593394310515	19.510490749511	16.0921982866814
AT1G12780	0.711066518860037	6.08558513641239	1.72562333018011e-13	1.76807138282524e-12	642	695	1270	1068	50.0045525951701	51.4355742789269	87.5559125508091	82.2319032065822
AT1G12790	0.211437776620943	3.27703021568924	0.244899294207618	0.328342986753955	112	118	161	124	8.72353565523216	8.73294642433579	11.0996078115593	9.54752434233727
AT1G12800	-0.332579243525197	7.7928192932861	0.00269121523595658	0.00624754619549569	3168	3265	2797	2640	246.751437105138	241.636187080139	192.829832602058	203.269873094922
AT1G12805	0.492780318700164	3.27911071787577	0.0110242095881292	0.0220108908153457	99	107	183	128	7.71098240953557	7.91885819833839	12.6163244069276	9.85550899854169
AT1G12810	0.24849558635316	5.09719164895151	0.0234992324291097	0.0431910597903032	415	395	551	477	32.3238151510835	29.2331681153613	37.9868565476345	36.727170252378
AT1G12820	-0.15119357858037	6.2431756538362	0.134253002443228	0.198205619839478	1015	1057	1034	954	79.0570418755415	78.226477716296	71.2856799823123	73.454340504756
AT1G12830	0.2389946083463	5.37726714448237	0.0167953872758457	0.0321011713293224	478	511	690	558	37.2308039571516	37.8180984986067	47.5697477638254	42.9638595405177
AT1G12840	-0.0700579156642719	6.89786268050097	0.513342763168976	0.601879197416033	1507	1672	1766	1469	117.378287789597	123.741410351605	121.750977610023	113.107364991076
AT1G12845	-0.641010603974308	4.32307122226395	1.74066608973654e-06	7.40235054151924e-06	318	314	235	198	24.7686101639627	23.2385184511986	16.201290905071	15.2452404821192
AT1G12850	-0.702134027823959	5.98783620964686	2.2110796946797e-13	2.24113220244018e-12	974	1072	731	612	75.8636047160368	79.3365980244743	50.3963559642846	47.1216523992775
AT1G12860	-0.797332040059527	5.69452751140164	4.17445539769432e-14	4.54768356352231e-13	852	857	521	525	66.3611819487304	63.4248736072523	35.9186066448595	40.4229861268312
AT1G12880	0.334124910921248	4.06036433377622	0.0244340931366429	0.0446747202930565	197	183	276	236	15.3440761078637	13.543467759775	19.0278991055302	18.1710947160612
AT1G12900	-0.522472161712986	8.07590345549789	1.84810169561048e-06	7.82244097843632e-06	3869	4422	3314	2843	301.351423661547	327.263466850957	228.472672593214	218.900094397297
AT1G12910	0.0139625818200443	5.36976627496632	0.912772048124142	0.939617011353447	545	522	648	506	42.4493476080494	38.6321867246041	44.6741978999404	38.9600590098601
AT1G12920	0.270147234748535	6.97935916058234	0.0107415299604757	0.0215058530927469	1446	1529	2027	1799	112.627076405944	113.158263413639	139.744751764165	138.516099127941
AT1G12930	-0.103482423326763	5.75800339163088	0.354070147970281	0.446128797602222	707	749	707	732	55.067318823653	55.4320073883687	48.7417560420646	56.3611920854103
AT1G12940	-1.75762356436327	0.47939466596117	9.37202481122175e-05	0.000294842433210095	25	26	12	4	1.94721778018575	1.92420853417568	0.827299961110008	0.307984656204428
AT1G12950	-0.441452701511388	4.04224207330234	0.0031509871490677	0.00720315728662363	232	259	197	188	18.0701810001238	19.1680773212116	13.5815076948893	14.4752788416081
AT1G12970	0.503546448891538	4.6099397477688	5.64892466272342e-05	0.000185177211640122	247	275	436	355	19.2385116682352	20.3522056499351	30.0585652536636	27.333638238143
AT1G12980	-1.70229604238793	0.273067364682873	0.000378177864001224	0.00105445687096114	24	19	10	4	1.86932906897832	1.40615239035915	0.68941663425834	0.307984656204428
AT1G12990	0.0076258196108819	5.14324644643075	0.952444008975797	0.969926554504514	445	469	527	454	34.6604764873064	34.7097616357075	36.3322566254145	34.9562584792026
AT1G13000	-0.378565090161214	5.20146163739455	0.000238500011257454	0.000693133132192639	532	548	488	400	41.4367943623528	40.5563952587798	33.643531751807	30.7984656204428
AT1G13020	-0.54981384258197	6.55851472334519	2.03036186233528e-07	9.97981489797009e-07	1448	1465	1115	1007	112.782853828359	108.421750098745	76.8699547198049	77.5351371994647
AT1G13030	0.0693711967748119	5.31756176049616	0.549527036111344	0.634965455015829	477	533	552	573	37.1529152459441	39.4462749506015	38.0557982110603	44.1188020012843
AT1G13040	0.644645017936819	4.11319779092414	0.000197359518179891	0.000583421727832967	167	181	267	309	13.0074147716408	13.3954517186846	18.4074241346977	23.7918146917921
AT1G13050	0.872632465911362	3.82675975564706	2.84341487568684e-07	1.36818062566031e-06	135	122	249	252	10.5149760130031	9.02897850651667	17.1664741930327	19.403033340879
AT1G13060	-0.187101687188463	6.36293061966025	0.0684509297117934	0.110442648749117	1129	1149	1166	973	87.9363549531885	85.0352156064561	80.3859795545224	74.9172676217271
AT1G13080	2.31772838719909	5.74131134534976	2.57673977632183e-80	3.47315713577391e-78	192	271	1323	1138	14.9546325518266	20.0561735677542	91.2098207123783	87.6216346901597
AT1G13090	0.510116313469386	6.10891515463508	1.22402096231471e-07	6.24411821889788e-07	729	749	1218	1031	56.7808704702165	55.4320073883687	83.9709460526658	79.3830451366913
AT1G13100	0.116633143523657	4.35917247814706	0.390516038703542	0.483423568803704	244	265	327	263	19.0048455346129	19.6121254444829	22.5439239402477	20.2499911454411
AT1G13110	-0.454317227602689	6.55421151180232	1.32852180645394e-05	4.87409158442214e-05	1370	1457	1171	1030	106.707534354179	107.829685934383	80.7306878716516	79.3060489726402
AT1G13120	0.318319066695894	5.99533535593502	0.00372442961757341	0.00837466035964776	779	693	1007	950	60.675306030588	51.2875582378365	69.4242550698148	73.1463558485516
AT1G13130	-0.791722997408547	2.632319707168	0.012477553572127	0.024591353198504	88	114	44	78	6.85420658625384	8.43691434215492	3.03343319073669	6.00570079598634
AT1G13140	-0.364353892093481	1.25953702219521	0.271197909670149	0.357743525056842	31	35	36	19	2.41455004743033	2.59028071908265	2.48189988333002	1.46292711697103
AT1G13145	0.613550321042907	3.29369606361292	0.00073600523110175	0.00192922448606584	94	104	180	144	7.32153885349842	7.69683413670273	12.4094994166501	11.0874476233594
AT1G13150	1.30012545479254	2.10884027521954	9.39632795683363e-07	4.16567340125121e-06	25	37	85	78	1.94721778018575	2.73829676017309	5.86004139119589	6.00570079598634
AT1G13160	0.130025620599856	6.48191276499462	0.241188170310295	0.324352059773742	1074	1145	1304	1277	83.6524758367798	84.7391835242753	89.8999291072875	98.3241014932636
AT1G13170	-0.735087827087835	6.19630216390823	8.86277974640422e-14	9.34553854600185e-13	1182	1201	813	715	92.0644566471823	88.8836326748075	56.049572365203	55.0522572965415
AT1G13180	-0.228400411376332	4.81014246180331	0.0601630556178375	0.0987220015094663	406	378	383	332	31.6228167502166	27.9750317660926	26.4046570920944	25.5627264649675
AT1G13190	-0.167909542164192	6.40671061151897	0.105411391735035	0.160833341210856	1145	1189	1181	1036	89.1825743325074	87.9955364282649	81.4201045059099	79.7680259569468
AT1G13195	-0.2647451440435	4.36278027581379	0.0651061390106363	0.105745701868859	259	323	272	244	20.1731762027244	23.9045906361056	18.7521324518268	18.7870640284701
AT1G13210	-0.798704157347137	6.18302841350583	1.81840775218056e-09	1.18395639454156e-08	1198	1202	672	787	93.3106760265012	88.9576406953527	46.3287978221604	60.5959811082212
AT1G13220	-0.107123757226538	6.14011336336213	0.432470189704545	0.525183860480041	940	961	856	1009	73.2153885349842	71.121707743955	59.0140638925139	77.6891295275669
AT1G13245	0.101907937753827	4.77249801907661	0.471137583134102	0.561828590591996	348	334	468	319	27.1052715001856	24.718678862103	32.2646984832903	24.5617763323031
AT1G13250	-0.84139050999142	4.9051062988436	1.92523807707418e-13	1.96332666873058e-12	498	501	315	280	38.7885781813001	37.0780182931545	21.7166239791377	21.55892593431
AT1G13260	-0.266572227392094	5.62370628440545	0.00838005592017884	0.0173245302013719	690	709	709	537	53.7432107331267	52.47168656656	48.8796393689163	41.3469400954444
AT1G13270	0.00698333766780045	6.40997850763513	0.950407017625022	0.968440957539869	1078	1127	1185	1170	83.9640306816096	83.4070391544613	81.6958711596132	90.0855119397952
AT1G13280	-0.217068506459802	5.35151957437925	0.0364107055520478	0.0634453766809851	552	588	595	455	42.9945685865014	43.5167160805885	41.0202897383712	35.0332546432537
AT1G13300	-1.67727217899127	4.85794062391582	2.54703065817603e-44	1.49386790035346e-42	556	595	206	178	43.3061234313311	44.0347722244051	14.2019826657218	13.705317201097
AT1G13320	0.0686276577261042	6.72871762550121	0.515988407408987	0.604158003085272	1318	1374	1641	1376	102.657321371393	101.68702022913	113.133269681794	105.946721734323
AT1G13330	0.86087915237114	4.26589080923546	2.68928348524452e-08	1.49948974597357e-07	195	156	366	316	15.1882986854489	11.5452512050541	25.2326488138552	24.3307878401498
AT1G13340	0.912781231824743	3.91499138049422	1.02982069563227e-07	5.30204956486735e-07	145	123	313	229	11.2938631250774	9.10298652706189	21.578740652286	17.6321215677035
AT1G13350	-0.644568292503291	5.74470574576219	1.38068423166108e-08	8.04571120066516e-08	868	831	565	590	67.6074013280492	61.5006650730766	38.9520398355962	45.4277367901531
AT1G13360	0.174443626000653	6.15776639655183	0.179575527900649	0.253609822398281	812	932	1283	836	63.2456335004332	68.9754751481437	88.452154175345	64.3687931467254
AT1G13370	1.76684146067235	1.59667632160225	1.10118672118941e-05	4.098242674761e-05	17	16	88	35	1.32410809052631	1.1841283287235	6.06686638147339	2.69486574178874
AT1G13380	0.145070285607596	5.22176118611323	0.158898824403912	0.22866698229569	442	477	574	510	34.4268103536841	35.3018258000693	39.5725148064287	39.2680436660646
AT1G13390	0.317245280820446	5.24358139879353	0.00810437734399578	0.0168170867031987	464	409	662	505	36.1403620002475	30.2692804029944	45.6393811879021	38.883062845809
AT1G13400	-0.180652043615628	0.964559144513705	0.668223727662605	0.741328312152047	26	24	23	24	2.02510649139318	1.77619249308525	1.58565825879418	1.84790793722657
AT1G13410	0.0968936107756267	3.4531667006565	0.588902272176715	0.671629609444339	122	150	163	147	9.50242276730646	11.1012030817828	11.2374911384109	11.3184361155127
AT1G13420	-2.02551599975192	3.21660079382297	1.50585259509985e-23	3.25483139106193e-22	188	199	48	53	14.6430777069968	14.7275960884985	3.30919984444003	4.08079669470867
AT1G13430	-0.676650325223004	1.9401024000435	0.0150174561061118	0.0290510207216846	60	59	35	44	4.6733226724458	4.3664732121679	2.41295821990419	3.38783121824871
AT1G13440	-0.327498727392498	8.3051753963813	0.00272441358353204	0.00631718123477175	4278	4896	4187	3610	333.207906545386	362.34326858939	288.658744763967	277.956152224496
AT1G13448	0.568550041757262	2.61818763666959	0.0107924252496842	0.0216017727673306	68	57	103	95	5.29643236210524	4.21845717107746	7.1009913328609	7.31463558485516
AT1G13450	0.365224019938515	5.37920762009843	0.000324604557405663	0.000918894273449033	466	477	726	574	36.2961394226624	35.3018258000693	50.0516476471555	44.1957981653354
AT1G13460	-0.0269226592397054	5.27139704152963	0.827661924199602	0.873381542283276	475	537	636	431	36.9971378235293	39.7423070327824	43.8468979388304	33.1853467060271
AT1G13470	-2.361574165856	3.01527473790883	2.1036014458374e-26	5.45403285258272e-25	173	178	46	27	13.4747470388854	13.1734276570489	3.17131651758836	2.07889642937989
AT1G13480	-3.43238990507854	2.25996470770249	5.22285251928728e-27	1.39927311754387e-25	99	127	8	14	7.71098240953557	9.39901860924276	0.551533307406672	1.0779462967155
AT1G13510	-3.07572314810036	1.32129990458233	2.21264121696497e-15	2.66462414258362e-14	61	51	9	5	4.75121138365323	3.77440904780615	0.620474970832506	0.384980820255535
AT1G13520	0.480178023000685	1.47657486031029	0.122018550366402	0.182665877587009	27	30	46	39	2.10299520260061	2.22024061635656	3.17131651758836	3.00285039799317
AT1G13530	-1.51880765140467	1.42261321890826	1.20955316309005e-05	4.47011464445115e-05	58	41	24	13	4.51754525003094	3.03432884235396	1.65459992222002	1.00095013266439
AT1G13540	-3.45226670322611	1.44526266119062	3.04353408679952e-17	4.23111679805486e-16	50	76	5	7	3.8944355603715	5.62460956143661	0.34470831712917	0.538973148357749
AT1G13560	-0.280845599832826	6.40024987883712	0.00669388400700896	0.0141651854545199	1167	1243	1125	991	90.8961259790708	91.9919695377067	77.5593713540632	76.303198574647
AT1G13570	0.443181667988107	4.9772305785821	0.000248357857340304	0.000718998647564293	367	323	539	464	28.5851570131268	23.9045906361056	37.1595565865245	35.7262201197136
AT1G13580	-0.487884041077883	4.48900251633231	0.00517576529318664	0.0112555649491375	333	346	334	189	25.9369408320742	25.6067751086456	23.0265155842285	14.5522750056592
AT1G13590	-0.480976476298018	3.14048039654358	0.0255793140277711	0.0465528927974389	116	148	125	78	9.03509050006188	10.9531870406923	8.61770792822925	6.00570079598634
AT1G13600	1.33943209847783	2.34166867984939	1.77713322735967e-06	7.53970052139436e-06	24	48	101	93	1.86932906897832	3.55238498617049	6.96310800600923	7.16064325675295
AT1G13609	-0.992370104057334	4.12367260900325	3.24929878951909e-12	2.93071625234222e-11	290	312	175	148	22.5877262501547	23.0905024101082	12.0647910995209	11.3954322795638
AT1G13610	0.651030782383605	1.97373988931187	0.0168493288931639	0.032190094753988	40	36	74	54	3.1155484482972	2.66428873962787	5.10168309351171	4.15779285875978
AT1G13620	-0.605220958302489	0.623603725569802	0.144978442754774	0.211436638858962	20	24	22	9	1.5577742241486	1.77619249308525	1.51671659536835	0.692965476459963
AT1G13630	0.676582471746004	3.8659821149366	0.000128214043714387	0.000393546387927286	157	131	241	249	12.2285276595665	9.69505069142363	16.614940885626	19.1720448487256
AT1G13635	0.286658866439978	1.9684773930715	0.29059255470754	0.378793190155474	46	42	66	49	3.58288071554178	3.10833686289918	4.55014978610504	3.77281203850424
AT1G13640	0.0188238566457425	6.47292420508554	0.864545008641777	0.902993272971806	1124	1170	1378	1109	87.5469113971513	86.5893840379057	95.0016122007992	85.3887459326776
AT1G13650	1.04854618389736	4.78581482422439	5.77082473999808e-16	7.3021963663381e-15	221	243	592	437	17.213405176842	17.9839489924881	40.8134647480937	33.6473236903337
AT1G13670	-1.91364879693074	4.09750827742976	7.59436512014671e-33	2.79331046563227e-31	361	343	116	84	28.1178247458822	25.38475104701	7.99723295739674	6.46767778029299
AT1G13690	-0.259350623827414	5.04247669174461	0.0185561785461803	0.0350467911776029	451	481	467	366	35.1278087545509	35.5978578822501	32.1957568198645	28.1805960427052
AT1G13700	0.399040587407749	3.94089978708233	0.0153271934730442	0.029581592454512	157	184	281	201	12.2285276595665	13.6174757803202	19.3726074226593	15.4762289742725
AT1G13710	-0.211593438240094	4.73248070446572	0.0904385910390179	0.140870504172964	370	369	348	332	28.8188231467491	27.3089595811857	23.9916988721902	25.5627264649675
AT1G13730	-0.655601607249679	5.79421161135843	3.72222265480938e-11	3.01020018807598e-10	866	899	609	584	67.4516239056344	66.5332104701515	41.9854730263329	44.9657598058465
AT1G13740	-0.634818735786987	5.08428697806416	1.43768241904651e-08	8.3464810528968e-08	505	568	416	323	39.3337991597522	42.0365556696841	28.6797319851469	24.8697609885076
AT1G13750	-0.810588080090459	4.68066264297281	9.4728616641584e-11	7.2974998570785e-10	419	429	262	253	32.6353699959132	31.7494408138988	18.0627158175685	19.4800295049301
AT1G13770	0.384637336224588	4.96142334011615	0.000958086234121371	0.00244835484769994	357	342	503	470	27.8062699010525	25.3107430264648	34.6776567031945	36.1881971040203
AT1G13780	0.0870367549721273	3.98310912569602	0.593189267218126	0.675418452589357	177	219	224	223	13.7863018837151	16.2077564994029	15.4429326073868	17.1701445833969
AT1G13790	1.06874583180547	5.16600054351975	2.91470953563025e-15	3.46776927810922e-14	309	290	637	696	24.0676117630959	21.4623259581134	43.9158396022562	53.5893301795705
AT1G13800	0.955032263666529	3.44996441993862	2.3583634959075e-07	1.1482801486356e-06	95	95	194	198	7.39942756470585	7.03076195179576	13.3746827046118	15.2452404821192
AT1G13810	0.735736008144523	4.67377545092984	9.49343302796796e-09	5.65825295632883e-08	222	273	469	410	17.2912938880495	20.2041896088447	32.3336401467161	31.5684272609539
AT1G13820	-0.204598768257165	5.93763067084016	0.0304590997981338	0.0542553496445294	826	880	865	717	64.3360754573372	65.1270580797923	59.6345388633464	55.2062496246437
AT1G13830	-0.164434950609546	2.85187835419746	0.463246656265909	0.554123894147641	93	102	90	95	7.24365014229099	7.54881809561229	6.20474970832506	7.31463558485516
AT1G13860	0.168269195540619	5.56480795648695	0.146472503243099	0.213285901689492	555	602	668	711	43.2282347201237	44.5528283682216	46.0530311684571	54.7442726403371
AT1G13870	-0.471617334755819	4.6412583967658	0.000119808071865149	0.000369259979834414	371	381	323	257	28.8967118579565	28.1970558277283	22.2681572865444	19.7880141611345
AT1G13880	0.186698250258351	5.52107037268781	0.0842967018042389	0.132377359132628	560	554	781	579	43.6176782761608	41.0004433820511	53.8434391355763	44.5807789855909
AT1G13900	-0.116873856119483	5.79242206219449	0.232702626114007	0.314810777962724	763	734	812	665	59.4290866512691	54.3218870801904	55.9806307017772	51.2024490939861
AT1G13910	0.288371067958038	4.13496173310216	0.0409981764214421	0.070404481009869	194	214	287	245	15.1104099742414	15.8377163966768	19.7862574032143	18.8640601925212
AT1G13920	-1.06473021904718	3.9901733169835	1.00615187338107e-10	7.72902718734252e-10	262	296	172	114	20.4068423363467	21.9063740813847	11.8579661092434	8.7775627018262
AT1G13930	-0.993076913284084	7.2241805949494	3.3761360634777e-19	5.39113529900879e-18	2433	2754	1543	1243	189.503234367677	203.818088581532	106.376986666062	95.706231915526
AT1G13940	0.469045087540296	5.43175441562182	6.14489308042469e-05	0.000199985490009442	444	495	673	706	34.5825877760989	36.6339701698832	46.3977394855863	54.3592918200815
AT1G13950	0.830572986017466	4.35038395364866	1.88859918711626e-09	1.22597938856147e-08	190	188	405	315	14.7988551294117	13.9135078625011	27.9213736874628	24.2537916760987
AT1G13960	-0.561931468718901	5.19255019457455	9.6760400344318e-08	5.00309136972134e-07	552	581	460	361	42.9945685865014	42.998659936772	31.7131651758836	27.7956152224496
AT1G13970	0.35322219492353	3.9768100863309	0.0594071126468269	0.0975848725720075	193	162	297	192	15.032521263034	11.9892993283254	20.4756740374727	14.7832634978125
AT1G13980	-0.200035225958608	6.57511309234504	0.088036178084531	0.137513359289744	1325	1325	1212	1238	103.202542349845	98.0606272224146	83.5572960721108	95.3212510952704
AT1G13990	0.604974902199965	5.66196739826424	1.92078004794351e-09	1.24575157861393e-08	526	515	951	745	40.9694620951082	38.1141305807876	65.5635219179681	57.3621422180747
AT1G14000	-0.394563981685778	6.19527247706654	7.63407218113433e-05	0.000244310574255709	1023	1143	962	798	79.6801515652009	84.5911674831848	66.3218802156523	61.4429389127834
AT1G14010	0.290078262870283	5.62224265913576	0.00276757048861575	0.00640698177655755	562	588	833	671	43.7734556985757	43.5167160805885	57.4284056337197	51.6644260782928
AT1G14020	-0.442484955068683	5.57381099599938	3.57837662934369e-06	1.44392620367028e-05	698	728	598	522	54.3663204227862	53.8778389569191	41.2271147286487	40.1919976346778
AT1G14030	-0.581323077987767	6.38699445751887	1.3328857017802e-07	6.74555797908867e-07	1262	1349	1071	800	98.2955535437767	99.8368197154999	73.8365215290682	61.5969312408856
AT1G14040	0.338475051422181	5.35669602027527	0.000681828626687195	0.0018013207966583	465	473	695	573	36.218250711455	35.0057937178884	47.9144560809546	44.1188020012843
AT1G14060	0.181714916947244	5.43286870824007	0.101562069698998	0.155742758191525	488	563	733	544	38.0096910692259	41.6665155669581	50.5342392911363	41.8859132438022
AT1G14070	0.0208803352915304	4.13584802076692	0.897945279124877	0.928315484768867	205	246	261	227	15.9671857975232	18.2059730541238	17.9937741541427	17.4781292396013
AT1G14080	-1.12977157688632	3.51361264641346	2.04497812844427e-10	1.51100001244021e-09	184	222	110	88	14.3315228621671	16.4297805610385	7.58358297684174	6.77566243649741
AT1G14090	0.825579099511712	4.48188960542182	9.92819606476445e-09	5.90117181050269e-08	193	223	386	397	15.032521263034	16.5037885815837	26.6114820823719	30.5674771282895
AT1G14120	-0.254490640062303	3.28781412590899	0.171787289072942	0.244263920860432	128	145	142	103	9.96975503455104	10.7311629790567	9.78971620646842	7.93060489726402
AT1G14130	0.351058354685796	4.6833700505196	0.0278192174945426	0.0500999866264787	267	317	493	309	20.7962858923838	23.4605425128343	33.9882400689361	23.7918146917921
AT1G14140	0.28102933091114	4.89010081826354	0.0281602915077241	0.0506176166660416	370	322	502	399	28.8188231467491	23.8305826155604	34.6087150397687	30.7214694563917
AT1G14150	-0.732073347500222	5.65599178461526	1.09173103247132e-13	1.14452440268889e-12	786	852	593	462	61.22052700904	63.0548335045262	40.8824064115195	35.5722277916114
AT1G14160	0.0132989134630146	3.94320927435165	0.946262586322771	0.965663972997435	184	211	247	180	14.3315228621671	15.6156923350411	17.028590866181	13.8593095291993
AT1G14170	-1.43324243872867	5.14129675101087	2.63281565753234e-29	8.16210465487274e-28	618	725	317	216	48.1352235261918	53.6558148952835	21.8545073059894	16.6311714350391
AT1G14180	-0.345564125709841	4.61897680361366	0.00729081616757968	0.0153163602761517	345	368	345	256	26.8716053665634	27.2349515606404	23.7848738819127	19.7110179970834
AT1G14185	-1.79005369479673	1.38119892341495	9.6264325975776e-07	4.25291559039152e-06	37	64	19	12	2.88188231467491	4.73651331489399	1.30989160509085	0.923953968613284
AT1G14190	-0.0837774917662858	2.98001395307362	0.727755113395991	0.791492992521396	104	103	137	74	8.10042596557272	7.62282611615751	9.44500788933925	5.69771613978192
AT1G14200	-1.27342500446884	3.63709746406268	3.39698168873137e-14	3.72689077993728e-13	226	230	103	98	17.6028487328792	17.0218447254003	7.1009913328609	7.54562407700848
AT1G14205	0.25134639247388	4.31623775328048	0.0876186823085131	0.136959808742854	213	257	344	255	16.5902954871826	19.0200612801212	23.7159322184869	19.6340218330323
AT1G14210	-0.065710972004602	5.69616400707366	0.502645329025484	0.591535048003364	647	731	756	649	50.3939961512072	54.0998630185548	52.1198975499305	49.9705104691684
AT1G14220	-3.53182338818907	0.968153635339946	2.59693241706366e-15	3.10844072712071e-14	45	44	6	2	3.50499200433435	3.25635290398962	0.413649980555004	0.153992328102214
AT1G14230	-0.325930056758451	5.26108877249892	0.00182919676945113	0.00440277274776608	539	569	533	413	41.9820153408048	42.1105636902294	36.7459066059695	31.7994157531072
AT1G14240	-0.137197256032252	2.71953557285547	0.562500041969278	0.647027107536059	72	104	98	73	5.60798720693496	7.69683413670273	6.75628301573173	5.62071997573081
AT1G14250	-3.43732502809633	4.51634362326382	1.40469923854309e-98	2.5402815146353e-96	515	581	66	42	40.1126862718265	42.998659936772	4.55014978610504	3.23383889014649
AT1G14260	-0.557212846972742	2.50398058613886	0.0128066497887209	0.0251440429806417	87	85	71	54	6.77631787504641	6.29068174634358	4.89485810323421	4.15779285875978
AT1G14270	-0.124351228686639	6.38035177383055	0.229574051747072	0.311393618161336	1084	1176	1207	1008	84.4313629488541	87.033432161177	83.2125877549816	77.6121333635158
AT1G14280	1.15767190961909	4.71278823814542	1.03918699864596e-16	1.38182580009902e-15	216	202	584	418	16.8239616208049	14.9496201501342	40.261931440687	32.1843965733627
AT1G14290	-0.751611574681222	4.67161314430868	8.18899635406465e-10	5.59010411700399e-09	416	414	290	237	32.4017038622909	30.6393205057205	19.9930823934919	18.2480908801124
AT1G14300	0.731320387509867	5.66957818111069	3.35981957224852e-13	3.35997440264356e-12	486	506	995	769	37.853913646811	37.4480583958806	68.5969551087048	59.2100501553013
AT1G14310	0.420303968973093	4.74723445622378	0.00438959456374248	0.00969750500130057	279	315	517	338	21.730950426873	23.3125264717439	35.6428399911562	26.0247034492742
AT1G14315	0.860018936472238	0.377326582608625	0.0587158244136464	0.0965589652622416	13	8	23	18	1.01255324569659	0.592064164361749	1.58565825879418	1.38593095291993
AT1G14320	-0.297610554555793	7.38656383245405	0.0059921463523167	0.0128430190609012	2283	2522	2300	1879	177.819927686563	186.648227815041	158.565825879418	144.67579225203
AT1G14330	0.648085281829571	5.13864921632461	1.29132419472792e-09	8.54881828852674e-09	354	356	624	563	27.5726037674302	26.3468553140978	43.0195979777204	43.3488403607732
AT1G14340	0.0506134077343343	4.76100356929057	0.685522128526104	0.756458644927539	331	359	423	341	25.7811634096593	26.5688793757335	29.1623236291278	26.2556919414275
AT1G14345	-0.632997171768393	5.60601330441941	4.52625495624245e-11	3.61384322315737e-10	741	799	559	500	57.7155350047056	59.1324084156296	38.5383898550412	38.4980820255535
AT1G14350	-0.79521448805757	4.87498303180823	6.24524441726691e-11	4.91577980047549e-10	473	494	297	296	36.8413604011144	36.559962149338	20.4756740374727	22.7908645591277
AT1G14360	0.836095613325858	6.16553329821927	2.09793027770153e-17	2.94276668749089e-16	641	697	1390	1162	49.9266638839626	51.5835903200173	95.8289121619092	89.4695426273863
AT1G14370	0.67186483785199	5.04832706322929	6.75733135600552e-10	4.67604744122053e-09	327	333	593	529	25.4696085648296	24.6446708415578	40.8824064115195	40.7309707830356
AT1G14380	-0.690931190779379	5.97211799775728	4.99839162851248e-13	4.9148208758654e-12	984	1033	738	598	76.6424918281111	76.4502852232108	50.8789476082655	46.043706102562
AT1G14390	-1.54592196192767	2.64527422535351	9.11615385754544e-10	6.18217671445605e-09	102	138	40	47	7.94464854315786	10.2131068352402	2.75766653703336	3.61881971040203
AT1G14400	-0.303132319858997	6.23833295613812	0.00245089099477957	0.00574557475183228	1025	1145	1021	857	79.8359289876158	84.7391835242753	70.3894383577765	65.9857125917987
AT1G14410	-0.39833565138215	5.6678787525979	4.02708462723505e-05	0.000135849158239745	728	775	682	538	56.702981759009	57.3562159225444	47.0182144564188	41.4239362594955
AT1G14430	-0.571125994076942	3.8724854172627	0.000745023767473453	0.00195003748377052	245	207	183	143	19.0827342458204	15.3196602528602	12.6163244069276	11.0104514593083
AT1G14440	-0.459532941181434	5.38693114383397	4.91340423220442e-06	1.93829822292434e-05	632	626	512	464	49.2256654830958	46.3290208613068	35.298131674027	35.7262201197136
AT1G14450	-0.0487850036066118	5.41260910708065	0.634880758236997	0.712865283515345	530	595	649	514	41.2810169399379	44.0347722244051	44.7431395633662	39.576028322269
AT1G14460	-0.115830380696307	5.76853270293746	0.407252502408636	0.500242630597714	701	773	653	783	54.5999865564084	57.208199881454	45.0189062170696	60.2879964520168
AT1G14470	1.46195725690451	3.55854834179164	1.81946987159423e-17	2.56059115975787e-16	77	83	253	218	5.99743076297211	6.14266570525314	17.442240846736	16.7851637631413
AT1G14480	1.46759421243413	3.81455993235032	6.82013035776784e-20	1.14553907812631e-18	94	97	309	256	7.32153885349842	7.1787779928862	21.3029739985827	19.7110179970834
AT1G14490	0.0968910962027027	2.28764517013869	0.730335809151038	0.793667608186368	60	59	74	62	4.6733226724458	4.3664732121679	5.10168309351171	4.77376217116863
AT1G14510	-0.0483841763677828	6.09267501564982	0.621899856490722	0.701556832442957	862	942	1020	844	67.1400690608047	69.7155553535959	70.3204966943507	64.9847624591343
AT1G14520	1.72971639201879	3.93685222875471	8.23821282791653e-18	1.18867989746421e-16	85	96	403	245	6.62054045263155	7.10476997234098	27.7834903606111	18.8640601925212
AT1G14530	0.178570525683244	4.18989243992348	0.200870307372352	0.278695789179181	211	231	287	247	16.4345180647677	17.0958527459455	19.7862574032143	19.0180525206234
AT1G14540	-1.0439102057536	0.181026770756331	0.0258821021984595	0.0470565934826383	17	18	10	8	1.32410809052631	1.33214436981393	0.68941663425834	0.615969312408856
AT1G14560	0.0604656921863968	5.05658398380148	0.604488977401179	0.685837575081455	430	414	513	428	33.4921458191949	30.6393205057205	35.3670733374528	32.9543582138738
AT1G14570	-0.0168822894405366	6.53936571494781	0.874422376589247	0.910723747089808	1199	1233	1397	1172	93.3885647377086	91.2518893322545	96.3115038058901	90.2395042678974
AT1G14580	-0.941213916869116	5.18272544638726	9.82668663006167e-17	1.30907873885186e-15	599	643	343	345	46.6553380132506	47.5871572105755	23.6469905550611	26.5636765976319
AT1G14590	0.695513103897313	4.7956635497168	1.01638646521608e-07	5.23785387833157e-07	260	288	554	398	20.2510649139318	21.3143099170229	38.193681537912	30.6444732923406
AT1G14600	-0.232909123004753	3.3044272513308	0.212264709254231	0.291357144562054	140	134	146	104	10.9044195690402	9.91707475305929	10.0654828601718	8.00760106131512
AT1G14610	-0.111929737210393	7.70727231663123	0.353738496344347	0.44576267981933	2795	2853	2738	2808	217.698947824767	211.144882615509	188.762274459933	216.205228655508
AT1G14620	0.627636823911821	5.7791554443392	2.35673033371691e-10	1.72548599770549e-09	527	593	1032	819	41.0473508063156	43.8867561833146	71.1477966554607	63.0598583578566
AT1G14630	0.381110055161147	4.10993819488461	0.0129842398482148	0.0254420757513417	208	178	283	254	16.2008519311454	13.1734276570489	19.510490749511	19.5570256689812
AT1G14640	2.46429792887982	4.61534399500537	4.52465007490794e-34	1.77879404484741e-32	112	81	510	618	8.72353565523216	5.9946496641627	35.1602483471753	47.5836293835841
AT1G14642	2.87284151786721	0.721510746946067	9.52043501783007e-10	6.42746954499688e-09	5	4	38	34	0.38944355603715	0.296032082180874	2.61978321018169	2.61786957773764
AT1G14650	0.0777955808577537	7.03302327280835	0.559162636191936	0.644075815711316	1661	1652	1745	1955	129.373149315541	122.261249940701	120.30320267808	150.527500719914
AT1G14660	0.173887623339579	4.30201009436114	0.344379874940181	0.435867704775276	216	264	254	317	16.8239616208049	19.5381174239377	17.5111825101618	24.4077840042009
AT1G14670	-0.236698575958043	6.89125622486057	0.0320019041960356	0.0566906154602503	1627	1714	1540	1476	126.724933134489	126.849747214505	106.170161675784	113.646338139434
AT1G14680	0.976940420694697	2.71838395873883	6.92373684939668e-06	2.67019750077763e-05	51	61	133	103	3.97232427157893	4.51448925325833	9.16924123563592	7.93060489726402
AT1G14685	-0.229295246755401	5.9953220965583	0.0158037396346653	0.0303959012507198	860	930	868	761	66.9842916383898	68.8274591070533	59.8413638536239	58.5940808428924
AT1G14687	0.537602278300348	2.98534948758881	0.0288542703176039	0.0517279240117572	76	88	165	92	5.91954205176468	6.51270580797923	11.3753744652626	7.08364709270184
AT1G14690	0.074522599373989	6.17115587718733	0.452766523701916	0.544167386511701	865	960	1087	962	67.373735194427	71.0476997234098	74.9395881438815	74.0703098171649
AT1G14700	0.334131873724268	5.04590389241482	0.00200692377031818	0.00478543596744038	362	395	540	478	28.1957134570897	29.2331681153613	37.2284982499503	36.8041664164291
AT1G14710	-0.0617039251002372	7.16647104586573	0.579987322814581	0.663596162145977	1866	1951	1994	1897	145.340335113064	144.389648083721	137.469676871113	146.06172320495
AT1G14720	-0.0926514271513314	6.34914075077567	0.367959138803132	0.460660047950085	1055	1133	1209	985	82.1725903238387	83.8510872777326	83.3504710818333	75.8412215903404
AT1G14730	-0.316962521662318	4.05326100384653	0.0279320306894559	0.0502786278217092	236	240	219	189	18.3817358449535	17.7619249308525	15.0982242902576	14.5522750056592
AT1G14740	0.116257048128927	6.77529712166834	0.283514608611254	0.371284202611359	1322	1412	1627	1527	102.968876216222	104.499325009849	112.168086393832	117.57314250604
AT1G14750	1.20272545500357	3.46783709781268	7.79962828209578e-11	6.06883231802655e-10	86	85	208	211	6.69842916383898	6.29068174634358	14.3398659925735	16.2461906147836
AT1G14760	-0.751521627499034	0.38064369620467	0.121795139355932	0.182369165746434	26	12	11	13	2.02510649139318	0.888096246542623	0.758358297684174	1.00095013266439
AT1G14770	0.710387537351906	4.45528375299787	1.32153077823923e-07	6.68965230197563e-07	216	213	383	365	16.8239616208049	15.7637083761316	26.4046570920944	28.103599878654
AT1G14780	1.20294484809744	4.26212068814616	1.08258551481484e-15	1.33940640005684e-14	137	162	368	364	10.6707534354179	11.9892993283254	25.3705321407069	28.0266037146029
AT1G14790	0.58190415519777	4.87471328148353	4.61343624628333e-06	1.82927425508121e-05	318	289	491	477	24.7686101639627	21.3883179375682	33.8503567420845	36.727170252378
AT1G14800	-0.238767116794563	2.23726339321955	0.330451986297066	0.421509349005621	59	70	69	48	4.59543396123837	5.1805614381653	4.75697477638254	3.69581587445313
AT1G14810	-0.261346855684965	6.71165551175151	0.0132233300654406	0.0258648090164995	1420	1554	1424	1224	110.601969914551	115.00846392727	98.1729287183876	94.2433047985549
AT1G14820	0.0122614654963769	5.42415337229922	0.927621753086496	0.951365159476921	533	577	692	508	41.5146830735602	42.7026278545911	47.7076310906771	39.1140513379623
AT1G14830	-0.177301024039106	6.87643386727703	0.0914927046803449	0.142216401709632	1582	1662	1663	1402	123.219941130154	123.001330146153	114.649986277162	107.948621999652
AT1G14840	-0.578994735798952	5.92002069906032	8.34003597877679e-10	5.68962970057954e-09	906	981	722	626	70.5671723539316	72.6018681548594	49.7758809934521	48.199598695993
AT1G14850	-0.0582494664027973	6.85173687060038	0.673043121023024	0.74574597308882	1500	1565	1449	1662	116.833066811145	115.822552153267	99.8964703040334	127.96762465294
AT1G14860	-0.210194807601286	4.11500052084936	0.190658591954798	0.266607520072883	242	238	268	178	18.8490681121981	17.613908889762	18.4763657981235	13.705317201097
AT1G14870	-1.22453863355575	5.05983515825301	1.40851188617279e-28	4.18713923860762e-27	589	627	307	249	45.8764509011763	46.403028881852	21.165090671731	19.1720448487256
AT1G14880	-4.62454069960149	2.25431326691913	9.35486575955877e-37	4.160039791971e-35	102	135	6	4	7.94464854315786	9.99108277360451	0.413649980555004	0.307984656204428
AT1G14890	0.73962433098848	5.00660534413495	4.14588021162895e-11	3.32359610168304e-10	295	328	613	499	22.9771698061919	24.2746307388317	42.2612396800362	38.4210858615024
AT1G14900	-0.0690125482061852	5.89261580912763	0.476283427698962	0.566750379146525	750	831	851	756	58.4165334055725	61.5006650730766	58.6693555753847	58.2091000226369
AT1G14910	-0.0315362941121051	6.25308981181612	0.784339057445879	0.837768464125266	1027	975	1048	1036	79.9917064100306	72.1578200315881	72.250863270274	79.7680259569468
AT1G14920	-0.683749451807003	5.79681712214188	5.70379090124683e-13	5.56805966477542e-12	882	900	651	535	68.6978432849533	66.6072184906967	44.8810228902179	41.1929477673422
AT1G14960	-1.63003294507363	2.48843024087603	6.3657738497761e-10	4.42626268228104e-09	89	129	43	32	6.93209529746127	9.5470346503332	2.96449152731086	2.46387724963542
AT1G14970	0.25534405075847	4.73832147564586	0.041598244630219	0.0712826521415336	326	303	417	384	25.3917198536222	22.4244302252012	28.7486736485728	29.5665269956251
AT1G14980	0.828829284192062	6.43539209872818	1.87177364612919e-12	1.73143051554346e-11	780	839	1799	1290	60.7531947417954	62.0927292374384	124.026052503075	99.325051625928
AT1G14990	0.0899526015985676	4.47907442351907	0.515060711241138	0.603397349095441	262	297	364	273	20.4068423363467	21.9803821019299	25.0947654870036	21.0199527859522
AT1G15000	0.226294787982591	5.60035846414166	0.0212314678878373	0.0394202673369231	579	581	805	647	45.097563789102	42.998659936772	55.4980390577963	49.8165181410662
AT1G15002	0.999625397210186	2.36136179439647	7.28836085860866e-05	0.00023407535739628	45	41	87	96	3.50499200433435	3.03432884235396	5.99792471804756	7.39163174890627
AT1G15010	-0.0902292811293028	0.379517629243824	0.912177009613842	0.93918267711866	17	14	14	17	1.32410809052631	1.03611228763306	0.965183287961676	1.30893478886882
AT1G15020	0.380620941672559	5.42862221234733	0.00173991088413924	0.00421169058524323	475	495	809	549	36.9971378235293	36.6339701698832	55.7738057114997	42.2708940640577
AT1G15030	-0.281750633037669	5.57238227786459	0.00607725882596371	0.0130010443397317	638	719	609	579	49.6929977503404	53.2117667720122	41.9854730263329	44.5807789855909
AT1G15040	-0.218164365356075	3.72454813174735	0.207057115093708	0.285509369338452	197	169	188	149	15.3440761078637	12.5073554721419	12.9610327240568	11.4724284436149
AT1G15060	-0.109862885292759	5.61954418754818	0.285256680027075	0.373241136028603	648	677	665	642	50.4718848624147	50.103429909113	45.8462061781796	49.4315373208107
AT1G15080	-0.372438085708183	4.09125866555193	0.0111645698350365	0.0222615730625371	257	240	218	192	20.0173987803095	17.7619249308525	15.0292826268318	14.7832634978125
AT1G15100	-0.014739392956002	5.13816357463302	0.896041255982447	0.926790491209908	447	471	531	440	34.8162539097212	34.8577776767979	36.6080232791178	33.8783121824871
AT1G15110	0.3248175202375	5.24766213869953	0.00457774265591532	0.010075212309941	463	410	647	524	36.0624732890401	30.3432884235396	44.6052562365146	40.3459899627801
AT1G15120	0.192414132103749	5.72154108600336	0.0471313864561701	0.079564233176612	612	667	868	695	47.6678912589472	49.3633497036608	59.8413638536239	53.5123340155193
AT1G15125	-2.43648963338526	5.20648889855623	1.52070740625317e-96	2.66136059863711e-94	788	838	163	157	61.3763044314549	62.0187212168932	11.2374911384109	12.0883977560238
AT1G15130	-0.0833641587168144	6.82461004949818	0.485387788022567	0.575299262320279	1510	1522	1499	1539	117.611953923219	112.640207269823	103.343553475325	118.497096474654
AT1G15140	-0.55104991778717	6.44592881183789	1.56185020232563e-07	7.79703502200791e-07	1294	1403	1034	928	100.787992302414	103.833252824942	71.2856799823123	71.4524402394273
AT1G15150	0.00377492463411221	1.88044230660537	1	1	45	47	45	53	3.50499200433435	3.47837696562527	3.10237485416253	4.08079669470867
AT1G15160	0.46909336387224	4.0269002407496	0.0162527432792011	0.0311903768926374	192	160	233	283	14.9546325518266	11.841283287235	16.0634075782193	21.7899144264633
AT1G15165	0.0138620573585707	3.94666009510715	0.944239768430585	0.964007678524282	183	213	222	204	14.2536341509597	15.7637083761316	15.3050492805351	15.7072174664258
AT1G15170	0.112320253841792	4.91075085818716	0.362356014843153	0.454957641640318	390	358	442	420	30.3765973708977	26.4948713551882	30.4722152342186	32.3383889014649
AT1G15175	0.203481755871192	2.93106520493044	0.3262999085345	0.417292375219941	78	103	116	106	6.07531947417954	7.62282611615751	7.99723295739674	8.16159338941734
AT1G15180	0.52337274717146	5.97004043579767	4.11160349745974e-08	2.24411236162912e-07	647	688	1078	968	50.3939961512072	50.9175181351104	74.319113173049	74.5322868014715
AT1G15190	1.83084016110683	2.32486489363479	9.63316211916005e-09	5.73838185967313e-08	31	24	86	121	2.41455004743033	1.77619249308525	5.92898305462172	9.31653585018394
AT1G15200	0.360996390728991	6.67960793300849	0.00151168881941007	0.0037063788351619	1157	1175	1597	1586	90.1172388669965	86.9594241406318	110.099836491057	122.115916185056
AT1G15210	-1.17130246843491	6.36391400356414	4.22287112942057e-22	8.34613172855699e-21	1447	1523	673	725	112.704965117151	112.714215290368	46.3977394855863	55.8222189370526
AT1G15215	0.655030649742221	4.54992346038941	9.06839551659577e-07	4.03182239511667e-06	249	220	429	361	19.3942890906501	16.2817645199481	29.5759736096828	27.7956152224496
AT1G15220	0.164671357086288	4.17137448480705	0.276344556252933	0.363275576402041	229	209	296	230	17.8365148665015	15.4676762939507	20.4067323740469	17.7091177317546
AT1G15230	0.467868170492995	5.40693989477327	2.13271155521354e-06	8.93129553448262e-06	449	474	753	612	34.9720313321361	35.0798017384336	51.913072559653	47.1216523992775
AT1G15240	0.264264968308306	6.35917139207296	0.0320498819286066	0.0567535281707624	980	957	1190	1277	76.3309369832814	70.8256756617742	82.0405794767424	98.3241014932636
AT1G15250	0.324177992186778	4.98183361458177	0.00403235106609499	0.00897958445206027	343	384	539	434	26.7158279441485	28.4190798893639	37.1595565865245	33.4163351981804
AT1G15260	-0.585510218128645	4.5395074637325	4.8790256647923e-06	1.92613672824555e-05	347	377	265	249	27.0273827889782	27.9010237455474	18.269540807846	19.1720448487256
AT1G15270	0.0865999731809236	5.81611583198848	0.375676359248874	0.468080933500794	673	747	892	720	52.4191026426004	55.2839913472783	61.4959637758439	55.437238116797
AT1G15280	-0.0973932354544376	6.79761031522048	0.3641458954739	0.456676495473827	1482	1508	1558	1421	115.431070009411	111.60409498219	107.411111617449	109.411549116623
AT1G15290	0.358271977281992	7.83723625802368	0.011448885245602	0.0227541220546578	2649	2562	3279	3782	206.327195988482	189.60854863685	226.05971437331	291.199492441287
AT1G15310	0.986898137712411	5.1380441659084	3.12317666103982e-19	5.00561718768281e-18	283	328	681	610	22.0425052717027	24.2746307388317	46.9492727929929	46.9676600711753
AT1G15340	-0.375163037926711	7.00383175902363	0.000838591268055833	0.00216723462046917	1845	1926	1565	1526	143.704672177708	142.539447570091	107.89370326143	117.496146341989
AT1G15350	-0.331598280162738	4.93522396597348	0.0520062451863145	0.0867543644237229	453	430	489	271	35.2835861769658	31.823448834444	33.7124734152328	20.86596045785
AT1G15370	-0.021364234076228	5.30370972198386	0.843444959273718	0.885900927409078	486	547	593	494	37.853913646811	40.4823872382346	40.8824064115195	38.0361050412468
AT1G15380	-0.598964205465323	4.9334737389281	1.28763837782557e-06	5.58190979568371e-06	438	519	386	290	34.1152555088543	38.4101626629684	26.6114820823719	22.328887574821
AT1G15385	0.628376627291349	0.975966681321877	0.0933770122183368	0.144741038725009	13	24	31	30	1.01255324569659	1.77619249308525	2.13719156620085	2.30988492153321
AT1G15390	0.312098243169134	5.79397680718388	0.000881297213652594	0.00226739594742005	623	662	923	781	48.5246670822289	48.9933096009347	63.6331553420448	60.1340041239145
AT1G15400	-0.00388743452031268	5.40980773049326	0.974748446802755	0.98661455429415	534	571	649	529	41.5925717847676	42.2585797313198	44.7431395633662	40.7309707830356
AT1G15405	-0.00306615948222026	3.36757176738357	1	1	129	136	171	113	10.0476437457585	10.0650907941497	11.7890244458176	8.70056653777509
AT1G15410	-0.0941944093916375	5.36622489209365	0.370668426944417	0.463303509568068	559	546	627	482	43.5397895649534	40.4083792176893	43.2264229679979	37.1121510726336
AT1G15415	0.434683996648356	2.48302657196136	0.0735448374527693	0.117534171703553	55	65	104	70	4.28387911640865	4.81052133543921	7.16993299628673	5.38973148357749
AT1G15420	0.32032769779549	5.65184077891372	0.000722696295312878	0.00189846656634606	572	588	834	713	44.55234281065	43.5167160805885	57.4973472971455	54.8982649684393
AT1G15430	0.649040321902827	4.64732337204851	1.02279327291408e-07	5.26711837102717e-07	243	261	455	389	18.9269568234055	19.316093362302	31.3684568587545	29.9515078158806
AT1G15440	0.312399233389524	6.86676848210349	0.0116901245041404	0.0231783820798858	1306	1402	1723	1839	101.722656836904	103.759244804396	118.786486082712	141.595945689986
AT1G15460	1.63346202553216	2.95128278544042	1.30744282436232e-08	7.64559868808587e-08	34	61	202	116	2.64821618105262	4.51448925325833	13.9262160120185	8.93155502992841
AT1G15470	-0.459222091016464	5.18916597430045	2.02745857621387e-05	7.1938977374783e-05	510	588	469	384	39.7232427157893	43.5167160805885	32.3336401467161	29.5665269956251
AT1G15480	0.433189311746207	5.90265756263557	5.46086920140103e-06	2.14064888980498e-05	623	699	1016	888	48.5246670822289	51.7316063611078	70.0447300406473	68.372593677383
AT1G15490	-0.0224012748511148	5.13749403385905	0.884021782486751	0.917902234533252	449	471	454	506	34.9720313321361	34.8577776767979	31.2995151953286	38.9600590098601
AT1G15500	0.0807785345528314	7.65714017440452	0.476623587183607	0.567030780410693	2475	2631	2910	2829	192.774560238389	194.71510205447	200.620240569177	217.822148100582
AT1G15510	0.448800984856572	5.87152294998512	1.23934748422069e-05	4.57010701020784e-05	594	692	958	909	46.2658944572134	51.2135502172912	66.0461135619489	69.9895131224562
AT1G15520	0.135746167184802	4.00081669480869	0.44592021812891	0.538368265837953	183	211	211	247	14.2536341509597	15.6156923350411	14.546690982851	19.0180525206234
AT1G15530	-0.501216213666828	4.61981322115301	0.00022989114102049	0.000670186412048047	372	375	274	287	28.974600569164	27.753007704457	18.8900157786785	22.0978990826677
AT1G15550	0.311288081105287	5.41287488596248	0.00613296444429175	0.0131108097693261	505	480	646	654	39.3337991597522	35.5238498617049	44.5363145730887	50.355491289424
AT1G15570	-0.101708361651901	5.10187572303627	0.376971252077111	0.46939712768679	421	502	488	429	32.791147418328	37.1520263136997	33.643531751807	33.0313543779249
AT1G15580	0.795377921324711	0.513770261811136	0.0826131804762919	0.130072453712255	15	9	29	16	1.16833066811145	0.666072184906967	1.99930823934919	1.23193862481771
AT1G15640	-0.629575833165013	1.67542415095682	0.0455720996206453	0.0772468428443823	37	60	41	26	2.88188231467491	4.44048123271311	2.82660820045919	2.00190026532878
AT1G15660	-0.6245584418878	5.46988852179143	7.19120477233527e-08	3.79422160866637e-07	690	707	465	497	53.7432107331267	52.3236705254695	32.0578734930128	38.2670935334002
AT1G15670	0.266305905470494	5.45488574243451	0.00605080566377157	0.0129482825864813	500	533	719	608	38.944355603715	39.4462749506015	49.5690560031746	46.813667743073
AT1G15690	-0.528935486863487	8.50458656262126	1.03765547578522e-05	3.88110332299466e-05	5328	5848	4065	4148	414.991053313187	432.798904148438	280.247861826015	319.380088483992
AT1G15700	-0.241799125042563	3.93994910078629	0.160703602033353	0.230894390077185	186	244	224	165	14.487300284582	18.0579570130333	15.4429326073868	12.7043670684327
AT1G15710	-0.479089993351387	5.12380157637917	1.66931375071869e-05	6.01557251815779e-05	492	563	417	389	38.3212459140556	41.6665155669581	28.7486736485728	29.9515078158806
AT1G15720	0.453600068754336	3.96404992376868	0.00311807392852716	0.00713618670354016	161	178	282	215	12.5400825043962	13.1734276570489	19.4415490860852	16.554175270988
AT1G15730	-0.382524764749093	6.1362608575626	7.74244549073262e-05	0.000247559760710754	1011	1059	899	795	78.7454870307117	78.3744937573865	61.9785554198247	61.21195042063
AT1G15740	-0.359999993041462	5.91701663913729	0.000152813745165734	0.000461033099380173	875	890	773	694	68.1526223065013	65.8671382852445	53.2919058281697	53.4353378514682
AT1G15750	-0.158686507729452	7.41883879603624	0.220792825810899	0.301198697220434	2351	2344	2134	2321	183.116360048668	173.474800157992	147.12150975073	178.708096762619
AT1G15760	-0.155780694660211	2.43807987421337	0.558130353692737	0.643159877096754	59	86	79	60	4.59543396123837	6.3646897668888	5.44639141064088	4.61976984306642
AT1G15772	2.86018556764386	0.566295163537243	5.93811866913639e-09	3.63404154650109e-08	4	4	40	24	0.31155484482972	0.296032082180874	2.75766653703336	1.84790793722657
AT1G15780	-0.306167652242958	6.60301590971168	0.0537043442838663	0.0892235473361034	1407	1388	1043	1338	109.589416668854	102.723132516763	71.9061549531448	103.020867500381
AT1G15790	2.57213398770643	4.03035663484625	6.87471337947541e-53	5.30918701238419e-51	56	64	420	344	4.36176782761608	4.73651331489399	28.9554986388503	26.4866804335808
AT1G15800	0.741273325930915	4.52250223169823	7.43084906035132e-09	4.48808392593053e-08	208	236	423	369	16.2008519311454	17.4658928486716	29.1623236291278	28.4115845348585
AT1G15810	-0.503824234537203	6.42587111182297	4.19546992164349e-06	1.67517741986358e-05	1237	1388	1011	958	96.3483357635909	102.723132516763	69.7000217235181	73.7623251609605
AT1G15820	-0.466066092736815	8.87652237342095	2.65886532106906e-05	9.25718535737522e-05	6631	7580	6102	4899	516.480044016468	560.980795732757	420.682030224439	377.204207686373
AT1G15825	1.4163601492171	2.45593396756182	5.04255682316947e-08	2.72007272233658e-07	41	34	100	113	3.19343715950463	2.51627269853743	6.8941663425834	8.70056653777509
AT1G15830	2.03792936897145	4.49306698561918	7.49842376482598e-25	1.76298260152209e-23	113	114	429	554	8.80142436643959	8.43691434215492	29.5759736096828	42.6558748843133
AT1G15860	0.357584775837651	5.65596845437609	0.000282911315914717	0.000811882896940661	558	589	881	692	43.461900853746	43.5907241011337	60.7376054781597	53.281345523366
AT1G15870	1.07752245442633	3.90797000955205	1.3256809516704e-09	8.76824210063986e-09	126	121	336	225	9.81397761213618	8.95497048597145	23.1643989110802	17.3241369114991
AT1G15880	-0.0757473907475764	5.10570564493845	0.495039364036112	0.584231522674988	435	482	525	406	33.8815893752321	35.6718659027954	36.1943732985628	31.2604426047494
AT1G15885	0.230124798502586	3.2879980519637	0.228991145608041	0.310758354752054	123	107	150	138	9.58031147851389	7.91885819833839	10.3412495138751	10.6254706390528
AT1G15890	-0.510662831119238	2.79713236655811	0.0200798024003956	0.0375515830085996	105	104	75	81	8.17831467678015	7.69683413670273	5.17062475693755	6.23668928813966
AT1G15910	0.145169411383611	6.22026576664356	0.142938788787484	0.208967573125652	916	923	1149	1021	71.3460594660059	68.3094029632367	79.2139712762832	78.6130834961802
AT1G15920	0.465616626399507	5.15276147435866	8.56389217741724e-06	3.25017530853675e-05	373	401	623	519	29.0524892803714	29.6772162386326	42.9506563142946	39.9610091425245
AT1G15930	0.118123112553308	6.70394548457453	0.264307434713656	0.350038791695413	1237	1364	1616	1396	96.3483357635909	100.946940023678	111.409728096148	107.486645015345
AT1G15940	0.304950670400414	6.42508529810804	0.0140919020222283	0.0274095514730103	998	999	1259	1356	77.7329337850152	73.9340125246733	86.797554253125	104.406798453301
AT1G15950	0.257289532484542	6.8455645995621	0.0205308637035466	0.0382667932002633	1288	1438	1773	1691	100.32066003517	106.423533544024	122.233569254004	130.200513410422
AT1G15960	0.561006521763525	5.79080799434641	1.29424303958783e-07	6.56376915216066e-07	572	588	907	912	44.55234281065	43.5167160805885	62.5300887272314	70.2205016146096
AT1G15970	0.0880148398606536	4.97468172184987	0.467900617194042	0.558520973252359	384	406	518	382	29.9092651036531	30.0472563413587	35.711781654582	29.4125346675229
AT1G15980	-0.602354980811526	6.73198571305035	1.39611570231502e-08	8.12967528927222e-08	1596	1741	1288	1061	124.310383087058	128.847963769226	88.7968624924741	81.6929300582245
AT1G15990	-0.415987953823624	1.79067163228022	0.148160278573001	0.215320314574116	49	50	39	40	3.81654684916407	3.70040102726093	2.68872487360752	3.07984656204428
AT1G16000	0.198182407980662	5.07726197471112	0.138201213612925	0.203232671722849	386	429	602	403	30.065042526068	31.7494408138988	41.502881382352	31.0294541125961
AT1G16010	0.0945790826500863	6.14087805003611	0.335751262032282	0.427164104904881	870	903	1056	962	67.7631787504641	66.8292425523324	72.8023965776807	74.0703098171649
AT1G16020	-0.380805971970278	5.47816304292754	8.02079639775962e-05	0.00025570633557776	638	672	576	498	49.6929977503404	49.7333898063869	39.7103981332804	38.3440896974513
AT1G16022	-0.137790092894812	2.24519670953434	0.642117192423272	0.718907557796906	57	68	85	38	4.43965653882351	5.03254539707486	5.86004139119589	2.92585423394207
AT1G16025	-0.138019084472962	1.91885658667038	0.653172718757322	0.728241942547917	46	53	65	32	3.58288071554178	3.92242508889658	4.48120812267921	2.46387724963542
AT1G16030	1.82200447629413	5.26427685316421	1.86126877305457e-52	1.41724188224762e-50	233	204	852	796	18.1480697113312	15.0976361912246	58.7382972388105	61.2889465846811
AT1G16040	0.70233504425754	4.6921921888259	1.31770878846543e-07	6.67186150688012e-07	251	257	515	372	19.5500665130649	19.0200612801212	35.5049566643045	28.6425730270118
AT1G16060	-0.343427813700082	4.28601273278742	0.0192166029296923	0.0361180928613592	301	263	264	212	23.4445020734364	19.4641094033925	18.2005991444202	16.3231867788347
AT1G16070	1.12993349943563	4.93221555035364	2.08248371190889e-16	2.72898424107094e-15	246	248	692	471	19.1606229570278	18.3539890952142	47.7076310906771	36.2651932680714
AT1G16080	0.109390859933968	6.78719234892088	0.315231461627282	0.405489721410851	1303	1462	1770	1420	101.488990703281	108.19972603711	122.026744263726	109.334552952572
AT1G16090	-1.03186639472031	2.88454478884203	2.97229891195243e-07	1.42451101343374e-06	124	131	71	62	9.65820018972132	9.69505069142363	4.89485810323421	4.77376217116863
AT1G16110	0.563644223737501	4.43203282120641	0.00012981456405378	0.000397999263521847	229	220	419	294	17.8365148665015	16.2817645199481	28.8865569754244	22.6368722310254
AT1G16120	-0.0381957831399431	0.950026095962697	0.933530989834666	0.955862791846848	29	18	27	22	2.25877262501547	1.33214436981393	1.86142491249752	1.69391560912435
AT1G16130	1.04717011743735	3.28661024297731	1.44800387954951e-07	7.28061450187766e-07	89	73	180	177	6.93209529746127	5.40258549980096	12.4094994166501	13.6283210370459
AT1G16140	2.53712244722529	1.44162990950109	3.91491298816698e-11	3.15475405704462e-10	14	5	73	47	1.09044195690402	0.370040102726093	5.03274143008588	3.61881971040203
AT1G16150	-0.06411661570174	1.26084820204201	0.88467252362136	0.918314284660248	23	37	30	31	1.79144035777089	2.73829676017309	2.06824990277502	2.38688108558432
AT1G16160	0.228238419629242	0.356524382632009	0.659080278677873	0.733434240684505	15	12	22	12	1.16833066811145	0.888096246542623	1.51671659536835	0.923953968613284
AT1G16170	-0.145500223099936	4.32075950483328	0.305317766277741	0.394762919804173	262	281	304	222	20.4068423363467	20.7962537732064	20.9582656814535	17.0931484193457
AT1G16180	0.262858735203787	6.96636132644967	0.0162224983805623	0.0311378416200763	1425	1532	1943	1832	110.991413470588	113.380287475275	133.953652036395	141.056972541628
AT1G16190	-0.483563414429722	5.46208372337813	8.47175256323053e-07	3.78360778708923e-06	638	698	539	480	49.6929977503404	51.6575983405626	37.1595565865245	36.9581587445313
AT1G16210	-0.0181779747045786	6.21551836234371	0.866444246859246	0.904454596233224	932	1012	1059	985	72.5922788453248	74.8961167917612	73.0092215679582	75.8412215903404
AT1G16220	-0.370724696910786	4.08130356690666	0.0105096968092354	0.021084490196655	230	264	224	184	17.9144035777089	19.5381174239377	15.4429326073868	14.1672941854037
AT1G16240	-0.112868778347856	5.85778536990878	0.313379096433399	0.403550900290838	731	836	911	644	56.9366478926313	61.8707051758027	62.8058553809347	49.5855296489129
AT1G16250	0.126505403545864	4.63405245274784	0.428135542683664	0.520940252973265	296	318	444	278	23.0550585173993	23.5345505333795	30.6100985610703	21.4049336062077
AT1G16260	0.817250117332807	4.79674509387615	5.41989596648804e-11	4.28165862281605e-10	246	274	495	480	19.1606229570278	20.2781976293899	34.1261233957878	36.9581587445313
AT1G16270	-0.113319510373278	6.62265660663815	0.48544986545559	0.575323441114727	1309	1355	1126	1465	101.956322970526	100.280867838771	77.628313017489	112.799380334872
AT1G16280	0.355723274046115	5.27035043152601	0.00330248879622186	0.00751702426754883	441	436	710	496	34.3489216424766	32.2674969577153	48.9485810323421	38.1900973693491
AT1G16300	-0.172796159889406	5.29140944662636	0.0905164341728923	0.140981636258231	529	548	535	484	41.2031282287305	40.5563952587798	36.8837899328212	37.2661434007358
AT1G16310	-0.292589276665742	4.32881488752903	0.0319021781783764	0.0565473469451071	270	303	278	222	21.0299520260061	22.4244302252012	19.1657824323818	17.0931484193457
AT1G16320	-0.117033386983602	5.20825381272493	0.268483675178743	0.354725371997193	484	514	512	469	37.6981362243961	38.0401225602423	35.298131674027	36.1112009399692
AT1G16330	-0.399945445638908	3.94485912317017	0.0129652279592629	0.025411706281066	212	241	217	151	16.5124067759752	17.8359329513977	14.960340963406	11.6264207717172
AT1G16340	0.164091627205641	5.37112926354072	0.118826031998774	0.178477555399045	483	530	687	528	37.6202475131887	39.2242508889658	47.3629227735479	40.6539746189845
AT1G16350	0.233703429208829	6.91932111438515	0.0272801552685798	0.0492722970855971	1409	1484	1915	1712	109.745194091269	109.827902489104	132.023285460472	131.817432855495
AT1G16360	0.982995134164914	0.621888506489251	0.0199321039636279	0.0372949291356	10	14	30	21	0.7788871120743	1.03611228763306	2.06824990277502	1.61691944507325
AT1G16370	-2.72750511086281	1.04846207561986	8.1309036537079e-10	5.55394208967942e-09	34	55	4	10	2.64821618105262	4.07044112998702	0.275766653703336	0.76996164051107
AT1G16390	-0.267992545145379	4.34240541141971	0.067095958192693	0.108563181385299	267	307	300	211	20.7962858923838	22.7204623073821	20.6824990277502	16.2461906147836
AT1G16400	-0.148442129409722	6.17595600820818	0.127513640697977	0.189623347960447	965	1011	1028	876	75.16260631517	74.822108771216	70.8720300017573	67.4486397087697
AT1G16410	-0.401087741975207	7.20225891903091	0.000155997698816831	0.00046985510923304	2122	2240	1884	1641	165.279845182166	165.77796602129	129.886093894271	126.350705207867
AT1G16420	-1.52884650849902	0.554011770337557	0.00196565070976519	0.00469321003989597	14	38	11	8	1.09044195690402	2.81230478071831	0.758358297684174	0.615969312408856
AT1G16430	0.0130986255516595	3.92413531638241	0.965321139017867	0.979493806416362	210	179	239	182	16.3566293535603	13.2474356775941	16.4770575587743	14.0133018573015
AT1G16440	-0.507600024462567	1.71673447391501	0.129876581441296	0.192596125041517	57	39	49	24	4.43965653882351	2.88631280126352	3.37814150786586	1.84790793722657
AT1G16445	-0.17589220679879	3.80712999327966	0.26806849295929	0.354219957724505	185	198	208	155	14.4094115733746	14.6535880679533	14.3398659925735	11.9344054279216
AT1G16460	-0.350887009232689	5.83706628824838	0.00238838714553405	0.00560934950706	784	883	833	571	61.0647495866251	65.349082141428	57.4284056337197	43.9648096731821
AT1G16470	-0.280096575804021	5.88786800187442	0.00867217879837566	0.0178553085487239	804	885	867	625	62.6225238107737	65.4970981825184	59.772422190198	48.1226025319419
AT1G16480	-0.170125994929372	3.81181228489269	0.436063779700336	0.52857175240334	195	189	153	207	15.1882986854489	13.9875158830463	10.5480745041526	15.9382059585791
AT1G16489	0.488095272484713	2.0148974293484	0.059890584675692	0.0983195081358039	39	45	70	56	3.03765973708977	3.33036092453484	4.82591643980838	4.31178518686199
AT1G16490	0.427539423279004	2.66407096855427	0.0445713467316616	0.0757374360209685	65	72	109	88	5.06276622848295	5.32857747925574	7.5146413134159	6.77566243649741
AT1G16500	-0.125573704650873	3.89623265176003	0.427665202014921	0.520513883843287	189	212	220	173	14.7209664182043	15.6897003555863	15.1671659536835	13.3203363808415
AT1G16510	0.943956764539739	3.12937667851821	2.95673171945699e-06	1.20904531833307e-05	77	75	184	130	5.99743076297211	5.55060154089139	12.6852660703534	10.0095013266439
AT1G16515	0.28379618240852	0.604553504578469	0.561311739453696	0.646002654745686	16	16	29	13	1.24621937931888	1.1841283287235	1.99930823934919	1.00095013266439
AT1G16520	0.0243075410838431	5.64223752634535	0.807007831346677	0.856166069325555	621	665	759	638	48.368889659814	49.2153336625704	52.326722540208	49.1235526646063
AT1G16530	-0.55475920222266	3.09395565401469	0.0035838224436134	0.00808698459486893	126	135	108	82	9.81397761213618	9.99108277360451	7.44569964999007	6.31368545219077
AT1G16540	0.344385262673016	4.85270891190634	0.00291153090514966	0.0067073388718315	314	345	468	424	24.457055319133	25.5327670881004	32.2646984832903	32.6463735576694
AT1G16550	-0.219169182678743	4.17574019691113	0.143546906463286	0.209644755175972	269	233	247	214	20.9520633147987	17.2438687870359	17.028590866181	16.4771791069369
AT1G16560	0.0830560923096014	6.21466940520109	0.402095479320058	0.49508504945955	899	976	1158	964	70.0219513754796	72.2318280521333	79.8344462471157	74.2243021452671
AT1G16570	0.256188715145681	5.40653436731414	0.0124878274367361	0.0246048976942629	480	523	721	561	37.3865813795664	38.7061947451493	49.7069393300263	43.194848032671
AT1G16590	0.139897090439827	3.39187202771636	0.44205821991812	0.534702939102788	131	125	170	132	10.2034211681733	9.25100256815232	11.7200827823918	10.1634936547461
AT1G16610	-0.300196076264681	6.68031264147321	0.00785702277225456	0.0163726955234008	1445	1499	1277	1264	112.549187694736	110.938022797283	88.03850419479	97.3231513605992
AT1G16630	-0.584522513872578	5.34505657516539	2.4490436058018e-05	8.57343043870059e-05	683	582	427	469	53.1979897546747	43.0726679573172	29.4380902828311	36.1112009399692
AT1G16635	0.946424659323943	1.48758612125225	0.00537399335224729	0.0116446360196823	20	27	41	55	1.5577742241486	1.9982165547209	2.82660820045919	4.23478902281088
AT1G16640	0.234009696378712	2.26224571892153	0.395727658943923	0.488913063779837	46	65	85	55	3.58288071554178	4.81052133543921	5.86004139119589	4.23478902281088
AT1G16650	0.184989953274455	4.50608625500069	0.193503813393836	0.270064110721986	293	256	376	293	22.821392383777	18.946053259576	25.9220654481136	22.5598760669743
AT1G16670	0.0984221998965709	4.68712272536681	0.42884647806168	0.52157134004464	315	329	405	332	24.5349440303405	24.3486387593769	27.9213736874628	25.5627264649675
AT1G16680	0.173126352890706	5.70685733780939	0.0932198894368141	0.144518132638113	660	613	796	735	51.4065493969038	45.366916594219	54.8775640869638	56.5921805775636
AT1G16690	-0.536253394029548	4.57089526843506	4.3198255056414e-05	0.000144920412623031	374	355	276	260	29.1303779915788	26.2728472935526	19.0278991055302	20.0190026532878
AT1G16700	-0.0507722290074311	6.24069712380127	0.639361594920081	0.716524786787889	957	1044	1194	878	74.5394966255105	77.2643734492082	82.3163461304458	67.6026320368719
AT1G16710	-0.259994992867591	6.39120449797937	0.134563581926324	0.198596592177854	1191	1188	878	1209	92.7654550480491	87.9215284077197	60.5307804878822	93.0883623377883
AT1G16720	-0.406943656322864	6.79695742971942	0.000108112647786148	0.000336173172317982	1622	1676	1443	1215	126.335489578451	124.037442433786	99.4828203234784	93.550339322095
AT1G16730	1.87537245774636	4.86235280699239	4.0817506413229e-36	1.75402120133363e-34	141	180	747	518	10.9823082802476	13.3214436981393	51.499422579098	39.8840129784734
AT1G16740	-0.255061828756677	5.15832506202574	0.016560711421904	0.0317082794126304	504	504	472	429	39.2559104485447	37.3000423547902	32.5404651369936	33.0313543779249
AT1G16750	0.0773214823757786	4.52520621817354	0.570664236753815	0.654648443294103	303	276	341	311	23.6002794958513	20.4262136704803	23.5091072282094	23.9458070198943
AT1G16770	0.881753497139247	1.83181329953225	0.00135509912104664	0.00335428379443745	29	33	63	59	2.25877262501547	2.44226467799221	4.34332479582754	4.54277367901531
AT1G16780	0.855265726729019	5.990295377547	4.25571603220793e-13	4.20764894960466e-12	603	570	1098	1155	46.9668928580803	42.1845717107746	75.6979464415657	88.9305694790285
AT1G16790	-0.208806488675412	4.47727501604682	0.118692141848793	0.1783011332037	314	304	327	246	24.457055319133	22.4984382457464	22.5439239402477	18.9410563565723
AT1G16800	0.292789626471969	5.18885494341429	0.174820964326759	0.247798154595362	432	419	417	673	33.6479232416098	31.0093606084466	28.7486736485728	51.818418406395
AT1G16810	-0.0708031700645448	5.59150796017319	0.461242068036504	0.552213070642181	620	663	711	594	48.2910009486066	49.0673176214799	49.017522695768	45.7357214463575
AT1G16820	0.833405162207325	3.47390497204208	5.04338227442881e-06	1.98632375203956e-05	100	104	227	163	7.788871120743	7.69683413670273	15.6497575976643	12.5503747403304
AT1G16825	0.175128135186938	3.62024984359881	0.391780191364226	0.484638997480196	127	170	218	142	9.89186632334361	12.5813634926872	15.0292826268318	10.9334552952572
AT1G16830	0.803344167259907	3.40567461969849	9.35269274149557e-06	3.52121417736286e-05	105	92	202	166	8.17831467678015	6.80873789016011	13.9262160120185	12.7813632324838
AT1G16840	-0.501026217379046	5.52685038876974	4.29847679100134e-07	2.00864006980017e-06	683	721	546	511	53.1979897546747	53.3597828131026	37.6421482305053	39.3450398301157
AT1G16850	-0.0880925807737665	4.08992964553067	0.595556010325813	0.677580003149862	221	232	276	182	17.213405176842	17.1698607664907	19.0278991055302	14.0133018573015
AT1G16858	-0.545207453757259	6.23109108307637	1.8418547321748e-07	9.10480399611054e-07	1099	1221	864	827	85.5996936169656	90.3637930857119	59.5655971999205	63.6758276702655
AT1G16860	-0.545207538813735	6.23109108307637	1.84035852070642e-07	9.09948057822965e-07	1099	1221	864	827	85.5996936169656	90.3637930857119	59.5655971999205	63.6758276702655
AT1G16870	0.42344034093099	6.42308202980147	6.38643012322544e-05	0.000207193780989857	965	938	1466	1261	75.16260631517	69.419523271415	101.068478582273	97.0921628684459
AT1G16880	-0.498176876497071	7.2239519385363	3.30686871376033e-06	1.34160325214644e-05	2200	2357	1814	1625	171.355164656346	174.43690442508	125.060177454463	125.118766583049
AT1G16890	0.0374471311561999	6.42450185591826	0.725320714254176	0.789496153886235	1072	1132	1332	1087	83.496698414365	83.7770792571874	91.8302956832108	83.6948303235533
AT1G16900	0.00624166327769042	5.78811635105697	0.951509146366657	0.969286015364166	692	740	759	769	53.8989881555416	54.7659352034617	52.326722540208	59.2100501553013
AT1G16905	-1.04121164335511	1.31674690315555	0.00151966035321106	0.00372339949475366	36	47	26	17	2.80399360346748	3.47837696562527	1.79248324907168	1.30893478886882
AT1G16916	-0.349217106466559	4.20103665481659	0.0490960632598197	0.0825213901945123	252	281	284	167	19.6279552242724	20.7962537732064	19.5794324129368	12.8583593965349
AT1G16920	-0.221278454623388	5.5234125474904	0.0554149459055508	0.0917074461295171	605	682	699	486	47.1226702804952	50.4734700118391	48.1902227346579	37.420135728838
AT1G16930	-0.456287803945337	3.00491550228723	0.0245309931936305	0.0448405562074608	118	120	111	75	9.19086792247674	8.88096246542623	7.65252464026757	5.77471230383302
AT1G16960	-0.645712792674148	3.42339223881684	0.00108120188363828	0.00273718642986868	188	149	119	111	14.6430777069968	11.0271950612376	8.20405794767424	8.54657420967287
AT1G16970	0.0477596642903907	5.4299021336586	0.629495935444642	0.708174769055686	538	562	652	562	41.9041266295974	41.5925075464128	44.9499645536437	43.2718441967221
AT1G17020	1.88734066701408	4.65107698704339	3.18168995963881e-42	1.77953231479696e-40	127	148	618	472	9.89186632334361	10.9531870406923	42.6059479971654	36.3421894321225
AT1G17030	-0.357228567385403	2.56452223432173	0.172216892880922	0.244698408459955	74	95	92	50	5.76376462934982	7.03076195179576	6.34263303517672	3.84980820255535
AT1G17040	0.457756665196242	4.38441563893885	0.000485983474933879	0.00132258933904441	226	228	358	308	17.6028487328792	16.8738286843098	24.6811155064486	23.7148185277409
AT1G17050	-0.12793793421902	5.43907449182397	0.189078271781544	0.264747672018061	581	595	626	524	45.2533412115168	44.0347722244051	43.1574813045721	40.3459899627801
AT1G17060	-1.12691411782903	4.05840833603925	3.8184093765586e-13	3.79410722896969e-12	297	296	171	120	23.1329472286067	21.9063740813847	11.7890244458176	9.23953968613284
AT1G17070	-0.0499614982720465	5.61123420786379	0.681406749700767	0.75291282460572	632	659	639	684	49.2256654830958	48.771285539299	44.0537229291079	52.6653762109572
AT1G17080	-0.133077206016596	5.36204584300297	0.181635339185649	0.255902648553383	542	575	602	487	42.2156814744271	42.5546118135007	41.502881382352	37.4971318928891
AT1G17090	0.401545876333765	3.49368964687467	0.0698927205261665	0.112473761846794	99	150	214	139	7.71098240953557	11.1012030817828	14.7535159731285	10.7024668031039
AT1G17100	0.000545738931322413	6.04128394735056	1	1	833	878	1006	824	64.8812964357892	64.9790420387019	69.355313406389	63.4448391781121
AT1G17110	-0.17436851269996	6.67498538307901	0.130983986500806	0.194039421875486	1398	1419	1322	1330	108.888418267987	105.017381153665	91.1408790489525	102.404898187972
AT1G17120	-0.0973033185017626	5.47881113416343	0.372810881980756	0.465338142750741	545	653	619	573	42.4493476080494	48.3272374160277	42.6748896605912	44.1188020012843
AT1G17130	-0.163329302229772	6.02712270421825	0.0890358757355896	0.138914914036813	889	901	898	807	69.2430642634053	66.6812265112419	61.9096137563989	62.1359043892433
AT1G17140	-0.271035243730099	6.06292909746937	0.00468806189985071	0.0102908791511896	942	958	889	791	73.3711659573991	70.8996836823194	61.2891387855664	60.9039657644256
AT1G17145	0.64590959489773	5.27052048837436	3.46798867418555e-10	2.49036473257778e-09	391	388	689	612	30.4544860821051	28.7151119715448	47.5008061003996	47.1216523992775
AT1G17147	-1.70936571966876	2.14031856533325	4.78788035385e-08	2.58977546258472e-07	104	68	27	29	8.10042596557272	5.03254539707486	1.86142491249752	2.2328887574821
AT1G17160	-0.66017023943614	5.02990847792985	7.13327546807376e-08	3.76798543510891e-07	502	538	416	290	39.1001330261299	39.8163150533276	28.6797319851469	22.328887574821
AT1G17170	-2.49380897714305	4.68908785557514	5.61120079492233e-72	6.84093642980952e-70	575	568	125	92	44.7860089442723	42.0365556696841	8.61770792822925	7.08364709270184
AT1G17180	-3.22961497712015	4.83649945280137	3.74188926451883e-105	7.66063574804935e-103	649	701	97	57	50.5497735736221	51.8796224021982	6.68734135230589	4.3887813509131
AT1G17190	-1.59039692493141	4.27064668122883	1.35348707974199e-27	3.77532430815951e-26	372	382	156	112	28.974600569164	28.2710638482735	10.7548994944301	8.62357037372398
AT1G17200	-0.178232547852456	5.50931681025037	0.0908593043819969	0.141424312465479	614	642	685	505	47.823668681362	47.5131491900303	47.2250394466963	38.883062845809
AT1G17210	0.0648937273342008	6.95174628404905	0.569892235008089	0.653984971298226	1539	1608	1754	1743	119.870726548235	119.004897036711	120.923677648913	134.204313941079
AT1G17220	-0.306967194905639	8.19324049183494	0.0123270692610815	0.0243323385514581	4110	4317	3528	3692	320.122603062537	319.492624693709	243.226188566342	284.269837676687
AT1G17230	0.0636833187644627	5.08522730074271	0.649650254144122	0.725171553170186	416	445	440	512	32.4017038622909	32.9335691426223	30.3343319073669	39.4220359941668
AT1G17232	0.194492499551506	3.422868323736	0.356376188282055	0.448644910422458	127	130	138	173	9.89186632334361	9.62104267087842	9.51394955276509	13.3203363808415
AT1G17235	0.750904417728345	0.478874276640663	0.103368425971725	0.15812760552745	14	10	17	26	1.09044195690402	0.740080205452186	1.17200827823918	2.00190026532878
AT1G17240	1.22684893289637	1.73853633353246	0.000171414316863853	0.000512307132662509	33	16	64	59	2.57032746984519	1.1841283287235	4.41226645925337	4.54277367901531
AT1G17250	0.595189401972484	3.81232611828834	0.00192333972345952	0.00460282260022001	137	151	208	252	10.6707534354179	11.175211102328	14.3398659925735	19.403033340879
AT1G17255	0.52470165992158	4.18179010085841	0.00174557316643278	0.00422257087111335	182	202	273	312	14.1757454397523	14.9496201501342	18.8210741152527	24.0228031839454
AT1G17260	0.688515038855455	2.75739354959848	0.0126238551325741	0.024834582561145	52	80	97	127	4.05021298278636	5.92064164361749	6.68734135230589	9.77851283449059
AT1G17270	-0.143359881501961	4.05482581700861	0.351106927094331	0.443012467287289	203	248	240	196	15.8114083751083	18.3539890952142	16.5459992222002	15.091248154017
AT1G17280	0.0300444104183561	5.37498670542245	0.779615968260635	0.834414166294992	510	556	648	516	39.7232427157893	41.1484594231415	44.6741978999404	39.7300206503712
AT1G17285	0.00937256421123282	1.99276056236984	1	1	44	55	76	32	3.42710329312692	4.07044112998702	5.23956642036338	2.46387724963542
AT1G17290	-0.0367648345105333	7.23775292895861	0.750413584777984	0.810548265555076	1912	2066	2082	2038	148.923215828606	152.900570446422	143.536543252586	156.918182336156
AT1G17300	-1.35299762653034	1.01752666287552	0.00136659956046998	0.00338043737168118	33	38	25	5	2.57032746984519	2.81230478071831	1.72354158564585	0.384980820255535
AT1G17310	0.990538249636149	0.0302649492820041	0.0665033871578271	0.107716823758173	8	7	15	17	0.62310968965944	0.51805614381653	1.03412495138751	1.30893478886882
AT1G17330	-0.537186681015839	4.38435218612772	0.000212831280600509	0.000624395244059977	309	332	282	192	24.0676117630959	24.5706628210126	19.4415490860852	14.7832634978125
AT1G17340	-0.249518626249488	5.41380819254912	0.0318755424744368	0.0565093658392087	567	636	525	549	44.1628992546128	47.069101066759	36.1943732985628	42.2708940640577
AT1G17345	-0.0427945887786248	0.271821042783813	0.999999999999999	1	14	14	15	14	1.09044195690402	1.03611228763306	1.03412495138751	1.0779462967155
AT1G17350	-0.0720634054950093	4.87967786871016	0.662370704216492	0.736567084406974	363	419	508	295	28.2736021682971	31.0093606084466	35.0223650203237	22.7138683950766
AT1G17360	0.440595007609226	6.05447956425085	3.4896911232544e-05	0.000119034559990166	713	751	1053	1058	55.5346510908976	55.5800234294591	72.5955715874032	81.4619415660712
AT1G17370	0.310149160267348	6.93383519276702	0.00324558582749475	0.00739759038362185	1396	1442	2032	1727	108.732640845572	106.719565626205	140.089460081295	132.972375316262
AT1G17380	1.45254529334542	2.48255866502196	1.01621345984101e-09	6.82328226856737e-09	35	40	111	108	2.72610489226005	2.96032082180874	7.65252464026757	8.31558571751955
AT1G17400	0.128705074001174	0.816135926418947	0.830769100487453	0.875340855004769	9	31	32	15	0.70099840086687	2.29424863690178	2.20613322962669	1.1549424607666
AT1G17410	0.740565451437199	3.80169137184836	0.000231847657987981	0.000675345775301634	143	124	300	182	11.1380857026625	9.1769945476071	20.6824990277502	14.0133018573015
AT1G17420	0.979439268520749	5.17787988532854	7.19615286703405e-19	1.12186575695047e-17	305	325	680	643	23.7560569182662	24.052606677196	46.8803311295671	49.5085334848618
AT1G17430	-0.494513557229052	3.80992421560579	0.0017202095046984	0.00416678942532202	201	223	184	138	15.6556309526934	16.5037885815837	12.6852660703534	10.6254706390528
AT1G17440	-0.403802365299522	5.98544558985368	0.00517552633968852	0.0112555649491375	912	965	666	830	71.0345046211762	71.4177398261359	45.9151478416054	63.9068161624188
AT1G17450	0.275034325197575	6.04689846975164	0.0538611110341941	0.0894420667865122	771	783	891	1093	60.0521963409285	57.9482800869061	61.4270221124181	84.1568073078599
AT1G17455	-0.709244626060777	4.00428204322222	0.00223714374762654	0.00528387641132385	270	244	233	109	21.0299520260061	18.0579570130333	16.0634075782193	8.39258188157066
AT1G17460	1.21956540354801	4.8986029298364	3.09570323252557e-23	6.57337141380014e-22	242	220	637	515	18.8490681121981	16.2817645199481	43.9158396022562	39.6530244863201
AT1G17470	0.457619220220794	6.66446649504414	1.23929037413449e-05	4.57010701020784e-05	1096	1125	1749	1508	85.3660274833433	83.2590231133709	120.578969331784	116.110215389069
AT1G17480	0.411912550314819	4.58892952440162	0.00114068458669223	0.00286969582840345	247	287	406	352	19.2385116682352	21.2403018964777	27.9903153508886	27.1026497459897
AT1G17490	0.282319636652526	4.44159485955987	0.047305291613272	0.0798143471699282	230	277	377	283	17.9144035777089	20.5002216910255	25.9910071115394	21.7899144264633
AT1G17500	-0.00890369261680636	6.26220266357099	0.949575263343276	0.968095807460481	1004	996	1025	1084	78.2002660522597	73.7119884630377	70.6652050114798	83.4638418314
AT1G17510	0.164468042726073	4.78363145719573	0.1993594733926	0.276882611948969	308	365	457	350	23.9897230518884	27.0129274990048	31.5063401856061	26.9486574178874
AT1G17520	0.339178580362137	5.09651442841805	0.0173480056632548	0.0330236027103766	413	368	642	423	32.1680377286686	27.2349515606404	44.2605479193854	32.5693773936182
AT1G17530	0.227649568047949	5.1578401696167	0.0529209478243878	0.0880568539132832	397	456	615	455	30.9218183493497	33.7476573686197	42.3991230068879	35.0332546432537
AT1G17540	1.87999328214597	0.105170476383777	0.000210801737230997	0.000618859374952635	4	6	22	18	0.31155484482972	0.444048123271311	1.51671659536835	1.38593095291993
AT1G17550	-0.205961970031685	6.05356154597626	0.042226729132946	0.072217057996222	934	914	878	829	72.7480562677396	67.6433307783298	60.5307804878822	63.8298199983677
AT1G17560	0.0260304811718414	4.74831268380887	0.882229740186965	0.91656443816341	347	342	463	293	27.0273827889782	25.3107430264648	31.9199901661611	22.5598760669743
AT1G17580	-0.159701658171531	6.38174638093092	0.285790500569165	0.37374591134455	1135	1153	966	1194	88.4036872204331	85.331247688637	66.5976468693556	91.9334198770217
AT1G17590	0.0626015347719967	3.89031335389377	0.701015874975317	0.76960315186115	178	196	213	203	13.8641905949225	14.5055720268628	14.6845743097026	15.6302213023747
AT1G17600	-0.643267488439516	3.37762768771032	0.00480636970673493	0.0105292781148652	165	162	93	128	12.851637349226	11.9892993283254	6.41157469860256	9.85550899854169
AT1G17610	-0.751195672494036	2.08887620735693	0.0060632182084113	0.0129735652081181	60	75	55	31	4.6733226724458	5.55060154089139	3.79179148842087	2.38688108558432
AT1G17620	-0.175217923450277	5.42737621933202	0.0766174632755663	0.121754215769117	574	611	587	532	44.7081202330648	45.2189005531285	40.4687564309645	40.9619592751889
AT1G17630	0.815178352203521	4.20035631163941	1.22668838819287e-08	7.21028296646083e-08	162	181	332	311	12.6179712156037	13.3954517186846	22.8886322573769	23.9458070198943
AT1G17640	-0.121549365364067	3.16032541572725	0.568552430658452	0.652777964008204	102	137	136	99	7.94464854315786	10.1390988146949	9.37606622591342	7.62262024105959
AT1G17650	-0.697179797272785	5.89452163527346	2.18068397097836e-13	2.21239003525953e-12	911	1004	673	587	70.9566159099687	74.3040526273994	46.3977394855863	45.1967482979998
AT1G17665	-0.518776950343379	5.13445227032492	1.1459727257454e-06	5.0078038907372e-06	538	536	423	377	41.9041266295974	39.6682990122372	29.1623236291278	29.0275538472673
AT1G17680	0.5324696853152	6.14553148016752	1.26114009203684e-06	5.47688635927386e-06	722	781	1145	1163	56.2356494917645	57.8002640458157	78.9382046225799	89.5465387914374
AT1G17690	0.315305990992058	6.24080764202892	0.00156767494069448	0.00382635405331355	843	908	1219	1103	65.6601835478635	67.1992826550585	84.0398877160916	84.926768948371
AT1G17700	-1.08711243551351	2.19342470486542	0.000728571534059469	0.00191227997830485	98	60	35	44	7.63309369832814	4.44048123271311	2.41295821990419	3.38783121824871
AT1G17710	0.111807443276071	4.78552529217885	0.374693748151829	0.467153237070742	316	371	447	347	24.6128327415479	27.4569756222761	30.8169235513478	26.7176689257341
AT1G17720	-0.230961361258446	6.94462211389168	0.0305325221224619	0.0543682828078728	1724	1735	1660	1484	134.280138121609	128.403915645954	114.443161286884	114.262307451843
AT1G17730	-0.702146538713012	5.02505110742084	1.21319189868856e-09	8.04875493532269e-09	515	533	396	294	40.1126862718265	39.4462749506015	27.3008987166303	22.6368722310254
AT1G17744	-0.118114902082516	4.81412191574495	0.327579880111629	0.418559289819975	362	397	385	360	28.1957134570897	29.3811841564518	26.5425404189461	27.7186190583985
AT1G17745	-0.236428262994216	6.72554617129673	0.0290176084645872	0.0519992668282416	1469	1508	1390	1301	114.418516763715	111.60409498219	95.8289121619092	100.17200943049
AT1G17750	-0.0423585383996522	3.37738791573776	0.852535970231003	0.893460331771044	133	138	129	150	10.3591985905882	10.2131068352402	8.89347458193258	11.549424607666
AT1G17760	0.340851418018682	5.91441624781646	0.000820979707420028	0.00212627767403294	685	696	942	919	53.3537671770896	51.5095822994721	64.9430469471356	70.7594747629673
AT1G17780	0.724590856228169	4.61559890080396	1.36667830532935e-08	7.97051488953298e-08	235	242	475	369	18.3038471337461	17.9099409719429	32.7472901272711	28.4115845348585
AT1G17790	0.202715310248271	4.66960383248845	0.104947402566358	0.160226789298758	306	306	423	331	23.8339456294736	22.6464542868369	29.1623236291278	25.4857303009164
AT1G17810	0.501341506652853	0.833465791596446	0.194574058448851	0.271307193621796	18	17	28	25	1.40199680173374	1.25813634926872	1.93036657592335	1.92490410127767
AT1G17820	0.51513929128219	5.42388561505472	8.94407562046995e-07	3.98389542364159e-06	442	474	707	686	34.4268103536841	35.0798017384336	48.7417560420646	52.8193685390594
AT1G17830	1.99350196584964	4.9029129533989	1.11642609118914e-56	9.76917846971591e-55	162	147	713	603	12.6179712156037	10.8791790201471	49.1554060226196	46.4286869228175
AT1G17840	-0.0294480067225485	6.94952897200577	0.791301648894935	0.843420288932661	1622	1624	1754	1634	126.335489578451	120.189025365435	120.923677648913	125.811732059509
AT1G17850	-0.0466875557419353	6.19312281935833	0.641063509382057	0.718061278884073	950	982	1053	942	73.9942756470585	72.6758761754046	72.5955715874032	72.5303865361428
AT1G17860	-0.623882024010031	5.49029665813891	3.53085066579506e-10	2.53382904425987e-09	669	749	518	463	52.1075477977707	55.4320073883687	35.711781654582	35.6492239556625
AT1G17870	1.52349886075825	4.82853456089603	7.38355705566077e-36	3.12950335282997e-34	182	196	608	551	14.1757454397523	14.5055720268628	41.9165313629071	42.4248863921599
AT1G17880	-0.27045374277276	6.50707266874561	0.00948308608221641	0.0193141671581585	1253	1334	1218	1070	97.5945551429098	98.7266994073216	83.9709460526658	82.3858955346845
AT1G17890	-0.575223656544236	5.91737363688793	9.08872682811014e-10	6.16550362290772e-09	922	959	735	614	71.8133917332505	70.9736917028646	50.672122617988	47.2756447273797
AT1G17920	-0.817562919305203	3.5990918411916	5.40117757723758e-06	2.11801508138115e-05	183	217	117	124	14.2536341509597	16.0597404583124	8.06617462082257	9.54752434233727
AT1G17930	0.0598137857371444	4.837758406598	0.624488606596209	0.703928280269288	332	394	442	366	25.8590521208668	29.1591600948161	30.4722152342186	28.1805960427052
AT1G17940	0.266117183308331	4.99700941005551	0.0504889653524831	0.08456784787853	341	411	460	498	26.5600505217336	30.4172964440848	31.7131651758836	38.3440896974513
AT1G17950	-0.0502254695402176	2.22904796192301	0.862528991777916	0.901321406586052	59	61	82	43	4.59543396123837	4.51448925325833	5.65321640091839	3.3108350541976
AT1G17960	2.43642457617345	3.23016444001937	7.48137331823313e-24	1.64993173149367e-22	42	32	200	226	3.27132587071206	2.36825665744699	13.7883326851668	17.4011330755502
AT1G17970	0.371761302279399	5.12092551489365	0.000852124030017126	0.00219880423013099	408	377	588	498	31.7785941726314	27.9010237455474	40.5376980943904	38.3440896974513
AT1G17980	-0.125411559359492	6.06272466345439	0.197885937716416	0.275224170632824	897	915	926	845	69.8661739530647	67.717338798875	63.8399803323223	65.0617586231854
AT1G17990	-1.18869910105013	1.90986509114313	2.09704717043092e-05	7.42018924596794e-05	64	68	40	22	4.98487751727552	5.03254539707486	2.75766653703336	1.69391560912435
AT1G18000	-0.129618615394736	2.74830490597753	0.555148221537216	0.640301437979225	83	96	100	75	6.46476303021669	7.10476997234098	6.8941663425834	5.77471230383302
AT1G18010	-0.635149324164466	2.46514327711758	0.00674716407104601	0.0142668038103644	87	84	71	47	6.77631787504641	6.21667372579836	4.89485810323421	3.61881971040203
AT1G18030	0.410722190886099	4.91338337696644	0.000588950821296522	0.00157787923122911	312	358	537	416	24.3012778967182	26.4948713551882	37.0216732596728	32.0304042452605
AT1G18040	0.128508988204012	5.08691233369487	0.296231211297671	0.384894833934305	399	443	477	500	31.0775957717646	32.7855531015318	32.8851734541228	38.4980820255535
AT1G18060	-0.211866940877356	6.31156222264306	0.042847195360748	0.0731513638992677	1099	1117	1154	896	85.5996936169656	82.6669589490091	79.5586795934124	68.9885629897918
AT1G18070	0.0328751378697496	7.3973388356604	0.760523826167212	0.81873834465992	2141	2194	2499	2231	166.759730695108	162.37359707621	172.285216901159	171.77844199802
AT1G18075	0.809742479276334	2.20753232873461	0.00113073206359422	0.00284762870048256	43	41	78	79	3.34921458191949	3.03432884235396	5.37744974721505	6.08269696003745
AT1G18080	-0.356856489606058	7.38618767445053	0.00129793619813909	0.00322566576223276	2285	2609	2129	1939	177.975705108978	193.086925602475	146.776801433601	149.295562095096
AT1G18090	-0.318773542488512	4.87749210836106	0.00873080134217547	0.017958968713417	390	457	374	349	30.3765973708977	33.8216653891649	25.7841821212619	26.8716612538363
AT1G18100	-0.270224247781163	4.53306754512353	0.0322158214144486	0.0570334100599567	311	345	318	263	24.2233891855107	25.5327670881004	21.9234489694152	20.2499911454411
AT1G18140	-0.305049167667616	3.38433033482843	0.0858951694975688	0.134566205115993	138	159	145	112	10.7486421466253	11.7672752666898	9.99654119674593	8.62357037372398
AT1G18150	-0.65611729250911	6.5405197266963	3.64592972765532e-10	2.61037020850703e-09	1421	1544	1079	929	110.679858625758	114.268383721817	74.3880548364749	71.5294364034784
AT1G18160	0.242573520753346	6.69256936569105	0.038231042197481	0.0662238064118403	1235	1227	1536	1558	96.1925583411761	90.8078412089832	105.894395022081	119.960023591625
AT1G18170	-0.640664400594573	5.25817209419627	4.85164667930862e-09	3.01081625177547e-08	597	615	479	354	46.4995605908357	45.5149326353094	33.0230567809745	27.2566420740919
AT1G18180	0.450554700488111	4.20684095767809	0.00165298679997311	0.00402236673539095	207	195	304	282	16.122963219938	14.4315640063176	20.9582656814535	21.7129182624122
AT1G18190	0.0391949968716719	5.55177918530636	0.706051827656777	0.773527398625794	609	591	675	639	47.4342251253249	43.7387401422242	46.5356228124379	49.2005488286574
AT1G18200	-0.136080986387827	3.10923149304594	0.535950913085596	0.622193910280347	133	98	121	104	10.3591985905882	7.25278601343142	8.34194127452591	8.00760106131512
AT1G18210	-0.931624822210992	5.68472836550351	1.60170699031406e-20	2.8076448624237e-19	872	884	560	426	67.918956172879	65.4230901619732	38.607331518467	32.8003658857716
AT1G18250	-0.265279133207839	5.91426160121407	0.00939886572115575	0.019164132780571	805	907	772	743	62.7004125219812	67.1252746345132	53.2229641647438	57.2081498899725
AT1G18260	0.494573774813759	6.81285651261766	7.32022713129645e-06	2.81159590484723e-05	1188	1238	1857	1779	92.5317889144269	91.6219294349806	128.024668981774	136.976175846919
AT1G18265	-1.42821925184551	3.49748151043311	1.68404612978132e-15	2.04966265072263e-14	196	231	89	80	15.2661873966563	17.0958527459455	6.13580804489922	6.15969312408856
AT1G18270	-0.967663809451707	6.38622737300529	6.84117366245023e-15	7.87170252644923e-14	1435	1445	747	814	111.770300582662	106.941589687841	51.499422579098	62.6748775376011
AT1G18290	0.456805565167094	0.691059694861934	0.280094895801981	0.367404456830197	14	18	26	21	1.09044195690402	1.33214436981393	1.79248324907168	1.61691944507325
AT1G18300	0.544197653645328	3.9269810816894	0.00715851963672051	0.0150690692246068	172	145	314	186	13.396858327678	10.7311629790567	21.6476823157119	14.3212865135059
AT1G18320	0.950907478795003	3.31172531022165	8.59483499810283e-06	3.26020825544187e-05	98	74	211	147	7.63309369832814	5.47659352034617	14.546690982851	11.3184361155127
AT1G18330	0.138401227699168	4.83163702545004	0.239351342432014	0.32237856765871	338	364	423	400	26.3263843881113	26.9389194784596	29.1623236291278	30.7984656204428
AT1G18335	0.62262880093724	4.21389044832834	5.49431276026987e-05	0.000180654668500934	202	174	312	305	15.7335196639009	12.877395574868	21.5097989888602	23.4838300355876
AT1G18340	0.0530678220315328	4.58635685603689	0.735949713810495	0.798302746146234	286	325	306	364	22.276171405325	24.052606677196	21.0961490083052	28.0266037146029
AT1G18360	-0.448285082132475	5.37309728755265	2.09772710300185e-05	7.42138504438265e-05	572	672	539	435	44.55234281065	49.7333898063869	37.1595565865245	33.4933313622315
AT1G18370	-1.17506110665699	6.14841896777183	8.06984392699719e-33	2.96317568629046e-31	1275	1284	647	563	99.3081067894733	95.0262983800607	44.6052562365146	43.3488403607732
AT1G18382	-0.207798919397016	1.58944717308505	0.464835881609619	0.555657346414583	40	40	41	33	3.1155484482972	2.96032082180874	2.82660820045919	2.54087341368653
AT1G18390	-0.530043264667887	4.75217761552773	0.000114715765760618	0.00035462205595031	442	383	308	301	34.4268103536841	28.3450718688187	21.2340323351569	23.1758453793832
AT1G18400	0.151839722764986	4.32494667730253	0.285624119741384	0.373618385925725	255	235	326	257	19.8616213578947	17.3918848281264	22.4749822768219	19.7880141611345
AT1G18410	1.25896583263773	1.54298051915865	0.000113584315037243	0.000351424753439294	22	20	48	59	1.71355164656346	1.48016041090437	3.30919984444003	4.54277367901531
AT1G18415	0.122497135052674	4.81047235740219	0.337105363791723	0.428510045668006	361	334	408	398	28.1178247458822	24.718678862103	28.1281986777403	30.6444732923406
AT1G18420	0.108742310992712	4.69654477164875	0.415284139952221	0.508553756622264	341	304	384	358	26.5600505217336	22.4984382457464	26.4735987555202	27.5646267302963
AT1G18440	-0.374635137867461	4.87863678249365	0.00396942356037905	0.00885035042471857	385	478	406	306	29.9871538148606	35.3758338206145	27.9903153508886	23.5608261996387
AT1G18450	0.131893846309596	6.28374668089879	0.198265926491771	0.27568199338745	947	985	1262	1004	73.7606095134362	72.8979002370403	87.0043792434025	77.3041487073114
AT1G18460	0.286256202410035	5.77519796905941	0.0031556313487487	0.00721149493462464	615	666	863	801	47.9015573925695	49.2893416831156	59.4966555364947	61.6739274049367
AT1G18470	0.180011980405382	6.18550653301311	0.0806285194769723	0.127307879887207	888	884	1098	1040	69.1651755521979	65.4230901619732	75.6979464415657	80.0760106131513
AT1G18480	-0.0435658954106124	5.61609276126063	0.671975844510478	0.744684395121792	596	698	727	613	46.4216718796283	51.6575983405626	50.1205893105813	47.1986485633286
AT1G18485	-0.402932249449386	5.31159469049949	0.00196860729314843	0.00469956033576635	589	585	441	500	45.8764509011763	43.2946920189529	30.4032735707928	38.4980820255535
AT1G18490	-0.343012323529698	4.81469674337474	0.00509343639194002	0.0110920886243342	379	438	390	299	29.519821547616	32.4155129988057	26.8872487360752	23.021853051281
AT1G18500	-0.104186650369862	6.71940658992958	0.390530325086297	0.483423568803704	1422	1416	1373	1429	110.757747336965	104.79535709203	94.65690388367	110.027518429032
AT1G18540	-0.328402712124613	6.89905994018701	0.00198298653349964	0.00473147781896379	1712	1744	1552	1384	133.34547358712	129.069987830861	106.997461636894	106.562691046732
AT1G18550	-0.647443597093177	4.65693890240752	2.3037178580388e-07	1.12419566533169e-06	401	398	308	238	31.2333731941794	29.455192176997	21.2340323351569	18.3250870441635
AT1G18560	-0.65695447062369	3.62685517551956	0.000201961442680923	0.000595646271761173	210	180	137	127	16.3566293535603	13.3214436981393	9.44500788933925	9.77851283449059
AT1G18570	0.322133814842132	4.37322197120369	0.0217807745525616	0.0403504002531278	215	261	354	282	16.7460729095975	19.316093362302	24.4053488527452	21.7129182624122
AT1G18580	-0.0773510939583845	5.28681003404496	0.495479375233403	0.584719012558599	477	564	541	509	37.1529152459441	41.7405235875033	37.2974399133762	39.1910475020134
AT1G18590	-0.237735787439192	5.80585703683802	0.0127221300956429	0.0249984557411758	748	826	780	646	58.2607559831577	61.1306249703505	53.7744974721505	49.7395219770151
AT1G18600	-0.0355722989600357	5.18947064202524	0.738835237481795	0.800832300514082	477	481	556	444	37.1529152459441	35.5978578822501	38.3315648647637	34.1862968386915
AT1G18610	0.209491189173311	4.96084141330572	0.0699189718764885	0.112492235019751	371	377	521	405	28.8967118579565	27.9010237455474	35.9186066448595	31.1834464406983
AT1G18620	0.301899575277108	6.25908054011463	0.00998196739188564	0.0201637042140287	853	930	1134	1196	66.4390706599378	68.8274591070533	78.1798463248957	92.0874122051239
AT1G18630	0.458042464287849	4.91225867127465	0.000134562095047183	0.000411228281174331	301	356	539	426	23.4445020734364	26.3468553140978	37.1595565865245	32.8003658857716
AT1G18640	0.0984634198138418	5.79720540912623	0.345205326985275	0.436708686073653	677	718	917	684	52.7306574874301	53.1377587514669	63.2195053614897	52.6653762109572
AT1G18650	-0.197442555809681	5.27100053970128	0.0549387676120302	0.090988796149635	519	552	557	442	40.4242411166562	40.8524273409607	38.4005065281895	34.0323045105893
AT1G18660	-0.216349822954931	6.35622274517275	0.0340266947899062	0.0598244595022081	1133	1156	1130	974	88.2479097980182	85.5532717502727	77.9040796711924	74.9942637857782
AT1G18670	0.283719142668112	5.72266759320164	0.00249113991273745	0.00582985304068967	604	632	858	748	47.0447815692877	46.7730689845781	59.1519472193655	57.593130710228
AT1G18680	0.700688575185852	4.20175233008498	4.36003601587026e-06	1.73673167364906e-05	167	194	365	264	13.0074147716408	14.3575559857724	25.1637071504294	20.3269873094922
AT1G18690	0.545032297331006	4.38752374095225	0.000319016273067418	0.000905674011229205	186	254	356	327	14.487300284582	18.7980372184855	24.5432321795969	25.177745644712
AT1G18700	0.31294385195096	6.17233620354798	0.00156817226087815	0.00382713745313954	808	863	1157	1055	62.9340786556035	63.8689217305236	79.7655045836899	81.2309530739179
AT1G18710	-1.66965133702655	2.21978372971646	7.22816650729157e-10	4.97963305951537e-09	91	90	41	20	7.08787271987613	6.66072184906967	2.82660820045919	1.53992328102214
AT1G18720	-0.0320695950232687	6.23296499021252	0.753943807740828	0.813551517666138	953	1024	1084	977	74.2279417806808	75.7842130383038	74.732763153604	75.2252522779315
AT1G18730	-0.644454322255618	5.84728490517449	9.64521064388807e-10	6.50639465909279e-09	859	969	722	531	66.9064029271824	71.7137719083168	49.7758809934521	40.8849631111378
AT1G18735	-0.827377541561613	3.11316072459366	4.65926836600418e-05	0.000155268401122016	131	154	103	69	10.2034211681733	11.3972351639637	7.1009913328609	5.31273531952638
AT1G18740	0.0517658774216947	4.83718327480525	0.721559429359281	0.786269705072847	324	404	475	334	25.2359424312073	29.8992403002683	32.7472901272711	25.7167187930697
AT1G18745	0.513271222667748	3.96016529113429	0.00412249771473707	0.00916059009906913	183	146	294	211	14.2536341509597	10.8051709996019	20.2688490471952	16.2461906147836
AT1G18750	1.00153209321148	3.1172175498951	2.7433567993414e-06	1.12710310303877e-05	79	68	150	163	6.15320818538697	5.03254539707486	10.3412495138751	12.5503747403304
AT1G18773	0.703467278138725	2.54327184185895	0.00328098952842062	0.00747279111631569	45	67	110	85	3.50499200433435	4.95853737652964	7.58358297684174	6.54467394434409
AT1G18800	0.230726160116627	6.27230790765299	0.0284389986537298	0.0510424869559665	852	998	1275	1044	66.3611819487304	73.8600045041281	87.9006208679383	80.3839952693557
AT1G18810	-2.01242542092172	2.96179161513377	4.74134189564772e-17	6.5039102703825e-16	161	162	58	28	12.5400825043962	11.9892993283254	3.99861647869837	2.155892593431
AT1G18830	0.813635938300507	0.571057892451081	0.0547274536390079	0.0907080479202711	15	10	22	25	1.16833066811145	0.740080205452186	1.51671659536835	1.92490410127767
AT1G18835	-1.43698225807127	0.420514571485901	0.00118116656392221	0.00296124024996256	21	25	11	7	1.63566293535603	1.85020051363046	0.758358297684174	0.538973148357749
AT1G18840	-0.547346835394838	5.75258872058332	2.74544094550983e-08	1.52883792554552e-07	779	887	672	546	60.675306030588	65.6451142236089	46.3287978221604	42.0399055719044
AT1G18850	0.156882817512915	5.59679514112484	0.118928277412395	0.17859404526513	577	611	799	619	44.9417863666871	45.2189005531285	55.0843890772413	47.6606255476352
AT1G18860	-0.384588237876066	2.51769790167135	0.0815108281272501	0.128495313176628	82	83	74	61	6.38687431900926	6.14266570525314	5.10168309351171	4.69676600711753
AT1G18870	-1.56913987506571	3.70931962464473	9.95234343112691e-16	1.23626677045727e-14	283	224	102	81	22.0425052717027	16.577796602129	7.03204966943506	6.23668928813966
AT1G18880	-0.7462220574479	5.6882409065475	4.12249505024752e-15	4.84627654850604e-14	833	847	580	490	64.8812964357892	62.6847934018001	39.9861647869837	37.7281203850424
AT1G18890	-0.0494130950848085	5.92293857194649	0.607971167895714	0.68881603396183	764	840	906	750	59.5069753624765	62.1667372579836	62.4611470638056	57.7471230383302
AT1G18900	0.250895254823822	5.75623835725571	0.00783388375478647	0.016333888486032	629	652	868	759	48.9919993494735	48.2532293954825	59.8413638536239	58.4400885147902
AT1G18910	-0.00811531360234664	5.08787723681112	0.976237583861387	0.987569075488344	427	458	416	513	33.2584796855726	33.8956734097101	28.6797319851469	39.4990321582179
AT1G18940	-0.00946164410402372	1.84629310503438	1	1	36	54	61	35	2.80399360346748	3.9964331094418	4.20544146897587	2.69486574178874
AT1G18950	0.288082227856018	6.46455600067461	0.0251107148817248	0.0457806959294556	1098	965	1314	1363	85.5218049057582	71.4177398261359	90.5893457415458	104.945771601659
AT1G18970	0.412315743674419	3.53586055851191	0.0154000914675075	0.0297037938793334	132	123	199	164	10.2813098793808	9.10298652706189	13.719391021741	12.6273709043815
AT1G18980	0.762142705342967	5.05706203653996	4.51273654345437e-12	4.02676380466708e-11	300	339	614	542	23.366613362229	25.0887189648291	42.3301813434621	41.7319209157
AT1G19000	-0.148413134359668	6.75095370741011	0.162786289362149	0.233407681892832	1400	1547	1547	1293	109.044195690402	114.490407783453	106.652753319765	99.5560401180813
AT1G19010	0.0825645018646536	4.39193260481372	0.590551119736319	0.673014906490802	258	269	353	246	20.0952874915169	19.9081575266638	24.3364071893194	18.9410563565723
AT1G19020	-1.15619782129982	2.86197441425716	5.75648568399939e-08	3.08448137848076e-07	133	125	74	50	10.3591985905882	9.25100256815232	5.10168309351171	3.84980820255535
AT1G19025	0.390515954475773	2.91614339452272	0.151040059794531	0.218981850454376	104	62	112	120	8.10042596557272	4.58849727380355	7.7214663036934	9.23953968613284
AT1G19050	-1.30725968581972	4.25479955343128	2.07203627821314e-15	2.50363358983872e-14	336	371	191	116	26.1706069656965	27.4569756222761	13.1678577143343	8.93155502992841
AT1G19070	0.27956976391204	0.639986635993641	0.553151160165321	0.638335310891266	16	17	27	16	1.24621937931888	1.25813634926872	1.86142491249752	1.23193862481771
AT1G19080	0.358983464306816	4.45588748582226	0.0094362587853058	0.0192329009917806	227	270	386	296	17.6807374440866	19.982165547209	26.6114820823719	22.7908645591277
AT1G19100	0.31947541342297	5.30037080969371	0.0110476376619175	0.0220556379853975	468	440	580	623	36.4519168450772	32.5635290398962	39.9861647869837	47.9686102038396
AT1G19110	-0.323082377158507	6.10810315605225	0.00255340826425581	0.0059588679151108	977	1016	844	849	76.0972708496591	75.1921488739421	58.1867639314039	65.3697432793898
AT1G19120	-0.410652210218995	4.89253818278104	0.000354603788028087	0.000994347694016995	424	456	396	312	33.0248135519503	33.7476573686197	27.3008987166303	24.0228031839454
AT1G19130	-0.128294631732137	5.45346533990109	0.207739392594284	0.286286439238494	591	597	657	507	46.0322283235911	44.1827882654955	45.2946728707729	39.0370551739112
AT1G19140	0.051692714718378	5.60900344100082	0.593157149462407	0.675417320835539	614	630	741	636	47.823668681362	46.6250529434877	51.085772598543	48.969560336504
AT1G19150	-0.345684019530936	6.11628572041932	0.000494610109414333	0.00134438050906819	961	1059	945	755	74.8510514703403	78.3744937573865	65.1498719374131	58.1321038585858
AT1G19170	0.119228961280796	5.1694557371166	0.335791193983082	0.427184713994118	450	444	612	431	35.0499200433435	32.859561122077	42.1922980166104	33.1853467060271
AT1G19180	0.209569191105559	5.17027733388605	0.0611532849432534	0.100089557021913	436	429	539	526	33.9594780864395	31.7494408138988	37.1595565865245	40.4999822908823
AT1G19190	0.303900428959806	2.86809971043346	0.232750180973463	0.314816235184812	74	92	142	79	5.76376462934982	6.80873789016011	9.78971620646842	6.08269696003745
AT1G19200	-1.48063879149873	3.0317607427298	1.248591148442e-13	1.30080060068842e-12	149	162	68	51	11.6054179699071	11.9892993283254	4.68803311295671	3.92680436660646
AT1G19220	-0.982447607808354	4.94269343591046	2.16690186387051e-08	1.22617828807963e-07	525	537	238	328	40.8915733839008	39.7423070327824	16.4081158953485	25.2547418087631
AT1G19230	-0.00521314749066164	4.64814919252996	0.986945754309099	0.995431763072214	294	357	353	337	22.8992810949844	26.420863334643	24.3364071893194	25.947707285223
AT1G19240	0.0922402876455521	4.37995241379078	0.544017470108298	0.629672148851681	247	274	352	244	19.2385116682352	20.2781976293899	24.2674655258936	18.7870640284701
AT1G19250	1.72430778243326	2.71416526349583	4.92372119343795e-10	3.47027195903855e-09	25	52	134	136	1.94721778018575	3.84841706835137	9.23818289906175	10.4714783109505
AT1G19270	0.83051523309963	5.85243002014905	4.93389555113128e-18	7.24428060589309e-17	537	541	1077	968	41.8262379183899	40.0383391149633	74.2501715096232	74.5322868014715
AT1G19290	0.700110433671593	5.06971909116897	2.74282404785034e-10	1.99403767713233e-09	321	341	593	553	25.002276297585	25.2367350059195	40.8824064115195	42.5788787202622
AT1G19300	0.10796500568688	4.98877155058776	0.371562626871891	0.46412712633091	382	410	448	459	29.7534876812383	30.3432884235396	30.8858652147736	35.3412392994581
AT1G19310	-0.33672637047893	4.71495642972268	0.00559560784246943	0.0120814133707521	375	385	362	282	29.2082667027863	28.4930879099091	24.9568821601519	21.7129182624122
AT1G19330	-1.12239212128946	4.54702728296321	1.65843647032984e-16	2.18384283025655e-15	403	430	241	169	31.3891506165943	31.823448834444	16.614940885626	13.0123517246371
AT1G19340	0.231786648841672	3.73065293433022	0.138360766058148	0.203439730620495	153	161	215	179	11.9169728147368	11.9152913077802	14.8224576365543	13.7823133651481
AT1G19350	-0.621851234905175	6.16257691725852	2.83745638534922e-09	1.81211421478703e-08	1095	1164	788	773	85.2881387721359	86.1453359146344	54.3260307795572	59.5180348115057
AT1G19360	-0.374899951801015	6.02452099765281	0.000101410333694416	0.000317104560735233	944	967	877	700	73.5269433798139	71.5657558672264	60.4618388244564	53.8973148357749
AT1G19370	-0.326749171960207	5.91327458206654	0.000557847194135514	0.00150271126612895	829	915	798	686	64.5697415909595	67.717338798875	55.0154474138155	52.8193685390594
AT1G19380	-0.189520924223764	3.98907749333765	0.194547052668506	0.271293252150061	211	226	219	190	16.4345180647677	16.7258126432194	15.0982242902576	14.6292711697103
AT1G19394	1.67686412333991	3.5681650930748	4.66131691399683e-18	6.85333593161553e-17	76	68	240	250	5.91954205176468	5.03254539707486	16.5459992222002	19.2490410127767
AT1G19396	1.82914422350542	4.66131536547259	4.56004941385172e-31	1.56578532167716e-29	146	140	513	565	11.3717518362848	10.3611228763306	35.3670733374528	43.5028326888754
AT1G19397	1.99018263891121	3.59660090475076	1.8891816974375e-22	3.80307347088044e-21	61	63	248	275	4.75121138365323	4.66250529434877	17.0975325296068	21.1739451140544
AT1G19400	-0.0262874269430647	5.65222711783092	0.788937560488327	0.841479111380968	636	682	747	635	49.5372203279255	50.4734700118391	51.499422579098	48.8925641724529
AT1G19420	1.84984777953526	0.902480384001682	1.82188761981503e-05	6.5177684203109e-05	4	15	45	29	0.31155484482972	1.11012030817828	3.10237485416253	2.2328887574821
AT1G19430	0.250814606371938	6.10807102689999	0.00956086740594807	0.0194430483337643	806	830	1137	944	62.7783012331886	61.4266570525314	78.3866713151732	72.684378864245
AT1G19440	-0.614563166915941	5.5477527981631	2.17348195548753e-10	1.59995698494012e-09	730	741	563	464	56.8587591814239	54.839943224007	38.8141565087445	35.7262201197136
AT1G19450	0.3849989109928	6.50456822305393	0.000213573106848027	0.000626232940374143	1006	1040	1533	1320	78.3560434746746	76.9683413670273	105.687570031803	101.634936547461
AT1G19470	7.87907216859379	0.335073525946234	2.24611721516244e-14	2.48942746099286e-13	0	0	25	35	0	0	1.72354158564585	2.69486574178874
AT1G19480	-0.131377999242603	4.24188946028013	0.345781082757384	0.437335078500874	264	247	274	225	20.5626197587615	18.279981074669	18.8900157786785	17.3241369114991
AT1G19485	0.325261272374512	5.56613635868365	0.00874302831077229	0.0179824146879035	562	528	694	755	43.7734556985757	39.0762348478754	47.8455144175288	58.1321038585858
AT1G19490	0.95072870185154	3.79910212157462	1.72528970386097e-08	9.91801638767864e-08	124	119	291	213	9.65820018972132	8.80695444488101	20.0620240569177	16.4001829428858
AT1G19520	-0.2188210894297	6.57197003540241	0.0436602329644628	0.0743639208509384	1312	1349	1250	1184	102.189989104148	99.8368197154999	86.1770792822925	91.1634582365106
AT1G19530	-0.484973817132805	4.33537030595915	0.0011032836074794	0.00278561460918097	298	312	280	188	23.2108359398141	23.0905024101082	19.3036657592335	14.4752788416081
AT1G19540	0.448924869573918	2.85690459044756	0.0437435543999253	0.0744824538276014	63	93	122	105	4.90698880606809	6.88274591070533	8.41088293795174	8.08459722536623
AT1G19550	0.038934796536789	2.46540519758293	0.902210638575268	0.931395893046091	59	79	92	60	4.59543396123837	5.84663362307227	6.34263303517672	4.61976984306642
AT1G19560	1.17796685110731	0.874517506255821	0.0396189058239832	0.0682736341845675	23	3	45	20	1.79144035777089	0.222024061635656	3.10237485416253	1.53992328102214
AT1G19570	0.140361757829286	6.95240718551508	0.185112298841347	0.259957419087302	1476	1589	1963	1646	114.963737742167	117.598744646352	135.332485304912	126.735686028122
AT1G19580	-0.12561630819499	5.77984251189618	0.193964410904813	0.270619884341349	716	774	815	646	55.7683172245199	57.2822079019992	56.1874556920547	49.7395219770151
AT1G19600	0.571069416270098	6.65578911381862	1.10754450604867e-07	5.67662336461083e-07	1053	1054	1862	1490	82.0168129014238	78.0044536546604	128.369377298903	114.724284436149
AT1G19610	2.42897349468641	2.95187687605446	3.01304459987209e-17	4.19141543986053e-16	17	44	202	150	1.32410809052631	3.25635290398962	13.9262160120185	11.549424607666
AT1G19620	-1.65512311718277	1.41451319070256	1.01798513606652e-06	4.4728275840817e-06	56	45	15	19	4.36176782761608	3.33036092453484	1.03412495138751	1.46292711697103
AT1G19630	1.4598100738465	3.51613577878464	4.68443436899139e-12	4.16797499965077e-11	77	78	284	176	5.99743076297211	5.77262560252705	19.5794324129368	13.5513248729948
AT1G19640	0.137548873344541	2.36945549209756	0.64744706627745	0.72327029678199	62	62	94	53	4.82910009486066	4.58849727380355	6.48051636202839	4.08079669470867
AT1G19650	-0.197018388376917	5.02762438392655	0.0813601035326878	0.1283043097713	463	440	445	396	36.0624732890401	32.5635290398962	30.6790402244961	30.4904809642384
AT1G19660	-0.322795983892133	6.53300926499741	0.00190889432355605	0.00457127739080664	1307	1370	1219	1065	101.800545548111	101.390988146949	84.0398877160916	82.0009147144289
AT1G19670	0.0279531774320948	5.79460681806596	0.812934887545895	0.861065013404602	689	739	914	649	53.6653220219193	54.6919271829165	63.0126803712122	49.9705104691684
AT1G19680	0.0990967192457885	5.36540753773932	0.329764806152764	0.420781211167233	523	509	636	545	40.7357959614859	37.6700824575163	43.8468979388304	41.9629094078533
AT1G19690	-0.231473969929747	4.98209418382168	0.111481701376337	0.168931247927372	464	420	496	316	36.1403620002475	31.0833686289918	34.1950650592136	24.3307878401498
AT1G19700	0.164173479701785	5.35854371405995	0.0993184723530683	0.152620745541278	477	527	648	553	37.1529152459441	39.0022268273302	44.6741978999404	42.5788787202622
AT1G19710	-0.0386236077535069	5.38377816536008	0.715616467126316	0.781380424939328	568	529	630	513	44.2407879658202	39.1502428684206	43.4332479582754	39.4990321582179
AT1G19715	0.442295749958938	6.83355172834532	5.70935103510231e-05	0.000186932146669818	1244	1269	1862	1772	96.8935567420429	93.9161780718824	128.369377298903	136.437202698562
AT1G19720	0.132124317761618	6.79816724828901	0.340376429865908	0.431606223239457	1370	1391	1478	1719	106.707534354179	102.945156578399	101.895778543383	132.356406003853
AT1G19730	-0.516130083378462	4.12383439689557	0.00142350147944144	0.0035051594465967	260	271	242	157	20.2510649139318	20.0561735677542	16.6838825490518	12.0883977560238
AT1G19740	-0.554884532777644	5.81748410026538	6.83105158937959e-09	4.14659162352802e-08	844	901	661	605	65.7380722590709	66.6812265112419	45.5704395244762	46.5826792509197
AT1G19750	0.51228366167946	2.53812921971153	0.0212433762629602	0.039439003189537	61	60	93	91	4.75121138365323	4.44048123271311	6.41157469860256	7.00665092865073
AT1G19770	-0.347494530336344	5.74753994360132	0.00158090509383513	0.00385734443909558	745	819	642	663	58.0270898495354	60.612568826534	44.2605479193854	51.0484567658839
AT1G19790	0.338869108140182	2.04121067486713	0.205985683816731	0.284284871820585	38	53	69	54	2.95977102588234	3.92242508889658	4.75697477638254	4.15779285875978
AT1G19800	0.00864827888423163	5.7776225517405	0.938241234270431	0.95941819926975	706	714	833	694	54.9894301124456	52.8417266692861	57.4284056337197	53.4353378514682
AT1G19830	-0.741719116481255	0.203607772083405	0.117223005425103	0.176460629906364	14	19	13	8	1.09044195690402	1.40615239035915	0.896241624535842	0.615969312408856
AT1G19835	0.112573462677311	6.873816026596	0.341225860873412	0.432556948817917	1431	1500	1656	1706	111.458745737832	111.012030817828	114.167394633181	131.355455871188
AT1G19840	0.452298445970291	2.59464090797653	0.0404826614740538	0.069612855518894	65	64	107	82	5.06276622848295	4.73651331489399	7.37675798656423	6.31368545219077
AT1G19850	-0.252220801197182	6.02171051814165	0.00798717489170227	0.0166072321859568	894	942	868	776	69.6325078194424	69.7155553535959	59.8413638536239	59.749023303659
AT1G19860	0.190055656083039	5.67999453140074	0.0471696517945481	0.0796102514849502	605	638	794	718	47.1226702804952	47.2171171078494	54.7396807601122	55.2832457886948
AT1G19870	0.0469578173085421	6.90192514766789	0.662407027413471	0.736569732624499	1504	1555	1755	1612	117.144621655975	115.082471947815	120.992619312339	124.117816450384
AT1G19880	-0.442348380244013	6.6170847594021	3.9408130626193e-05	0.00013316659027079	1394	1550	1204	1103	108.576863423157	114.712431845089	83.0057627647041	84.926768948371
AT1G19900	-1.77727930274836	2.85108650323279	2.41354992055154e-11	1.99833829934716e-10	116	173	40	49	9.03509050006188	12.8033875543228	2.75766653703336	3.77281203850424
AT1G19910	-0.0804197237942263	6.39565598590059	0.441696443160998	0.534354694672584	1071	1180	1222	1050	83.4188097031575	87.3294642433579	84.2467127063691	80.8459722536623
AT1G19920	-0.182856465571924	6.7593546193538	0.083428477460556	0.131222830279882	1490	1505	1506	1311	116.054179699071	111.382070920554	103.826145119306	100.941971071001
AT1G19940	-1.31153090991164	2.09504307463414	3.50420140819707e-06	1.41583829378672e-05	71	84	27	39	5.53009849572753	6.21667372579836	1.86142491249752	3.00285039799317
AT1G19950	-0.284268856702191	4.71923091717268	0.0192080184166629	0.0361050851156347	365	385	371	288	28.429379590712	28.4930879099091	25.5773571309844	22.1748952467188
AT1G19960	-0.903280013838345	3.87894867874261	1.49201703780784e-08	8.65497507015983e-08	229	268	161	123	17.8365148665015	19.8341495061186	11.0996078115593	9.47052817828616
AT1G19970	-0.318597443265207	3.69941433919891	0.0762605898094603	0.121267022748963	171	201	192	128	13.3189696164705	14.8756121295889	13.2367993777601	9.85550899854169
AT1G19980	0.484113334246249	4.16133238877106	0.00113137688212953	0.00284859145133924	203	181	296	277	15.8114083751083	13.3954517186846	20.4067323740469	21.3279374421566
AT1G19990	-0.70312430343033	4.52058247364384	2.57414084426297e-07	1.24523919887095e-06	360	378	285	201	28.0399360346748	27.9750317660926	19.6483740763627	15.4762289742725
AT1G20010	-0.665090812134913	7.31659601198147	8.17921200261018e-10	5.58518186496676e-09	2454	2637	1905	1530	191.138897303033	195.159150177741	131.333868826214	117.804130998194
AT1G20020	-0.751868240573789	8.12845200665296	3.11575989128804e-11	2.53810455708865e-10	4291	4860	3274	2544	334.220459791082	359.678979849762	225.71500605618	195.878241346016
AT1G20030	0.240124974008195	5.8472756204756	0.0111494999138166	0.0222385383850859	683	687	936	793	53.1979897546747	50.8435101145652	64.5293969665806	61.0579580925278
AT1G20050	-0.0243834059505949	5.86873690251604	0.801984071132955	0.852336369442982	766	764	865	742	59.6627527848914	56.542127696547	59.6345388633464	57.1311537259214
AT1G20060	-0.230935023732327	4.3193802629125	0.164492143605466	0.235309427052222	305	252	246	259	23.7560569182662	18.6500211773951	16.9596492027552	19.9420064892367
AT1G20065	0.73006750454044	2.31628060155065	0.00222724939734451	0.00526337135704816	45	49	95	72	3.50499200433435	3.62639300671571	6.54945802545423	5.5437238116797
AT1G20070	-0.228601656699485	4.72830711748543	0.0555553324399091	0.0918977261436441	373	368	369	307	29.0524892803714	27.2349515606404	25.4394738041327	23.6378223636898
AT1G20080	1.35021262261121	0.334062597910458	0.00413945895757997	0.00919451369891944	4	12	26	18	0.31155484482972	0.888096246542623	1.79248324907168	1.38593095291993
AT1G20090	-0.064444078875613	5.99429385785589	0.507614160238521	0.596250873685312	841	852	965	768	65.5044061254486	63.0548335045262	66.5287052059298	59.1330539912502
AT1G20100	0.143317810878533	6.39658204591237	0.164873860077509	0.235793306810467	1013	1068	1329	1126	78.9012644531266	79.0405659422934	91.6234706929333	86.6976807215464
AT1G20110	-0.106632540955053	6.63576302031423	0.3857375631996	0.478801742206401	1301	1381	1281	1359	101.333213280866	102.205076372947	88.3142708484933	104.637786945454
AT1G20120	3.66476055470869	2.40555496686842	9.97755143787448e-32	3.50360588597596e-30	6	13	150	111	0.46733226724458	0.962104267087841	10.3412495138751	8.54657420967287
AT1G20130	1.29639539950994	0.130510079800143	0.00778875824471562	0.0162554186063256	4	10	19	18	0.31155484482972	0.740080205452186	1.30989160509085	1.38593095291993
AT1G20140	0.392909553015573	4.74538367782424	0.00216705729233861	0.00513174490408556	283	317	484	360	22.0425052717027	23.4605425128343	33.3677650981036	27.7186190583985
AT1G20160	1.10391996327445	6.15539499671026	4.90530014215295e-26	1.23348688742597e-24	575	599	1370	1315	44.7860089442723	44.3308043065859	94.4500788933925	101.249955727206
AT1G20190	-1.63639686231403	5.2970711706478	2.08618848879366e-37	9.63242050964066e-36	748	803	328	208	58.2607559831577	59.4284404978105	22.6128656036735	16.0152021226302
AT1G20200	-0.266663311039077	6.55753708014991	0.0103799652773255	0.020857002452152	1298	1378	1288	1088	101.099547147244	101.983052311311	88.7968624924741	83.7718264876044
AT1G20220	-0.264582420615739	6.79949097734359	0.0152002185117822	0.0293704872161148	1581	1580	1449	1354	123.142052418947	116.932672461445	99.8964703040334	104.252806125199
AT1G20225	0.535052475788707	5.52272769548788	2.90286050054338e-08	1.6107127517845e-07	482	491	812	694	37.5423588019813	36.3379380877023	55.9806307017772	53.4353378514682
AT1G20230	0.958398957731579	4.52035641358042	1.42460670885397e-13	1.47567494934797e-12	192	210	437	396	14.9546325518266	15.5416843144959	30.1275069170894	30.4904809642384
AT1G20260	-0.229677266074159	7.37476829672358	0.0307482621149639	0.0547120396980019	2274	2388	2268	1975	177.118929285696	176.731153061982	156.359692649791	152.067424000936
AT1G20270	0.620641493420283	5.20772575490485	3.20522773035286e-09	2.03322557662635e-08	372	382	685	555	28.974600569164	28.2710638482735	47.2250394466963	42.7328710483644
AT1G20290	-0.298911174824971	0.773213246636647	0.509717632581537	0.598203577126814	21	24	21	18	1.63566293535603	1.77619249308525	1.44777493194251	1.38593095291993
AT1G20300	-0.214136102269099	5.01001125345876	0.0499845116010855	0.0838717920246777	429	469	441	385	33.4142571079875	34.7097616357075	30.4032735707928	29.6435231596762
AT1G20310	3.07538727688197	0.736018883522416	2.24851750106784e-10	1.65071306802007e-09	0	8	43	31	0	0.592064164361749	2.96449152731086	2.38688108558432
AT1G20330	-0.559159396964784	6.43761754432001	2.99989810820211e-07	1.43646930375318e-06	1264	1425	1097	856	98.4513309661915	105.461429276936	75.6290047781399	65.9087164277476
AT1G20340	0.0314035015985968	8.20438030920352	0.783945739762774	0.837629916218538	3566	4034	4704	3616	277.751144165695	298.548354879412	324.301584755123	278.418129208803
AT1G20350	3.82709262830139	4.04209752816556	8.28485248181137e-84	1.17509531835156e-81	32	23	465	374	2.49243875863776	1.70218447254003	32.0578734930128	28.796565355114
AT1G20370	0.163894749351587	5.92113405052871	0.0846573905880955	0.132895691055574	705	780	959	817	54.9115414012382	57.7262560252705	66.1150552253748	62.9058660297544
AT1G20380	0.211325495196663	5.34062045463237	0.054638977667604	0.0905890789490927	505	468	677	530	39.3337991597522	34.6357536151623	46.6735061392896	40.8079669470867
AT1G20400	-0.58799742642803	0.361115907490168	0.299631259778041	0.388707434746728	20	16	5	20	1.5577742241486	1.1841283287235	0.34470831712917	1.53992328102214
AT1G20410	-0.186619812982575	5.14523682917583	0.0805602004895389	0.127237038633441	468	510	513	406	36.4519168450772	37.7440904780615	35.3670733374528	31.2604426047494
AT1G20430	0.156229444930838	5.03746422562259	0.21550089798787	0.295183045334518	390	415	566	397	30.3765973708977	30.7133285262657	39.020981499022	30.5674771282895
AT1G20440	-0.399025110009833	7.47476199951276	0.000289564352657963	0.000829330344071593	2479	2791	2227	2028	193.086115083219	206.556385341705	153.533084449332	156.148220695645
AT1G20450	-0.431784933022142	6.97377201426245	4.44436759754604e-05	0.000148608969544448	1824	1933	1580	1391	142.069009242352	143.057503713907	108.927828212818	107.10166419509
AT1G20460	0.163028675804309	2.92132122546922	0.476196704826836	0.566709333229896	91	91	133	86	7.08787271987613	6.73472986961489	9.16924123563592	6.6216701083952
AT1G20470	0.369823151421232	2.20230962458515	0.140565321106363	0.206136507185376	43	58	71	68	3.34921458191949	4.29246519162268	4.89485810323421	5.23573915547527
AT1G20480	-0.405683245873728	3.54030962556617	0.0204781792744926	0.0381849947100673	154	188	157	119	11.9948615259442	13.9135078625011	10.8238411578559	9.16254352208173
AT1G20490	0.138082474024115	3.26129441414447	0.472098233983996	0.56278860556398	106	128	151	124	8.25620338798758	9.47302662978798	10.4101911773009	9.54752434233727
AT1G20510	-0.148427921132344	5.85597085421805	0.131196480402417	0.194314415862192	770	812	782	738	59.9743076297211	60.0945126827175	53.9123807990022	56.8231690697169
AT1G20515	0.911481255350093	1.65814257483749	0.00268946569948089	0.00624467703790607	26	28	49	59	2.02510649139318	2.07222457526612	3.37814150786586	4.54277367901531
AT1G20520	1.38660881997016	0.93416356433404	0.000247663763986354	0.000717467807004122	12	13	34	36	0.93466453448916	0.962104267087841	2.34401655647835	2.77186190583985
AT1G20530	0.389225983418514	2.32284505954532	0.117008965806394	0.176200801629564	54	55	89	64	4.20599040520122	4.07044112998702	6.13580804489922	4.92775449927085
AT1G20540	0.60165181583111	5.42077137663491	8.82759685420141e-10	6.00337446985349e-09	420	462	761	667	32.7132587071206	34.191705491891	52.4646058670596	51.3564414220884
AT1G20550	0.00992466054388095	3.92680109083284	0.961743120632706	0.976730974393971	183	208	224	196	14.2536341509597	15.3936682734055	15.4429326073868	15.091248154017
AT1G20560	0.206926255408738	6.17817773669929	0.0363216697191378	0.0633114179411473	841	906	1188	968	65.5044061254486	67.051266613968	81.9026961498907	74.5322868014715
AT1G20570	0.325184923797201	2.41248073876947	0.278106496750277	0.365171482179329	55	65	62	96	4.28387911640865	4.81052133543921	4.27438313240171	7.39163174890627
AT1G20575	0.468512813335202	5.37142672635382	2.81275695724677e-06	1.15408657079244e-05	445	455	736	596	34.6604764873064	33.6736493480744	50.7410642814138	45.8897137744598
AT1G20580	-0.0055568990901676	5.82681195690597	0.956530269672217	0.972665919223878	728	749	872	702	56.702981759009	55.4320073883687	60.1171305073272	54.0513071638771
AT1G20610	0.515267471858186	5.33139830261473	6.26305263409551e-07	2.85648078169291e-06	409	450	679	629	31.8564828838389	33.3036092453484	46.8113894661413	48.4305871881463
AT1G20620	0.627958279607866	8.99473665115125	7.10886592599684e-08	3.7571724174393e-07	4891	5552	8653	8477	380.95368651554	410.892530067054	596.552213623741	652.696482661234
AT1G20630	-0.190000480969068	6.61048934368256	0.0798479396101889	0.126259118149279	1306	1403	1300	1227	101.722656836904	103.833252824942	89.6241624535841	94.4742932907083
AT1G20640	-0.0353294520185329	6.0627583700348	0.755081222347572	0.814535845611407	859	899	902	920	66.9064029271824	66.5332104701515	62.1853804101022	70.8364709270184
AT1G20650	0.02107376110635	5.28701451997221	0.871164703208202	0.908289863760988	507	498	631	463	39.489576582167	36.8559942315188	43.5021896217012	35.6492239556625
AT1G20670	-0.284570795645633	5.36547654795388	0.00781411661001696	0.0163042805488871	587	588	519	508	45.7206734787614	43.5167160805885	35.7807233180078	39.1140513379623
AT1G20690	0.825415415476758	3.73520497935627	2.97020549947421e-06	1.21386872964388e-05	135	111	237	228	10.5149760130031	8.21489028051926	16.3391742319226	17.5551254036524
AT1G20691	0.784887450598206	3.71520190342191	7.73261780094835e-06	2.95744693158936e-05	135	112	232	222	10.5149760130031	8.28889830106448	15.9944659147935	17.0931484193457
AT1G20693	-1.47214944140123	6.40756271165464	6.50641805426345e-37	2.92937299160936e-35	1574	1678	734	524	122.596831440495	124.185458474877	50.6031809545621	40.3459899627801
AT1G20696	-0.845160730584961	6.63755252683779	7.67767924259052e-16	9.63082758632699e-15	1620	1710	1065	914	126.179712156037	126.553715132324	73.4228715485132	70.3744939427118
AT1G20700	-0.999507469709367	2.73318914599283	2.59228197616371e-05	9.04568438088577e-05	124	103	75	47	9.65820018972132	7.62282611615751	5.17062475693755	3.61881971040203
AT1G20720	-0.396584376899843	4.26168297132305	0.0138643501057911	0.0270032545006079	293	271	216	239	22.821392383777	20.0561735677542	14.8913992999801	18.4020832082146
AT1G20760	-0.261217011820265	6.57440089095953	0.028020693119801	0.0504042656990054	1307	1396	1172	1220	101.800545548111	103.315196681125	80.7996295350774	93.9353201423505
AT1G20770	-0.299174112501428	5.51165996592626	0.00747875718954869	0.0156762783512408	632	676	670	471	49.2256654830958	50.0294218885678	46.1909144953088	36.2651932680714
AT1G20780	-0.0367571760694853	5.7130005495532	0.705292378542425	0.772968532233178	693	686	792	646	53.976876866749	50.7695020940199	54.6017974332605	49.7395219770151
AT1G20795	4.235005696602	0.0267547648735393	3.16677487137872e-09	2.010596298531e-08	0	2	28	17	0	0.148016041090437	1.93036657592335	1.30893478886882
AT1G20810	-0.570169585590123	5.60629685492718	1.08048215242342e-08	6.39435712442232e-08	716	798	562	524	55.7683172245199	59.0584003950844	38.7452148453187	40.3459899627801
AT1G20816	0.402738211004918	4.11063519261401	0.0179670725462935	0.0340773071784773	187	196	332	213	14.5651889957894	14.5055720268628	22.8886322573769	16.4001829428858
AT1G20823	0.117307536920183	3.73515062452323	0.47705799553636	0.567454262285384	152	177	195	185	11.8390841035294	13.0994196365037	13.4436243680376	14.2442903494548
AT1G20830	-0.170472791892555	4.821996997285	0.170079937508516	0.242121800306502	389	387	369	365	30.2987086596903	28.6411039509996	25.4394738041327	28.103599878654
AT1G20840	-1.02531078499754	6.9693115813347	1.19894481541574e-15	1.47831258178051e-14	2121	2255	1086	1190	165.201956470959	166.888086329468	74.8706464804557	91.6254352208173
AT1G20850	0.665979126912119	6.41721240537416	2.76475576864459e-10	2.00888695696023e-09	814	903	1593	1318	63.401410922848	66.8292425523324	109.824069837354	101.480944219359
AT1G20870	-0.328137081496213	2.78008874352143	0.154385168096218	0.223220236715039	101	94	103	64	7.86675983195043	6.95675393125055	7.1009913328609	4.92775449927085
AT1G20880	0.387431307875493	4.63429672893704	0.0133945538237883	0.0261657406184202	290	266	360	411	22.5877262501547	19.6861334650281	24.8189988333002	31.645423425005
AT1G20890	0.93376611333678	4.38369206429678	2.89582939490456e-11	2.37320217895861e-10	194	175	420	335	15.1104099742414	12.9514035954133	28.9554986388503	25.7937149571208
AT1G20900	-0.0924549485372235	5.00160635519015	0.412772650697254	0.505877861454855	429	428	478	382	33.4142571079875	31.6754327933536	32.9541151175486	29.4125346675229
AT1G20910	0.154224039625233	5.37980009749899	0.120684297140471	0.180905569679171	503	519	637	576	39.1780217373373	38.4101626629684	43.9158396022562	44.3497904934376
AT1G20920	0.742128710190407	7.41600950293462	7.50329821459852e-06	2.8753147546354e-05	1722	1598	2565	3285	134.124360699194	118.264816831259	176.835366687264	252.932398907886
AT1G20930	-0.427595726299677	4.96672385043901	0.00053499411435983	0.00144491689803643	429	503	428	314	33.4142571079875	37.2260343342449	29.5070319462569	24.1767955120476
AT1G20950	-0.503783946845394	6.67546417385851	1.49698215258212e-06	6.42016001841593e-06	1506	1614	1265	1084	117.30039907839	119.448945159983	87.21120423368	83.4638418314
AT1G20960	-0.0297125432239912	8.42568382410701	0.854340101408422	0.894746129079879	4501	4539	4102	5219	350.577089144643	335.922405254747	282.798703372771	401.842980182727
AT1G20970	-0.379237163825316	7.13189845935071	0.00420056015087843	0.00931402430103329	2081	2043	1591	1766	162.086408022662	151.198385973882	109.686186510502	135.975225714255
AT1G20980	-0.34176886386047	7.04917214562736	0.00228888229846711	0.00539433479138083	1887	1965	1641	1591	146.97599804842	145.425760371354	113.133269681794	122.500897005311
AT1G20990	-1.82528785272632	1.32056976754014	1.35263590278884e-07	6.83435430184417e-07	53	44	13	16	4.12810169399379	3.25635290398962	0.896241624535842	1.23193862481771
AT1G21000	0.342462345466985	5.35382651471641	0.000568753049918348	0.00152877713134891	453	482	694	573	35.2835861769658	35.6718659027954	47.8455144175288	44.1188020012843
AT1G21010	0.673708573949501	4.43813809975563	1.12350698614607e-05	4.17486731273218e-05	195	236	437	301	15.1882986854489	17.4658928486716	30.1275069170894	23.1758453793832
AT1G21050	0.229426586108695	4.20047474405237	0.106105441028215	0.161801291248212	203	234	297	250	15.8114083751083	17.3178768075811	20.4756740374727	19.2490410127767
AT1G21060	-0.400974931896049	3.92486574228667	0.0574464183950036	0.0946651017989197	232	215	150	207	18.0701810001238	15.911724417222	10.3412495138751	15.9382059585791
AT1G21065	-0.066624349850679	5.73627217752665	0.48819126031104	0.577846544126207	676	741	775	669	52.6527687762227	54.839943224007	53.4297891550213	51.5104337501906
AT1G21070	-0.249366772256362	4.37078655134521	0.0650713169938591	0.105697054646986	271	311	276	246	21.1078407372135	23.016494389563	19.0278991055302	18.9410563565723
AT1G21080	0.0186773468821522	6.10916181076832	0.85709063905157	0.896761195605715	849	934	1066	865	66.1275158151081	69.1234911892341	73.491813211939	66.6016819042075
AT1G21090	-0.295342121579784	4.52650550239209	0.0234315994817584	0.0430925498342273	316	342	292	279	24.6128327415479	25.3107430264648	20.1309657203435	21.4819297702588
AT1G21100	-1.94865577527515	3.37466297037684	3.53543482448676e-18	5.25856553298062e-17	191	237	78	41	14.8767438406191	17.5399008692168	5.37744974721505	3.15684272609539
AT1G21110	-1.81885598722751	4.68492518077436	1.65052252090393e-41	8.95449730653405e-40	498	547	186	131	38.7885781813001	40.4823872382346	12.8231493972051	10.086497490695
AT1G21120	-2.26568578474288	3.3903346176196	9.02788734247007e-32	3.18042505225557e-30	228	223	54	46	17.758626155294	16.5037885815837	3.72284982499503	3.54182354635092
AT1G21130	-1.21363554511792	6.57567410146558	1.67563612686037e-30	5.54313713246905e-29	1675	1797	869	730	130.463591272445	132.992412919758	59.9103055170497	56.2071997573081
AT1G21140	-1.81253084690545	3.15347229819965	1.25708875390184e-18	1.92792106349286e-17	162	197	62	47	12.6179712156037	14.5795800474081	4.27438313240171	3.61881971040203
AT1G21150	-0.786622448899619	3.21970881888983	2.11306612945491e-05	7.47078007091902e-05	141	163	102	86	10.9823082802476	12.0633073488706	7.03204966943506	6.6216701083952
AT1G21160	0.259895781295263	6.21876878527743	0.0241687489400989	0.0442641590639788	885	875	1094	1143	68.9315094185756	64.7570179770663	75.4221797878624	88.0066155104153
AT1G21170	-0.406213687970692	5.87617006848075	7.77122659483423e-05	0.000248370233187773	879	860	707	690	68.464177151331	63.646897668888	48.7417560420646	53.1273531952638
AT1G21190	0.138160281381857	5.24985712935531	0.203392923315496	0.281472834429869	445	495	624	483	34.6604764873064	36.6339701698832	43.0195979777204	37.1891472366847
AT1G21200	0.21638583325604	4.62572174208301	0.0869593926898954	0.136007623838805	278	313	407	327	21.6530617156655	23.1645104306534	28.0592570143144	25.177745644712
AT1G21210	0.611660455905408	0.891878561875477	0.125748659181618	0.187371028076098	11	24	29	28	0.85677582328173	1.77619249308525	1.99930823934919	2.155892593431
AT1G21240	-1.15515404158107	1.7283460996681	4.81352126105614e-05	0.000160040179081016	55	60	30	25	4.28387911640865	4.44048123271311	2.06824990277502	1.92490410127767
AT1G21250	0.537394774065489	6.44055158575875	6.9560281505177e-07	3.14747220380285e-06	892	949	1458	1385	69.4767303970276	70.2336114974124	100.516945274866	106.639687210783
AT1G21270	0.451849072045039	6.24628373920287	1.99232349873917e-05	7.08428842309334e-05	818	847	1226	1196	63.7129657676778	62.6847934018001	84.5224793600724	92.0874122051239
AT1G21280	0.441604776925674	4.11209657395189	0.00193376362000294	0.00462368932543894	177	201	295	253	13.7863018837151	14.8756121295889	20.337790710621	19.4800295049301
AT1G21310	-0.421568686419339	9.49657055765136	0.0102388722536651	0.0206059321874049	10581	10954	7362	9542	824.140453285817	810.683857052324	507.54852614099	734.697397375663
AT1G21320	-1.13779051042006	2.23529825579224	0.000551304925765183	0.00148656413941728	95	70	29	50	7.39942756470585	5.1805614381653	1.99930823934919	3.84980820255535
AT1G21326	1.43099892973446	0.604501795881537	0.00127541959672979	0.00317406888401758	5	14	29	26	0.38944355603715	1.03611228763306	1.99930823934919	2.00190026532878
AT1G21350	0.447740770609213	5.79079992037419	4.65746145637825e-06	1.84571897488795e-05	569	647	926	841	44.3186766770277	47.8831892927564	63.8399803323223	64.753773966981
AT1G21360	-0.471964622545415	1.71043490985187	0.101106963131951	0.15513838697069	46	49	38	35	3.58288071554178	3.62639300671571	2.61978321018169	2.69486574178874
AT1G21370	0.383299502225649	5.06816109478013	0.000359706889326418	0.00100787594645224	368	386	574	477	28.6630457243342	28.5670959304544	39.5725148064287	36.727170252378
AT1G21380	-0.41647990943793	6.27860239117183	5.17762020703637e-05	0.000171123265478063	1111	1198	953	889	86.5343581514548	88.6616086131719	65.7014052448198	68.4495898414341
AT1G21390	-0.0492059484120618	4.09622581392049	0.747440417206159	0.807980298569906	224	225	267	198	17.4470713104643	16.6518046226742	18.4074241346977	15.2452404821192
AT1G21400	0.11719207377505	4.97298039487095	0.31351433426046	0.403677142980079	372	409	506	400	28.974600569164	30.2692804029944	34.884481693472	30.7984656204428
AT1G21410	0.935395174175562	4.61279082832575	2.41575328411591e-08	1.35533252374869e-07	234	198	544	348	18.2259584225386	14.6535880679533	37.5042649036537	26.7946650897852
AT1G21430	-0.187833102645721	0.789616573965557	0.716112022470678	0.781766987985262	19	25	18	23	1.47988551294117	1.85020051363046	1.24094994166501	1.77091177317546
AT1G21440	-0.275798578030165	6.42910861932996	0.0102869130586902	0.0206968570634744	1190	1265	1224	948	92.6875663368417	93.6201459897015	84.3845960332208	72.9923635204494
AT1G21450	0.260988205996492	5.77907594641672	0.00632099393339157	0.0134516899376211	629	668	918	744	48.9919993494735	49.437357724206	63.2884470249156	57.2851460540236
AT1G21460	0.291147458207423	5.22648413761044	0.0051085110429621	0.0111238007368373	413	460	601	538	32.1680377286686	34.0436894508005	41.4339397189262	41.4239362594955
AT1G21480	0.283705923619202	5.09261519283955	0.0181189470257493	0.0343135761764365	427	369	555	481	33.2584796855726	27.3089595811857	38.2626232013379	37.0351549085825
AT1G21500	-0.644346318132757	6.14219426637733	2.8502486252361e-11	2.33761320545157e-10	1098	1143	834	698	85.5218049057582	84.5911674831848	57.4973472971455	53.7433225076727
AT1G21510	1.08263383020948	1.79528039817775	0.000304324262181144	0.000867654216060337	30	25	57	67	2.3366613362229	1.85020051363046	3.92967481527254	5.15874299142417
AT1G21520	0.0503405864782469	3.5994888909684	0.786805327377883	0.839906655980493	159	147	187	152	12.3843050819814	10.8791790201471	12.892091060631	11.7034169357683
AT1G21525	-0.0743210004333772	2.00322144350933	0.880585781818953	0.915625058175287	43	59	88	19	3.34921458191949	4.3664732121679	6.06686638147339	1.46292711697103
AT1G21529	1.74927910145768	1.01528848345601	1.32071004094241e-05	4.84789049365549e-05	6	16	37	42	0.46733226724458	1.1841283287235	2.55084154675586	3.23383889014649
AT1G21540	-1.69620640450818	3.13678275460131	2.73709470067861e-16	3.54824922935642e-15	161	187	54	60	12.5400825043962	13.8394998419559	3.72284982499503	4.61976984306642
AT1G21550	1.50379942243785	3.48800971027595	2.06583616387256e-14	2.30255318912165e-13	63	86	262	191	4.90698880606809	6.3646897668888	18.0627158175685	14.7062673337614
AT1G21560	-0.228295924692636	5.42435443638068	0.0393087839843645	0.0677984359596801	570	634	641	461	44.3965653882351	46.9210850256686	44.1916062559596	35.4952316275603
AT1G21580	1.2670353306452	7.831583048014	6.00132498009514e-13	5.84536595121385e-12	1810	1664	3788	5009	140.978567285448	123.149346187244	261.151021057059	385.673785731995
AT1G21590	-0.228471323516497	6.45494679576237	0.0330255658778284	0.0582720387929712	1190	1272	1155	1082	92.6875663368417	94.138202133518	79.6276212568382	83.3098495032977
AT1G21600	-0.140204943849097	6.92782808052873	0.186574005010709	0.261635049297343	1619	1702	1696	1517	126.101823444829	125.961650967962	116.925061170214	116.803180865529
AT1G21610	0.111436262939867	5.98702860266119	0.263883768618333	0.349520365160306	764	820	931	890	59.5069753624765	60.6865768470792	64.1846886494514	68.5265860054852
AT1G21630	-0.387384803336156	7.20316665480766	0.0111279806542872	0.0221996973872666	2174	2171	1566	1936	169.330058164953	160.67141260367	107.962644924856	149.064573602943
AT1G21640	0.0205220439259657	6.99328666252517	0.862630137373028	0.901376066900372	1614	1676	1746	1795	125.712379888792	124.037442433786	120.372144341506	138.208114471737
AT1G21650	-0.0226222035629345	6.66511037947092	0.856914169232152	0.896619787198984	1315	1344	1359	1418	102.42365523777	99.4667796127738	93.6917205957084	109.18056062447
AT1G21651	-0.271207785734651	4.67303290685334	0.0307848462541072	0.0547636649365015	353	370	325	313	27.4947150562228	27.3829676017309	22.406040613396	24.0997993479965
AT1G21660	-0.377382830358818	6.05430573614321	0.000151784324341815	0.000458245912985771	960	992	820	780	74.7731627591328	73.4159563808568	56.5321640091839	60.0570079598634
AT1G21670	-0.548764066779668	6.13677219511239	3.19218401591162e-07	1.52115909814005e-06	1057	1117	786	793	82.3283677462535	82.6669589490091	54.1881474527055	61.0579580925278
AT1G21680	-0.0899429636660612	7.21327183462784	0.414605886199538	0.507774390786419	1920	2062	2052	1929	149.546325518266	152.604538364241	141.468293349811	148.525600454585
AT1G21690	-0.18474824118771	5.35286603950546	0.070036735062533	0.112649509901573	574	554	578	483	44.7081202330648	41.0004433820511	39.848281460132	37.1891472366847
AT1G21695	-0.120958737267513	2.32418828741016	0.658756434823911	0.733224259738097	56	76	78	52	4.36176782761608	5.62460956143661	5.37744974721505	4.00380053065756
AT1G21700	-0.484918020281312	6.19445281252006	8.38094203654225e-07	3.74613435911438e-06	1107	1114	911	784	86.222803306625	82.4449348873735	62.8058553809347	60.3649926160679
AT1G21710	0.0773412465925189	4.83012611576626	0.514193463171685	0.602641625852708	348	369	438	370	27.1052715001856	27.3089595811857	30.1964485805153	28.4885806989096
AT1G21720	-0.00670624034176504	5.8609156348443	0.954253266444253	0.971260735195663	737	776	846	760	57.4039801598759	57.4302239430896	58.3246472582555	58.5170846788413
AT1G21730	-0.187383566844294	5.78409274472188	0.103175402831535	0.157887978058468	779	744	695	726	60.675306030588	55.0619672856426	47.9144560809546	55.8992151011037
AT1G21740	0.184053538227666	5.26282116483458	0.094435418388693	0.146182329979426	482	449	584	544	37.5423588019813	33.2296012248031	40.261931440687	41.8859132438022
AT1G21750	-0.152216271088473	7.45754728069257	0.157280529273856	0.226666540428474	2304	2513	2442	2178	179.455590621919	185.982155630134	168.355542085887	167.697645303311
AT1G21760	0.464689720416478	5.53100485810039	1.69295733672346e-05	6.09470258199001e-05	477	531	857	634	37.1529152459441	39.2982589095111	59.0830055559397	48.8155680084018
AT1G21770	0.415545341777483	5.86183453528391	0.000130690143747451	0.000400410392413303	616	678	1076	776	47.9794461037769	50.1774379296582	74.1812298461973	59.749023303659
AT1G21780	0.161991623105844	6.19824656378621	0.134686713619646	0.198711676204935	849	953	1238	923	66.1275158151081	70.5296435795933	85.3497793211825	71.0674594191717
AT1G21790	0.33250309133047	4.35040175823908	0.0136782622097591	0.0266757435005923	232	234	351	277	18.0701810001238	17.3178768075811	24.1985238624677	21.3279374421566
AT1G21810	-0.309548691451533	4.14464718261019	0.0795020238161518	0.125751607857539	268	238	200	233	20.8741746035912	17.613908889762	13.7883326851668	17.9401062239079
AT1G21830	-0.135358523426888	4.57591369582813	0.29383325710668	0.382282704584656	298	349	333	295	23.2108359398141	25.8287991702813	22.9575739208027	22.7138683950766
AT1G21840	0.243877682270647	3.34954197249063	0.182745049324444	0.257182251322292	120	119	171	132	9.3466453448916	8.80695444488101	11.7890244458176	10.1634936547461
AT1G21880	-0.186480371649895	5.79927507167158	0.0813756971390326	0.128319575905693	750	790	714	724	58.4165334055725	58.4663362307227	49.2243476860454	55.7452227730014
AT1G21890	-0.310872067717256	1.35963840848277	0.348448066814602	0.440015798541966	34	36	28	32	2.64821618105262	2.66428873962787	1.93036657592335	2.46387724963542
AT1G21900	0.236706562402628	5.75354942285623	0.0346445646397084	0.0607336373896366	594	693	943	683	46.2658944572134	51.2875582378365	65.0119886105614	52.5883800469061
AT1G21910	1.23791530515902	4.34745266699786	4.13288310177872e-18	6.11368072199727e-17	141	171	408	376	10.9823082802476	12.6553715132324	28.1281986777403	28.9505576832162
AT1G21920	0.125666259907552	5.74428561354512	0.194959843769206	0.271781561613383	624	708	837	714	48.6025557934363	52.3976785460148	57.704172287423	54.9752611324904
AT1G21930	-0.248545262428014	4.16904333746914	0.122355800646131	0.183094626119783	243	262	278	179	18.9269568234055	19.3901013828473	19.1657824323818	13.7823133651481
AT1G21940	12.472477112473	4.74483609428717	3.28526939753922e-222	2.09687150576467e-219	0	0	807	662	0	0	55.635922384648	50.9714606018328
AT1G21950	7.21368284415444	-0.229192058911237	3.16960951590273e-10	2.29126236191223e-09	0	0	19	19	0	0	1.30989160509085	1.46292711697103
AT1G21980	-0.199072631906494	6.14708994847796	0.0776858260141184	0.123280446825037	1011	956	906	916	78.7454870307117	70.7516676412289	62.4611470638056	70.528486270814
AT1G22020	0.0508765096068985	5.82191205650657	0.610124492775039	0.691003163598514	714	729	893	707	55.612539802105	53.9518469774643	61.5649054392697	54.4362879841326
AT1G22030	-0.0561088634249943	4.38778371370057	0.693998176343546	0.763830928885291	267	285	329	240	20.7962858923838	21.0922858553873	22.6818072670994	18.4790793722657
AT1G22040	0.758482064686118	5.40775552570317	1.39422074893048e-14	1.5733741275372e-13	396	421	806	671	30.8439296381423	31.157376649537	55.5669807212222	51.6644260782928
AT1G22050	-0.351562574630558	4.22324849919838	0.0300908199891845	0.0536918997356761	289	252	271	185	22.5098375389473	18.6500211773951	18.683190788401	14.2442903494548
AT1G22060	-0.533809203492331	6.61540112240296	0.000491243741760071	0.0013357324194882	1530	1486	977	1220	119.169728147368	109.975918530195	67.3560051670398	93.9353201423505
AT1G22065	-0.323402700671373	3.38578639093931	0.087466077428039	0.136770525022761	137	162	151	105	10.6707534354179	11.9892993283254	10.4101911773009	8.08459722536623
AT1G22070	-0.524477098634524	5.97685684853062	4.88441188393206e-08	2.63738796449887e-07	933	1000	796	641	72.6701675565322	74.0080205452186	54.8775640869638	49.3545411567596
AT1G22110	-0.0230056175454064	1.4947088780806	1	1	29	41	48	26	2.25877262501547	3.03432884235396	3.30919984444003	2.00190026532878
AT1G22140	0.310966608165399	4.63835749084816	0.0171934664873351	0.0327639108045011	272	303	437	327	21.185729448421	22.4244302252012	30.1275069170894	25.177745644712
AT1G22150	-0.563572334340016	3.27069910237721	0.00404259586005385	0.00899962789895658	152	144	129	86	11.8390841035294	10.6571549585115	8.89347458193258	6.6216701083952
AT1G22160	0.601535641444934	3.66195220615013	0.00186715645995195	0.0044851851159417	110	148	250	170	8.5677582328173	10.9531870406923	17.2354158564585	13.0893478886882
AT1G22170	-0.00443548413845319	4.97429155906557	0.974929214959312	0.986705479611604	396	420	461	407	30.8439296381423	31.0833686289918	31.7821068393095	31.3374387688005
AT1G22180	0.259283609693342	4.73235692802314	0.0498748857416974	0.0837137362116618	305	321	470	334	23.7560569182662	23.7565745950152	32.402581810142	25.7167187930697
AT1G22190	0.8104021242654	5.53412723637751	9.4869014665934e-11	7.305722098174e-10	414	458	985	660	32.245926439876	33.8956734097101	67.9075384744465	50.8174682737306
AT1G22200	0.0373827947549587	6.03694745718834	0.71713579790059	0.782549602767673	846	837	1036	814	65.8938496814858	61.9447131963479	71.423563309164	62.6748775376011
AT1G22220	0.577094640295392	3.9859070265314	0.000110454576767572	0.000342816757785051	161	166	291	231	12.5400825043962	12.2853314105063	20.0620240569177	17.7861138958057
AT1G22230	-0.0272164227521638	3.97968384695818	0.901171600370497	0.930721725663438	203	208	203	225	15.8114083751083	15.3936682734055	13.9951576754443	17.3241369114991
AT1G22250	-1.09885749287608	3.43398062555695	2.102526625711e-08	1.19348496742229e-07	182	199	119	72	14.1757454397523	14.7275960884985	8.20405794767424	5.5437238116797
AT1G22260	-0.762874843945226	2.6340813093879	0.00120417822760087	0.00301197230488317	91	109	58	67	7.08787271987613	8.06687423942882	3.99861647869837	5.15874299142417
AT1G22270	-0.265043308500435	4.86274118282543	0.0259755139151283	0.0471868933092415	395	429	417	317	30.7660409269349	31.7494408138988	28.7486736485728	24.4077840042009
AT1G22275	1.31285950844216	2.34780275247675	8.86913667855845e-08	4.61114362868704e-07	40	33	102	92	3.1155484482972	2.44226467799221	7.03204966943506	7.08364709270184
AT1G22280	-0.456981025820733	5.50191120773398	3.32509809161421e-06	1.34849474277929e-05	683	679	583	478	53.1979897546747	50.2514459502034	40.1929897772612	36.8041664164291
AT1G22300	-0.0452724739076519	7.10933261254306	0.67061383989624	0.743447813005788	1787	1861	2046	1731	139.187126927677	137.728926234652	141.054643369256	133.280359972466
AT1G22310	0.0028812284120754	4.50773462426313	1	1	252	337	349	281	19.6279552242724	24.9407029237387	24.0606405356161	21.6359220983611
AT1G22330	-1.12380094181592	4.17458890417165	2.10295290635857e-12	1.9337364839359e-11	301	342	148	165	23.4445020734364	25.3107430264648	10.2033661870234	12.7043670684327
AT1G22340	-0.276901369608609	1.36466882263306	0.513244608544867	0.601822080836016	29	40	48	14	2.25877262501547	2.96032082180874	3.30919984444003	1.0779462967155
AT1G22350	-0.0703303998645564	3.7094772618566	0.681977315786448	0.753428179498127	172	173	202	150	13.396858327678	12.8033875543228	13.9262160120185	11.549424607666
AT1G22360	-0.499515713299931	6.42025034195279	2.26739648707116e-06	9.45336621823848e-06	1318	1290	1060	911	102.657321371393	95.470346503332	73.078163231384	70.1435054505585
AT1G22370	0.883671003864627	5.23785066895429	2.52232016992829e-16	3.2815869309121e-15	347	339	754	601	27.0273827889782	25.0887189648291	51.9820142230788	46.2746945947153
AT1G22380	1.8517426947824	2.70704627458782	1.02861019173223e-15	1.27480695435643e-14	38	33	154	121	2.95977102588234	2.44226467799221	10.6170161675784	9.31653585018394
AT1G22400	0.213232762562559	5.62822015054372	0.0258188626566753	0.0469573532109044	577	612	805	668	44.9417863666871	45.2929085736738	55.4980390577963	51.4334375861395
AT1G22403	0.332784764841265	3.34845751906746	0.0603064888675953	0.098919963334519	108	123	160	150	8.41198081040244	9.10298652706189	11.0306661481334	11.549424607666
AT1G22410	-0.200852172166077	7.2990391810988	0.0591938419530551	0.0972634763915377	2107	2277	2181	1889	164.111514514055	168.516262781463	150.361767931744	145.445753892541
AT1G22430	-0.67472611203007	5.97624091083317	4.01085500081528e-12	3.59370620861653e-11	994	1019	698	646	77.4213789401854	75.4141729355777	48.1212810712321	49.7395219770151
AT1G22440	-1.41861472267914	5.27296345146975	2.42574507979624e-30	7.96385687997855e-29	717	749	356	233	55.8462059357273	55.4320073883687	24.5432321795969	17.9401062239079
AT1G22450	-0.356335071126869	6.20411525323042	0.000342455604837772	0.000964770749134686	1018	1136	953	841	79.2907080091638	84.0731113393683	65.7014052448198	64.753773966981
AT1G22460	0.198720286608053	2.0808648549195	0.492364953904942	0.581612969609229	38	61	64	57	2.95977102588234	4.51448925325833	4.41226645925337	4.3887813509131
AT1G22470	0.170652022412423	2.09917975207161	0.54242210994011	0.628194162013572	55	46	72	50	4.28387911640865	3.40436894508005	4.96379976666005	3.84980820255535
AT1G22490	0.359020977948613	3.0122378099202	0.0920054074445382	0.142900754863579	89	91	149	99	6.93209529746127	6.73472986961489	10.2723078504493	7.62262024105959
AT1G22500	0.160730051872006	5.49325888006445	0.101883622644337	0.156153435624321	530	574	725	594	41.2810169399379	42.4806037929555	49.9827059837296	45.7357214463575
AT1G22510	0.456688349793601	4.43756532892021	0.000894133345871649	0.00229709811042508	212	260	382	310	16.5124067759752	19.2420853417568	26.3357154286686	23.8688108558432
AT1G22520	-0.36651138022859	5.13443761279875	0.0015574827800341	0.00380408243948444	480	548	492	362	37.3865813795664	40.5563952587798	33.9192984055103	27.8726113865007
AT1G22530	-0.348457792523342	6.68429951913595	0.00101294817005401	0.00257822991301222	1483	1513	1318	1191	115.508958720619	111.974135084916	90.8651123952492	91.7024313848684
AT1G22540	-0.854790121290625	5.17248170616804	2.83339013378242e-09	1.81005002335038e-08	604	603	319	387	47.0447815692877	44.6268363887668	21.992390632841	29.7975154877784
AT1G22550	-1.42474778454688	4.41128235498304	1.08671408449672e-24	2.52222271098003e-23	411	395	178	143	32.0122603062537	29.2331681153613	12.2716160897984	11.0104514593083
AT1G22570	0.0727835903175562	5.61467798621883	0.453495408355161	0.544832190484158	603	637	765	629	46.9668928580803	47.1431090873042	52.740372520763	48.4305871881463
AT1G22590	-2.62337072389419	4.30555803761008	4.34709882626197e-64	4.60177520140053e-62	437	451	90	64	34.0373667976469	33.3776172658936	6.20474970832506	4.92775449927085
AT1G22600	-0.808911516452005	0.790720579370908	0.0453552553766715	0.076936949654432	23	30	13	19	1.79144035777089	2.22024061635656	0.896241624535842	1.46292711697103
AT1G22610	-0.253268732687514	6.71443301311764	0.0232006380022488	0.0426964929856513	1466	1504	1343	1307	114.184850630092	111.308062900009	92.588653980895	100.633986414797
AT1G22620	-0.196532427824559	6.01677113202478	0.0584888886968881	0.0962295203647588	932	863	870	801	72.5922788453248	63.8689217305236	59.9792471804756	61.6739274049367
AT1G22630	-0.0104208473458106	5.46291915005836	0.919835801896935	0.94536380473433	562	587	676	544	43.7734556985757	43.4427080600433	46.6045644758638	41.8859132438022
AT1G22640	-0.0917737048719208	4.53263891535788	0.539862634346477	0.625964897838903	330	287	370	253	25.7032746984519	21.2403018964777	25.5084154675586	19.4800295049301
AT1G22650	0.542422213813907	4.94742191072602	1.39734988037298e-06	6.01675140121588e-06	313	337	557	455	24.3791666079256	24.9407029237387	38.4005065281895	35.0332546432537
AT1G22660	0.482399477622492	5.47826948762971	1.44162862209522e-06	6.19377998972252e-06	470	494	743	692	36.6076942674921	36.559962149338	51.2236559253946	53.281345523366
AT1G22680	0.265012170997277	0.224703658674142	0.645046689991159	0.721554547396811	9	15	21	10	0.70099840086687	1.11012030817828	1.44777493194251	0.76996164051107
AT1G22690	-0.56682007957385	5.08951988555747	1.15120635752799e-07	5.8892808026202e-07	516	540	420	342	40.1905749830339	39.964331094418	28.9554986388503	26.3326881054786
AT1G22700	-0.407064068067765	6.36158024452383	0.000176163960921464	0.000525128312631414	1184	1255	1126	846	92.2202340695971	92.8800657842493	77.628313017489	65.1387547872365
AT1G22710	-1.17363340291924	6.80199008188734	5.77267422483193e-28	1.63755298500755e-26	1949	2078	1003	900	151.805098143281	153.788666692964	69.1484884161115	69.2965476459963
AT1G22730	0.278851818852859	6.37191835924917	0.00734043500155161	0.0154071747720932	940	1005	1395	1129	73.2153885349842	74.3780606479447	96.1736204790384	86.9286692136998
AT1G22740	-1.46791825944914	4.07812232559703	6.67716644570037e-23	1.38396551134808e-21	310	335	138	111	24.1455004743033	24.7926868826482	9.51394955276509	8.54657420967287
AT1G22750	0.0995142168982156	5.76644532207628	0.320251967051322	0.410816807766196	630	736	856	707	49.0698880606809	54.4699031212809	59.0140638925139	54.4362879841326
AT1G22760	0.473368299507108	0.378045695354508	0.329579681878199	0.420594453186639	8	17	18	19	0.62310968965944	1.25813634926872	1.24094994166501	1.46292711697103
AT1G22770	-0.336234303289048	7.59743124566119	0.0126289367082469	0.0248378244975227	2761	2864	2216	2495	215.050731643714	211.958970841506	152.774726151648	192.105429307512
AT1G22780	-0.355285401561452	6.39468798851981	0.000650391134200803	0.00172607777953915	1188	1269	1134	920	92.5317889144269	93.9161780718824	78.1798463248957	70.8364709270184
AT1G22790	-0.0906485615657638	5.13720159967855	0.488417774123527	0.578051164559471	443	499	573	378	34.5046990648915	36.9300022520641	39.5035731430029	29.1045500113184
AT1G22800	0.0628569227977118	5.52283964449958	0.542163081960255	0.628028221150021	553	615	730	575	43.0724572977088	45.5149326353094	50.3274143008588	44.2727943293865
AT1G22810	0.156416512860863	0.756807922990599	0.724046316514423	0.788388521768888	12	26	22	23	0.93466453448916	1.92420853417568	1.51671659536835	1.77091177317546
AT1G22830	0.721683424208479	3.94118482259629	1.37388596376861e-06	5.92384249945216e-06	142	156	285	240	11.0601969914551	11.5452512050541	19.6483740763627	18.4790793722657
AT1G22840	0.198520899306772	6.48114206778182	0.0895628254067373	0.139626643258018	1013	1151	1541	1123	78.9012644531266	85.1832316475466	106.23910333921	86.4666922293931
AT1G22850	0.345810014080346	6.90738707139304	0.00115675914490784	0.00290609286914159	1310	1440	1977	1749	102.034211681733	106.571549585115	136.297668592874	134.666290925386
AT1G22860	0.241874431663911	5.72285893128991	0.0100276117288152	0.0202408336086893	613	643	844	741	47.7457799701546	47.5871572105755	58.1867639314039	57.0541575618703
AT1G22870	0.266039163522846	4.89531403845754	0.0794627038092585	0.125704923120332	370	329	415	476	28.8188231467491	24.3486387593769	28.6107903217211	36.6501740883269
AT1G22880	0.0162568484865756	5.33806782107179	0.901967517286092	0.931233507427827	501	543	655	477	39.0222443149224	40.1863551560537	45.1567895439212	36.727170252378
AT1G22882	0.242115161742464	5.70247165148498	0.0147363940486454	0.0285581788935216	606	632	798	761	47.2005589917026	46.7730689845781	55.0154474138155	58.5940808428924
AT1G22885	-1.17422955990442	3.57906985265824	3.49928111558305e-12	3.15225817722158e-11	204	225	113	90	15.8892970863157	16.6518046226742	7.79040796711924	6.92965476459963
AT1G22890	-1.08305235334804	2.63218566869568	2.36595874118258e-06	9.83218510961376e-06	97	119	65	44	7.55520498712071	8.80695444488101	4.48120812267921	3.38783121824871
[truncated: 19,702 more rows]
