# Supplementary material for: Multiomics Reveals the Regulatory Mechanisms of Arabidopsis Tissues under Heat Stress
Source: Int J Mol Sci. 2023 Jul 4;24(13):11081. doi: 10.3390/ijms241311081 (PMC10341750; doi:10.3390/ijms241311081)
Supplement: Supplementary file 1 [file ijms-24-11081-s001.zip › group9.edger]

	logFC	logCPM	PValue	FDR	reads.SRR10883955	reads.SRR10883964	reads.SRR10883959	reads.SRR10883947	reads.SRR10883951	reads.SRR10883955	reads.SRR10883964	reads.SRR10883959	reads.SRR10883947	reads.SRR10883951
AT1G01010	1.73704527486701	4.27199266390283	9.01835942823411e-10	1.26694467369537e-08	26	83	283	376	639	6.1493109460573	9.21618971404384	12.1323298510403	36.4018371697417	32.4492742686802
AT1G01020	0.170465364812682	3.92159923398386	0.605576066087677	0.743881871095268	61	123	309	122	439	14.4272295272883	13.6577269256312	13.2469608620899	11.8112344008204	22.2930068919415
AT1G01030	2.30214321445338	4.58403246783621	2.05748301369942e-21	1.07146215169081e-19	37	74	217	475	961	8.75094250015846	8.21684384143668	9.30288189991428	45.9863634458173	48.8008647452295
AT1G01040	-0.251131029110671	6.6199444115196	0.369550793537353	0.536156757548909	280	872	3302	1028	1702	66.2233486498478	96.8255112126052	141.558138403304	99.5241718364214	86.4298353760465
AT1G01046	-0.403192743019968	0.235323173100565	0.552811465265401	0.701881062861866	4	9	30	7	22	0.946047837854969	0.999345872607163	1.28611270505727	0.677693777096254	1.11718941144126
AT1G01050	-0.631081948846796	6.0744986550925	0.00365342998870015	0.0136113603966674	328	724	1596	577	1007	77.5759227041075	80.3918235297318	68.421195909047	55.861329912077	51.1368062418794
AT1G01060	1.04222138642471	6.6811834168392	8.02373038574574e-07	6.89616794901716e-06	288	631	1609	1750	2795	68.1154443255578	70.0652495127911	68.9785114145718	169.423444274064	141.933836589924
AT1G01070	0.553912884591054	3.72045916052264	0.0824146719957885	0.1773891285765	41	66	331	167	348	9.69699033801343	7.3285363991192	14.1901101791319	16.1678372535821	17.6719052355254
AT1G01080	-0.625169220024746	5.71209541934904	0.00414782532898081	0.0152094122321612	251	584	1208	399	888	59.3645018253993	64.8464432891759	51.7874715903062	38.6285452944865	45.0938271527199
AT1G01090	-0.627958772197707	7.53136109008097	0.00869379733441909	0.0287207745377536	804	2013	4846	1770	2389	190.155615408849	223.520360173136	207.750072290252	171.359712208624	121.316613815144
AT1G01100	-0.492735088860159	6.49279146861738	0.0271958965636232	0.0734452472914402	413	953	2097	846	1391	97.6794392585255	105.81962406607	89.8992780835034	81.9041336319188	70.6368396052178
AT1G01110	-0.649862462958721	3.3799081183004	0.179822322642419	0.321792921508985	18	103	422	89	144	4.25721527034736	11.4369583198375	18.0913187178057	8.61639230879524	7.31251251125187
AT1G01120	1.48651247821703	6.54017219131757	5.19070992585767e-13	1.10298673329054e-11	196	449	1376	1696	3037	46.3563440548935	49.8562552000685	58.989702738627	164.19552085075	154.222920115777
AT1G01130	0.848837902985129	2.65227816644353	0.0215917343094187	0.0608604237440394	15	43	108	72	204	3.54767939195613	4.77465250245645	4.63000573820619	6.97056456441862	10.3593927242735
AT1G01140	1.02370389034203	6.99153578020266	4.47312667883e-05	0.000275008192412046	468	723	1568	1893	3993	110.687597029031	80.2807850994421	67.2208240509935	183.267760006173	202.769878176588
AT1G01160	-0.0275495182021712	5.62220929804693	0.922581477349008	0.961225061626673	174	433	1247	545	984	41.1530809466911	48.0796403154335	53.4594181068807	52.7633012167798	49.9688354935545
AT1G01170	-0.213305622980407	5.44487818237182	0.360119454567112	0.52768768645869	224	392	853	402	886	52.9786789198783	43.5270646735565	36.5684712471285	38.9189854846706	44.9922644789525
AT1G01180	-0.555837278402989	4.06397264376086	0.046764546199065	0.11338793581271	78	152	467	119	316	18.4479328381719	16.8778414040321	20.0204877753916	11.5207942106363	16.0469024552472
AT1G01190	0.126106822041313	2.56408245061988	0.805234310379767	0.88695332244644	26	22	171	44	167	6.1493109460573	2.44284546637307	7.33084241882646	4.2597894560336	8.48048325957683
AT1G01200	-0.0748952241453233	1.26955777800593	0.97984112521031	0.993991983030495	4	21	66	14	61	0.946047837854969	2.33180703608338	2.829447951126	1.35538755419251	3.09766154990531
AT1G01210	-0.0283643134022497	2.84420176823095	0.987400872873883	0.997735454749211	23	59	190	72	152	5.43977506766607	6.5512673870914	8.14538046536273	6.97056456441862	7.71876320632142
AT1G01220	-0.0125591130462694	5.57421898052888	1	1	126	409	1452	529	959	29.8005068924315	45.4147179884811	62.2478549247721	51.2142868691312	48.6993020714621
AT1G01225	-0.371934360796482	2.68200547315254	0.33066648773715	0.497352319145376	26	67	152	59	112	6.1493109460573	7.43957482940888	6.51630437229019	5.71199040695414	5.68750973097368
AT1G01230	-0.284259773360576	4.96498221723708	0.199352210672054	0.347548288118026	141	298	714	289	596	33.3481862843877	33.0894522263261	30.6094823803631	27.9790716544025	30.2656767826814
AT1G01240	-1.41767298368256	5.70442374276436	2.03183355202813e-09	2.70864166396789e-08	290	561	1651	217	678	68.5884682444852	62.2925593925132	70.779069201652	21.0085070899839	34.4297464071442
AT1G01250	0.491120048067662	0.468727118742481	0.393721420876974	0.561094365622054	3	11	23	12	37	0.709535878391227	1.22142273318653	0.98601974054391	1.16176076073644	1.87890946469666
AT1G01260	1.55733052845647	5.72096552139706	8.67912747454577e-15	2.30821122257008e-13	107	248	741	942	1810	25.3067796626204	27.5375307118418	31.7669838149147	91.1982197178102	91.9142197594854
AT1G01290	0.0166001151409291	4.05950031455925	0.984791376477375	0.996163932024992	77	138	336	163	383	18.2114208787082	15.3233033799765	14.4044622966415	15.7805836666699	19.4492520264546
AT1G01300	0.427427282532086	6.70987028248796	0.0564113377686597	0.13142401127391	365	846	1967	1524	2204	86.3268652042659	93.9385120250734	84.3261230282553	147.543616613527	111.922066491661
AT1G01310	1.67508570294161	1.31446948255184	0.000524823028881158	0.00251048264697609	6	8	28	41	79	1.41907175678245	0.888307442317479	1.20037185805346	3.96934926584949	4.01172561381179
AT1G01320	-0.171356506962435	9.13697466707467	0.48424511362178	0.643924178446874	2129	5687	13193	6699	8839	503.533961698307	631.475553057438	565.589497260687	648.552944681115	448.856236714968
AT1G01340	-0.265036383670671	3.65670289781533	0.396148437497626	0.563493434742486	54	103	339	102	271	12.7716458110421	11.4369583198375	14.5330735671472	9.87496646625971	13.761742295481
AT1G01350	0.289364795213233	5.0238547621914	0.218673209584327	0.371865814384414	130	264	605	341	863	30.7465547302865	29.3141455964768	25.936606218655	33.0133682842604	43.8242937306276
AT1G01360	0.181060709505199	3.82952997191427	0.517299257047022	0.672152052098401	50	114	324	148	348	11.8255979731871	12.6583810530241	13.8900172146186	14.3283827157494	17.6719052355254
AT1G01370	0.167049730056401	2.85203369714659	0.672507034554619	0.792002240939581	21	83	120	77	168	4.96675114873859	9.21618971404384	5.1444508202291	7.4546315480588	8.53126459646052
AT1G01390	-3.01245381665302	1.05858172303484	4.92781325016719e-07	4.39244331991083e-06	11	24	87	2	11	2.60163155410116	2.66492232695244	3.72972684466609	0.193626793456073	0.558594705720629
AT1G01420	-0.460729715403085	2.49402163074233	0.254831172951964	0.41502815357598	23	44	173	41	109	5.43977506766607	4.88569093274613	7.41658326583028	3.96934926584949	5.5351657203226
AT1G01430	-0.326914962113306	6.29447866832271	0.115042555792618	0.228603830556704	351	779	1788	695	1512	83.0156977717735	86.4989371956645	76.6523172214135	67.2853107259853	76.7813813681447
AT1G01440	-0.00230720096541679	5.85123193699249	1	1	221	486	1403	582	1292	52.269143041487	53.9646771207868	60.1472041731785	56.3453968957172	65.6094872537321
AT1G01448	-0.488235787267965	5.20587767609289	0.0770677221446391	0.168313485105269	112	349	1275	331	605	26.4893394599391	38.7524121711	54.6597899649341	32.04523431698	30.7227088146346
AT1G01450	-0.391889459046146	4.4442235505326	0.211575612563822	0.362889849633883	64	195	742	205	369	15.1367654056795	21.6524939064885	31.8098542384166	19.8467463292475	18.7383133100829
AT1G01453	4.31823162888083	0.409170093749087	9.5256841644016e-08	9.69208567314451e-07	1	0	3	19	62	0.236511959463742	0	0.128611270505727	1.83945453783269	3.148442886789
AT1G01460	7.32981074448912	1.52317089268872	3.26470404931171e-18	1.27588979139736e-16	0	1	0	68	123	0	0.111038430289685	0	6.58331097750647	6.24610443669431
AT1G01470	1.08612215494666	6.28686105652645	5.65927605296872e-05	0.000340991945249124	304	371	971	1213	2420	71.8996356769776	41.1952576374731	41.6271812203538	117.434650231108	122.890835258538
AT1G01480	5.14705829361425	3.50839128673285	1.02276019190129e-36	1.70269438876922e-34	1	6	20	238	616	0.236511959463742	0.666230581738109	0.857408470038183	23.0415884212726	31.2813035203552
AT1G01490	-0.478463926083576	5.7212600490869	0.0727992253954808	0.160885755465313	302	426	1239	343	1137	71.4266117580502	47.3023713034057	53.1164547188654	33.2069950777165	57.7383800367596
AT1G01500	-1.03269789067958	4.48904834322345	0.000106287442191153	0.000604095535012782	111	203	768	131	327	26.2528275004754	22.540801348806	32.9244852494662	12.6825549713728	16.6054971609678
AT1G01510	-0.243229116071311	6.15453397555824	0.30513578447434	0.471255360930677	234	669	2088	741	1253	55.3437985145157	74.2847098637992	89.5134442719863	71.7387269754749	63.629015115268
AT1G01520	2.92801702935309	2.14941082329468	1.73687731937474e-07	1.68375961318387e-06	9	9	14	106	147	2.12860763517368	0.999345872607163	0.600185929026728	10.2622200531719	7.46485652190296
AT1G01540	-0.483356872718064	6.86737912395023	0.0190191564584328	0.0548672431437639	519	1075	3229	985	2051	122.749706961682	119.366312561411	138.428597487665	95.3611957771158	104.152521948456
AT1G01550	0.222764564786636	7.41524514424714	0.385840151181459	0.553201844981461	838	1273	2780	2091	3764	198.197022030616	141.351921758769	119.179777335307	202.436812558324	191.140952030223
AT1G01560	4.70001333495644	4.39797447575912	1.2968565543527e-16	4.32483251240997e-15	20	9	13	452	1124	4.73023918927484	0.999345872607163	0.557315505524819	43.7596553210724	57.0782226572716
AT1G01570	2.80478859909013	4.04848224091028	5.64696229976349e-22	3.08510914480361e-20	14	46	112	337	726	3.31116743249239	5.1077677933255	4.80148743221382	32.6261146973482	36.8672505775615
AT1G01580	-1.12397288028325	5.41251292282607	0.000645540371463364	0.0030162784693591	276	444	1001	160	751	65.2773008119929	49.3010630486201	42.913293925411	15.4901434764858	38.1367839996539
AT1G01590	8.2823325761786	0.510880660275571	1.4094476887509e-12	2.8626275200058e-11	0	0	0	35	52	0	0	0	3.38846888548127	2.64062951795207
AT1G01600	0.507796177202701	3.59556413382222	0.155539491162153	0.288369998390162	33	126	173	163	290	7.80489466230349	13.9908422165003	7.41658326583028	15.7805836666699	14.7265876962711
AT1G01610	-0.0470378067700741	6.42217770263129	0.829912350064797	0.902887404747886	340	781	1938	945	1689	80.4140662176724	86.7210140562438	83.0828807466999	91.4886599079943	85.7696779965584
AT1G01620	-1.19727364345001	8.40217693451429	9.78734681809332e-08	9.91537488140618e-07	1861	3863	9069	2184	3751	440.148756562024	428.941456209052	388.791870738814	211.440458454031	190.480794650735
AT1G01630	-0.0136458454618105	5.53078479153317	0.948623368071925	0.976224820539918	190	393	1052	471	1012	44.937272298111	43.6381031038461	45.0996855240084	45.5991098589051	51.3907129262979
AT1G01640	0.0787328134499831	3.90168473171138	0.752448943143748	0.850868501234493	44	123	401	165	322	10.4065262164047	13.6577269256312	17.1910398242656	15.974210460126	16.3515904765493
AT1G01650	1.69942834509829	6.80358847408964	1.21673533907629e-15	3.59293788744274e-14	263	486	1234	1873	4361	62.2026453389642	53.9646771207868	52.9021026013559	181.331492071612	221.457410149788
AT1G01660	0.034612064002225	1.06319834917829	0.894038747909817	0.942657654753635	6	19	46	30	27	1.41907175678245	2.10973017550401	1.97203948108782	2.90440190184109	1.37109609585973
AT1G01670	0.457047866663575	1.95076537412641	0.289908392065089	0.454462419080429	13	24	80	38	109	3.07465547302865	2.66492232695244	3.42963388015273	3.67890907566538	5.5351657203226
AT1G01690	0.0481417414469325	3.37731689855689	0.861779740074727	0.922983083146748	32	97	245	106	233	7.56838270283975	10.7707277380994	10.5032537579677	10.2622200531719	11.8320514939006
AT1G01700	2.12172726582826	2.74984705366791	1.00367339480541e-07	1.01534289886942e-06	9	32	49	127	245	2.12860763517368	3.55322976926991	2.10065075159355	12.2953013844606	12.4414275365049
AT1G01710	0.378487286600786	6.19737725887527	0.0535666791594351	0.126204624188538	250	562	1563	874	1876	59.1279898659356	62.4035978228029	67.006471933484	84.6149087403038	95.2657879938091
AT1G01720	1.67903410224193	6.88732129229702	3.08015956310452e-12	5.9746618020843e-11	318	458	1279	2304	3926	75.21080310947	50.8556010726756	54.8312716589418	223.058066061396	199.367528605381
AT1G01725	0.971400356991125	3.63353998932108	0.017994543387036	0.0523759128348159	58	63	125	178	378	13.717693648897	6.99542110825014	5.35880293773864	17.2327846175905	19.1953453420362
AT1G01730	0.420122212162066	5.08615947560113	0.065691336140457	0.148483207185983	134	237	655	456	781	31.6926025681415	26.3161079786553	28.0801273937505	44.1469089079846	39.6602241061647
AT1G01740	0.901119226225093	4.44500946395152	0.00141298799999461	0.00598213962432639	49	124	471	374	523	11.5890860137234	13.7687653559209	20.1919694693992	36.2082103762856	26.5586391901717
AT1G01750	-0.259685522726365	2.91678862243217	0.481398035442411	0.641307961902772	40	50	195	62	160	9.46047837854969	5.55192151448424	8.35973258287228	6.00243059713825	8.12501390139097
AT1G01760	0.0335388836776391	4.26999185613841	0.864155005030802	0.924566323990809	54	162	546	225	379	12.7716458110421	17.9882257069289	23.4072512320424	21.7830142638082	19.2461266789199
AT1G01770	-0.135150466712931	5.99340811674986	0.622412609477395	0.756824810339346	182	566	1977	692	1178	43.0451766224011	62.8477515439616	84.7548272632744	66.9948705358012	59.820414848991
AT1G01780	-0.490575627351517	4.49487184092964	0.0945306731401927	0.196951322645161	81	193	756	218	337	19.1574687165631	21.4304170459092	32.4100401674433	21.1053204867119	17.1133105298047
AT1G01790	-0.484033482875189	7.98145055559557	0.0282277961586114	0.0755755722656098	1139	2585	6197	2409	3865	269.387121829202	287.034342298835	265.668014441331	233.22347271784	196.269867055476
AT1G01800	-0.323705746624692	5.82404228135889	0.11732924928147	0.231992174091286	267	532	1294	514	1067	63.1486931768192	59.0724449141123	55.4743280114704	49.7620859182107	54.183686454901
AT1G01810	0.992659830620046	0.271968948303649	0.236651071950719	0.393794655997557	6	3	14	7	45	1.41907175678245	0.333115290869054	0.600185929026728	0.677693777096254	2.28516015976621
AT1G01820	-0.569460488703312	5.53318127918142	0.0058581486152261	0.020533626686294	201	464	1274	360	811	47.5389038522122	51.5218316544138	54.6169195414322	34.8528228220931	41.1836642126755
AT1G01830	-0.528015124222452	4.3671620591776	0.0464387853427837	0.112740296073312	80	233	531	157	380	18.9209567570994	25.8719542574966	22.7641948795137	15.1997032863017	19.2969080158036
AT1G01840	-0.682101068997808	2.78951400540526	0.0788942439157066	0.171329190541268	24	86	182	51	112	5.67628702712981	9.5493050049129	7.80241707734746	4.93748323312985	5.68750973097368
AT1G01860	-0.685157222910969	4.73929615562297	0.00518206069877025	0.0184327572937583	104	283	804	208	420	24.5972437842292	31.4238757719808	34.4678204955349	20.1371865194316	21.3281614911513
AT1G01880	0.195884876080711	2.44256101071141	0.604258964477582	0.742954599089876	13	53	118	64	115	3.07465547302865	5.8850368053533	5.05870997322528	6.19605739059433	5.83985374162476
AT1G01900	1.07694710999364	4.48470297296273	0.000300668500162083	0.00152923601128865	74	145	253	283	803	17.5018850003169	16.1005723920043	10.846217145983	27.3981912740343	40.7774135176059
AT1G01910	-0.627705007121462	6.01787613996625	0.00339807099046744	0.0128089525675616	333	660	1531	522	1037	78.7584825014262	73.285363991192	65.6346183814229	50.536593092035	52.6602463483902
AT1G01920	-0.12237449043743	5.09000768793088	0.60479448383755	0.743267250161434	122	326	839	357	663	28.8544590545766	36.1985282744373	35.9682853181018	34.562382631909	33.6680263538888
AT1G01930	0.144316514891336	5.14977549646158	0.482707965831406	0.64254243553641	121	287	867	392	817	28.6179470951128	31.8680294931395	37.1686571761552	37.9508515173902	41.4883522339777
AT1G01940	0.337607854543811	4.1496660692166	0.189294622118327	0.333938773087007	57	146	372	217	422	13.4811816894333	16.211610822294	15.9477975427102	21.0085070899839	21.4297241649187
AT1G01950	0.708099363828309	5.98833638913153	0.000661637115628503	0.00308467332651234	171	417	1367	908	1701	40.4435450682999	46.3030254307986	58.6038689271098	87.906564229057	86.3790540391628
AT1G01960	-0.417348442261567	8.13576417652486	0.064364463103294	0.14629447889303	1129	2704	7855	2836	4292	267.022002234565	300.247915503308	336.747176607496	274.562793120711	217.953497904813
AT1G01970	-0.148734043871469	4.86498945778568	0.519882108857066	0.674637416532556	110	291	671	282	599	26.0163155410116	32.3121832142983	28.766054169781	27.3013778773063	30.4180207933324
AT1G01990	-0.0769333201221057	4.96733340706509	0.754583943643794	0.852315793129612	113	265	828	310	669	26.7258514194029	29.4251840267665	35.4967106595808	30.0121529856913	33.972714375191
AT1G02000	0.591682002301967	4.63062576804168	0.0259984640124288	0.0708357634812864	53	194	562	310	692	12.5351338515783	21.5414554761989	24.0931780080729	30.0121529856913	35.140685123516
AT1G02010	-0.158289159508867	4.69747849355917	0.596672471300059	0.736926576359434	80	238	746	290	452	18.9209567570994	26.427146408945	31.9813359324242	28.0758850511305	22.9531642714295
AT1G02020	-0.0306635801303711	4.82925383258758	0.973044691023485	0.990137833396359	70	242	897	353	483	16.555837162462	26.8713001301037	38.4547698812125	34.1751290449968	24.527385714824
AT1G02050	-0.688395027073824	3.50061440455744	0.0774842692361266	0.169013711385477	39	88	437	98	154	9.22396641908595	9.77138186549226	18.7343750703343	9.48771287934756	7.82032588008881
AT1G02060	-0.432116405482054	4.14613538714582	0.295624053318956	0.460568812859973	34	189	626	171	274	8.04140662176724	20.9862633247504	26.8368851121951	16.5550908404942	13.914086306132
AT1G02065	1.35874799480321	1.68036221268037	0.0707016797501162	0.156939172173933	4	35	13	74	58	0.946047837854969	3.88634506013897	0.557315505524819	7.16419135787469	2.94531753925423
AT1G02080	-0.131445905761301	8.75855860758273	0.538462782864701	0.68988436582292	1734	3948	10411	4764	7913	410.111737710129	438.379722783676	446.323979078376	461.219022012365	401.832718760667
AT1G02090	0.506667665443261	5.2361536056697	0.0224684394886653	0.0628539582043994	98	285	868	493	961	23.1781720274467	31.6459526325602	37.2115275996571	47.7290045869219	48.8008647452295
AT1G02100	0.112485026191152	5.76724859558662	0.582352196937376	0.724573206605481	219	424	1239	561	1303	51.7961191225595	47.0802944428264	53.1164547188654	54.3123155644284	66.1680819594527
AT1G02110	-0.295039912573114	5.53481712717411	0.302691171535873	0.468300851732984	132	465	1428	508	720	31.219578649214	51.6328700847034	61.2189647607262	49.1812055378425	36.5625625562594
AT1G02120	-0.126932142369687	5.92007402345285	0.590579198317681	0.73192356330778	196	538	1737	591	1266	46.3563440548935	59.7386754958504	74.4659256228162	57.2167174662695	64.2891724947561
AT1G02130	-0.148262453932928	5.51751179112923	0.486307243312943	0.645668060491756	196	446	967	427	975	46.3563440548935	49.5231399091994	41.4556995263461	41.3393204028715	49.5118034616012
AT1G02140	-0.220558623423654	5.59063062415327	0.316730497893224	0.482883827297119	227	461	989	479	906	53.6882147982695	51.1887163635447	42.3988488433881	46.3736170327294	46.0078912166264
AT1G02145	-0.175135409011302	4.98073314707313	0.454513679190687	0.617119362903204	111	304	814	302	644	26.2528275004754	33.7556828080642	34.896524730554	29.237645811867	32.7031809530987
AT1G02150	-0.576448293343068	7.01385320255524	0.014350062219646	0.0435924375732724	532	1406	3443	1245	1759	125.824362434711	156.120032987297	147.602868117073	120.532678926405	89.324371578417
AT1G02160	-0.248321356977696	3.7269173094126	0.437895729974415	0.601470111014686	72	92	322	107	290	17.0288610813894	10.215535586651	13.8042763676147	10.3590334498999	14.7265876962711
AT1G02170	0.368089181438248	5.59125458625902	0.0659320970800346	0.148915962884646	162	390	988	602	1163	38.3149374331262	43.3049878129771	42.3559784198862	58.2816648302779	59.0586947957356
AT1G02180	1.05648220839143	3.37737459098794	0.00115603388667944	0.00502005885425832	32	51	169	164	296	7.56838270283975	5.66295994477393	7.24510157182264	15.877397063398	15.0312757175733
AT1G02190	2.95233403441692	0.864273354426208	0.000627806835617292	0.00294056710798769	0	11	0	43	55	0	1.22142273318653	0	4.16297605930556	2.79297352860315
AT1G02205	2.03025838354388	6.04152733553791	2.65473404628655e-05	0.000171700954238717	147	371	176	1371	2346	34.7672580411701	41.1952576374731	7.54519453633601	132.731166914138	119.133016329145
AT1G02220	1.1049702111325	4.24974358253758	0.000127482514047612	0.000711177518340014	57	106	276	222	725	13.4811816894333	11.7700736107066	11.8322368865269	21.4925740736241	36.8164692406778
AT1G02230	0.206871569977011	0.920119219051226	0.764830477994745	0.859783645057576	5	18	33	10	57	1.18255979731871	1.99869174521433	1.414723975563	0.968133967280363	2.89453620237053
AT1G02260	-0.601334676156441	4.49487091304593	0.0198096466607354	0.0566836323383311	85	224	698	178	378	20.1035165544181	24.8726083848894	29.9235556043326	17.2327846175905	19.1953453420362
AT1G02270	1.39191711763089	5.63399260424019	1.07519453303317e-09	1.49656603106783e-08	135	241	646	677	1983	31.9291145276052	26.760261699814	27.6942935822333	65.5426695848806	100.699391040364
AT1G02280	-0.582022273167613	6.28566134858211	0.015524444400298	0.046511736992419	387	872	1647	712	1136	91.5301283124682	96.8255112126052	70.6075875076443	68.9311384703619	57.6875986998759
AT1G02290	-0.177797999562628	4.4598699382864	0.475484848297813	0.636115929357166	87	192	567	219	429	20.5765404733456	21.3193786156195	24.3075301255825	21.20213388344	21.7851935231045
AT1G02300	-0.772642677368483	4.43247181038062	0.0109955113665696	0.0348804346321652	66	249	718	151	343	15.609789324607	27.6485691421315	30.7809640743708	14.6188229059335	17.4179985511069
AT1G02305	-0.318825769550638	5.89233583058031	0.129266306549267	0.250672064511708	266	565	1410	476	1252	62.9121812173554	62.7367131136719	60.4472971376919	46.0831768425453	63.5782337783844
AT1G02310	2.71305905062625	2.98937246936446	1.06782280128772e-08	1.26908248946747e-07	13	12	55	94	447	3.07465547302865	1.33246116347622	2.357873292605	9.10045929243542	22.699257587011
AT1G02330	0.351249883680964	4.48571651096482	0.153029589366527	0.285058834860184	61	179	534	276	538	14.4272295272883	19.8758790218536	22.8928061500195	26.720497496938	27.3203592434271
AT1G02335	0.350944582772383	1.91179861827301	0.622839569680794	0.757082730927965	27	11	57	28	124	6.38582290552104	1.22142273318653	2.44361413960882	2.71077510838502	6.296885773578
AT1G02340	-0.852056249334215	2.68422687405372	0.114330335389306	0.227445077261582	55	35	157	28	133	13.0081577705058	3.88634506013897	6.73065648979973	2.71077510838502	6.75391780553124
AT1G02350	-2.05111596905206	2.0034787402838	0.000111112619683966	0.000627974904565113	20	45	157	6	44	4.73023918927484	4.99672936303582	6.73065648979973	0.580880380368218	2.23437882288252
AT1G02360	0.567224739182121	3.14028326586573	0.240856239958205	0.39878022564106	51	48	100	93	275	12.0621099326509	5.32984465390487	4.28704235019091	9.00364589570738	13.9648676430157
AT1G02370	0.208503455618198	3.50700305635187	0.486350543035128	0.645668060491756	31	102	264	128	263	7.33187074337601	11.3259198895479	11.317791804504	12.3921147811887	13.3554916004114
AT1G02380	-0.318216394571327	3.86408440171332	0.291577065057896	0.45612899345622	62	112	425	120	297	14.663741486752	12.4363041924447	18.2199299883114	11.6176076073644	15.082057054457
AT1G02390	2.87635302146152	3.09271697799924	4.76329161658776e-09	5.97687089908101e-08	14	11	51	100	497	3.31116743249239	1.22142273318653	2.18639159859737	9.68133967280363	25.2383244311957
AT1G02400	4.15471660541053	6.0359110122745	6.78219506309619e-16	2.08727729576482e-14	72	40	78	1355	3651	17.0288610813894	4.44153721158739	3.34389303314891	131.182152566489	185.402660962365
AT1G02410	0.25039919589733	4.79503733499434	0.356085615518494	0.523336449944913	129	191	532	280	738	30.5100427708227	21.2083401853298	22.8070653030157	27.1077510838502	37.4766266201659
AT1G02420	0.34868439187404	2.58699434164885	0.335982411546408	0.502603911871939	14	42	155	76	132	3.31116743249239	4.66361407216676	6.64491564279592	7.35781815133076	6.70313646864755
AT1G02430	0.499875465675819	2.24775145209768	0.199448466069334	0.347588107328052	14	26	112	56	122	3.31116743249239	2.88699918753181	4.80148743221382	5.42155021677004	6.19532309981062
AT1G02460	1.80474908097048	1.93756205670792	0.000294066453169019	0.00150071132497045	3	9	65	50	156	0.709535878391227	0.999345872607163	2.78657752762409	4.84066983640182	7.9218885538562
AT1G02475	-0.109959545991272	5.41304859378501	0.636694588539973	0.766564186862971	193	427	779	390	949	45.6468081765022	47.4134097336954	33.3960599079872	37.7572247239342	48.1914887026252
AT1G02500	-0.275197023225645	8.39878695370067	0.213175558730262	0.36495310431044	1434	3139	8365	3618	5516	339.158149871006	348.549632679321	358.61109259347	350.270869362036	280.109854250454
AT1G02520	0.144646365276712	4.89487653294334	0.611858650569484	0.748728293146811	137	195	660	257	824	32.4021384465327	21.6524939064885	28.29447951126	24.8810429591053	41.8438215921635
AT1G02560	-0.370792238637102	7.42928502685627	0.109037630235364	0.21949753556758	800	1756	3759	1756	2726	189.209567570994	194.983483588687	161.149921943676	170.004324654432	138.429924344949
AT1G02610	-1.3242049309824	5.40256622233303	0.000932277889325624	0.00415694751633573	298	452	949	114	732	70.4805639201952	50.1893704909375	40.6840319033118	11.0367272269961	37.1719385988637
AT1G02620	-2.63229346230999	2.74252971075161	7.77490157151675e-09	9.45283173815863e-08	34	80	286	10	47	8.04140662176724	8.88307442317479	12.260941121546	0.968133967280363	2.3867228335336
AT1G02630	-4.30708858089386	0.38941201267075	6.11275947137837e-07	5.35829492136621e-06	3	18	59	0	3	0.709535878391227	1.99869174521433	2.52935498661264	0	0.152344010651081
AT1G02640	-2.70630450405906	8.25791342611614	1.12800534392914e-31	1.37065614866056e-29	1909	4106	9979	722	1586	451.501330616284	455.923794769446	427.803956125551	69.8992724376422	80.539200297538
AT1G02650	-1.22072077270563	3.52734511909147	0.000262590660427955	0.00135347497158173	47	123	420	64	145	11.1160620947959	13.6577269256312	18.0055778708018	6.19605739059433	7.36329384813557
AT1G02660	-0.690401568703271	7.9067990334655	0.00459283526544549	0.0166221013381229	1414	2160	5580	1712	4068	334.427910681732	239.843009425719	239.216963140653	165.744535198398	206.578478442865
AT1G02670	-0.129376754982323	3.9276778940558	0.725749711691616	0.831636559226917	47	116	480	137	334	11.1160620947959	12.8804579136034	20.5778032809164	13.263435351741	16.9609665191537
AT1G02680	-0.0226177625639835	4.32225747089358	0.942882075854194	0.972930977539542	76	163	503	184	471	17.9749089192444	18.0992641372186	21.5638230214603	17.8136649979587	23.9180096722197
AT1G02690	-0.197364716511355	4.86213917398726	0.552316497348222	0.701768593498038	70	323	819	310	515	16.555837162462	35.8654129835682	35.1108768480636	30.0121529856913	26.1523884951022
AT1G02700	0.581495427976388	1.33187082298076	0.216477336948322	0.369111317346643	3	11	71	32	57	0.709535878391227	1.22142273318653	3.04380006863555	3.09802869529716	2.89453620237053
AT1G02710	0.135599442919368	0.820184012017922	0.748783102145008	0.84850161321933	3	4	65	24	22	0.709535878391227	0.444153721158739	2.78657752762409	2.32352152147287	1.11718941144126
AT1G02720	0.233486311139393	4.36247387420732	0.345856108880309	0.513117374925014	66	154	512	254	449	15.609789324607	17.0999182646115	21.9496568329775	24.5906027689212	22.8008202607784
AT1G02730	0.715424740910752	6.29062325607302	0.010791265971821	0.0343367512324443	154	711	1482	1257	1823	36.4228417574163	78.9483239359659	63.5339676298293	121.694439687142	92.5743771389734
AT1G02740	0.103197285815037	4.08495721165184	0.710306304137483	0.8201630816656	66	137	382	168	411	15.609789324607	15.2122649496868	16.3765017777293	16.2646506503101	20.8711294591981
AT1G02750	-0.0466798808253291	3.95294172556958	0.857430385771349	0.920142657921207	78	127	301	129	384	18.4479328381719	14.10188064679	12.9039974740746	12.4889281779167	19.5000333633383
AT1G02780	-0.691893199851722	8.13220387349261	0.00348732351915457	0.0130850888124751	1409	3055	6524	2478	3765	333.245350884413	339.222404534987	279.686642926455	239.903597092074	191.191733367106
AT1G02800	0.187754780600265	1.95665891087295	0.8117531889846	0.891579099984488	9	70	12	48	81	2.12860763517368	7.77269012027794	0.51444508202291	4.64704304294574	4.11328828757918
AT1G02810	-0.553211755877462	4.01970466664111	0.073470209034361	0.162097529960711	85	126	461	106	326	20.1035165544181	13.9908422165003	19.7632652343801	10.2622200531719	16.5547158240841
AT1G02816	0.206387855740561	4.52446974843546	0.502288314957254	0.659660962987839	103	174	438	188	682	24.3607318247654	19.3206868704052	18.7772454938362	18.2009185848708	34.632871754679
AT1G02820	-0.642305763282355	2.96383135040736	0.0870388792515682	0.184932471511999	26	86	232	59	128	6.1493109460573	9.5493050049129	9.94593825244292	5.71199040695414	6.50001112111278
AT1G02840	-0.4707010073051	6.70287383875856	0.0236241878070891	0.0654634603938775	456	1029	2708	946	1714	107.849453515466	114.258544768086	116.09310684317	91.5854733047224	87.0392114186508
AT1G02850	2.60984732688962	6.23157051642957	4.15408465055051e-33	5.66643946881222e-31	103	180	616	1708	2947	24.3607318247654	19.9869174521433	26.408180877176	165.357281611486	149.652599796245
AT1G02860	-0.497976353827477	5.24146478800572	0.032652082428855	0.0850305430217122	201	324	944	279	733	47.5389038522122	35.9764514138579	40.4696797858022	27.0109376871221	37.2227199357474
AT1G02870	-0.0711240048989026	4.8792109092174	0.781324091796862	0.871191608103631	102	287	699	316	583	24.1242198653017	31.8680294931395	29.9664260278345	30.5930333660595	29.6055194031934
AT1G02880	1.6140651251847	4.99796757023093	9.02285218939355e-11	1.48806680062674e-09	89	130	349	535	1172	21.0495643922731	14.434995937659	14.9617778021663	51.7951672494994	59.5157268276889
AT1G02890	-0.152904630474937	7.67059769332358	0.481522894701766	0.641433881217202	927	1621	4966	2140	3852	219.246586422889	179.993295499579	212.894523110481	207.180668997998	195.609709675988
AT1G02900	-1.00007192376659	4.0900229010224	0.000300454669028244	0.00152851613745528	80	172	547	111	233	18.9209567570994	19.0986100098258	23.4501216555443	10.746287036812	11.8320514939006
AT1G02910	-0.22258075993637	5.97169687879287	0.293008656646228	0.457757765860168	239	606	1584	645	1141	56.5263583118344	67.289288755549	67.9067508270241	62.4446408895834	57.9415053842944
AT1G02920	0.998616636304916	5.21426494105619	0.0138324305721241	0.0422866908930971	186	176	292	509	1231	43.9912244602561	19.5427637309845	12.5181636625575	49.2780189345705	62.5118257038268
AT1G02930	2.31786060764213	6.17683335928665	3.20753815999043e-10	4.83715972301553e-09	175	230	298	1491	2884	41.3895929061549	25.5388389666275	12.7753862035689	144.348774521502	146.453375572572
AT1G02940	3.4496530214154	0.915343710185315	2.839741770496e-08	3.16503216940416e-07	0	4	7	27	89	0	0.444153721158739	0.300092964513364	2.61396171165698	4.51953898264873
AT1G02950	1.10901272763008	2.20277738628856	0.0309275500488464	0.0815033267708786	18	26	43	48	175	4.25721527034736	2.88699918753181	1.84342821058209	4.64704304294574	8.88673395464638
AT1G02952	1.02959557000517	1.77467521913945	0.0644443405289117	0.146427140070609	14	20	32	34	126	3.31116743249239	2.2207686057937	1.37185355206109	3.29165548875324	6.39844844734539
AT1G02960	-0.443068705970566	5.18270451781379	0.0444659572060651	0.108888549132249	145	337	1055	319	637	34.2942341222426	37.4199510076238	45.2282967945141	30.8834735562436	32.3477115949128
AT1G02970	0.316910905809775	2.67065312664265	0.396360889862166	0.563591223636823	25	45	129	85	131	5.91279898659356	4.99672936303582	5.53028463174628	8.22913872188309	6.65235513176386
AT1G02980	3.21027093862265	-0.45428081982772	8.89101062091679e-05	0.000513894580530464	0	2	2	12	24	0	0.22207686057937	0.0857408470038183	1.16176076073644	1.21875208520865
AT1G02990	0.21130577466709	5.98236092704891	0.291166799170793	0.455774016055976	204	512	1539	711	1511	48.2484397306034	56.8516763083186	65.9775817694381	68.8343250736338	76.730600031261
AT1G03000	-0.386565859963102	6.15375177510864	0.0958328518269051	0.199134544095946	239	692	2182	658	1249	56.5263583118344	76.8385937604619	93.5432640811657	63.7032150470479	63.4258897677333
AT1G03010	-1.48601716552483	2.07929790115563	0.00108926173064005	0.00476126954122856	15	53	150	20	45	3.54767939195613	5.8850368053533	6.43056352528637	1.93626793456073	2.28516015976621
AT1G03030	0.43035450522488	4.81142470408826	0.0592854730763581	0.136931697318488	107	195	557	338	727	25.3067796626204	21.6524939064885	23.8788258905634	32.7229280940763	36.9180319144452
AT1G03040	0.616038799359996	5.78624962121661	0.00225595730588778	0.00899786933001043	168	397	1089	795	1369	39.7340091899087	44.0822568250049	46.685891193579	76.9666503987889	69.5196501937765
AT1G03050	0.933789646193827	0.359092994659272	0.173024217897196	0.312751221595316	6	6	14	16	34	1.41907175678245	0.666230581738109	0.600185929026728	1.54901434764858	1.72656545404558
AT1G03055	0.36154994235091	2.66430480176998	0.306762832490717	0.472870120104347	15	51	146	72	157	3.54767939195613	5.66295994477393	6.25908183127873	6.97056456441862	7.97266989073989
AT1G03060	0.078862449341978	8.2847142808335	0.725870454372445	0.831729840494072	979	2683	8258	3912	5878	231.545208315004	297.916108467224	354.023957278766	378.734008000078	298.492698202351
AT1G03070	3.52327301904187	1.72471635212878	6.3985600916679e-09	7.86082254608567e-08	5	2	11	50	166	1.18255979731871	0.22207686057937	0.471574658521	4.84066983640182	8.42970192269313
AT1G03080	0.689557650667463	7.90036946042486	0.00108119210085678	0.0047318659880801	732	1612	4700	3656	5847	173.126754327459	178.993949626972	201.490990458973	353.949778437701	296.918476758956
AT1G03090	-2.19742617115869	8.54344890025111	2.14763060328224e-22	1.22062779153754e-20	2337	4586	11733	1226	2603	552.728449266766	509.222241308495	502.9986789479	118.693224388573	132.183819908254
AT1G03100	-1.44816817394416	4.64806744435028	2.39699457169941e-07	2.27263032419017e-06	171	267	655	125	278	40.4435450682999	29.6472608873458	28.0801273937505	12.1016745910045	14.1172116536668
AT1G03110	-0.105027722096968	4.45691367034634	0.732807010063556	0.836775686637167	70	213	565	238	417	16.555837162462	23.6511856517029	24.2217892785787	23.0415884212726	21.1758174805002
AT1G03120	0.304331628331747	0.818777408719975	0.489191505367688	0.648177978190702	1	15	42	18	39	0.236511959463742	1.66557645434527	1.80055778708018	1.74264114110465	1.98047213846405
AT1G03130	-1.32844373140529	8.46305770858475	1.52373805252227e-08	1.77500791429633e-07	2105	3952	9336	2149	3588	497.857674671177	438.823876504834	400.238273813824	208.05198956855	182.203436738693
AT1G03140	-0.864041286556498	6.173717484371	4.22034005465843e-05	0.000260679666303369	385	740	1891	516	1032	91.0571043935408	82.1684384143668	81.0679708421102	49.9557127116668	52.4063396639718
AT1G03150	-0.4274533751412	4.75042094891073	0.0818424313229259	0.176392232310629	128	237	702	196	556	30.273530811359	26.3161079786553	30.0950372983402	18.9754257586951	28.2344233073336
AT1G03160	-0.11145559179222	6.81784290159894	0.612519919901772	0.749190597389978	389	1047	2973	1126	2339	92.0031522313957	116.2572365133	127.453769071176	109.011884715769	118.777546970959
AT1G03170	1.64804668342759	-0.188355169389171	0.0515522768511706	0.122358530474214	2	6	3	11	27	0.473023918927484	0.666230581738109	0.128611270505727	1.0649473640084	1.37109609585973
AT1G03180	0.121027326129297	2.61796302643702	0.750875645918478	0.850107441825033	17	64	124	62	143	4.02070331088362	7.10645953853983	5.31593251423673	6.00243059713825	7.26173117436818
AT1G03190	0.293628586536313	4.69251528767309	0.222578113777326	0.376929840576212	74	189	676	313	607	17.5018850003169	20.9862633247504	28.9804062872906	30.3025931758754	30.824271488402
AT1G03200	0.419795422781645	0.740987377769557	0.50649138392171	0.663320829636493	7	7	34	15	44	1.6555837162462	0.777269012027794	1.45759439906491	1.45220095092055	2.23437882288252
AT1G03210	-0.799234789925146	4.23028286172528	0.00220307313608597	0.00883360047719811	90	186	547	128	298	21.2860763517368	20.6531480338814	23.4501216555443	12.3921147811887	15.1328383913407
AT1G03220	0.372056989779923	7.44310954636384	0.120431754557905	0.236621929803715	758	1235	3052	2409	3744	179.276065273517	137.132461407761	130.840532527827	233.22347271784	190.125325292549
AT1G03230	0.77565008322256	5.89654528516015	0.000369973201248029	0.00184185151730329	147	413	1218	928	1514	34.7672580411701	45.8588717096398	52.2161758253253	89.8428321636177	76.8829440419121
AT1G03250	0.128372619082659	5.10438712811863	0.54907236888814	0.699339584060359	124	306	744	365	809	29.327482973504	33.9777596686436	31.8955950854204	35.3368898057333	41.0821015389081
AT1G03260	0.110125835648482	4.18886146972287	0.668048809241089	0.788596726803882	64	131	482	191	425	15.1367654056795	14.5460343679487	20.6635441279202	18.4913587750549	21.5820681755698
AT1G03270	-0.464599210781726	3.05939090628206	0.320592528960539	0.487085932725832	16	87	288	74	134	3.78419135141988	9.66034343520258	12.3466819685498	7.16419135787469	6.80469914241494
AT1G03280	0.204458657652954	5.01853114586479	0.412597861070092	0.578296101530734	90	223	963	382	731	21.2860763517368	24.7615699545997	41.2842178323385	36.9827175501099	37.12115726198
AT1G03290	-0.381123933465457	5.5845843875561	0.104780118328279	0.212913603249862	255	398	1129	366	998	60.3105496632543	44.1932952552946	48.4007081336554	35.4337032024613	50.6797742099262
AT1G03300	-1.21026315924821	3.30851762700969	0.00677115683115325	0.0232142968835857	23	117	407	49	133	5.43977506766607	12.9914963438931	17.448262365277	4.74385643967378	6.75391780553124
AT1G03310	0.238487883573002	5.65286045002515	0.249284717353826	0.408924414540456	161	403	1213	525	1308	38.0784254736625	44.748487406743	52.0018237078158	50.8270332822191	66.4219886438712
AT1G03330	-0.495343202155983	4.59298436853031	0.0584536776047177	0.135469265109783	125	248	514	184	456	29.5639949329678	27.5375307118418	22.0353976799813	17.8136649979587	23.1562896189643
AT1G03340	-0.841410076952191	2.03206802283318	0.0650068911539426	0.14736149883862	14	48	120	22	70	3.31116743249239	5.32984465390487	5.1444508202291	2.1298947280168	3.55469358185855
AT1G03350	0.243330196846238	5.52535961142973	0.222323315072032	0.376619008939025	165	364	1023	530	1098	39.0244733115175	40.4179886254453	43.856443242453	51.3111002658593	55.7579078982955
AT1G03360	-0.228826929735077	4.26831505621481	0.396005198517635	0.563327586103637	74	178	498	201	341	17.5018850003169	19.7648405915639	21.3494709039507	19.4594927423353	17.3164358773395
AT1G03365	-0.241524538831148	5.34673337827074	0.271378904557813	0.433751385941304	149	390	1076	398	768	35.2402819600976	43.3049878129771	46.1285756880542	38.5317318977585	39.0000667266767
AT1G03370	1.4076211575291	6.41585079253913	8.57853989178308e-12	1.58130836034847e-10	181	427	1334	1497	2793	42.8086646629373	47.4134097336954	57.1891449515468	144.92965490187	141.832273916156
AT1G03380	-0.260723397687083	6.89230322123883	0.212714682834434	0.364311586809918	492	1008	3246	1118	2292	116.363884056161	111.926737732002	139.157394687197	108.237377541945	116.390824137426
AT1G03390	0.755480514586489	1.61201209510681	0.122989220305173	0.240796470498406	9	10	71	46	69	2.12860763517368	1.11038430289685	3.04380006863555	4.45341624948967	3.50391224497486
AT1G03400	-1.52399801230307	5.38283414727221	4.74532560025985e-12	9.0225197091991e-11	241	466	1285	194	451	56.9993822307619	51.7439085149931	55.0884941999532	18.7817989652391	22.9023829345458
AT1G03410	-1.11278071684803	5.38746573408202	2.71095177933911e-06	2.10494504115192e-05	172	447	1487	279	498	40.6800570277637	49.6341783394891	63.7483197473389	27.0109376871221	25.2891057680794
AT1G03430	0.10774289224527	3.68188913578294	0.772103987155349	0.86419240870437	60	88	278	116	332	14.1907175678245	9.77138186549226	11.9179777335307	11.2303540204522	16.8594038453863
AT1G03440	-0.213830706843152	5.29914871792569	0.320800864648389	0.487233101378411	187	327	928	377	773	44.2277364197198	36.3095667047269	39.7837530097717	36.4986505664697	39.2539734110951
AT1G03445	1.80734195519982	0.166012583541429	0.00199164735436956	0.00810263613881772	1	2	15	19	31	0.236511959463742	0.22207686057937	0.643056352528637	1.83945453783269	1.5742214433945
AT1G03457	-0.141327920512359	5.16768078551682	0.506580969405498	0.663320829636493	149	300	909	354	732	35.2402819600976	33.3115290869054	38.9692149632354	34.2719424417249	37.1719385988637
AT1G03470	2.0375272342026	3.40139914460815	8.21887584610006e-09	9.95438606362613e-08	12	32	141	166	456	2.83814351356491	3.55322976926991	6.04472971376919	16.071023856854	23.1562896189643
AT1G03475	-0.327539293177868	6.73566295691171	0.152353185299245	0.284167016964256	483	1108	2251	1075	1785	114.235276420988	123.030580760971	96.5013233027974	104.074401482639	90.644686337393
AT1G03495	1.23918709879498	4.09568954254841	0.000719110716981943	0.00332113540610512	18	97	362	304	480	4.25721527034736	10.7707277380994	15.5190933076911	29.4312726053231	24.3750417041729
AT1G03510	0.434685438931817	0.975087911023815	0.364741942891853	0.531836760286106	2	13	48	15	56	0.473023918927484	1.4434995937659	2.05778032809164	1.45220095092055	2.84375486548684
AT1G03520	-1.21959064022667	5.3548710137472	1.79985477794264e-07	1.7408201999104e-06	248	386	1222	234	505	58.6549659470081	42.8608340918183	52.387657519333	22.6543348343605	25.6445751262653
AT1G03530	-0.237294659346266	4.21086155880335	0.551494089855625	0.701072603524379	46	138	692	187	331	10.8795501353321	15.3233033799765	29.6663330633211	18.1041051881428	16.8086225085026
AT1G03540	0.0226865497572376	2.53635653539186	0.926755064731758	0.963252454257578	18	46	152	62	119	4.25721527034736	5.1077677933255	6.51630437229019	6.00243059713825	6.04297908915954
AT1G03545	0.115096051419143	4.0928014327569	0.676867293228883	0.79496751365061	42	125	530	201	352	9.93350229747717	13.8798037862106	22.7213244560118	19.4594927423353	17.8750305830601
AT1G03550	0.165467691779069	4.33206303564459	0.555295317464642	0.70374686190463	52	138	624	239	432	12.2986218921146	15.3233033799765	26.7511442651913	23.1384018180007	21.9375375337556
AT1G03560	-0.395944828489298	3.35456141839644	0.327995228213341	0.494812922591128	33	72	372	92	177	7.80489466230349	7.99476698085731	15.9477975427102	8.90683249897934	8.98829662841376
AT1G03580	-2.60581323744993	3.94939986618923	3.76451197490327e-14	9.20151175553525e-13	87	169	663	32	98	20.5765404733456	18.7654947189567	28.4230907817658	3.09802869529716	4.97657101460197
AT1G03590	0.0180709494697173	5.9488186998405	0.923600210212704	0.961639241746913	245	510	1457	681	1286	57.9454300686168	56.6295994477393	62.4622070422816	65.9299231717928	65.3047992324299
AT1G03600	-0.935308713440703	7.49875182786346	7.77230437119313e-05	0.000454955236213002	1045	1918	4261	1319	2345	247.154997639611	212.971709295615	182.670874541635	127.69687028428	119.082234992261
AT1G03610	-0.686240150890111	6.47639668496396	0.00226974889254304	0.00904264195120362	484	855	2175	627	1529	114.471788380451	94.9378578976805	93.2431711166524	60.7019997484788	77.6446640951675
AT1G03620	0.325619378287848	2.90820668235146	0.368007533363566	0.534719279814667	19	46	211	99	156	4.4937272298111	5.1077677933255	9.04565935890283	9.5845262760756	7.9218885538562
AT1G03630	-0.558273258057274	7.23624612945792	0.0165384239702809	0.0489667970877536	742	1611	3342	1388	2226	175.491873922097	178.882911196682	143.27295534338	134.376994658514	113.039255903102
AT1G03650	-0.457779024330483	2.1750678432265	0.298891247415666	0.464164548918487	18	35	138	28	95	4.25721527034736	3.88634506013897	5.91611844326346	2.71077510838502	4.82422700395089
AT1G03680	-0.864316219517898	7.2874949959075	0.000128250137738186	0.000714705498734441	871	1610	3824	1157	2150	206.001916692919	178.771872766393	163.936499471301	112.013100014338	109.179874299941
AT1G03687	-0.216269610623426	4.34636791358507	0.416631071165129	0.58220766579447	78	172	563	194	400	18.4479328381719	19.0986100098258	24.1360484315748	18.7817989652391	20.3125347534774
AT1G03700	-3.36562354201409	1.15255970202161	8.67976101757783e-08	8.92588459117938e-07	14	28	86	6	4	3.31116743249239	3.10907604811117	3.68685642116418	0.580880380368218	0.203125347534774
AT1G03730	0.752160179005173	4.1710285252151	0.0189388922495745	0.054702868692999	78	96	273	211	576	18.4479328381719	10.6596893078097	11.7036256160212	20.4276267096157	29.2500500450075
AT1G03740	0.0119164315188969	6.93677227636265	0.960959974905887	0.983663846498919	579	940	2571	1207	2834	136.940424529507	104.376124472304	110.219858823408	116.85376985074	143.914308728388
AT1G03750	-0.0284628266299088	4.6089559238855	0.946418618150552	0.974894580320758	83	202	658	263	499	19.6304926354906	22.4297629185163	28.2087386642562	25.4619233394736	25.3398871049631
AT1G03760	0.0997332271008772	4.32021811721023	0.680937400177232	0.797974695263674	77	161	456	228	425	18.2114208787082	17.8771872766393	19.5489131168706	22.0734544539923	21.5820681755698
AT1G03770	0.700739753780815	3.81866710834991	0.0145072108903019	0.0439893795181606	37	85	312	185	398	8.75094250015846	9.43826657462321	13.3755721325956	17.9104783946867	20.21097207971
AT1G03780	0.522672680701554	5.04742237338928	0.0701552904080237	0.156021174407999	63	302	738	478	755	14.9002534462158	33.5336059474848	31.6383725444089	46.2768036360014	38.3399093471886
AT1G03790	3.20214175110834	0.390346184926152	2.67893403580247e-07	2.50955703672891e-06	0	2	7	23	50	0	0.22207686057937	0.300092964513364	2.22670812474484	2.53906684418468
AT1G03800	-0.762505137053182	2.59999334716209	0.0745779037877952	0.16414747239073	20	59	207	34	109	4.73023918927484	6.5512673870914	8.87417766489519	3.29165548875324	5.5351657203226
AT1G03820	0.727151202606796	3.48525178995169	0.051428254377266	0.12216015979087	27	81	215	93	421	6.38582290552104	8.99411285346447	9.21714105291046	9.00364589570738	21.378942828035
AT1G03830	-0.344016397063812	4.34312638436858	0.301726150873156	0.467355018894588	59	195	643	221	300	13.9542056083608	21.6524939064885	27.5656823117276	21.395760676896	15.2344010651081
AT1G03840	-1.65500172297744	2.80336810302691	0.00221096271579546	0.00885683681319881	13	76	344	26	72	3.07465547302865	8.43892070201605	14.7474256846567	2.51714831492894	3.65625625562594
AT1G03850	-0.952846227382833	4.78703462140471	0.0136193333635076	0.0417457944289925	204	242	575	112	539	48.2484397306034	26.8713001301037	24.6504935135977	10.8431004335401	27.3711405803108
AT1G03860	-0.429379741355325	6.39070986072242	0.0395330878176532	0.0991280924725619	368	863	2024	742	1477	87.0364010826571	95.826165339998	86.7697371678641	71.835540372203	75.0040345772154
AT1G03870	-1.78952942335177	7.00399022325763	1.69695899522506e-15	4.84848703189777e-14	793	1462	3920	520	1177	187.553983854748	162.338185083519	168.052060127484	50.3429662985789	59.7696335121073
AT1G03900	-0.0872051553673611	6.17217437171344	0.673664729327408	0.79288041974408	306	589	1753	757	1445	72.3726595959051	65.4016354406244	75.1518523988467	73.2877413231235	73.3790317969372
AT1G03905	1.67986944435625	3.76582813041856	4.67869902213916e-09	5.88119699316815e-08	26	60	169	224	507	6.1493109460573	6.66230581738109	7.24510157182264	21.6862008670801	25.7461378000326
AT1G03910	0.130338357539247	6.00360190955406	0.559008827107183	0.706885384660717	177	590	1644	781	1318	41.8626168250824	65.512673870914	70.4789762371386	75.6112628445964	66.9298020127081
AT1G03920	-1.06961266592167	2.32809458834657	0.00853013931767082	0.0282463172425237	26	52	150	25	77	6.1493109460573	5.77399837506361	6.43056352528637	2.42033491820091	3.91016294004441
AT1G03930	-0.393471805832043	6.05414753723646	0.0543870475562742	0.127696318321189	306	574	1773	566	1252	72.3726595959051	63.7360589862791	76.0092608688849	54.7963825480686	63.5782337783844
AT1G03940	1.49119448571746	3.86366020558529	2.62026551651075e-06	2.04127759084697e-05	30	61	225	301	384	7.09535878391227	6.77334424767077	9.64584528792955	29.1408324151389	19.5000333633383
AT1G03950	0.385842682752022	3.92591138380778	0.205429484272966	0.35514272984328	43	114	357	141	460	10.1700142569409	12.6583810530241	15.3047411901816	13.6506889386531	23.359414966499
AT1G03960	0.151179136041199	4.5505034968264	0.571370037356146	0.716687037246143	56	186	694	254	547	13.2446697299696	20.6531480338814	29.7520739103249	24.5906027689212	27.7773912753804
AT1G03970	0.319392930334044	4.91228845718718	0.165664859168893	0.302317634853091	122	210	622	377	692	28.8544590545766	23.3180703608338	26.6654034181875	36.4986505664697	35.140685123516
AT1G03980	0.58952852063062	4.16693921878286	0.0311031704506684	0.0818844892091249	68	106	349	225	494	16.0828132435345	11.7700736107066	14.9617778021663	21.7830142638082	25.0859804205446
AT1G03990	0.764294587524548	3.92437679281318	0.0392785976013717	0.0986537644435499	23	93	401	252	336	5.43977506766607	10.3265740169407	17.1910398242656	24.3969759754652	17.062529192921
AT1G04000	-0.462447928553232	4.69877414947073	0.0662970302724403	0.149500651775832	104	225	799	233	437	24.5972437842292	24.9836468151791	34.2534683780254	22.5575214376325	22.1914442181741
AT1G04010	0.046362764316121	4.34161206541699	0.834054559168463	0.90573684316137	66	143	594	226	424	15.609789324607	15.8784955314249	25.465031560134	21.8798276605362	21.5312868386861
AT1G04020	0.200779507282999	4.29464139343746	0.413747752325611	0.579329054796053	61	162	471	225	451	14.4272295272883	17.9882257069289	20.1919694693992	21.7830142638082	22.9023829345458
AT1G04030	-0.840260454521347	5.1384786011187	0.000162470180835587	0.000884253290894543	156	369	1066	226	568	36.8958656763438	40.9731807768937	45.6998714530351	21.8798276605362	28.8437993499379
AT1G04040	-1.27930422505576	6.20710146104865	1.65836935441564e-09	2.24187361000063e-08	415	803	2146	412	876	98.152463177453	89.1638595226169	91.999928835097	39.887119451951	44.4844511101156
AT1G04050	-0.29770995771709	2.90716998136172	0.579914370900499	0.72283476563424	13	66	271	67	137	3.07465547302865	7.3285363991192	11.6178847690174	6.48649758077844	6.95704315306602
AT1G04070	0.510227640786705	3.22814535866223	0.11672049192876	0.231155991087465	24	77	187	110	254	5.67628702712981	8.54995913230573	8.01676919485701	10.649473640084	12.8984595684582
AT1G04080	0.0315144958508702	7.28402605321237	0.871903245396675	0.929573978619641	538	1325	4012	1859	3003	127.243434191493	147.125920133832	171.996139089659	179.97610451742	152.496354661732
AT1G04090	0.527342284879722	1.91390527828135	0.21185657533095	0.363253878211197	9	18	98	48	89	2.12860763517368	1.99869174521433	4.20130150318709	4.64704304294574	4.51953898264873
AT1G04100	0.118303854417344	3.45945040720173	0.700201822587847	0.81293543105677	31	103	258	110	264	7.33187074337601	11.4369583198375	11.0605692634926	10.649473640084	13.4062729372951
AT1G04110	1.61746361483281	4.21977496709812	0.001565468489514	0.00656329571163881	45	139	63	330	646	10.6430381758684	15.4343418102662	2.70083668062028	31.948420920252	32.804743626866
AT1G04120	0.420760653802708	7.38570233422743	0.0351626559391333	0.0902566510284201	570	1287	3423	2124	4148	134.811816894333	142.906459782824	146.745459647035	205.631654650349	210.640985393561
AT1G04130	0.805090124975428	4.35044150722432	0.00114512184792039	0.00497970202192117	58	121	404	277	600	13.717693648897	13.4356500650519	17.3196510947713	26.8173108936661	30.4688021302161
AT1G04140	-0.258452110893153	7.50206687944071	0.214739957104006	0.366799718294555	718	1694	4719	1793	3327	169.815586894967	188.099100910726	202.305528505509	173.586420333369	168.949507812049
AT1G04150	-2.39592627093156	0.616578684889157	0.00221485077958237	0.00886737171609735	4	14	71	7	4	0.946047837854969	1.55453802405559	3.04380006863555	0.677693777096254	0.203125347534774
AT1G04160	0.955165057385889	5.00453070144564	0.000333164611247483	0.00167636824740731	60	187	725	447	1020	14.1907175678245	20.7641864641711	31.0810570388841	43.2755883374322	51.7969636213674
AT1G04170	-0.177976194286069	6.72730931193616	0.421848159717777	0.586669449510818	422	1069	2367	1142	1897	99.8080468936992	118.700081979673	101.474292429019	110.560899063418	96.3321960683667
AT1G04180	0.97610974477052	1.76817340877391	0.0422625071452118	0.104631872198034	4	19	73	64	65	0.946047837854969	2.10973017550401	3.12954091563937	6.19605739059433	3.30078689744008
AT1G04190	-0.0246184483384793	4.90180287561949	0.940000945309052	0.970858286682101	100	268	765	274	710	23.6511959463742	29.7582993176355	32.7958739789605	26.526870703482	36.0547491874224
AT1G04200	0.778771766257191	6.30472011595675	7.64438149497188e-05	0.000448584951285569	241	520	1445	1065	2351	56.9993822307619	57.7399837506361	61.9477619602587	103.106267515359	119.386923013564
AT1G04210	0.24038312581846	7.29039463062112	0.237117200486163	0.394225551481403	593	1275	3232	1911	3517	140.251591961999	141.573998619348	138.55720875817	185.010401147277	178.59796181995
AT1G04220	0.241462877277103	4.31967237180821	0.34328318087018	0.510386860874208	59	148	522	224	483	13.9542056083608	16.4336876828734	22.3783610679966	21.6862008670801	24.527385714824
AT1G04230	0.158445343478977	4.34218635416655	0.536175103084514	0.687927071091442	72	133	548	236	444	17.0288610813894	14.7681112285281	23.4929920790462	22.8479616278166	22.5469135763599
AT1G04240	-1.43629444186797	5.24826179338537	8.4136795525789e-09	1.01651672445815e-07	236	402	1103	162	478	55.8168224334432	44.6374489764533	47.2860771226058	15.6837702699419	24.2734790304055
AT1G04250	-1.05617885387757	5.47377267383461	7.06070521808734e-06	5.11510607013893e-05	265	443	1183	248	655	62.6756692578917	49.1900246183304	50.7157110027585	24.009722388553	33.2617756588193
AT1G04260	-0.0569908734229112	4.70924272179917	0.813179067680355	0.892403458318579	109	213	630	270	544	25.7798035815479	23.6511856517029	27.0083668062028	26.1396171165698	27.6250472647293
AT1G04270	-0.560659848790721	7.40361811961035	0.0203120539296411	0.0578706045323275	848	1817	3650	1586	2437	200.562141625253	201.756827836357	156.477045781968	153.546047210666	123.754117985561
AT1G04280	-0.993989657298107	5.90571888119291	9.14721737938807e-06	6.50957984020202e-05	311	646	1661	327	951	73.5552193932238	71.7308259671364	71.2077734366711	31.6579807300679	48.2930513763926
AT1G04290	-0.124611300966723	3.98451367107316	0.661611025928329	0.784501257428224	70	124	391	160	316	16.555837162462	13.7687653559209	16.7623355892465	15.4901434764858	16.0469024552472
AT1G04295	-0.0646496932802356	3.72218882429585	0.841126910280418	0.910414991640826	55	103	327	139	265	13.0081577705058	11.4369583198375	14.0186284851243	13.4570621451971	13.4570542741788
AT1G04300	-0.267209730566069	7.4431630998546	0.223659602617828	0.378367337025823	656	1607	4805	1803	3000	155.151845408215	178.438757475524	205.992384926673	174.55455430065	152.344010651081
AT1G04310	0.198222869598003	3.81706515817186	0.512219789566168	0.668138874131501	31	121	384	176	290	7.33187074337601	13.4356500650519	16.4622426247331	17.0391578241344	14.7265876962711
AT1G04330	2.69121385016151	0.511226456633068	7.40614821762399e-05	0.000436057342704606	2	3	7	16	64	0.473023918927484	0.333115290869054	0.300092964513364	1.54901434764858	3.25000556055639
AT1G04340	-0.0117938620008764	4.77059777252479	0.945678160879901	0.974389539740923	125	207	618	273	605	29.5639949329678	22.9849550699648	26.4939217241798	26.4300573067539	30.7227088146346
AT1G04350	-0.00417181739741336	5.67339051688599	0.980817317873451	0.99436204995437	213	466	1050	525	1115	50.3770473657771	51.7439085149931	45.0139446770046	50.8270332822191	56.6211906253183
AT1G04360	-1.00482543633294	3.53450788787155	0.00174403751731525	0.00722032215167344	68	107	336	73	163	16.0828132435345	11.8811120409963	14.4044622966415	7.06737796114665	8.27735791204205
AT1G04370	6.96223425381975	-0.557904813957631	8.6837119786454e-07	7.42116905272837e-06	0	0	0	11	26	0	0	0	1.0649473640084	1.32031475897603
AT1G04380	1.55992968282798	-0.0397337240128114	0.00666810327258607	0.0229390998197669	0	2	16	13	28	0	0.22207686057937	0.685926776030546	1.25857415746447	1.42187743274342
AT1G04390	-0.365850628867776	4.75739036220619	0.176335136170205	0.317433272375193	90	237	875	236	510	21.2860763517368	26.3161079786553	37.5116205641705	22.8479616278166	25.8984818106837
AT1G04400	-0.633614136877629	7.5099475058103	0.00415226566281127	0.0152230540851081	955	1831	4253	1419	3005	225.868921287874	203.311365860413	182.32791115362	137.378209957084	152.597917335499
AT1G04410	-0.861286760810115	8.53513593655948	0.000128092746626561	0.000714204889748251	1965	3872	9504	2917	4769	464.746000346253	429.94080208166	407.440504962144	282.404678255682	242.176195598335
AT1G04420	-0.51206780629305	6.70770085354499	0.01743969006761	0.0510844232612191	458	1082	2656	968	1611	108.322477434394	120.143581573439	113.863844821071	93.7153680327392	81.8087337196303
AT1G04425	0.672428415482504	2.76745452591692	0.0810777708504729	0.175114832015947	17	63	99	90	181	4.02070331088362	6.99542110825014	4.244171926689	8.71320570552327	9.19142197594854
AT1G04430	-0.4017765795099	7.95558978928161	0.0684669948337867	0.153168730480452	1231	2318	5661	2319	4230	291.146222099867	257.387081411489	242.689467444308	224.510267012316	214.805055018024
AT1G04440	-0.179730551550657	7.09686685065097	0.397418023431227	0.564653536012798	633	1116	3276	1310	2785	149.712070340549	123.918888203288	140.443507392254	126.825549713728	141.426023221087
AT1G04445	2.81167284562726	-0.206199012273447	4.07935386081506e-05	0.000252857750452105	0	1	6	12	32	0	0.111038430289685	0.257222541011455	1.16176076073644	1.62500278027819
AT1G04470	3.437988517562	0.0433552690458356	8.94602874584975e-07	7.61763535132908e-06	0	0	6	16	41	0	0	0.257222541011455	1.54901434764858	2.08203481223144
AT1G04480	-0.655505827455528	6.15186088260377	0.00458570909278103	0.016604837703146	373	769	1547	596	1061	88.2189608799759	85.3885528927676	66.3205451574534	57.7007844499097	53.8789984335989
AT1G04490	2.64418424126414	2.35378140718652	2.76101144130111e-05	0.000177759028329566	15	5	20	78	242	3.54767939195613	0.555192151448424	0.857408470038183	7.55144494478684	12.2890835258538
AT1G04500	0.185462879814414	0.12972089191994	0.697374678836771	0.810766129695692	1	7	27	8	25	0.236511959463742	0.777269012027794	1.15750143455155	0.774507173824291	1.26953342209234
AT1G04510	0.0285710587708102	6.30613952952095	0.880908263261365	0.934600869519855	296	705	1814	928	1551	70.0075400012677	78.2820933542278	77.7669482324632	89.8428321636177	78.7618535066087
AT1G04520	0.268494854303309	4.31428106258853	0.279906396366439	0.443038591357197	61	170	442	239	459	14.4272295272883	18.8765331492464	18.9487271878438	23.1384018180007	23.3086336296154
AT1G04530	0.247073964823403	5.71463887751358	0.258650458818319	0.419408302349319	198	470	966	655	1151	46.829367973821	52.1880622361519	41.4128291028442	63.4127748568638	58.4493187531313
AT1G04540	-1.12828511514897	2.36409568113592	0.01272787850141	0.0394582896122158	18	61	172	38	52	4.25721527034736	6.77334424767077	7.37371284232837	3.67890907566538	2.64062951795207
AT1G04550	0.253864695354297	3.82648340689434	0.381185397204749	0.548594571717378	50	117	296	147	366	11.8255979731871	12.9914963438931	12.6896453565651	14.2315693190213	18.5859692994318
AT1G04555	0.229029829674254	3.13118795060491	0.557545117801482	0.705576858599995	38	62	177	78	244	8.9874544596222	6.88438267796046	7.58806495983792	7.55144494478684	12.3906461996212
AT1G04570	0.930583398762755	1.6659577214458	0.0302413130600787	0.0800540981631706	4	21	59	45	85	0.946047837854969	2.33180703608338	2.52935498661264	4.35660285276164	4.31641363511395
AT1G04580	5.2495851471583	1.10539145010182	4.17548049840559e-15	1.15250893182493e-13	0	0	4	45	94	0	0	0.171481694007637	4.35660285276164	4.7734456670672
AT1G04590	0.285762232894365	4.52614895886356	0.245491273925195	0.404206993583086	62	198	547	264	566	14.663741486752	21.9856091973576	23.4501216555443	25.5587367362016	28.7422366761706
AT1G04600	0.619944190429695	0.873540616823307	0.291545027446753	0.45612899345622	0	10	52	27	32	0	1.11038430289685	2.22926202209927	2.61396171165698	1.62500278027819
AT1G04610	-1.89294069317505	1.8748984254747	0.000146444776018779	0.000806113485906028	17	34	156	16	27	4.02070331088362	3.77530662984928	6.68778606629782	1.54901434764858	1.37109609585973
AT1G04620	-0.403603685443145	4.53626874277496	0.142633430374671	0.270441988916838	75	254	643	212	404	17.7383969597807	28.2037612935799	27.5656823117276	20.5244401063437	20.5156601010122
AT1G04625	-0.407825053239683	0.997412914988892	0.41543222942449	0.581110395416606	11	21	36	18	33	2.60163155410116	2.33180703608338	1.54333524606873	1.74264114110465	1.67578411716189
AT1G04630	-0.266338207797888	5.08867546049757	0.2249825297651	0.38008834413292	139	339	805	319	653	32.8751623654602	37.6420278682032	34.5106909190368	30.8834735562436	33.1602129850519
AT1G04635	0.461538164638245	1.75015146041456	0.324477232284529	0.491328663051764	13	22	61	35	91	3.07465547302865	2.44284546637307	2.61509583361646	3.38846888548127	4.62110165641612
AT1G04640	-0.648816136985697	4.93527210311439	0.00525856259865924	0.0186734613744462	142	346	730	244	485	33.5846982438514	38.419296880231	31.2954091563937	23.6224688016409	24.6289483885914
AT1G04650	0.574010884898924	2.64937601757873	0.113732127363765	0.226660228942604	13	44	143	78	164	3.07465547302865	4.88569093274613	6.13047056077301	7.55144494478684	8.32813924892575
AT1G04680	-0.0828009689264253	6.80006380127129	0.694072010952432	0.807903794735041	440	1051	2510	1157	2271	104.065262164047	116.701390234459	107.604762989792	112.013100014338	115.324416062868
AT1G04690	-0.0453941586579749	6.34345129231881	0.831345996160772	0.903864975083951	340	725	1770	885	1620	80.4140662176724	80.5028619600215	75.8806495983792	85.6798561043122	82.2657657515836
AT1G04700	0.841843098479501	2.64836302460998	0.0333454022832606	0.0865376016294316	11	51	107	101	148	2.60163155410116	5.66295994477393	4.58713531470428	9.77815306953167	7.51563785878665
AT1G04710	0.595165604357209	4.93212984364434	0.0100760292378	0.0325347413217478	78	226	665	433	757	18.4479328381719	25.0946852454688	28.5088316287696	41.9202007832397	38.441472020956
AT1G04730	0.363602714136268	4.2084415643591	0.166122115008507	0.303021299079014	48	156	423	223	455	11.3525740542596	17.3219951251908	18.1341891413076	21.5893874703521	23.1055082820806
AT1G04750	0.100310060559134	5.8544447809847	0.639594791340216	0.768468955579492	232	520	1149	594	1375	54.8707745955882	57.7399837506361	49.2581166036936	57.5071576564536	69.8243382150787
AT1G04760	0.536562045547714	1.47911216659818	0.296461283384504	0.461499110189852	4	32	40	41	56	0.946047837854969	3.55322976926991	1.71481694007637	3.96934926584949	2.84375486548684
AT1G04770	0.867403554659651	2.92462056807981	0.0204797989469958	0.0582543238445221	27	42	119	87	252	6.38582290552104	4.66361407216676	5.10158039672719	8.42276551533916	12.7968968946908
AT1G04780	0.335772293763154	6.31956463744924	0.105591815355731	0.214237647401766	240	616	1937	974	1938	56.7628702712981	68.3996730584459	83.040010323198	94.2962484131074	98.4142308805981
AT1G04790	-0.0621708261086976	5.62949006534053	0.783826986242335	0.872877592442941	182	417	1296	510	1035	43.0451766224011	46.3030254307986	55.5600688584742	49.3748323312985	52.5586836746228
AT1G04800	1.63730339921078	3.4844380162002	0.000360482095725228	0.00179841268285004	38	52	63	159	457	8.9874544596222	5.77399837506361	2.70083668062028	15.3933300797578	23.207070955848
AT1G04810	-0.307407092203249	6.92569408774001	0.176698004545523	0.318005269842186	415	1236	3385	1181	2175	98.152463177453	137.24349983805	145.116383553962	114.336621535811	110.449407722034
AT1G04820	-0.367955257830151	7.88574333051285	0.139349822814152	0.265453942135293	1091	2399	5210	2584	3391	258.034547774943	266.381194264954	223.354906444947	250.165817145246	172.199513372605
AT1G04830	0.129661852367129	5.32185746374962	0.543770451751395	0.694793270790547	134	295	1078	417	961	31.6926025681415	32.756336935457	46.214316535058	40.3711864355912	48.8008647452295
AT1G04840	0.883306558463122	2.07792213722426	0.0265875720431593	0.0721155914956404	11	26	71	63	109	2.60163155410116	2.88699918753181	3.04380006863555	6.09924399386629	5.5351657203226
AT1G04850	-0.163724384785389	6.431660261445	0.434462931925279	0.598426695094213	342	783	2151	898	1634	80.8870901365998	86.9430909168232	92.2142809526065	86.9384302617766	82.9767044679553
AT1G04860	-0.132361686851103	6.23235829086009	0.550529145712169	0.70056200588579	258	674	2073	753	1526	61.0200855416455	74.8399020152476	88.8703879194576	72.9004877362114	77.4923200845164
AT1G04870	0.0820466880002922	5.52255761179741	0.691036651418531	0.805656902174911	137	431	1133	536	952	32.4021384465327	47.8575634548542	48.572189827663	51.8919806462275	48.3438327132763
AT1G04900	0.0473874449109839	4.20797996886934	0.842143190997539	0.910857043547215	60	154	480	171	455	14.1907175678245	17.0999182646115	20.5778032809164	16.5550908404942	23.1055082820806
AT1G04910	0.123843155620948	5.66400366183396	0.568197801567244	0.714190958833377	216	378	1121	514	1238	51.0865832441683	41.9725266495009	48.0577447456401	49.7620859182107	62.8672950620126
AT1G04920	2.42799215841216	2.68539566995812	8.58302083705288e-09	1.03520142360416e-07	10	24	35	121	254	2.36511959463742	2.66492232695244	1.50046482256682	11.7144210040924	12.8984595684582
AT1G04930	0.270504215018206	3.18253974285784	0.396550867918911	0.563762439511131	25	67	231	105	212	5.91279898659356	7.43957482940888	9.90306782894101	10.1654066564438	10.765643419343
AT1G04940	-0.546194002313974	6.0605453925785	0.0147952029770382	0.0447509605353964	291	740	1611	624	981	68.824980203949	82.1684384143668	69.0642522615756	60.4115595582947	49.8164914829034
AT1G04945	-0.326127161791356	6.28539590153468	0.135408391546487	0.259488772089855	325	813	1803	787	1309	76.8663868257162	90.2742438255138	77.2953735739422	76.1921432249646	66.4727699807549
AT1G04950	-0.348480605671484	5.80089352675422	0.0912661474652739	0.191679761185883	224	511	1542	523	997	52.9786789198783	56.7406378780289	66.1061930399439	50.633406488763	50.6289928730425
AT1G04960	0.217106454010358	4.73469390309912	0.378351276937297	0.545629973963936	106	185	612	271	688	25.0702677031567	20.5421096035917	26.2366991831684	26.2364305132979	34.9375597759812
AT1G04970	-0.0972239790571897	5.6951439735907	0.668577916517025	0.789022388434048	263	425	1028	469	1177	62.2026453389642	47.1913328731161	44.0707953599626	45.405483065449	59.7696335121073
AT1G04980	0.390693142732441	4.01490020592576	0.15951819320131	0.294044739220165	51	106	393	178	437	12.0621099326509	11.7700736107066	16.8480764362503	17.2327846175905	22.1914442181741
AT1G04985	-0.409770852056892	5.37750300887039	0.0657110684741532	0.148511931667453	193	361	1109	308	863	45.6468081765022	40.0848733345762	47.5432996636172	29.8185261922352	43.8242937306276
AT1G04990	1.081844003496	4.99751167532548	8.72144713394342e-07	7.44739728404547e-06	75	179	583	471	1033	17.7383969597807	19.8758790218536	24.993456901613	45.5991098589051	52.4571210008555
AT1G05000	1.58126794596063	3.73649086104821	2.11119930459855e-06	1.66930018313863e-05	27	55	187	160	593	6.38582290552104	6.10711366593267	8.01676919485701	15.4901434764858	30.1133327720303
AT1G05010	0.0168990041695398	7.54073435770514	0.94644497732885	0.974894580320758	979	1495	3114	2153	3675	231.545208315004	166.002453283079	133.498498784945	208.439243155462	186.621413047574
AT1G05020	0.899114927858314	3.83339984367614	0.00231466771634061	0.00919387930238392	42	73	275	180	463	9.93350229747717	8.10580541114699	11.789366463025	17.4264114110465	23.5117589771501
AT1G05030	-0.0925807360840037	4.75247336570977	0.71741045689602	0.825660513317324	97	225	730	250	602	22.941660067983	24.9836468151791	31.2954091563937	24.2033491820091	30.5703648039835
AT1G05055	-0.0881378756620194	4.15527096435986	0.766432157546932	0.860652846908097	64	160	448	165	397	15.1367654056795	17.7661488463496	19.2059497288553	15.974210460126	20.1601907428263
AT1G05060	0.195249252229241	4.11708677554088	0.534654400037786	0.686954332653033	82	135	305	186	420	19.3939806760269	14.9901880891075	13.0754791680823	18.0072917914148	21.3281614911513
AT1G05061	2.23575102766382	0.434615852015371	0.000636394200202025	0.00297749116505232	3	3	9	19	50	0.709535878391227	0.333115290869054	0.385833811517182	1.83945453783269	2.53906684418468
AT1G05065	0.934203295289997	0.525849650046877	0.107356999134859	0.216963792249075	3	9	20	13	46	0.709535878391227	0.999345872607163	0.857408470038183	1.25857415746447	2.3359414966499
AT1G05070	-0.365311436280497	5.04021674649064	0.0971423960559578	0.201006232120877	134	303	902	302	592	31.6926025681415	33.6446443777745	38.669121998722	29.237645811867	30.0625514351466
AT1G05090	0.308752406861862	3.22563452806783	0.349855071245554	0.517199396681915	27	63	241	98	244	6.38582290552104	6.99542110825014	10.3317720639601	9.48771287934756	12.3906461996212
AT1G05100	4.63705168440341	3.4747346193923	2.90816526655567e-31	3.47386091699359e-29	1	7	31	231	590	0.236511959463742	0.777269012027794	1.32898312855918	22.3638946441764	29.9609887613792
AT1G05120	0.445237837506884	5.46368932088759	0.0312354263560537	0.0821099862546368	145	296	1014	529	1172	34.2942341222426	32.8673753657467	43.4706094309359	51.2142868691312	59.5157268276889
AT1G05135	-0.234384067179851	1.76141148640664	0.602148344943729	0.741538602760102	13	30	83	24	76	3.07465547302865	3.33115290869054	3.55824515065846	2.32352152147287	3.85938160316071
AT1G05140	-0.38239810918156	5.64155218470628	0.065739599722776	0.14853093253102	215	514	1183	453	893	50.8500712847046	57.073753168898	50.7157110027585	43.8564687178005	45.3477338371384
AT1G05150	-0.368513781921796	5.85400571228641	0.088764245488061	0.187624012315634	212	575	1614	552	997	50.1405354063134	63.8470974165688	69.1928635320813	53.4409949938761	50.6289928730425
AT1G05160	-0.25895047169303	4.48815076425343	0.316343180835902	0.482502082846161	83	194	644	207	440	19.6304926354906	21.5414554761989	27.6085527352295	20.0403731227035	22.3437882288252
AT1G05170	0.837212037403383	3.51656241418096	0.0100238278961757	0.0323810226445901	28	75	215	123	398	6.62233486498478	8.32788227172636	9.21714105291046	11.9080477975485	20.21097207971
AT1G05180	0.181100904394206	5.55018951055772	0.369077385153508	0.53565370361756	168	389	1048	497	1150	39.7340091899087	43.1939493826874	44.9282038300008	48.1162581738341	58.3985374162476
AT1G05190	-0.813810203785035	7.52691520637164	0.0011998774581656	0.00518052054278034	1054	2001	3932	1472	2458	249.283605274784	222.187899009659	168.566505209507	142.50931998367	124.820526060119
AT1G05200	-0.726861170772199	6.02236859758901	0.00164716339534527	0.00686545393286872	233	742	1993	508	977	55.1072865550519	82.3905152749461	85.4407540393049	49.1812055378425	49.6133661353686
AT1G05205	0.319339234574303	3.52249150820434	0.275865724234078	0.438510563678002	36	83	272	135	277	8.51443054069472	9.21618971404384	11.6607551925193	13.0698085582849	14.0664303167831
AT1G05210	0.37265660498357	3.16338968611031	0.247727978303848	0.407128849224893	30	65	192	111	211	7.09535878391227	7.21749796882951	8.23112131236655	10.746287036812	10.7148620824593
AT1G05220	-0.525039891907253	2.53339271175017	0.210561997409929	0.361439588568742	33	63	109	55	87	7.80489466230349	6.99542110825014	4.6728761617081	5.324736820042	4.41797630888134
AT1G05230	0.734042114000146	5.06680501159991	0.00463947332071247	0.0167584355453041	116	262	454	513	832	27.4353872977941	29.0920687358974	19.4631722698667	49.6652725214826	42.2500722872331
AT1G05260	-2.83858428118999	5.18724839876302	6.22217420669877e-30	6.51264501248674e-28	202	478	1414	90	156	47.7754158116759	53.0763696784693	60.6187788316995	8.71320570552327	7.9218885538562
AT1G05270	-0.0608118449240822	5.33235138059104	0.77152185020767	0.863860958478037	171	332	951	390	889	40.4435450682999	36.8647588561754	40.7697727503156	37.7572247239342	45.1446084896036
AT1G05280	0.556987807666231	0.974887457519341	0.301649465255431	0.467338949505062	3	5	58	18	53	0.709535878391227	0.555192151448424	2.48648456311073	1.74264114110465	2.69141085483576
AT1G05300	-0.841467382506696	2.72091440014755	0.0412011034356808	0.102460001169207	40	55	184	33	123	9.46047837854969	6.10711366593267	7.88815792435128	3.1948420920252	6.24610443669431
AT1G05310	-3.67999864951235	1.41127531335712	4.8755176650474e-09	6.11406109087172e-08	25	38	78	4	7	5.91279898659356	4.21946035100802	3.34389303314891	0.387253586912145	0.355469358185855
AT1G05320	0.00766201819213306	4.7079789876136	0.994522572285493	1	147	192	455	238	638	34.7672580411701	21.3193786156195	19.5060426933687	23.0415884212726	32.3984929317965
AT1G05340	1.87543629465226	4.53622804410887	8.49473233289322e-08	8.75690520304054e-07	71	68	188	353	1005	16.7923491219257	7.55061325969857	8.05963961835892	34.1751290449968	51.035243568112
AT1G05350	0.420087143885508	5.23198718582168	0.0495168765175983	0.11868669314268	114	265	894	445	992	26.9623633788666	29.4251840267665	38.3261586107068	43.0819615439762	50.375086188624
AT1G05360	0.0223822841764333	4.71603038290588	0.916297664254713	0.957225234217965	96	228	626	270	586	22.7051481085193	25.3167621060481	26.8368851121951	26.1396171165698	29.7578634138444
AT1G05370	0.840730074322486	2.38689399374408	0.0382749630642595	0.0966958470626882	18	33	76	65	158	4.25721527034736	3.6642681995596	3.25815218614509	6.29287078732236	8.02345122762359
AT1G05380	0.227436778097356	6.23368272392396	0.308465993597269	0.474457769724069	209	608	2008	914	1684	49.4309995279221	67.5113656161284	86.0838103918335	88.4874446094252	85.51577131214
AT1G05385	-0.783472236676215	4.47015047037733	0.0113706802166078	0.0358821331074236	135	223	487	121	419	31.9291145276052	24.7615699545997	20.8778962454297	11.7144210040924	21.2773801542676
AT1G05400	0.345292555156687	1.91941217866894	0.406826200626939	0.573511558864873	13	27	77	39	97	3.07465547302865	2.99803761782149	3.301022609647	3.77572247239342	4.92578967771828
AT1G05410	-0.35944359807427	4.98180187892844	0.112834959663359	0.22540339684074	125	288	889	295	562	29.5639949329678	31.9790679234292	38.1118064931972	28.5599520347707	28.5391113286358
AT1G05420	2.74523759503265	1.3868019061533	3.22620726882547e-05	0.000204963041721084	0	12	13	71	64	0	1.33246116347622	0.557315505524819	6.87375116769058	3.25000556055639
AT1G05430	-0.25180192918689	4.98638366833893	0.249249983174329	0.408899161565397	144	270	786	291	627	34.0577221627789	29.9803761782149	33.6961528725006	28.1726984478586	31.8398982260759
AT1G05440	1.04040743366818	1.76692184580404	0.0139437028271279	0.0425475117439697	7	22	51	50	95	1.6555837162462	2.44284546637307	2.18639159859737	4.84066983640182	4.82422700395089
AT1G05460	-0.269782626993512	4.58216143815379	0.306956400982339	0.473063551901723	81	237	654	235	438	19.1574687165631	26.3161079786553	28.0372569702486	22.7511482310885	22.2422255550578
AT1G05470	-0.775488510901952	5.59290195654703	0.000490169801154913	0.00236397356428338	219	490	1421	408	629	51.7961191225595	54.4088308419456	60.9188717962129	39.4998658650388	31.9414608998433
AT1G05490	2.64337149796058	2.85065462341425	9.5795717496418e-13	1.97216052096082e-11	8	18	53	136	305	1.89209567570994	1.99869174521433	2.27213244560118	13.1666219550129	15.4883077495265
AT1G05500	-0.19130910235291	6.18816352109046	0.344954892602838	0.512283577600744	306	682	1703	715	1432	72.3726595959051	75.7282094575651	73.0083312237512	69.221578660546	72.7188744174492
AT1G05510	2.50786136496004	0.00895502349193476	9.87694299411029e-05	0.000564705802391763	0	2	8	11	41	0	0.22207686057937	0.342963388015273	1.0649473640084	2.08203481223144
AT1G05520	0.329567965998157	6.13710454676708	0.0997760283372966	0.204911565530399	224	545	1636	874	1666	52.9786789198783	60.5159445078782	70.1360128491233	84.6149087403038	84.6017072482335
AT1G05540	-0.156738422351865	1.51382593109184	0.818962679257255	0.8961014040177	7	40	47	22	64	1.6555837162462	4.44153721158739	2.01490990458973	2.1298947280168	3.25000556055639
AT1G05560	1.32320756891101	5.81338352166345	1.4838576785414e-11	2.67689444517071e-10	137	304	803	919	1880	32.4021384465327	33.7556828080642	34.424950072033	88.9715115930654	95.4689133413439
AT1G05562	1.25122814191664	5.72498447532577	3.23042398802145e-10	4.8647332178588e-09	131	298	780	886	1658	30.9830666897502	33.0894522263261	33.4389303314891	85.7766695010402	84.195456553164
AT1G05570	-0.783404635921666	7.12889462660765	0.000158839418454524	0.000867340347206614	653	1431	4021	995	2181	154.442309529824	158.895993744539	172.381972901177	96.3293297443962	110.754095743336
AT1G05575	1.42846561655402	3.39928226480781	0.00835954837106821	0.0277597064007893	48	43	50	162	381	11.3525740542596	4.77465250245645	2.14352117509546	15.6837702699419	19.3476893526873
AT1G05577	0.353949873953237	0.800243222351752	0.512578726846413	0.668318452251709	3	10	43	14	46	0.709535878391227	1.11038430289685	1.84342821058209	1.35538755419251	2.3359414966499
AT1G05590	0.135508250801793	4.71195744548236	0.546621645298342	0.697226197305915	83	230	625	297	582	19.6304926354906	25.5388389666275	26.7940146886932	28.7535788282268	29.5547380663097
AT1G05600	-0.968108778644043	3.34185706774152	0.0121111663328108	0.0378684397773763	29	119	360	67	138	6.85884682444852	13.2135732044725	15.4333524606873	6.48649758077844	7.00782448994971
AT1G05610	-0.606958867638382	0.958206960294236	0.231156675930317	0.387515508975159	13	14	46	13	34	3.07465547302865	1.55453802405559	1.97203948108782	1.25857415746447	1.72656545404558
AT1G05620	0.816153807294857	4.41038208932366	0.00168880214609589	0.00701637724010716	50	131	455	271	667	11.8255979731871	14.5460343679487	19.5060426933687	26.2364305132979	33.8711517014236
AT1G05630	0.145549755217769	5.58215182312525	0.548302382890342	0.69865348529202	118	459	1235	590	981	27.9084112167216	50.9666395029653	52.9449730248578	57.1199040695414	49.8164914829034
AT1G05640	0.747964671624575	2.99160509920294	0.0476622110043741	0.115116086395002	13	50	191	118	196	3.07465547302865	5.55192151448424	8.18825088886464	11.4239808139083	9.95314202920394
AT1G05660	-4.37398216218364	0.700285656093674	1.3939080315612e-09	1.90383704853349e-08	10	25	59	0	4	2.36511959463742	2.77596075724212	2.52935498661264	0	0.203125347534774
AT1G05670	0.200292250138603	3.60740209185784	0.48672167693102	0.645957969703883	41	94	289	129	297	9.69699033801343	10.4376124472304	12.3895523920517	12.4889281779167	15.082057054457
AT1G05675	3.69359685375802	3.99506855778794	2.54871750561009e-09	3.34913202120038e-08	25	16	14	291	866	5.91279898659356	1.77661488463496	0.600185929026728	28.1726984478586	43.9766377412786
AT1G05680	3.38900793012583	5.10722075395651	2.33556829934764e-37	4.04761643877928e-35	35	41	181	734	1671	8.27791858123098	4.55257564187708	7.75954665384555	71.0610331983787	84.855613932652
AT1G05690	0.881581895062236	3.42291752203102	0.0141421733664502	0.0430661056440814	26	68	198	100	409	6.1493109460573	7.55061325969857	8.48834385337801	9.68133967280363	20.7695667854307
AT1G05700	0.482784035274289	2.46478590963022	0.262907385430143	0.424468788605231	23	38	91	53	166	5.43977506766607	4.21946035100802	3.90120853867373	5.13111002658593	8.42970192269313
AT1G05710	2.19865272742034	4.78312375736242	1.23797930975659e-20	6.03101302907456e-19	44	99	247	486	1191	10.4065262164047	10.9928045986788	10.5889946049716	47.0513108098257	60.480572228479
AT1G05720	-0.211534660553436	4.63234853387086	0.395958955658025	0.563299703907793	124	210	543	217	527	29.327482973504	23.3180703608338	23.2786399615367	21.0085070899839	26.7617645377065
AT1G05730	0.495485330604515	3.22733308000379	0.153920243232357	0.286080496244571	32	68	177	93	284	7.56838270283975	7.55061325969857	7.58806495983792	9.00364589570738	14.421899674969
AT1G05750	0.345234533341551	3.9721079905406	0.206428530250674	0.356461811098498	48	111	381	187	384	11.3525740542596	12.325265762155	16.3336313542274	18.1041051881428	19.5000333633383
AT1G05760	1.36257776085167	1.89795007486272	0.0137578223623052	0.0421018437120014	13	13	42	32	163	3.07465547302865	1.4434995937659	1.80055778708018	3.09802869529716	8.27735791204205
AT1G05770	1.44911146955548	0.467268784070278	0.010647088145344	0.0339688221905852	3	5	17	21	39	0.709535878391227	0.555192151448424	0.728797199532455	2.03308133128876	1.98047213846405
AT1G05780	0.0966432982241954	3.54494161971105	0.79921679163553	0.882301619963973	47	100	239	91	327	11.1160620947959	11.1038430289685	10.2460312169563	8.81001910225131	16.6054971609678
AT1G05785	1.00324111300373	3.10080494949427	0.00916550389163183	0.0300475688369272	27	45	134	86	329	6.38582290552104	4.99672936303582	5.74463674925582	8.32595211861113	16.7070598347352
AT1G05790	-0.102107061674311	5.58843721446404	0.665557760559431	0.787243729536007	169	390	1379	471	1023	39.9705211493724	43.3049878129771	59.1183140091327	45.5991098589051	51.9493076320185
AT1G05800	10.0494546223922	2.15593385408151	4.06187540132124e-25	2.9411038222649e-23	0	0	0	88	237	0	0	0	8.5195789120672	12.0351768414354
AT1G05805	-1.32984067786105	6.47380053248719	1.13222645827468e-09	1.5707784781694e-08	463	940	2917	442	1107	109.505037231713	104.376124472304	125.053025355069	42.7915213537921	56.2149399302488
AT1G05810	-1.44549291283209	4.31873571992731	2.13427163550332e-06	1.68628195775212e-05	125	198	620	77	265	29.5639949329678	21.9856091973576	26.5796625711837	7.4546315480588	13.4570542741788
AT1G05820	-0.260492101289135	2.94253241831086	0.521941349951973	0.6766451629183	28	54	243	59	168	6.62233486498478	5.99607523564298	10.4175129109639	5.71199040695414	8.53126459646052
AT1G05830	-0.0462470642245089	6.58084543992548	0.853610370081427	0.917939627994157	319	820	2647	1033	1936	75.4473150689338	91.0515128375416	113.478011009553	100.008238820062	98.3126682068308
AT1G05835	0.161441748938907	3.72795948213744	0.682911974140287	0.79949102266047	60	133	178	174	252	14.1907175678245	14.7681112285281	7.63093538333982	16.8455310306783	12.7968968946908
AT1G05840	-0.874582478063081	5.9788016256323	1.77526388101992e-05	0.000119270429731186	306	665	1784	449	897	72.3726595959051	73.8405561426404	76.4808355274059	43.4692151308883	45.5508591846731
AT1G05850	-0.646524139088669	8.1825082273416	0.00480183514271942	0.0172565145635105	1524	2872	6943	2546	4145	360.444226222743	318.902371791975	297.649350373755	246.486908069581	210.48864138291
AT1G05860	-0.446528734119665	4.45960381708573	0.0791925167751735	0.171871010283052	86	206	640	191	388	20.3400285138818	22.8739166396751	27.4370710412218	18.4913587750549	19.7031587108731
AT1G05870	-0.989835480499607	5.18595103538612	5.67089955720925e-06	4.17042884654175e-05	176	367	1143	241	496	41.6261048656186	40.7511039163143	49.0008940626821	23.3320286114568	25.187543094312
AT1G05890	-0.163358321264442	6.57650514688788	0.449950896623299	0.612878660192174	346	840	2632	905	1989	81.8331379744548	93.2722814433353	112.834954657025	87.6161240388729	101.004079061667
AT1G05894	1.56473019999949	0.425882479700286	0.00495707444590182	0.0177294978747407	0	7	17	17	44	0	0.777269012027794	0.728797199532455	1.64582774437662	2.23437882288252
AT1G05900	-0.0508639188526637	4.64678608440596	0.860734837200667	0.922144244384784	92	208	651	257	528	21.7591002706643	23.0959935002544	27.9086456997428	24.8810429591053	26.8125458745902
AT1G05910	0.148433772434767	5.9424092572588	0.471055582902694	0.632495338257826	202	469	1629	726	1330	47.7754158116759	52.0770238058622	69.83591988461	70.2865260245544	67.5391780553124
AT1G05940	0.066818663949377	5.6981112142125	0.732704582863063	0.836749108538065	160	459	1343	568	1138	37.8419135141988	50.9666395029653	57.574978763064	54.9900093415246	57.7891613736433
AT1G05950	0.199149966488798	2.81823686505073	0.569267797514121	0.715068265377915	20	44	202	85	147	4.73023918927484	4.88569093274613	8.65982554738564	8.22913872188309	7.46485652190296
AT1G05960	0.165588295288389	6.71560391241661	0.425381341324856	0.590111787292372	344	868	2598	1283	2220	81.3601140555273	96.3813574914464	111.37736025796	124.211588002071	112.7345678818
AT1G05970	-0.767632524460609	3.82488108965004	0.00880311708726003	0.0290365529759655	60	156	403	104	217	14.1907175678245	17.3219951251908	17.2767806712694	10.0685932597158	11.0195501037615
AT1G06000	2.00194934942456	5.073895086068	1.66659294696795e-10	2.62569110862469e-09	29	155	436	739	1095	6.85884682444852	17.2109566949011	18.6915046468324	71.5451001820189	55.6055638876445
AT1G06002	2.0649414341	4.41026141507644	4.43800848553894e-09	5.61873134190118e-08	15	92	277	475	680	3.54767939195613	10.215535586651	11.8751073100288	45.9863634458173	34.5313090809116
AT1G06010	-0.11456255273978	3.59899615320495	0.708324350564578	0.818679371562175	53	118	242	121	246	12.5351338515783	13.1025347741828	10.374642487462	11.7144210040924	12.4922088733886
AT1G06020	-0.358498902382414	0.400221983141739	0.529251735394504	0.682814830451916	11	10	19	11	24	2.60163155410116	1.11038430289685	0.814538046536273	1.0649473640084	1.21875208520865
AT1G06030	5.7122083851677	0.727130531290198	4.41154487879651e-13	9.52740483885542e-12	0	0	2	37	66	0	0	0.0857408470038183	3.58209567893734	3.35156823432378
AT1G06040	-0.869537181375596	7.30356898547345	0.000191923634379064	0.00102652198372794	902	1660	3668	1152	2199	213.333787436295	184.323794280877	157.248713405003	111.529033030698	111.668159807242
AT1G06050	-0.336716745382866	3.65739172229915	0.319876482593576	0.486464782432055	68	82	343	102	258	16.0828132435345	9.10515128375416	14.7045552611548	9.87496646625971	13.1015849159929
AT1G06060	-0.18499164429198	5.29112779272293	0.415294534372259	0.58095622206118	198	324	841	383	771	46.829367973821	35.9764514138579	36.0540261651056	37.0795309468379	39.1524107373277
AT1G06070	0.340782986009606	5.51222888414075	0.0931956726997566	0.194789338639107	158	372	927	571	1075	37.3688895952713	41.3062960677628	39.7408825862698	55.2804495317088	54.5899371499706
AT1G06080	0.377153865256465	2.73373711552384	0.346968551168245	0.514262606193495	27	33	156	76	167	6.38582290552104	3.6642681995596	6.68778606629782	7.35781815133076	8.48048325957683
AT1G06100	1.09928961589177	1.30940910133816	0.0607091676804117	0.139367419355803	9	17	21	45	56	2.12860763517368	1.88765331492464	0.900278893540092	4.35660285276164	2.84375486548684
AT1G06110	-0.544676787819769	5.83710029666111	0.0105113231590932	0.0336348335255469	220	622	1573	458	998	52.0326310820233	69.065903640184	67.4351761685031	44.3405357014407	50.6797742099262
AT1G06120	-3.78078541799864	-0.0524262536262197	1.9706319272417e-05	0.000130876958093187	7	10	35	2	1	1.6555837162462	1.11038430289685	1.50046482256682	0.193626793456073	0.0507813368836936
AT1G06130	0.253542236971235	5.42062143636308	0.219045468155983	0.372278571394513	152	370	868	477	1059	35.9498178384888	41.0842192071834	37.2115275996571	46.1799902392733	53.7774357598315
AT1G06135	8.5228467157809	0.798397299019597	4.3500618414772e-13	9.40449047934014e-12	0	0	0	24	94	0	0	0	2.32352152147287	4.7734456670672
AT1G06140	1.31147129448017	0.86583189294013	0.0104289213512697	0.0334240843004236	3	8	27	31	46	0.709535878391227	0.888307442317479	1.15750143455155	3.00121529856913	2.3359414966499
AT1G06148	0.82928160423476	0.847695607117471	0.111765844005291	0.223757593661692	5	11	27	21	50	1.18255979731871	1.22142273318653	1.15750143455155	2.03308133128876	2.53906684418468
AT1G06149	-0.286470034557021	6.03107810751763	0.215100743698056	0.367208041713643	243	547	1988	670	1123	57.4724061496894	60.7380213684576	85.2264019217954	64.8649758077843	57.0274413203879
AT1G06150	-0.260241245601211	6.16508635896895	0.261421366803444	0.422635873858786	264	600	2165	746	1242	62.439157298428	66.6230581738109	92.8144668816333	72.2227939591151	63.0704204095474
AT1G06160	-3.41894499047421	3.05162215361946	3.08866304534753e-14	7.60228204514352e-13	65	95	310	8	35	15.3732773651432	10.5486508775201	13.2898312855918	0.774507173824291	1.77734679092928
AT1G06180	1.43915343673048	3.1359539817594	0.000127408602708231	0.000710952780960709	10	40	162	138	301	2.36511959463742	4.44153721158739	6.94500860730928	13.360248748469	15.2851824019918
AT1G06190	-0.446358868144089	6.35382183955762	0.0472952019752082	0.114438367516803	362	910	1793	756	1350	85.6173293258747	101.044971563613	76.8666693389231	73.1909279263955	68.5548047929863
AT1G06200	-0.217639591675786	5.57555547060729	0.288857803516737	0.453334363105282	212	435	1102	443	962	50.1405354063134	48.3017171760129	47.2432066991039	42.8883347505201	48.8516460821132
AT1G06210	0.4880602575147	5.17141038897127	0.0189199495486691	0.0546646298043751	125	261	712	443	957	29.5639949329678	28.9810303056077	30.5237415333593	42.8883347505201	48.5977393976948
AT1G06220	-0.11834984142578	7.13041782053077	0.600374597456209	0.74011545181136	506	1349	3451	1564	2546	119.675051488654	149.790842460785	147.945831505088	151.416152482649	129.289283705884
AT1G06230	-0.104489963863796	6.99465389496287	0.626296320077255	0.759015424475146	492	1151	3132	1388	2421	116.363884056161	127.805233263427	134.270166407979	134.376994658514	122.941616595422
AT1G06240	-0.00515342510690274	4.2003665734922	0.978521574290301	0.993105122700588	57	156	501	218	342	13.4811816894333	17.3219951251908	21.4780821744565	21.1053204867119	17.3672172142232
AT1G06250	0.473895686824953	2.41643300941272	0.39440567051119	0.561859093211108	1	49	147	69	116	0.236511959463742	5.44088308419456	6.30195225478064	6.68012437423451	5.89063507850845
AT1G06260	-0.350513136842975	2.96604441953321	0.479855592711148	0.639857895855941	17	61	294	70	137	4.02070331088362	6.77334424767077	12.6039045095613	6.77693777096254	6.95704315306602
AT1G06265	-0.289420598331312	3.77459815548948	0.496930344488145	0.65486152290656	32	104	520	130	246	7.56838270283975	11.5479967501272	22.2926202209927	12.5857415746447	12.4922088733886
AT1G06270	0.529910798237944	2.75293667267663	0.185142132426158	0.328875995367799	10	51	170	98	143	2.36511959463742	5.66295994477393	7.28797199532455	9.48771287934756	7.26173117436818
AT1G06290	-0.170316383826198	6.91970521911642	0.418117155178215	0.583474458858746	528	1132	2668	1170	2459	124.878314596856	125.695503087923	114.378289903094	113.271674171803	124.871307397002
AT1G06310	-1.69634235992587	1.59428930184746	0.0070623127993964	0.0240409723905391	8	23	149	16	20	1.89209567570994	2.55388389666275	6.38769310178446	1.54901434764858	1.01562673767387
AT1G06350	1.95303429420506	1.8591700132786	1.86873666319542e-05	0.000124836332606448	2	17	40	70	115	0.473023918927484	1.88765331492464	1.71481694007637	6.77693777096254	5.83985374162476
AT1G06360	0.489273671032947	4.99031960015731	0.243470082272891	0.401629706600276	108	378	246	449	731	25.5432916220842	41.9725266495009	10.5461241814696	43.4692151308883	37.12115726198
AT1G06370	-0.792741946564045	3.8546749625362	0.0101138081302042	0.0326318091403797	56	144	480	95	237	13.2446697299696	15.9895339617146	20.5778032809164	9.19727268916345	12.0351768414354
AT1G06380	-0.193865544203149	3.25454481380116	0.560125892831167	0.707371673458618	40	84	232	95	181	9.46047837854969	9.32722814433352	9.94593825244292	9.19727268916345	9.19142197594854
AT1G06390	0.125897649134471	6.77480624238523	0.53807834019409	0.68961570871817	394	987	2367	1292	2323	93.1857120287144	109.594930695919	101.474292429019	125.082908572623	117.96504558082
AT1G06400	-0.043996893565312	6.00199091483702	0.833829098677846	0.905663651153072	308	519	1318	655	1365	72.8456835148326	57.6289453203464	56.5032181755162	63.4127748568638	69.3165248462417
AT1G06410	0.311234728045016	7.74089991014545	0.134807622966423	0.258777961073501	739	1663	4750	2829	4643	174.782338043706	184.656909571746	203.634511634068	273.885099343615	235.777747150989
AT1G06420	2.53215818988073	0.473602629579194	1.96532401362946e-05	0.000130587195537925	0	2	14	27	44	0	0.22207686057937	0.600185929026728	2.61396171165698	2.23437882288252
AT1G06430	-0.483337009338423	8.02929858192477	0.0352008439140164	0.0903327397589574	1357	2310	6328	2466	4047	320.946728992298	256.498773969172	271.284039920081	238.741836331338	205.512070368308
AT1G06440	2.23318834819786	2.91331400856484	3.28031201041696e-08	3.63308731462785e-07	4	30	79	125	321	0.946047837854969	3.33115290869054	3.38676345665082	12.1016745910045	16.3008091396656
AT1G06450	0.33605860527111	4.033514659055	0.232303079556108	0.388882344501567	50	105	429	184	420	11.8255979731871	11.6590351804169	18.391411682319	17.8136649979587	21.3281614911513
AT1G06460	-0.926986442028926	6.1380123628333	1.50141894746389e-05	0.000102368593377069	331	712	2194	422	1109	78.2854585824987	79.0593623662556	94.0577091631886	40.8552534192313	56.3165026040162
AT1G06470	0.136304576065838	5.24631881386787	0.511718005844394	0.667813949606074	142	316	846	399	906	33.5846982438514	35.0881439715404	36.2683782826151	38.6285452944865	46.0078912166264
AT1G06475	0.928655247957206	1.97254079151217	0.0281168651131069	0.0753644623588259	11	19	70	45	127	2.60163155410116	2.10973017550401	3.00092964513364	4.35660285276164	6.44922978422908
AT1G06490	0.918551753146618	4.6379679756634	6.71249479074621e-05	0.000398098954728604	71	153	431	349	762	16.7923491219257	16.9888798343218	18.4771525293228	33.7878754580847	38.6953787053745
AT1G06500	0.116276334300542	2.47351854742034	0.727637453088014	0.833167542412124	14	40	157	52	134	3.31116743249239	4.44153721158739	6.73065648979973	5.03429662985789	6.80469914241494
AT1G06510	-0.291726823236181	4.78306473125608	0.214461992328157	0.366443341182658	117	270	652	222	587	27.6718992572578	29.9803761782149	27.9515161232448	21.4925740736241	29.8086447507281
AT1G06515	0.0688675088831754	4.66412966762165	0.825032298770565	0.899714147560659	120	193	514	235	634	28.3814351356491	21.4304170459092	22.0353976799813	22.7511482310885	32.1953675842617
AT1G06520	1.96296922959853	3.94427814618728	2.47478244360455e-08	2.77288421860789e-07	19	40	242	248	652	4.4937272298111	4.44153721158739	10.374642487462	24.009722388553	33.1094316481682
AT1G06530	0.0723661032493452	3.63445837681137	0.803586301276263	0.885553276758263	23	113	371	158	219	5.43977506766607	12.5473426227344	15.9049271192083	15.2965166830297	11.1211127775289
AT1G06540	1.50678305973808	0.36996444315932	0.00945348074685327	0.0308116145260858	2	4	18	24	30	0.473023918927484	0.444153721158739	0.771667623034364	2.32352152147287	1.52344010651081
AT1G06550	0.685312123142788	6.10353361804241	0.000623871962913801	0.00292408000706861	189	502	1360	933	1916	44.7007603386473	55.7412920054218	58.3037759625964	90.3268991472579	97.2970414691569
AT1G06560	-0.232050696400591	5.31875066436077	0.276366119298109	0.439105360717337	164	381	958	399	740	38.7879613520537	42.3056419403699	41.0698657148289	38.6285452944865	37.5781892939332
AT1G06570	-1.39208648563145	7.43906659595265	1.30783760572371e-09	1.79439393236965e-08	1033	1885	4928	1017	1714	244.316854126046	209.307441096056	211.265447017408	98.459224472413	87.0392114186508
AT1G06580	0.489775634342027	3.1974974498049	0.144928705966829	0.273445264167112	29	54	214	102	256	6.85884682444852	5.99607523564298	9.17427062940855	9.87496646625971	13.0000222422256
AT1G06590	0.289266374179847	5.11552225077188	0.199889878301144	0.348061228531068	96	273	884	423	808	22.7051481085193	30.313491469084	37.8974543756877	40.9520668159594	41.0313202020244
AT1G06620	3.22589898695039	5.57596244153335	8.16009607092035e-45	2.33147177334417e-42	52	87	230	1086	2126	12.2986218921146	9.66034343520258	9.8601974054391	105.139348846647	107.961122214733
AT1G06630	0.161900574761804	5.50376809943948	0.434746629287996	0.598778449810182	180	353	1002	478	1102	42.5721527034736	39.1965658922587	42.9561643489129	46.2768036360014	55.9610332458303
AT1G06640	0.148909368479685	6.85368568964579	0.505097950960132	0.662076006022943	338	1008	2992	1425	2381	79.9410422987449	111.926737732002	128.268307117712	137.959090337452	120.910363120074
AT1G06645	-0.450823448203872	4.70727280619002	0.0678362030153549	0.152154184528513	101	238	787	225	463	23.887707905838	26.427146408945	33.7390232960025	21.7830142638082	23.5117589771501
AT1G06650	-0.0435850530579241	6.38457060226039	0.839175740876457	0.909089137129217	368	693	1858	915	1660	87.0364010826571	76.9496321907516	79.6532468665472	88.5842580061533	84.2970192269313
AT1G06660	0.675623078152962	3.69021697198913	0.0241364267132477	0.0665688064177142	37	103	215	172	351	8.75094250015846	11.4369583198375	9.21714105291046	16.6519042372223	17.8242492461764
AT1G06670	-0.146285468805711	6.98894923554435	0.564737987459993	0.711279875431383	399	1112	3844	1400	2283	94.3682718260332	123.47473448213	164.793907941339	135.538755419251	115.933792105472
AT1G06680	-1.3017206224375	9.72302135283836	2.45988370981773e-07	2.3291232098825e-06	5002	9993	20783	5482	8172	1183.03282123764	1109.60703388482	890.976011640177	530.731040863095	414.985085013544
AT1G06690	-0.213807240108883	6.64794642803871	0.34293149912542	0.510102763895367	429	956	2288	1111	1671	101.463630609945	106.152739356939	98.0875289723681	107.559683764848	84.855613932652
AT1G06700	-0.17566492542658	6.66655327251691	0.389305871992806	0.556643947490626	426	904	2470	997	2023	100.754094731554	100.378740981875	105.889946049716	96.5229565378522	102.730644515712
AT1G06710	-0.0164396536705493	3.7287344567401	0.989481141275289	0.998548984295902	46	122	313	138	280	10.8795501353321	13.5466884953415	13.4184425560976	13.360248748469	14.2187743274342
AT1G06720	0.243615403027625	6.0210060529745	0.291551058871938	0.45612899345622	178	526	1717	847	1352	42.0991287845461	58.4062143323742	73.608517152778	82.0009470286468	68.6563674667537
AT1G06730	0.0367970245969305	4.39677157436417	0.884368439738298	0.937029875669933	68	216	453	212	482	16.0828132435345	23.9843009425719	19.4203018463648	20.5244401063437	24.4766043779403
AT1G06750	1.15109010198704	2.00654718355067	0.00953689192875846	0.0310547522023318	13	14	65	61	117	3.07465547302865	1.55453802405559	2.78657752762409	5.90561720041022	5.94141641539215
AT1G06760	-1.2534590856373	7.26244203714025	6.27002786278463e-08	6.62504743142706e-07	863	1808	3993	979	1619	204.10982101721	200.75748196375	171.181601043123	94.7803153967476	82.2149844146999
AT1G06770	0.0524742725675258	4.20116877865765	0.842391542986995	0.911032449788954	74	129	469	187	421	17.5018850003169	14.3239575073693	20.1062286223954	18.1041051881428	21.378942828035
AT1G06780	0.543400907493674	4.90891162349562	0.0231002957120245	0.0642897923179326	101	182	667	329	908	23.887707905838	20.2089943127226	28.5945724757734	31.851607523524	46.1094538903938
AT1G06790	0.26799985203278	4.03375050898958	0.351551372277965	0.518964547221289	57	140	330	156	455	13.4811816894333	15.5453802405559	14.14723975563	15.1028898895737	23.1055082820806
AT1G06800	0.88048291435922	4.67211746548547	0.00132767854401863	0.00566406526557423	50	150	589	354	774	11.8255979731871	16.6557645434527	25.2506794426245	34.2719424417249	39.3047547479788
AT1G06820	-0.230851452985497	5.66508915487581	0.269011652757789	0.431312153959046	191	497	1280	487	985	45.1737842575748	55.1860998539734	54.8741420824437	47.1481242065537	50.0196168304382
AT1G06830	-0.3420476500072	3.62856681496198	0.301673075443643	0.467341283272636	73	98	265	99	255	17.2653730408532	10.8817661683891	11.3606622280059	9.5845262760756	12.9492409053419
AT1G06840	0.127570623647391	5.89808975474659	0.54258374691586	0.693749888790641	245	463	1315	598	1476	57.9454300686168	51.4107932241241	56.3746069050105	57.8944112433657	74.9532532403317
AT1G06850	0.610612925640289	3.26019135072364	0.0656544200313597	0.148446428491268	20	73	207	117	267	4.73023918927484	8.10580541114699	8.87417766489519	11.3271674171803	13.5586169479462
AT1G06870	0.613206076447958	5.24805261005434	0.00284899598176006	0.0109980504002835	126	262	724	502	1026	29.8005068924315	29.0920687358974	31.0381866153822	48.6003251574742	52.1016516426696
AT1G06890	-0.119707236557796	5.86709655781342	0.553496841882979	0.702351682146911	254	486	1395	586	1189	60.0740377037905	53.9646771207868	59.8042407851632	56.7326504826293	60.3790095547117
AT1G06900	-0.170567666356828	6.48028133654898	0.457587429150677	0.620058387139189	295	834	2506	893	1755	69.771028041804	92.6060508615971	107.433281295784	86.4543632781365	89.1212462308822
AT1G06910	-0.126754260528594	3.97048730717705	0.732581899861318	0.836654194823521	41	168	408	136	355	9.69699033801343	18.654456288667	17.4911327887789	13.1666219550129	18.0273745937112
AT1G06930	-2.33596215964828	0.426032633319029	0.000934872249876672	0.00416740543519765	9	10	52	6	5	2.12860763517368	1.11038430289685	2.22926202209927	0.580880380368218	0.253906684418468
AT1G06950	-0.154530183330702	7.81121268050752	0.513917107768695	0.669485484260846	910	2285	4781	2574	3797	215.225883112005	253.72281321193	204.963494762628	249.197683177966	192.816736147384
AT1G06960	-0.233739953872704	4.60107171468049	0.336384596697624	0.503125320315356	114	198	597	225	482	26.9623633788666	21.9856091973576	25.5936428306398	21.7830142638082	24.4766043779403
AT1G06970	4.10660036793971	0.290470916012902	2.07665162775917e-08	2.36438585706581e-07	0	0	5	33	34	0	0	0.214352117509546	3.1948420920252	1.72656545404558
AT1G06980	-3.13496579374127	1.66975480935742	2.49553973047878e-07	2.35549984471039e-06	14	32	158	2	17	3.31116743249239	3.55322976926991	6.77352691330164	0.193626793456073	0.863282727022791
AT1G07000	1.70924371564911	5.68421885837211	6.39028388377781e-12	1.19884447342249e-10	131	159	671	852	2013	30.9830666897502	17.6551104160599	28.766054169781	82.485014012287	102.222831146875
AT1G07010	0.152073547007939	5.72178412541741	0.439217067946064	0.602384955084563	193	438	1191	582	1224	45.6468081765022	48.634832466882	51.0586743907738	56.3453968957172	62.1563563456409
AT1G07020	0.487686748757004	4.45988486056349	0.0538623748381383	0.126745931129967	80	165	399	246	627	18.9209567570994	18.321340997798	17.1052989772617	23.8160955950969	31.8398982260759
AT1G07030	0.911869113504815	4.86155217207547	0.000162480444361032	0.000884253290894543	63	179	606	443	824	14.9002534462158	19.8758790218536	25.9794766421569	42.8883347505201	41.8438215921635
AT1G07040	-0.937039018829471	6.36858435897986	0.000212589857031236	0.00112229396934118	513	742	2127	473	1335	121.3306352049	82.3905152749461	91.1853907885607	45.7927366523612	67.7930847397309
AT1G07070	-0.225812530475044	4.25844795472116	0.459373584928686	0.62156250519309	62	221	438	197	344	14.663741486752	24.5394930940203	18.7772454938362	19.0722391554232	17.4687798879906
AT1G07080	-0.0302783277321149	6.03703588009277	0.885005411853294	0.937505357122811	282	567	1425	716	1325	66.6963725687753	62.9587899742513	61.0903534902205	69.318392057274	67.285271370894
AT1G07090	-1.19380147372448	3.80907644571761	0.000175181581366942	0.000946070031887933	56	151	510	78	181	13.2446697299696	16.7668029737424	21.8639159859737	7.55144494478684	9.19142197594854
AT1G07110	-1.34563491026673	7.98698221508632	3.91284618755821e-10	5.80149417556404e-09	1290	2832	8132	1465	2693	305.100427708227	314.460834580387	348.622283917525	141.831626206573	136.754140227787
AT1G07119	-0.0149870317911227	2.34559460596522	0.991995139454784	1	20	34	133	41	125	4.73023918927484	3.77530662984928	5.70176632575391	3.96934926584949	6.3476671104617
AT1G07120	-0.138022323636515	2.20143512872213	0.753083378010547	0.851057879163878	18	33	124	33	111	4.25721527034736	3.6642681995596	5.31593251423673	3.1948420920252	5.63672839408999
AT1G07128	0.959240354429385	3.7758027556087	0.00243209291019546	0.00959718932442379	32	68	291	165	474	7.56838270283975	7.55061325969857	12.4752932390556	15.974210460126	24.0703536828708
AT1G07130	1.0028458885073	3.86635110376409	0.00132667369533338	0.00566320652946368	35	71	299	173	522	8.27791858123098	7.88372855056762	12.8182566270708	16.7487176339503	26.507857853288
AT1G07135	1.51091904948364	3.75274324225472	0.00927481578835412	0.0303321624459662	59	57	45	186	552	13.9542056083608	6.32919052651204	1.92916905758591	18.0072917914148	28.0312979597989
AT1G07140	0.0114412134758367	6.37703010393726	0.947027437795398	0.975156931288267	313	735	1937	915	1726	74.0282433121513	81.6132462629184	83.040010323198	88.5842580061533	87.6485874612551
AT1G07150	0.468460628944647	4.09220350345746	0.0743497194993464	0.163764571244367	53	118	379	199	463	12.5351338515783	13.1025347741828	16.2478905072236	19.2658659488792	23.5117589771501
AT1G07160	5.54432017875214	2.72625791805984	2.60771539478515e-27	2.27830275173316e-25	0	4	7	144	332	0	0.444153721158739	0.300092964513364	13.9411291288372	16.8594038453863
AT1G07170	-0.393424773586284	4.32094483456073	0.149435252897666	0.279985527818531	98	197	441	146	422	23.1781720274467	21.8745707670679	18.9058567643419	14.1347559222933	21.4297241649187
AT1G07180	-1.19735266031055	6.96633426626037	9.35069183545422e-08	9.54619398730124e-07	710	1348	3456	807	1390	167.923491219257	149.679804030495	148.160183622598	78.1284111595253	70.5860582683341
AT1G07200	-0.845413190166739	6.28903934682999	0.000177642720071531	0.000958137762875608	315	823	2542	612	1035	74.5012672310788	91.3846281284106	108.976616541853	59.2497987975582	52.5586836746228
AT1G07210	0.163758242395228	5.34734454401827	0.431813694304176	0.596214780818468	153	353	846	459	929	36.1863297979526	39.1965658922587	36.2683782826151	44.4373490981687	47.1758619649513
AT1G07220	0.968350542032099	5.19597404941416	7.84295378871082e-06	5.64025754948003e-05	92	213	701	583	1029	21.7591002706643	23.6511856517029	30.0521668748383	56.4422102924452	52.2539956533207
AT1G07230	0.145208261573104	6.19954672260722	0.489485386193205	0.648388681061181	311	589	1495	839	1636	73.5552193932238	65.4016354406244	64.0912831353541	81.2264398548225	83.0782671417227
AT1G07240	-0.0600676172410167	5.75445158416894	0.79412954276849	0.879361319757557	199	444	1438	575	1093	47.0658799332847	49.3010630486201	61.6476689957453	55.6677031186209	55.5040012138771
AT1G07250	-0.712479608630848	5.73980393599901	0.00309939867656597	0.0118414503466994	197	528	1810	449	752	46.5928560143572	58.6282911929536	77.5954665384555	43.4692151308883	38.1875653365376
AT1G07260	-0.726487522732497	4.7507875350779	0.00802824274247257	0.0267759712099793	95	256	956	207	411	22.4686361490555	28.4258381541593	40.9841248678251	20.0403731227035	20.8711294591981
AT1G07270	-0.495549853883261	1.11111734008818	0.518195415145326	0.672985605799609	2	23	69	19	30	0.473023918927484	2.55388389666275	2.95805922163173	1.83945453783269	1.52344010651081
AT1G07280	-1.24935178782207	6.61335272643621	1.38588418717451e-08	1.6269710921394e-07	560	1072	2718	523	1244	132.446697299696	119.033197270542	116.521811078189	50.633406488763	63.1719830833148
AT1G07290	-0.046738905301956	1.61643996801569	1	1	7	27	80	23	73	1.6555837162462	2.99803761782149	3.42963388015273	2.22670812474484	3.70703759250963
AT1G07300	0.742075721520623	2.65536772390716	0.0393932128930294	0.0988242406498957	19	43	106	83	174	4.4937272298111	4.77465250245645	4.54426489120237	8.03551192842702	8.83595261776268
AT1G07310	-0.228257001134738	6.30680347994686	0.316138813027103	0.482364359084365	302	727	2108	879	1298	71.4266117580502	80.7249388206009	90.3708527420244	85.098975723944	65.9141752750343
AT1G07320	-0.739515515242774	7.09654355586501	0.00135451995024026	0.00576397720696215	708	1508	3131	1114	1933	167.45046730033	167.445952876845	134.227295984477	107.850123955032	98.1603241961797
AT1G07330	1.06943901786601	0.907106267920483	0.0321233433699958	0.0838989720314414	2	12	29	23	56	0.473023918927484	1.33246116347622	1.24324228155536	2.22670812474484	2.84375486548684
AT1G07350	0.882327048874689	5.63903830232495	2.88038724887765e-05	0.000184825576943916	122	308	1013	742	1432	28.8544590545766	34.1998365292229	43.4277390074339	71.835540372203	72.7188744174492
AT1G07360	0.325849506128021	6.42729417533619	0.119193297434548	0.23471210651566	273	699	1931	1131	1904	64.5677649336016	77.6158627724897	82.7827877821865	109.495951699409	96.6876654265526
AT1G07370	0.219039698181143	4.15133382447825	0.451806623011786	0.614627939154433	41	183	397	207	405	9.69699033801343	20.3200327430123	17.0195581302579	20.0403731227035	20.5664414378959
AT1G07380	0.449656278516451	4.39407867922797	0.0784071556308808	0.170499073485932	74	137	459	232	592	17.5018850003169	15.2122649496868	19.6775243873763	22.4607080409044	30.0625514351466
AT1G07390	1.83450615980092	3.57103188078219	4.37806438763234e-07	3.93727840696345e-06	23	51	120	139	574	5.43977506766607	5.66295994477393	5.1444508202291	13.4570621451971	29.1484873712401
AT1G07402	6.13414875334128	3.28327801519882	1.91499572344064e-28	1.82381777390565e-26	0	4	7	146	642	0	0.444153721158739	0.300092964513364	14.1347559222933	32.6016182793313
AT1G07410	0.578265019879836	2.3212429280064	0.189542541259462	0.334236693064954	18	26	102	44	163	4.25721527034736	2.88699918753181	4.37278319719473	4.2597894560336	8.27735791204205
AT1G07420	-0.274408432650696	5.00313832884028	0.26608627279206	0.428024888804967	108	302	928	274	666	25.5432916220842	33.5336059474848	39.7837530097717	26.526870703482	33.8203703645399
AT1G07430	3.62501903277766	2.10539762906117	5.25940606333947e-13	1.11646207226091e-11	1	3	25	104	163	0.236511959463742	0.333115290869054	1.07176058754773	10.0685932597158	8.27735791204205
AT1G07440	-0.506864262876958	4.97206026512313	0.0293615247027105	0.0780924705336792	148	308	786	221	624	35.0037700006338	34.1998365292229	33.6961528725006	21.395760676896	31.6875542154248
AT1G07450	-0.586767650019821	2.52038436635259	0.172317536799852	0.311824449332344	17	58	182	36	110	4.02070331088362	6.44022895680172	7.80241707734746	3.48528228220931	5.58594705720629
AT1G07470	0.105532833363313	5.24304707139063	0.606459160520122	0.744404413984147	137	314	892	453	775	32.4021384465327	34.866067110961	38.2404177637029	43.8564687178005	39.3555360848625
AT1G07473	2.4825432171194	0.238081410760185	0.0002610844441233	0.00134669636547913	1	5	5	21	38	0.236511959463742	0.555192151448424	0.214352117509546	2.03308133128876	1.92969080158036
AT1G07476	0.099741668895408	0.753251286348063	0.973866982662353	0.990584652321615	8	16	24	18	34	1.89209567570994	1.77661488463496	1.02889016404582	1.74264114110465	1.72656545404558
AT1G07480	0.146375193453015	5.61243198009326	0.461327957669572	0.623342931182872	176	425	1074	544	1120	41.6261048656186	47.1913328731161	46.0428348410504	52.6664878200518	56.8750973097368
AT1G07485	0.123915173513416	1.22868004931205	0.751931806377793	0.850665855971195	5	15	65	25	47	1.18255979731871	1.66557645434527	2.78657752762409	2.42033491820091	2.3867228335336
AT1G07490	0.135677248455235	1.22187931133454	0.718765264243836	0.826629723840319	5	15	64	25	47	1.18255979731871	1.66557645434527	2.74370710412218	2.42033491820091	2.3867228335336
AT1G07500	4.38318272269723	2.40561679244825	9.21734785685841e-18	3.43102791791474e-16	2	3	15	144	193	0.473023918927484	0.333115290869054	0.643056352528637	13.9411291288372	9.80079801855286
AT1G07510	1.0454645531447	5.62794742924919	1.52111814868664e-05	0.000103578103116527	91	319	978	779	1479	21.5225883112005	35.4212592624095	41.9272741848671	75.4176360511403	75.1055972509828
AT1G07520	0.69409955455678	4.76025493116925	0.00343517469993777	0.0129165745475341	97	160	505	351	779	22.941660067983	17.7661488463496	21.6495638684641	33.9815022515408	39.5586614323973
AT1G07530	-0.0187996240939905	6.41428169457945	0.927733728676545	0.963359136170989	371	739	1799	854	1895	87.7459369610484	82.0573999840771	77.1238918799345	82.678640805743	96.2306333945993
AT1G07560	-0.640232238158857	2.16086198176738	0.245234870823354	0.403895017192453	33	41	78	17	110	7.80489466230349	4.55257564187708	3.34389303314891	1.64582774437662	5.58594705720629
AT1G07570	0.272241113253503	5.20305657449997	0.233148485284302	0.389711315073603	140	324	668	461	818	33.1116743249239	35.9764514138579	28.6374428992753	44.6309758916248	41.5391335708613
AT1G07590	-0.409568646109023	7.30264304134883	0.164428585185091	0.300584923477921	987	1370	2709	1296	3043	233.437303990714	152.122649496868	116.135977266672	125.470162159535	154.52760813708
AT1G07600	-0.572342004414293	5.80068353567122	0.0275677389957489	0.0741746889268414	336	521	1115	410	1021	79.4680183798174	57.8510221809258	47.8005222046287	39.6934926584949	51.8477449582511
AT1G07610	-0.819124541553236	4.87201088303148	0.0177732913568597	0.0518461229522745	210	251	597	152	559	49.6675114873859	27.8706460027109	25.5936428306398	14.7156363026615	28.3867673179847
AT1G07615	0.0897048084101542	3.36284674783236	0.757979666503249	0.854672502206719	26	77	308	133	181	6.1493109460573	8.54995913230573	13.204090438588	12.8761817648288	9.19142197594854
AT1G07620	-0.6868981375556	1.90086493999146	0.26366062195623	0.425280479861196	30	40	47	16	88	7.09535878391227	4.44153721158739	2.01490990458973	1.54901434764858	4.46875764576503
AT1G07630	0.836921002396474	5.7837296786501	5.84410147106016e-05	0.000351127699353865	188	331	917	810	1547	44.4642483791835	36.7537204258857	39.3121783512507	78.4188513497094	78.558728159074
AT1G07640	1.01951100524169	5.11166369858509	2.06347001919767e-06	1.63339373327953e-05	88	204	613	558	983	20.8130524328093	22.6518397790957	26.2795696066703	54.0218753742443	49.9180541566708
AT1G07650	0.943298791361368	6.70598087738427	2.35000625256651e-06	1.84364312423056e-05	311	644	1732	1523	3185	73.5552193932238	71.508749106557	74.2515735053066	147.446803216799	161.738557974564
AT1G07660	0.561412919812619	4.15398987837578	0.0306940342169802	0.0810293376763157	53	139	337	221	486	12.5351338515783	15.4343418102662	14.4473327201434	21.395760676896	24.6797297254751
AT1G07670	0.344448686868588	6.91793895512681	0.100229554738306	0.205643229095778	380	952	2781	1579	2740	89.8745445962221	105.70858563578	119.222647758809	152.868353433569	139.14086306132
AT1G07700	-0.0839509355018632	5.59915163973433	0.688261772705645	0.80330768204888	222	411	1048	441	1107	52.5056550009508	45.6367948490605	44.9282038300008	42.694707957064	56.2149399302488
AT1G07702	0.281853020969399	0.590010332852055	0.56702502661503	0.713225661117352	2	11	35	15	33	0.473023918927484	1.22142273318653	1.50046482256682	1.45220095092055	1.67578411716189
AT1G07705	0.125847139052258	5.46063517671957	0.530780917985018	0.683911326037982	146	372	1075	521	931	34.5307460817064	41.3062960677628	46.0857052645523	50.4397796953069	47.2774246387187
AT1G07710	0.432750642713889	2.49340168696432	0.303083058788643	0.46870136863431	10	34	163	84	104	2.36511959463742	3.77530662984928	6.98787903081119	8.13232532515505	5.28125903590413
AT1G07720	0.809006008355502	5.05556465691047	0.00191699189499022	0.00784875283419407	124	227	443	413	1062	29.327482973504	25.2057236757585	18.9915976113457	39.983932848679	53.9297797704826
AT1G07725	-0.595812481948965	5.0160599725825	0.0222982555371582	0.0625019245422427	112	303	1107	272	513	26.4893394599391	33.6446443777745	47.4575588166134	26.3332439100259	26.0508258213348
AT1G07728	-0.596672593632699	5.01654296491042	0.0209262543192182	0.0592611565860206	113	303	1103	269	519	26.7258514194029	33.6446443777745	47.2860771226058	26.0428037198418	26.355513842637
AT1G07730	-1.75070648221388	3.11790578693713	1.96120515386968e-05	0.000130354481509798	29	116	339	36	80	6.85884682444852	12.8804579136034	14.5330735671472	3.48528228220931	4.06250695069549
AT1G07740	-0.833673137309137	3.90083381667211	0.0129971826536608	0.0401284218525627	46	172	503	108	216	10.8795501353321	19.0986100098258	21.5638230214603	10.4558468466279	10.9687687668778
AT1G07745	-0.563815159693646	3.69910545890708	0.078573607842239	0.170773210383271	48	118	420	102	224	11.3525740542596	13.1025347741828	18.0055778708018	9.87496646625971	11.3750194619474
AT1G07750	-0.112060058695348	5.44628078963289	0.606867677891416	0.744732910421859	180	343	1139	451	868	42.5721527034736	38.0861815893619	48.8294123686745	43.6628419243444	44.078200415046
AT1G07770	-0.652264826026819	6.92685748118182	0.00696203171560599	0.023760813004529	653	1292	2603	1048	1764	154.442309529824	143.461651934273	111.591712375469	101.460439770982	89.5782782628355
AT1G07780	-0.120749918400411	3.7672495622883	0.667522866245333	0.788406609056974	59	123	300	120	306	13.9542056083608	13.6577269256312	12.8611270505727	11.6176076073644	15.5390890864102
AT1G07790	-0.154997852873433	5.25009919344233	0.518691530727466	0.673437567789962	143	401	831	419	678	33.8212102033151	44.5264105461636	35.6253219300865	40.5648132290472	34.4297464071442
AT1G07810	0.148341743734175	6.69948726675219	0.465892857646255	0.627650767368714	362	847	2510	1254	2192	85.6173293258747	94.049550455363	107.604762989792	121.403999496958	111.312690449056
AT1G07820	-0.107536461252043	4.96544636967561	0.678243135411475	0.795884449650959	117	300	731	366	538	27.6718992572578	33.3115290869054	31.3382795798956	35.4337032024613	27.3203592434271
AT1G07830	-0.212412018433259	4.70323444161411	0.364653215052106	0.531751357048533	107	247	619	253	505	25.3067796626204	27.4264922815522	26.5367921476818	24.4937893721932	25.6445751262653
AT1G07840	0.049345012299123	4.66807819232176	0.830034644378028	0.902887404747886	85	212	654	236	629	20.1035165544181	23.5401472214132	28.0372569702486	22.8479616278166	31.9414608998433
AT1G07850	2.95047426104223	0.176764430111558	9.19563913784118e-05	0.000529764028041897	0	5	3	26	31	0	0.555192151448424	0.128611270505727	2.51714831492894	1.5742214433945
AT1G07860	3.13809019839742	-0.0783369813639136	0.0011230105522901	0.00489361337738451	3	0	2	11	40	0.709535878391227	0	0.0857408470038183	1.0649473640084	2.03125347534774
AT1G07870	2.07247865643509	5.35126859350676	1.27995397677053e-21	6.81664154429708e-20	63	156	429	691	1786	14.9002534462158	17.3219951251908	18.391411682319	66.8980571390731	90.6954676742767
AT1G07880	1.14808473914701	3.24275598899752	0.00181614429044193	0.0074880535750417	35	41	127	140	300	8.27791858123098	4.55257564187708	5.44454378474246	13.5538755419251	15.2344010651081
AT1G07890	-0.419101648074359	7.56900870769119	0.0479857509608077	0.115791227181506	893	1875	4403	1653	3430	211.205179801122	208.197056793159	188.758474678906	160.032544791444	174.179985511069
AT1G07900	3.4500301318544	1.89123932797016	4.12209706322662e-09	5.24389279228643e-08	1	9	12	44	210	0.236511959463742	0.999345872607163	0.51444508202291	4.2597894560336	10.6640807455756
AT1G07901	0.516887585936048	1.02709872245041	0.275374406223768	0.438025960787626	5	10	47	24	48	1.18255979731871	1.11038430289685	2.01490990458973	2.32352152147287	2.43750417041729
AT1G07910	-0.371465089663246	6.03637097542345	0.10284117214289	0.209840851439599	229	620	1992	536	1311	54.161238717197	68.8438267796046	85.397883615803	51.8919806462275	66.5743326545223
AT1G07920	-0.587007591705864	7.96527546884984	0.0101076246461606	0.0326168357591229	1224	2644	5761	2249	3680	289.49063838362	293.585609685927	246.976509794498	217.733329241354	186.875319731992
AT1G07930	-0.700842083085676	8.24896362661531	0.00401972854567273	0.014809046983997	1337	3370	8096	2836	3732	316.216489803023	374.199510076238	347.078948671456	274.562793120711	189.515949249944
AT1G07940	-0.425299453682492	7.89888197556414	0.0671579674814948	0.150932909819274	1201	2361	5079	2273	3884	284.050863315954	262.161733913946	217.738880966196	220.056850762827	197.234712456266
AT1G07950	-0.016460263979291	3.87982280222285	0.974225115185217	0.990790574963791	52	135	346	138	341	12.2986218921146	14.9901880891075	14.8331665316606	13.360248748469	17.3164358773395
AT1G07960	0.610729727342798	4.0530953026698	0.0361132347648676	0.0922709513756611	53	116	315	168	541	12.5351338515783	12.8804579136034	13.5041834031014	16.2646506503101	27.4727032540782
AT1G07970	0.0599365572065523	5.26556489270528	0.773196674330725	0.864887995333291	107	332	1077	440	798	25.3067796626204	36.8647588561754	46.1714461115561	42.597894560336	40.5235068331875
AT1G07980	0.628887512168157	3.51752943387727	0.0434226319545901	0.106865872123839	27	74	266	147	312	6.38582290552104	8.21684384143668	11.4035326515078	14.2315693190213	15.8437771077124
AT1G07985	2.52098557556266	2.11725613848961	4.69194380860441e-08	5.0535796202406e-07	1	13	41	80	173	0.236511959463742	1.4434995937659	1.75768736357827	7.74507173824291	8.78517128087899
AT1G07990	0.0416493291780583	6.23814569966655	0.823788668198884	0.898914317285766	257	657	1895	792	1690	60.7835735821818	72.9522487003229	81.2394525361178	76.6762102086048	85.8204593334421
AT1G08000	0.162213188502128	4.04178822543719	0.547745286506716	0.698196092880659	49	158	360	185	373	11.5890860137234	17.5440719857702	15.4333524606873	17.9104783946867	18.9414386576177
AT1G08010	0.283727541774227	5.1549768106027	0.203174603805419	0.352310395165913	106	300	824	472	751	25.0702677031567	33.3115290869054	35.3252289655731	45.6959232556332	38.1367839996539
AT1G08030	0.241067342753967	5.25466916969935	0.250139804005549	0.409913647193406	117	313	920	447	895	27.6718992572578	34.7550286806714	39.4407896217564	43.2755883374322	45.4492965109057
AT1G08040	0.109176497685589	4.89579116141077	0.627820300727188	0.759991103760159	114	243	676	296	728	26.9623633788666	26.9823385603934	28.9804062872906	28.6567654314988	36.9688132513289
AT1G08050	2.11310295665892	3.56830093469745	1.56042417336715e-11	2.80783389765971e-10	16	44	120	197	505	3.78419135141988	4.88569093274613	5.1444508202291	19.0722391554232	25.6445751262653
AT1G08060	0.14883408015949	6.95945489169802	0.458626960067085	0.620830387137357	447	1021	2913	1463	2705	105.720845880293	113.370237325768	124.881543661061	141.637999413117	137.363516270391
AT1G08070	1.03921049679206	2.07859545390157	0.0195410389611924	0.0560591840917898	8	35	51	59	126	1.89209567570994	3.88634506013897	2.18639159859737	5.71199040695414	6.39844844734539
AT1G08090	2.79195585962941	3.06200864767614	0.000262703970764649	0.00135372899192712	17	11	35	26	620	4.02070331088362	1.22142273318653	1.50046482256682	2.51714831492894	31.48442886789
AT1G08110	-0.229296920846374	6.33542762374847	0.29364112439669	0.458459185727308	392	727	1719	796	1523	92.712688109787	80.7249388206009	73.6942579997818	77.0634637955169	77.3399760738653
AT1G08115	-1.21502363516583	5.12433406932805	5.59492817481706e-05	0.000337403212778543	146	526	870	250	333	34.5307460817064	58.4062143323742	37.2972684466609	24.2033491820091	16.91018518227
AT1G08120	0.422148178693304	0.713319786904968	0.464392531669879	0.626229434089945	5	10	32	14	44	1.18255979731871	1.11038430289685	1.37185355206109	1.35538755419251	2.23437882288252
AT1G08125	-0.146731315207144	4.74459194904476	0.535375099525959	0.687381691883776	126	214	629	266	537	29.8005068924315	23.7622240819926	26.9654963827008	25.7523635296577	27.2695779065435
AT1G08130	0.0471902921933172	5.77774543451437	0.811615617970636	0.891544153906194	202	511	1194	598	1184	47.7754158116759	56.7406378780289	51.1872856612795	57.8944112433657	60.1251028702932
AT1G08160	0.983850059169356	3.70294715321568	0.0019521989460785	0.00797129052084546	44	82	170	199	371	10.4065262164047	9.10515128375416	7.28797199532455	19.2658659488792	18.8398759838503
AT1G08165	0.0930023724340322	0.161914041847387	1	1	9	11	3	12	25	2.12860763517368	1.22142273318653	0.128611270505727	1.16176076073644	1.26953342209234
AT1G08180	-0.015551025224701	2.83452645784556	0.987626843522116	0.997757498812024	25	71	150	70	156	5.91279898659356	7.88372855056762	6.43056352528637	6.77693777096254	7.9218885538562
AT1G08190	0.0453087870681858	6.85307068347976	0.825344847864219	0.899897398902327	357	1064	2962	1368	2279	84.434769528556	118.144889828225	126.982194412655	132.440726723954	115.730666757938
AT1G08200	-0.0426986356707433	7.66806676540748	0.851465092068916	0.916345639907009	957	1716	4075	2143	4226	226.341945206801	190.541946377099	174.69697577028	207.471109188182	214.601929670489
AT1G08210	-0.373925181519837	5.16775250365182	0.0898141752915927	0.189345010289176	139	333	1026	310	682	32.8751623654602	36.975797286465	43.9850545129588	30.0121529856913	34.632871754679
AT1G08220	0.547247344457818	3.58835769669673	0.0703082502963581	0.15629658905366	36	90	235	135	349	8.51443054069472	9.99345872607163	10.0745495229486	13.0698085582849	17.7226865724091
AT1G08230	2.74917541647817	4.53721223737038	5.63656404560474e-19	2.3367426199259e-17	24	37	223	432	1109	5.67628702712981	4.10842192071834	9.56010444092574	41.8233873865117	56.3165026040162
AT1G08250	0.869544058378305	4.14637863837395	0.00134251954846139	0.00572029109791728	39	122	338	270	481	9.22396641908595	13.5466884953415	14.4902031436453	26.1396171165698	24.4258230410566
AT1G08260	1.11097670897407	6.73849993508526	4.24554124861212e-05	0.000262083149253741	177	719	2065	1867	2953	41.8626168250824	79.8366313782834	88.5274245314423	180.750611691244	149.957287817547
AT1G08270	1.53664505025417	3.6504245070431	2.41254644311033e-06	1.88850312649691e-05	16	65	194	227	402	3.78419135141988	7.21749796882951	8.31686215937037	21.9766410572643	20.4140974272448
AT1G08280	0.047241490941323	3.32708232468074	0.868459115253416	0.926990664065174	29	98	234	91	246	6.85884682444852	10.8817661683891	10.0316790994467	8.81001910225131	12.4922088733886
AT1G08290	2.60502275397065	3.64332252251106	1.07569198695161e-16	3.59863222786676e-15	12	32	107	258	508	2.83814351356491	3.55322976926991	4.58713531470428	24.9778563558334	25.7969191369163
AT1G08300	1.4600285825802	4.25193258370992	3.78109635821628e-08	4.13708809246676e-07	41	105	238	278	727	9.69699033801343	11.6590351804169	10.2031607934544	26.9141242903941	36.9180319144452
AT1G08310	0.787693299097724	1.89337316290593	0.0996074555738796	0.204644877387867	16	21	50	44	111	3.78419135141988	2.33180703608338	2.14352117509546	4.2597894560336	5.63672839408999
AT1G08315	1.10920925935558	4.53330470350962	5.12503253855477e-06	3.79273934066026e-05	56	118	427	359	718	13.2446697299696	13.1025347741828	18.3056708353152	34.7560094253651	36.460999882492
AT1G08320	-1.59499196818894	4.72582945529513	2.91144268178438e-06	2.24495377902871e-05	181	278	744	77	359	42.8086646629373	30.8686836205324	31.8955950854204	7.4546315480588	18.230499941246
AT1G08340	-0.870415279642656	2.41647242707673	0.026390933475351	0.0717202450474739	28	52	151	31	88	6.62233486498478	5.77399837506361	6.47343394878828	3.00121529856913	4.46875764576503
AT1G08350	0.344013780161401	4.2668059831539	0.209064940416877	0.359838817586619	77	126	412	199	531	18.2114208787082	13.9908422165003	17.6626144827866	19.2658659488792	26.9648898852413
AT1G08360	-0.877300147819915	7.23570858884958	0.00033564887781591	0.00168565896048973	831	1716	3331	1168	1940	196.54143831437	190.541946377099	142.801380684859	113.078047378346	98.5157935543655
AT1G08370	0.187968540642784	5.96883863388158	0.381975094463215	0.54935714728493	216	534	1405	830	1212	51.0865832441683	59.2945217746917	60.2329450201823	80.3551192842702	61.5469803030366
AT1G08380	-1.47853590724468	8.99409130250159	7.48022053717299e-09	9.11201963834809e-08	3273	5911	12541	2903	4676	774.103643324828	656.348161442327	537.637981137442	281.049290701489	237.453531268151
AT1G08390	-1.24966310453343	3.57118538356852	6.53411437249723e-05	0.00038850050668647	58	136	373	64	150	13.717693648897	15.1012265193971	15.9906679662121	6.19605739059433	7.61720053255404
AT1G08400	-0.0945317596355693	4.17658926695776	0.736711334192107	0.839963747779536	73	142	470	172	392	17.2653730408532	15.7674571011352	20.1490990458973	16.6519042372223	19.9062840584079
AT1G08410	-0.04795699342617	5.3396605631453	0.843464458708087	0.911866290865935	149	345	1035	428	834	35.2402819600976	38.3082584499413	44.3708883244759	41.4361337995996	42.3516349610004
AT1G08420	-0.319580760201108	6.91657044656346	0.246733962678558	0.405873817234323	354	1137	3981	1262	1951	83.7252336501648	126.250695239372	170.6671559611	122.178506670782	99.0743882600862
AT1G08430	-2.12943269947931	3.21385563844027	1.94083216890907e-06	1.5467400884751e-05	29	118	421	25	78	6.85884682444852	13.1025347741828	18.0484482943037	2.42033491820091	3.9609442769281
AT1G08450	0.370027101753952	5.47958896690793	0.1136946030646	0.226641128381006	109	398	1033	553	1089	25.7798035815479	44.1932952552946	44.2851474774721	53.5378083906041	55.3008758663423
AT1G08460	-0.115222873600253	4.95279839576248	0.659944157075356	0.783139659485	107	245	912	303	650	25.3067796626204	27.2044154209728	39.0978262337411	29.334459208595	33.0078689744008
AT1G08465	1.06303225666827	4.24628951378843	0.000701423422511406	0.00324725102302576	48	155	208	292	571	11.3525740542596	17.2109566949011	8.9170480883971	28.2695118445866	28.996143360589
AT1G08470	-0.117086184728219	4.32107365328129	0.637812885244299	0.767298880951363	88	162	481	192	422	20.8130524328093	17.9882257069289	20.6206737044183	18.588172171783	21.4297241649187
AT1G08480	-0.228121187816958	5.46907986509071	0.2675088995651	0.429684772734552	201	398	1026	422	864	47.5389038522122	44.1932952552946	43.9850545129588	40.8552534192313	43.8750750675112
AT1G08490	-0.43967272523346	5.89080606108128	0.0378623799819185	0.0958711736476292	266	609	1416	455	1174	62.9121812173554	67.6224040464181	60.7045196787033	44.0500955112565	59.6172895014563
AT1G08500	0.576121971729556	2.09352909010541	0.224731248912241	0.379845934587218	18	15	94	54	108	4.25721527034736	1.66557645434527	4.02981980917946	5.22792342331396	5.48438438343891
AT1G08510	-0.517956075609189	7.18847839682787	0.0167437785033348	0.0494432554324034	730	1348	3636	1109	2728	172.653730408532	149.679804030495	155.876859852942	107.366056971392	138.531487018716
AT1G08520	-0.502168356414161	8.01424258172359	0.0237485060657118	0.065756241978437	1154	2663	6438	2466	3874	272.934801221159	295.695339861431	275.999786505291	238.741836331338	196.726899087429
AT1G08530	0.178431570694732	4.01611823784419	0.557936284456726	0.705866853893523	66	145	291	169	395	15.609789324607	16.1005723920043	12.4752932390556	16.3614640470381	20.058628069059
AT1G08540	-0.522983198018069	6.91358999537562	0.0185783674015882	0.053838051257097	484	1263	3302	1128	1814	114.471788380451	140.241537455872	141.558138403304	109.205511509225	92.1173451070201
AT1G08550	-1.36394833011856	5.96598351318258	3.50615871687681e-10	5.24262473486042e-09	289	701	2178	343	690	68.3519562850215	77.8379396330691	93.3717823871581	33.2069950777165	35.0391224497486
AT1G08560	0.3077378564126	4.85266869174238	0.264608927688601	0.42635471407713	80	308	516	385	613	18.9209567570994	34.1998365292229	22.1211385269851	37.273157740294	31.1289595097042
AT1G08570	-0.840628709574037	6.16775786707957	6.04418963368315e-05	0.000361812857941571	373	753	1872	524	1032	88.2189608799759	83.6119380081327	80.2534327955739	50.730219885491	52.4063396639718
AT1G08580	-0.0575657535048134	4.28192053214937	0.85566288843952	0.91903888495183	67	210	404	204	397	15.8463012840707	23.3180703608338	17.3196510947713	19.7499329325194	20.1601907428263
AT1G08590	-1.19195965097748	5.29100302571218	4.77019866626866e-05	0.000291914067730588	126	447	1549	250	444	29.8005068924315	49.6341783394891	66.4062860044572	24.2033491820091	22.5469135763599
AT1G08592	-1.26676818547881	5.11066316328594	3.17923710519049e-05	0.000202343799262621	108	414	1365	214	372	25.5432916220842	45.9699101399295	58.518128080106	20.7180668997998	18.890657320734
AT1G08600	0.187437425674391	5.90635683971381	0.430534959418261	0.595075787726447	160	467	1725	740	1273	37.8419135141988	51.8549469452828	73.9514805407933	71.6419135787469	64.6446418529419
AT1G08610	0.190764984772916	3.57575162339678	0.526588832709765	0.680750088045402	40	106	251	129	283	9.46047837854969	11.7700736107066	10.7604762989792	12.4889281779167	14.3711183380853
AT1G08620	0.330205196760102	6.76128188732984	0.124534568298355	0.24328234984172	329	820	2683	1400	2464	77.8124346635712	91.0515128375416	115.021346255622	135.538755419251	125.125214081421
AT1G08630	-0.228428612854129	5.25686645035514	0.425327265229867	0.590111787292372	218	307	740	272	935	51.5596071630958	34.0887980989332	31.7241133914128	26.3332439100259	47.4805499862535
AT1G08640	0.0717953412084098	5.88000700879722	0.736297150113305	0.839672634565566	224	568	1164	657	1265	52.9786789198783	63.069828404541	49.9011729562222	63.6064016503199	64.2383911578724
AT1G08650	0.662604606401251	5.25460498756937	0.0105136613736347	0.0336348335255469	97	252	875	636	802	22.941660067983	27.9816844330006	37.5116205641705	61.5733203190311	40.7266321807222
AT1G08660	-0.603967956276788	5.74955156509708	0.00541088887076164	0.0191436451463376	204	549	1647	430	892	48.2484397306034	60.960098229037	70.6075875076443	41.6297605930556	45.2969525002547
AT1G08670	-2.80727176553598	0.762879875464393	1.50944919461094e-05	0.000102849772225778	12	18	63	0	13	2.83814351356491	1.99869174521433	2.70083668062028	0	0.660157379488016
AT1G08680	0.280367944232977	6.47694456888491	0.193557556746113	0.339617213467475	286	752	1984	1190	1856	67.6424204066303	83.500899577843	85.0549202277877	115.207942106363	94.2501612561353
AT1G08700	0.19873132336941	5.02993470660659	0.357760312126542	0.525067768935963	123	241	764	355	792	29.0909710140403	26.760261699814	32.7530035554586	34.3687558384529	40.2188188118853
AT1G08710	0.193221564136411	3.70755788314	0.539576223526891	0.691032775699864	27	103	386	140	311	6.38582290552104	11.4369583198375	16.5479834717369	13.5538755419251	15.7929957708287
AT1G08720	0.610843208834067	6.98787540549424	0.00355977954543392	0.0133187787876675	435	813	2540	1828	3148	102.882702366728	90.2742438255138	108.890875694849	176.97488921885	159.859648509867
AT1G08730	0.630948307706612	2.33629710332789	0.0990230257168725	0.203860158980705	13	35	100	75	113	3.07465547302865	3.88634506013897	4.28704235019091	7.26100475460273	5.73829106785737
AT1G08750	-0.091100414718436	4.6526695592127	0.711613762397485	0.821089815453505	111	218	557	204	618	26.2528275004754	24.2063778031513	23.8788258905634	19.7499329325194	31.3828661941226
AT1G08760	-0.412030380815131	5.46378347504428	0.0784553734907961	0.170573071255564	160	393	1392	407	758	37.8419135141988	43.6381031038461	59.6756295146575	39.4030524683108	38.4922533578397
AT1G08770	0.0630078273608077	4.17044452449436	0.794529442506476	0.87939724925861	58	148	469	182	418	13.717693648897	16.4336876828734	20.1062286223954	17.6200382045026	21.2265988173839
AT1G08780	-0.331348116529612	4.10873992519188	0.252311266718876	0.412162335798284	96	150	358	153	329	22.7051481085193	16.6557645434527	15.3476116136835	14.8124496993896	16.7070598347352
AT1G08800	1.1432211445755	6.2516163900135	8.6385794983293e-08	8.88785821572634e-07	239	411	1062	1181	2442	56.5263583118344	45.6367948490605	45.5283897590275	114.336621535811	124.00802466998
AT1G08810	0.251934905052343	3.37133639554539	0.5535678119549	0.702399582797963	48	92	145	94	293	11.3525740542596	10.215535586651	6.21621140777682	9.10045929243542	14.8789317069222
AT1G08820	0.2959968365614	5.97363744139209	0.141279768552647	0.268404901294692	241	477	1303	712	1581	56.9993822307619	52.9653312481797	55.8601618229876	68.9311384703619	80.2852936131195
AT1G08830	0.349763292674751	5.64303656563917	0.273064250091191	0.435728108654948	272	283	791	710	1015	64.3312529741379	31.4238757719808	33.9105049900101	68.7375116769058	51.543056936949
AT1G08840	0.000836095364711194	5.1376836952719	0.975913837833964	0.991977550571502	126	304	873	426	646	29.8005068924315	33.7556828080642	37.4258797171667	41.2425070061435	32.804743626866
AT1G08845	0.341424891598321	3.16480068951015	0.317191922457394	0.483358181512606	35	61	186	93	241	8.27791858123098	6.77334424767077	7.9738987713551	9.00364589570738	12.2383021889702
AT1G08860	5.72232777589918	1.80765876345204	7.50091604866577e-18	2.81690706957265e-16	0	0	5	54	200	0	0	0.214352117509546	5.22792342331396	10.1562673767387
AT1G08880	-0.36329907212509	5.61478419398585	0.11443720886981	0.227593444373472	224	512	1053	495	790	52.9786789198783	56.8516763083186	45.1425559475103	47.922631380378	40.1172561381179
AT1G08890	-0.157242873799775	4.08793134266131	0.628145532164531	0.760341271343372	60	130	511	130	412	14.1907175678245	14.434995937659	21.9067864094756	12.5857415746447	20.9219107960818
AT1G08900	-0.200438465871353	5.04870233301852	0.405324279268772	0.572174167797421	137	285	852	252	788	32.4021384465327	31.6459526325602	36.5256008236266	24.3969759754652	40.0156934643505
AT1G08910	0.595796132690376	5.70060325826244	0.0246394132178403	0.0677704063568099	109	361	1353	754	1261	25.7798035815479	40.0848733345762	58.0036829980831	72.9973011329394	64.0352658103376
AT1G08920	1.19113199636508	5.62902525144891	9.79255074063704e-07	8.27844463451775e-06	167	227	686	696	1761	39.4974972304449	25.2057236757585	29.4091105223097	67.3821241227133	89.4259342521844
AT1G08930	-0.384500080332204	7.56003492246268	0.107820124438471	0.217655953840422	1019	1728	3851	1660	3482	241.005686693553	191.874407540575	165.094000905852	160.71023856854	176.820615029021
AT1G08940	1.25022285538922	3.19880757906971	0.000572833366051274	0.00270888299226618	22	35	166	115	345	5.20326310820233	3.88634506013897	7.11649030131692	11.1335406237242	17.5195612248743
AT1G08960	0.665772347847884	4.43810979232033	0.0209488030796523	0.0592853089965319	43	144	541	289	596	10.1700142569409	15.9895339617146	23.1928991145328	27.9790716544025	30.2656767826814
AT1G08970	0.235347992647036	5.66870423565657	0.231456013750132	0.387802084057298	183	402	1135	590	1197	43.2816885818648	44.6374489764533	48.6579306746669	57.1199040695414	60.7852602497812
AT1G08980	-0.668545008340686	6.68055378882143	0.00158590656091367	0.0066331992912755	491	1103	2534	807	1618	116.127372096697	122.475388609522	108.633653153838	78.1284111595253	82.1642030778162
AT1G08990	-0.305001045271387	2.29383933037179	0.528972985824365	0.682642815849777	22	28	152	31	114	5.20326310820233	3.10907604811117	6.51630437229019	3.00121529856913	5.78907240474107
AT1G09000	0.345843394064511	3.68135434479786	0.275896160757588	0.438525975559892	53	75	286	161	296	12.5351338515783	8.32788227172636	12.260941121546	15.5869568732139	15.0312757175733
AT1G09010	-0.24672280101446	7.09590239799355	0.251329359575869	0.411158181595062	509	1291	3684	1375	2494	120.384587367045	143.350613503983	157.934640181033	133.11842050105	126.648654187932
AT1G09020	0.0447689629862886	6.46169615181874	0.81624421328519	0.894268448196243	323	764	2090	977	1870	76.3933629067887	84.8333607413192	89.5991851189901	94.5866886032915	94.961099972507
AT1G09040	-0.053545950008614	4.02808889526728	0.910972086064273	0.953646880564541	52	118	502	157	360	12.2986218921146	13.1025347741828	21.5209525979584	15.1997032863017	18.2812812781297
AT1G09050	-0.156223208649484	4.14943491276475	0.579857288912445	0.72283476563424	82	128	460	174	356	19.3939806760269	14.2129190770797	19.7203948108782	16.8455310306783	18.0781559305949
AT1G09060	0.487359733288135	6.93940074196557	0.0165124838240123	0.0489173946323515	381	907	2659	1625	3060	90.1110565556858	100.711856272744	113.992456091576	157.321769683059	155.390890864102
AT1G09070	0.985313393376154	8.10925724681858	0.00264237407050979	0.0102981963083481	1207	1432	2825	4725	7240	285.469935072737	159.007032174829	121.108946392893	457.443299539972	367.656879037941
AT1G09080	4.90181181678235	2.48418864848212	3.3140715474657e-17	1.15817214426558e-15	3	2	9	168	183	0.709535878391227	0.22207686057937	0.385833811517182	16.2646506503101	9.29298464971592
AT1G09090	-1.82552076646345	3.98114007296659	6.60926741966761e-09	8.1055534254079e-08	88	156	615	62	144	20.8130524328093	17.3219951251908	26.3653104536741	6.00243059713825	7.31251251125187
AT1G09100	0.213603561442476	5.03267785041191	0.316128330440442	0.482364359084365	122	256	725	364	785	28.8544590545766	28.4258381541593	31.0810570388841	35.2400764090052	39.8633494536995
AT1G09130	-0.148219393699711	7.19263623750246	0.494176034568854	0.652417831019922	656	1303	3231	1572	2703	155.151845408215	144.683074667459	138.514338334668	152.190659656473	137.261953596624
AT1G09140	0.163039409477616	6.07674772077538	0.419975515457305	0.584999145311657	227	512	1750	750	1573	53.6882147982695	56.8516763083186	75.023241128341	72.6100475460273	79.87904291805
AT1G09150	-0.332865769928073	5.51053627442765	0.110149664489923	0.221209570318242	205	437	1079	427	825	48.4849516900672	48.5237940365923	46.2571869585599	41.3393204028715	41.8946029290472
AT1G09157	3.79033134384884	0.0865325514520711	2.73271565315547e-05	0.000176098162312302	2	0	2	13	48	0.473023918927484	0	0.0857408470038183	1.25857415746447	2.43750417041729
AT1G09160	0.472556684856327	5.79133281992098	0.0182846315134883	0.0530887069609561	171	446	1111	673	1482	40.4435450682999	49.5231399091994	47.629040510621	65.1554159979685	75.2579412616339
AT1G09170	-0.682652840168174	1.81161390380834	0.11346573850624	0.226342684143545	17	35	91	24	59	4.02070331088362	3.88634506013897	3.90120853867373	2.32352152147287	2.99609887613792
AT1G09180	3.83139642614986	1.51888421612752	9.21590628555779e-11	1.51753821336097e-09	3	1	10	67	107	0.709535878391227	0.111038430289685	0.428704235019091	6.48649758077844	5.43360304655521
AT1G09190	1.20829054021396	2.02342659649274	0.00546328886032069	0.0193096483406487	5	25	67	74	99	1.18255979731871	2.77596075724212	2.87231837462791	7.16419135787469	5.02735235148566
AT1G09195	-0.189374061643159	3.94002168353541	0.511266786153829	0.667348664011014	65	127	393	150	300	15.3732773651432	14.10188064679	16.8480764362503	14.5220095092055	15.2344010651081
AT1G09200	-0.0588852898836394	5.81131568862937	0.822532370071104	0.897960546311424	223	592	1062	678	972	52.7421669604145	65.7347507314934	45.5283897590275	65.6394829816087	49.3594594509502
AT1G09210	-0.1097691167399	7.39525541104877	0.618686488516214	0.753941696063303	657	1538	4061	1905	3030	155.388357367679	170.777105785535	174.096789841253	184.429520766909	153.867450757592
AT1G09220	0.371471919397911	1.47386139748874	0.465857076211468	0.62764392801498	9	22	50	23	80	2.12860763517368	2.44284546637307	2.14352117509546	2.22670812474484	4.06250695069549
AT1G09230	-0.639833093604982	4.7661643019653	0.0124779691441752	0.0387973090610731	103	252	909	208	454	24.3607318247654	27.9816844330006	38.9692149632354	20.1371865194316	23.0547269451969
AT1G09240	-7.03837264582049	2.43763920026227	3.13933390626364e-22	1.76060840265603e-20	27	93	224	0	2	6.38582290552104	10.3265740169407	9.60297486442765	0	0.101562673767387
AT1G09250	0.321853045639809	4.69966001184739	0.156839192019508	0.290168974174698	92	191	575	315	620	21.7591002706643	21.2083401853298	24.6504935135977	30.4962199693314	31.48442886789
AT1G09270	-0.101393775498868	6.22614276434403	0.615328871173898	0.751452568776625	311	647	1783	740	1575	73.5552193932238	71.8418643974261	76.437965103904	71.6419135787469	79.9806055918174
AT1G09280	-0.530482216063674	5.46697094255921	0.012409433690572	0.0386182891551021	181	417	1314	369	753	42.8086646629373	46.3030254307986	56.3317364815086	35.7241433926454	38.2383466734213
AT1G09290	-0.715377810868796	4.0721417972251	0.0106786420758641	0.0340540768340865	73	193	438	118	281	17.2653730408532	21.4304170459092	18.7772454938362	11.4239808139083	14.2695556643179
AT1G09300	0.227730745583666	4.46491662491187	0.344987373916534	0.512295831346908	65	193	512	241	543	15.3732773651432	21.4304170459092	21.9496568329775	23.3320286114568	27.5742659278456
AT1G09310	0.452551927892968	7.07983072326614	0.0386829104029819	0.0975283537622522	533	1030	2296	1669	3529	126.060874394175	114.369583198375	98.4304923603834	161.581559139093	179.207337862555
AT1G09320	0.18446603487915	3.55053143553966	0.531215291470491	0.684304204445293	33	84	325	134	262	7.80489466230349	9.32722814433352	13.9328876381205	12.9729951615569	13.3047102635277
AT1G09330	0.071897843997637	5.09256507208932	0.793085298896056	0.878722965364443	157	279	662	318	854	37.1323776358075	30.9797220508221	28.3802203582638	30.7866601595156	43.3672616986743
AT1G09340	-1.0152374303509	8.52469210486318	3.79798647286448e-05	0.000237155428221423	2053	4182	8784	2787	4145	485.559052779063	464.362715471462	376.57380004077	269.818936681037	210.48864138291
AT1G09350	-0.824859069975815	2.77347991961563	0.0669255540525965	0.150548674256202	22	62	256	61	75	5.20326310820233	6.88438267796046	10.9748284164887	5.90561720041022	3.80860026627702
AT1G09380	5.29996230625797	1.34786753043964	4.52891799638056e-11	7.72840300221745e-10	1	1	2	28	153	0.236511959463742	0.111038430289685	0.0857408470038183	2.71077510838502	7.76954454320512
AT1G09390	0.532432956539721	5.63347177370474	0.00806316409080728	0.0268725533373169	174	339	986	653	1277	41.1530809466911	37.6420278682032	42.2702375728824	63.2191480634077	64.8477672004767
AT1G09400	0.700385995344392	3.02085884696095	0.0415969068911792	0.103286365519695	19	52	174	94	246	4.4937272298111	5.77399837506361	7.45945368933219	9.10045929243542	12.4922088733886
AT1G09410	1.2192081534486	2.22956902026869	0.00285939586856187	0.0110296359504452	10	18	86	76	134	2.36511959463742	1.99869174521433	3.68685642116418	7.35781815133076	6.80469914241494
AT1G09415	0.65123342498877	4.00424109146549	0.0194686457926263	0.0558894199583841	43	130	286	215	431	10.1700142569409	14.434995937659	12.260941121546	20.8148802965278	21.8867561968719
AT1G09420	0.772540660085572	5.09575292460639	0.000483355410518302	0.0023380424261241	86	248	652	438	1052	20.3400285138818	27.5375307118418	27.9515161232448	42.4042677668799	53.4219664016456
AT1G09421	0.673335248990136	3.38599410054925	0.0383027756703679	0.0967314364546808	21	77	226	141	278	4.96675114873859	8.54995913230573	9.68871571143146	13.6506889386531	14.1172116536668
AT1G09430	-0.396763392185139	6.75860362422831	0.0765645277309089	0.1675086723732	553	1026	2336	938	2003	130.791113583449	113.925429477217	100.14530930046	90.8109661308981	101.715017778038
AT1G09440	-0.588183705896888	3.81159018194256	0.0870998700362014	0.185024872116488	72	145	324	75	308	17.0288610813894	16.1005723920043	13.8900172146186	7.26100475460273	15.6406517601776
AT1G09450	0.490803050092774	3.19694404847392	0.139618677592338	0.26582904076033	22	81	179	113	235	5.20326310820233	8.99411285346447	7.67380580684173	10.9399138302681	11.933614167668
AT1G09460	-0.761164619225122	5.74498251950352	0.000211245699803395	0.00111739229826404	266	517	1519	393	829	62.9121812173554	57.4068684597671	65.1201732994	38.0476649141183	42.097728276582
AT1G09470	0.563590488106848	2.80987787562323	0.113403874388205	0.226254244362979	16	54	147	101	158	3.78419135141988	5.99607523564298	6.30195225478064	9.77815306953167	8.02345122762359
AT1G09480	1.07438258542483	1.8420611520885	0.025191181516965	0.0690007968406777	10	19	51	33	137	2.36511959463742	2.10973017550401	2.18639159859737	3.1948420920252	6.95704315306602
AT1G09486	-0.123316224736262	1.57392430054495	0.896786365952754	0.944437198040509	7	20	93	19	72	1.6555837162462	2.2207686057937	3.98694938567755	1.83945453783269	3.65625625562594
AT1G09490	-0.625558528382998	5.5123680943225	0.0183718179816342	0.0533125648621593	275	403	1024	294	882	65.0407888525291	44.748487406743	43.8993136659549	28.4631386380427	44.7891391314177
AT1G09500	2.27845502461634	4.34529003486507	9.47411012015757e-16	2.869786680093e-14	35	51	200	339	928	8.27791858123098	5.66295994477393	8.57408470038183	32.8197414908043	47.1250806280676
AT1G09520	-0.316504905636245	4.55787699390708	0.228420625417743	0.384147095387157	88	223	646	242	391	20.8130524328093	24.7615699545997	27.6942935822333	23.4288420081848	19.8555027215242
AT1G09530	0.400765088234967	4.66541198581751	0.0945217380275933	0.196951322645161	89	209	471	291	672	21.0495643922731	23.2070319305441	20.1919694693992	28.1726984478586	34.1250583858421
AT1G09540	-3.007263406693	0.925125971226577	3.31551242820336e-07	3.05979394454402e-06	11	27	67	2	10	2.60163155410116	2.99803761782149	2.87231837462791	0.193626793456073	0.507813368836936
AT1G09560	-0.281487633707689	7.0187999320866	0.217677062055027	0.370708507694679	663	1157	2711	1169	2558	156.807429124461	128.471463845165	116.221718113676	113.174860775074	129.898659748488
AT1G09570	-1.41939229212129	8.61801294827164	1.03876034885979e-10	1.69594672246661e-09	2312	4301	11329	2067	4230	546.815650280172	477.576288675934	485.679027853129	200.113291036851	214.805055018024
AT1G09575	0.661321965107067	4.55438134078975	0.0360123262397699	0.0920715881569735	107	134	346	257	756	25.3067796626204	14.8791496588178	14.8331665316606	24.8810429591053	38.3906906840723
AT1G09580	0.206195757625206	3.74345470043676	0.470792537420738	0.632319058486004	34	115	339	147	318	8.04140662176724	12.7694194833138	14.5330735671472	14.2315693190213	16.1484651290146
AT1G09590	-0.426655168477281	6.38126123565631	0.0600370846815013	0.138124491993578	363	881	1956	833	1276	85.8538412853384	97.8248570852123	83.8545483697343	80.6455594744543	64.796985863593
AT1G09600	-0.216607581513283	2.14829572460929	0.676473287891365	0.794681338253536	13	41	121	48	72	3.07465547302865	4.55257564187708	5.18732124373101	4.64704304294574	3.65625625562594
AT1G09610	0.313641593477756	1.62554664937514	0.549319001599746	0.699553126270803	15	21	52	35	72	3.54767939195613	2.33180703608338	2.22926202209927	3.38846888548127	3.65625625562594
AT1G09620	-0.379070127620889	8.21223258737962	0.0984471635929673	0.203050276055615	1253	3044	7178	3088	4512	296.349485208069	338.000981801801	307.723899896704	298.959769096176	229.125392019225
AT1G09630	-0.0730013387341179	4.71517040280592	0.773654210827747	0.865194699012538	98	258	584	279	524	23.1781720274467	28.6479150147387	25.0363273251149	27.0109376871221	26.6094205270554
AT1G09640	-0.337158711215341	7.81532218642073	0.133463314270537	0.256738681978161	971	2226	5398	2362	3552	229.653112639294	247.171545824838	231.414546063305	228.673243071622	180.37530861088
AT1G09645	0.292299856209117	4.69221435983581	0.357741460160234	0.525067768935963	136	174	401	290	650	32.1656264870689	19.3206868704052	17.1910398242656	28.0758850511305	33.0078689744008
AT1G09650	0.179212959129687	0.548641352737908	0.844821822207433	0.912584805360278	6	16	17	16	30	1.41907175678245	1.77661488463496	0.728797199532455	1.54901434764858	1.52344010651081
AT1G09660	-0.868633814776779	5.61945718343747	0.000376583097722058	0.00187255325379527	176	517	1734	342	721	41.6261048656186	57.4068684597671	74.3373143523104	33.1101816809884	36.6133438931431
AT1G09680	0.38914808086448	1.9818451168569	0.41303710828873	0.578678919922379	2	35	105	44	93	0.473023918927484	3.88634506013897	4.50139446770046	4.2597894560336	4.7226643301835
AT1G09690	-0.761570442888638	7.075969825405	0.00139887963852816	0.00593191179249916	645	1504	3396	1191	1671	152.550213854114	167.001799155686	145.587958212483	115.304755503091	84.855613932652
AT1G09700	0.293633226777119	3.98737699053928	0.328072420037544	0.494858755572077	34	145	388	180	390	8.04140662176724	16.1005723920043	16.6337243187407	17.4264114110465	19.8047213846405
AT1G09710	-0.26619398020633	4.23876517363692	0.460771321366406	0.622922736864858	44	193	595	183	346	10.4065262164047	21.4304170459092	25.5079019836359	17.7168516012307	17.570342561758
AT1G09730	-0.0825446782096543	6.52663892031994	0.689547727095971	0.804462734291231	382	820	2107	937	1919	90.3475685151495	91.0515128375416	90.3279823185225	90.7141527341701	97.449385479808
AT1G09740	-0.126039733388954	4.44991011373589	0.654322218053308	0.779530887265515	99	175	521	159	560	23.4146839869105	19.4317253006948	22.3354906444947	15.3933300797578	28.4375486548684
AT1G09750	-1.87951998877484	7.04355827997004	1.48960658623223e-11	2.68497459954885e-10	609	1894	4289	670	817	144.035783313419	210.306786968663	183.871246399688	64.8649758077843	41.4883522339777
AT1G09760	-0.329372276823645	5.91626824741041	0.116939117807828	0.231337828367321	277	590	1365	577	1074	65.5138127714566	65.512673870914	58.518128080106	55.861329912077	54.5391558130869
AT1G09770	-0.329854404029387	7.37391875678041	0.14590355447268	0.275020668102996	617	1623	4571	1720	2679	145.927878989129	180.215372360158	195.960705827227	166.519042372223	136.043201511415
AT1G09780	-0.12383805926927	7.24904206976497	0.562170094790877	0.708763405734258	638	1348	3565	1666	2813	150.894630137868	149.679804030495	152.833059784306	161.291118948909	142.84790065383
AT1G09790	-0.892282815778395	0.0704047450064055	0.133430853185238	0.256738681978161	5	13	21	5	16	1.18255979731871	1.4434995937659	0.900278893540092	0.484066983640182	0.812501390139097
AT1G09794	1.42228964336569	2.0932030429062	0.0025035789692446	0.00983522299270504	7	29	43	49	169	1.6555837162462	3.22011447840086	1.84342821058209	4.74385643967378	8.58204593334421
AT1G09795	0.0114426334606149	5.89825939112042	0.966883987911303	0.987317260489667	247	545	1219	585	1379	58.4184539875443	60.5159445078782	52.2590462488272	56.6358370859013	70.0274635626134
AT1G09800	0.177234493592698	3.38702006021528	0.579836397594473	0.72283476563424	36	92	220	110	251	8.51443054069472	10.215535586651	9.43149317042001	10.649473640084	12.7461155578071
AT1G09810	-0.122209724806079	4.6470311822671	0.604329539174793	0.742980262598625	113	200	601	232	545	26.7258514194029	22.207686057937	25.7651245246474	22.4607080409044	27.675828601613
AT1G09812	0.936650606369534	0.475315621200056	0.159500652934834	0.294038042113628	5	7	17	11	47	1.18255979731871	0.777269012027794	0.728797199532455	1.0649473640084	2.3867228335336
AT1G09815	0.410464119759213	4.35189625509898	0.113711823765109	0.226641128381006	55	183	415	258	497	13.0081577705058	20.3200327430123	17.7912257532923	24.9778563558334	25.2383244311957
AT1G09820	0.612314510029511	3.22663562479201	0.0932353224559051	0.19481887313368	15	77	209	128	233	3.54767939195613	8.54995913230573	8.95991851189901	12.3921147811887	11.8320514939006
AT1G09830	-0.149859862829257	5.06085455694518	0.572768266570557	0.717631968006002	102	336	888	353	628	24.1242198653017	37.3089125773341	38.0689360696953	34.1751290449968	31.8906795629596
AT1G09840	-0.00467528655481861	5.87770529895017	0.99822255730153	1	193	530	1514	602	1298	45.6468081765022	58.850368053533	64.9058211818904	58.2816648302779	65.9141752750343
AT1G09850	0.695618718896087	5.1368824759382	0.00082519897695667	0.00373601326976336	103	236	699	464	1006	24.3607318247654	26.2050695483656	29.9664260278345	44.9214160818089	51.0860249049957
AT1G09860	1.25360769639514	0.933213522650103	0.034073891954879	0.0881360775143144	7	10	17	25	60	1.6555837162462	1.11038430289685	0.728797199532455	2.42033491820091	3.04688021302161
AT1G09870	0.264781325959945	5.29037892674205	0.209456216364275	0.360189734248871	129	320	882	413	1023	30.5100427708227	35.5322976926991	37.8117135286839	39.983932848679	51.9493076320185
AT1G09880	1.42816976159086	1.20655912573483	0.00544193073285114	0.019240592221517	7	9	26	35	71	1.6555837162462	0.999345872607163	1.11463101104964	3.38846888548127	3.60547491874224
AT1G09890	2.89147822049317	1.24172852752711	1.33151751255576e-05	9.1760999895588e-05	5	2	11	27	119	1.18255979731871	0.22207686057937	0.471574658521	2.61396171165698	6.04297908915954
AT1G09900	-0.022153746283575	4.15892197126615	0.981130570471578	0.994631935724998	52	181	434	199	352	12.2986218921146	20.097955882433	18.6057637998286	19.2658659488792	17.8750305830601
AT1G09910	-0.293401496658332	5.37396855451031	0.233188224174935	0.389716119178772	142	346	1326	370	818	33.5846982438514	38.419296880231	56.8461815635315	35.8209567893734	41.5391335708613
AT1G09920	0.137375006902426	5.20925973418764	0.534891595408434	0.687114223325872	146	306	790	363	934	34.5307460817064	33.9777596686436	33.8676345665082	35.1432630122772	47.4297686493698
AT1G09930	6.15143639135657	0.524416700395362	1.997382522714e-09	2.66799532788912e-08	1	0	0	26	64	0.236511959463742	0	0	2.51714831492894	3.25000556055639
AT1G09932	4.41461574564043	4.6615934609656	4.80440763488287e-22	2.64530183917522e-20	25	12	36	534	1354	5.91279898659356	1.33246116347622	1.54333524606873	51.6983538527714	68.7579301405211
AT1G09940	1.54445924561603	6.57065143935648	8.39977641472638e-15	2.236731394667e-13	210	461	1250	1637	3384	49.6675114873859	51.1887163635447	53.5880293773864	158.483530443796	171.844044014419
AT1G09950	5.10333722715542	4.40891710430755	6.66285947777512e-30	6.87184575310241e-28	15	7	19	459	1149	3.54767939195613	0.777269012027794	0.814538046536273	44.4373490981687	58.3477560793639
AT1G09960	1.76195330909156	4.04842377616375	6.03227201523916e-10	8.71177098484983e-09	27	62	234	312	568	6.38582290552104	6.88438267796046	10.0316790994467	30.2057797791473	28.8437993499379
AT1G09970	1.57398535634457	8.39137201424845	1.1643568211309e-12	2.37855036417108e-11	788	1457	4484	6789	10128	186.371424057429	161.782992932071	192.230978982561	657.266150386639	514.313379958048
AT1G09980	0.366779964733819	6.18874333399354	0.0703391062860602	0.156347742242028	220	591	1641	899	1791	52.0326310820233	65.6237123012037	70.3503649666329	87.0352436585047	90.9493743586952
AT1G09995	0.369333868099618	3.12091235369039	0.344796389692499	0.512120131174465	35	71	142	77	264	8.27791858123098	7.88372855056762	6.0876001372711	7.4546315480588	13.4062729372951
AT1G10000	-1.03999539636342	1.91938376837892	0.02464963750244	0.06778089292679	19	30	131	17	61	4.4937272298111	3.33115290869054	5.6160254787501	1.64582774437662	3.09766154990531
AT1G10020	-1.56014292549395	5.97144102401239	4.12278686203365e-11	7.09094688562065e-10	267	740	2376	296	646	63.1486931768192	82.1684384143668	101.860126240536	28.6567654314988	32.804743626866
AT1G10030	-0.665343696890989	4.04068585526607	0.0189442176488862	0.0547107763625735	86	150	444	115	288	20.3400285138818	16.6557645434527	19.0344680348477	11.1335406237242	14.6250250225037
AT1G10040	2.24700396064957	3.38905553706589	3.0575129833823e-12	5.94163575437979e-11	15	34	96	198	412	3.54767939195613	3.77530662984928	4.11556065618328	19.1690525521512	20.9219107960818
AT1G10050	0.980918421628242	5.37556072844932	2.87718582222938e-06	2.22340423389605e-05	104	241	789	644	1210	24.5972437842292	26.760261699814	33.8247641430063	62.3478274928554	61.4454176292692
AT1G10060	-0.797446084020381	4.12179688698083	0.0189230208434047	0.0546646298043751	97	192	391	84	347	22.941660067983	21.3193786156195	16.7623355892465	8.13232532515505	17.6211238986417
AT1G10070	-1.63665320204241	6.85352294613977	4.26998322075746e-09	5.41898290735144e-08	803	1149	3276	416	1355	189.919103449385	127.583156402848	140.443507392254	40.2743730388631	68.8087114774048
AT1G10090	0.702398581149982	6.42838465511605	0.000595546677955334	0.00280750131817383	284	553	1623	1085	2595	67.1693964877028	61.4042519501957	69.5786973435985	105.042535449919	131.777569213185
AT1G10095	0.00419795433125883	3.61917764333282	0.956678333416758	0.981133585731011	33	103	353	107	302	7.80489466230349	11.4369583198375	15.1332594961739	10.3590334498999	15.3359637388755
AT1G10110	0.161675846555719	1.73276899468257	0.822212325978665	0.897842950530261	17	24	56	21	101	4.02070331088362	2.66492232695244	2.40074371610691	2.03308133128876	5.12891502525305
AT1G10120	0.0380791368059819	5.39933401102669	0.843534789072146	0.911895697175191	147	397	957	469	886	34.7672580411701	44.0822568250049	41.026995291327	45.405483065449	44.9922644789525
AT1G10130	-0.120455650325065	6.40234168473533	0.587248219391686	0.728863463610122	296	749	2310	805	1820	70.0075400012677	83.1677842869739	99.0306782894101	77.9347843660693	92.4220331283223
AT1G10140	0.0745447860828755	5.22803213084648	0.751181180825443	0.850107441825033	156	249	961	369	904	36.8958656763438	27.6485691421315	41.1984769853347	35.7241433926454	45.906328542859
AT1G10150	-0.715530167128494	5.25796758824981	0.00216545663173791	0.00870422995529175	211	353	987	256	665	49.9040234468496	39.1965658922587	42.3131079963843	24.7842295623773	33.7695890276562
AT1G10155	0.0232597462346614	0.606439289118369	0.995814355836216	1	4	10	38	11	35	0.946047837854969	1.11038430289685	1.62907609307255	1.0649473640084	1.77734679092928
AT1G10170	0.371213172833113	7.35039048016164	0.0905470158176706	0.190585918908214	477	1278	3903	2194	3651	112.816204664205	141.907113910217	167.323262927951	212.408592421312	185.402660962365
AT1G10180	-0.0500811565560544	5.61680002996412	0.847802922336427	0.914219267963436	158	465	1258	516	1016	37.3688895952713	51.6328700847034	53.9309927654017	49.9557127116668	51.5938382738327
AT1G10200	-0.762464995977995	5.680522935737	0.000212550481835422	0.00112229396934118	249	543	1355	366	811	58.8914779064718	60.2938676472989	58.0894238450869	35.4337032024613	41.1836642126755
AT1G10210	-0.457112803413618	4.34249772665314	0.0759152767370693	0.166432672755273	103	173	521	171	363	24.3607318247654	19.2096484401155	22.3354906444947	16.5550908404942	18.4336252887808
AT1G10220	-0.115441443495227	0.536887811690374	0.804839161879836	0.886656648584064	11	7	24	6	41	2.60163155410116	0.777269012027794	1.02889016404582	0.580880380368218	2.08203481223144
AT1G10230	0.302470526828616	3.63925791894825	0.345779029966779	0.513075024955268	46	112	216	145	300	10.8795501353321	12.4363041924447	9.26001147641237	14.0379425255653	15.2344010651081
AT1G10240	-0.321700858032095	4.73040697890201	0.170105354687729	0.308874743572884	106	255	689	247	489	25.0702677031567	28.3147997238696	29.5377217928154	23.912908991825	24.8320737361262
AT1G10270	0.413515000412825	4.61538421556777	0.14812876737299	0.278191463733312	54	174	681	328	562	12.7716458110421	19.3206868704052	29.1947584048001	31.7547941267959	28.5391113286358
AT1G10280	0.538626755618373	3.43123665176021	0.0832822328089126	0.178910409294741	35	66	235	130	293	8.27791858123098	7.3285363991192	10.0745495229486	12.5857415746447	14.8789317069222
AT1G10290	0.102072097697694	7.30439661930911	0.631454588257936	0.762818212749259	508	1371	3997	1929	3158	120.148075407581	152.233687927158	171.353082737131	186.753042288382	160.367461878704
AT1G10300	-0.71297747286219	0.748507919736238	0.406282857194273	0.572936600390749	0	19	57	6	31	0	2.10973017550401	2.44361413960882	0.580880380368218	1.5742214433945
AT1G10310	0.240705658002118	4.42588764784414	0.337007321672686	0.503842865374459	60	170	554	257	489	14.1907175678245	18.8765331492464	23.7502146200577	24.8810429591053	24.8320737361262
AT1G10320	0.0904075809254681	4.30105777562979	0.734991528836658	0.838636043939204	46	161	597	246	372	10.8795501353321	17.8771872766393	25.5936428306398	23.8160955950969	18.890657320734
AT1G10330	0.168729317319644	2.08868230270451	0.705429272306515	0.816549954101919	15	21	119	39	106	3.54767939195613	2.33180703608338	5.10158039672719	3.77572247239342	5.38282170967152
AT1G10340	1.16307793031586	3.98347230767075	0.0206182814562663	0.0585301188009986	79	65	106	174	649	18.6844447976356	7.21749796882951	4.54426489120237	16.8455310306783	32.9570876375171
AT1G10350	-0.181413354853423	4.14783467296297	0.529213862237876	0.682807633446965	65	155	479	184	329	15.3732773651432	17.2109566949011	20.5349328574145	17.8136649979587	16.7070598347352
AT1G10360	-0.157914168096038	5.29059505745533	0.451489939116469	0.614534115236852	162	348	948	388	781	38.3149374331262	38.6413737408103	40.6411614798099	37.5635979304781	39.6602241061647
AT1G10370	1.34993674667842	6.19688522230374	1.78989264735295e-10	2.80739616045871e-09	159	446	992	1304	2283	37.605401554735	49.5231399091994	42.5274601138939	126.244669333359	115.933792105472
AT1G10380	0.15441079879272	4.571958061846	0.537420112720981	0.68910627953543	75	163	677	294	486	17.7383969597807	18.0992641372186	29.0232767107925	28.4631386380427	24.6797297254751
AT1G10390	-0.0511760648530444	7.40602667168513	0.845598947015057	0.91296610007961	542	1558	4581	2024	3014	128.189482029348	172.997874391329	196.389410062246	195.950314977546	153.054949367452
AT1G10400	0.0591686478663182	1.3569332487932	0.837188416128254	0.907773459264561	6	13	81	30	44	1.41907175678245	1.4434995937659	3.47250430365464	2.90440190184109	2.23437882288252
AT1G10410	0.398840914810925	5.73448943434001	0.0476220414277006	0.115050618162606	197	402	1041	638	1366	46.5928560143572	44.6374489764533	44.6281108654874	61.7669471124872	69.3673061831254
AT1G10417	-0.411270311287511	1.89910951429406	0.426986967456577	0.591675544169249	11	27	126	21	82	2.60163155410116	2.99803761782149	5.40167336124055	2.03308133128876	4.16406962446287
AT1G10430	-0.082781390621539	5.31978334910575	0.697242451347134	0.810656978214597	161	357	931	374	892	38.0784254736625	39.6407196134175	39.9123642802774	36.2082103762856	45.2969525002547
AT1G10450	-0.0635724025202145	6.29797505494294	0.772850540615171	0.864674501975925	289	737	1876	857	1549	68.3519562850215	81.8353231234977	80.4249144895815	82.9690809959272	78.6602908328413
AT1G10460	-0.402685801577026	1.41429079847501	0.592873245611816	0.733992214074869	3	22	96	22	43	0.709535878391227	2.44284546637307	4.11556065618328	2.1298947280168	2.18359748599882
AT1G10470	-1.03348517992958	6.9422185691163	6.52716045739313e-06	4.75219537020189e-05	724	1276	3092	786	1652	171.234658651749	141.685037049638	132.555349467903	76.0953298282366	83.8907685318618
AT1G10480	2.07885246763626	2.60618987499072	1.04573067970953e-07	1.05687780884793e-06	7	24	60	93	258	1.6555837162462	2.66492232695244	2.57222541011455	9.00364589570738	13.1015849159929
AT1G10490	-0.167868735962096	6.01850240930066	0.404801482727767	0.571801570466999	263	593	1571	639	1293	62.2026453389642	65.8457891617831	67.3494353214992	61.8637605092152	65.6602685906158
AT1G10500	-0.239547224254007	5.7086560360055	0.317990157601648	0.484262133102076	279	445	1058	436	1137	65.9868366903841	49.4121014789097	45.3569080650199	42.2106409734238	57.7383800367596
AT1G10510	-0.182903463502153	5.74104276299701	0.386018689895441	0.553328349861649	200	526	1304	539	1030	47.3023918927484	58.4062143323742	55.9030322464895	52.1824208364116	52.3047769902044
AT1G10520	-0.0574409023014535	2.53479836812725	0.970314013089046	0.989120542825404	16	48	163	64	107	3.78419135141988	5.32984465390487	6.98787903081119	6.19605739059433	5.43360304655521
AT1G10522	-1.30766627599031	6.77101954604907	3.09545389163576e-07	2.87049042240592e-06	502	1520	2942	716	1039	118.729003650799	168.778414040321	126.124785942617	69.318392057274	52.7618090221576
AT1G10530	0.689603575278802	1.37305731624575	0.160196720942639	0.294807143431998	9	19	36	34	65	2.12860763517368	2.10973017550401	1.54333524606873	3.29165548875324	3.30078689744008
AT1G10540	3.11038107930008	1.06277624287586	8.07468273755225e-08	8.34423348582929e-07	2	4	9	39	82	0.473023918927484	0.444153721158739	0.385833811517182	3.77572247239342	4.16406962446287
AT1G10550	-1.11170039978066	3.99630946532452	0.00207514154082146	0.00838904734179504	47	179	628	85	228	11.1160620947959	19.8758790218536	26.9226259591989	8.22913872188309	11.5781448094821
AT1G10560	-0.884993377756105	3.36863861010376	0.0189668110426168	0.0547334157199315	69	102	228	57	180	16.3193252029982	11.3259198895479	9.77445655843528	5.51836361349807	9.14064063906484
AT1G10570	-0.00306672335193158	5.28681700807627	1	1	155	304	980	420	818	36.65935371688	33.7556828080642	42.0130150318709	40.6616266257753	41.5391335708613
AT1G10580	1.12765576996949	5.14004821468304	0.00010360607048125	0.000590761366824453	53	219	721	626	954	12.5351338515783	24.317416233441	30.9095753448765	60.6051863517508	48.4453953870437
AT1G10585	8.60023675116677	4.25481582396352	6.15495367632364e-67	5.00516098378887e-64	0	0	4	387	1163	0	0	0.171481694007637	37.4667845337501	59.0586947957356
AT1G10590	-0.46498273984147	6.00706622999202	0.0329809186798158	0.0857179549658692	317	659	1405	533	1165	74.9742911500063	73.1743255609023	60.2329450201823	51.6015404560434	59.160257469503
AT1G10600	-0.475904611398116	4.95392076606482	0.0328001039283496	0.0853214317614538	146	300	771	241	586	34.5307460817064	33.3115290869054	33.0530965199719	23.3320286114568	29.7578634138444
AT1G10610	-0.699015613876052	4.32181380375281	0.0160835537132152	0.0478494238314966	91	153	690	145	330	21.5225883112005	16.9888798343218	29.5805922163173	14.0379425255653	16.7578411716189
AT1G10630	-0.0870529494332856	6.09092475357852	0.677759142429548	0.795585700079046	312	605	1402	686	1423	73.7917313526876	67.1782503252593	60.1043337496766	66.4139901554329	72.261842385496
AT1G10640	1.36045901488407	4.49349505719067	3.94928584949282e-05	0.000245659754974483	33	155	322	475	538	7.80489466230349	17.2109566949011	13.8042763676147	45.9863634458173	27.3203592434271
AT1G10650	1.40231766472193	4.95339313621016	4.27464726192679e-09	5.42164769399628e-08	84	154	387	440	1192	19.8670045949543	17.0999182646115	16.5908538952388	42.597894560336	60.5313535653627
AT1G10657	0.0346406119396913	3.56480868257611	0.965143720967192	0.986370538109501	52	120	190	99	308	12.2986218921146	13.3246116347622	8.14538046536273	9.5845262760756	15.6406517601776
AT1G10660	-0.100399206371558	5.438493832068	0.636685068904828	0.766564186862971	166	379	1094	418	934	39.2609852709812	42.0835650797905	46.9002433110886	40.4679998323192	47.4297686493698
AT1G10670	-0.301967158933235	7.26674198945848	0.181812711626608	0.324212334618792	758	1446	3248	1522	2710	179.276065273517	160.561570198884	139.243135534201	147.349989820071	137.61742295481
AT1G10680	1.1425941910129	0.328829891615623	0.103106812694704	0.210261124691757	0	2	34	25	17	0	0.22207686057937	1.45759439906491	2.42033491820091	0.863282727022791
AT1G10682	-0.385275338729189	4.83808535985919	0.139238235321596	0.265336999495675	163	245	602	244	540	38.55144939259	27.2044154209728	25.8079949481493	23.6224688016409	27.4219219171945
AT1G10690	0.0626304746033993	2.86156316104844	0.828075357202794	0.901405409943812	18	65	190	77	156	4.25721527034736	7.21749796882951	8.14538046536273	7.4546315480588	7.9218885538562
AT1G10700	0.238089189880298	5.29818756269803	0.253850920895616	0.413847053978341	139	314	879	415	1009	32.8751623654602	34.866067110961	37.6831022581781	40.1775596421351	51.2383689156468
AT1G10710	0.319415261916005	0.112119365518735	0.815530276799777	0.893792469128978	6	10	9	12	23	1.41907175678245	1.11038430289685	0.385833811517182	1.16176076073644	1.16797074832495
AT1G10720	0.12622498630451	5.202919477579	0.625104509006245	0.758228571583018	177	260	744	377	890	41.8626168250824	28.8699918753181	31.8955950854204	36.4986505664697	45.1953898264873
AT1G10730	0.164475444701277	3.56206463412612	0.589331739366014	0.730763061721637	29	110	289	118	293	6.85884682444852	12.2142273318653	12.3895523920517	11.4239808139083	14.8789317069222
AT1G10740	0.0969722207093328	5.49465939513483	0.625728005784218	0.758544075815362	161	346	1157	502	993	38.0784254736625	38.419296880231	49.6010799917089	48.6003251574742	50.4258675255077
AT1G10750	-0.103052969316112	2.64376775935167	0.893044885512273	0.94201217376593	11	59	190	56	133	2.60163155410116	6.5512673870914	8.14538046536273	5.42155021677004	6.75391780553124
AT1G10760	-0.570659580173472	7.91421555315181	0.00941442901852425	0.0307134452695631	913	2473	7299	1974	4025	215.935418990397	274.598038106391	312.911221140435	191.109645141144	204.394880956867
AT1G10780	0.0334289376729743	2.98029209517209	0.895157461930947	0.943395857650534	21	82	181	106	124	4.96675114873859	9.10515128375416	7.75954665384555	10.2622200531719	6.296885773578
AT1G10790	0.724720765232225	0.11518499916003	0.212989542554468	0.364693707339578	1	5	24	19	15	0.236511959463742	0.555192151448424	1.02889016404582	1.83945453783269	0.761720053255404
AT1G10810	0.0401186485813073	2.60677838727428	0.896832491009565	0.944437198040509	21	49	149	67	124	4.96675114873859	5.44088308419456	6.38769310178446	6.48649758077844	6.296885773578
AT1G10820	-0.527872006950412	5.28722572008757	0.013537207874331	0.0415590512686193	166	400	1042	301	714	39.2609852709812	44.4153721158739	44.6709812889893	29.1408324151389	36.2578745349572
AT1G10830	-0.0347990924183046	5.08848272397166	0.885416230866349	0.937799587676947	127	321	770	331	763	30.0370188518953	35.6433361229888	33.01022609647	32.04523431698	38.7461600422582
AT1G10840	-0.464951431060571	7.09930907652852	0.0321062538209336	0.0838881023895204	654	1378	3175	1247	2263	154.678821489287	153.010956939186	136.113594618561	120.726305719861	114.918165367799
AT1G10850	0.289943840013624	5.18883486937601	0.277645178930568	0.440478128470699	86	333	895	514	708	20.3400285138818	36.975797286465	38.3690290342087	49.7620859182107	35.953186513655
AT1G10865	0.336841987102515	4.36223288531527	0.220217324614282	0.373860197070802	85	153	384	211	568	20.1035165544181	16.9888798343218	16.4622426247331	20.4276267096157	28.8437993499379
AT1G10870	0.401077172243135	5.76294387712903	0.0485598253072337	0.116856406381839	160	447	1180	661	1382	37.8419135141988	49.6341783394891	50.5870997322528	63.993655237232	70.1798075732645
AT1G10890	0.181414622410291	5.945292741998	0.360174439482277	0.527731682188066	207	489	1517	683	1459	48.9579756089946	54.2977924116559	65.0344324523961	66.1235499652488	74.0899705133089
AT1G10900	-0.110750634306006	5.71617142543017	0.64775036624521	0.774160419702826	176	437	1537	482	1176	41.6261048656186	48.5237940365923	65.8918409224343	46.6640572229135	59.7188521752236
AT1G10910	-0.758488032297407	6.01945783006245	0.000333703162785549	0.00167788013573719	308	736	1614	469	1018	72.8456835148326	81.724284693208	69.1928635320813	45.405483065449	51.6954009476001
AT1G10920	0.351839788496268	4.42641966184363	0.186182133589674	0.330211295234165	60	142	581	255	535	14.1907175678245	15.7674571011352	24.9077160546092	24.6874161656493	27.1680152327761
AT1G10930	-0.0167329270645265	5.80997091598906	0.966175701562014	0.987040998309941	187	540	1349	647	1078	44.2277364197198	59.9607523564298	57.8322013040754	62.6382676830395	54.7422811606217
AT1G10940	0.156685685983393	6.08961234552351	0.430727347686356	0.595220151119779	248	539	1609	821	1446	58.6549659470081	59.8497139261401	68.9785114145718	79.4837987137178	73.4298131338209
AT1G10950	-0.191888628993145	7.57532656572602	0.373163200830051	0.540100599339387	795	1831	4362	2023	3436	188.027007773675	203.311365860413	187.000787315328	195.853501580818	174.484673532371
AT1G10960	-0.342137522235751	7.35688660698634	0.146056901152012	0.275205512971838	756	1613	3673	1751	2505	178.803041354589	179.104988057262	157.463065522512	169.520257670792	127.207248893652
AT1G10970	0.165514072180765	3.17698551332596	0.604047477364726	0.742737761786706	25	68	245	117	171	5.91279898659356	7.55061325969857	10.5032537579677	11.3271674171803	8.6836086071116
AT1G10980	2.06591070594646	0.765303913937506	0.0154280758924256	0.0462820386767245	0	15	4	39	41	0	1.66557645434527	0.171481694007637	3.77572247239342	2.08203481223144
AT1G10990	0.43147347995754	3.04498015415705	0.222533844235908	0.376885058369096	26	49	199	87	230	6.1493109460573	5.44088308419456	8.53121427687992	8.42276551533916	11.6797074832495
AT1G11000	-0.404385112665616	3.981998405958	0.171590189340533	0.310805606371465	56	150	467	137	288	13.2446697299696	16.6557645434527	20.0204877753916	13.263435351741	14.6250250225037
AT1G11020	-0.0806717389580721	4.5674459923236	0.747272408389328	0.847435128222246	107	187	556	196	579	25.3067796626204	20.7641864641711	23.8359554670615	18.9754257586951	29.4023940556586
AT1G11050	1.44524966812082	5.46886782365068	8.75000106795689e-10	1.23334181719875e-08	131	180	571	706	1593	30.9830666897502	19.9869174521433	24.4790118195901	68.3502580899937	80.8946696557239
AT1G11055	1.61184684409561	0.863599069572972	0.00165549650051567	0.00689697783456212	2	8	22	26	60	0.473023918927484	0.888307442317479	0.943149317042001	2.51714831492894	3.04688021302161
AT1G11060	0.0208216927297024	5.60588648589846	0.901403364712225	0.947691769630336	166	423	1235	504	1085	39.2609852709812	46.9692560125367	52.9449730248578	48.7939519509303	55.0977505188075
AT1G11070	-0.964045301533326	3.19314688772914	0.0136919952367904	0.0419307438139424	37	74	356	52	141	8.75094250015846	8.21684384143668	15.2618707666796	5.03429662985789	7.16016850060079
AT1G11080	-1.90444448460201	4.85366008536011	2.60265520749584e-10	3.9962192485174e-09	120	305	1311	107	253	28.3814351356491	33.8667212383539	56.2031252110029	10.3590334498999	12.8476782315745
AT1G11090	-0.00910040801750189	4.06184335244099	1	1	59	139	427	168	368	13.9542056083608	15.4343418102662	18.3056708353152	16.2646506503101	18.6875319731992
AT1G11100	0.877467062828613	3.96928344803076	0.00273220163322943	0.0105955500974633	38	81	345	213	476	8.9874544596222	8.99411285346447	14.7902961081586	20.6212535030717	24.1719163566381
AT1G11120	0.555627808676714	1.93857778083144	0.187474682227418	0.331613587077244	13	28	65	52	89	3.07465547302865	3.10907604811117	2.78657752762409	5.03429662985789	4.51953898264873
AT1G11125	0.0347765976792374	1.81688669155893	0.980601649213647	0.99436204995437	16	25	77	34	78	3.78419135141988	2.77596075724212	3.301022609647	3.29165548875324	3.9609442769281
AT1G11130	0.580648595203838	5.3981429291869	0.00521582377705574	0.0185372603997797	118	330	841	559	1116	27.9084112167216	36.642681995596	36.0540261651056	54.1186887709723	56.671971962202
AT1G11160	0.0153103127501061	3.10750735903587	0.925510287759256	0.962700362956575	18	87	227	88	185	4.25721527034736	9.66034343520258	9.73158613493337	8.5195789120672	9.39454732348331
AT1G11170	-0.0862358732862267	2.02052544097078	0.857403336890362	0.920142657921207	14	39	89	24	110	3.31116743249239	4.33049878129771	3.81546769166991	2.32352152147287	5.58594705720629
AT1G11175	-0.615315697965554	3.24877775379699	0.105337811725843	0.213841320529956	58	89	206	55	197	13.717693648897	9.88242029578195	8.83130724139328	5.324736820042	10.0039233660876
AT1G11180	0.247730457857172	4.24477415761073	0.384727958130983	0.55211451970158	54	119	558	213	458	12.7716458110421	13.2135732044725	23.9216963140653	20.6212535030717	23.2578522927317
AT1G11185	0.491994991120792	2.8268968924992	0.193255733182796	0.33911577447787	30	45	126	91	174	7.09535878391227	4.99672936303582	5.40167336124055	8.81001910225131	8.83595261776268
AT1G11190	1.52230128229278	1.54527699902698	0.0336799940488351	0.0872773764155558	14	5	22	24	135	3.31116743249239	0.555192151448424	0.943149317042001	2.32352152147287	6.85548047929863
AT1G11200	0.646025134583667	4.31228656167223	0.0272307611625623	0.0735206210266958	65	161	303	208	649	15.3732773651432	17.8771872766393	12.9897383210785	20.1371865194316	32.9570876375171
AT1G11210	1.98020150177603	3.59325452548215	9.10587225385037e-09	1.09638642974464e-07	30	34	116	226	440	7.09535878391227	3.77530662984928	4.97296912622146	21.8798276605362	22.3437882288252
AT1G11220	0.453632646465696	1.88962781060682	0.380616339653227	0.548036724958334	9	42	47	36	106	2.12860763517368	4.66361407216676	2.01490990458973	3.48528228220931	5.38282170967152
AT1G11240	0.033916508781348	4.78340950690318	0.859429955094373	0.921185476700992	92	251	662	307	573	21.7591002706643	27.8706460027109	28.3802203582638	29.7217127955072	29.0977060343564
AT1G11260	-1.93004173843227	9.09936656066468	2.07160011425919e-16	6.72808620826145e-15	3603	5905	17098	2060	4601	852.152589947863	655.681930860589	732.998501035642	199.435597259755	233.644931001874
AT1G11270	1.22833809193456	4.54247392244276	4.93155631591463e-06	3.66237777265132e-05	41	120	451	358	778	9.69699033801343	13.3246116347622	19.334560999361	34.659196028637	39.5078800955136
AT1G11280	-0.33355135771156	5.92774595985034	0.0958295665573543	0.199134544095946	263	573	1529	534	1176	62.2026453389642	63.6250205559894	65.5488775344191	51.6983538527714	59.7188521752236
AT1G11290	-0.0543367934604432	3.76856366889149	0.886464390165211	0.938251732141723	52	108	353	154	256	12.2986218921146	11.992150471286	15.1332594961739	14.9092630961176	13.0000222422256
AT1G11300	1.02124716101233	4.211107625889	0.000399273411975384	0.00197285294447196	42	147	250	268	578	9.93350229747717	16.3226492525837	10.7176058754773	25.9459903231137	29.3516127187749
AT1G11310	0.279099074931494	6.86254941248948	0.240460849498155	0.39831273432619	516	930	1926	1420	2693	122.040171083291	103.265740169407	82.568435664677	137.475023353812	136.754140227787
AT1G11320	0.592524872174332	2.80136900632737	0.104239510606071	0.212045843530624	22	40	149	74	210	5.20326310820233	4.44153721158739	6.38769310178446	7.16419135787469	10.6640807455756
AT1G11330	1.08730067833336	5.64268912865613	1.85279991773482e-07	1.78957280313693e-06	146	309	701	737	1619	34.5307460817064	34.3108749595126	30.0521668748383	71.3514733885628	82.2149844146999
AT1G11340	-0.252222166420268	3.02765965085382	0.508215461567201	0.664761167032623	46	69	161	54	201	10.8795501353321	7.66165168998825	6.90213818380737	5.22792342331396	10.2070487136224
AT1G11350	-0.691772356810049	5.32749925290852	0.00235681145392997	0.00934722651855962	192	437	1002	262	726	45.4102962170385	48.5237940365923	42.9561643489129	25.3651099427455	36.8672505775615
AT1G11360	-0.320741680070682	4.86226729313905	0.151409433317777	0.282945876669416	123	267	753	262	553	29.0909710140403	29.6472608873458	32.2814288969376	25.3651099427455	28.0820792966825
AT1G11380	-1.89938526057485	4.76781048048166	2.42120893975242e-14	6.0510189850101e-13	141	333	970	99	244	33.3481862843877	36.975797286465	41.5843107968519	9.5845262760756	12.3906461996212
AT1G11390	0.574000218173546	5.41005453380074	0.00480195681308997	0.0172565145635105	128	290	918	542	1164	30.273530811359	32.2011447840086	39.3550487747526	52.4728610265957	59.1094761326193
AT1G11400	0.212936592310753	5.09629689200059	0.338542309921864	0.505458658193486	130	260	766	343	895	30.7465547302865	28.8699918753181	32.8387444024624	33.2069950777165	45.4492965109057
AT1G11410	0.0904216174332051	4.26539320908133	0.787225711845574	0.875049325774195	78	141	458	141	561	18.4479328381719	15.6564186708456	19.6346539638744	13.6506889386531	28.4883299917521
AT1G11420	0.637408147043134	2.91718833931417	0.0791853229855817	0.171871010283052	15	45	189	97	201	3.54767939195613	4.99672936303582	8.10251004186083	9.39089948261953	10.2070487136224
AT1G11430	-0.356876471124616	6.18193191090597	0.130347013790827	0.252124629251979	365	728	1444	710	1225	86.3268652042659	80.8359772508906	61.9048915367568	68.7375116769058	62.2071376825246
AT1G11440	0.284462642865235	4.08946267047816	0.293562899626819	0.458370902208835	66	134	336	192	419	15.609789324607	14.8791496588178	14.4044622966415	18.588172171783	21.2773801542676
AT1G11450	1.59066707507845	3.13200025562079	2.510777118457e-05	0.000163138784927893	15	56	83	133	328	3.54767939195613	6.21815209622235	3.55824515065846	12.8761817648288	16.6562784978515
AT1G11475	0.118734888307965	4.23271582641578	0.717104995053014	0.825353887338371	88	165	313	191	452	20.8130524328093	18.321340997798	13.4184425560976	18.4913587750549	22.9531642714295
AT1G11480	-0.279015348689319	6.83915887935851	0.189720130341681	0.334410397316728	457	1038	3085	1157	2011	108.08596547493	115.257890640693	132.25525650339	112.013100014338	102.121268473108
AT1G11530	-1.26518234340477	4.09226743070384	0.000405432879444058	0.00199954918826352	119	177	412	67	264	28.1449231761853	19.6538021612742	17.6626144827866	6.48649758077844	13.4062729372951
AT1G11540	0.041461866007098	0.900339552462589	0.971909904926506	0.989795839286722	6	6	57	11	48	1.41907175678245	0.666230581738109	2.44361413960882	1.0649473640084	2.43750417041729
AT1G11545	-1.09435141829313	4.78146943047314	1.3728937265471e-05	9.43970473508468e-05	110	315	926	168	364	26.0163155410116	34.9771055412507	39.6980121627679	16.2646506503101	18.4844066256645
AT1G11580	-0.135301329082561	7.31006546703121	0.536601046831782	0.688267452675061	589	1414	4179	1732	2918	139.305544124144	157.008340429614	179.155499814478	167.680803132959	148.179941026618
AT1G11592	-0.170996103047936	4.09050585012851	0.635092359169098	0.765506969381007	46	147	542	169	332	10.8795501353321	16.3226492525837	23.2357695380347	16.3614640470381	16.8594038453863
AT1G11600	0.609819869539411	3.44357988520041	0.186917308854773	0.33098881373271	19	137	126	166	240	4.4937272298111	15.2122649496868	5.40167336124055	16.071023856854	12.1875208520865
AT1G11630	0.421182133250262	3.94500368304187	0.12258810002222	0.240122308576041	51	109	334	193	378	12.0621099326509	12.1031889015756	14.3187214496376	18.684985568511	19.1953453420362
AT1G11650	-0.394762906234792	7.73460845984122	0.0668612656570148	0.150436068935433	948	2143	5049	2048	3535	224.213337571628	237.955356110795	216.452768261139	198.273836499018	179.512025883857
AT1G11660	-0.123248862332829	6.31043954882309	0.550265961366845	0.700407232384922	324	699	1919	833	1542	76.6298748662525	77.6158627724897	82.2683427001636	80.6455594744543	78.3048214746555
AT1G11670	1.59212858102995	6.2519705883175	7.25602257718838e-13	1.5099811550147e-11	199	289	985	1298	2788	47.0658799332847	32.0901063537189	42.2273671493805	125.663788952991	141.578367231738
AT1G11680	-0.534440879908931	6.80023780665212	0.0104061021319814	0.0333711841917918	504	1142	2818	970	1804	119.202027569726	126.80588739082	120.80885342838	93.9089948261953	91.6095317381832
AT1G11700	0.229824422826619	1.91620174725172	0.652986993311567	0.778466535076767	14	17	101	30	105	3.31116743249239	1.88765331492464	4.32991277369282	2.90440190184109	5.33204037278782
AT1G11710	-0.162426134829411	2.15463902109903	0.720559298136633	0.827797502744122	21	28	118	36	99	4.96675114873859	3.10907604811117	5.05870997322528	3.48528228220931	5.02735235148566
AT1G11720	0.120591508102953	6.50739039656561	0.594639810051626	0.735318136853523	256	779	2491	1092	1885	60.547061622718	86.4989371956645	106.790224943256	105.720229227016	95.7228200257624
AT1G11730	0.359791894522579	1.6830641648835	0.40919306269033	0.5751225769103	3	32	71	38	71	0.709535878391227	3.55322976926991	3.04380006863555	3.67890907566538	3.60547491874224
AT1G11740	-1.40136409826895	0.159572570407223	0.0398451248180353	0.0997449057574851	5	9	37	1	17	1.18255979731871	0.999345872607163	1.58620566957064	0.0968133967280363	0.863282727022791
AT1G11750	-0.367764140492167	6.71374630278042	0.108683240054201	0.218971769055268	519	1046	2168	998	1811	122.749706961682	116.14619808301	92.943078152139	96.6197699345803	91.9650010963691
AT1G11755	0.157964060645324	4.18435239538263	0.62223225835923	0.75671118728253	77	164	317	163	492	18.2114208787082	18.2103025675083	13.5899242501052	15.7805836666699	24.9844177467772
AT1G11760	0.0129169176431682	3.22905550325513	0.946929200345472	0.975156931288267	27	84	242	96	203	6.38582290552104	9.32722814433352	10.374642487462	9.29408608589149	10.3086113873898
AT1G11780	0.463620796793486	4.0704585982477	0.0887671094543481	0.187624012315634	50	119	378	183	480	11.8255979731871	13.2135732044725	16.2050200837217	17.7168516012307	24.3750417041729
AT1G11790	0.827033865072113	5.48169976026828	4.54925972112862e-05	0.000279526295506604	139	299	742	617	1326	32.8751623654602	33.2004906566158	31.8098542384166	59.7338657811984	67.3360527077777
AT1G11800	-0.107784468384017	3.55854327693588	0.777714080995453	0.868265329733175	34	121	296	99	275	8.04140662176724	13.4356500650519	12.6896453565651	9.5845262760756	13.9648676430157
AT1G11820	-0.943202826977663	6.06019059455791	6.09985889244437e-06	4.45951993647826e-05	344	736	1759	450	933	81.3601140555273	81.724284693208	75.4090749398582	43.5660285276164	47.3789873124861
AT1G11840	-0.0194064368313661	7.31789980811808	0.933218364963403	0.966307649268878	674	1502	3153	1700	3342	159.409060678562	166.779722295107	135.170445301519	164.582774437662	169.711227865304
AT1G11850	0.607222920173062	0.892721020796839	0.399112848997237	0.566186457752857	6	22	11	25	44	1.41907175678245	2.44284546637307	0.471574658521	2.42033491820091	2.23437882288252
AT1G11860	-1.1406799831327	8.76597623500263	2.35159966301536e-06	1.84420889002721e-05	2268	5136	11612	3166	4416	536.409124063767	570.293377967821	497.811357704169	306.511214040963	224.250383678391
AT1G11870	0.204592094358549	5.81881140507142	0.32589789340639	0.492985559153703	178	505	1274	707	1194	42.0991287845461	56.0744072962908	54.6169195414322	68.4470714867217	60.6329162391301
AT1G11880	0.425788025378376	3.6722503819345	0.187207931935343	0.331336871984101	26	103	315	140	349	6.1493109460573	11.4369583198375	13.5041834031014	13.5538755419251	17.7226865724091
AT1G11890	0.390527231866314	5.67520527313907	0.0723327680534671	0.160038898592973	205	394	900	611	1303	48.4849516900672	43.7491415341358	38.5833811517182	59.1529854008302	66.1680819594527
AT1G11900	-0.177681677785441	2.39040395527482	0.670744273548003	0.790807236693549	20	46	130	43	115	4.73023918927484	5.1077677933255	5.57315505524819	4.16297605930556	5.83985374162476
AT1G11905	0.449456900593155	4.22179305892967	0.0724812198315884	0.160266725674469	58	145	383	230	477	13.717693648897	16.1005723920043	16.4193722012312	22.2670812474484	24.2226976935218
AT1G11910	-0.328861728149093	8.26070873994247	0.149152417201364	0.279648917133191	1493	2859	6760	3115	5087	353.112355479367	317.458872198209	289.804062872906	301.573730807833	258.324660727349
AT1G11915	1.91414380516295	0.791473073991523	0.00115095450992061	0.00500197969234357	4	2	20	24	63	0.946047837854969	0.22207686057937	0.857408470038183	2.32352152147287	3.1992242236727
AT1G11925	9.15652651123489	1.40341958709295	2.07568042618904e-13	4.64403293660475e-12	0	0	0	23	176	0	0	0	2.22670812474484	8.93751529153007
AT1G11930	-0.113827899494125	4.67273784174859	0.720457309283221	0.827725310556711	74	217	780	254	525	17.5018850003169	24.0953393728616	33.4389303314891	24.5906027689212	26.6602018639391
AT1G11940	1.08488004611157	3.74462196300814	0.000247674339178075	0.0012882112062096	26	87	228	201	415	6.1493109460573	9.66034343520258	9.77445655843528	19.4594927423353	21.0742548067328
AT1G11950	0.848275773873706	4.31472863393953	0.000656757185795912	0.00306394906868556	52	135	357	266	608	12.2986218921146	14.9901880891075	15.3047411901816	25.7523635296577	30.8750528252857
AT1G11960	2.90776495978156	6.81391265811456	6.60478805774122e-25	4.68607496324908e-23	177	237	510	2532	4840	41.8626168250824	26.3161079786553	21.8639159859737	245.131520515388	245.781670517077
AT1G12000	-0.0959540333277838	7.15726306931809	0.68231543680936	0.799013862113559	512	1400	3406	1650	2533	121.094123245436	155.453802405559	146.016662447502	159.74210460126	128.629126326396
AT1G12010	-1.55053194343599	5.25037203178461	2.74124194847538e-10	4.17565407180223e-09	211	386	1332	216	326	49.9040234468496	42.8608340918183	57.103404104543	20.9116936932559	16.5547158240841
AT1G12013	-2.1266457947768	4.04383614939669	3.20019815367825e-11	5.56429190487e-10	82	254	508	61	114	19.3939806760269	28.2037612935799	21.7781751389698	5.90561720041022	5.78907240474107
AT1G12020	-0.674179759806889	3.18554568699405	0.0481726026150309	0.116122829448136	41	106	219	69	147	9.69699033801343	11.7700736107066	9.3886227469181	6.68012437423451	7.46485652190296
AT1G12030	6.54631917928982	2.5327943714096	1.45157413053038e-26	1.16694417649444e-24	0	0	5	165	224	0	0	0.214352117509546	15.974210460126	11.3750194619474
AT1G12040	-1.32748411134636	2.05094488912466	0.00878300029269315	0.0289806685543101	17	40	157	12	64	4.02070331088362	4.44153721158739	6.73065648979973	1.16176076073644	3.25000556055639
AT1G12050	0.129621247811319	6.12121112362313	0.514937100131535	0.670483748496185	232	592	1691	825	1475	54.8707745955882	65.7347507314934	72.4938861417283	79.87105230063	74.902471903448
AT1G12060	-0.548933486880419	2.39079571225762	0.179442647480373	0.321358216648801	19	50	156	35	100	4.4937272298111	5.55192151448424	6.68778606629782	3.38846888548127	5.07813368836936
AT1G12080	-2.39335314968427	4.11589900971792	3.075077801059e-15	8.62286073578121e-14	104	202	651	57	98	24.5972437842292	22.4297629185163	27.9086456997428	5.51836361349807	4.97657101460197
AT1G12090	-1.18367741742661	7.57092662480694	9.4255913650106e-08	9.60874051255637e-07	996	2169	5371	1261	2076	235.565911625887	240.842355298326	230.257044628754	122.081693274054	105.422055370548
AT1G12100	-2.32229552883885	0.62295248365566	0.000249563877595251	0.00129699394139556	9	25	41	1	15	2.12860763517368	2.77596075724212	1.75768736357827	0.0968133967280363	0.761720053255404
AT1G12110	-1.37855910623993	6.64734139276979	4.87989942789975e-09	6.11592848868313e-08	585	1132	2798	448	1291	138.359496286289	125.695503087923	119.951444958342	43.3724017341603	65.5587059168484
AT1G12120	-0.769957802099588	6.60263718731042	0.000295790152248245	0.00150871898229358	489	1005	2535	766	1380	115.65434817777	111.593622441133	108.67652357734	74.1590618936758	70.0782448994971
AT1G12140	0.164077697642637	5.48807337800625	0.438232237549529	0.601686773436079	183	337	995	470	1097	43.2816885818648	37.4199510076238	42.6560713843996	45.5022964621771	55.7071265614118
AT1G12150	0.175988516903156	1.1790221442858	0.696335261234027	0.809863005835902	3	14	66	13	64	0.709535878391227	1.55453802405559	2.829447951126	1.25857415746447	3.25000556055639
AT1G12160	-0.812699299778925	3.64312208301796	0.0511588255732344	0.121780122618205	31	113	526	85	190	7.33187074337601	12.5473426227344	22.5498427620042	8.22913872188309	9.64845400790178
AT1G12200	0.801370222427792	5.25824146496448	0.000931524360034077	0.00415598639886062	85	238	874	574	1032	20.1035165544181	26.427146408945	37.4687501406686	55.5708897218929	52.4063396639718
AT1G12210	1.31570977142116	2.95181819796453	0.000832393333320472	0.00376455449120743	9	40	143	98	292	2.12860763517368	4.44153721158739	6.13047056077301	9.48771287934756	14.8281503700385
AT1G12220	-0.172156882321745	4.19250661575611	0.595478221867652	0.735899225917207	62	137	575	150	419	14.663741486752	15.2122649496868	24.6504935135977	14.5220095092055	21.2773801542676
AT1G12230	-0.388152202815489	6.63408391180314	0.0621980172057256	0.142121763512445	432	969	2484	940	1691	102.173166488337	107.596238950705	106.490131978742	91.0045929243542	85.8712406703258
AT1G12240	-1.34657878284639	8.69457825264856	3.68288391809224e-08	4.03875594814441e-07	2618	4427	10763	2502	4162	619.188309876077	491.567130892435	461.414368151048	242.227118613547	211.351924109933
AT1G12244	0.172998492856132	3.88328859139497	0.570497583379843	0.716059982511133	56	133	284	145	376	13.2446697299696	14.7681112285281	12.1752002745422	14.0379425255653	19.0937826682688
AT1G12250	-0.686156067636621	5.83335414424942	0.0011651989945862	0.00505038998411974	298	561	1430	448	884	70.4805639201952	62.2925593925132	61.3047056077301	43.3724017341603	44.8907018051851
AT1G12260	0.683284829132765	1.56723788696337	0.179152060807879	0.320973817613845	11	15	52	26	97	2.60163155410116	1.66557645434527	2.22926202209927	2.51714831492894	4.92578967771828
AT1G12270	-0.118660508323105	6.22974115697291	0.565701171332134	0.712140883000537	304	674	1786	796	1447	71.8996356769776	74.8399020152476	76.5665763744097	77.0634637955169	73.4805944707046
AT1G12280	-0.800974102788805	4.16651218919916	0.00386049491098631	0.0142921456667805	73	182	576	127	276	17.2653730408532	20.2089943127226	24.6933639370997	12.2953013844606	14.0156489798994
AT1G12290	0.285880030289137	4.24240588239094	0.328441639150607	0.495306491825478	46	131	552	242	411	10.8795501353321	14.5460343679487	23.6644737730538	23.4288420081848	20.8711294591981
AT1G12294	-0.136443223381534	0.0750248901494197	1	1	0	11	26	10	16	0	1.22142273318653	1.11463101104964	0.968133967280363	0.812501390139097
AT1G12300	-1.11767607631218	3.28009990023764	0.00227963387273561	0.00907689246162883	46	103	312	75	96	10.8795501353321	11.4369583198375	13.3755721325956	7.26100475460273	4.87500834083458
AT1G12310	-0.452722178809338	5.74104016395894	0.0367418027171976	0.0935716616296928	260	517	1260	506	853	61.493109460573	57.4068684597671	54.0167336124055	48.9875787443864	43.3164803617906
AT1G12320	1.41456664852995	2.69695145541238	0.000464297594913607	0.00225049152894507	20	22	87	91	235	4.73023918927484	2.44284546637307	3.72972684466609	8.81001910225131	11.933614167668
AT1G12330	-0.301827971509021	4.46358220248809	0.306378765374654	0.472415857374293	81	258	481	238	348	19.1574687165631	28.6479150147387	20.6206737044183	23.0415884212726	17.6719052355254
AT1G12350	-0.349711521032979	4.44452957799261	0.199779832013856	0.347986954790394	116	176	516	163	468	27.4353872977941	19.5427637309845	22.1211385269851	15.7805836666699	23.7656656615686
AT1G12360	0.108738127210701	7.08611353312484	0.615983722336696	0.751937299140452	604	1056	2778	1537	2973	142.8532235161	117.256582385907	119.094036488304	148.802190770992	150.972914555221
AT1G12370	0.389349435630395	3.26828353365707	0.259147678793231	0.420052083158945	19	69	264	117	232	4.4937272298111	7.66165168998825	11.317791804504	11.3271674171803	11.7812701570169
AT1G12380	0.846254286828325	4.20574081481699	0.0024198066534404	0.00955584088040536	37	129	374	280	497	8.75094250015846	14.3239575073693	16.033538389714	27.1077510838502	25.2383244311957
AT1G12390	-0.431872326693499	4.51852637389148	0.131949788882769	0.254498666880896	122	208	517	148	510	28.8544590545766	23.0959935002544	22.164008950487	14.3283827157494	25.8984818106837
AT1G12400	1.00335885843414	2.39254448378354	0.0249203432622588	0.0683741003885205	16	33	68	50	200	3.78419135141988	3.6642681995596	2.91518879812982	4.84066983640182	10.1562673767387
AT1G12410	-0.703501446030512	6.70671147799731	0.00220814558895204	0.00885058240515884	557	1099	2377	856	1521	131.737161421304	122.031234888364	101.902996664038	82.8722675991991	77.2384134000979
AT1G12420	0.578929988453115	4.06612422970299	0.031392952200363	0.0824523215369285	48	135	309	219	440	11.3525740542596	14.9901880891075	13.2469608620899	21.20213388344	22.3437882288252
AT1G12430	0.181780017291218	5.72794762009991	0.362915417144371	0.530351165654094	202	428	1154	574	1277	47.7754158116759	47.5244481639851	49.4724687212031	55.5708897218929	64.8477672004767
AT1G12440	-0.971030468371204	6.6426195363609	3.59315546225999e-05	0.000225564388178631	601	1012	2417	654	1398	142.143687637709	112.370891453161	103.617813604114	63.3159614601358	70.9923089634036
AT1G12450	-0.191537427379349	4.57172396557935	0.512745279098273	0.66849438465652	99	213	581	153	624	23.4146839869105	23.6511856517029	24.9077160546092	14.8124496993896	31.6875542154248
AT1G12460	-0.806765066188217	4.69355971925758	0.00131159723917846	0.00560450695795276	108	287	761	161	439	25.5432916220842	31.8680294931395	32.6243922849528	15.5869568732139	22.2930068919415
AT1G12470	0.0645180569654808	6.47037527398237	0.747024526965092	0.847244907929564	349	705	2105	933	2013	82.542673852846	78.2820933542278	90.2422414715187	90.3268991472579	102.222831146875
AT1G12480	0.415301157292529	3.36577129181614	0.34036282366298	0.507286841688004	53	69	144	89	331	12.5351338515783	7.66165168998825	6.17334098427491	8.61639230879524	16.8086225085026
AT1G12500	-0.595684010582806	5.46889906648889	0.00695362788853179	0.0237397956478649	178	434	1338	388	672	42.0991287845461	48.1906787457232	57.3606266455544	37.5635979304781	34.1250583858421
AT1G12520	-0.715484464648292	4.90506431689507	0.00262335362673593	0.0102448403638858	128	285	943	249	427	30.273530811359	31.6459526325602	40.4268093623003	24.1065357852811	21.6836308493372
AT1G12530	-0.239796292867863	3.56580621154628	0.503057437892638	0.66030192509089	35	130	301	99	252	8.27791858123098	14.434995937659	12.9039974740746	9.5845262760756	12.7968968946908
AT1G12550	0.0126896535345696	2.69913343179841	0.994447970941844	1	39	33	140	53	168	9.22396641908595	3.6642681995596	6.00185929026728	5.13111002658593	8.53126459646052
AT1G12560	-0.481353800309279	1.87195983440535	0.420592020682183	0.58553875638924	11	26	127	13	90	2.60163155410116	2.88699918753181	5.44454378474246	1.25857415746447	4.57032031953242
AT1G12570	-0.0793785722157871	2.76413813446691	0.913405670210261	0.955185808305977	37	92	35	70	146	8.75094250015846	10.215535586651	1.50046482256682	6.77693777096254	7.41407518501926
AT1G12580	0.310894111705232	6.62336227701006	0.14205113647644	0.26962807958716	400	761	1859	1166	2413	94.6047837854969	84.5002454504502	79.6961172900491	112.88442058489	122.535365900353
AT1G12600	2.02818480626659	0.487265961439635	0.00170756074247312	0.00708874077716654	4	4	9	23	45	0.946047837854969	0.444153721158739	0.385833811517182	2.22670812474484	2.28516015976621
AT1G12610	3.60098620516697	4.43310962625459	0.000105415479510174	0.000599784575695266	40	15	2	411	1164	9.46047837854969	1.66557645434527	0.0857408470038183	39.7903060552229	59.1094761326193
AT1G12620	0.165820766654787	3.83616320601496	0.5627300263516	0.709300163774406	38	139	325	147	349	8.9874544596222	15.4343418102662	13.9328876381205	14.2315693190213	17.7226865724091
AT1G12640	-0.678760447985958	5.79988675262063	0.00163354288332137	0.00681895304680431	286	552	1411	381	984	67.6424204066303	61.293213519906	60.4901675611938	36.8859041533819	49.9688354935545
AT1G12650	-0.12996746099756	4.92280116228125	0.566060033691185	0.712393291210281	142	267	641	305	608	33.5846982438514	29.6472608873458	27.4799414647238	29.5280860020511	30.8750528252857
AT1G12680	-0.221711083672795	5.35401025351355	0.294063671817507	0.458881704423762	169	352	1070	402	780	39.9705211493724	39.0855274619691	45.8713531470428	38.9189854846706	39.609442769281
AT1G12700	-1.03029915695891	2.78998691326469	0.00712113704017607	0.0241986863132427	28	69	241	39	101	6.62233486498478	7.66165168998825	10.3317720639601	3.77572247239342	5.12891502525305
AT1G12710	-1.21759782092423	3.98170174070261	8.91597396783359e-05	0.000515055840442365	89	162	481	71	233	21.0495643922731	17.9882257069289	20.6206737044183	6.87375116769058	11.8320514939006
AT1G12730	-1.27962189745342	3.80844260202307	0.000106523656662894	0.000605275375658039	63	130	546	69	183	14.9002534462158	14.434995937659	23.4072512320424	6.68012437423451	9.29298464971592
AT1G12740	-0.0322666661794362	2.71841164958758	0.973894854040096	0.990584652321615	25	37	197	47	173	5.91279898659356	4.10842192071834	8.4454734298761	4.55022964621771	8.78517128087899
AT1G12750	0.922521940343815	4.86823376472674	0.000815396215846085	0.00369876039297013	61	152	690	467	787	14.4272295272883	16.8778414040321	29.5805922163173	45.211856271993	39.9649121274668
AT1G12760	0.351740156822565	5.97149001983463	0.0782458273987394	0.170200774556744	228	470	1317	798	1467	53.9247267577332	52.1880622361519	56.4603477520143	77.257090588973	74.4962212083785
AT1G12770	-0.132529641391334	6.02757899773916	0.61219476122014	0.749009538595997	199	710	1601	739	1147	47.0658799332847	78.8372855056762	68.6355480265565	71.5451001820189	58.2461934055965
AT1G12775	0.154054280769495	2.87875390212512	0.635037413777473	0.765506969381007	16	61	201	79	166	3.78419135141988	6.77334424767077	8.61695512388373	7.64825834151487	8.42970192269313
AT1G12780	-1.30424778950296	7.32511416547028	1.50279116042817e-07	1.47509347748063e-06	1011	1733	4064	775	2095	239.113591017843	192.429599692024	174.225401111759	75.0303824642282	106.386900771338
AT1G12790	-0.384106312125639	4.19870300783985	0.1960677732579	0.343167295529121	80	186	438	118	422	18.9209567570994	20.6531480338814	18.7772454938362	11.4239808139083	21.4297241649187
AT1G12800	-0.410917121380135	7.5591397813899	0.0514923779249461	0.122264900653236	837	1888	4567	1756	3198	197.960510071152	209.640556386925	195.789224133219	170.004324654432	162.398715354052
AT1G12810	0.38158986402045	4.8010738342801	0.0846815094793157	0.181326833595419	89	203	639	333	707	21.0495643922731	22.540801348806	27.3942006177199	32.2388611104361	35.9024051767714
AT1G12820	-0.599420148771245	6.34829592305504	0.0065187233945169	0.0225057754295021	384	810	2129	750	1152	90.820592434077	89.9411285346447	91.2711316355645	72.6100475460273	58.500100090015
AT1G12830	0.452337076116159	3.45817708714917	0.130827496795738	0.252864591347682	33	84	228	136	276	7.80489466230349	9.32722814433352	9.77445655843528	13.1666219550129	14.0156489798994
AT1G12840	-0.292410883845659	6.84831121576246	0.203148328955186	0.352310395165913	579	1091	2322	1045	2238	136.940424529507	121.142927446046	99.545123371433	101.169999580798	113.648631945706
AT1G12845	-0.157781018069074	2.70061472139717	0.741919400073733	0.843682671797258	41	70	64	60	143	9.69699033801343	7.77269012027794	2.74370710412218	5.80880380368218	7.26173117436818
AT1G12850	-0.398206713546249	5.8036796082068	0.0502831510671022	0.120033494751241	225	555	1478	494	1013	53.215190879342	61.6263288107751	63.3624859358217	47.82581798365	51.4414942631816
AT1G12860	-0.937878973233342	5.78347146854447	8.83622841311274e-05	0.000511210732949096	265	720	1254	380	758	62.6756692578917	79.9476698085731	53.7595110713941	36.7890907566538	38.4922533578397
AT1G12870	2.04004424240577	0.0467916304527862	0.00246184141419508	0.00969828824675359	0	6	7	21	25	0	0.666230581738109	0.300092964513364	2.03308133128876	1.26953342209234
AT1G12880	0.327563081934636	3.39523104143991	0.34801712916081	0.515259926858468	43	61	239	104	292	10.1700142569409	6.77334424767077	10.2460312169563	10.0685932597158	14.8281503700385
AT1G12890	2.05788969304026	0.693174273414303	0.000437685180726338	0.00213717731549583	1	7	13	18	67	0.236511959463742	0.777269012027794	0.557315505524819	1.74264114110465	3.40234957120747
AT1G12900	-1.36973841743938	9.16925266817701	1.43916249011618e-09	1.96058070415763e-08	3165	6980	15683	3387	5803	748.560351702744	775.048243422	672.336851780441	327.906974717859	294.684097936074
AT1G12910	-0.666675855294062	5.80670565341732	0.00191518326726632	0.00784286651555525	268	596	1399	479	807	63.3852051362829	66.1789044526522	59.9757224791709	46.3736170327294	40.9805388651407
AT1G12920	-0.313430684918587	6.30033114252081	0.144464494878216	0.272905971399402	313	813	1913	790	1351	74.0282433121513	90.2742438255138	82.0111201591522	76.4825834151487	68.60558612987
AT1G12930	-0.288438418047123	5.78247082937263	0.223685248094074	0.378380446471959	175	540	1623	526	1021	41.3895929061549	59.9607523564298	69.5786973435985	50.9238466789471	51.8477449582511
AT1G12950	3.75795635571404	4.08217639476612	7.47435363469877e-18	2.81192631491879e-16	21	8	60	397	755	4.96675114873859	0.888307442317479	2.57222541011455	38.4349185010304	38.3399093471886
AT1G12970	0.105632183603622	4.43592615915942	0.678322779833508	0.795884449650959	58	185	591	209	539	13.717693648897	20.5421096035917	25.3364202896283	20.2339999161596	27.3711405803108
AT1G12990	0.0316192506299576	5.52172890970119	0.875732331121592	0.931040814446816	167	376	1161	429	1124	39.4974972304449	41.7504497889215	49.7725616857165	41.5329471963276	57.0782226572716
AT1G13000	-0.168065880796369	5.20387402815077	0.484964964272675	0.644577799911081	174	306	844	282	895	41.1530809466911	33.9777596686436	36.1826374356113	27.3013778773063	45.4492965109057
AT1G13020	0.180202874639469	5.27048568583196	0.525075358835096	0.679416665351924	84	332	1126	520	719	19.8670045949543	36.8647588561754	48.2720968631497	50.3429662985789	36.5117812193757
AT1G13030	-0.120097965545195	4.26696694730489	0.691627124411924	0.805989764175788	62	194	477	203	371	14.663741486752	21.5414554761989	20.4491920104107	19.6531195357914	18.8398759838503
AT1G13040	0.138831378593676	2.10071921671415	0.718045274055084	0.826102173611495	7	38	116	55	75	1.6555837162462	4.21946035100802	4.97296912622146	5.324736820042	3.80860026627702
AT1G13050	0.280090525255445	2.69267611758531	0.435947411020134	0.599816258464125	18	45	165	84	132	4.25721527034736	4.99672936303582	7.07361987781501	8.13232532515505	6.70313646864755
AT1G13060	-0.0845321609897837	6.39114940556783	0.699325170905411	0.812319090674272	358	786	1756	917	1612	84.6712814880197	87.2762062076923	75.2804636693524	88.7778847996093	81.859515056514
AT1G13080	0.0244415478265193	4.61233860767521	0.958952114482045	0.982798088051084	113	211	465	198	651	26.7258514194029	23.4291087911235	19.9347469283877	19.1690525521512	33.0586503112845
AT1G13090	-0.0938618971778921	5.69237573202022	0.655130327749384	0.780044055621575	223	486	1076	476	1162	52.7421669604145	53.9646771207868	46.1285756880542	46.0831768425453	59.0079134588519
AT1G13100	-1.10595644752607	4.10157184614676	0.000113182935244966	0.00063916314099474	102	181	457	99	236	24.1242198653017	20.097955882433	19.5917835403725	9.5845262760756	11.9843955045517
AT1G13110	-1.48807875360442	6.2092568406097	1.99754823665399e-07	1.92060765655185e-06	524	831	1663	313	896	123.932266759001	92.2729355707281	71.2935142836749	30.3025931758754	45.5000778477894
AT1G13120	0.104351848663706	4.68546864556575	0.656860663850121	0.781216526309968	71	212	718	269	602	16.7923491219257	23.5401472214132	30.7809640743708	26.0428037198418	30.5703648039835
AT1G13140	-0.687981862385369	1.57916839638453	0.165596594478636	0.302245234552987	13	19	103	21	47	3.07465547302865	2.10973017550401	4.41565362069664	2.03308133128876	2.3867228335336
AT1G13145	-0.519026176383016	1.286474974047	0.284456898075384	0.447857040435464	12	28	48	19	42	2.83814351356491	3.10907604811117	2.05778032809164	1.83945453783269	2.13281614911513
AT1G13150	-0.385986113718988	1.6822426322199	0.425412617929742	0.590111787292372	12	24	96	28	55	2.83814351356491	2.66492232695244	4.11556065618328	2.71077510838502	2.79297352860315
AT1G13160	0.117957574499816	5.35397106043359	0.577004127858679	0.720377813718101	119	371	1025	469	889	28.1449231761853	41.1952576374731	43.9421840894569	45.405483065449	45.1446084896036
AT1G13170	-0.0960466711753742	5.55466407407335	0.665513243485993	0.787243729536007	167	447	1156	481	961	39.4974972304449	49.6341783394891	49.558209568207	46.5672438261855	48.8008647452295
AT1G13180	0.204816125957068	4.77998836706154	0.491095421890904	0.64968279971464	134	184	529	250	764	31.6926025681415	20.431071173302	22.6784540325099	24.2033491820091	38.7969413791419
AT1G13190	0.419133000433419	5.80685204317906	0.0329009242756767	0.0855542771777789	183	429	1184	714	1375	43.2816885818648	47.6354865942748	50.7585814262604	69.1247652638179	69.8243382150787
AT1G13195	0.835097909460374	3.63339341074467	0.0193324120099824	0.0555662298976425	53	61	185	152	397	12.5351338515783	6.77334424767077	7.93102834785319	14.7156363026615	20.1601907428263
AT1G13210	1.25509176737428	7.18215833586833	1.19371575845496e-09	1.64959034516426e-08	408	741	2099	2396	4680	96.4968794612068	82.2794768446565	89.9850189305073	231.964898560375	237.656656615686
AT1G13220	0.315368864268489	5.56221671610553	0.222421697248748	0.37672530200515	111	378	1289	639	996	26.2528275004754	41.9725266495009	55.2599758939609	61.8637605092152	50.5782115361588
AT1G13245	-1.77317834207875	5.25318197565588	6.39700562602089e-08	6.74573017211769e-07	288	439	886	118	433	68.1154443255578	48.7458708971716	37.9831952226915	11.4239808139083	21.9883188706393
AT1G13250	-1.27824848108142	4.67933797992086	1.02735762441737e-05	7.23806139721976e-05	95	314	912	167	258	22.4686361490555	34.866067110961	39.0978262337411	16.1678372535821	13.1015849159929
AT1G13260	-0.969339384598071	6.69617188007405	0.000440665402346529	0.002149247659011	681	952	2438	564	1691	161.064644394808	105.70858563578	104.518092497654	54.6027557546125	85.8712406703258
AT1G13270	-0.0957214918946319	5.30149773794101	0.704730987629638	0.816132292898802	140	435	811	430	751	33.1116743249239	48.3017171760129	34.7679134600483	41.6297605930556	38.1367839996539
AT1G13280	0.383424134313634	5.07850533036502	0.107008852207904	0.2165060442327	84	271	837	396	877	19.8670045949543	30.0914146085046	35.8825444710979	38.3381051043024	44.5352324469993
AT1G13300	-2.66112086366407	4.3448047922397	1.45402718659302e-17	5.29130753978246e-16	115	227	864	41	124	27.1988753383304	25.2057236757585	37.0400459056495	3.96934926584949	6.296885773578
AT1G13320	-0.176013844054896	5.92017749199403	0.408265511503598	0.57450633675345	220	574	1563	616	1163	52.0326310820233	63.7360589862791	67.006471933484	59.6370523844704	59.0586947957356
AT1G13330	1.34992844928024	4.33634788847297	1.38800245124818e-06	1.13746262894342e-05	62	90	259	293	737	14.663741486752	9.99345872607163	11.1034396869945	28.3663252413147	37.4258452832822
AT1G13340	1.26642972803998	4.65417339747005	4.18248158471206e-06	3.14250917361646e-05	85	111	326	378	865	20.1035165544181	12.325265762155	13.9757580616224	36.5954639631977	43.9258564043949
AT1G13350	0.136164404798509	5.26943281630234	0.571753887273808	0.716938198958885	109	277	1163	464	805	25.7798035815479	30.7576451902427	49.8583025327203	44.9214160818089	40.8789761913733
AT1G13360	-0.331933325656821	5.79231492923528	0.142090489201937	0.269644412487083	292	475	1224	529	983	69.0614921634127	52.7432543876003	52.4733983663368	51.2142868691312	49.9180541566708
AT1G13370	1.96878260311649	-0.173302941668033	0.00168526881844457	0.00700445029061797	0	3	9	15	24	0	0.333115290869054	0.385833811517182	1.45220095092055	1.21875208520865
AT1G13380	-0.0227984909435132	4.92093114055687	0.923880259230591	0.961677841714868	117	284	662	318	638	27.6718992572578	31.5349142022705	28.3802203582638	30.7866601595156	32.3984929317965
AT1G13390	0.862191637240811	4.90782201624208	0.000148194107407732	0.000813865803507309	86	162	609	432	873	20.3400285138818	17.9882257069289	26.1080879126627	41.8233873865117	44.3321070994645
AT1G13400	7.13457952381504	-0.448646336973358	2.56333020611916e-07	2.41087591405594e-06	0	0	0	15	25	0	0	0	1.45220095092055	1.26953342209234
AT1G13410	1.15844875807281	1.67138232640247	0.0326608699355974	0.0850429523458541	2	31	34	41	103	0.473023918927484	3.44219133898023	1.45759439906491	3.96934926584949	5.23047769902044
AT1G13420	-0.863971090389814	2.45631551796644	0.0351435404087127	0.0902294930007787	32	48	155	30	95	7.56838270283975	5.32984465390487	6.64491564279592	2.90440190184109	4.82422700395089
AT1G13430	-0.905978203436998	0.0741530936012922	0.24023174447895	0.397995594226488	8	8	24	12	6	1.89209567570994	0.888307442317479	1.02889016404582	1.16176076073644	0.304688021302161
AT1G13440	-0.487388602267455	8.71449410903718	0.0347220395311918	0.0894254774046678	2132	4079	9493	4007	6392	504.243497576698	452.925757151624	406.968930303623	387.931280689242	324.594305360569
AT1G13448	-0.10933829046465	1.82085587710499	0.791616779300635	0.877669300721202	17	31	68	21	95	4.02070331088362	3.44219133898023	2.91518879812982	2.03308133128876	4.82422700395089
AT1G13450	-0.571630990234629	6.11141041799919	0.00684234295855346	0.0234317552919818	359	639	1721	560	1161	84.9077934474835	70.9535569551086	73.7799988467856	54.2155021677004	58.9571321219682
AT1G13460	-0.159039553398731	4.30943761165397	0.578362254558137	0.72147696903196	105	156	416	151	484	24.8337557436929	17.3219951251908	17.8340961767942	14.6188229059335	24.5781670517077
AT1G13520	1.62518554079928	2.61376767296965	0.0156678040328313	0.0468748239233272	30	7	42	70	278	7.09535878391227	0.777269012027794	1.80055778708018	6.77693777096254	14.1172116536668
AT1G13530	0.0375627678535673	1.46149377490818	0.998294963170074	1	18	15	50	22	70	4.25721527034736	1.66557645434527	2.14352117509546	2.1298947280168	3.55469358185855
AT1G13540	0.0449091183310638	0.95745261834138	0.994775126773095	1	6	15	44	15	46	1.41907175678245	1.66557645434527	1.886298634084	1.45220095092055	2.3359414966499
AT1G13550	1.91594998992806	0.0598162708486187	0.031969021195893	0.0836225430093736	5	2	4	12	38	1.18255979731871	0.22207686057937	0.171481694007637	1.16176076073644	1.92969080158036
AT1G13560	0.303553685228964	6.8046331925682	0.155990098160445	0.288933988134278	436	938	2021	1304	2761	103.119214326192	104.154047611724	86.6411258973584	126.244669333359	140.207271135878
AT1G13570	-0.350502614871259	4.75859155739004	0.156472274631399	0.289591500571749	127	264	612	203	581	30.0370188518953	29.3141455964768	26.2366991831684	19.6531195357914	29.503956729426
AT1G13580	0.0116680171723481	3.90594025947377	1	1	66	129	305	120	395	15.609789324607	14.3239575073693	13.0754791680823	11.6176076073644	20.058628069059
AT1G13590	-0.480919918744604	1.30035786697806	0.471092534982501	0.632495338257826	18	18	45	5	72	4.25721527034736	1.99869174521433	1.92916905758591	0.484066983640182	3.65625625562594
AT1G13600	-0.946667400674788	1.81482666176778	0.0403321474063011	0.100696289543601	16	29	120	23	48	3.78419135141988	3.22011447840086	5.1444508202291	2.22670812474484	2.43750417041729
AT1G13608	7.55376628148302	-0.0890646501249415	4.44453756094638e-09	5.62363002101073e-08	0	0	0	18	37	0	0	0	1.74264114110465	1.87890946469666
AT1G13609	10.0093599641402	3.99590695566322	1.71402279714017e-64	1.24964082758395e-61	0	0	1	365	880	0	0	0.0428704235019091	35.3368898057333	44.6875764576503
AT1G13610	0.009016782346976	1.62330853753494	0.913334040848885	0.955167513759113	6	9	122	31	57	1.41907175678245	0.999345872607163	5.23019166723291	3.00121529856913	2.89453620237053
AT1G13620	-1.00086346445096	0.109403665891138	0.134623992130894	0.258501050369948	2	13	30	4	16	0.473023918927484	1.4434995937659	1.28611270505727	0.387253586912145	0.812501390139097
AT1G13630	0.241606544595655	2.46607971000211	0.515235652183967	0.670707264753454	14	51	119	63	125	3.31116743249239	5.66295994477393	5.10158039672719	6.09924399386629	6.3476671104617
AT1G13635	-0.450917746874894	1.25384982739296	0.423670383419617	0.588415534003222	10	13	76	9	57	2.36511959463742	1.4434995937659	3.25815218614509	0.871320570552327	2.89453620237053
AT1G13640	-1.21165907214063	6.67773202973851	1.01243593591507e-08	1.20869186860827e-07	519	1156	3072	634	1175	122.749706961682	128.360425414876	131.697940997865	61.379693525575	59.66807083834
AT1G13650	-1.81568549197668	5.23309547335021	4.58814103139916e-13	9.8785199416367e-12	196	379	1508	146	349	46.3563440548935	42.0835650797905	64.648598640879	14.1347559222933	17.7226865724091
AT1G13670	-2.66186165166436	3.5272111375327	3.2693023964079e-09	4.22511372660466e-08	37	143	581	24	67	8.75094250015846	15.8784955314249	24.9077160546092	2.32352152147287	3.40234957120747
AT1G13690	-0.60908896483311	4.40768362745765	0.0173765937172622	0.0509404119804407	88	222	592	153	381	20.8130524328093	24.65053152431	25.3792907131302	14.8124496993896	19.3476893526873
AT1G13700	-0.912103216888351	5.43265986629632	2.14398473208643e-05	0.00014130383164122	204	442	1316	266	674	48.2484397306034	49.0789861880407	56.4174773285124	25.7523635296577	34.2266210596095
AT1G13710	0.947429253847398	3.51231218978156	0.0103782481955082	0.0333071192467561	17	97	189	191	284	4.02070331088362	10.7707277380994	8.10251004186083	18.4913587750549	14.421899674969
AT1G13730	-0.29995432596258	5.34651166347364	0.184912505346693	0.328621089396078	151	386	1118	412	700	35.7133058790251	42.8608340918183	47.9291334751344	39.887119451951	35.5469358185855
AT1G13740	-0.34695583280669	3.51942531112046	0.335873919907415	0.502539260392221	33	117	338	102	212	7.80489466230349	12.9914963438931	14.4902031436453	9.87496646625971	10.765643419343
AT1G13750	-0.773627252174505	3.47665231953116	0.0300842446118814	0.0796881964205725	49	141	263	60	211	11.5890860137234	15.6564186708456	11.2749213810021	5.80880380368218	10.7148620824593
AT1G13770	-0.373475743020211	4.32530953482974	0.190983333544343	0.336048653555929	68	228	506	155	413	16.0828132435345	25.3167621060481	21.692434291966	15.0060764928456	20.9726921329654
AT1G13780	-0.0773071199475106	3.48882201730445	0.830920429909987	0.903572013042578	41	94	289	90	276	9.69699033801343	10.4376124472304	12.3895523920517	8.71320570552327	14.0156489798994
AT1G13790	1.49807483838946	3.62141426299035	1.96611372239244e-06	1.56570781290182e-05	25	73	136	195	437	5.91279898659356	8.10580541114699	5.83037759625964	18.8786123619671	22.1914442181741
AT1G13800	0.295488605737463	1.65106926672743	0.496909563024835	0.65486152290656	5	30	69	43	57	1.18255979731871	3.33115290869054	2.95805922163173	4.16297605930556	2.89453620237053
AT1G13810	0.66888126421878	2.8606920805141	0.0622622599283359	0.142222446160848	22	52	126	79	225	5.20326310820233	5.77399837506361	5.40167336124055	7.64825834151487	11.4258007988311
AT1G13820	-0.286566673357741	5.65336124383939	0.185055505482612	0.328847583830801	240	434	1205	407	1079	56.7628702712981	48.1906787457232	51.6588603198005	39.4030524683108	54.7930624975054
AT1G13830	0.259328976873005	1.91647126099278	0.552860389769735	0.701881062861866	4	34	97	29	106	0.946047837854969	3.77530662984928	4.15843107968519	2.80758850511305	5.38282170967152
AT1G13860	-0.00498971595575828	4.88738125988023	1	1	101	259	753	260	735	23.887707905838	28.7589534450284	32.2814288969376	25.1714831492895	37.3242826095148
AT1G13870	0.0562657587982769	4.26422735756298	0.819944297881993	0.896643908520131	74	153	459	195	442	17.5018850003169	16.9888798343218	19.6775243873763	18.8786123619671	22.4453509025926
AT1G13880	0.0534579673437282	5.92408664794772	0.796314884252421	0.880434174092711	256	476	1376	667	1305	60.547061622718	52.85429281789	58.989702738627	64.5745356176002	66.2696446332201
AT1G13900	0.0464734316144278	5.44084635562475	0.825779541346493	0.900092913761028	173	378	945	464	953	40.9165689872274	41.9725266495009	40.5125502093041	44.9214160818089	48.39461405016
AT1G13910	0.635514713667055	3.12300005944035	0.0702266793170074	0.156147090209222	16	62	203	116	226	3.78419135141988	6.88438267796046	8.70269597088755	11.2303540204522	11.4765821357147
AT1G13920	0.999494737814477	2.17278545717222	0.020240954589297	0.0577129599771884	7	24	91	48	158	1.6555837162462	2.66492232695244	3.90120853867373	4.64704304294574	8.02345122762359
AT1G13930	-0.928490793809736	6.78832943063768	1.38788527796322e-05	9.52419942615268e-05	556	1249	2876	768	1523	131.500649461841	138.686999431816	123.295337991491	74.3526886871319	77.3399760738653
AT1G13940	-0.557121631244027	6.04565492783841	0.00861315948653232	0.0284944501680101	259	709	1832	568	1062	61.2565975011092	78.7262470753865	78.5386158554975	54.9900093415246	53.9297797704826
AT1G13950	-0.270529577430006	3.15215730135378	0.461737554451332	0.62368345453041	42	66	236	64	204	9.93350229747717	7.3285363991192	10.1174199464506	6.19605739059433	10.3593927242735
AT1G13960	0.0961787249173479	5.83033613832926	0.621859479133018	0.756413241704602	211	449	1391	648	1223	49.9040234468496	49.8562552000685	59.6327590911556	62.7350810797676	62.1055750087572
AT1G13970	-0.754397972550067	2.7186799623648	0.0518633911306513	0.122936299327752	25	80	176	42	112	5.91279898659356	8.88307442317479	7.54519453633601	4.06616266257753	5.68750973097368
AT1G13980	-0.359055625228761	7.49550767485797	0.0857835179817195	0.182926971325012	781	1687	4642	1744	3086	184.715840341183	187.321831898698	199.004505895862	168.842563893695	156.711205623078
AT1G13990	1.19469774491301	5.12444247378468	8.14417399018071e-06	5.83864849955008e-05	116	131	563	512	1194	27.4353872977941	14.5460343679487	24.1360484315748	49.5684591247546	60.6329162391301
AT1G14000	0.402630756085283	6.4193631216552	0.0520736118726572	0.123319038510707	332	616	1665	1038	2185	78.5219705419624	68.3996730584459	71.3792551306787	100.492305803702	110.95722109087
AT1G14010	0.488474077087923	4.9834562315832	0.0270119226125895	0.0730323631455216	116	225	603	375	865	27.4353872977941	24.9836468151791	25.8508653716512	36.3050237730136	43.9258564043949
AT1G14020	0.0398514897940975	4.83872410875066	0.837235236428229	0.907777671989849	88	254	742	297	643	20.8130524328093	28.2037612935799	31.8098542384166	28.7535788282268	32.652399616215
AT1G14030	-0.51462668764053	5.80256391766366	0.0199482017774171	0.057008700869033	232	630	1350	511	871	54.8707745955882	69.9542110825014	57.8750717275773	49.4716457280266	44.2305444256971
AT1G14040	1.33857172989956	5.96799514119209	1.7011266072275e-09	2.29527248606325e-08	156	305	947	1211	1729	36.8958656763438	33.8667212383539	40.5982910563079	117.241023437652	87.8009314719062
AT1G14060	0.592550887199708	3.56936800600728	0.0470870917836313	0.114039218966932	33	78	259	144	333	7.80489466230349	8.66099756259542	11.1034396869945	13.9411291288372	16.91018518227
AT1G14070	-0.411643067012998	3.44942016119397	0.213666349032367	0.365526953442134	38	104	322	89	207	8.9874544596222	11.5479967501272	13.8042763676147	8.61639230879524	10.5117367349246
AT1G14080	-0.0739166593379565	2.20776019464834	0.85734310276713	0.920142657921207	24	30	106	38	109	5.67628702712981	3.33115290869054	4.54426489120237	3.67890907566538	5.5351657203226
AT1G14090	0.642771790735128	3.52110679971061	0.0354013398130242	0.0907901633348021	27	80	250	155	301	6.38582290552104	8.88307442317479	10.7176058754773	15.0060764928456	15.2851824019918
AT1G14120	2.45999953867079	4.53758166999428	1.83620517328819e-20	8.8233831770073e-19	34	66	187	386	1119	8.04140662176724	7.3285363991192	8.01676919485701	37.369971137022	56.8243159728531
AT1G14130	1.69668953699463	4.39034551140247	5.86373810026737e-11	9.90231746437325e-10	37	95	270	316	863	8.75094250015846	10.5486508775201	11.5750143455155	30.5930333660595	43.8242937306276
AT1G14140	-0.654462520949037	4.25532442460295	0.019196348741661	0.0552577809999918	75	187	599	127	350	17.7383969597807	20.7641864641711	25.6793836776436	12.2953013844606	17.7734679092928
AT1G14150	-1.05986204096999	5.68763701091265	2.8688460382566e-06	2.2177700836146e-05	298	562	1291	341	651	70.4805639201952	62.4035978228029	55.3457167409647	33.0133682842604	33.0586503112845
AT1G14160	-2.36454826774468	2.01055840928862	3.82923538774581e-07	3.48371444935928e-06	21	53	149	9	30	4.96675114873859	5.8850368053533	6.38769310178446	0.871320570552327	1.52344010651081
AT1G14170	-0.371296003719718	4.12915058281063	0.272863272664142	0.435538892793142	81	159	435	94	443	19.1574687165631	17.6551104160599	18.6486342233305	9.10045929243542	22.4961322394763
AT1G14180	-0.0698338450580258	3.94747803559272	0.811620571873582	0.891544153906194	63	155	305	159	316	14.9002534462158	17.2109566949011	13.0754791680823	15.3933300797578	16.0469024552472
AT1G14185	-1.67612552441137	2.94441168780362	7.75629841664615e-05	0.000454144052681112	34	96	276	21	97	8.04140662176724	10.6596893078097	11.8322368865269	2.03308133128876	4.92578967771828
AT1G14190	0.317851192721757	2.4862211887761	0.416901688878678	0.58235679228078	10	40	156	59	140	2.36511959463742	4.44153721158739	6.68778606629782	5.71199040695414	7.1093871637171
AT1G14200	0.269826556667218	3.83401354054907	0.389863808303172	0.557187118913514	39	115	351	124	418	9.22396641908595	12.7694194833138	15.0475186491701	12.0048611942765	21.2265988173839
AT1G14205	-0.491066300767264	2.90276347266204	0.187112574019082	0.331277939414289	41	70	168	49	156	9.69699033801343	7.77269012027794	7.20223114832073	4.74385643967378	7.9218885538562
AT1G14210	-0.287407598634433	4.56628449600658	0.233141379796297	0.389711315073603	112	209	562	204	480	26.4893394599391	23.2070319305441	24.0931780080729	19.7499329325194	24.3750417041729
AT1G14220	-3.63807741918645	0.131607102793817	1.06102560020624e-05	7.45786710942837e-05	8	8	46	1	3	1.89209567570994	0.888307442317479	1.97203948108782	0.0968133967280363	0.152344010651081
AT1G14230	0.04582996438032	4.95033036449416	0.853141617594248	0.917542765186184	125	234	753	289	759	29.5639949329678	25.9829926877863	32.2814288969376	27.9790716544025	38.5430346947234
AT1G14240	-0.0452483296117557	4.16293400464828	0.924280686739288	0.961858091049821	53	142	539	161	421	12.5351338515783	15.7674571011352	23.107158267529	15.5869568732139	21.378942828035
AT1G14250	2.36309934114095	4.3905629234658	1.52188514908637e-12	3.07915958919935e-11	18	49	274	453	784	4.25721527034736	5.44088308419456	11.7464960395231	43.8564687178005	39.8125681168158
AT1G14260	1.92829863892455	1.71216111708781	0.000721328858828721	0.0033299249044139	9	3	39	45	133	2.12860763517368	0.333115290869054	1.67194651657446	4.35660285276164	6.75391780553124
AT1G14270	-0.325098180819055	5.89177007041197	0.12839082125929	0.249376716561692	241	566	1546	608	981	56.9993822307619	62.8477515439616	66.2776747339515	58.8625452106461	49.8164914829034
AT1G14280	-1.84613944307898	5.97595489016748	5.35198347148194e-15	1.46197657025249e-13	412	756	1744	257	539	97.4429272990618	83.9450532990017	74.7660185873295	24.8810429591053	27.3711405803108
AT1G14290	-1.33068654119105	5.82442794034641	1.2788272804576e-07	1.27418686101391e-06	367	629	1385	273	723	86.7998891231934	69.8431726522117	59.3755365501441	26.4300573067539	36.7149065669105
AT1G14300	0.0626697270395599	4.46899374557269	0.798337696365472	0.881653377605389	65	217	524	213	537	15.3732773651432	24.0953393728616	22.4641019150004	20.6212535030717	27.2695779065435
AT1G14310	-0.488674928045148	3.86528045408107	0.104199905943513	0.212016713456902	68	136	381	97	303	16.0828132435345	15.1012265193971	16.3336313542274	9.39089948261953	15.3867450757592
AT1G14320	-0.471545162606679	7.67041038699167	0.0468502028823367	0.113549318669604	979	2121	4489	2010	3016	231.545208315004	235.512510644422	192.44533110007	194.594927423353	153.15651204122
AT1G14330	0.597401160606104	5.16212013547118	0.00592255313949499	0.0207456164725551	118	218	770	445	1014	27.9084112167216	24.2063778031513	33.01022609647	43.0819615439762	51.4922756000653
AT1G14340	0.157955221243243	3.84089964225053	0.610245070319629	0.747489225523893	52	115	325	123	396	12.2986218921146	12.7694194833138	13.9328876381205	11.9080477975485	20.1094094059427
AT1G14345	-0.56675446269778	5.77487773252662	0.00830124065389929	0.0276094275830412	276	552	1284	469	872	65.2773008119929	61.293213519906	55.0456237764513	45.405483065449	44.2813257625808
AT1G14350	0.700032688623492	4.43616814907524	0.00490102585864414	0.0175482455087744	55	168	404	294	598	13.0081577705058	18.654456288667	17.3196510947713	28.4631386380427	30.3672394564488
AT1G14360	1.02152735279787	4.56969000333683	2.43773186661834e-05	0.000159077052024418	52	150	429	344	750	12.2986218921146	16.6557645434527	18.391411682319	33.3038084744445	38.0860026627702
AT1G14370	1.94885357879349	5.16736104416817	9.26280938677292e-17	3.11357041120095e-15	79	140	326	625	1456	18.6844447976356	15.5453802405559	13.9757580616224	60.5083729550227	73.9376265026578
AT1G14380	-0.406034533374036	6.27581440208172	0.0443798279176095	0.108735163697532	343	731	1996	693	1378	81.1236020960636	81.1690925417596	85.5693653098106	67.0916839325292	69.9766822257297
AT1G14390	-0.20446279867704	2.65960943900741	0.57687847088933	0.720374498323013	30	53	145	59	125	7.09535878391227	5.8850368053533	6.21621140777682	5.71199040695414	6.3476671104617
AT1G14400	-0.524828665194286	6.70769964652682	0.0135035297819489	0.0414857788694777	522	996	2546	885	1757	123.459242840073	110.594276568526	109.148098235861	85.6798561043122	89.2228089046496
AT1G14410	0.139604408281178	4.59655172277546	0.619560594046861	0.754702404789582	81	263	423	289	507	19.1574687165631	29.2031071661871	18.1341891413076	27.9790716544025	25.7461378000326
AT1G14430	-0.849704225136034	3.07333215207009	0.0313314964960615	0.0823215894639279	30	122	201	55	131	7.09535878391227	13.5466884953415	8.61695512388373	5.324736820042	6.65235513176386
AT1G14440	1.19010900731759	3.99160277083999	0.00114040877340205	0.00496022684551317	32	137	158	278	444	7.56838270283975	15.2122649496868	6.77352691330164	26.9141242903941	22.5469135763599
AT1G14450	-0.669755409464631	4.83604165525568	0.0110427448177955	0.0350092598114635	164	295	602	204	491	38.7879613520537	32.756336935457	25.8079949481493	19.7499329325194	24.9336364098935
AT1G14460	0.314637477696581	5.59773333213659	0.117447404345807	0.232095566883205	179	380	988	580	1169	42.3356407440099	42.1946035100802	42.3559784198862	56.1517701022611	59.3633828170378
AT1G14470	-0.0394125538452613	1.88267600915106	0.996239853552547	1	12	26	101	37	74	2.83814351356491	2.88699918753181	4.32991277369282	3.58209567893734	3.75781892939332
AT1G14480	1.75933991687048	3.79578582319373	1.09488087704543e-05	7.67541988838581e-05	47	34	132	230	530	11.1160620947959	3.77530662984928	5.658895902252	22.2670812474484	26.9141085483576
AT1G14490	-0.0277914266658388	0.612845512412229	0.948854512228919	0.976270348027815	1	15	39	17	24	0.236511959463742	1.66557645434527	1.67194651657446	1.64582774437662	1.21875208520865
AT1G14510	-0.334665014876785	5.91390752896111	0.104186044183341	0.21201208201813	267	601	1390	552	1116	63.1486931768192	66.7340966041006	59.5898886676537	53.4409949938761	56.671971962202
AT1G14520	0.0857378958006415	4.74666446202773	0.766440331012179	0.860652846908097	113	180	669	222	735	26.7258514194029	19.9869174521433	28.6803133227772	21.4925740736241	37.3242826095148
AT1G14530	0.658167747791256	3.49997763317111	0.0618138312000495	0.141381418548534	34	75	219	100	401	8.04140662176724	8.32788227172636	9.3886227469181	9.68133967280363	20.3633160903611
AT1G14540	3.7671118197205	3.58236773164063	2.53447218978994e-15	7.15438524816137e-14	17	8	30	250	576	4.02070331088362	0.888307442317479	1.28611270505727	24.2033491820091	29.2500500450075
AT1G14560	0.640340488204949	4.62109286563476	0.0148154123107714	0.0447936883292777	58	158	597	305	715	13.717693648897	17.5440719857702	25.5936428306398	29.5280860020511	36.3086558718409
AT1G14570	-0.43462511310654	6.54119863209719	0.0345740247367845	0.0891679196157397	413	922	2326	819	1641	97.6794392585255	102.377432727089	99.7166050654406	79.2901719202618	83.3321738261412
AT1G14580	0.000653550348386972	5.42922269353066	0.978179502781559	0.993105122700588	157	370	1063	509	816	37.1323776358075	41.0842192071834	45.5712601825294	49.2780189345705	41.437570897094
AT1G14590	0.835095046322747	3.80713287622197	0.00618624116311581	0.0215193438042741	44	97	212	164	463	10.4065262164047	10.7707277380994	9.08852978240474	15.877397063398	23.5117589771501
AT1G14600	1.95600184856173	2.0756452557657	5.89497169474415e-05	0.000353781965773419	4	22	36	49	193	0.946047837854969	2.44284546637307	1.54333524606873	4.74385643967378	9.80079801855286
AT1G14610	-0.377695293750275	7.86352977808611	0.0813168556793603	0.175469282653699	1009	2357	5574	2290	3828	238.640567098916	261.717580192787	238.959740599641	221.702678507203	194.390957590779
AT1G14620	-0.181562958016962	4.97046667969908	0.429811149786115	0.594614744482617	115	315	753	309	617	27.1988753383304	34.9771055412507	32.2814288969376	29.9153395889632	31.3320848572389
AT1G14630	2.16875559609809	2.30942131527542	3.49302486082549e-07	3.20125811150557e-06	4	13	62	97	173	0.946047837854969	1.4434995937659	2.65796625711837	9.39089948261953	8.78517128087899
AT1G14640	1.36544839714811	4.33513944491435	2.2780980112286e-05	0.000149444077726982	36	73	418	370	594	8.51443054069472	8.10580541114699	17.919837023798	35.8209567893734	30.164114108914
AT1G14642	2.58186886083158	-0.0742940932055731	0.000303148914923207	0.0015407040696334	1	1	7	18	28	0.236511959463742	0.111038430289685	0.300092964513364	1.74264114110465	1.42187743274342
AT1G14650	0.0967126960130497	7.07717210491969	0.647281060209245	0.773889586971504	458	1152	3337	1675	2628	108.322477434394	127.916271693717	143.058603225871	162.162439519461	133.453353330347
AT1G14660	0.288643337299942	4.19988220726515	0.259676620206842	0.420554789814881	57	132	460	206	459	13.4811816894333	14.6570727982384	19.7203948108782	19.9435597259755	23.3086336296154
AT1G14670	-0.0626310657710275	7.43430230562831	0.778745855206537	0.869187753609872	738	1548	3736	1965	3239	174.545826084242	171.887490088432	160.163902203133	190.238324570591	164.480750166283
AT1G14680	-0.111328086676186	1.47965499761579	0.847797807183957	0.914219267963436	10	20	73	22	62	2.36511959463742	2.2207686057937	3.12954091563937	2.1298947280168	3.148442886789
AT1G14685	-0.0474522825630107	5.63115937513897	0.856267407834656	0.919538435347049	159	498	1197	520	1030	37.605401554735	55.297138284263	51.3158969317852	50.3429662985789	52.3047769902044
AT1G14687	1.38232467466081	1.36773541052425	0.0105548882089608	0.0337459551492602	5	7	43	22	107	1.18255979731871	0.777269012027794	1.84342821058209	2.1298947280168	5.43360304655521
AT1G14690	-0.193766946656474	6.10505094938125	0.340448923750695	0.507338003584786	273	662	1651	634	1433	64.5677649336016	73.5074408517713	70.779069201652	61.379693525575	72.7696557543329
AT1G14700	-0.649585413802225	4.44478018978548	0.036223307498984	0.0924853368949887	105	223	561	110	471	24.8337557436929	24.7615699545997	24.050307584571	10.649473640084	23.9180096722197
AT1G14710	0.107822347356684	6.41164376621635	0.601515915389402	0.74100396195759	293	730	2042	1046	1694	69.2980041228765	81.0580541114699	87.5414047908984	101.266812977526	86.0235846809769
AT1G14720	-0.28186159403307	5.58800498472465	0.200997361693439	0.349567098649697	202	517	1024	442	929	47.7754158116759	57.4068684597671	43.8993136659549	42.7915213537921	47.1758619649513
AT1G14730	0.262174089436394	4.93031214957781	0.265860485534227	0.427817051956021	93	224	788	402	634	21.995612230128	24.8726083848894	33.7818937195044	38.9189854846706	32.1953675842617
AT1G14740	0.0667491618168053	7.30528565736721	0.74933757479966	0.849002965756884	681	1258	3413	1815	3290	161.064644394808	139.686345304423	146.316755412016	175.716315061386	167.070598347352
AT1G14750	0.511102027514417	2.0526574207893	0.215117949423695	0.367208041713643	8	36	81	45	113	1.89209567570994	3.99738349042865	3.47250430365464	4.35660285276164	5.73829106785737
AT1G14760	4.2813543626103	0.89315019167167	3.94797238753371e-10	5.84947303361074e-09	0	3	3	31	86	0	0.333115290869054	0.128611270505727	3.00121529856913	4.36719497199765
AT1G14770	-0.209006660214631	3.91780556502103	0.502525746554978	0.659808846762211	51	134	430	150	286	12.0621099326509	14.8791496588178	18.4342821058209	14.5220095092055	14.5234623487364
AT1G14780	3.31014432833129	5.11446206928782	7.40351858933792e-40	1.51973391780943e-37	35	66	148	688	1752	8.27791858123098	7.3285363991192	6.34482267828255	66.607616948889	88.9689022202311
AT1G14790	0.17300176291226	5.09143254024667	0.437655114018651	0.601256795041997	118	255	859	335	884	27.9084112167216	28.3147997238696	36.8256937881399	32.4324879038922	44.8907018051851
AT1G14800	0.3534677219669	0.511663409973911	0.715076394795861	0.823503183525766	7	12	16	12	38	1.6555837162462	1.33246116347622	0.685926776030546	1.16176076073644	1.92969080158036
AT1G14810	-0.597611640527161	6.39218836180186	0.00764057233140795	0.025707291661833	401	886	2026	762	1212	94.8412957449606	98.3800492366608	86.8554780148679	73.7718083067637	61.5469803030366
AT1G14820	0.266548817705745	4.43271039561744	0.379570162763649	0.546769190010246	85	207	333	215	585	20.1035165544181	22.9849550699648	14.2758510261357	20.8148802965278	29.7070820769607
AT1G14830	0.14867241239539	6.99958754831358	0.481160642400445	0.641112897798879	535	1024	2632	1517	2750	126.533898313102	113.703352616637	112.834954657025	146.865922836431	139.648676430157
AT1G14840	0.0356612856174467	5.50494316946633	0.868372547589588	0.926990664065174	155	477	919	537	885	36.65935371688	52.9653312481797	39.3979191982545	51.9887940429555	44.9414831420688
AT1G14850	-0.0363267188350214	6.69660824566835	0.897846343501447	0.945138624560276	316	950	2856	1160	2032	74.7377791905425	105.486508775201	122.437929521452	112.303540204522	103.187676547665
AT1G14860	-0.467675753918562	3.73188975073255	0.162165711576243	0.297472639237942	80	125	256	102	257	18.9209567570994	13.8798037862106	10.9748284164887	9.87496646625971	13.0508035791092
AT1G14870	1.05170490593696	5.78049109740726	0.00846810636227999	0.0280804850717826	278	197	522	762	1865	65.7503247309203	21.8745707670679	22.3783610679966	73.7718083067637	94.7071932880885
AT1G14890	0.716037730059114	5.35658672621483	0.00109460191394262	0.00478164633605139	131	260	783	641	983	30.9830666897502	28.8699918753181	33.5675416019948	62.0573873026713	49.9180541566708
AT1G14900	0.195289995772112	5.32638720663592	0.404616846220426	0.571731202274843	105	385	954	488	870	24.8337557436929	42.7497956615287	40.8983840208213	47.2449376032817	44.1797630888134
AT1G14910	-0.218639186579905	6.54914067571378	0.326876512347808	0.49382994645014	328	885	2580	958	1719	77.5759227041075	98.2690108063711	110.605692634926	92.7472340654588	87.2931181030692
AT1G14920	-1.56133397065078	6.22306380323936	1.90310919486528e-10	2.97394218086006e-09	321	974	2561	417	638	75.9203389878613	108.151431102153	109.791154588389	40.3711864355912	32.3984929317965
AT1G14960	-1.70461611818788	1.84671592639933	0.00453396832399612	0.0164327499285194	18	46	115	4	54	4.25721527034736	5.1077677933255	4.93009870271955	0.387253586912145	2.74219219171945
AT1G14970	0.0810171837142079	4.14732534889206	0.75300079595201	0.851010040026371	41	147	532	208	357	9.69699033801343	16.3226492525837	22.8070653030157	20.1371865194316	18.1289372674786
AT1G14980	-0.226800909210254	5.79837046821395	0.286980653715275	0.450957410739655	236	545	1256	578	993	55.8168224334432	60.5159445078782	53.8452519183979	55.958143308805	50.4258675255077
AT1G14990	0.915442559812428	3.43353605039409	0.00512025185531639	0.0182435936934537	22	75	196	129	364	5.20326310820233	8.32788227172636	8.40260300637419	12.4889281779167	18.4844066256645
AT1G15000	0.519862686614619	4.03413939203221	0.0518654774631581	0.122936299327752	46	128	334	209	424	10.8795501353321	14.2129190770797	14.3187214496376	20.2339999161596	21.5312868386861
AT1G15002	-1.0536932157022	5.07457911215993	0.000107772104049412	0.00061138330987838	154	482	764	226	424	36.4228417574163	53.5205233996281	32.7530035554586	21.8798276605362	21.5312868386861
AT1G15010	2.62626330294683	5.361842718849	1.0818566850184e-08	1.28503909501933e-07	104	75	130	887	1690	24.5972437842292	8.32788227172636	5.57315505524819	85.8734828977682	85.8204593334421
AT1G15015	2.57214058396774	0.214766906386886	0.00164362910797154	0.00685564218383158	4	0	6	20	39	0.946047837854969	0	0.257222541011455	1.93626793456073	1.98047213846405
AT1G15020	-0.114109457529443	5.30058770347611	0.686315286996676	0.801893425809203	111	367	1157	383	834	26.2528275004754	40.7511039163143	49.6010799917089	37.0795309468379	42.3516349610004
AT1G15030	-0.25758248177101	6.04252423364076	0.203991914374077	0.353322273000881	296	612	1525	610	1292	70.0075400012677	67.9555193372871	65.3773958404114	59.0561720041022	65.6094872537321
AT1G15040	-1.62666189092332	6.44300317627754	3.78233518551684e-08	4.13708809246676e-07	639	917	2124	322	1012	151.131142097331	101.822240575641	91.056779518055	31.1739137464277	51.3907129262979
AT1G15050	-0.145596300969217	0.185126825095885	0.883871240979095	0.936773254199258	3	11	23	8	23	0.709535878391227	1.22142273318653	0.98601974054391	0.774507173824291	1.16797074832495
AT1G15060	-0.082558148264096	5.75698745684874	0.713802790209695	0.822538281742075	186	493	1409	541	1145	43.9912244602561	54.7419461328146	60.40442671419	52.3760476298677	58.1446307318291
AT1G15080	0.535786564437353	3.00452562644063	0.132525613143436	0.255399602469388	16	54	202	103	201	3.78419135141988	5.99607523564298	8.65982554738564	9.97177986298774	10.2070487136224
AT1G15100	0.671649339908881	4.16196345819704	0.0105866225234452	0.0338233331258357	52	108	387	232	505	12.2986218921146	11.992150471286	16.5908538952388	22.4607080409044	25.6445751262653
AT1G15110	0.66222292327508	4.5046018022746	0.0127902208656929	0.0396109037297999	50	154	535	291	648	11.8255979731871	17.0999182646115	22.9356765735214	28.1726984478586	32.9063063006334
AT1G15120	-0.532415786811801	5.14950652712499	0.0995910981079735	0.204639747998216	217	369	578	227	745	51.3230952036321	40.9731807768937	24.7791047841035	21.9766410572643	37.8320959783517
AT1G15125	-3.19275826535026	4.98768394878329	9.40869772312709e-30	9.56385076731136e-28	214	438	1047	43	142	50.6135593252408	48.634832466882	44.8853334064989	4.16297605930556	7.21094983748449
AT1G15130	-0.17130100682984	7.2397343192743	0.419644901949449	0.584720717142296	606	1342	3833	1614	2756	143.326247435028	149.013573448757	164.322333282818	156.256822319051	139.953364451459
AT1G15140	0.383617445577866	5.45747022952176	0.0595901869193748	0.137440310029054	151	321	958	573	1023	35.7133058790251	35.6433361229888	41.0698657148289	55.4740763251648	51.9493076320185
AT1G15150	2.23200083725958	0.439427346183871	0.000278445124715875	0.00142996484621515	0	7	9	26	40	0	0.777269012027794	0.385833811517182	2.51714831492894	2.03125347534774
AT1G15160	0.0310444746335869	3.25788664988809	0.874533633780332	0.930655557631244	19	77	305	113	177	4.4937272298111	8.54995913230573	13.0754791680823	10.9399138302681	8.98829662841376
AT1G15165	-0.566350384202245	3.46305930103038	0.130539260736346	0.252353624371268	32	113	363	100	162	7.56838270283975	12.5473426227344	15.561963731193	9.68133967280363	8.22657657515836
AT1G15170	-0.414757110213547	4.6967300759996	0.160276135711635	0.294927618568416	84	219	895	198	523	19.8670045949543	24.317416233441	38.3690290342087	19.1690525521512	26.5586391901717
AT1G15175	-2.16846062933951	3.60007499645829	3.40006889699458e-06	2.59148005368264e-05	70	157	411	16	134	16.555837162462	17.4330335554805	17.6197440592847	1.54901434764858	6.80469914241494
AT1G15180	-1.02300605685474	6.12046961948939	3.95338869237535e-06	2.98629857530876e-05	303	784	2183	509	818	71.6631237175139	87.0541293471129	93.5861345046676	49.2780189345705	41.5391335708613
AT1G15190	2.85308480557433	0.105002300348048	1.23734196782999e-05	8.58586190542487e-05	0	0	10	21	34	0	0	0.428704235019091	2.03308133128876	1.72656545404558
AT1G15200	-0.19444969214698	5.31211237227627	0.551725391975629	0.701240154045129	102	371	1281	465	622	24.1242198653017	41.1952576374731	54.9170125059456	45.0182294785369	31.5859915416574
AT1G15210	-0.35660235976673	7.14708752773548	0.132982725614934	0.256093794305178	499	1336	4276	1441	2285	118.019467772407	148.347342867019	183.313930894163	139.5081046851	116.03535477924
AT1G15215	-0.0264284865237033	3.81255933430656	0.976141752725364	0.99204540248298	50	98	407	133	320	11.8255979731871	10.8817661683891	17.448262365277	12.8761817648288	16.2500278027819
AT1G15220	-0.0182183446183669	3.86522065209789	0.978436440990879	0.993105122700588	57	108	381	147	317	13.4811816894333	11.992150471286	16.3336313542274	14.2315693190213	16.0976837921309
AT1G15230	-0.0557067208782046	3.59627667035707	0.924463257845088	0.961861277452668	35	98	357	118	261	8.27791858123098	10.8817661683891	15.3047411901816	11.4239808139083	13.253928926644
AT1G15240	-0.22973035284074	6.46496489245696	0.300582324309104	0.466154579314191	323	759	2578	863	1688	76.3933629067887	84.2781685898708	110.519951787922	83.5499613762954	85.7188966596748
AT1G15250	-0.514315962861871	4.01699499945576	0.0647019542940254	0.146811914535156	71	167	412	123	301	16.7923491219257	18.5434178583774	17.6626144827866	11.9080477975485	15.2851824019918
AT1G15260	-1.05328926412421	4.75064034541228	0.00028394269073486	0.00145536977217143	173	304	565	165	371	40.9165689872274	33.7556828080642	24.2217892785787	15.974210460126	18.8398759838503
AT1G15270	-0.492962524302254	5.82776852182311	0.0429120601144474	0.105914128395364	318	556	1127	469	1007	75.21080310947	61.7373672410648	48.3149672866516	45.405483065449	51.1368062418794
AT1G15280	0.030964546128797	6.22867432794158	0.872140564207048	0.929573978619641	234	628	2085	922	1388	55.3437985145157	69.7321342219221	89.3848330014805	89.2619517832495	70.4844955945667
AT1G15290	0.553122206038223	7.9587943319856	0.0184561776733796	0.0535353223416471	650	2050	5233	3723	5630	153.732773651432	227.628782093854	224.34092618549	360.436276018479	285.898926655195
AT1G15310	0.733442923300495	2.96679786209028	0.0569835664207371	0.132527064661054	12	47	197	98	224	2.83814351356491	5.21880622361519	8.4454734298761	9.48771287934756	11.3750194619474
AT1G15330	-2.98496233392194	3.54292310206201	4.11802424055118e-13	8.92998836081781e-12	72	169	395	35	32	17.0288610813894	18.7654947189567	16.9338172832541	3.38846888548127	1.62500278027819
AT1G15340	-0.619672513477018	6.01918907238363	0.0118238724317226	0.0371348982210208	257	650	1976	632	827	60.7835735821818	72.1749796882951	84.7119568397724	61.186066732119	41.9961656028146
AT1G15350	-0.413568092092445	5.26495220588011	0.0573543176014239	0.13327204495515	181	333	1017	310	745	42.8086646629373	36.975797286465	43.5992207014416	30.0121529856913	37.8320959783517
AT1G15370	-0.171315787279655	5.38950872077298	0.418092265172934	0.583474458858746	191	377	922	423	810	45.1737842575748	41.8614882192112	39.5265304687602	40.9520668159594	41.1328828757918
AT1G15380	-0.720081226997516	6.18165071146055	0.000989725136256939	0.00438144023364331	397	689	1826	517	1196	93.8952479071057	76.5054784695928	78.2813933144861	50.0525261083948	60.7344789128975
AT1G15385	3.14946520698012	-0.0559832424074029	1.2775230657553e-05	8.84146323380172e-05	0	2	4	12	40	0	0.22207686057937	0.171481694007637	1.16176076073644	2.03125347534774
AT1G15390	-0.526728955178826	5.09227420391885	0.0150211552450171	0.0452829416758145	147	348	902	272	606	34.7672580411701	38.6413737408103	38.669121998722	26.3332439100259	30.7734901515183
AT1G15400	-0.871880928151357	5.51677566176179	0.000291114308578787	0.00148744075067214	265	479	1073	281	742	62.6756692578917	53.187408108759	45.9999644175485	27.2045644805782	37.6797519677006
AT1G15405	-1.13799536994853	9.6506207098767	0.000176712478231654	0.000953363594603691	4509	10011	18005	6441	6938	1066.43242522201	1111.60572563003	771.881975151874	623.575088325282	352.320915299066
AT1G15410	-0.589489694529459	5.30034456088038	0.0208562112220051	0.0590865434633329	128	410	1288	295	701	30.273530811359	45.5257564187708	55.217105470459	28.5599520347707	35.5977171554692
AT1G15415	0.98205756547894	2.3536189145033	0.028814940139287	0.076849775302353	8	38	82	47	194	1.89209567570994	4.21946035100802	3.51537472715655	4.55022964621771	9.85157935543655
AT1G15420	0.349286963315106	4.97519444388693	0.100109923653502	0.205437650762496	111	236	672	382	766	26.2528275004754	26.2050695483656	28.8089245932829	36.9827175501099	38.8985040529093
AT1G15430	1.25167840211521	5.10296072608727	1.41499730800236e-08	1.65611573680282e-07	98	174	489	518	1180	23.1781720274467	19.3206868704052	20.9636370924336	50.1493395051228	59.9219775227584
AT1G15440	0.26218562829769	5.42702024475955	0.3522745127548	0.51979482330761	89	378	1194	574	878	21.0495643922731	41.9725266495009	51.1872856612795	55.5708897218929	44.586013783883
AT1G15460	-1.4110624245643	1.74944168298224	0.00622810734659296	0.0216473571640662	14	26	141	16	37	3.31116743249239	2.88699918753181	6.04472971376919	1.54901434764858	1.87890946469666
AT1G15470	0.0610057598901354	4.4110411626404	0.780070647768631	0.870207022939491	70	169	566	218	489	16.555837162462	18.7654947189567	24.2646597020806	21.1053204867119	24.8320737361262
AT1G15480	-0.187854761616206	4.53773637555121	0.549565481665207	0.699756879183828	65	234	658	251	409	15.3732773651432	25.9829926877863	28.2087386642562	24.3001625787371	20.7695667854307
AT1G15490	-0.35777239267082	4.48871262704982	0.203084334004184	0.35229833228179	76	201	701	214	390	17.9749089192444	22.3187244882266	30.0521668748383	20.7180668997998	19.8047213846405
AT1G15500	-0.641212865595385	7.83231245081456	0.00568469053563047	0.0200185562949425	1027	2482	5801	2107	3046	242.897782369263	275.597383978998	248.691326734575	203.985826905973	154.679952147731
AT1G15510	0.446148119591382	3.31036469582706	0.161610227089005	0.296685337444024	28	81	201	128	237	6.62233486498478	8.99411285346447	8.61695512388373	12.3921147811887	12.0351768414354
AT1G15520	3.42138335909563	5.42992802283945	6.62025732030504e-40	1.37736172019271e-37	21	70	263	944	2091	4.96675114873859	7.77269012027794	11.2749213810021	91.3918465112663	106.183775423803
AT1G15530	0.618213000002685	5.22838044889634	0.00685022071020451	0.0234511360874116	99	236	898	503	1006	23.4146839869105	26.2050695483656	38.4976403047144	48.6971385542023	51.0860249049957
AT1G15540	-5.33298873564474	0.706272965783962	6.21235609676947e-11	1.04659637413543e-09	14	24	55	0	2	3.31116743249239	2.66492232695244	2.357873292605	0	0.101562673767387
AT1G15550	-2.53606627647366	4.9618573279201	2.49693619156605e-13	5.55128516280557e-12	116	360	1578	75	192	27.4353872977941	39.9738349042865	67.6495282860126	7.26100475460273	9.75001668166917
AT1G15570	0.245573736455565	5.20362050436599	0.31813627483598	0.484398333491079	117	357	721	507	711	27.6718992572578	39.6407196134175	30.9095753448765	49.0843921411144	36.1055305243061
AT1G15580	2.45725039329926	2.02677461660519	2.34273790306708e-08	2.63903906413855e-07	5	8	37	72	164	1.18255979731871	0.888307442317479	1.58620566957064	6.97056456441862	8.32813924892575
AT1G15660	0.174422870858641	4.91701362519261	0.463603288009798	0.625524206661848	82	293	700	371	635	19.3939806760269	32.5342600748777	30.0092964513364	35.9177701861015	32.2461489211454
AT1G15670	-0.804637229999001	5.61318662847988	0.000105173433024378	0.000598568477640492	240	470	1441	350	743	56.7628702712981	52.1880622361519	61.7762802662511	33.8846888548127	37.7305333045843
AT1G15690	-1.21747263531254	9.53554057386917	1.10405739541419e-06	9.23016429863275e-06	4278	8872	17807	4982	7630	1011.79816258589	985.132953530084	763.393631298496	482.324342499077	387.461600422582
AT1G15700	0.615529724585859	4.28307172078891	0.0232064955676089	0.0645513663709978	71	133	337	290	454	16.7923491219257	14.7681112285281	14.4473327201434	28.0758850511305	23.0547269451969
AT1G15710	1.0749647434687	4.00431159991888	0.000161730888593819	0.000881535493049528	31	104	281	257	466	7.33187074337601	11.5479967501272	12.0465890040365	24.8810429591053	23.6641029878012
AT1G15720	1.08995310378258	3.5816463294143	0.000538400820956989	0.00256787921441318	37	57	193	195	338	8.75094250015846	6.32919052651204	8.27399173586846	18.8786123619671	17.1640918666884
AT1G15730	-0.43938389900293	6.25017980459067	0.0371861491947283	0.094452997648263	346	770	1815	711	1250	81.8331379744548	85.4995913230573	77.8098186559651	68.8343250736338	63.476671104617
AT1G15740	-0.939404065541461	7.19589415255083	4.0761044049769e-05	0.00025273042649392	837	1514	3643	911	2217	197.960510071152	168.112183458583	156.176952817455	88.1970044192411	112.582223871149
AT1G15750	-0.159720387323362	8.25932047155028	0.460682701768612	0.622895335645825	1265	2825	7214	3353	5481	299.187628721634	313.68356556836	309.267235142772	324.615319229106	278.332507459524
AT1G15760	-0.234713105299961	1.08141795209441	0.818227915963585	0.895527116017087	2	15	73	13	45	0.473023918927484	1.66557645434527	3.12954091563937	1.25857415746447	2.28516015976621
AT1G15780	0.0471611738061709	7.27038276312074	0.820082230574033	0.896643908520131	587	1201	3915	1899	2898	138.832520205217	133.357154777911	167.837708009974	183.848640386541	147.164314288944
AT1G15790	1.32939261336132	2.75461965394503	0.00232286518373067	0.00921951165376714	21	32	76	69	286	4.96675114873859	3.55322976926991	3.25815218614509	6.68012437423451	14.5234623487364
AT1G15800	1.07486502911421	4.04479670625933	0.00024657770197386	0.00128408678641215	29	100	320	244	520	6.85884682444852	11.1038430289685	13.7185355206109	23.6224688016409	26.4062951795207
AT1G15810	-0.0304527237343207	5.74789746591812	0.876624443041197	0.931718567644611	246	455	1109	522	1211	58.1819420280806	50.5224857818066	47.5432996636172	50.536593092035	61.4961989661529
AT1G15820	-1.54134276077683	9.82795916440326	8.95788817463494e-11	1.47850608646609e-09	5148	10772	26514	5196	7624	1217.56356731935	1196.10597108049	1136.66640872962	503.042409398877	387.15691240128
AT1G15825	-1.19941254339408	0.189913436130446	0.184902985194935	0.328621089396078	0	10	46	5	12	0	1.11038430289685	1.97203948108782	0.484066983640182	0.609376042604323
AT1G15830	-1.90205987519422	3.17631340014962	0.0141813609131391	0.0431543629514249	7	67	599	47	42	1.6555837162462	7.43957482940888	25.6793836776436	4.55022964621771	2.13281614911513
AT1G15860	0.0805183073822014	5.25570283380956	0.783288312583229	0.872491981721561	189	308	674	368	940	44.7007603386473	34.1998365292229	28.8946654402868	35.6273299959174	47.734456670672
AT1G15870	0.627193453463576	1.67322446067861	0.176408731994802	0.317531215546031	6	25	59	26	105	1.41907175678245	2.77596075724212	2.52935498661264	2.51714831492894	5.33204037278782
AT1G15880	-0.52447690783902	5.53969749154801	0.0146197074022251	0.0442906539053223	234	416	1202	405	759	55.3437985145157	46.1919870005089	51.5302490492948	39.2094256748547	38.5430346947234
AT1G15885	0.75215614356767	2.52031138355463	0.123751487899806	0.241930440006065	25	35	72	51	207	5.91279898659356	3.88634506013897	3.08667049213746	4.93748323312985	10.5117367349246
AT1G15890	0.00295011362089315	3.23195994254934	1	1	41	68	224	84	226	9.69699033801343	7.55061325969857	9.60297486442765	8.13232532515505	11.4765821357147
AT1G15900	1.17057064756828	1.03859884756569	0.0196626018090063	0.0563391231939043	3	10	33	22	70	0.709535878391227	1.11038430289685	1.414723975563	2.1298947280168	3.55469358185855
AT1G15910	0.186238675675494	5.66711700548456	0.38636109054889	0.55351894141992	162	421	1242	663	1004	38.3149374331262	46.7471791519573	53.2450659893711	64.1872820306881	50.9844622312283
AT1G15920	-0.361136450915121	5.07214899034524	0.0992875712930391	0.204285434006299	155	310	828	277	668	36.65935371688	34.4219133898023	35.4967106595808	26.8173108936661	33.9219330383073
AT1G15930	-0.690005258437022	6.90576397933151	0.00203158246258419	0.00824131772955055	581	1333	2843	997	1742	137.413448448434	148.01422757615	121.880614015928	96.5229565378522	88.4610888513942
AT1G15940	0.249464591333832	5.8375184689766	0.229583284691625	0.385611645077457	169	487	1368	689	1313	39.9705211493724	54.0757155510765	58.6467393506117	66.704430345617	66.6758953282897
AT1G15950	0.495600543797164	6.75728657901659	0.0182166533686237	0.052920404255676	364	770	2242	1544	2480	86.0903532448022	85.4995913230573	96.1154894912803	149.479884548088	125.93771547156
AT1G15960	0.37244233997006	5.37820178559279	0.0704800322602133	0.156562231779543	133	317	932	542	962	31.4560906086777	35.1991824018301	39.9552347037793	52.4728610265957	48.8516460821132
AT1G15970	-0.111114531225557	4.75934325652256	0.621496893519977	0.75621731082724	118	242	599	259	578	27.9084112167216	26.8713001301037	25.6793836776436	25.0746697525614	29.3516127187749
AT1G15980	-0.897978301616376	7.34153411717539	0.000205598313065295	0.00109236602484456	965	1621	3835	1223	2108	228.234040882511	179.993295499579	164.408074129822	118.402784198388	107.047058150826
AT1G15990	0.547258358078705	1.38516246907121	0.325468010120735	0.492546713762988	12	19	33	28	72	2.83814351356491	2.10973017550401	1.414723975563	2.71077510838502	3.65625625562594
AT1G16000	0.16428170875417	3.75320468886169	0.57147387612757	0.71677476199592	51	113	283	164	280	12.0621099326509	12.5473426227344	12.1323298510403	15.877397063398	14.2187743274342
AT1G16010	0.580428911802378	5.80314897900397	0.00366589901928215	0.0136457927754723	164	405	1164	763	1435	38.7879613520537	44.9705642673224	49.9011729562222	73.8686217034917	72.8712184281003
AT1G16020	0.29828867628242	4.83094778725966	0.200466611401449	0.348902334940799	83	228	685	301	758	19.6304926354906	25.3167621060481	29.3662400988078	29.1408324151389	38.4922533578397
AT1G16022	1.7299645572369	1.24511362259578	0.00449885601357043	0.0163351043611402	2	11	26	14	117	0.473023918927484	1.22142273318653	1.11463101104964	1.35538755419251	5.94141641539215
AT1G16025	2.02949651878199	0.964457795237863	0.00166934396943609	0.00694645533276662	2	7	17	13	97	0.473023918927484	0.777269012027794	0.728797199532455	1.25857415746447	4.92578967771828
AT1G16030	2.90173956491995	5.05382892990229	3.33492795308177e-20	1.56342309782723e-18	20	76	284	528	1846	4.73023918927484	8.43892070201605	12.1752002745422	51.1174734724032	93.7423478872983
AT1G16040	-0.0612195819822264	3.57343420916896	0.85862681303043	0.920725602672941	47	102	282	84	319	11.1160620947959	11.3259198895479	12.0894594275384	8.13232532515505	16.1992464658982
AT1G16060	0.442723068426429	3.08778151601206	0.227109559907961	0.382703229866424	15	59	234	97	222	3.54767939195613	6.5512673870914	10.0316790994467	9.39089948261953	11.27345678818
AT1G16070	0.27464816883598	2.03082745548959	0.510655573482974	0.666921415167739	5	36	105	37	107	1.18255979731871	3.99738349042865	4.50139446770046	3.58209567893734	5.43360304655521
AT1G16080	-0.529485086568119	6.5238608773229	0.0148183549709342	0.0447961794610327	391	991	2332	838	1422	92.4761761503232	110.039084417078	99.9738276064521	81.1296264580945	72.2110610486123
AT1G16090	0.120037306340684	2.62802294253104	0.722335401330447	0.829177921495891	18	50	155	73	124	4.25721527034736	5.55192151448424	6.64491564279592	7.06737796114665	6.296885773578
AT1G16110	0.930300490921338	4.38825908435529	0.00116127886612379	0.00503798912581364	77	97	353	272	683	18.2114208787082	10.7707277380994	15.1332594961739	26.3332439100259	34.6836530915627
AT1G16120	1.45215510742761	1.51430663539069	0.0139549870203151	0.0425696566975217	12	10	23	35	107	2.83814351356491	1.11038430289685	0.98601974054391	3.38846888548127	5.43360304655521
AT1G16130	2.01370108719409	5.10330909201985	7.76152182015697e-11	1.29315883249471e-09	90	79	341	588	1446	21.2860763517368	8.7720359928851	14.618814414151	56.9262772760854	73.4298131338209
AT1G16140	0.696452520771878	0.646006569581817	0.249771872160759	0.409501139352895	4	8	28	9	54	0.946047837854969	0.888307442317479	1.20037185805346	0.871320570552327	2.74219219171945
AT1G16150	-0.404131185416205	1.55999992100095	0.447486275468279	0.610439533016699	21	17	66	16	70	4.96675114873859	1.88765331492464	2.829447951126	1.54901434764858	3.55469358185855
AT1G16160	0.0515229362903934	0.702108905726102	0.987162092546149	0.997589528854948	10	12	24	13	39	2.36511959463742	1.33246116347622	1.02889016404582	1.25857415746447	1.98047213846405
AT1G16170	-0.794726918966099	4.68159535633314	0.00480240891508753	0.0172565145635105	156	235	628	151	458	36.8958656763438	26.0940311180759	26.9226259591989	14.6188229059335	23.2578522927317
AT1G16180	-0.370414482147756	7.01521451782502	0.108724051053488	0.21900818190881	669	1207	2726	1218	2251	158.226500881244	134.02338535965	116.864774466204	117.918717214748	114.308789325194
AT1G16190	0.613054699870369	5.4309878235515	0.00521264152747744	0.0185290652009845	110	320	936	617	1078	26.0163155410116	35.5322976926991	40.1267163977869	59.7338657811984	54.7422811606217
AT1G16210	0.0688151725949507	5.71240511167732	0.723852233389681	0.830407366823549	182	479	1203	581	1134	43.0451766224011	53.187408108759	51.5731194727967	56.2485834989891	57.5860360261085
AT1G16220	-0.17722704784856	2.83795137588194	0.677047323743349	0.795097466750246	23	64	195	73	132	5.43977506766607	7.10645953853983	8.35973258287228	7.06737796114665	6.70313646864755
AT1G16240	-0.490895810511553	6.26051472728921	0.0468259020355846	0.113510668050718	438	712	1562	594	1443	103.592238245119	79.0593623662556	66.9636015099821	57.5071576564536	73.2774691231698
AT1G16250	-0.257497174326131	4.71502992628397	0.276053594790383	0.438677275810077	121	227	637	224	550	28.6179470951128	25.2057236757585	27.3084597707161	21.6862008670801	27.9297352860315
AT1G16260	0.168634027699586	5.26164583031096	0.456387959928531	0.618710607640993	107	375	877	438	871	25.3067796626204	41.6394113586318	37.5973614111743	42.4042677668799	44.2305444256971
AT1G16270	0.240866111467845	6.61408915887472	0.275138482706006	0.437815378930766	291	839	2363	1274	2043	68.824980203949	93.1612430130456	101.302810735011	123.340267431518	103.746271253386
AT1G16280	0.0975495869818129	3.84704175180111	0.712313983163047	0.821583904097774	35	137	369	156	319	8.27791858123098	15.2122649496868	15.8191862722045	15.1028898895737	16.1992464658982
AT1G16300	0.612223703846625	4.67881937052019	0.0337449708190959	0.0874029055528781	49	184	646	316	733	11.5890860137234	20.431071173302	27.6942935822333	30.5930333660595	37.2227199357474
AT1G16310	0.632240292702353	2.60568248079737	0.0832926361855019	0.178914579586515	20	35	122	77	163	4.73023918927484	3.88634506013897	5.23019166723291	7.4546315480588	8.27735791204205
AT1G16320	-0.778365131662325	5.6118082255932	0.00124636700684308	0.00535390849770077	265	540	1095	307	846	62.6756692578917	59.9607523564298	46.9431137345905	29.7217127955072	42.9610110036048
AT1G16330	0.945486049301791	3.11860984242427	0.0158473423093978	0.0473115445421628	11	73	150	135	232	2.60163155410116	8.10580541114699	6.43056352528637	13.0698085582849	11.7812701570169
AT1G16340	0.123894966016631	4.23817308175145	0.625013511958339	0.758228571583018	53	176	456	201	438	12.5351338515783	19.5427637309845	19.5489131168706	19.4594927423353	22.2422255550578
AT1G16350	0.0121874997150835	5.68076673023353	0.940128632813667	0.970920235819159	192	441	1229	581	1032	45.4102962170385	48.967947757751	52.6877504838463	56.2485834989891	52.4063396639718
AT1G16370	3.91387188892891	5.02532826835041	1.6620429795359e-53	7.47671802475055e-51	19	48	98	711	1653	4.4937272298111	5.32984465390487	4.20130150318709	68.8343250736338	83.9415498687455
AT1G16380	7.74988190459468	0.0661659159780186	5.07332538821358e-10	7.3914095218931e-09	0	0	0	22	40	0	0	0	2.1298947280168	2.03125347534774
AT1G16390	-2.58205003375548	3.7631335557379	1.34293216118542e-11	2.43482147563597e-10	58	241	435	34	78	13.717693648897	26.760261699814	18.6486342233305	3.29165548875324	3.9609442769281
AT1G16400	2.19251758475305	4.26003918963484	2.51272015947378e-14	6.25753148783911e-13	23	67	204	296	904	5.43977506766607	7.43957482940888	8.74556639438946	28.6567654314988	45.906328542859
AT1G16410	4.61371652643501	6.13040876148551	2.16783638350472e-74	2.54636470313557e-71	31	41	174	1810	3320	7.33187074337601	4.55257564187708	7.45945368933219	175.232248077746	168.594038453863
AT1G16420	2.80612252228743	0.62532952240122	1.13984122993408e-06	9.49179327471298e-06	0	4	10	30	53	0	0.444153721158739	0.428704235019091	2.90440190184109	2.69141085483576
AT1G16430	-0.0191209784310689	1.70591273300983	1	1	9	26	85	22	84	2.12860763517368	2.88699918753181	3.64398599766228	2.1298947280168	4.26563229823026
AT1G16445	-0.87172585732897	2.38302977168633	0.0375961740046674	0.0953226894088838	20	62	149	28	89	4.73023918927484	6.88438267796046	6.38769310178446	2.71077510838502	4.51953898264873
AT1G16460	-0.247396340096929	6.14943675569488	0.228341750533154	0.384075547456045	328	623	1673	684	1349	77.5759227041075	69.1769420704736	71.722218518694	66.2203633619769	68.5040234561026
AT1G16470	-0.0684270383408426	5.82690765455993	0.744010922170744	0.844778633126902	266	490	1152	581	1182	62.9121812173554	54.4088308419456	49.3867278741993	56.2485834989891	60.0235401965258
AT1G16480	1.15418090861365	2.67642399575499	0.00711242444794121	0.0241765257400034	5	42	123	98	189	1.18255979731871	4.66361407216676	5.27306209073482	9.48771287934756	9.59767267101808
AT1G16489	0.499364321065426	1.42960098038293	0.355180094820933	0.522438275441686	11	18	43	24	80	2.60163155410116	1.99869174521433	1.84342821058209	2.32352152147287	4.06250695069549
AT1G16490	0.1051126241387	1.94659542124298	0.8334422729917	0.905336517563888	12	29	94	28	105	2.83814351356491	3.22011447840086	4.02981980917946	2.71077510838502	5.33204037278782
AT1G16500	0.0159852769127998	2.98813569057113	0.965820229876913	0.986823424360294	30	66	185	79	176	7.09535878391227	7.3285363991192	7.93102834785319	7.64825834151487	8.93751529153007
AT1G16510	-0.554386264589758	2.78556693858959	0.148976060942745	0.279411057971477	30	70	180	40	145	7.09535878391227	7.77269012027794	7.71667623034364	3.87253586912145	7.36329384813557
AT1G16520	0.298894352992827	4.8172222730588	0.238900196103601	0.396286430740502	77	269	594	382	582	18.2114208787082	29.8693377479252	25.465031560134	36.9827175501099	29.5547380663097
AT1G16530	2.16704424665575	2.28987589377283	1.41107869985377e-06	1.15458347333623e-05	9	13	44	65	224	2.12860763517368	1.4434995937659	1.886298634084	6.29287078732236	11.3750194619474
AT1G16540	0.71107030992959	4.95074758479245	0.00403692927226258	0.0148635673445333	74	185	745	422	865	17.5018850003169	20.5421096035917	31.9384655089223	40.8552534192313	43.9258564043949
AT1G16550	-0.352856897603756	3.09067456336658	0.437386343761675	0.600965652856322	23	80	272	94	119	5.43977506766607	8.88307442317479	11.6607551925193	9.10045929243542	6.04297908915954
AT1G16560	-0.100430362615615	5.97129756935553	0.621786252690481	0.756367685440126	262	530	1517	641	1278	61.9661333795005	58.850368053533	65.0344324523961	62.0573873026713	64.8985485373604
AT1G16570	0.145383839662913	4.85865261401202	0.507332055142761	0.663994207901583	88	259	697	320	668	20.8130524328093	28.7589534450284	29.8806851808307	30.9802869529716	33.9219330383073
AT1G16590	-0.51602278325392	2.61981084179306	0.170297041627312	0.309143157132846	24	57	179	49	107	5.67628702712981	6.32919052651204	7.67380580684173	4.74385643967378	5.43360304655521
AT1G16610	0.254971312512087	6.41728753100594	0.387753938681509	0.554960464234236	176	765	2398	1173	1671	41.6261048656186	84.9443991716089	102.803275557578	113.562114361987	84.855613932652
AT1G16630	0.291998677601693	3.85816725353203	0.341935656312798	0.509087077066509	32	141	328	175	335	7.56838270283975	15.6564186708456	14.0614989086262	16.9423444274064	17.0117478560373
AT1G16635	-0.71391631859843	1.54607164797498	0.126905430977475	0.24709103298248	13	38	61	17	53	3.07465547302865	4.21946035100802	2.61509583361646	1.64582774437662	2.69141085483576
AT1G16640	1.20535883356869	1.36586651457095	0.0200806342378738	0.0573348885471122	4	20	27	28	92	0.946047837854969	2.2207686057937	1.15750143455155	2.71077510838502	4.67188299329981
AT1G16650	-1.0196387752356	4.32785071494606	0.00043726688282852	0.00213562802116965	83	202	711	108	313	19.6304926354906	22.4297629185163	30.4808711098574	10.4558468466279	15.8945584445961
AT1G16670	2.21793794531657	4.9780827189924	1.73552623070567e-20	8.37767833237672e-19	49	110	290	508	1477	11.5890860137234	12.2142273318653	12.4324228155536	49.1812055378425	75.0040345772154
AT1G16680	-0.00968629863518653	4.93729423669483	0.986229164186527	0.996880321618661	110	264	765	292	713	26.0163155410116	29.3141455964768	32.7958739789605	28.2695118445866	36.2070931980735
AT1G16690	0.218180640658103	4.24191486289365	0.403983918538645	0.571180419263245	51	152	496	225	424	12.0621099326509	16.8778414040321	21.2637300569469	21.7830142638082	21.5312868386861
AT1G16700	-0.147857526527022	5.62650847435624	0.472858737015714	0.634046948041809	222	432	1115	454	1065	52.5056550009508	47.9686018851438	47.8005222046287	43.9532821145285	54.0821237811337
AT1G16710	-0.0404792566622414	7.18362547814769	0.864887398316877	0.925046249626353	510	1247	3866	1605	2880	120.621099326509	138.464922571237	165.737057258381	155.385501748498	146.250250225037
AT1G16720	-1.32429415317018	8.24646451822134	4.97932392805865e-09	6.22577444180627e-08	1717	3247	9007	1874	3054	406.091034399245	360.541783150607	386.133904481696	181.42830546834	155.0862028428
AT1G16730	0.298319991721057	3.37742157285046	0.37766374706376	0.544787105421919	42	61	242	109	271	9.93350229747717	6.77334424767077	10.374642487462	10.552660243356	13.761742295481
AT1G16740	0.0960846996201732	4.34057874172778	0.698210842305327	0.811336732006679	68	179	473	203	486	16.0828132435345	19.8758790218536	20.277710316403	19.6531195357914	24.6797297254751
AT1G16750	0.0711025825791474	3.74381548899731	0.835169859194464	0.906607605532092	54	128	250	147	288	12.7716458110421	14.2129190770797	10.7176058754773	14.2315693190213	14.6250250225037
AT1G16770	0.746670221322431	0.85523509068759	0.169745372147297	0.308406496804185	4	4	45	19	50	0.946047837854969	0.444153721158739	1.92916905758591	1.83945453783269	2.53906684418468
AT1G16780	0.0846337306643574	4.78680216113939	0.718973020835867	0.826629723840319	67	266	731	308	597	15.8463012840707	29.5362224570562	31.3382795798956	29.8185261922352	30.3164581195651
AT1G16790	-0.14775080496223	3.48055573308461	0.681625664173873	0.798413919820639	36	117	265	106	230	8.51443054069472	12.9914963438931	11.3606622280059	10.2622200531719	11.6797074832495
AT1G16800	0.118218584075053	5.33473617828669	0.643513605684456	0.771292248694536	101	307	1260	501	796	23.887707905838	34.0887980989332	54.0167336124055	48.5035117607462	40.4219441594201
AT1G16810	-0.213431242666775	5.05028320288454	0.348823964159769	0.516144242020435	164	289	711	306	672	38.7879613520537	32.0901063537189	30.4808711098574	29.6248993987791	34.1250583858421
AT1G16820	-0.205434719844847	2.88322902383192	0.572454247510404	0.717446295486507	28	66	188	59	164	6.62233486498478	7.3285363991192	8.05963961835892	5.71199040695414	8.32813924892575
AT1G16825	-0.175885036148121	2.75070765416893	0.644146462515305	0.771581913776145	28	54	172	54	152	6.62233486498478	5.99607523564298	7.37371284232837	5.22792342331396	7.71876320632142
AT1G16830	0.602896659730669	1.34931461367531	0.19629691684161	0.343483051624775	4	21	47	26	72	0.946047837854969	2.33180703608338	2.01490990458973	2.51714831492894	3.65625625562594
AT1G16840	0.251250879055497	5.82157772419781	0.234471185639051	0.391427104458465	238	414	1147	652	1351	56.2898463523707	45.9699101399295	49.1723757566898	63.1223346666797	68.60558612987
AT1G16850	2.91666351522287	1.84696364278529	4.24930389967524e-07	3.8394458269587e-06	5	5	20	39	197	1.18255979731871	0.555192151448424	0.857408470038183	3.77572247239342	10.0039233660876
AT1G16858	0.0368955720362954	6.09556825872444	0.841660723689212	0.910622723232453	226	629	1668	739	1481	53.4517028388057	69.8431726522117	71.5078664011844	71.5451001820189	75.2071599247502
AT1G16860	0.0368963571948245	6.09556825872444	0.841668129281966	0.910622723232453	226	629	1668	739	1481	53.4517028388057	69.8431726522117	71.5078664011844	71.5451001820189	75.2071599247502
AT1G16870	0.00674183833659389	5.60232486623401	0.972637294860792	0.989913850257135	185	449	1070	513	1046	43.7547125007923	49.8562552000685	45.8713531470428	49.6652725214826	53.1172783803435
AT1G16880	-0.934158712801852	7.69978332723593	0.000129919431421889	0.000723055156239272	1205	2289	4637	1505	2722	284.996911153809	254.166966933089	198.790153778353	145.704162075695	138.226798997414
AT1G16890	-0.163761020449879	6.46851100225237	0.47678677363352	0.637454328755124	442	774	1769	803	1914	104.538286082974	85.9437450442161	75.8377791748773	77.7411575726132	97.1954787953895
AT1G16900	0.624438583429215	4.90982772891837	0.00705443073984418	0.0240218761688719	73	231	635	387	840	17.2653730408532	25.6498773969172	27.2227189237123	37.4667845337501	42.6563229823026
AT1G16916	-0.819363547372003	2.78768081087152	0.0399366174831074	0.0998911514782137	42	75	150	40	122	9.93350229747717	8.32788227172636	6.43056352528637	3.87253586912145	6.19532309981062
AT1G16920	-0.020576079668134	5.33351365699649	0.923022967592294	0.96144386114485	176	351	846	434	829	41.6261048656186	38.9744890316794	36.2683782826151	42.0170141799678	42.097728276582
AT1G16930	-0.614218163241348	2.94358343103616	0.172124745181523	0.311604888036042	53	63	162	38	174	12.5351338515783	6.99542110825014	6.94500860730928	3.67890907566538	8.83595261776268
AT1G16960	0.789303500400644	3.02464738837718	0.0912565390954265	0.191678621706199	37	52	85	78	295	8.75094250015846	5.77399837506361	3.64398599766228	7.55144494478684	14.9804943806896
AT1G16970	-0.00616051284718267	4.89732392740368	0.978349625909504	0.993105122700588	116	281	634	289	683	27.4353872977941	31.2017989114014	27.1798485002104	27.9790716544025	34.6836530915627
AT1G17020	2.94966276790537	3.97598967819318	7.81953357267207e-14	1.83290907236148e-12	27	18	92	274	792	6.38582290552104	1.99869174521433	3.94407896217564	26.526870703482	40.2188188118853
AT1G17040	-0.283790209920618	4.10510431765467	0.292307597292525	0.456905369470139	75	167	399	143	359	17.7383969597807	18.5434178583774	17.1052989772617	13.8443157321092	18.230499941246
AT1G17050	-0.504593045591392	5.81396590826486	0.0120172435237577	0.0376248452277223	252	557	1461	454	1009	59.601013784863	61.8484056713544	62.6336887362892	43.9532821145285	51.2383689156468
AT1G17060	-0.296445335818141	3.87729670185071	0.408332925747949	0.574562960807194	75	121	343	80	388	17.7383969597807	13.4356500650519	14.7045552611548	7.74507173824291	19.7031587108731
AT1G17070	0.445175634221514	4.33568714910228	0.0795021593597689	0.172366094682485	57	154	452	275	465	13.4811816894333	17.0999182646115	19.3774314228629	26.62368410021	23.6133216509175
AT1G17080	-0.177501639646034	5.24075646880724	0.464121439031018	0.625983642857414	201	318	741	333	824	47.5389038522122	35.3102208321198	31.7669838149147	32.2388611104361	41.8438215921635
AT1G17090	0.703778058438286	0.757524836581487	0.259763616703115	0.420610502842239	4	12	25	9	61	0.946047837854969	1.33246116347622	1.07176058754773	0.871320570552327	3.09766154990531
AT1G17100	0.616391157974258	5.57677249875656	0.00754213473867135	0.0254408670676018	152	388	787	729	1095	35.9498178384888	43.0829109523977	33.7390232960025	70.5769662147385	55.6055638876445
AT1G17110	0.329217002259068	6.90625980665128	0.127505000159947	0.247938767440611	361	972	2812	1584	2648	85.380817366411	107.929354241574	120.551630887368	153.35242041721	134.468980068021
AT1G17120	-0.507450135642759	5.39859548119216	0.0148003435583062	0.0447545285831333	193	413	1087	365	705	45.6468081765022	45.8588717096398	46.6001503465752	35.3368898057333	35.800842503004
AT1G17130	0.231150192275125	5.21163060095168	0.267354632498362	0.429638318143453	120	322	819	421	886	28.3814351356491	35.7543745532785	35.1108768480636	40.7584400225033	44.9922644789525
AT1G17140	0.820786970365571	3.8456086950691	0.0123440565220852	0.0384601218753974	25	124	254	215	382	5.91279898659356	13.7687653559209	10.8890875694849	20.8148802965278	19.3984706895709
AT1G17145	0.0728122169443935	5.05842078218441	0.739976539937501	0.842128134067459	128	296	716	349	759	30.273530811359	32.8673753657467	30.6952232273669	33.7878754580847	38.5430346947234
AT1G17147	1.12346744335947	2.90300263307266	0.00678946731111575	0.0232695262374648	27	38	90	83	284	6.38582290552104	4.21946035100802	3.85833811517182	8.03551192842702	14.421899674969
AT1G17160	-0.480852054226062	4.81457639207651	0.0373420562467331	0.0947806837004415	127	256	773	217	534	30.0370188518953	28.4258381541593	33.1388373669758	21.0085070899839	27.1172338958924
AT1G17170	1.06451277052095	4.77000394939873	2.73467201763057e-06	2.12258335054196e-05	69	148	492	404	866	16.3193252029982	16.4336876828734	21.0922483629393	39.1126122781267	43.9766377412786
AT1G17180	1.06930590124499	3.63384149238792	0.00432172592171782	0.0157701647379373	45	40	220	163	424	10.6430381758684	4.44153721158739	9.43149317042001	15.7805836666699	21.5312868386861
AT1G17190	-0.72522134472242	4.11470444585171	0.00930809005190766	0.0304315676461239	77	184	483	109	311	18.2114208787082	20.431071173302	20.7064145514221	10.552660243356	15.7929957708287
AT1G17200	-0.754573705197658	5.0656348822987	0.00419459141767832	0.0153569257738481	171	415	679	238	536	40.4435450682999	46.0809485702192	29.1090175577963	23.0415884212726	27.2187965696598
AT1G17210	-0.161110369927746	7.1990532440666	0.457955271396423	0.620353746140384	555	1384	3681	1593	2657	131.264137502377	153.677187520924	157.806028910528	154.223740987762	134.926012099974
AT1G17220	-0.48213352462386	8.21350215100689	0.0315656734855956	0.0828133806310891	1184	2942	8439	2871	4464	280.030160005071	326.675061912253	361.783503932611	277.951262006192	226.687887848808
AT1G17230	0.596710272592188	5.64448005644462	0.00463827190482884	0.0167584355453041	187	336	885	645	1368	44.2277364197198	37.3089125773341	37.9403247991896	62.4446408895834	69.4688688568928
AT1G17232	0.528779860369184	4.26196665111714	0.0621940025788848	0.142121763512445	82	123	326	243	502	19.3939806760269	13.6577269256312	13.9757580616224	23.5256554049128	25.4922311156142
AT1G17240	1.52133224950781	2.02354459770242	0.000447871203333087	0.00217786128152517	5	14	70	63	136	1.18255979731871	1.55453802405559	3.00092964513364	6.09924399386629	6.90626181618233
AT1G17250	0.343788978646892	3.50708216727159	0.313322874227548	0.479555923685612	22	88	311	120	302	5.20326310820233	9.77138186549226	13.3327017090937	11.6176076073644	15.3359637388755
AT1G17255	0.253519700476669	3.93300204157699	0.392081598982499	0.559364456632049	39	109	431	163	385	9.22396641908595	12.1031889015756	18.4771525293228	15.7805836666699	19.550814700222
AT1G17260	0.438227873023477	2.82151675876959	0.246142177586856	0.4050803881573	20	41	181	105	138	4.73023918927484	4.55257564187708	7.75954665384555	10.1654066564438	7.00782448994971
AT1G17270	-0.245187210791922	4.02951768655157	0.391506561692084	0.558845748977568	70	134	434	131	360	16.555837162462	14.8791496588178	18.6057637998286	12.6825549713728	18.2812812781297
AT1G17280	-0.240409658794577	5.56057491456774	0.257275169117284	0.417716697992075	226	412	1072	423	964	53.4517028388057	45.7478332793501	45.9570939940466	40.9520668159594	48.9532087558806
AT1G17285	-0.816943575920143	1.79249140209356	0.11682410791626	0.231228014831123	12	25	131	17	61	2.83814351356491	2.77596075724212	5.6160254787501	1.64582774437662	3.09766154990531
AT1G17290	0.297878486976062	7.64481371480837	0.170515279721686	0.30945961881164	835	1549	3674	2439	4717	197.487486152225	171.998528518722	157.505935946014	236.127874619681	239.535566080383
AT1G17300	-5.0843071250005	1.62973725641636	3.69966024370681e-15	1.03331461734073e-13	25	44	113	0	5	5.91279898659356	4.88569093274613	4.84435785571573	0	0.253906684418468
AT1G17330	0.217881974207479	3.82071594867917	0.47162200049734	0.632861990945912	51	94	354	132	384	12.0621099326509	10.4376124472304	15.1761299196758	12.7793683681008	19.5000333633383
AT1G17340	0.820792725281009	6.53125511110374	0.000116158379971434	0.000653522253255995	309	569	1572	1166	2986	73.0821954742964	63.1808668348307	67.3923057450012	112.88442058489	151.633071934709
AT1G17345	-1.13735131217404	2.40338832922624	0.0110984200327116	0.0351488757866418	27	53	168	19	90	6.38582290552104	5.8850368053533	7.20223114832073	1.83945453783269	4.57032031953242
AT1G17350	0.08487495010891	4.06337462050286	0.748795390675308	0.84850161321933	44	160	418	170	391	10.4065262164047	17.7661488463496	17.919837023798	16.4582774437662	19.8555027215242
AT1G17360	1.19358346479732	7.20208930084208	1.32705108751684e-08	1.55963541652965e-07	359	956	2059	2425	4600	84.9077934474835	106.152739356939	88.2702019904309	234.772487065488	233.59414966499
AT1G17370	0.247561033242817	6.75816574769502	0.242909384989335	0.400986346566951	345	938	2436	1387	2313	81.5966260149911	104.154047611724	104.432351650651	134.280181261786	117.457232211983
AT1G17380	4.86875546535977	6.6382610408121	7.84294081316888e-24	5.11800301274166e-22	66	45	79	2629	4718	15.609789324607	4.99672936303582	3.38676345665082	254.522419998008	239.586347417266
AT1G17410	0.441872939871544	3.96482667687074	0.139051380770902	0.265100391671702	58	125	268	164	450	13.717693648897	13.8798037862106	11.4892734985116	15.877397063398	22.8516015976621
AT1G17420	4.63630968401911	8.41239028912013	9.07645711358325e-24	5.88661143412548e-22	243	155	417	9497	15079	57.4724061496894	17.2109566949011	17.8769666002961	919.436828726161	765.731778869215
AT1G17430	-1.04765183210142	3.77320172592259	0.000598794959623604	0.00282029891542033	68	130	451	77	201	16.0828132435345	14.434995937659	19.334560999361	7.4546315480588	10.2070487136224
AT1G17440	0.744997538601851	6.47931357318	0.000685084693078602	0.00317717606180322	253	560	1870	1406	2186	59.8375257443268	62.1815209622235	80.1676919485701	136.119635799619	111.008002427754
AT1G17450	-0.281306600530756	6.35284875380304	0.168731714110088	0.306854862500395	359	713	2094	725	1636	84.9077934474835	79.1704007965453	89.7706668129977	70.1897126278264	83.0782671417227
AT1G17455	-0.344925905056467	3.06089079729454	0.319478504460759	0.485987050853573	36	84	194	64	174	8.51443054069472	9.32722814433352	8.31686215937037	6.19605739059433	8.83595261776268
AT1G17460	1.51424488806387	3.1125339993373	8.91449021708909e-06	6.35465497841924e-05	13	46	120	146	287	3.07465547302865	5.1077677933255	5.1444508202291	14.1347559222933	14.5742436856201
AT1G17470	-0.471469318451546	6.43714450982115	0.0251638853567634	0.0689438937537965	397	888	2067	761	1476	93.8952479071057	98.6021260972401	88.6131653784462	73.6749949100357	74.9532532403317
AT1G17480	1.1194377582358	3.05065393190272	0.00149817400860653	0.00631245377918849	17	59	115	130	243	4.02070331088362	6.5512673870914	4.93009870271955	12.5857415746447	12.3398648627375
AT1G17490	0.513446854296465	3.6933685298937	0.105696390606447	0.214425137842268	52	92	215	148	363	12.2986218921146	10.215535586651	9.21714105291046	14.3283827157494	18.4336252887808
AT1G17500	0.584471139381606	6.10566975381371	0.00285993668004786	0.0110296359504452	231	478	1338	886	1884	54.6342626361245	53.0763696784693	57.3606266455544	85.7766695010402	95.6720386888787
AT1G17510	-0.136098597225253	2.68626933340721	0.736659873984562	0.839963747779536	26	52	161	41	169	6.1493109460573	5.77399837506361	6.90213818380737	3.96934926584949	8.58204593334421
AT1G17520	0.116108833645465	4.63973948181475	0.608002170082906	0.745690072322871	82	223	577	269	571	19.3939806760269	24.7615699545997	24.7362343606016	26.0428037198418	28.996143360589
AT1G17530	0.370646517579556	3.94482817231201	0.168715242616339	0.306854862500395	51	116	331	185	380	12.0621099326509	12.8804579136034	14.1901101791319	17.9104783946867	19.2969080158036
AT1G17550	0.635679594075825	5.50412655292969	0.00212520518683016	0.00855870728860002	132	295	989	623	1205	31.219578649214	32.756336935457	42.3988488433881	60.3147461615666	61.1915109448508
AT1G17560	-0.0380552063437893	3.29881448079507	0.923393517102049	0.961639241746913	34	110	187	92	223	8.04140662176724	12.2142273318653	8.01676919485701	8.90683249897934	11.3242381250637
AT1G17580	0.129637182104575	6.89975512122817	0.52471607709749	0.679076453331225	403	1038	2830	1405	2552	95.3143196638881	115.257890640693	121.323298510403	136.022822402891	129.593971727186
AT1G17590	-0.0496611348821149	3.9299302194826	0.907672742684312	0.951398640420846	49	116	450	126	377	11.5890860137234	12.8804579136034	19.2916905758591	12.1984879877326	19.1445640051525
AT1G17600	-0.0702758360319038	3.97341433435291	0.873922996967103	0.930457942120865	41	148	444	153	338	9.69699033801343	16.4336876828734	19.0344680348477	14.8124496993896	17.1640918666884
AT1G17610	-1.08519156682278	2.13189573732237	0.0181710025696687	0.0528240763550811	30	41	115	19	73	7.09535878391227	4.55257564187708	4.93009870271955	1.83945453783269	3.70703759250963
AT1G17620	1.3563833029756	6.37837287535212	1.18353182016442e-09	1.63658687205601e-08	240	359	1183	1448	2656	56.7628702712981	39.8627964739969	50.7157110027585	140.185798462197	134.87523076309
AT1G17630	1.10237573595527	1.9042597868174	0.00976542714013097	0.0316623870608479	6	16	76	56	106	1.41907175678245	1.77661488463496	3.25815218614509	5.42155021677004	5.38282170967152
AT1G17640	-0.0312768866539641	3.12592869905768	0.996842888317763	1	27	78	224	97	168	6.38582290552104	8.66099756259542	9.60297486442765	9.39089948261953	8.53126459646052
AT1G17650	-0.184602810729628	5.56506392890135	0.438271058744328	0.601686773436079	185	526	952	489	884	43.7547125007923	58.4062143323742	40.8126431738175	47.3417510000098	44.8907018051851
AT1G17665	0.442877570247267	0.910564440048626	0.365427216818302	0.532437297348758	4	9	47	23	40	0.946047837854969	0.999345872607163	2.01490990458973	2.22670812474484	2.03125347534774
AT1G17680	0.0129679594712319	5.15444483311296	0.923645744963275	0.961639241746913	94	305	1061	392	739	22.2321241895918	33.8667212383539	45.4855193355256	37.9508515173902	37.5274079570495
AT1G17690	0.18984754961271	5.27570429308993	0.369241248236195	0.535781189448759	139	339	812	413	950	32.8751623654602	37.6420278682032	34.8107838835502	39.983932848679	48.2422700395089
AT1G17700	-3.52428237134655	0.461254837373223	6.8560864284085e-07	5.96045375640793e-06	12	20	40	2	4	2.83814351356491	2.2207686057937	1.71481694007637	0.193626793456073	0.203125347534774
AT1G17710	-0.677613873624576	0.135113069346525	0.396356057535181	0.563591223636823	1	12	31	6	17	0.236511959463742	1.33246116347622	1.32898312855918	0.580880380368218	0.863282727022791
AT1G17720	0.268493967598015	6.72834952569878	0.178314959233433	0.319744990507377	372	843	2353	1185	2661	87.9824489205121	93.6053967342043	100.874106499992	114.723875122723	135.129137447509
AT1G17730	0.103796195023866	5.44889551987596	0.662516976911436	0.785191541190097	194	375	809	497	939	45.883320135966	41.6394113586318	34.6821726130445	48.1162581738341	47.6836753337883
AT1G17744	1.55333109620386	4.8483230646742	2.23359961862169e-08	2.52540089500098e-07	41	123	515	521	964	9.69699033801343	13.6577269256312	22.0782681034832	50.4397796953069	48.9532087558806
AT1G17745	1.4874199376131	6.10804596848815	1.7800416140614e-08	2.05433514443779e-07	104	314	1290	1265	2233	24.5972437842292	34.866067110961	55.3028463174628	122.468946860966	113.394725261288
AT1G17750	3.41235802007925	5.31836359630076	5.02934499465796e-40	1.08505552267401e-37	19	81	209	955	1759	4.4937272298111	8.99411285346447	8.95991851189901	92.4567938752747	89.324371578417
AT1G17760	0.369907692905996	5.65433813865877	0.0873110108372508	0.18536165299046	138	404	1208	574	1333	32.6386504059964	44.8595258370327	51.7874715903062	55.5708897218929	67.6915220659635
AT1G17780	-0.759400262531044	4.50860895927717	0.00770002452204318	0.0258497330056461	103	233	662	120	444	24.3607318247654	25.8719542574966	28.3802203582638	11.6176076073644	22.5469135763599
AT1G17790	0.0636147443706104	4.43194525611723	0.819330202261988	0.896332681284397	91	164	496	202	533	21.5225883112005	18.2103025675083	21.2637300569469	19.5563061390633	27.0664525590087
AT1G17810	1.27987034328383	0.224588259635604	0.0254554698487329	0.0696435040129088	1	6	16	16	32	0.236511959463742	0.666230581738109	0.685926776030546	1.54901434764858	1.62500278027819
AT1G17820	0.331513717392565	4.83601747114366	0.150315542127591	0.281199921005456	90	195	722	340	702	21.2860763517368	21.6524939064885	30.9524457683784	32.9165548875324	35.6484984923529
AT1G17830	2.02659696017846	4.37913335954751	3.28689377797964e-13	7.20153317594027e-12	29	94	202	325	930	6.85884682444852	10.4376124472304	8.65982554738564	31.4643539366118	47.226643301835
AT1G17840	0.333092572725167	6.90411240094874	0.123093575854141	0.240933852461036	445	1029	2156	1514	2785	105.247821961365	114.258544768086	92.4286330701161	146.575482646247	141.426023221087
AT1G17850	-0.180117004618233	5.4420794271869	0.414652853820803	0.58025053202285	153	432	1095	421	874	36.1863297979526	47.9686018851438	46.9431137345905	40.7584400225033	44.3828884363482
AT1G17860	0.38896807316937	5.67264823268815	0.253347887753681	0.413312838794451	288	303	668	536	1461	68.1154443255578	33.6446443777745	28.6374428992753	51.8919806462275	74.1915331870763
AT1G17870	1.63114897793845	4.3379700901608	1.62520962563822e-09	2.20126887347015e-08	44	74	287	306	807	10.4065262164047	8.21684384143668	12.3038115450479	29.6248993987791	40.9805388651407
AT1G17880	-0.484326050993961	7.08074689278081	0.0474609496770317	0.114748224337462	672	1452	2777	1297	2056	158.936036759635	161.227800780622	119.051166064802	125.566975556263	104.406428632874
AT1G17890	0.245246373468289	5.28800227515565	0.238094479423933	0.395384195606364	149	296	851	455	919	35.2402819600976	32.8673753657467	36.4827304001247	44.0500955112565	46.6680485961144
AT1G17920	-0.719851573522464	3.14940509833586	0.0478212570939952	0.115420643691591	49	100	190	71	132	11.5890860137234	11.1038430289685	8.14538046536273	6.87375116769058	6.70313646864755
AT1G17930	-0.0131982624583675	4.46612807996333	0.991189920003356	0.999607034458285	84	168	583	238	457	19.8670045949543	18.654456288667	24.993456901613	23.0415884212726	23.207070955848
AT1G17940	-0.464129403015173	4.5408999036157	0.0766735499921041	0.167677789354888	92	226	661	161	484	21.7591002706643	25.0946852454688	28.3373499347619	15.5869568732139	24.5781670517077
AT1G17950	-0.984883669757819	0.985407563859978	0.140097405064428	0.266589815073099	15	14	50	3	44	3.54767939195613	1.55453802405559	2.14352117509546	0.290440190184109	2.23437882288252
AT1G17960	0.392805867224659	1.47365300287801	0.55924897176084	0.707062190392839	14	14	48	16	95	3.31116743249239	1.55453802405559	2.05778032809164	1.54901434764858	4.82422700395089
AT1G17970	-1.71070336643325	5.3576651782745	1.24090879614164e-14	3.24308216029948e-13	226	465	1393	170	402	53.4517028388057	51.6328700847034	59.7184999381594	16.4582774437662	20.4140974272448
AT1G17980	0.787506436390948	6.64634705232287	0.000105025002017614	0.000597884657420146	331	616	1790	1399	2896	78.2854585824987	68.3996730584459	76.7380580684173	135.441942022523	147.062751615177
AT1G17990	1.10446273519998	4.04911787210129	4.86698885517527e-05	0.00029714913475302	42	104	245	232	552	9.93350229747717	11.5479967501272	10.5032537579677	22.4607080409044	28.0312979597989
AT1G18000	-0.346579255887093	1.99642258784339	0.454512253736431	0.617119362903204	15	30	119	33	75	3.54767939195613	3.33115290869054	5.10158039672719	3.1948420920252	3.80860026627702
AT1G18010	-1.94080743671724	1.94307707249921	0.000657411266092586	0.00306632393536191	11	41	177	8	40	2.60163155410116	4.55257564187708	7.58806495983792	0.774507173824291	2.03125347534774
AT1G18020	0.794384770285494	1.89775216335211	0.0826953004266126	0.177938808968031	5	31	64	37	122	1.18255979731871	3.44219133898023	2.74370710412218	3.58209567893734	6.19532309981062
AT1G18030	0.491798318080561	4.86495403805345	0.0293383630114083	0.0780547387882479	88	194	679	382	730	20.8130524328093	21.5414554761989	29.1090175577963	36.9827175501099	37.0703759250963
AT1G18040	0.681312398188856	4.34315233281719	0.0110544016324573	0.0350409615764686	45	139	463	263	579	10.6430381758684	15.4343418102662	19.8490060813839	25.4619233394736	29.4023940556586
AT1G18050	5.31156588226811	0.425122710902507	2.78386752433737e-10	4.23143861014127e-09	0	0	2	19	66	0	0	0.0857408470038183	1.83945453783269	3.35156823432378
AT1G18060	-0.75805270496379	6.45753014647829	0.000303381948340799	0.00154118321330358	420	917	2381	692	1266	99.3350229747717	101.822240575641	102.074478358046	66.9948705358012	64.2891724947561
AT1G18070	0.362565655107388	6.96212406201385	0.0720134908498965	0.159456952448048	450	942	2597	1574	2974	106.430381758684	104.598201332883	111.334489834458	152.384286449929	151.023695892105
AT1G18080	-0.721139279076213	7.8325058651435	0.00279575601212228	0.0108162249522967	1027	2594	5805	2071	2838	242.897782369263	288.033688171442	248.862808428582	200.500544623763	144.117434075922
AT1G18090	0.197534321910081	3.90507766799441	0.526771544382875	0.680861398880494	30	141	394	192	298	7.09535878391227	15.6564186708456	16.8909468597522	18.588172171783	15.1328383913407
AT1G18100	0.260179618530124	3.00561822629285	0.45300896974866	0.61561107773567	21	75	172	101	170	4.96675114873859	8.32788227172636	7.37371284232837	9.77815306953167	8.63282727022791
AT1G18140	0.067719888543305	3.03506066943806	0.845606295887206	0.91296610007961	18	63	250	60	226	4.25721527034736	6.99542110825014	10.7176058754773	5.80880380368218	11.4765821357147
AT1G18150	-0.0387409838027904	5.76059567283881	0.864755993384548	0.924999290100653	197	480	1349	526	1221	46.5928560143572	53.2984465390487	57.8322013040754	50.9238466789471	62.0040123349899
AT1G18160	-0.408706754280081	6.86832369677302	0.0522970127898971	0.123681850270335	477	1111	3223	1093	1977	112.816204664205	123.36369605184	138.171374946653	105.817042623744	100.394703019062
AT1G18170	-0.428411937997814	4.75915344373447	0.0999338751856441	0.205175949024089	89	296	759	237	482	21.0495643922731	32.8673753657467	32.538651437949	22.9447750245446	24.4766043779403
AT1G18180	0.368069546187663	2.98126344041855	0.317857823184024	0.48418357028673	30	61	145	77	224	7.09535878391227	6.77334424767077	6.21621140777682	7.4546315480588	11.3750194619474
AT1G18190	0.504244445829802	5.13670060541171	0.0203544518457112	0.057944550339824	96	263	794	443	929	22.7051481085193	29.2031071661871	34.0391162605158	42.8883347505201	47.1758619649513
AT1G18200	1.58069018975229	3.87387209542442	0.000290335089055785	0.0014848947237316	58	41	124	204	603	13.717693648897	4.55257564187708	5.31593251423673	19.7499329325194	30.6211461408672
AT1G18210	1.34771275380493	6.34905111760334	3.95229024404173e-06	2.98629857530876e-05	289	393	754	1367	2696	68.3519562850215	43.6381031038461	32.3242993204395	132.343913327226	136.906484238438
AT1G18250	0.726279276231401	5.03649321143921	0.0269183020518019	0.0728724276928614	50	310	644	522	771	11.8255979731871	34.4219133898023	27.6085527352295	50.536593092035	39.1524107373277
AT1G18260	0.251465703352335	6.00779056385537	0.212124191671956	0.363653756954525	215	493	1550	793	1443	50.8500712847046	54.7419461328146	66.4491564279592	76.7730236053328	73.2774691231698
AT1G18265	-1.12522839332715	2.03147768847077	0.0180105015200947	0.0524151457177373	20	36	141	15	68	4.73023918927484	3.99738349042865	6.04472971376919	1.45220095092055	3.45313090809116
AT1G18270	-1.61277106896827	8.78442830525153	4.63743219244895e-13	9.9744892009103e-12	2674	4898	13109	1991	4444	632.432979606047	543.866231558876	561.988381686527	192.75547288552	225.672261111134
AT1G18280	0.345978971750272	0.170726174962764	0.648593630306121	0.774845469858872	3	3	28	5	33	0.709535878391227	0.333115290869054	1.20037185805346	0.484066983640182	1.67578411716189
AT1G18290	2.59215833516756	2.37342816995424	8.5335483520514e-08	8.79263220309078e-07	8	14	29	66	265	1.89209567570994	1.55453802405559	1.24324228155536	6.3896841840504	13.4570542741788
AT1G18300	0.243032237470533	6.3243781959397	0.671063990587084	0.790963649960014	641	388	396	776	2252	151.604166016259	43.0829109523977	16.976687706756	75.1271958609562	114.359570662078
AT1G18310	6.17861692265132	2.6728009648271	1.59104070004328e-22	9.14113410897151e-21	2	3	1	182	241	0.473023918927484	0.333115290869054	0.0428704235019091	17.6200382045026	12.2383021889702
AT1G18320	1.0987942760022	1.65429532783954	0.0175661225289485	0.0514049174573783	7	11	62	52	79	1.6555837162462	1.22142273318653	2.65796625711837	5.03429662985789	4.01172561381179
AT1G18330	-2.38663175646216	5.75260535980913	7.2226890990594e-18	2.72695206466809e-16	411	654	1434	145	363	97.2064153395981	72.6191334094539	61.4761873017377	14.0379425255653	18.4336252887808
AT1G18335	-0.0888553535696246	4.00069059337206	0.785749940910465	0.874052243945387	59	149	381	180	294	13.9542056083608	16.544726113163	16.3336313542274	17.4264114110465	14.9297130438059
AT1G18340	-0.155657189428166	4.37140085483105	0.566728668970116	0.712980140904151	104	174	433	165	491	24.5972437842292	19.3206868704052	18.5628933763267	15.974210460126	24.9336364098935
AT1G18360	-0.208363095391462	4.76339395404265	0.361719438447613	0.529261874539645	115	261	618	250	555	27.1988753383304	28.9810303056077	26.4939217241798	24.2033491820091	28.1836419704499
AT1G18370	0.634406043839421	5.18298458511787	0.0429004493266423	0.105913615146333	66	373	645	553	846	15.609789324607	41.4173344980524	27.6514231587314	53.5378083906041	42.9610110036048
AT1G18382	1.68531717650996	2.59207013290326	1.68101393719294e-05	0.000113370582692409	13	23	71	82	244	3.07465547302865	2.55388389666275	3.04380006863555	7.93869853169898	12.3906461996212
AT1G18390	0.903634631314645	5.67802720336462	0.000297460219446144	0.00151583548318868	195	246	837	659	1689	46.1198320954297	27.3154538512625	35.8825444710979	63.800028443776	85.7696779965584
AT1G18400	-2.33847756856746	2.61341986941797	1.6058832074914e-08	1.86044869347895e-07	34	71	241	17	42	8.04140662176724	7.88372855056762	10.3317720639601	1.64582774437662	2.13281614911513
AT1G18410	1.0006403398393	0.635759955541121	0.0697079032250177	0.155253930663566	4	5	28	22	39	0.946047837854969	0.555192151448424	1.20037185805346	2.1298947280168	1.98047213846405
AT1G18415	-0.0289271390905954	4.44460248169853	0.983067908073411	0.995537682569885	51	200	654	266	378	12.0621099326509	22.207686057937	28.0372569702486	25.7523635296577	19.1953453420362
AT1G18420	0.0104799225479581	4.36508651285959	0.927766460119907	0.963359136170989	49	184	612	259	357	11.5890860137234	20.431071173302	26.2366991831684	25.0746697525614	18.1289372674786
AT1G18440	-0.165770551219646	4.75580772653791	0.494754691673886	0.65276344443797	106	273	601	273	524	25.0702677031567	30.313491469084	25.7651245246474	26.4300573067539	26.6094205270554
AT1G18450	-0.314667842071237	6.14051161886072	0.134714662253164	0.258651662188399	290	711	1703	702	1218	68.5884682444852	78.9483239359659	73.0083312237512	67.9630045030815	61.8516683243388
AT1G18460	-1.43000143262117	7.40329003697927	4.81734126958114e-10	7.05353507359793e-09	1043	1873	4594	864	1857	246.681973720683	207.97497993258	196.946725567771	83.6467747730234	94.300942593019
AT1G18470	-0.212771245747725	6.09905084948489	0.316921692470418	0.48310564844283	324	563	1636	593	1480	76.6298748662525	62.5146362530926	70.1360128491233	57.4103442597256	75.1563785878665
AT1G18480	0.610200653345861	4.34887431887183	0.0154607727836174	0.0463472449970258	66	122	437	256	570	15.609789324607	13.5466884953415	18.7343750703343	24.7842295623773	28.9453620237053
AT1G18485	0.177288428806919	4.38887344432173	0.529680236075125	0.68320090479114	48	164	624	258	435	11.3525740542596	18.2103025675083	26.7511442651913	24.9778563558334	22.0898815444067
AT1G18490	-0.655537196373325	4.52351311280462	0.00707536288172664	0.0240776432332764	108	230	624	165	398	25.5432916220842	25.5388389666275	26.7511442651913	15.974210460126	20.21097207971
AT1G18500	-0.0384430366031065	7.00830346422877	0.861436636229889	0.922709093662725	557	1131	2735	1422	2548	131.737161421304	125.584464657634	117.250608277721	137.668650147268	129.390846379651
AT1G18540	-0.460649877027218	7.37415329212838	0.0544910634673786	0.127855349560624	738	1807	3756	1678	2402	174.545826084242	200.64644353346	161.021310673171	162.452879709645	121.976771194632
AT1G18550	0.177661310501596	3.59573679251696	0.583768830880415	0.725865936915115	53	89	248	131	284	12.5351338515783	9.88242029578195	10.6318650284735	12.6825549713728	14.421899674969
AT1G18560	0.216108285055681	4.20278997222186	0.402027796603066	0.569404722908536	56	140	472	194	461	13.2446697299696	15.5453802405559	20.2348398929011	18.7817989652391	23.4101963033827
AT1G18570	0.364465900577249	4.50430263865083	0.328585078227724	0.495349326842693	131	141	289	256	601	30.9830666897502	15.6564186708456	12.3895523920517	24.7842295623773	30.5195834670998
AT1G18580	0.0791563332326644	5.39076776465251	0.707886032631711	0.818441208942542	153	368	954	404	1035	36.1863297979526	40.862142346604	40.8983840208213	39.1126122781267	52.5586836746228
AT1G18590	3.57383889197034	4.77015953483073	1.00525356960982e-41	2.44299726692648e-39	21	42	112	694	1120	4.96675114873859	4.66361407216676	4.80148743221382	67.1884973292572	56.8750973097368
AT1G18600	0.568224703322477	4.37925820333296	0.0196385853102252	0.0562855644861179	63	148	425	253	584	14.9002534462158	16.4336876828734	18.2199299883114	24.4937893721932	29.656300740077
AT1G18610	-0.0814083129103207	4.55802870425384	0.794685672805854	0.879411660218475	80	199	648	269	430	18.9209567570994	22.0966476276473	27.7800344292371	26.0428037198418	21.8359748599882
AT1G18620	-1.20151708620818	7.89672827991834	1.95156594482868e-08	2.2339988506504e-07	1300	2579	6866	1428	2858	307.465547302865	286.368111717097	294.348327764108	138.249530527636	145.133060813596
AT1G18630	0.039820931828853	2.81154904100873	0.887106457665778	0.938649376159922	21	66	164	77	144	4.96675114873859	7.3285363991192	7.0307494543131	7.4546315480588	7.31251251125187
AT1G18640	-0.154630716353797	5.13203042038859	0.478048109524401	0.638259837798554	136	333	839	336	725	32.1656264870689	36.975797286465	35.9682853181018	32.5293013006202	36.8164692406778
AT1G18650	-0.1535755054554	5.1626869996556	0.545564132880563	0.69633941814028	139	388	730	401	625	32.8751623654602	43.0829109523977	31.2954091563937	38.8221720879426	31.7383355523085
AT1G18660	-0.0608975792790888	6.30204401500136	0.769419609603357	0.862527720944834	310	704	1859	820	1636	73.3187074337601	78.1710549239381	79.6961172900491	79.3869853169898	83.0782671417227
AT1G18670	0.212535945664719	5.29163360691875	0.326171714799738	0.493246619794495	121	348	891	492	830	28.6179470951128	38.6413737408103	38.197547340201	47.6321911901939	42.1485096134657
AT1G18680	-0.393364564441837	3.52190938679703	0.223114928872258	0.377627196697578	41	114	320	88	232	9.69699033801343	12.6583810530241	13.7185355206109	8.5195789120672	11.7812701570169
AT1G18690	0.142816895805842	4.36697701268802	0.55831826599629	0.706223338196803	69	161	519	214	498	16.3193252029982	17.8771872766393	22.2497497974908	20.7180668997998	25.2891057680794
AT1G18700	0.29321940675838	6.57157788323255	0.149943953471306	0.280632159118519	316	747	2186	1200	2150	74.7377791905425	82.9457074263946	93.7147457751734	116.176076073644	109.179874299941
AT1G18710	5.01371796313232	4.17634985513166	4.84931399236379e-46	1.42401452417427e-43	3	14	29	504	758	0.709535878391227	1.55453802405559	1.24324228155536	48.7939519509303	38.4922533578397
AT1G18720	0.61821193202384	5.91088946456619	0.00485986127160964	0.0174386884505796	221	449	941	764	1697	52.269143041487	49.8562552000685	40.3410685152965	73.9654351002198	86.175928691628
AT1G18730	-0.76988681964625	6.12251644672726	0.00144055602159643	0.00608788246344462	409	719	1496	500	1089	96.7333914206706	79.8366313782834	64.1341535588561	48.4066983640182	55.3008758663423
AT1G18735	-0.817226068984624	3.00569028817765	0.0204938228956929	0.0582785336225466	37	95	204	53	128	8.75094250015846	10.5486508775201	8.74556639438946	5.13111002658593	6.50001112111278
AT1G18740	0.535192280546826	7.29082783985817	0.306895177136831	0.473039639148794	1069	760	882	1965	4295	252.83128466674	84.3892070201605	37.8117135286839	190.238324570591	218.105841915464
AT1G18745	0.87677244987421	2.7848489268661	0.0445824425099819	0.109085358406266	26	40	94	64	258	6.1493109460573	4.44153721158739	4.02981980917946	6.19605739059433	13.1015849159929
AT1G18750	1.79836620965477	3.74056874815651	9.90404387537849e-10	1.38584513340256e-08	27	52	154	251	459	6.38582290552104	5.77399837506361	6.60204521929401	24.3001625787371	23.3086336296154
AT1G18773	-2.19199544404172	3.41731243221679	1.81383064823258e-08	2.08309730557205e-07	50	139	415	23	97	11.8255979731871	15.4343418102662	17.7912257532923	2.22670812474484	4.92578967771828
AT1G18800	-0.0790749399037694	5.22966371096162	0.711352804594793	0.820878307365338	163	341	795	382	777	38.55144939259	37.8641047287825	34.0819866840178	36.9827175501099	39.4570987586299
AT1G18810	-1.26376687260829	3.40858478364965	0.000228778216611322	0.00119848733377383	46	113	381	53	139	10.8795501353321	12.5473426227344	16.3336313542274	5.13111002658593	7.05860582683341
AT1G18830	-0.642451247915223	0.594693150585466	0.35378893783823	0.521047611640686	8	4	52	7	28	1.89209567570994	0.444153721158739	2.22926202209927	0.677693777096254	1.42187743274342
AT1G18840	-0.105994362870796	5.66750457635713	0.613154540422822	0.749663242245979	223	478	1047	507	1052	52.7421669604145	53.0763696784693	44.8853334064989	49.0843921411144	53.4219664016456
AT1G18850	-0.546420156087966	4.07859698399701	0.05953397718302	0.137340630614358	61	191	459	133	297	14.4272295272883	21.2083401853298	19.6775243873763	12.8761817648288	15.082057054457
AT1G18860	0.229314806142956	1.68599208546868	0.798856800203433	0.882044889179146	25	13	41	23	102	5.91279898659356	1.4434995937659	1.75768736357827	2.22670812474484	5.17969636213674
AT1G18870	0.341240227960949	3.47035153495311	0.302467490776874	0.468151256937143	28	82	282	102	324	6.62233486498478	9.10515128375416	12.0894594275384	9.87496646625971	16.4531531503167
AT1G18880	-0.0835445339718923	5.41268041518604	0.760832653936312	0.85692972523841	128	370	1255	413	927	30.273530811359	41.0842192071834	53.802381494896	39.983932848679	47.0742992911839
AT1G18890	1.02701390351051	6.05193458847308	2.28352349473137e-07	2.16991178647665e-06	192	378	1103	945	2162	45.4102962170385	41.9725266495009	47.2860771226058	91.4886599079943	109.789250342546
AT1G18900	1.00659048149782	5.78320579766636	4.79409180579161e-07	4.28046803419983e-06	152	309	984	859	1622	35.9498178384888	34.3108749595126	42.1844967258786	83.1627077893832	82.367328425351
AT1G18910	0.213817572220255	5.28053963416353	0.331082811048621	0.497495119578489	160	297	803	414	968	37.8419135141988	32.9784137960364	34.424950072033	40.080746245407	49.1563341034154
AT1G18940	-0.402251166582052	0.859817068503722	0.487127072922622	0.646277672503662	5	24	35	10	39	1.18255979731871	2.66492232695244	1.50046482256682	0.968133967280363	1.98047213846405
AT1G18950	0.00786854970874326	6.17777520594152	0.953636806538859	0.978964022171835	243	674	1765	783	1529	57.4724061496894	74.8399020152476	75.6662974808696	75.8048896380525	77.6446640951675
AT1G18970	-0.0149956776325407	1.45649919718996	0.97074340592493	0.989297647816469	24	12	32	10	96	5.67628702712981	1.33246116347622	1.37185355206109	0.968133967280363	4.87500834083458
AT1G18980	-0.249331756545027	2.44245558994249	0.683594423688339	0.800024183551563	43	23	106	23	164	10.1700142569409	2.55388389666275	4.54426489120237	2.22670812474484	8.32813924892575
AT1G18990	0.507649940952442	1.24979342191657	0.492085710587342	0.650585804086303	16	12	26	28	62	3.78419135141988	1.33246116347622	1.11463101104964	2.71077510838502	3.148442886789
AT1G19000	-0.676613967414008	7.47433002351758	0.00282886393970373	0.0109283154169845	975	1710	4232	1438	2702	230.599160477149	189.875715795361	181.427632260079	139.217664494916	137.21117225974
AT1G19010	0.26620060748516	3.83148063329985	0.363713435046273	0.530893555898057	41	107	361	138	389	9.69699033801343	11.8811120409963	15.4762228841892	13.360248748469	19.7539400477568
AT1G19020	2.48189584487891	4.83980910186749	1.63170148935954e-06	1.32028567124106e-05	84	50	84	559	1238	19.8670045949543	5.55192151448424	3.60111557416037	54.1186887709723	62.8672950620126
AT1G19025	1.20721961270132	3.75981189802188	0.00210559200644196	0.00848618600690095	58	54	142	204	445	13.717693648897	5.99607523564298	6.0876001372711	19.7499329325194	22.5976949132436
AT1G19040	2.25915193486568	0.0221192083004748	0.000277292734315078	0.00142439268261023	0	3	9	18	30	0	0.333115290869054	0.385833811517182	1.74264114110465	1.52344010651081
AT1G19050	0.286247119607272	5.58641858154589	0.325348953908273	0.492437034324763	242	368	676	520	1249	57.2358941902256	40.862142346604	28.9804062872906	50.3429662985789	63.4258897677333
AT1G19070	-0.239675153391896	0.536444567373019	0.720636130588006	0.827840788319599	7	9	35	13	25	1.6555837162462	0.999345872607163	1.50046482256682	1.25857415746447	1.26953342209234
AT1G19080	-0.161639457245363	3.95126546555445	0.582861362331342	0.72495074908945	68	116	407	140	331	16.0828132435345	12.8804579136034	17.448262365277	13.5538755419251	16.8086225085026
AT1G19100	0.132980226501517	4.78336840572293	0.540706032121295	0.692060514385892	98	216	671	300	634	23.1781720274467	23.9843009425719	28.766054169781	29.0440190184109	32.1953675842617
AT1G19110	-0.119117568011793	6.89184734604466	0.569354457402106	0.715134633924596	529	1021	2680	1184	2443	125.11482655632	113.370237325768	114.892734985116	114.627061725995	124.058806006863
AT1G19120	-0.53528381397121	4.7800045761677	0.032921937373211	0.0855962274817756	150	266	605	216	489	35.4767939195613	29.5362224570562	25.936606218655	20.9116936932559	24.8320737361262
AT1G19130	-0.0794158681881977	5.23558851821034	0.707033296315468	0.817813063296567	171	307	853	369	809	40.4435450682999	34.0887980989332	36.5684712471285	35.7241433926454	41.0821015389081
AT1G19140	0.113831855577954	4.97190162088518	0.590159834190341	0.731537745035629	103	290	709	350	697	24.3607318247654	32.2011447840086	30.3951302628536	33.8846888548127	35.3945918079344
AT1G19150	-0.762944999425123	6.51971623794858	0.000330584981283183	0.00166616406657219	432	1012	2383	715	1330	102.173166488337	112.370891453161	102.160219205049	69.221578660546	67.5391780553124
AT1G19160	4.30911711796647	-0.450389967779276	4.14049397646628e-07	3.75323294303899e-06	0	0	2	15	23	0	0	0.0857408470038183	1.45220095092055	1.16797074832495
AT1G19170	-0.0489652831566552	4.39106474132331	0.88321455516607	0.936264995732074	69	196	527	183	505	16.3193252029982	21.7635323367782	22.5927131855061	17.7168516012307	25.6445751262653
AT1G19180	3.00351115042858	7.30238080273229	1.51825960477872e-11	2.73428984870838e-10	310	226	456	3858	6360	73.3187074337601	25.0946852454688	19.5489131168706	373.506084576764	322.969302580291
AT1G19190	1.3055679729154	1.85093241852841	0.00348383951555489	0.0130786255108979	5	14	68	63	96	1.18255979731871	1.55453802405559	2.91518879812982	6.09924399386629	4.87500834083458
AT1G19200	1.99441520990091	1.41354699764593	0.000547003618412321	0.00260011184894148	0	8	39	33	111	0	0.888307442317479	1.67194651657446	3.1948420920252	5.63672839408999
AT1G19210	3.39815210810669	3.82900862871267	1.79858842296563e-05	0.000120569293046171	32	2	20	322	625	7.56838270283975	0.22207686057937	0.857408470038183	31.1739137464277	31.7383355523085
AT1G19220	0.797394449078813	7.05860315821884	0.000250615341846404	0.00130126723297115	427	753	2615	2081	3437	100.990606691018	83.6119380081327	112.106157457492	201.468678591044	174.535454869255
AT1G19230	-0.114880124347267	3.98543981961104	0.753587943824365	0.851491550677562	67	118	416	90	457	15.8463012840707	13.1025347741828	17.8340961767942	8.71320570552327	23.207070955848
AT1G19240	-0.0811214460231171	3.35961536075229	0.833959447197674	0.905715688984852	34	100	245	87	242	8.04140662176724	11.1038430289685	10.5032537579677	8.42276551533916	12.2890835258538
AT1G19270	0.558015246233028	4.93784462052253	0.0224061857412298	0.0627649489958387	111	171	670	350	905	26.2528275004754	18.9875715795361	28.7231837462791	33.8846888548127	45.9571098797427
AT1G19290	0.34027123773255	3.72016502475202	0.250206764144383	0.409959827518963	33	104	325	153	327	7.80489466230349	11.5479967501272	13.9328876381205	14.8124496993896	16.6054971609678
AT1G19300	2.73100389790977	4.43902282543754	1.96665551967393e-08	2.24762149472788e-07	3	73	217	516	799	0.709535878391227	8.10580541114699	9.30288189991428	49.9557127116668	40.5742881700712
AT1G19310	0.317916940534638	4.9790714363008	0.197473380816558	0.345077298570794	138	194	667	385	744	32.6386504059964	21.5414554761989	28.5945724757734	37.273157740294	37.781314641468
AT1G19320	4.17168681883521	0.00492502813564655	3.91472278270478e-05	0.000243724922834886	2	0	1	26	27	0.473023918927484	0	0.0428704235019091	2.51714831492894	1.37109609585973
AT1G19330	0.610471144880929	4.47860646978971	0.0118896326580724	0.0373026418295927	68	152	453	262	661	16.0828132435345	16.8778414040321	19.4203018463648	25.3651099427455	33.5664636801215
AT1G19340	-0.135516054619174	2.34360709969594	0.778335356605562	0.868775443179781	20	36	139	50	99	4.73023918927484	3.99738349042865	5.95898886676537	4.84066983640182	5.02735235148566
AT1G19350	-0.106946151790328	6.88131907467601	0.642074979537309	0.770103885429846	466	1046	2884	1383	2027	110.214573110104	116.14619808301	123.638301379506	133.892927674874	102.933769863247
AT1G19360	-0.276141823537293	6.00311707647531	0.186291064846311	0.330349071881704	307	564	1485	567	1290	72.6091715553689	62.6256746833822	63.6625789003351	54.8931959447966	65.5079245799647
AT1G19370	-0.462192148051546	4.5712794525562	0.0531886215926124	0.125439712920536	104	236	610	200	425	24.5972437842292	26.2050695483656	26.1509583361646	19.3626793456073	21.5820681755698
AT1G19380	1.07838803643907	5.91574250964343	0.00725845733815756	0.0245859601891486	303	224	533	892	1966	71.6631237175139	24.8726083848894	22.8499357265176	86.3575498814084	99.8361083133416
AT1G19394	0.102514285957984	2.74935944977061	0.823421143593136	0.898698804407891	28	53	141	52	186	6.62233486498478	5.8850368053533	6.04472971376919	5.03429662985789	9.445328660367
AT1G19396	-0.0341168539149418	3.86944018136739	0.933417159705098	0.966418833928059	54	120	372	118	371	12.7716458110421	13.3246116347622	15.9477975427102	11.4239808139083	18.8398759838503
AT1G19397	-0.0849741689911625	2.70311208935359	0.863740092458222	0.924345983914932	20	55	177	55	150	4.73023918927484	6.10711366593267	7.58806495983792	5.324736820042	7.61720053255404
AT1G19400	-1.40142129536254	6.25935798046423	1.04316344060224e-08	1.24290740388067e-07	491	825	2026	350	950	116.127372096697	91.60670498899	86.8554780148679	33.8846888548127	48.2422700395089
AT1G19430	0.021112088562249	5.37936685891806	0.918674212918785	0.958574841623013	158	348	1004	400	986	37.3688895952713	38.6413737408103	43.0419051959168	38.7253586912145	50.0703981673219
AT1G19440	0.00391259017635118	5.03897866007208	1	1	135	291	707	330	737	31.9291145276052	32.3121832142983	30.3093894158498	31.948420920252	37.4258452832822
AT1G19450	-0.342007696978003	6.03473586511938	0.0880519639278777	0.186578740561948	284	595	1711	591	1226	67.1693964877028	66.0678660223625	73.3512946117665	57.2167174662695	62.2579190194083
AT1G19480	0.0432473408675448	3.9056190614026	0.847793564184254	0.914219267963436	41	117	443	151	341	9.69699033801343	12.9914963438931	18.9915976113457	14.6188229059335	17.3164358773395
AT1G19485	-0.419379202528503	5.45192188895134	0.0908080117506525	0.190983168451611	152	389	1425	421	711	35.9498178384888	43.1939493826874	61.0903534902205	40.7584400225033	36.1055305243061
AT1G19490	0.558608652921067	2.82003972109959	0.107877994046603	0.217702054798828	19	45	158	84	192	4.4937272298111	4.99672936303582	6.77352691330164	8.13232532515505	9.75001668166917
AT1G19510	-2.26476392647932	1.80346642159674	7.06190919866411e-06	5.11510607013893e-05	25	42	112	15	18	5.91279898659356	4.66361407216676	4.80148743221382	1.45220095092055	0.914064063906484
AT1G19520	-0.224999543927158	5.61379588564561	0.307682490357868	0.473776843304951	173	482	1284	494	908	40.9165689872274	53.5205233996281	55.0456237764513	47.82581798365	46.1094538903938
AT1G19530	-0.793649078524719	5.31616488363163	0.00339892823801521	0.0128099001312577	161	432	1223	204	773	38.0784254736625	47.9686018851438	52.4305279428349	19.7499329325194	39.2539734110951
AT1G19540	-0.292160124546702	4.30665914676859	0.323595099556124	0.490590218694617	75	168	578	136	467	17.7383969597807	18.654456288667	24.7791047841035	13.1666219550129	23.7148843246849
AT1G19550	1.42973923985968	2.54477056321177	0.000290116639908429	0.00148413649106797	7	29	96	103	172	1.6555837162462	3.22011447840086	4.11556065618328	9.97177986298774	8.73438994399529
AT1G19570	0.568929921150394	7.58967074196151	0.00618720574119957	0.0215193438042741	639	1431	3612	2766	4651	151.131142097331	158.895993744539	154.847969688896	267.785855349749	236.183997846059
AT1G19580	0.608698333046482	5.48227853105214	0.0024006462302657	0.00949613905453839	138	333	846	572	1245	32.6386504059964	36.975797286465	36.2683782826151	55.3772629284368	63.2227644201985
AT1G19600	-0.859275296585082	5.77530993699951	0.000187498083111395	0.00100564991659671	203	622	1765	381	811	48.0119277711397	69.065903640184	75.6662974808696	36.8859041533819	41.1836642126755
AT1G19610	4.83033714561019	3.52242203065046	3.73737846958269e-24	2.53267285199958e-22	5	9	15	172	735	1.18255979731871	0.999345872607163	0.643056352528637	16.6519042372223	37.3242826095148
AT1G19620	0.759042435090491	0.763998292357963	0.164149027141582	0.300251135985333	2	16	23	18	48	0.473023918927484	1.77661488463496	0.98601974054391	1.74264114110465	2.43750417041729
AT1G19640	1.2720469838187	1.33646776920043	0.00670393840773606	0.0230361400544066	5	12	36	29	89	1.18255979731871	1.33246116347622	1.54333524606873	2.80758850511305	4.51953898264873
AT1G19650	0.21009262932901	5.15564097605933	0.323751027925092	0.490721054084179	137	264	810	390	866	32.4021384465327	29.3141455964768	34.7250430365464	37.7572247239342	43.9766377412786
AT1G19660	-0.773209080833837	7.08141148773133	0.000562219779917803	0.00266345794461172	750	1296	3420	1045	1961	177.383969597807	143.905805655432	146.616848376529	101.169999580798	99.5822016289231
AT1G19670	3.35242653705269	5.41571088289779	1.54275613608762e-38	2.91236544511613e-36	35	80	203	1183	1522	8.27791858123098	8.88307442317479	8.70269597088755	114.530248329267	77.2891947369816
AT1G19680	-0.314998355872042	5.79619525729599	0.138659872638537	0.264520949850816	210	509	1577	530	1008	49.6675114873859	56.5185610174496	67.6066578625107	51.3111002658593	51.1875875787631
AT1G19690	0.670654058638435	3.97490281593448	0.013947829788847	0.0425539632360162	47	117	278	207	434	11.1160620947959	12.9914963438931	11.9179777335307	20.0403731227035	22.039100207523
AT1G19700	-0.187095255251875	5.61129089572287	0.367244322579828	0.534195141783615	213	441	1137	502	916	50.3770473657771	48.967947757751	48.7436715216707	48.6003251574742	46.5157045854633
AT1G19710	0.0131560241796453	4.74832589191575	0.940152768666965	0.970920235819159	96	233	656	283	582	22.7051481085193	25.8719542574966	28.1229978172524	27.3981912740343	29.5547380663097
AT1G19715	-0.318579862098497	6.45745595531137	0.188908324277597	0.333495720385706	296	811	2703	896	1469	70.0075400012677	90.0521669649344	115.87875472566	86.7448034683206	74.5977838821459
AT1G19720	-0.199770030284206	6.80615751512315	0.387602138266697	0.554883337353428	389	1042	3108	1213	1950	92.0031522313957	115.702044361852	133.241276243934	117.434650231108	99.0236069232025
AT1G19730	0.0790970781984306	3.57741574738992	0.843643085462325	0.911919517174333	54	94	243	105	308	12.7716458110421	10.4376124472304	10.4175129109639	10.1654066564438	15.6406517601776
AT1G19740	-1.12986525480302	6.14381229012081	6.81956230583501e-08	7.14499533361098e-07	380	742	2073	455	853	89.8745445962221	82.3905152749461	88.8703879194576	44.0500955112565	43.3164803617906
AT1G19750	-0.0300563053472504	1.42167358829636	0.991349561107491	0.999718771844685	11	18	65	24	58	2.60163155410116	1.99869174521433	2.78657752762409	2.32352152147287	2.94531753925423
AT1G19770	0.24862305660924	7.57304166993331	0.469624385631075	0.631191175729313	1119	1269	2315	2415	4131	264.656882639928	140.90776803761	99.2450304069196	233.804353098208	209.777702666538
AT1G19780	0.933527782049668	1.15254816747721	0.226545049103869	0.381965069633421	15	9	12	28	70	3.54767939195613	0.999345872607163	0.51444508202291	2.71077510838502	3.55469358185855
AT1G19790	0.27401662710654	1.77730249796497	0.557199622510795	0.705425401554957	9	14	104	30	90	2.12860763517368	1.55453802405559	4.45852404419855	2.90440190184109	4.57032031953242
AT1G19800	-0.108186094105269	5.32525064788198	0.612808858565973	0.749394849587224	164	388	863	380	868	38.7879613520537	43.0829109523977	36.9971754821476	36.7890907566538	44.078200415046
AT1G19835	-0.533531421351629	7.72043949108477	0.0112835345523634	0.0356603544156382	1002	2093	5229	1817	3454	236.98498338267	232.40343459631	224.169444491483	175.909941854842	175.398737596278
AT1G19840	0.151755265105897	0.463246564679359	0.728774024011207	0.834125301296598	2	9	36	17	22	0.473023918927484	0.999345872607163	1.54333524606873	1.64582774437662	1.11718941144126
AT1G19850	1.22637131030147	6.23590052634894	9.56375224691251e-08	9.71679066585638e-07	154	484	1175	1394	2077	36.4228417574163	53.7426002602075	50.3727476147432	134.957875038883	105.472836707432
AT1G19860	-0.222536059025189	5.11471308765756	0.330732989915441	0.497352760314905	135	286	980	331	680	31.9291145276052	31.7569910628499	42.0130150318709	32.04523431698	34.5313090809116
AT1G19870	-0.417537604220307	7.24297726983414	0.052200589289864	0.123523663539533	736	1381	3683	1422	2527	174.072802165314	153.344072230055	157.891769757531	137.668650147268	128.324438305094
AT1G19880	0.144971333739979	5.92969909316467	0.530713985998453	0.683911326037982	162	541	1630	759	1233	38.3149374331262	60.0717907867195	69.8787903081119	73.4813681165796	62.6133883775942
AT1G19900	-9.73198846595255	2.16496156807624	3.50877376195962e-19	1.48967878813478e-17	36	47	206	0	0	8.51443054069472	5.21880622361519	8.83130724139328	0	0
AT1G19910	-0.365181059260943	6.60678714697429	0.0914536819154622	0.191939136020188	487	862	2278	826	1891	115.181324258842	95.7151269097083	97.658824737349	79.967865697358	96.0275080470645
AT1G19920	0.103567590765948	6.01904318268529	0.630160722522674	0.761864601801058	255	602	1260	678	1522	60.3105496632543	66.8451350343903	54.0167336124055	65.6394829816087	77.2891947369816
AT1G19940	0.81524696053985	1.48941354758673	0.231251530280137	0.387619154689735	10	21	27	14	118	2.36511959463742	2.33180703608338	1.15750143455155	1.35538755419251	5.99219775227584
AT1G19950	-0.648645364784248	3.45627061121934	0.0417916561422995	0.10366036905404	44	120	303	86	176	10.4065262164047	13.3246116347622	12.9897383210785	8.32595211861113	8.93751529153007
AT1G19960	-3.16114966519245	0.39186086680424	2.80333087955355e-05	0.000180154482633437	3	18	55	0	7	0.709535878391227	1.99869174521433	2.357873292605	0	0.355469358185855
AT1G19970	0.396190877894655	2.65272281478336	0.365026061748861	0.532074872358233	25	51	100	54	194	5.91279898659356	5.66295994477393	4.28704235019091	5.22792342331396	9.85157935543655
AT1G19980	0.706870675993028	3.10465220139255	0.0443336938946272	0.108654654156098	23	63	154	90	281	5.43977506766607	6.99542110825014	6.60204521929401	8.71320570552327	14.2695556643179
AT1G19990	-0.126346754600006	3.83437040682816	0.665897085096935	0.787243729536007	73	124	276	144	285	17.2653730408532	13.7687653559209	11.8322368865269	13.9411291288372	14.4726810118527
AT1G20010	-1.59278025325032	7.21433386713167	1.82334373079446e-13	4.10982247683913e-12	799	1842	4473	734	1402	188.97305561153	204.532788593599	191.75940432404	71.0610331983787	71.1954343109384
AT1G20020	-1.12404443894354	8.32206915081407	3.43236870733502e-06	2.61348646146169e-05	1848	3736	7497	2125	3738	437.074101088996	414.839575562262	321.399564993813	205.728468047077	189.820637271247
AT1G20030	-0.112076898540544	3.45505023962537	0.810812571804579	0.89121525819109	34	80	345	116	208	8.04140662176724	8.88307442317479	14.7902961081586	11.2303540204522	10.5625180718083
AT1G20050	-0.269658215364452	5.83697557051821	0.188271018369231	0.332549218160455	242	569	1314	534	1099	57.2358941902256	63.1808668348307	56.3317364815086	51.6983538527714	55.8086892351792
AT1G20060	0.249065626514098	3.82943310161011	0.482647546528242	0.642527205405277	22	144	366	187	283	5.20326310820233	15.9895339617146	15.6905750016987	18.1041051881428	14.3711183380853
AT1G20065	0.471760877344931	0.304144877185468	0.370057523450375	0.53663417135194	0	10	27	15	24	0	1.11038430289685	1.15750143455155	1.45220095092055	1.21875208520865
AT1G20070	2.28064359423762	3.2441811775117	9.16967615615476e-09	1.10218569056043e-07	5	29	119	182	370	1.18255979731871	3.22011447840086	5.10158039672719	17.6200382045026	18.7890946469666
AT1G20090	-0.479113290107772	6.33773097296306	0.040225155811703	0.100479581886813	431	794	1692	638	1514	101.936654528873	88.1645136500098	72.5367565652302	61.7669471124872	76.8829440419121
AT1G20100	0.196731189548691	6.36922817802072	0.431714372715326	0.596116574080469	404	608	1435	889	2031	95.5508316233519	67.5113656161284	61.5190577252396	86.0671096912243	103.136895210782
AT1G20110	0.174706487851223	6.89217819881765	0.394455958755363	0.561859093211108	461	936	2626	1443	2539	109.032013312785	103.931970751145	112.577732116013	139.701731478556	128.933814347698
AT1G20120	3.2807790554843	1.38969900445729	7.66444931341011e-10	1.08904201500961e-08	1	5	12	44	118	0.236511959463742	0.555192151448424	0.51444508202291	4.2597894560336	5.99219775227584
AT1G20140	0.49758623739985	3.53390693803367	0.0942066319326365	0.196508565405656	32	87	247	142	303	7.56838270283975	9.66034343520258	10.5889946049716	13.7475023353812	15.3867450757592
AT1G20160	0.988325036389902	5.65189671113957	5.06471680335164e-07	4.49937881541982e-06	136	310	856	747	1538	32.1656264870689	34.4219133898023	36.6970825176342	72.3196073558431	78.1016961271207
AT1G20180	2.90987398604805	0.289158822897655	0.000977030833854937	0.00433340946511326	0	7	0	13	56	0	0.777269012027794	0	1.25857415746447	2.84375486548684
AT1G20190	-2.53210087492991	3.94874065885771	1.22598483608717e-13	2.81444054173628e-12	85	179	639	31	107	20.1035165544181	19.8758790218536	27.3942006177199	3.00121529856913	5.43360304655521
AT1G20200	-0.194752379637407	6.52343898442158	0.364059671202843	0.531191031139477	357	939	2108	919	1769	84.434769528556	104.265086042014	90.3708527420244	88.9715115930654	89.8321849472539
AT1G20220	-0.286360950960011	4.8809823156214	0.371282063970207	0.538004021555897	81	307	878	338	430	19.1574687165631	34.0887980989332	37.6402318346762	32.7229280940763	21.8359748599882
AT1G20225	-0.121760349964237	5.40409235265564	0.581710834623597	0.723988237370303	205	373	849	412	884	48.4849516900672	41.4173344980524	36.3969895531209	39.887119451951	44.8907018051851
AT1G20230	0.453565619482593	1.97409341868604	0.27144904026881	0.433772735122323	6	31	92	42	103	1.41907175678245	3.44219133898023	3.94407896217564	4.06616266257753	5.23047769902044
AT1G20260	-0.344584712031536	7.2926429999778	0.108206645872537	0.218198675601625	729	1525	3536	1494	2761	172.417218449068	169.333606191769	151.589817502751	144.639214711686	140.207271135878
AT1G20270	1.27065821536111	4.11798653182263	6.0072189122705e-06	4.39483146927803e-05	35	88	299	234	649	8.27791858123098	9.77138186549226	12.8182566270708	22.6543348343605	32.9570876375171
AT1G20290	1.56682635219691	0.309464401968781	0.0269940025695812	0.0729994146818783	4	5	9	12	46	0.946047837854969	0.555192151448424	0.385833811517182	1.16176076073644	2.3359414966499
AT1G20300	0.620329851649839	4.06557192867771	0.0220771557293739	0.0620167394233929	55	116	311	197	494	13.0081577705058	12.8804579136034	13.3327017090937	19.0722391554232	25.0859804205446
AT1G20310	4.70431405398819	2.39664435790061	1.31944956501569e-14	3.43138033863796e-13	4	6	2	112	246	0.946047837854969	0.666230581738109	0.0857408470038183	10.8431004335401	12.4922088733886
AT1G20330	-0.698849493305418	7.21653281131878	0.00108246642014065	0.00473450300393747	714	1573	3803	1229	2156	168.869539057112	174.663450845674	163.03622057776	118.983664578757	109.484562321243
AT1G20340	-1.10988508632761	9.18720051569845	3.87844796863208e-05	0.000241537630046504	3671	6490	12538	4089	6465	868.235403191398	720.639412580055	537.509369866937	395.869979220941	328.301342953079
AT1G20350	2.33212233049923	2.4001793731197	3.98290224296241e-08	4.33627714330351e-07	5	17	47	75	245	1.18255979731871	1.88765331492464	2.01490990458973	7.26100475460273	12.4414275365049
AT1G20370	-0.404030048743482	4.47546881333798	0.129377394344458	0.250818471357499	78	233	612	206	382	18.4479328381719	25.8719542574966	26.2366991831684	19.9435597259755	19.3984706895709
AT1G20380	-0.493186251737868	3.72113830580568	0.128924906577224	0.250101779958	44	130	408	97	254	10.4065262164047	14.434995937659	17.4911327887789	9.39089948261953	12.8984595684582
AT1G20400	2.03792363674513	1.78693028689344	0.000946872082024158	0.00421556463049837	0	13	51	83	80	0	1.4434995937659	2.18639159859737	8.03551192842702	4.06250695069549
AT1G20410	0.305132846401446	3.96419859675925	0.282868949202692	0.446087729767474	40	120	403	176	390	9.46047837854969	13.3246116347622	17.2767806712694	17.0391578241344	19.8047213846405
AT1G20430	-0.205610985887059	4.20805524070056	0.47775747424694	0.63810652419476	92	182	340	155	408	21.7591002706643	20.2089943127226	14.5759439906491	15.0060764928456	20.718785448547
AT1G20440	0.0596461311996937	7.70819761784398	0.785379658028036	0.873817414174865	947	1592	4460	2472	4176	223.976825612164	176.773181021178	191.202088818515	239.322716711706	212.062862826304
AT1G20450	1.22461113464904	7.61895654324284	1.63040878402321e-07	1.58929151316748e-06	621	1032	2478	3462	5785	146.873926826984	114.591660058955	106.232909437731	335.167979472462	293.770033872167
AT1G20460	0.104349681070749	3.21192537026533	0.760626673734219	0.856789012400778	32	79	211	88	228	7.56838270283975	8.7720359928851	9.04565935890283	8.5195789120672	11.5781448094821
AT1G20470	-0.852192206285438	2.10998448777432	0.0748689460272209	0.164668066769326	17	34	157	35	52	4.02070331088362	3.77530662984928	6.73065648979973	3.38846888548127	2.64062951795207
AT1G20480	-1.04729968623959	3.70014221703152	0.00364026325940857	0.0135694792125662	43	129	514	83	170	10.1700142569409	14.3239575073693	22.0353976799813	8.03551192842702	8.63282727022791
AT1G20490	0.13587335950704	3.74803533579761	0.672544608803004	0.792002376290627	25	101	440	160	273	5.91279898659356	11.2148814592582	18.86298634084	15.4901434764858	13.8633049692483
AT1G20510	3.21107390913458	7.06472725832583	5.0486686388561e-14	1.21714938462183e-12	230	154	407	3306	5568	54.3977506766607	17.0999182646115	17.448262365277	320.065089582888	282.750483768406
AT1G20515	2.96918889264323	1.76332743348484	1.26944915155193e-09	1.74853181832328e-08	3	6	20	54	157	0.709535878391227	0.666230581738109	0.857408470038183	5.22792342331396	7.97266989073989
AT1G20520	2.77080282763081	1.26380705603561	2.19853404290919e-07	2.09197143425873e-06	3	4	15	37	104	0.709535878391227	0.444153721158739	0.643056352528637	3.58209567893734	5.28125903590413
AT1G20530	1.42507125127465	0.915048047478722	0.00617884610070809	0.0214973413044711	1	11	26	34	47	0.236511959463742	1.22142273318653	1.11463101104964	3.29165548875324	2.3867228335336
AT1G20540	-0.448668571180948	4.81519211256967	0.0634011093098685	0.144449316178723	108	268	824	216	552	25.5432916220842	29.7582993176355	35.3252289655731	20.9116936932559	28.0312979597989
AT1G20550	-0.456879240691698	3.73963814126515	0.144065709000356	0.272546643288701	60	109	391	96	270	14.1907175678245	12.1031889015756	16.7623355892465	9.29408608589149	13.7109609585973
AT1G20560	0.284122566100925	5.37730846346073	0.176328708118814	0.317433272375193	125	322	1031	491	999	29.5639949329678	35.7543745532785	44.1994066304683	47.5353777934658	50.7305555468099
AT1G20570	-0.243454665137147	1.98020035912986	0.707336371718716	0.817984625458011	6	38	124	35	73	1.41907175678245	4.21946035100802	5.31593251423673	3.38846888548127	3.70703759250963
AT1G20575	0.120726037630988	4.62047051028867	0.610339236588416	0.747561260525366	93	189	587	257	581	21.995612230128	20.9862633247504	25.1649385956207	24.8810429591053	29.503956729426
AT1G20580	0.0592085896096997	4.78577483360062	0.795998784029479	0.880403970011262	108	232	621	307	585	25.5432916220842	25.7609158272069	26.6225329946856	29.7217127955072	29.7070820769607
AT1G20610	-0.144335320903469	4.0924192090856	0.653801976369333	0.779130604575404	55	198	363	170	340	13.0081577705058	21.9856091973576	15.561963731193	16.4582774437662	17.2656545404558
AT1G20620	-1.46287379827667	9.11285208441512	4.33200704021554e-09	5.48781455070565e-08	3572	6412	13412	2891	5719	844.820719204487	711.978415017459	574.978120007605	279.887529940753	290.418465637844
AT1G20630	-1.62026469245563	6.86980920484044	3.88727774832802e-12	7.45814096487289e-11	714	1286	3525	474	1280	168.869539057112	142.795421352535	151.11824284423	45.8895500490892	65.0001112111278
AT1G20640	-0.805596643437931	5.6331960206895	0.000107712347140211	0.000611372390761203	246	480	1439	344	774	58.1819420280806	53.2984465390487	61.6905394192472	33.3038084744445	39.3047547479788
AT1G20650	-1.30555423719043	5.91300762288493	1.54768335349919e-09	2.09895247870643e-08	341	694	1657	334	699	80.6505781771361	77.0606706210413	71.0362917426634	32.3356745071641	35.4961544817018
AT1G20670	0.220729217877314	6.10533604734794	0.287388415628289	0.451497493805091	207	575	1703	827	1551	48.9579756089946	63.8470974165688	73.0083312237512	80.0646790940861	78.7618535066087
AT1G20690	-0.37603195692707	3.54998767365995	0.263252981115299	0.424817415640419	40	104	361	101	218	9.46047837854969	11.5479967501272	15.4762228841892	9.77815306953167	11.0703314406452
AT1G20691	-0.424280452560297	3.53492459961355	0.205062123093794	0.354739688150228	41	103	360	100	207	9.69699033801343	11.4369583198375	15.4333524606873	9.68133967280363	10.5117367349246
AT1G20693	-1.03276351555012	6.24075828332841	1.60042147355009e-05	0.000108388799734211	464	750	1901	432	1121	109.741549191176	83.2788227172636	81.4966750771293	41.8233873865117	56.9258786466205
AT1G20696	-0.424811611289572	6.09423281811781	0.0536456593472471	0.126362541842563	344	678	1461	592	1230	81.3601140555273	75.2840557364063	62.6336887362892	57.3135308629975	62.4610443669431
AT1G20700	-0.623075918139389	1.26177119052791	0.274249992336558	0.436828957960813	6	23	75	11	48	1.41907175678245	2.55388389666275	3.21528176264318	1.0649473640084	2.43750417041729
AT1G20720	0.257752703613058	3.57892914050653	0.4332126288935	0.597345005494565	24	111	299	156	243	5.67628702712981	12.325265762155	12.8182566270708	15.1028898895737	12.3398648627375
AT1G20750	9.7322377778995	1.8422497226582	3.77692675064221e-23	2.30131303426018e-21	0	0	0	88	156	0	0	0	8.5195789120672	7.9218885538562
AT1G20760	-0.203645111749728	7.15483493163664	0.367539087838765	0.53437484074921	519	1305	3897	1542	2478	122.749706961682	144.905151528039	167.06604038694	149.286257754632	125.836152797793
AT1G20770	0.0480909208132393	4.27718272152136	0.850027594501403	0.915683479246863	71	157	477	191	455	16.7923491219257	17.4330335554805	20.4491920104107	18.4913587750549	23.1055082820806
AT1G20780	0.0320107478070891	5.87359435266889	0.86557431781846	0.925335529409984	212	512	1406	587	1357	50.1405354063134	56.8516763083186	60.2758154436842	56.8294638793573	68.9102741511722
AT1G20810	-0.6172738901565	5.87739274282581	0.00353806167345354	0.0132562888466823	279	638	1403	484	930	65.9868366903841	70.8425185248189	60.1472041731785	46.8576840163696	47.226643301835
AT1G20816	-0.0821575530405944	3.584374894905	0.799899289769336	0.882619992163274	67	107	189	107	278	15.8463012840707	11.8811120409963	8.10251004186083	10.3590334498999	14.1172116536668
AT1G20823	2.85785984269155	4.66706870914023	5.06386727628775e-23	3.04162914268613e-21	38	49	153	613	949	8.9874544596222	5.44088308419456	6.5591747957921	59.3466121942863	48.1914887026252
AT1G20830	-0.286545681327643	4.85774299160429	0.276648289041651	0.439325129578461	91	326	740	277	537	21.5225883112005	36.1985282744373	31.7241133914128	26.8173108936661	27.2695779065435
AT1G20840	-2.14192048701922	7.89806224392301	2.60182708220285e-20	1.22517661467739e-18	1494	3070	7018	835	1672	353.348867438831	340.887980989332	300.864632136398	80.8391862679103	84.9063952695357
AT1G20850	0.354834118675791	4.54055237807981	0.348862347098779	0.516164912855807	133	139	320	219	700	31.4560906086777	15.4343418102662	13.7185355206109	21.20213388344	35.5469358185855
AT1G20870	0.235481256073984	1.65016889120772	0.608321666976809	0.745781340884302	5	39	53	39	62	1.18255979731871	4.33049878129771	2.27213244560118	3.77572247239342	3.148442886789
AT1G20880	-0.0845870753257419	5.02029406223983	0.721631960248719	0.828579588114406	131	250	858	334	664	30.9830666897502	27.7596075724212	36.782823364638	32.3356745071641	33.7188076907725
AT1G20890	-0.331395596899194	3.67415450182181	0.330983242782372	0.497464054007034	67	111	284	82	304	15.8463012840707	12.325265762155	12.1752002745422	7.93869853169898	15.4375264126428
AT1G20900	-0.219344865645435	4.18950453514122	0.607135543037425	0.744975148653025	37	151	679	170	358	8.75094250015846	16.7668029737424	29.1090175577963	16.4582774437662	18.1797186043623
AT1G20910	0.250053554338317	4.64361562138031	0.298682281828034	0.463942632689877	70	217	593	299	574	16.555837162462	24.0953393728616	25.4221611366321	28.9472056216829	29.1484873712401
AT1G20920	-0.202366892402392	6.54701415607316	0.525571906825215	0.67993433433308	235	876	3108	1081	1480	55.5803104739794	97.2696649337639	133.241276243934	104.655281863007	75.1563785878665
AT1G20925	3.32413473208103	-0.0608648188793981	2.22808209057232e-06	1.75450054528754e-05	0	0	6	17	34	0	0	0.257222541011455	1.64582774437662	1.72656545404558
AT1G20930	0.20084542356643	4.00666908713196	0.492423532045412	0.65085073693065	41	167	340	180	375	9.69699033801343	18.5434178583774	14.5759439906491	17.4264114110465	19.0430013313851
AT1G20950	0.101954515777652	6.40064322328955	0.638162660506526	0.767534958653377	251	787	2094	1018	1714	59.3645018253993	87.387244637982	89.7706668129977	98.556037869141	87.0392114186508
AT1G20960	0.0840631698763908	8.23035793242747	0.71271321926254	0.821685784114068	941	2694	7630	3854	5509	222.557753855381	299.137531200411	327.101331319567	373.118830989852	279.754384892268
AT1G20970	0.0199185893579797	8.12476292073543	0.916465115041795	0.957352862022167	1142	2273	6487	3024	5948	270.096657707594	252.390352048454	278.100437256885	292.763711705582	302.047391784209
AT1G20980	0.320351193725073	7.50192827195837	0.110832862678497	0.222351392635896	658	1376	3894	2252	4262	155.624869327142	152.788880078606	166.937429116434	218.023769431538	216.430057798302
AT1G21000	-0.307588384074798	6.59482786238555	0.23999679949838	0.397731018325306	565	784	1874	877	1853	133.629257097014	87.0541293471129	80.3391736425777	84.9053489304879	94.0978172454842
AT1G21010	1.06092225189482	4.69775970137706	0.00172985152024807	0.00717282814132281	107	140	262	330	927	25.3067796626204	15.5453802405559	11.2320509575002	31.948420920252	47.0742992911839
AT1G21050	-0.653397089649608	4.51071325180665	0.0104479911351062	0.0334699812984166	106	229	618	203	319	25.0702677031567	25.4278005363378	26.4939217241798	19.6531195357914	16.1992464658982
AT1G21060	-0.433737368558274	4.78801880209231	0.106255736535822	0.21527070118598	138	309	517	243	486	32.6386504059964	34.3108749595126	22.164008950487	23.5256554049128	24.6797297254751
AT1G21065	-0.945494781893923	6.35188731222036	6.02498129736026e-05	0.00036076516445791	487	839	1944	517	1208	115.181324258842	93.1612430130456	83.3401032877113	50.0525261083948	61.3438549555018
AT1G21070	0.668763292998374	3.93997533634439	0.0280698251018185	0.0752971810405099	32	134	286	194	439	7.56838270283975	14.8791496588178	12.260941121546	18.7817989652391	22.2930068919415
AT1G21080	0.103267523724803	6.58654676789225	0.652830155723065	0.778438273130518	445	750	1868	992	2285	105.247821961365	83.2788227172636	80.0819511015663	96.0388895542121	116.03535477924
AT1G21090	0.817672539576871	4.63918339856822	0.000641021354579592	0.00299715048648304	62	155	516	344	733	14.663741486752	17.2109566949011	22.1211385269851	33.3038084744445	37.2227199357474
AT1G21100	-1.22879618359602	5.7516882881776	9.29963851485482e-05	0.000535026549985239	422	450	1228	295	690	99.8080468936992	49.9672936303582	52.6448800603444	28.5599520347707	35.0391224497486
AT1G21110	-1.15007386436336	5.03337535551253	0.000293007347155486	0.00149602857785763	245	326	655	202	409	57.9454300686168	36.1985282744373	28.0801273937505	19.5563061390633	20.7695667854307
AT1G21120	2.30361873407591	4.10849466293095	1.15902116323659e-11	2.11251590123372e-10	40	40	129	365	628	9.46047837854969	4.44153721158739	5.53028463174628	35.3368898057333	31.8906795629596
AT1G21130	-1.70455267564576	7.22159980553135	1.27935895625099e-09	1.76103427161554e-08	1039	1837	3349	594	1524	245.735925882828	203.977596442151	143.573048307894	57.5071576564536	77.390757410749
AT1G21140	-1.09077381059013	2.38090799832322	0.0236938897093814	0.065630091799139	12	70	176	32	65	2.83814351356491	7.77269012027794	7.54519453633601	3.09802869529716	3.30078689744008
AT1G21150	-1.55918474113968	2.61338649154214	9.49261234749644e-05	0.00054449892258035	33	80	179	24	72	7.80489466230349	8.88307442317479	7.67380580684173	2.32352152147287	3.65625625562594
AT1G21160	-0.1718212507183	5.26293367868264	0.56083328494903	0.707640607458458	105	340	1232	390	739	24.8337557436929	37.7530662984928	52.8163617543521	37.7572247239342	37.5274079570495
AT1G21170	0.114135675213747	5.52715368144632	0.573650636563675	0.718269300536881	150	365	1218	510	1038	35.4767939195613	40.529027055735	52.2161758253253	49.3748323312985	52.7110276852739
AT1G21190	0.355780941488695	4.14196294028896	0.176905058376053	0.318242461434943	56	151	353	199	458	13.2446697299696	16.7668029737424	15.1332594961739	19.2658659488792	23.2578522927317
AT1G21200	0.227974450417553	3.79656285021655	0.418705653263625	0.583842603742895	50	101	325	154	333	11.8255979731871	11.2148814592582	13.9328876381205	14.9092630961176	16.91018518227
AT1G21210	1.10677839620428	0.850724167031537	0.112954606653622	0.225621091022913	10	2	24	28	47	2.36511959463742	0.22207686057937	1.02889016404582	2.71077510838502	2.3867228335336
AT1G21250	1.427714297914	4.81890892769397	6.92381603758921e-06	5.0230640626743e-05	35	207	372	416	1072	8.27791858123098	22.9849550699648	15.9477975427102	40.2743730388631	54.4375931393195
AT1G21270	-1.30926145944611	5.2848847251306	7.65120654909356e-08	7.94545481667412e-07	158	505	1271	203	478	37.3688895952713	56.0744072962908	54.4883082709265	19.6531195357914	24.2734790304055
AT1G21280	0.164957318104212	3.28104394901351	0.632981326925021	0.764051392736682	33	66	254	86	261	7.80489466230349	7.3285363991192	10.8890875694849	8.32595211861113	13.253928926644
AT1G21310	-1.37853889932063	8.34074984196552	7.94901257174185e-07	6.84029193342849e-06	1250	3978	11925	2133	2767	295.639949329678	441.710875692366	511.229800260266	206.502975220902	140.51195915718
AT1G21326	-0.0841643440008986	1.72513868024547	0.840485154013056	0.909901567398774	28	19	43	35	69	6.62233486498478	2.10973017550401	1.84342821058209	3.38846888548127	3.50391224497486
AT1G21340	0.268432371995127	0.239431214266949	0.563252215535847	0.709789104367292	2	7	28	14	21	0.473023918927484	0.777269012027794	1.20037185805346	1.35538755419251	1.06640807455757
AT1G21350	0.0372931305619043	5.5298010039317	0.859353446960488	0.921185476700992	180	419	990	493	1008	42.5721527034736	46.5251022913779	42.44171926689	47.7290045869219	51.1875875787631
AT1G21360	0.544324871073365	1.06866897734271	0.3787301191852	0.545878445015521	8	13	33	12	73	1.89209567570994	1.4434995937659	1.414723975563	1.16176076073644	3.70703759250963
AT1G21370	0.456845831570817	4.46891946521584	0.0992159301010285	0.204197645296023	93	145	406	230	654	21.995612230128	16.1005723920043	17.4053919417751	22.2670812474484	33.2109943219356
AT1G21380	0.793601680852841	6.56492842597421	0.000117921248373453	0.000662558850480977	320	590	1619	1349	2690	75.6838270283975	65.512673870914	69.4072156495909	130.601272186121	136.601796217136
AT1G21390	1.06863278897811	3.38165615309326	0.00379718409075028	0.0140799479534783	37	56	133	120	385	8.75094250015846	6.21815209622235	5.70176632575391	11.6176076073644	19.550814700222
AT1G21400	-1.44959645021637	7.39237570576651	1.84966488718092e-06	1.48022197992681e-05	1238	1655	3962	687	2159	292.801805816113	183.768602129428	169.852617914564	66.510803552161	109.636906331894
AT1G21410	0.266520896053119	4.8557489172309	0.252785852581103	0.412682517266795	118	228	557	337	688	27.9084112167216	25.3167621060481	23.8788258905634	32.6261146973482	34.9375597759812
AT1G21440	0.965455767395096	5.882873258928	2.2934388290682e-06	1.80193895068707e-05	148	353	1123	922	1697	35.0037700006338	39.1965658922587	48.143485592644	89.2619517832495	86.175928691628
AT1G21450	0.214696583108722	6.7621720833978	0.305594704911785	0.47162235211815	431	906	2122	1298	2439	101.936654528873	100.600817842454	90.9710386710512	125.663788952991	123.855680659329
AT1G21460	-0.242537134944537	4.52914460526019	0.557288468857752	0.705425401554957	148	230	253	172	551	35.0037700006338	25.5388389666275	10.846217145983	16.6519042372223	27.9805166229152
AT1G21480	-0.256279384519137	4.79788202756291	0.265260203582004	0.427111147995912	114	243	738	258	544	26.9623633788666	26.9823385603934	31.6383725444089	24.9778563558334	27.6250472647293
AT1G21500	-1.07966047871223	7.32128559488126	5.5687627575147e-07	4.91403802095715e-06	848	1698	4563	1086	1917	200.562141625253	188.543254631885	195.617742439211	105.139348846647	97.3478228060406
AT1G21510	0.119889652947902	0.848760261770406	0.781515946252504	0.871344140153105	6	8	49	21	32	1.41907175678245	0.888307442317479	2.10065075159355	2.03308133128876	1.62500278027819
AT1G21520	2.52220259964332	1.9529091548853	4.33072929172953e-07	3.90300977898711e-06	6	9	26	50	188	1.41907175678245	0.999345872607163	1.11463101104964	4.84066983640182	9.54689133413439
AT1G21530	-2.62970777090363	-0.239357960311522	0.00540700693021996	0.0191331125565926	5	8	29	5	0	1.18255979731871	0.888307442317479	1.24324228155536	0.484066983640182	0
AT1G21540	0.422529006594628	3.0523575931231	0.305596472781472	0.47162235211815	33	63	139	66	273	7.80489466230349	6.99542110825014	5.95898886676537	6.3896841840504	13.8633049692483
AT1G21550	1.2829439907093	2.25563203512056	0.0704575627248003	0.156545213187311	27	8	36	42	216	6.38582290552104	0.888307442317479	1.54333524606873	4.06616266257753	10.9687687668778
AT1G21560	0.16968393174174	4.38766261311373	0.512507823392182	0.6682672161567	83	169	440	213	521	19.6304926354906	18.7654947189567	18.86298634084	20.6212535030717	26.4570765164044
AT1G21580	-0.117944105920524	7.78709409076184	0.642022635207701	0.770084789027992	681	1934	6667	2437	4074	161.064644394808	214.74832418025	285.817113487228	235.934247826225	206.883166464168
AT1G21590	-0.179081544794207	5.99146402146566	0.391444626547389	0.558795067118456	240	628	1532	632	1248	56.7628702712981	69.7321342219221	65.6774888049248	61.186066732119	63.3751084308496
AT1G21600	-0.693730682170997	5.92510587738051	0.000964087412557171	0.00428589153988567	269	689	1556	478	936	63.6217170957467	76.5054784695928	66.7063789689706	46.2768036360014	47.5313313231372
AT1G21610	-0.6162351006318	6.17852386819392	0.0042140177678461	0.0154227068834291	285	709	2262	580	1184	67.4059084471665	78.7262470753865	96.9728979613185	56.1517701022611	60.1251028702932
AT1G21630	-0.108465211483401	7.92264045601936	0.641032232326482	0.769333285353852	845	2180	6556	2758	4349	199.852605746862	242.063778031513	281.058496478516	267.011348175924	220.848034107183
AT1G21640	-0.861384297428599	7.26632289371309	3.43285281456757e-05	0.000216982980742607	778	1564	4294	1088	2233	184.006304462791	173.664104973067	184.085598517198	105.332975640104	113.394725261288
AT1G21650	0.287041205497233	5.72383669055529	0.147974362817699	0.278000884401512	179	440	1128	602	1316	42.3356407440099	48.8569093274613	48.3578377101535	58.2816648302779	66.8282393389407
AT1G21651	0.102942456387882	4.01239707148654	0.69871835581214	0.81170341741407	60	122	396	172	367	14.1907175678245	13.5466884953415	16.976687706756	16.6519042372223	18.6367506363155
AT1G21660	0.307105722323439	6.18718252034937	0.117436249211695	0.232095215655531	259	574	1552	876	1750	61.2565975011092	63.7360589862791	66.534897274963	84.8085355337598	88.8673395464638
AT1G21670	-0.363196225158289	6.24845741059698	0.0854786674530389	0.182571518937226	367	647	1919	628	1510	86.7998891231934	71.8418643974261	82.2683427001636	60.7988131452068	76.6798186943773
AT1G21680	-0.753101492595434	7.49154579385643	0.000259221314216212	0.001339046236617	849	1824	5068	1319	2805	200.798653584717	202.534096848385	217.267306307675	127.69687028428	142.44164995876
AT1G21690	0.191789134786266	4.96607627063905	0.383353480745167	0.550889869054243	100	289	673	349	736	23.6511959463742	32.0901063537189	28.8517950167848	33.7878754580847	37.3750639463985
AT1G21695	0.90648454835782	1.06292350805167	0.251792477089099	0.411601078018774	7	0	50	14	77	1.6555837162462	0	2.14352117509546	1.35538755419251	3.91016294004441
AT1G21700	0.135207615621573	6.12869341208936	0.53735331758887	0.689062420777625	198	614	1840	846	1456	46.829367973821	68.1775961978665	78.8815792435128	81.9041336319188	73.9376265026578
AT1G21710	-0.00304628521147538	4.62569435311984	0.973179430079874	0.990227281879724	81	206	665	283	482	19.1574687165631	22.8739166396751	28.5088316287696	27.3981912740343	24.4766043779403
AT1G21720	-0.191727825374196	5.78944006143942	0.360206473384061	0.527742046064666	243	508	1256	577	1014	57.4724061496894	56.4075225871599	53.8452519183979	55.861329912077	51.4922756000653
AT1G21730	-1.17089094217523	6.20364575367111	1.70646929787137e-08	1.97265611617793e-07	371	769	2358	440	919	87.7459369610484	85.3885528927676	101.088458617502	42.597894560336	46.6680485961144
AT1G21740	-0.0734445365165826	4.50534244544677	0.860394190132994	0.921834835788618	61	200	683	266	402	14.4272295272883	22.207686057937	29.2804992518039	25.7523635296577	20.4140974272448
AT1G21750	-0.223563083539304	7.22362541261074	0.297913066976663	0.46298295332817	682	1347	3402	1545	2692	161.301156354272	149.568765600205	145.845180753495	149.576697944816	136.703358890903
AT1G21760	-0.26985488946061	5.3305450225028	0.273148577335664	0.435728442259297	217	350	808	330	864	51.3230952036321	38.8634506013897	34.6393021895426	31.948420920252	43.8750750675112
AT1G21770	-0.162298497636553	5.44404727477453	0.472459454398235	0.633712506778017	219	374	885	437	852	51.7961191225595	41.5283729283421	37.9403247991896	42.3074543701519	43.2656990249069
AT1G21780	-0.330223968745759	6.32481143258991	0.109065420954471	0.219532577612375	367	747	1912	751	1456	86.7998891231934	82.9457074263946	81.9682497356503	72.7068609427553	73.9376265026578
AT1G21790	0.782805718938618	3.91310897344776	0.00831344690309017	0.0276413284906488	31	99	331	222	399	7.33187074337601	10.9928045986788	14.1901101791319	21.4925740736241	20.2617534165937
AT1G21810	1.55866227185699	1.70691110762115	0.00174937998641029	0.00723818807293009	3	24	30	52	106	0.709535878391227	2.66492232695244	1.28611270505727	5.03429662985789	5.38282170967152
AT1G21830	0.320908830310117	5.2362839483217	0.189922330149227	0.334683099378655	161	289	666	509	794	38.0784254736625	32.0901063537189	28.5517020522715	49.2780189345705	40.3203814856527
AT1G21840	-0.293468244693959	2.49007868990698	0.52755809072602	0.681435380818152	18	68	120	31	142	4.25721527034736	7.55061325969857	5.1444508202291	3.00121529856913	7.21094983748449
AT1G21880	0.161918407871404	5.18187168473222	0.511923104070503	0.667988567886987	94	348	891	477	692	22.2321241895918	38.6413737408103	38.197547340201	46.1799902392733	35.140685123516
AT1G21890	2.02963577814926	0.479545259395459	0.00116161192986165	0.00503798912581364	2	4	12	14	58	0.473023918927484	0.444153721158739	0.51444508202291	1.35538755419251	2.94531753925423
AT1G21900	0.358252674489675	4.7719387273493	0.158826161825446	0.293075714738645	115	193	516	287	755	27.1988753383304	21.4304170459092	22.1211385269851	27.7854448609464	38.3399093471886
AT1G21910	-0.380783568930814	5.8276577132363	0.324172113156068	0.491042483769792	389	435	927	309	1451	92.0031522313957	48.3017171760129	39.7408825862698	29.9153395889632	73.6837198182394
AT1G21920	-1.66944594011332	6.4193109152901	1.7585036603971e-12	3.5141817478049e-11	538	894	2677	342	901	127.243434191493	99.2683566789782	114.764123714611	33.1101816809884	45.7539845322079
AT1G21930	-0.306617237708954	4.32224064700552	0.237617443095073	0.394747041671967	96	188	445	170	403	22.7051481085193	20.8752248944607	19.0773384583496	16.4582774437662	20.4648787641285
AT1G21940	7.16156360910504	-0.393029737673359	1.67637565199551e-07	1.62884239017192e-06	0	0	0	12	31	0	0	0	1.16176076073644	1.5742214433945
AT1G21980	0.465246662872944	5.70433622778102	0.0440581619488994	0.108140436276478	144	358	1308	742	1170	34.0577221627789	39.7517580437072	56.0745139404971	71.835540372203	59.4141641539215
AT1G22020	-0.241711479289698	5.61548061822314	0.236408430686081	0.393604492479393	204	454	1212	430	1022	48.2484397306034	50.4114473515169	51.9589532843139	41.6297605930556	51.8985262951348
AT1G22030	-1.27837947877197	2.76884714469084	0.00259274311199521	0.0101402825780456	24	78	251	28	97	5.67628702712981	8.66099756259542	10.7604762989792	2.71077510838502	4.92578967771828
AT1G22040	-0.100203267755179	4.18613273281583	0.750251092522371	0.849673729133884	60	162	491	178	384	14.1907175678245	17.9882257069289	21.0493779394374	17.2327846175905	19.5000333633383
AT1G22050	-0.295576629924748	2.9981434297695	0.501222835016678	0.658547999052797	46	62	171	40	217	10.8795501353321	6.88438267796046	7.33084241882646	3.87253586912145	11.0195501037615
AT1G22060	-0.337072521263192	7.57283383343516	0.108855131428856	0.219213643566082	862	1862	4376	1705	3603	203.873309057746	206.753557199393	187.600973244354	165.066841421302	182.965156791948
AT1G22065	1.00818788506302	2.57882186952457	0.0166955846031985	0.0493216075542024	20	21	110	75	196	4.73023918927484	2.33180703608338	4.71574658521	7.26100475460273	9.95314202920394
AT1G22070	-0.156711064944717	4.90285086943105	0.48525037988159	0.644693275219081	119	268	742	285	620	28.1449231761853	29.7582993176355	31.8098542384166	27.5918180674904	31.48442886789
AT1G22110	-2.16921276423905	1.42649799787875	0.000183773551619943	0.000987175864303977	12	21	126	8	19	2.83814351356491	2.33180703608338	5.40167336124055	0.774507173824291	0.964845400790178
AT1G22140	-0.168985696963917	3.49004578460948	0.581964974299064	0.724261901913303	52	103	238	97	247	12.2986218921146	11.4369583198375	10.2031607934544	9.39089948261953	12.5429902102723
AT1G22150	6.07333046746938	1.60375622417138	8.01642759252091e-16	2.45284122414862e-14	0	1	2	42	178	0	0.111038430289685	0.0857408470038183	4.06616266257753	9.03907796529746
AT1G22160	-0.0409670612765404	3.0662399155985	0.899640381122776	0.946511573351854	38	70	176	60	224	8.9874544596222	7.77269012027794	7.54519453633601	5.80880380368218	11.3750194619474
AT1G22170	0.77578594805541	3.57889072514885	0.0292845830076598	0.0779312697962179	19	108	213	148	365	4.4937272298111	11.992150471286	9.13140020590664	14.3283827157494	18.5351879625482
AT1G22180	1.46610896675322	3.60218726302186	4.61597479912957e-05	0.000282967686801962	25	58	170	127	553	5.91279898659356	6.44022895680172	7.28797199532455	12.2953013844606	28.0820792966825
AT1G22190	-0.105754681740451	6.14221958998138	0.75474944322975	0.85239396817513	469	455	1103	700	1485	110.924108988495	50.5224857818066	47.2860771226058	67.7693777096254	75.410285272285
AT1G22200	0.26136553500182	5.60687024907996	0.198913055698447	0.346998245596722	188	381	1007	546	1205	44.4642483791835	42.3056419403699	43.1705164664225	52.8601146135078	61.1915109448508
AT1G22220	0.27752809711264	1.70633808136189	0.525933003214839	0.680234996450195	8	23	79	28	88	1.89209567570994	2.55388389666275	3.38676345665082	2.71077510838502	4.46875764576503
AT1G22230	-0.555493780695215	1.91242089161445	0.310809542967552	0.476921386368375	8	29	143	25	67	1.89209567570994	3.22011447840086	6.13047056077301	2.42033491820091	3.40234957120747
AT1G22250	0.40077604828842	2.38948772367168	0.474453484890964	0.635339162141342	22	57	44	61	135	5.20326310820233	6.32919052651204	1.886298634084	5.90561720041022	6.85548047929863
AT1G22260	0.49622596094004	1.67844610892438	0.270975313771861	0.433310471871008	7	30	54	37	81	1.6555837162462	3.33115290869054	2.31500286910309	3.58209567893734	4.11328828757918
AT1G22270	-0.265882055455262	4.68434048466274	0.279057267362867	0.44212122921342	123	243	550	251	472	29.0909710140403	26.9823385603934	23.57873292605	24.3001625787371	23.9687910091034
AT1G22275	1.1326555650795	1.94288074465556	0.0137088387741353	0.0419701677094618	12	15	62	70	90	2.83814351356491	1.66557645434527	2.65796625711837	6.77693777096254	4.57032031953242
AT1G22280	1.26700032381622	5.48552532889854	8.87575525539059e-08	9.10047875868552e-07	144	201	610	759	1387	34.0577221627789	22.3187244882266	26.1509583361646	73.4813681165796	70.433714257683
AT1G22300	0.11137726803343	6.47213241928605	0.593361901257586	0.734296205928543	366	744	1831	973	2008	86.5633771637297	82.6125921355255	78.4957454319956	94.1994350163794	101.968924462457
AT1G22310	0.142705038790166	4.72455720936174	0.575174729829785	0.719410749691857	62	234	735	302	584	14.663741486752	25.9829926877863	31.5097612739032	29.237645811867	29.656300740077
AT1G22330	-2.07660391345565	5.64705226144303	3.8621915780344e-20	1.80261184402608e-18	274	595	1832	161	409	64.8042768930654	66.0678660223625	78.5386158554975	15.5869568732139	20.7695667854307
AT1G22340	4.92162720356763	0.444376786462279	1.12089404214733e-10	1.81880757736922e-09	0	0	3	35	44	0	0	0.128611270505727	3.38846888548127	2.23437882288252
AT1G22350	0.831420535966517	2.38295244508343	0.118860917554172	0.23429763004362	2	34	139	86	109	0.473023918927484	3.77530662984928	5.95898886676537	8.32595211861113	5.5351657203226
AT1G22360	0.484559894289701	6.11896968718921	0.0165697647594783	0.0490458149501141	203	516	1562	891	1787	48.0119277711397	57.2958300294774	66.9636015099821	86.2607364846804	90.7462490111604
AT1G22370	-1.31466631874725	3.81527595869285	0.000156909421437731	0.000857687667388302	84	130	461	54	209	19.8670045949543	14.434995937659	19.7632652343801	5.22792342331396	10.613299408692
AT1G22380	0.785037153299972	1.13538145044331	0.0939507761248515	0.196071588155931	4	16	36	24	64	0.946047837854969	1.77661488463496	1.54333524606873	2.32352152147287	3.25000556055639
AT1G22400	0.425350646193992	6.25282095868525	0.0350720580889445	0.0901264211413238	283	520	1597	938	1952	66.9328845282391	57.7399837506361	68.4640663325489	90.8109661308981	99.1251695969699
AT1G22403	-0.283776994641234	2.50228602196884	0.525818081842843	0.680127964297273	20	40	179	40	126	4.73023918927484	4.44153721158739	7.67380580684173	3.87253586912145	6.39844844734539
AT1G22410	0.538573303755044	7.54900136176043	0.011376255033478	0.0358943680305663	627	1424	3503	2724	4343	148.292998583766	158.118724732511	150.175093527188	263.719692687171	220.543346085881
AT1G22430	-0.286765970432082	5.69397939284665	0.160071879299021	0.294654339545464	225	503	1207	480	987	53.215190879342	55.8523304357115	51.7446011668043	46.4704304294575	50.1211795042056
AT1G22440	-0.574731442751216	4.39540512605969	0.0428640645778404	0.105836145903221	115	177	548	136	420	27.1988753383304	19.6538021612742	23.4929920790462	13.1666219550129	21.3281614911513
AT1G22450	-0.200920378012737	6.2497666467945	0.357504241280617	0.524837673475634	342	722	1635	809	1353	80.8870901365998	80.1697466691524	70.0931424256214	78.3220379529814	68.7071488036374
AT1G22460	-0.146200830583719	1.18845169706912	0.749897794499836	0.849455615810878	10	22	43	16	53	2.36511959463742	2.44284546637307	1.84342821058209	1.54901434764858	2.69141085483576
AT1G22470	0.42893497121514	2.59324694793753	0.46968198267689	0.631228461717358	33	43	64	35	228	7.80489466230349	4.77465250245645	2.74370710412218	3.38846888548127	11.5781448094821
AT1G22490	-2.22998735141078	3.38172341804918	2.30441543753811e-08	2.5985202984463e-07	74	88	413	32	76	17.5018850003169	9.77138186549226	17.7054849062885	3.09802869529716	3.85938160316071
AT1G22500	-1.80457034338092	4.51174773488969	1.04164757766137e-09	1.45274107747324e-08	162	213	738	93	207	38.3149374331262	23.6511856517029	31.6383725444089	9.00364589570738	10.5117367349246
AT1G22510	0.645614842317285	4.77019908598869	0.0197421866949732	0.0565288533710479	113	158	463	298	872	26.7258514194029	17.5440719857702	19.8490060813839	28.8503922249548	44.2813257625808
AT1G22520	0.18505786640228	4.27495258827474	0.473332959661957	0.63444140776802	68	160	433	188	505	16.0828132435345	17.7661488463496	18.5628933763267	18.2009185848708	25.6445751262653
AT1G22530	-0.540526540735292	7.94913900555859	0.0104652068744625	0.0335149756053863	1188	2200	6765	1976	4336	280.976207842926	244.284546637307	290.018414990415	191.3032719346	220.187876727695
AT1G22540	-0.168673799363019	4.81248160463396	0.472298974121755	0.633577641637984	113	229	755	259	594	26.7258514194029	25.4278005363378	32.3671697439414	25.0746697525614	30.164114108914
AT1G22550	-1.00623245923967	4.92974173335404	0.000425423851145445	0.00208401784247428	149	329	902	132	546	35.2402819600976	36.5316435653063	38.669121998722	12.7793683681008	27.7266099384967
AT1G22570	-0.105173215296099	6.37547760919946	0.651732879487988	0.777527076848092	401	634	1891	696	1996	94.8412957449606	70.3983648036602	81.0679708421102	67.3821241227133	101.359548419852
AT1G22590	-1.0962265255423	4.61875487315854	3.64935123315202e-05	0.000228752544092894	145	277	602	144	336	34.2942341222426	30.7576451902427	25.8079949481493	13.9411291288372	17.062529192921
AT1G22610	-0.257988915770218	7.08507476010571	0.244894440683015	0.403538551894706	511	1327	3527	1432	2310	120.857611285972	147.347996994412	151.203983691234	138.636784114548	117.304888201332
AT1G22620	-0.285736593592156	6.11106708334202	0.156591174886683	0.289786189114148	286	614	1844	630	1345	67.6424204066303	68.1775961978665	79.0530609375204	60.9924399386629	68.3008981085678
AT1G22630	-0.501235622088	4.44489845157237	0.0444729989459548	0.108893180858636	102	218	536	166	409	24.1242198653017	24.2063778031513	22.9785469970233	16.071023856854	20.7695667854307
AT1G22640	-1.37153251274043	4.55455906522861	6.26505258448952e-08	6.62504743142706e-07	136	264	681	121	273	32.1656264870689	29.3141455964768	29.1947584048001	11.7144210040924	13.8633049692483
AT1G22650	-0.36934626918265	3.61781522980912	0.365747294901472	0.532648784688099	26	144	366	110	219	6.1493109460573	15.9895339617146	15.6905750016987	10.649473640084	11.1211127775289
AT1G22660	0.0390571423379661	4.70171930635396	0.850780169686442	0.915981521930973	94	222	626	285	553	22.2321241895918	24.65053152431	26.8368851121951	27.5918180674904	28.0820792966825
AT1G22670	1.1879022263665	-0.0962605495959275	0.177893895350075	0.319265857727462	5	3	8	17	18	1.18255979731871	0.333115290869054	0.342963388015273	1.64582774437662	0.914064063906484
AT1G22690	-1.97945589201535	4.42160236603534	0.000444681582559193	0.00216683629869763	229	192	362	40	264	54.161238717197	21.3193786156195	15.5190933076911	3.87253586912145	13.4062729372951
AT1G22700	-0.717783874710788	6.1362937598722	0.00106038626317434	0.00465236496416168	340	798	1667	568	1027	80.4140662176724	88.6086673711685	71.4649959776825	54.9900093415246	52.1524329795533
AT1G22710	-0.775067489206857	7.45274560642568	0.000286349097721996	0.00146592711213951	907	1616	4959	1274	2692	214.516347233614	179.438103348131	212.594430145967	123.340267431518	136.703358890903
AT1G22730	-0.319042465403471	5.95010251215355	0.113881647391281	0.226829926593863	258	559	1647	569	1157	61.0200855416455	62.0704825319338	70.6075875076443	55.0868227382527	58.7540067744335
AT1G22740	-2.4345525062444	4.49102423203073	1.64148253992604e-09	2.22046483311941e-08	146	273	768	29	205	34.5307460817064	30.313491469084	32.9244852494662	2.80758850511305	10.4101740611572
AT1G22750	-0.243023472504744	5.54160873850839	0.31200292634348	0.478158732363017	247	388	978	379	1028	58.4184539875443	43.0829109523977	41.9272741848671	36.6922773599258	52.203214316437
AT1G22770	-1.65160055601927	6.93474576779083	5.04350992540662e-14	1.21714938462183e-12	633	1394	4259	522	1245	149.712070340549	154.787571823821	182.585133694631	50.536593092035	63.2227644201985
AT1G22780	-0.669979061756394	6.50897302894457	0.00576863412452904	0.0202803843190751	477	1009	1936	782	1301	112.816204664205	112.037776162292	82.9971398996961	75.7080762413244	66.0665192856853
AT1G22790	-0.277037539008928	4.30434760659045	0.282387896195156	0.445561738004044	90	159	520	174	396	21.2860763517368	17.6551104160599	22.2926202209927	16.8455310306783	20.1094094059427
AT1G22800	0.566384540868018	4.95695669776825	0.00956737637641238	0.0311492206231116	88	238	630	381	872	20.8130524328093	26.427146408945	27.0083668062028	36.8859041533819	44.2813257625808
AT1G22810	5.50000644515593	3.92028122735847	4.70309061591639e-39	9.20717082336299e-37	5	8	12	293	885	1.18255979731871	0.888307442317479	0.51444508202291	28.3663252413147	44.9414831420688
AT1G22830	2.57663512438354	4.20239144547931	8.41698195137879e-18	3.14973892739826e-16	20	43	170	302	915	4.73023918927484	4.77465250245645	7.28797199532455	29.237645811867	46.4649232485796
AT1G22840	0.214360472885406	6.18292640581993	0.315024281972681	0.481428145554636	288	632	1355	860	1646	68.1154443255578	70.1762879430808	58.0894238450869	83.2595211861113	83.5860805105596
AT1G22850	-0.442693323443872	6.87003936770781	0.0321205081655106	0.0838989720314414	508	1153	3013	1051	2001	120.148075407581	128.027310124007	129.168586011252	101.750879961166	101.613455104271
AT1G22860	0.209111696576218	5.97200131863085	0.312410946616224	0.478610582153962	198	511	1548	780	1347	46.829367973821	56.7406378780289	66.3634155809553	75.5144494478684	68.4024607823352
AT1G22870	0.679913636308944	5.92976594002978	0.000795480551656088	0.00362084936569745	176	397	1290	865	1614	41.6261048656186	44.0822568250049	55.3028463174628	83.7435881697514	81.9610777302814
AT1G22880	-0.0204080151608722	4.47921183128888	0.987573350562604	0.997757498812024	66	163	703	209	519	15.609789324607	18.0992641372186	30.1379077218421	20.2339999161596	26.355513842637
AT1G22882	0.139516529009994	5.15523637008363	0.595492591222508	0.735899225917207	83	275	1116	404	793	19.6304926354906	30.5355683296633	47.8433926281306	39.1126122781267	40.269600148769
AT1G22885	0.766372689944292	3.42089040468548	0.0213604488015992	0.0603452657686013	35	76	163	121	347	8.27791858123098	8.43892070201605	6.98787903081119	11.7144210040924	17.6211238986417
AT1G22890	0.29615681251295	4.11898684047441	0.473914603551174	0.635059986239224	100	121	214	165	501	23.6511959463742	13.4356500650519	9.17427062940855	15.974210460126	25.4414497787305
AT1G22900	2.5223360970381	1.74135875580513	0.000252293192522355	0.00130869356464675	8	7	13	26	190	1.89209567570994	0.777269012027794	0.557315505524819	2.51714831492894	9.64845400790178
AT1G22910	-0.351236405396833	5.07557888818866	0.108377366961728	0.218522093235915	146	295	913	287	658	34.5307460817064	32.756336935457	39.140696657243	27.7854448609464	33.4141196694704
AT1G22920	-0.200775316244661	5.53904088245698	0.35104308788927	0.518448170385781	171	443	1200	465	889	40.4435450682999	49.1900246183304	51.444508202291	45.0182294785369	45.1446084896036
AT1G22930	-0.191886536444323	7.69897448057201	0.383671023328381	0.551159665882386	996	1720	4738	2136	3882	235.565911625887	190.986100098258	203.120066552045	206.793415411086	197.133149782498
AT1G22940	0.0635927807604341	5.06609214359945	0.764521568083792	0.859560888969822	95	320	841	357	749	22.4686361490555	35.5322976926991	36.0540261651056	34.562382631909	38.0352213258865
AT1G22950	0.423728292444813	3.83030159699133	0.127412516201042	0.247781717258888	48	101	302	173	359	11.3525740542596	11.2148814592582	12.9468678975766	16.7487176339503	18.230499941246
AT1G22960	0.518293655537787	3.826907146881	0.0637186144770441	0.145047659979344	43	107	283	164	398	10.1700142569409	11.8811120409963	12.1323298510403	15.877397063398	20.21097207971
AT1G22970	-0.1655335946725	4.4026484306787	0.510751655988439	0.666947960659391	86	207	472	198	440	20.3400285138818	22.9849550699648	20.2348398929011	19.1690525521512	22.3437882288252
AT1G22980	-0.17240168378864	0.84526081936204	0.872723429896371	0.929899283288765	7	4	61	14	35	1.6555837162462	0.444153721158739	2.61509583361646	1.35538755419251	1.77734679092928
AT1G22985	0.274347852692312	2.86602776487428	0.544743621297188	0.695606579484269	36	46	135	63	212	8.51443054069472	5.1077677933255	5.78750717275773	6.09924399386629	10.765643419343
AT1G22990	-0.863653550731184	0.832215081457929	0.127662352244585	0.248221915900981	5	17	57	7	31	1.18255979731871	1.88765331492464	2.44361413960882	0.677693777096254	1.5742214433945
AT1G23000	0.310969004673164	3.52099442717115	0.347708398428064	0.51499815537405	22	108	276	144	255	5.20326310820233	11.992150471286	11.8322368865269	13.9411291288372	12.9492409053419
AT1G23010	0.707586932836935	3.25279051083423	0.0661163815725385	0.149190230013635	13	64	243	140	232	3.07465547302865	7.10645953853983	10.4175129109639	13.5538755419251	11.7812701570169
AT1G23020	1.64326725629162	7.26632684077327	2.93918658099298e-14	7.25972218246898e-13	300	688	2153	3094	4847	70.9535878391227	76.3944400393032	92.3000217996104	299.540649476544	246.137139875263
AT1G23030	-1.15883464810911	6.65556777213763	3.80985133105204e-07	3.46757153217535e-06	500	987	3427	527	1424	118.255979731871	109.594930695919	146.916941341043	51.0206600756752	72.3126237223796
AT1G23040	0.654871567664529	3.12643615100615	0.0640521855851144	0.145712864194757	19	49	219	107	247	4.4937272298111	5.44088308419456	9.3886227469181	10.3590334498999	12.5429902102723
AT1G23050	-1.79387007393183	3.67637476984363	1.37528126843803e-07	1.36003610189829e-06	80	141	419	41	138	18.9209567570994	15.6564186708456	17.9627074472999	3.96934926584949	7.00782448994971
AT1G23052	-1.7938677333844	3.67637476984363	1.373754912653e-07	1.35916238269641e-06	80	141	419	41	138	18.9209567570994	15.6564186708456	17.9627074472999	3.96934926584949	7.00782448994971
AT1G23080	-1.43452259183407	6.54044806586542	1.55694298545267e-10	2.46580116415175e-09	515	1092	2720	421	1126	121.803659123827	121.253965876336	116.607551925193	40.7584400225033	57.179785331039
AT1G23090	0.437143838215619	5.60237771422684	0.0458670373628974	0.111544372091528	174	413	822	582	1279	41.1530809466911	45.8588717096398	35.2394881185693	56.3453968957172	64.9493298742441
AT1G23100	-0.372845269459077	3.01884419708256	0.29907432346831	0.464394430605756	33	91	178	71	149	7.80489466230349	10.1044971563613	7.63093538333982	6.87375116769058	7.56641919567034
AT1G23120	-0.0353122881333067	2.81060974015113	0.914023866269172	0.955652586516127	43	56	104	48	197	10.1700142569409	6.21815209622235	4.45852404419855	4.64704304294574	10.0039233660876
AT1G23130	-1.89794263592681	6.5206932955279	4.21171418812292e-12	8.07327951763217e-11	682	858	2769	338	815	161.301156354272	95.2709731885496	118.708202676786	32.7229280940763	41.3867895602103
AT1G23140	-0.0804341562685925	1.37249179382579	0.852389528215641	0.917013778815615	15	17	51	15	70	3.54767939195613	1.88765331492464	2.18639159859737	1.45220095092055	3.55469358185855
AT1G23149	0.522282213271239	2.04487125729181	0.338965285624418	0.505764400476124	21	21	65	33	138	4.96675114873859	2.33180703608338	2.78657752762409	3.1948420920252	7.00782448994971
AT1G23150	0.522284242972607	2.04487125729181	0.338959639076586	0.505764400476124	21	21	65	33	138	4.96675114873859	2.33180703608338	2.78657752762409	3.1948420920252	7.00782448994971
AT1G23170	0.946596781406048	4.12012717621961	0.000304883655678391	0.0015480679951989	47	96	326	253	518	11.1160620947959	10.6596893078097	13.9757580616224	24.4937893721932	26.3047325057533
AT1G23180	0.0668268800602375	5.75031287110267	0.735035372027433	0.838640811115213	185	509	1202	600	1155	43.7547125007923	56.5185610174496	51.5302490492948	58.0880380368218	58.6524441006661
AT1G23190	0.447277557955823	6.85991967519913	0.0319156423338401	0.0835345909710796	436	856	2185	1534	2810	103.119214326192	95.0488963279702	93.6718753516714	148.511750580808	142.695556643179
AT1G23200	2.01903690753494	2.60402794215107	0.000261004206300238	0.00134661101361784	14	16	54	45	342	3.31116743249239	1.77661488463496	2.31500286910309	4.35660285276164	17.3672172142232
AT1G23205	1.45683296549713	2.93827332133615	0.000105708747341591	0.000601291376121402	10	42	116	146	214	2.36511959463742	4.66361407216676	4.97296912622146	14.1347559222933	10.8672060931104
AT1G23220	-0.127338942374334	4.37056922350018	0.643242866264842	0.771023522956945	89	195	442	158	514	21.0495643922731	21.6524939064885	18.9487271878438	15.2965166830297	26.1016071582185
[truncated: 19,143 more rows]
