# Supplementary material for: Multiomics Reveals the Regulatory Mechanisms of Arabidopsis Tissues under Heat Stress
Source: Int J Mol Sci. 2023 Jul 4;24(13):11081. doi: 10.3390/ijms241311081 (PMC10341750; doi:10.3390/ijms241311081)
Supplement: Supplementary file 1 [file ijms-24-11081-s001.zip › GSE134391.csv]

id	GSM3945667	GSM3945669	GSM3945671	GSM3945673	GSM3945675	GSM3945677
AT1G01010	67.54566697	62.26847673	66.62299641	163.6872916	120.3637157	103.9756076
AT1G01020	325.0635223	319.2244693	347.6353787	612.8452199	599.1238683	520.8319427
AT1G03987	0.844320837	0.788208566	1.708281959	4.583244166	0	3.815618628
AT1G01030	30.39555014	20.49342272	29.04079331	109.99786	35.03123068	58.18818408
AT1G01040	1059.622651	1303.696968	1064.259661	1565.505257	1868.332303	1601.605919
AT1G03993	0	0	0	0	0	0
AT1G01046	5.91024586	4.729251397	5.124845878	5.237993332	8.982366841	14.30856986
AT1G01050	1834.709179	1304.485177	1689.490858	1044.324921	1384.18273	1612.09887
AT1G03997	0	0	0	0	0	0.953904657
AT1G01060	95.4082546	278.2376239	158.0160812	54.99892999	472.4724959	2709.089226
AT1G01070	37.99443767	78.03264805	78.58097012	48.45143832	101.5007453	90.62094242
AT1G04003	0	0	0	0	0	0
AT1G01080	3733.586742	3288.406138	3600.204229	1593.659471	1248.548991	1197.150345
AT1G01090	4671.627192	3952.077751	4477.407015	1860.142382	3268.683294	5452.51902
AT1G01100	4364.294407	4982.266347	4703.754375	3882.007808	5306.78233	4979.38231
AT1G01110	54.88085442	57.53922533	59.78986857	85.11739165	57.48714778	54.37256545
AT1G01120	2589.532008	2833.609795	3786.406963	1169.382011	489.5389929	690.6269717
AT1G01130	34.61715432	30.74013408	38.43634408	29.46371249	21.55768042	21.93980711
AT1G01140	1298.565448	1637.109192	1202.630499	3838.139614	4202.849445	3331.988967
AT1G01150	6.754566697	6.30566853	4.270704898	0.654749167	0	0
AT1G01160	381.6330184	364.1523576	342.5105328	720.2240832	868.5948736	547.5412731
AT1G04007	10.97617088	22.06983985	12.81211469	20.95197333	24.25239047	10.49295123
AT1G01170	1052.868084	756.6802235	1198.359794	745.7593007	904.5243409	637.2083109
AT1G04013	7.598887534	7.882085662	5.978986857	1.9642475	0.898236684	6.677332599
AT1G01180	298.0452555	238.038987	306.6366117	133.56883	83.53601162	96.34437036
AT1G01183	1.688641674	0.788208566	0	1.9642475	0.898236684	0.953904657
AT1G01190	51.50357107	287.6961267	199.8689892	6.547491665	10.77884021	27.66323505
AT1G01200	36.305796	33.89296835	35.01978016	16.36872916	5.389420105	12.40076054
AT1G01210	261.7394595	322.3773036	260.5129988	599.0954874	776.9747318	537.0483219
AT1G04017	0	0	0	0	0	0
AT1G01220	1214.977685	1354.930525	1077.925916	1187.714988	1097.645228	727.8292533
AT1G04023	0	0	0	0	0	0
AT1G01225	92.87529209	74.87981379	79.4351111	70.05816082	58.38538447	55.32647011
AT1G01230	908.4892208	771.6561863	911.3684252	284.1611383	238.930958	204.1355966
AT1G01240	1250.43916	921.4158139	1323.918518	316.8985966	601.8185784	467.4132819
AT1G01250	116.5162755	63.0566853	155.4536583	67.43916415	38.62417742	74.40456325
AT1G01260	431.4479478	474.5015568	368.9889032	371.2427774	219.1697509	224.1675944
AT1G01270	0	0	0	0	0	0
AT1G01280	0	0	0	0	0	0
AT1G01290	322.5305598	332.6240149	371.5513261	496.2998682	364.6840938	308.1112042
AT1G01300	1946.15953	2150.232969	2002.106456	1530.803551	1068.003417	855.6524773
AT1G01305	0	0	0	0	0	8.585141913
AT1G01310	0	1.576417132	3.416563918	14.40448166	25.15062716	31.47885368
AT1G01320	11993.57749	14241.35237	10610.99339	11767.15202	11994.15444	11781.67642
AT1G01335	0	0	0	0	1.796473368	0.953904657
AT1G01340	106.3844255	130.0544134	53.81088171	68.09391332	330.5510998	533.2327033
AT1G01350	380.7886976	410.656663	407.4252473	555.2272932	737.4523177	891.9008543
AT1G01355	4.221604186	1.576417132	2.562422939	0.654749167	3.592946737	4.769523285
AT1G01360	344.4829016	275.8729982	340.8022509	325.4103358	381.7505908	534.1866079
AT1G01370	130.0254089	100.8906965	105.9134815	22.91622083	17.96473368	32.43275834
AT1G01380	41.37172102	40.98684544	54.66502269	26.18996666	29.64181058	22.89371177
AT1G01390	92.03097125	105.6199479	111.0383273	24.22571916	17.96473368	59.14208874
AT1G01400	0	0	0	0.654749167	0	0
AT1G01410	0	0	0	0	0	0
AT1G01420	295.512293	261.685244	386.0717228	218.6862216	101.5007453	127.823224
AT1G01430	1916.6083	1979.979918	2242.974212	1103.252346	919.7943646	936.7343732
AT1G01440	705.007899	578.5450876	564.5871875	401.3612391	450.0165788	445.4734748
AT1G01448	156.1993549	174.9823017	147.7663895	319.5175933	420.3747682	300.479967
AT1G01450	0	0	0	0	0	0
AT1G01453	0	0	0	0	1.796473368	0
AT1G01460	0	0	0	0	0.898236684	0
AT1G01470	7411.448309	4681.958883	9825.183688	2884.170079	7553.272277	6446.487672
AT1G01480	0.844320837	5.517459963	2.562422939	3.273745833	3.592946737	2.861713971
AT1G01490	890.7584832	777.9618548	948.9506283	705.1648524	418.5782948	707.7972555
AT1G01500	756.5114701	748.0099293	826.8084682	648.856424	716.7928739	830.8509563
AT1G01510	834.1889871	873.3350913	879.765209	952.6600373	1196.451263	1241.029959
AT1G01520	5.91024586	11.03491993	6.833127837	216.067225	155.3949464	232.7527363
AT1G01530	0.844320837	0	1.708281959	1.309498333	0	0.953904657
AT1G01540	1879.458184	1724.600343	1756.113854	1561.576762	1226.093074	1383.161753
AT1G01550	4117.752723	3889.021066	4040.940974	2609.175429	1643.773132	2597.482381
AT1G01560	122.4265214	76.45623092	55.51916367	7.202240832	9.880603525	30.52494902
AT1G01570	44.74900437	34.68117691	43.56118996	219.3409708	49.40301763	35.29447231
AT1G01580	16.88641674	28.37550838	24.77008841	34.70170583	44.91183421	21.93980711
AT1G01590	5.91024586	8.670294228	11.95797371	3.273745833	0.898236684	4.769523285
AT1G01600	268.4940262	144.2421676	211.8269629	71.36765915	93.41661515	126.8693194
AT1G01610	1468.273936	1222.511486	1720.239933	1422.11519	2183.613379	1688.411243
AT1G01620	7442.68818	6138.568314	6762.234135	5971.967148	7037.68442	7346.973668
AT1G01630	1454.764802	1522.81895	1551.97416	814.5079632	772.4835484	852.7907634
AT1G01640	50.65925023	57.53922533	52.95674073	26.84471583	28.74357389	41.01790025
AT1G01650	1198.091268	903.2870169	1097.571159	1205.393216	1137.167642	1234.352626
AT1G04027	5.065925023	3.152834265	8.541409796	13.09498333	5.389420105	4.769523285
AT1G01660	40.52740018	47.29251397	43.56118996	92.31963248	93.41661515	62.95770736
AT1G01670	78.52183786	70.15056239	93.95550776	118.5095991	105.093692	64.86551668
AT1G01680	30.39555014	40.19863688	12.81211469	5.237993332	3.592946737	4.769523285
AT1G01690	147.7561465	163.1591732	163.1409271	230.4717066	196.7138338	144.0396032
AT1G01695	13.50913339	14.97596276	13.66625567	36.01120416	17.96473368	26.7093304
AT1G04033	2.532962511	1.576417132	0	3.273745833	3.592946737	3.815618628
AT1G04037	14.35345423	9.458502794	11.95797371	17.02347833	9.880603525	10.49295123
AT1G01700	87.80936706	80.39727375	79.4351111	132.9140808	64.67304126	84.89751447
AT1G01710	917.77675	861.5119629	956.6378971	1156.287028	1630.299582	1310.664999
AT1G01715	56.56949609	70.93877096	69.18541935	280.8873924	458.9989456	291.894825
AT1G04043	0	0	0	0	0	0
AT1G01720	184.0619425	111.9256164	184.4944516	2924.764527	1566.524777	1563.449733
AT1G01725	94.56393376	89.06756798	85.41409796	161.068295	116.7707689	99.20608433
AT1G04047	8.443208372	4.729251397	6.833127837	9.821237498	8.084130157	17.17028383
AT1G01730	515.0357107	468.1958883	480.0272305	375.8260216	467.9813124	505.5694682
AT1G01740	157.8879965	208.87527	168.265773	246.1856866	151.8019996	166.933315
AT1G01750	9.287529209	11.82312849	6.833127837	6.547491665	2.694710052	6.677332599
AT1G04053	0	0	0	0	0	0
AT1G01760	70.92295032	95.37323651	54.66502269	61.54642165	73.6554081	69.63503996
AT1G04057	0	0	0	0	0	0
AT1G01770	620.5758153	673.1301155	501.380755	2088.649841	1716.530303	809.8650538
AT1G01780	260.0508178	241.9800298	272.4709725	644.2731799	557.8049808	255.6464481
AT1G01790	6379.688246	5486.719829	5216.238962	1850.975894	1641.976659	2903.685776
AT1G04063	0	0	0	0	0	0.953904657
AT1G01800	1498.669486	1202.806272	1311.106404	1402.472715	1865.637593	1420.364034
AT1G01810	8.443208372	7.093877096	2.562422939	21.6067225	26.94710052	43.87961422
AT1G01820	1887.901392	1756.128685	1864.589758	1624.432682	2036.302563	1611.144966
AT1G01830	464.3764604	517.0648194	426.2163488	566.3580291	1122.795855	783.1557234
AT1G04067	0	0.788208566	0	0	0	0
AT1G01840	5.91024586	5.517459963	5.978986857	5.892742499	8.084130157	1.907809314
AT1G01860	377.4114142	387.7986146	351.0519426	193.8057533	269.4710052	286.1713971
AT1G04073	3.377283349	5.517459963	3.416563918	5.237993332	1.796473368	1.907809314
AT1G01870	0	0	0	0	0.898236684	0
AT1G01880	48.97060856	51.2335568	59.78986857	115.2358533	88.92543173	97.29827502
AT1G01890	0	0	0	0	0	0
AT1G01900	112.2946713	80.39727375	132.3918518	88.39113748	157.1914197	147.8552218
AT1G04077	0	0	0	0	0	0
AT1G01910	1307.008656	1383.306034	1324.772659	892.423114	1061.715761	1747.553332
AT1G04083	3.377283349	2.364625699	2.562422939	8.511739165	24.25239047	49.60304216
AT1G01920	373.18981	468.1958883	384.3634408	1313.426828	892.847264	754.5385837
AT1G01930	303.1111805	357.8466891	329.6984181	585.3457549	930.5732048	808.9111491
AT1G01940	276.9372346	298.7310466	273.3251135	1410.329705	3834.572405	4443.287892
AT1G01950	511.6584273	506.0298995	469.7775388	680.284384	629.6639156	610.4989805
AT1G01960	2884.19998	3390.085043	2430.885228	2910.360045	3457.312997	3694.472737
AT1G01970	1433.656781	1373.059322	1354.667594	755.5805382	854.2230866	1045.479504
AT1G01980	0	0.788208566	0	0	0.898236684	0.953904657
AT1G01990	443.2684395	481.5954339	454.4030011	1181.167496	2247.388184	1514.800595
AT1G02000	208.5472468	175.7705103	216.9518088	136.8425758	114.0760589	259.4620667
AT1G02010	357.992035	438.2439628	348.4895197	219.99572	225.4574077	234.6605456
AT1G02020	413.7172102	354.6938548	382.6551589	396.7779949	439.2377385	517.0163241
AT1G02030	4.221604186	0	4.270704898	8.511739165	2.694710052	1.907809314
AT1G02040	0	0	0	1.309498333	1.796473368	1.907809314
AT1G02050	128.3367672	168.6766332	131.5377109	315.5890983	276.6568987	224.1675944
AT1G02060	127.4924464	177.3469274	105.9134815	432.1344499	379.9541174	264.23159
AT1G02065	29.5512293	24.43446555	24.77008841	14.40448166	12.57531358	6.677332599
AT1G02067	0	0	0.85414098	0	0	0
AT1G02070	2.532962511	6.30566853	4.270704898	1.309498333	3.592946737	2.861713971
AT1G02080	3132.430306	4011.981602	2460.780162	4431.997108	6090.044718	5371.437124
AT1G02090	802.9491161	792.149609	866.0989533	1777.643987	2537.518633	2973.320816
AT1G02100	704.1635782	718.8462124	770.4351636	1494.137598	1943.784184	1407.009369
AT1G02110	477.8855938	463.4666369	438.1743225	661.9514074	988.9585892	917.65628
AT1G02120	2635.969654	2561.67784	2511.17448	1345.509537	1974.324232	2067.111392
AT1G02130	1178.671889	1096.398116	1198.359794	843.9716757	906.3208143	848.0212401
AT1G04087	0	0	0	0	0	0
AT1G02140	2370.00859	2446.599389	2654.670165	4394.021657	7776.034975	6067.787523
AT1G02145	630.7076654	606.920596	620.1063512	705.1648524	604.5132884	582.8357454
AT1G02150	4198.807523	3887.444648	4345.869304	2963.394728	4581.007089	3422.609909
AT1G02160	504.0595398	419.3269572	512.4845878	329.3388308	355.7017269	328.143202
AT1G02170	518.412994	430.3618771	440.7367455	388.9210049	389.8347209	419.7180491
AT1G02180	123.2708422	119.0194935	131.5377109	176.782275	161.6826031	128.7771287
AT1G02190	5.91024586	9.458502794	14.52039665	7.856989998	15.27002363	18.12418848
AT1G02205	8178.93595	5333.807367	8906.127994	6140.892433	7652.078312	4424.209799
AT1G04093	0.844320837	2.364625699	4.270704898	0	0	0
AT1G02210	0	0	0	0	0	0
AT1G02220	31.23987097	52.02176537	36.72806212	127.6760875	171.5632067	140.2239846
AT1G02230	91.18665041	47.29251397	73.45612425	114.5811041	52.09772768	41.97180491
AT1G02250	1.688641674	0.788208566	0	0	0.898236684	0
AT1G02260	886.536879	701.5056239	634.6267478	425.5869582	223.6609343	151.6708405
AT1G02270	969.2803211	904.863434	1070.238647	1313.426828	2117.143865	2189.211188
AT1G02280	2579.400158	2455.269684	2427.468664	2284.419842	3593.844973	2980.952053
AT1G02290	272.7156304	265.6262868	269.9085496	424.2774599	839.8512997	669.6410692
AT1G02300	1353.446302	1242.2167	1549.411737	3416.481151	2675.847082	1567.265351
AT1G02305	2326.948227	1534.642078	2062.750466	3054.404862	4520.825231	2892.23892
AT1G04097	5.065925023	0.788208566	2.562422939	7.202240832	7.185893473	4.769523285
AT1G02310	0.844320837	2.364625699	5.978986857	0.654749167	1.796473368	0.953904657
AT1G04103	0	0	0	0	0	0
AT1G02320	0	0	0	0	0	0
AT1G02330	614.6655695	651.0602757	614.9815053	555.2272932	610.8009452	618.1302177
AT1G02335	307.3327847	124.5369535	222.9307957	87.73638832	119.465479	121.1458914
AT1G02340	112.2946713	101.678905	240.0136153	91.01013415	92.51837847	265.1854947
AT1G02350	72.611592	85.12652515	96.51793069	64.16541832	61.08009452	51.51085148
AT1G02360	103.0071421	74.87981379	50.3943178	6.547491665	6.287656789	4.769523285
AT1G02370	230.4995885	312.1305922	256.2422939	494.9903699	360.1929103	339.5900579
AT1G02380	75.14455451	87.49115085	89.68480286	64.82016749	71.85893473	88.7131331
AT1G02390	167.1755258	117.4430764	174.2447598	405.9444833	291.9269223	240.3839736
AT1G02400	21.95234177	33.89296835	23.06180645	50.41568582	33.23475731	53.41866079
AT1G02405	3.377283349	1.576417132	1.708281959	3.928494999	7.185893473	18.12418848
AT1G02410	575.8268109	508.3945252	612.4190824	606.9524774	606.3097618	622.899741
AT1G02420	23.64098344	33.10475978	21.35352449	54.99892999	46.70830758	37.20228162
AT1G04117	0	0	0	0	0	0
AT1G02430	7.598887534	7.882085662	2.562422939	14.40448166	5.389420105	9.53904657
AT1G04123	0	0	0	0.654749167	0	0
AT1G02440	12.66481256	5.517459963	7.687268816	15.05923083	3.592946737	5.723427942
AT1G02450	238.9427969	111.9256164	173.3906189	16.36872916	23.35415379	11.44685588
AT1G02460	63.32406279	88.27935941	114.4548913	125.0570908	110.4831121	103.021703
AT1G02470	19.41937925	15.76417132	8.541409796	85.77214082	137.4302127	72.49675393
AT1G02475	1795.870421	1463.703307	1563.077993	2114.839808	2290.503545	1861.067986
AT1G02480	0	0	0	0	0	0
AT1G02490	0.844320837	3.152834265	2.562422939	0.654749167	0	0
AT1G02500	5866.341177	4583.432812	6154.085758	6861.771265	6563.415451	7419.470422
AT1G02510	0	0	0	2.618996666	1.796473368	4.769523285
AT1G02520	5.065925023	22.85804842	13.66625567	14.40448166	35.03123068	23.84761643
AT1G02530	5.065925023	5.517459963	5.124845878	10.47598666	5.389420105	12.40076054
AT1G02540	0	0	0	0	0	0
AT1G02550	0	0	0	0	0	0
AT1G02560	10304.93582	8291.165908	10223.21338	8424.657526	11611.50562	8346.665749
AT1G02570	0.844320837	0.788208566	0	0	2.694710052	0.953904657
AT1G02575	0	0	0	0	0	0
AT1G02580	0.844320837	0	0	0	0	0
AT1G04127	0.844320837	0.788208566	0	0	0	0
AT1G02590	0	0	0	0	0	0.953904657
AT1G02600	0	0	0	0	0	0
AT1G02610	77.67751702	87.49115085	106.7676224	11.13073583	8.084130157	33.386663
AT1G02620	12.66481256	14.97596276	35.01978016	6.547491665	1.796473368	13.3546652
AT1G04133	0	0	0	0	0	0
AT1G04137	0	0	0	0	0.898236684	0
AT1G02630	13.50913339	22.85804842	14.52039665	0	7.185893473	1.907809314
AT1G02640	218.6790968	228.5804842	161.4326451	116.5453516	194.9173605	206.0434059
AT1G02650	11.82049172	14.97596276	16.22867861	7.202240832	6.287656789	23.84761643
AT1G02660	270.1826679	359.4231062	300.6576248	349.6360549	320.6704962	856.606382
AT1G02670	55.72517525	70.15056239	54.66502269	34.70170583	41.31888747	46.74132819
AT1G02680	233.8768719	251.4385326	261.3671398	341.1243158	385.3435375	323.3736787
AT1G04143	0	0	0	0	0	0
AT1G02690	341.1056182	294.0017952	325.4277132	282.8516399	213.7803308	192.6887407
AT1G02700	15.19777507	30.74013408	31.60321624	53.68943166	79.0448282	123.0537008
AT1G02705	2.532962511	0	0.85414098	1.309498333	0.898236684	0
AT1G02710	0	0	0	0	0	0
AT1G02720	312.3987097	341.2943092	347.6353787	312.9701016	193.1208871	224.1675944
AT1G02730	1303.631373	1090.880656	1068.530365	354.8740483	17.96473368	77.26627722
AT1G02740	232.1882302	291.6371695	264.7837037	405.2897341	333.2458098	340.5439626
AT1G02750	282.8474804	285.331501	294.678638	410.5277274	594.6326849	578.0662222
AT1G02760	0	0	0	0	0	0
AT1G02770	5.91024586	5.517459963	4.270704898	10.47598666	10.77884021	5.723427942
AT1G02780	13860.37086	15925.75408	16162.05562	9444.756727	14395.1411	15619.23485
AT1G02790	0	0	0.85414098	0	0.898236684	0.953904657
AT1G02800	71.76727116	38.62221974	42.70704898	231.1264558	108.6866388	56.28037476
AT1G02810	5.065925023	9.458502794	7.687268816	13.7497325	1.796473368	2.861713971
AT1G02813	0	0.788208566	0	0	0.898236684	1.907809314
AT1G02816	271.8713096	176.5587188	253.6798709	276.3041483	248.8115615	403.5016699
AT1G02820	87.80936706	156.8535047	255.3881529	23.57097	132.0407926	1536.740402
AT1G02830	0.844320837	0	0	0	7.185893473	22.89371177
AT1G02840	2182.569364	2158.903263	2206.24615	6203.093604	5602.302199	3865.22167
AT1G02850	73.45591283	36.25759404	49.54017682	661.9514074	216.4750409	167.8872196
AT1G02860	379.9443767	307.4013408	425.3622078	596.4764907	642.2392292	611.4528851
AT1G04147	3.377283349	1.576417132	0	3.273745833	1.796473368	1.907809314
AT1G02870	361.3693183	472.9251397	415.1125161	451.7769249	615.2921286	615.2685038
AT1G04153	0.844320837	0.788208566	3.416563918	7.856989998	5.389420105	9.53904657
AT1G02880	417.9388144	513.1237766	441.5908864	511.3590991	560.4996909	532.2787986
AT1G02890	2082.939505	2281.863799	1957.691125	4015.576638	7712.26017	7037.908559
AT1G02900	36.305796	31.52834265	29.89493429	19.642475	16.16826031	14.30856986
AT1G02910	1941.093605	1764.010771	1873.985309	1082.955121	1835.097546	1576.804398
AT1G02920	448.3343645	801.6081118	267.3461266	34.04695666	55.69067442	64.86551668
AT1G02930	783.5297369	1138.17317	550.0667909	62.85591999	57.48714778	71.54284928
AT1G02940	2.532962511	1.576417132	1.708281959	3.928494999	1.796473368	0.953904657
AT1G02950	104.6957838	89.85577655	117.8714552	47.79668916	51.199491	54.37256545
AT1G02952	0	0	0	0	0	0
AT1G02960	565.6949609	621.1083502	599.6069677	751.6520432	737.4523177	718.2902067
AT1G02965	0	0	0	1.309498333	1.796473368	0.953904657
AT1G02970	101.3185005	114.2902421	90.53894384	37.97545166	167.0720232	164.071601
AT1G02980	0	0	0.85414098	9.821237498	118.5672423	269.0011133
AT1G02990	645.0611196	764.5623092	610.7108004	834.1504382	1099.441701	951.9968477
AT1G03000	948.1723001	1064.869773	889.1607598	1072.479135	1279.089038	1157.086349
AT1G03010	58.25813776	45.71609684	35.01978016	12.44023416	6.287656789	20.0319978
AT1G03020	36.305796	30.74013408	32.45735722	38.63020083	34.132994	39.11009094
AT1G03030	417.0944936	275.0847896	351.0519426	346.3623091	335.0422832	363.4376743
AT1G03040	970.1246419	908.8044768	916.4932711	1475.804621	2303.977095	1681.73391
AT1G03050	0	0	0	0.654749167	4.491183421	3.815618628
AT1G03055	121.5822006	109.5609907	164.8492091	96.90287665	70.96069805	188.8731221
AT1G03060	1646.425632	2226.689199	1340.147197	1410.984454	1386.87744	1287.771287
AT1G03070	10.97617088	14.18775419	17.93696057	130.9498333	1458.736375	3498.922282
AT1G03080	2125.155547	2303.933639	2507.757916	2057.221881	2783.635484	2315.126603
AT1G03090	769.1762827	591.9446332	679.8962198	559.8105374	735.6558443	537.0483219
AT1G04157	0.844320837	0.788208566	0	0	0	0
AT1G03100	39.68307935	68.57414526	51.24845878	69.40341165	31.43828394	24.80152108
AT1G04163	0	0	0	0	0	0
AT1G03103	0	0	0	0	0	0
AT1G03106	0	0	0	0	0.898236684	0
AT1G03110	270.1826679	357.8466891	311.7614576	309.6963558	199.4085439	221.3058804
AT1G03120	5.065925023	5.517459963	5.978986857	12.44023416	21.55768042	28.61713971
AT1G03130	24514.01119	21860.17637	22888.41583	8742.865621	19996.54506	23295.30563
AT1G03140	1182.049172	1112.162287	1097.571159	1206.047965	2258.167024	2255.984514
AT1G03150	477.8855938	461.1020112	526.1508434	530.3468249	516.4860934	503.6616589
AT1G04167	0	0	0	0.654749167	0	0
AT1G03160	2771.060988	2486.009818	2674.315407	1491.518601	1659.941392	1532.924784
AT1G03165	6.754566697	9.458502794	4.270704898	9.821237498	10.77884021	18.12418848
AT1G04173	1.688641674	4.729251397	2.562422939	8.511739165	9.880603525	10.49295123
AT1G03170	0.844320837	2.364625699	1.708281959	41.90394666	20.65944374	18.12418848
AT1G03180	60.79110028	70.93877096	57.22744563	174.1632783	252.4045082	198.4121687
AT1G03190	280.3145179	319.2244693	264.7837037	392.8494999	405.1047445	441.6578562
AT1G04177	0	0	0	0	0	0
AT1G03200	11.82049172	11.03491993	13.66625567	57.61792666	32.33652063	41.97180491
AT1G03210	491.3947272	422.4797915	350.1978016	139.4615725	162.5808398	186.9653128
AT1G03220	1119.56943	900.1341826	940.4092185	619.3927115	507.5037265	592.374792
AT1G03230	632.396307	457.949177	438.1743225	192.496255	176.0543901	281.4018738
AT1G03240	0	2.364625699	0	1.309498333	0.898236684	0
AT1G03250	754.8228284	778.7500634	836.204019	384.9925099	301.8075259	513.2007055
AT1G03260	271.8713096	290.0607524	248.5550251	218.0314725	194.0191238	181.2418848
AT1G03270	100.4741796	81.97369088	106.7676224	153.8660541	72.75717142	90.62094242
AT1G03280	900.0460124	867.0294228	957.4920381	897.0063582	1185.672423	1121.791877
AT1G03290	1399.039627	818.9487003	1058.280674	777.1872607	806.6165424	699.2121136
AT1G03300	0	0	0	0	0	0
AT1G03310	3248.946581	2499.409363	2939.099111	2732.268272	1930.310634	1911.624933
AT1G03320	5.065925023	4.729251397	7.687268816	2.618996666	5.389420105	6.677332599
AT1G03325	0	0	0	0	0	0
AT1G03330	771.7092452	776.3854377	796.059393	769.9850198	1150.641192	915.7484707
AT1G03340	146.9118257	139.5129162	173.3906189	210.8292316	156.293183	157.3942684
AT1G03350	1308.697298	1144.478838	1243.629266	753.6162907	696.1334302	854.6985727
AT1G03360	203.4813218	316.071635	228.9097825	988.6712415	1483.887002	1166.625396
AT1G03365	645.0611196	614.0144731	587.648994	782.425254	871.2895836	774.5705815
AT1G03370	1399.039627	1384.882451	1098.4253	630.5234474	698.8281403	892.854759
AT1G03380	1187.115097	1154.725549	1035.218867	1005.69472	1622.215452	1309.711094
AT1G03390	2.532962511	0	0	0	1.796473368	2.861713971
AT1G03395	0	0	0	0	0	0
AT1G03400	1418.459006	884.3700113	1161.631732	372.5522758	316.1793128	570.4349849
AT1G03410	30.39555014	31.52834265	40.99876702	64.16541832	23.35415379	41.01790025
AT1G04183	0.844320837	0.788208566	1.708281959	2.618996666	1.796473368	0.953904657
AT1G03430	629.0190237	494.206771	626.939479	605.642979	629.6639156	479.8140425
AT1G03440	309.0214264	300.3074637	330.5525591	288.0896333	323.3652063	303.3416809
AT1G03445	0	1.576417132	0.85414098	0.654749167	4.491183421	4.769523285
AT1G03457	85.27640455	127.6897877	96.51793069	89.70063582	59.28362115	104.9295123
AT1G03470	127.4924464	124.5369535	154.5995173	771.9492673	627.8674422	472.1828052
AT1G03475	9832.116149	7893.90879	9020.582885	9854.629706	11651.02803	7618.836496
AT1G03490	0	0	0.85414098	0	0	0
AT1G03495	58.25813776	75.66802235	81.99753404	367.3142824	221.864461	210.8129292
AT1G04187	1.688641674	0.788208566	2.562422939	10.47598666	8.084130157	6.677332599
AT1G04193	0	1.576417132	4.270704898	7.202240832	1.796473368	6.677332599
AT1G03502	0.844320837	0	0.85414098	1.309498333	0	0.953904657
AT1G03506	2.532962511	2.364625699	3.416563918	7.856989998	11.67707689	11.44685588
AT1G04197	5.91024586	2.364625699	2.562422939	3.273745833	7.185893473	6.677332599
AT1G03510	53.19221274	74.87981379	64.06057347	128.9855858	28.74357389	37.20228162
AT1G03515	0	0	0	0	0	0
AT1G03520	415.4058519	381.492946	409.1335292	468.8004032	493.1319396	393.9626233
AT1G03530	297.2009347	414.5977058	333.969123	603.6787315	669.1863297	592.374792
AT1G03540	44.74900437	92.22040224	52.95674073	128.3308366	93.41661515	82.0358005
AT1G03550	37.15011684	40.98684544	50.3943178	66.78441499	70.06246136	69.63503996
AT1G03545	8.443208372	5.517459963	10.24969176	14.40448166	8.084130157	5.723427942
AT1G03560	284.5361221	341.2943092	274.1792544	206.9007366	164.3773132	199.3660733
AT1G03570	0	0	0	0	0	0
AT1G03590	447.4900437	429.5736686	447.5698733	198.3889975	204.797964	299.5260623
AT1G03600	12491.72679	10066.99981	12342.33716	6426.36307	10216.54405	10117.11279
AT1G03610	554.71879	487.9011025	637.1891708	698.6173607	669.1863297	1023.539697
AT1G03620	22.7966626	46.50430541	42.70704898	43.86819416	52.99596436	62.00380271
AT1G03630	10380.08037	9069.127763	10868.08982	9372.07957	17919.82185	13345.12615
AT1G03640	0	0	0	0	0	0
AT1G03650	79.36615869	87.49115085	68.33127837	128.3308366	38.62417742	36.24837697
AT1G03660	14.35345423	20.49342272	10.24969176	6.547491665	0	1.907809314
AT1G04203	0	0	0	0	0	0
AT1G03670	0.844320837	1.576417132	0	1.309498333	0.898236684	0
AT1G03680	14419.31126	10722.78933	12719.01333	4418.247376	7405.961461	6502.768047
AT1G03687	366.4352433	339.717892	316.8863034	366.0047841	306.2987093	313.8346322
AT1G03700	0	0	0	0	0	0.953904657
AT1G03710	4.221604186	6.30566853	6.833127837	4.583244166	3.592946737	7.631237256
AT1G03720	0	0	0	0	0	0
AT1G04207	0	0	0	0	0	0
AT1G03730	220.3677385	219.1219814	237.4511923	156.4850508	118.5672423	150.7169358
AT1G03740	1427.746536	1742.72914	1257.295522	889.1493682	954.8255952	1007.323318
AT1G04213	0	0	0	0	0	0
AT1G03743	0.844320837	0.788208566	0	0.654749167	4.491183421	5.723427942
AT1G03746	0.844320837	0.788208566	0	2.618996666	1.796473368	4.769523285
AT1G03750	153.6663924	176.5587188	126.412865	187.9130108	250.6080349	249.9230201
AT1G03760	178.1516966	224.6394414	174.2447598	582.7267582	801.2271222	517.9702288
AT1G03770	48.12628772	78.03264805	72.60198327	157.7945491	118.5672423	115.4224635
AT1G03780	348.7045057	271.9319553	259.6588578	66.78441499	17.066497	42.92570957
AT1G03790	0	0	0	0.654749167	0	0
AT1G03800	0	0	0	0	2.694710052	4.769523285
AT1G03810	0	0	0	0	0	0
AT1G03820	186.594905	174.9823017	245.1384611	333.9220749	147.3108162	53.41866079
AT1G03830	361.3693183	475.2897654	411.6959522	561.1200357	535.3490637	462.6437587
AT1G03840	5.065925023	7.882085662	8.541409796	3.273745833	4.491183421	4.769523285
AT1G03850	80.21047953	88.27935941	90.53894384	7.856989998	9.880603525	11.44685588
AT1G03860	1374.554323	1566.95863	1246.191689	3903.614531	7972.748808	5556.494627
AT1G03870	585.1143402	620.3201416	576.5451612	247.495185	92.51837847	270.9089226
AT1G03880	0	0	0	0	0	0
AT1G03890	0	0	0	0	0	0
AT1G03900	1693.707599	1488.925982	1605.785042	1582.528736	1872.823486	1459.474125
AT1G03905	52.3478919	42.56326257	46.97775388	93.62913081	174.2579167	202.2277873
AT1G03910	1202.312872	1466.856142	1441.789974	1782.227231	2747.706017	2703.365798
AT1G03920	23.64098344	22.85804842	24.77008841	31.42795999	59.28362115	46.74132819
AT1G03930	1686.953033	2124.222086	1739.031034	851.1739165	1036.565133	1138.96216
AT1G04217	15.19777507	9.458502794	6.833127837	15.71398	51.199491	33.386663
AT1G03935	33.77283349	8.670294228	22.20766547	36.01120416	84.43424831	85.85141913
AT1G04223	3.377283349	3.152834265	2.562422939	9.166488331	7.185893473	9.53904657
AT1G03940	46.43764604	72.51518809	63.20643249	758.854284	759.0099981	578.0662222
AT1G04227	0	0	0	0	0	0
AT1G03950	413.7172102	383.8575717	433.0494767	275.6493991	317.0775495	274.7245412
AT1G03960	430.603627	512.335568	457.8195651	777.1872607	1167.707689	1001.59989
AT1G03970	384.1659809	343.6589349	361.3016344	289.3991316	432.0518451	553.2647011
AT1G04233	0	0	0	0	0	0
AT1G03980	6.754566697	13.39954563	7.687268816	20.29722416	14.37178695	32.43275834
AT1G03982	0	0	0	0	0	0
AT1G03990	65.8570253	56.75101677	75.1644062	113.2716058	144.6161061	210.8129292
AT1G04000	246.5416845	167.8884246	254.5340119	221.9599675	71.85893473	124.0076054
AT1G04010	276.9372346	270.3555382	229.7639235	521.1803366	536.2473004	402.5477653
AT1G04020	396.8307935	406.7156202	360.4474934	59.58217415	16.16826031	76.31237256
AT1G04030	107.2287463	101.678905	111.8924683	100.8313716	56.5889111	42.92570957
AT1G04040	1055.401046	993.1427934	869.5155172	331.3030783	436.5430285	542.7717498
AT1G04237	1.688641674	5.517459963	1.708281959	0.654749167	0.898236684	0.953904657
AT1G04050	101.3185005	122.9605363	103.3510585	209.5197333	165.2755499	169.7950289
AT1G04070	106.3844255	120.5959106	109.3300454	176.782275	132.9390293	168.8411243
AT1G04080	2700.982358	2983.369423	2265.181878	3480.646569	3889.364842	3967.289469
AT1G04090	10.97617088	16.55237989	17.08281959	12.44023416	14.37178695	10.49295123
AT1G04100	76.83319618	64.63310243	69.18541935	89.04588665	86.23072168	120.1919868
AT1G04105	0	0	0	0	0.898236684	0
AT1G04110	159.5766382	100.8906965	153.7453763	73.33190665	12.57531358	21.93980711
AT1G04120	1371.17704	1536.218496	1358.084158	2206.504691	3065.681803	3166.009557
AT1G04243	0	0	0	0	0	0
AT1G04130	166.3312049	198.6285587	157.1619402	568.3222766	760.8064715	846.1134308
AT1G04140	2277.133298	2461.575352	1956.836984	2380.01322	2936.33572	3053.448807
AT1G04150	5.065925023	3.152834265	2.562422939	2.618996666	1.796473368	1.907809314
AT1G04160	312.3987097	374.3990689	293.824497	295.9466233	500.3178331	600.9599339
AT1G04170	2613.172991	2947.111829	2769.125056	3172.259712	3497.733648	3943.441852
AT1G04180	14.35345423	3.152834265	11.10383273	51.07043499	21.55768042	20.98590245
AT1G04190	700.7862948	736.9750094	747.3733571	724.1525782	685.35459	686.8113531
AT1G04200	777.619491	814.2194489	640.6057347	461.5981624	234.4397746	351.9908184
AT1G04210	1327.272356	1674.154995	1215.442614	1836.571412	1959.054208	2260.754037
AT1G04220	16.04209591	16.55237989	34.16563918	83.80789332	129.3460825	46.74132819
AT1G04247	5.91024586	5.517459963	8.541409796	30.11846166	34.132994	19.07809314
AT1G04230	198.4153967	222.2748157	225.4932186	234.4002016	292.825159	214.6285478
AT1G04240	1177.827568	1269.804	1455.456229	493.6808716	281.1480821	248.9691155
AT1G04253	0	0	0	0	0	0
AT1G04250	490.5504064	844.959583	725.1656917	511.3590991	922.4890746	1521.477928
AT1G04260	325.0635223	270.3555382	324.5735722	221.3052183	202.1032539	186.0114081
AT1G04270	7065.276765	8381.809893	7419.068549	5052.699318	6186.156044	6799.432395
AT1G04280	878.0936706	828.4072031	754.206485	94.28387998	83.53601162	140.2239846
AT1G04290	76.83319618	80.39727375	95.66378971	62.85591999	47.60654426	88.7131331
AT1G04295	0	0	0	0	0	0
AT1G04300	1523.15479	1689.919166	1401.645348	1549.791277	2527.638029	2644.223709
AT1G04310	168.8641674	81.18548232	134.9542748	175.4727766	141.0231594	153.5786498
AT1G04320	0	0	0	0	0	0
AT1G04330	4.221604186	4.729251397	1.708281959	1.309498333	3.592946737	1.907809314
AT1G04340	465.2207813	492.6303539	502.234896	414.4562224	266.7762952	401.5938606
AT1G04350	1808.535233	1585.087427	1979.04465	1146.465791	1227.889547	1299.218143
AT1G04360	42.21604186	60.6920596	40.99876702	10.47598666	4.491183421	4.769523285
AT1G04370	0	0	0	1.309498333	0.898236684	1.907809314
AT1G04380	2.532962511	5.517459963	8.541409796	1.9642475	0.898236684	1.907809314
AT1G04257	0	0	0	0	0	0.953904657
AT1G04390	321.686239	396.4689088	313.4697395	542.7870591	829.0724595	749.7690604
AT1G04400	5559.852713	4883.740276	5162.428081	4177.954432	5979.561606	4472.858937
AT1G04410	22021.57607	17541.58164	20903.39219	11109.78386	14405.91994	13395.6831
AT1G04420	4683.447684	3777.095449	4378.326661	7317.476685	8628.461588	5176.840574
AT1G04425	65.01270446	50.44534824	53.81088171	18.98772583	0	3.815618628
AT1G04430	3871.211038	3610.783442	4178.457672	2055.912383	1516.223523	1909.717123
AT1G04440	2071.119014	1838.890585	1861.173195	2800.362185	3691.752772	2641.361995
AT1G04445	0.844320837	0.788208566	0	0	0	1.907809314
AT1G04450	0	0	0	0	0	0
AT1G04455	0	0	0	0	0	0
AT1G04470	0.844320837	0.788208566	0	1.309498333	0.898236684	0.953904657
AT1G04263	0	0.788208566	1.708281959	1.309498333	1.796473368	0.953904657
AT1G04480	2114.179376	2402.45971	2276.285711	3226.603893	5294.207016	4534.862739
AT1G04267	5.91024586	14.97596276	5.124845878	12.44023416	8.084130157	3.815618628
AT1G04273	25.32962511	22.06983985	21.35352449	23.57097	22.4559171	11.44685588
AT1G04277	11.82049172	16.55237989	11.95797371	13.09498333	13.47355026	7.631237256
AT1G04490	14.35345423	10.24671136	12.81211469	4.583244166	1.796473368	1.907809314
AT1G04500	1.688641674	0.788208566	2.562422939	3.928494999	2.694710052	0.953904657
AT1G04510	1550.173057	1618.192186	1411.040898	1822.82168	2302.180621	2140.56205
AT1G04520	282.8474804	375.9754861	274.1792544	225.8884625	130.2443192	198.4121687
AT1G04530	1516.400224	1685.978123	1633.971694	500.8831124	725.7752408	1845.805511
AT1G04540	25.32962511	32.31655121	16.22867861	15.71398	17.066497	24.80152108
AT1G04550	484.6401605	551.7459963	524.4425615	572.9055207	478.7601526	720.198016
AT1G04555	117.3605964	97.73786221	137.5166977	140.7710708	176.0543901	139.2700799
AT1G04560	0	0	0	0	0	0
AT1G04570	203.4813218	139.5129162	209.26454	181.3655191	273.063952	775.5244862
AT1G04580	0.844320837	0.788208566	0	1.309498333	13.47355026	14.30856986
AT1G04590	518.412994	461.8902198	538.9629581	890.4588665	780.5676785	721.1519207
AT1G04600	32.92851265	42.56326257	15.37453763	41.24919749	75.45188147	45.78742354
AT1G04610	9.287529209	2.364625699	10.24969176	10.47598666	1.796473368	0.953904657
AT1G04620	2393.649573	1573.264298	1806.508172	2091.923587	2276.131758	1550.095068
AT1G04625	0	0	0	0	0	0
AT1G04630	710.0738241	584.8507561	746.5192162	557.8462899	788.6518087	741.1839185
AT1G04635	54.88085442	74.87981379	52.95674073	144.0448166	135.6337393	145.9474125
AT1G04640	1339.092848	1052.258436	1247.899971	191.8415058	161.6826031	289.9870157
AT1G04645	1.688641674	0.788208566	1.708281959	0.654749167	0	0
AT1G04650	130.0254089	177.3469274	149.4746714	207.5554858	160.7843665	215.5824525
AT1G04283	0	0	0	0	0	0
AT1G04660	57.41381693	55.17459963	80.28925208	44.52294332	40.42065079	41.97180491
AT1G04670	0	0	0	0	0	0
AT1G04680	2081.250864	2097.422995	2154.997692	1580.564488	1672.516706	1157.086349
AT1G04690	2949.212684	2771.341319	2907.495895	2864.527604	2645.307035	2451.534969
AT1G04700	52.3478919	66.99772813	58.08158661	45.83244166	69.16422468	47.69523285
AT1G04710	618.0428528	535.1936164	556.8999187	749.6877957	648.5268859	718.2902067
AT1G04720	0	0	0	0	0	0.953904657
AT1G04730	200.1040384	309.7659665	221.2225137	82.49839498	119.465479	187.9192174
AT1G04750	2782.881479	2325.21527	2794.749285	2025.793921	3383.657589	3159.332224
AT1G04287	0	0	0	0	0	0
AT1G04760	105.5401046	117.4430764	134.9542748	39.93969916	15.27002363	22.89371177
AT1G04770	158.7323174	145.0303762	255.3881529	499.5736141	591.9379748	757.4002977
AT1G04778	8.443208372	9.458502794	3.416563918	6.547491665	7.185893473	8.585141913
AT1G04780	1045.269196	1110.58587	1074.509352	1255.808901	2040.793746	1894.454649
AT1G04790	672.0793864	720.4226295	628.647761	674.3916415	688.0493	617.1763131
AT1G04800	656.0372905	516.2766109	931.8678087	94.28387998	379.0558807	318.6041554
AT1G04810	1660.779087	1739.576306	1440.935833	2884.824828	6236.457298	5919.932301
AT1G04820	13089.50594	11166.55076	12792.46945	7938.833644	6590.362552	7329.803385
AT1G04830	481.2628772	419.3269572	470.6316798	633.142444	818.2936192	1102.713784
AT1G04840	54.03653358	66.20951956	65.76885543	159.1040475	77.24835484	58.18818408
AT1G04850	2008.639272	1889.335933	2131.935885	2076.864356	3003.703472	2457.258396
AT1G04860	855.297008	1055.41127	857.5575435	1039.741676	1569.219487	1428.949176
AT1G04870	587.6473027	658.9423613	538.9629581	741.8308057	827.2759861	913.8406614
AT1G04880	5.065925023	11.03491993	5.978986857	3.928494999	1.796473368	3.815618628
AT1G04890	0	0	0	0	0	0
AT1G04293	0	0	0	0	0	0
AT1G04895	0	0	0	0	0	0
AT1G04900	192.5051509	291.6371695	236.5970513	570.9412732	480.556626	352.9447231
AT1G04297	3.377283349	5.517459963	2.562422939	9.166488331	9.880603525	4.769523285
AT1G04910	759.0444326	767.7151435	755.9147669	570.9412732	676.3722232	597.1443153
AT1G04303	2.532962511	0.788208566	0.85414098	2.618996666	0.898236684	0.953904657
AT1G04920	63.32406279	55.9628082	63.20643249	76.60565248	137.4302127	111.6068449
AT1G04930	76.83319618	60.6920596	58.08158661	140.1163216	197.6120705	218.4441665
AT1G04945	135.9356548	196.263933	171.6823369	316.8985966	267.6745319	252.7847341
AT1G04940	253.2962511	223.0630242	300.6576248	157.7945491	229.9485911	213.6746432
AT1G04950	665.3248197	655.0013185	643.1681576	936.2913081	979.0779857	894.7625683
AT1G04960	574.9824901	556.4752477	543.233663	661.2966582	997.0427194	968.2132269
AT1G04970	851.9197247	720.4226295	764.4561767	1631.634923	2982.145791	2398.116308
AT1G04980	363.9022808	382.2811546	324.5735722	4938.772963	4994.195964	3788.909298
AT1G04985	833.3446663	843.3831658	894.2856056	1000.456726	2194.392219	1828.635228
AT1G04990	1143.210414	740.9160522	809.7256487	551.2987982	344.9228867	206.9973106
AT1G05000	30.39555014	26.79909125	18.79110155	43.86819416	74.55364478	55.32647011
AT1G05005	0	0	0	0	0	0
AT1G04307	0	0	0	0	0	0
AT1G05010	6646.49363	5164.342526	6541.865763	10050.39971	9072.19051	8717.73466
AT1G05020	35.46147516	44.13967971	73.45612425	5.237993332	6.287656789	28.61713971
AT1G05030	688.9658031	673.9183241	682.4586427	470.7646507	651.221596	573.2966989
AT1G04313	20.26370009	36.25759404	10.24969176	22.26147166	6.287656789	1.907809314
AT1G05035	30.39555014	50.44534824	16.22867861	41.90394666	9.880603525	2.861713971
AT1G04323	16.88641674	33.89296835	6.833127837	28.15421416	11.67707689	7.631237256
AT1G05040	4.221604186	2.364625699	0.85414098	0	0.898236684	3.815618628
AT1G05055	269.3383471	342.8707263	288.6996511	295.2918741	359.2946737	412.0868118
AT1G05060	507.4368231	505.2416909	574.8368793	496.9546174	520.9772768	500.7999449
AT1G05065	92.87529209	104.8317393	133.2459928	95.59337831	79.94306489	57.23427942
AT1G05070	485.4844814	493.4185624	603.0235316	443.2651857	569.4820577	522.739752
AT1G05080	0	0	0	0	0.898236684	0
AT1G05085	0	0	0	0	0	0
AT1G04327	0	0	0	0	0	0
AT1G04333	0	0	0	0	0	0
AT1G05087	24.48530428	29.16371695	29.89493429	37.32070249	49.40301763	30.52494902
AT1G05090	10.13185005	4.729251397	17.08281959	6.547491665	8.982366841	7.631237256
AT1G05100	10.97617088	7.882085662	16.22867861	81.84364582	21.55768042	98.25217967
AT1G05120	576.6711318	630.566853	579.1075842	701.8911065	812.9041991	693.4886857
AT1G05136	2.532962511	1.576417132	0.85414098	0.654749167	0	0.953904657
AT1G05140	2723.779021	2322.062436	2614.525539	2355.787501	3499.530121	2929.441202
AT1G05150	1247.061876	1157.090175	1110.383273	752.3067923	778.7712051	792.69477
AT1G05160	392.6091893	369.6698175	342.5105328	337.8505699	367.3788038	314.7885368
AT1G05170	600.3121152	494.9949796	596.1904038	1052.83666	1729.105617	1361.221946
AT1G04337	0	0	0	0	0	1.907809314
AT1G05180	923.6869959	979.7432478	884.0359139	1178.5485	1677.007889	1330.696997
AT1G05190	17564.40638	15106.01717	17375.78995	11221.09122	15675.12837	11471.65741
AT1G05200	1195.558305	1613.462935	1223.984024	1740.978034	1354.54092	1305.895475
AT1G04343	0	0	0	0	0	0
AT1G05205	222.0563802	214.39273	232.3263464	136.8425758	132.0407926	137.3622706
AT1G04347	6.754566697	3.152834265	5.978986857	3.928494999	4.491183421	8.585141913
AT1G05210	179.8403383	148.971419	159.7243632	92.97438165	65.57127794	98.25217967
AT1G05220	2.532962511	1.576417132	0	0.654749167	0	0.953904657
AT1G04353	0	0	0	0	0	0
AT1G05230	418.7831352	399.6217431	421.0915029	556.5367916	447.3218687	474.0906145
AT1G05240	1.688641674	0.788208566	1.708281959	1.309498333	0.898236684	0
AT1G04357	16.04209591	18.12879702	16.22867861	13.7497325	11.67707689	5.723427942
AT1G04363	0	0	0	0	0	0
AT1G04367	6.754566697	4.729251397	9.395550776	7.202240832	4.491183421	3.815618628
AT1G05250	0	0	0	0	0	0
AT1G05260	37.15011684	33.10475978	48.68603584	13.7497325	10.77884021	19.07809314
AT1G05270	831.6560246	760.6212664	802.0383798	695.3436149	772.4835484	801.2799119
AT1G05280	0	0	0	0	0	0
AT1G04373	0	0	0	0	0	0
AT1G05290	0	0	0	0	0	0
AT1G05291	0	0	0	0	0	0
AT1G04377	0	0	0	0	0	0
AT1G04383	0	0	0	0	0	0
AT1G04387	0	0	0	0	0	0
AT1G05300	190.8165092	170.2530503	187.9110155	116.5453516	118.5672423	99.20608433
AT1G05310	99.62985878	61.48026816	117.8714552	21.6067225	35.03123068	45.78742354
AT1G05320	849.3867622	861.5119629	1112.945696	639.0351865	373.6664606	407.3172885
AT1G05330	2.532962511	3.152834265	1.708281959	0.654749167	1.796473368	4.769523285
AT1G05340	32.92851265	17.34058846	29.04079331	41.90394666	166.1737866	327.1892974
AT1G05350	791.9729453	719.6344209	785.8097012	540.8228116	393.4276677	495.076517
AT1G05360	397.6751143	380.7047375	374.96789	361.4215399	296.4181058	330.0510113
AT1G05370	46.43764604	49.65713967	37.5822031	29.46371249	17.96473368	24.80152108
AT1G05380	776.7751702	993.931002	708.0828721	1517.708568	1862.044646	1661.701913
AT1G05385	970.9689627	803.9727375	1107.820851	1194.917229	1932.107108	989.1991293
AT1G05390	0	0	0	0	0	0
AT1G05400	5.065925023	8.670294228	4.270704898	15.05923083	15.27002363	19.07809314
AT1G05410	260.8951387	338.1414749	346.7812377	445.8841824	455.4059989	367.253293
AT1G05420	16.04209591	20.49342272	29.04079331	12.44023416	13.47355026	16.21637917
AT1G05430	824.9014579	800.8199033	760.1854718	1199.500473	1021.29511	938.6421825
AT1G05440	71.76727116	53.5981825	55.51916367	25.53521749	0.898236684	1.907809314
AT1G05450	0.844320837	0	0.85414098	0.654749167	1.796473368	0
AT1G05460	489.7060856	476.8661825	472.3399617	740.5213074	464.3883657	365.3454836
AT1G05470	329.2851265	478.4425997	350.1978016	172.1990308	150.9037629	176.4723615
AT1G05490	21.10802093	44.92788827	35.87392114	30.77321083	32.33652063	29.57104437
AT1G05500	1628.694895	1555.92371	1791.987775	1541.934287	1984.204835	1744.691618
AT1G05510	0	0.788208566	0	0.654749167	1.796473368	0.953904657
AT1G05520	1094.239805	972.6493707	926.7429629	1216.523951	1048.24221	1050.249027
AT1G05530	0.844320837	3.152834265	2.562422939	1.9642475	0	0.953904657
AT1G05540	175.6187341	137.9364991	187.9110155	333.2673258	171.5632067	156.4403638
AT1G05550	5.91024586	9.458502794	6.833127837	2.618996666	2.694710052	1.907809314
AT1G05562	0	0	0	0	0	0
AT1G05560	0	0	0	0	0	0
AT1G05570	1537.508244	1813.667911	1158.215168	1900.082081	2348.888929	1903.039791
AT1G04393	0.844320837	0	1.708281959	0.654749167	0	0.953904657
AT1G04397	0	0	0	0	0	0
AT1G05575	28.70690846	40.19863688	23.91594743	0.654749167	5.389420105	1.907809314
AT1G05577	1.688641674	2.364625699	0	0	0	0
AT1G05580	0	0	0	0	0	0.953904657
AT1G05590	591.8689068	580.9097133	686.7293476	377.1355199	214.6785675	243.2456875
AT1G05600	224.5893427	241.1918213	240.8677562	485.1691324	570.3802944	446.4273795
AT1G05610	11.82049172	9.458502794	6.833127837	3.273745833	6.287656789	4.769523285
AT1G05615	0	0	0	0	0	1.907809314
AT1G05620	442.4241187	465.0430541	490.2769223	186.6035125	88.92543173	121.1458914
AT1G05630	806.3263995	861.5119629	594.4821218	328.0293324	232.6433012	474.0906145
AT1G05640	69.23430865	78.03264805	76.01854718	77.91515082	51.199491	94.43656104
AT1G05650	0	0	0	0	0	0
AT1G04403	0	0	0	0	0	0
AT1G05660	0	0	0	0	0	0.953904657
AT1G05670	244.0087219	282.1786667	252.82573	527.7278282	467.9813124	354.8525324
AT1G05675	27.86258763	24.43446555	9.395550776	1.309498333	0	5.723427942
AT1G05680	9.287529209	43.35147114	7.687268816	24.88046833	8.982366841	17.17028383
AT1G05690	87.80936706	92.22040224	93.95550776	212.7934791	280.2498455	240.3839736
AT1G05700	0.844320837	0	0	2.618996666	6.287656789	4.769523285
AT1G04407	0	0	0	0	0	0
AT1G05710	80.21047953	161.5827561	66.62299641	146.6638133	77.24835484	81.08189585
AT1G05720	373.18981	358.6348976	408.2793882	377.1355199	379.9541174	269.9550179
AT1G04413	0.844320837	0.788208566	0.85414098	2.618996666	2.694710052	0.953904657
AT1G05730	18.57505842	29.95192552	33.3114982	133.56883	131.1425559	101.1138936
AT1G04417	0	0.788208566	0.85414098	3.928494999	3.592946737	1.907809314
AT1G05740	0	0	0	11.13073583	17.066497	14.30856986
AT1G05750	209.3915676	231.7333185	190.4734384	440.6461891	239.8291947	230.844927
AT1G05760	0	0	0	0	0	0
AT1G05770	20.26370009	17.34058846	24.77008841	5.237993332	17.066497	19.07809314
AT1G05780	115.6719547	115.0784507	134.1001338	125.0570908	102.398982	113.5146542
AT1G04423	4.221604186	5.517459963	2.562422939	3.273745833	2.694710052	0.953904657
AT1G05783	5.91024586	9.458502794	10.24969176	40.59444833	32.33652063	17.17028383
AT1G04427	0.844320837	2.364625699	1.708281959	15.05923083	6.287656789	7.631237256
AT1G05785	193.3494717	140.3011248	219.5142318	137.497325	104.1954554	99.20608433
AT1G05790	600.3121152	649.4838585	544.087804	886.5303715	1163.216506	1023.539697
AT1G05800	0	0	0	0	0	0
AT1G05805	1295.188164	1409.316916	1411.040898	476.0026441	275.758662	307.1572996
AT1G05810	185.7505842	167.8884246	187.0568745	217.3767233	366.4805671	437.8422376
AT1G05820	34.61715432	55.17459963	57.22744563	232.4359541	370.0735139	281.4018738
AT1G05830	923.6869959	1042.011725	802.8925208	1083.609871	1004.228613	961.5358943
AT1G05835	0	1.576417132	2.562422939	0.654749167	6.287656789	0
AT1G04433	0	0	0	0	0	0
AT1G05840	465.2207813	473.7133483	434.7577586	927.779569	1185.672423	878.5461891
AT1G04437	0.844320837	0.788208566	0	1.9642475	0	0
AT1G05850	15980.46048	13901.63448	17244.25224	13757.58949	20061.2181	15527.66001
AT1G05860	269.3383471	286.9079181	335.677405	381.7187641	525.4684602	598.0982199
AT1G05870	591.024586	559.628082	620.9604922	1840.499907	812.9041991	743.0917278
AT1G05880	1.688641674	7.093877096	4.270704898	0	0.898236684	0.953904657
AT1G05890	1349.224698	1244.581326	1255.58724	3298.626301	5973.27395	3540.894087
AT1G05894	9.287529209	14.18775419	15.37453763	15.05923083	36.82770405	37.20228162
AT1G05900	549.652865	547.8049535	591.9196989	422.9679616	808.4130157	796.5103886
AT1G05910	741.313695	941.121028	649.1471445	1099.323851	1003.330376	890.9469497
AT1G05920	0	0	0	0	0	0.953904657
AT1G05930	0	0	0	0	0	0
AT1G05940	1103.527334	989.9899591	884.8900549	2010.079941	2461.168515	1705.581527
AT1G05950	152.8220715	219.91019	204.1396941	263.8639141	163.4790765	155.4864591
AT1G05960	1716.504262	1729.329594	1545.995173	1932.16479	2624.647591	2624.191711
AT1G05970	192.5051509	191.5346816	207.556258	340.4695666	417.6800581	319.5580601
AT1G05980	0	0	0	0	0	0
AT1G05990	0	0	0	0	0.898236684	18.12418848
AT1G06002	0	0	0	0	0	0
AT1G06000	0	0	0	0	0	0
AT1G06010	259.206497	235.6743613	346.7812377	384.3377608	474.2689692	399.6860513
AT1G06020	7.598887534	3.152834265	12.81211469	6.547491665	3.592946737	11.44685588
AT1G06030	0	0	0.85414098	11.13073583	52.99596436	182.1957895
AT1G06040	3534.327024	4035.627859	4724.253758	2512.927301	3076.460643	5568.895388
AT1G06045	0	0	0	0	0	0
AT1G06050	155.355034	204.9342272	163.9950681	106.069365	123.9566624	125.9154147
AT1G06060	482.9515189	489.4775196	552.6292138	351.6003024	379.9541174	423.5336677
AT1G06070	513.347069	549.3813706	467.2151158	553.2630457	684.4563533	803.1877212
AT1G04443	0	0	0	0	0	0
AT1G06080	265.1167429	119.8077021	315.1780215	333.9220749	88.92543173	152.6247451
AT1G06090	32.08419181	29.95192552	29.89493429	5.892742499	0.898236684	6.677332599
AT1G06100	248.2303261	154.488879	199.8689892	37.32070249	43.11536084	66.77332599
AT1G06110	892.4471249	686.5296612	922.472258	1727.228301	1719.225013	1260.108052
AT1G06120	0	0	0	0.654749167	0	0
AT1G06130	797.0388703	703.082041	760.1854718	937.6008065	1210.82305	1015.90846
AT1G06135	0	0	0	0	0	0
AT1G06137	0	0	0	0	0	0
AT1G06140	54.03653358	66.99772813	43.56118996	103.4503683	41.31888747	44.83351888
AT1G06143	108.917388	132.4190391	96.51793069	201.0079941	152.7002363	216.5363571
AT1G06150	1085.796597	1446.362719	1057.426533	1222.416694	1438.076931	1318.296236
AT1G06148	6.754566697	4.729251397	2.562422939	5.237993332	1.796473368	0.953904657
AT1G06160	9.287529209	30.74013408	10.24969176	9.166488331	2.694710052	8.585141913
AT1G06170	13.50913339	11.82312849	7.687268816	1.309498333	1.796473368	6.677332599
AT1G04447	0	0	0	0	0	0
AT1G06180	54.03653358	78.03264805	69.18541935	106.069365	37.72594073	44.83351888
AT1G06190	3198.287331	3004.651054	3044.158451	3508.146034	4050.149209	3413.070863
AT1G06200	1252.972122	1181.524641	1382.000105	1219.797697	1984.204835	1646.439438
AT1G06210	859.5186122	789.7849833	837.05816	1010.277964	1246.752518	1174.256633
AT1G06220	1779.828325	1932.687404	1645.929668	2409.476933	2951.605744	3124.037752
AT1G06225	0	0	0	0	0	0
AT1G06230	1605.898232	1737.999888	1516.95438	1709.550074	2561.771023	2825.465594
AT1G06240	547.9642233	457.1609684	478.3189486	449.1579282	529.9596436	618.1302177
AT1G06250	59.94677944	70.15056239	61.49815053	157.7945491	293.7233957	254.6925434
AT1G06265	110.6060297	122.9605363	126.412865	113.926355	71.85893473	81.08189585
AT1G06260	1.688641674	1.576417132	0	0	0	0
AT1G06270	104.6957838	114.2902421	116.1631732	193.8057533	96.1113252	77.26627722
AT1G06280	0	0	0	0	0	0
AT1G06290	1418.459006	1263.498332	1204.338781	1143.846794	1484.785239	1551.048972
AT1G06310	0	0.788208566	0	0.654749167	0.898236684	0
AT1G06320	0	0	0	0	0.898236684	4.769523285
AT1G06330	0	0	0	0	0	0
AT1G06340	4.221604186	1.576417132	2.562422939	0	0	2.861713971
AT1G06350	18.57505842	10.24671136	14.52039665	28.80896333	16.16826031	13.3546652
AT1G06360	1964.734588	2089.540909	2019.189276	662.6061565	324.263443	334.8205346
AT1G06380	201.7926801	265.6262868	249.409166	310.3511049	213.7803308	231.7988317
AT1G06390	1140.677451	1052.258436	929.3053858	1189.679236	1302.443192	1197.150345
AT1G06400	971.8132836	931.6625252	1150.5279	1022.063449	2010.253699	2025.139587
AT1G04453	0	0	0	0	0	0
AT1G06410	3181.400914	3621.818362	3441.334007	1758.656261	1701.26028	3014.338716
AT1G06420	39.68307935	59.90385103	55.51916367	42.55869582	34.132994	56.28037476
AT1G06430	2795.546292	1906.676522	2612.817257	4878.53604	13663.97644	12420.79254
AT1G06440	75.98887534	79.60906519	81.99753404	79.22464915	22.4559171	20.0319978
AT1G06450	17.73073758	17.34058846	16.22867861	39.28494999	51.199491	50.55694682
AT1G04463	0	0	0	0	0	0
AT1G06460	11153.47826	8729.409871	11276.36921	7665.803242	12751.36797	6973.996947
AT1G04467	34.61715432	53.5981825	36.72806212	18.98772583	45.81007089	55.32647011
AT1G06470	1129.70128	1165.760469	1148.819618	1646.694154	2504.283875	1718.936192
AT1G06475	0	0	0	0	0	0
AT1G06480	0	0	0	0	0	0
AT1G06490	113.983313	174.9823017	114.4548913	124.4023416	169.7667333	153.5786498
AT1G06500	216.9904552	204.9342272	240.0136153	183.3297666	133.8372659	133.546652
AT1G04473	12.66481256	15.76417132	5.124845878	2.618996666	0	1.907809314
AT1G06515	261.7394595	264.0498697	307.4907527	164.3420408	120.3637157	131.6388427
AT1G04477	16.88641674	18.91700559	18.79110155	15.05923083	17.96473368	17.17028383
AT1G06510	893.2914457	777.1736463	872.0779402	997.1829806	1013.21098	717.3363021
AT1G06520	17.73073758	32.31655121	28.18665233	24.22571916	9.880603525	36.24837697
AT1G06530	0	0	0	0	0	0
AT1G06540	1.688641674	2.364625699	2.562422939	9.821237498	62.87656789	62.95770736
AT1G06550	986.1667378	1179.948224	1208.609486	701.8911065	582.955608	942.4578011
AT1G06560	282.0031596	414.5977058	300.6576248	925.1605723	873.9842937	635.3005016
AT1G04483	0.844320837	0	0.85414098	1.9642475	4.491183421	0.953904657
AT1G06570	254.140572	316.071635	330.5525591	824.3292007	2039.89551	3423.563814
AT1G06580	66.70134614	85.91473372	69.18541935	79.22464915	65.57127794	43.87961422
AT1G06590	277.7815554	339.717892	259.6588578	312.3153524	236.2362479	250.8769248
AT1G06610	0	0	0	0	0	0
AT1G06620	15.19777507	45.71609684	44.41533094	62.85591999	16.16826031	48.64913751
AT1G06630	428.9149853	424.8444172	408.2793882	1086.883616	1049.140447	887.131331
AT1G06640	888.2255207	1049.89381	1292.315302	3081.249578	2369.548373	2285.555558
AT1G06645	569.0722442	443.7614228	450.1322962	902.8991007	1456.041665	850.8829541
AT1G04487	0	0	0	0	0	0
AT1G06650	1352.601981	1271.380417	1311.960545	842.6621773	1161.420033	1220.997961
AT1G06660	87.80936706	54.38639107	79.4351111	34.04695666	14.37178695	15.26247451
AT1G06670	1071.443142	1508.631196	1079.634198	1693.181345	2529.434503	2218.782232
AT1G06680	194179.4391	139813.2237	178945.9518	104588.9771	159419.0467	132386.7039
AT1G06690	2284.732185	2192.008023	2530.819723	501.5378616	2379.428976	2392.39288
AT1G06700	1979.088042	1651.296946	1903.880244	3328.090013	4392.377385	3100.190135
AT1G06710	184.0619425	286.9079181	164.8492091	640.3446849	493.1319396	440.7039515
AT1G04493	0	0	0	0	0	0
AT1G04497	0	0	0	0	0	0
AT1G06720	753.9785076	1141.326004	767.8727407	2148.886765	3180.656099	2655.670565
AT1G06730	468.5980646	473.7133483	496.2559091	492.3713732	523.6719869	579.9740315
AT1G06740	54.03653358	82.76189945	66.62299641	150.5923083	125.7531358	97.29827502
AT1G06750	1.688641674	2.364625699	2.562422939	3.273745833	0.898236684	3.815618628
AT1G06760	2100.670243	1491.290607	1800.529185	464.8719082	71.85893473	339.5900579
AT1G04503	0	0	0	0	0	0
AT1G06770	177.3073758	188.3818473	154.5995173	324.7555866	216.4750409	165.9794103
AT1G06780	382.4773392	373.6108604	357.8850704	606.2977282	713.1999272	588.5591734
AT1G06790	221.2120593	225.4276499	236.5970513	301.8393658	252.4045082	258.5081621
AT1G04507	0	0	0	0	0	0
AT1G06800	86.96504623	47.29251397	70.89370131	137.497325	64.67304126	62.95770736
AT1G04513	0	0	0	0	0	0
AT1G06810	0	1.576417132	0	3.273745833	1.796473368	1.907809314
AT1G06820	1415.926044	1436.116008	1335.876492	1475.804621	1125.490565	1081.727881
AT1G06830	99.62985878	194.6875159	118.7255962	13.09498333	18.86297037	63.91161202
AT1G06840	433.9809103	474.5015568	433.0494767	644.927929	792.2447554	784.1096281
AT1G06850	230.4995885	242.7682384	245.1384611	163.0325425	200.3067806	202.2277873
AT1G04517	0.844320837	0	0	0	0	0
AT1G06860	0	0	0	0	0	0
AT1G04523	0	0	0	0	0	0
AT1G06870	460.1548563	438.2439628	486.0062174	532.9658216	468.8795491	516.0624194
AT1G04527	0.844320837	0	0	0	0	0
AT1G06880	0	0	0	0	0	0
AT1G06890	1710.594016	1564.594004	1502.433983	864.2688998	891.0507907	1117.976258
AT1G06900	1161.785472	1287.144589	1090.738031	1845.7379	2256.370551	1966.951403
AT1G06910	199.2597176	205.7224358	224.6390776	204.28174	184.1385202	179.3340755
AT1G06920	0	0	0	0.654749167	0	0
AT1G06923	0	0.788208566	0	0	0	0
AT1G04533	0	0	0	1.9642475	2.694710052	0.953904657
AT1G06925	0	0	0	0	0	0
AT1G06930	0	0	0.85414098	0	0.898236684	0
AT1G06950	7064.432445	6577.600485	6392.391091	6408.684842	5801.710743	5211.181141
AT1G06960	482.107198	440.6085885	521.8801385	196.42475	161.6826031	276.6323505
AT1G06970	1.688641674	0.788208566	0.85414098	14.40448166	6.287656789	17.17028383
AT1G06980	185.7505842	208.87527	280.1582413	179.4012716	143.7178695	91.57484707
AT1G06990	0	0	0	0	0	0
AT1G07000	539.5210149	505.2416909	367.2806212	174.8180275	192.2226504	429.2570957
AT1G07010	833.3446663	1026.247553	941.2633595	1900.73683	3723.191056	3282.385925
AT1G04537	0	0	0	0	0	0
AT1G07020	110.6060297	77.24443949	99.08035363	77.91515082	105.9919287	68.68113531
AT1G04547	0	0	0	0	0	1.907809314
AT1G07025	0	0	0	0.654749167	0	0.953904657
AT1G07030	507.4368231	517.853028	468.0692568	722.8430799	1147.048246	1467.105362
AT1G07040	1160.09683	760.6212664	1019.84433	1202.11947	1797.371605	985.3835107
AT1G07050	5020.331698	4147.553475	4615.777854	2906.43155	2262.658207	1252.476815
AT1G07051	0.844320837	2.364625699	2.562422939	1.309498333	5.389420105	3.815618628
AT1G07060	6.754566697	7.093877096	13.66625567	11.785485	13.47355026	5.723427942
AT1G04557	0	0	0	0	0	0
AT1G07070	459.3105354	557.2634563	495.4017682	443.9199349	406.0029812	334.8205346
AT1G07080	2445.153144	2176.243851	2628.191794	3573.620951	5481.040247	3744.075779
AT1G07090	155.355034	183.6525959	201.5772712	254.6974258	161.6826031	160.2559824
AT1G07100	0	0	0	0	0	0
AT1G07110	5151.201428	4536.928507	4500.468821	2176.38623	3740.257553	4034.062795
AT1G07119	1.688641674	5.517459963	5.124845878	17.6782275	26.94710052	16.21637917
AT1G07120	0.844320837	3.152834265	2.562422939	1.9642475	3.592946737	3.815618628
AT1G04563	2.532962511	3.152834265	2.562422939	3.273745833	8.084130157	5.723427942
AT1G07128	2.532962511	3.152834265	0	1.9642475	2.694710052	0.953904657
AT1G07130	0	0	0	0	0	0
AT1G07135	351.2374683	486.3246853	325.4277132	98.86712415	32.33652063	33.386663
AT1G07140	3288.629661	3708.521304	3515.644272	3227.258642	4949.28413	4710.381196
AT1G07150	27.86258763	39.41042831	30.74907527	21.6067225	12.57531358	26.7093304
AT1G07160	2.532962511	0	0	2.618996666	1.796473368	2.861713971
AT1G07170	339.4169765	321.589095	344.2188148	536.8943166	950.3344118	629.5770736
AT1G07175	5.91024586	7.882085662	11.95797371	1.309498333	1.796473368	0.953904657
AT1G07180	713.4511074	971.0729536	943.8257825	226.5432116	1148.844719	4917.378507
AT1G07190	0	0	0	1.309498333	0	4.769523285
AT1G07200	386.6989434	365.7287747	253.6798709	513.3233466	654.8145427	697.3043043
AT1G07210	780.1524535	827.6189945	761.8937538	1024.027696	1279.987275	1219.090152
AT1G07220	257.5178553	248.2856984	235.7429104	298.5656199	205.6962007	214.6285478
AT1G04567	3.377283349	3.152834265	2.562422939	1.309498333	0	0.953904657
AT1G07230	987.8553795	818.9487003	964.325166	1773.060743	2290.503545	1165.671491
AT1G07240	863.7402164	829.1954116	924.1805399	528.3825774	423.9677149	379.6540535
AT1G07250	1156.719547	1190.983144	1217.150896	580.7625107	616.1903653	1150.409016
AT1G07260	32.92851265	31.52834265	38.43634408	30.77321083	43.11536084	66.77332599
AT1G07270	68.38998781	78.82085662	43.56118996	13.7497325	8.084130157	9.53904657
AT1G07280	4990.780468	4258.690883	4926.68517	3747.784229	2709.081839	2453.442778
AT1G04573	0	0	0	0	0	0
AT1G07290	60.79110028	74.87981379	62.35229151	72.67715749	53.89420105	63.91161202
AT1G07300	100.4741796	89.85577655	107.6217634	104.1051175	145.5143428	157.3942684
AT1G07310	821.5241746	751.1627636	758.4771899	561.7747849	620.6815487	821.3119097
AT1G07320	14415.08965	11307.64009	12995.755	10822.34897	14025.06759	10950.82546
AT1G07330	5.065925023	14.18775419	5.978986857	37.32070249	119.465479	330.0510113
AT1G07340	0	0	0	0	0	1.907809314
AT1G07350	520.1016357	658.1541528	515.0470107	3197.794929	9551.848899	9165.115945
AT1G07360	1169.384359	1159.454801	1127.466093	830.8766923	1138.964115	2650.901042
AT1G07370	456.7775729	509.1827338	446.7157323	96.90287665	123.9566624	198.4121687
AT1G07380	227.966626	182.8643874	215.2435269	446.5389316	468.8795491	329.0971067
AT1G07390	65.8570253	111.9256164	72.60198327	227.85271	143.7178695	140.2239846
AT1G07400	11.82049172	112.713825	12.81211469	1935.438536	36347.14742	168705.6698
AT1G07410	48.12628772	44.92788827	52.95674073	43.86819416	352.1087802	894.7625683
AT1G07420	1478.405786	1483.408522	1745.864162	1119.621075	1243.159571	1017.816269
AT1G07430	251.6076095	62.26847673	177.6613238	1016.170706	386.2417742	203.1816919
AT1G07440	1643.89267	1217.782235	1505.850547	1728.5378	1895.279404	1010.185032
AT1G07450	27.01826679	63.84489386	32.45735722	4.583244166	17.066497	27.66323505
AT1G07460	0	0	0	0	1.796473368	0.953904657
AT1G07470	425.5377019	358.6348976	380.9468769	247.495185	197.6120705	294.756539
AT1G04577	1.688641674	2.364625699	1.708281959	3.273745833	1.796473368	2.861713971
AT1G07473	0	0	1.708281959	0	0	1.907809314
AT1G04583	0	0	0	0	0	0
AT1G07476	0	0	0	1.309498333	0.898236684	2.861713971
AT1G07480	291.2906888	271.9319553	310.0531756	199.0437466	247.0150881	286.1713971
AT1G04587	6.754566697	11.82312849	7.687268816	7.856989998	2.694710052	4.769523285
AT1G07485	4.221604186	3.941042831	4.270704898	2.618996666	7.185893473	3.815618628
AT1G07490	3.377283349	1.576417132	5.978986857	1.309498333	1.796473368	1.907809314
AT1G07510	674.6123489	731.4575494	794.351111	1215.214453	1753.358007	1694.134671
AT1G07500	0	0	0	0	0	0
AT1G07520	0	0	0	0	0	0
AT1G07530	805.4820787	793.7260262	727.7281146	924.5058231	1202.73892	1278.23224
AT1G07540	0	0	1.708281959	0	0	0
AT1G04593	0	0	0	0	0	0
AT1G07550	0	0	0	0	0	0
AT1G07560	0	0	0	0	0	0
AT1G07570	119.8935589	173.4058846	190.4734384	198.3889975	203.8997273	318.6041554
AT1G04597	0	0	0	0	0	0
AT1G07580	0	0	0	0	0	0
AT1G07590	4373.581936	5184.04774	5690.287206	3849.27035	8923.08322	10487.2278
AT1G07600	0	0	0	0	0	0
AT1G04603	0	0	0	0	0	0
AT1G07610	128.3367672	249.0739069	209.26454	36.01120416	134.7355026	144.0396032
AT1G07615	165.4868841	227.7922756	183.6403106	322.7913391	491.3354662	370.1150069
AT1G07620	35.46147516	52.02176537	28.18665233	7.856989998	8.982366841	19.07809314
AT1G04607	0	0	0	0	0	0
AT1G07630	518.412994	385.4339889	452.6947192	521.1803366	374.5646973	267.093304
AT1G07640	599.4677944	590.3682161	596.1904038	889.8041173	1156.030612	934.8265639
AT1G07650	2592.06497	2529.361289	2390.740602	1280.68937	1179.384766	962.4897989
AT1G07645	0	0.788208566	0	0	0	0
AT1G07660	377.4114142	427.9972514	477.4648076	288.7443824	163.4790765	201.2738826
AT1G07670	862.8958956	945.0620709	808.0173667	2317.81205	2799.803744	2826.419499
AT1G07680	0	0	0	0	0	0
AT1G07690	0	0	0	0	0	0
AT1G07700	1129.70128	1176.795389	1197.505653	1160.215523	2231.219923	2248.353277
AT1G07705	728.6488825	727.5165066	694.4166164	620.0474607	585.6503181	499.8460403
AT1G07702	0	0	0	0	0	0
AT1G07710	16.04209591	15.76417132	13.66625567	11.785485	39.5224141	44.83351888
AT1G07720	1149.96498	950.5795308	1305.981558	1669.610375	904.5243409	711.6128741
AT1G04623	0	0	0	0	0	0
AT1G07725	0	0	0	0	0	0
AT1G07728	2.532962511	0	3.416563918	4.583244166	4.491183421	6.677332599
AT1G07740	76.83319618	106.4081564	89.68480286	170.8895325	99.70427194	97.29827502
AT1G07730	0	0	0	0	1.796473368	0
AT1G07745	209.3915676	207.2988529	209.26454	238.3286966	223.6609343	196.5043593
AT1G07747	0	0	0	0	0	0
AT1G07750	748.9125826	646.3310243	747.3733571	538.2038149	355.7017269	538.9561312
AT1G07760	0	0	0	0	0	0
AT1G07770	5466.1331	5977.773766	6067.817519	5363.705172	7126.609852	6816.602679
AT1G07780	165.4868841	227.7922756	186.2027336	279.5778941	195.8155971	195.5504547
AT1G07790	1027.538459	1045.952767	1050.593405	373.8617741	310.7898927	346.2673905
AT1G07795	0	0	0	1.309498333	0.898236684	0.953904657
AT1G07810	840.099233	752.7391807	757.6230489	1141.227797	1329.390293	1323.065759
AT1G07820	2111.646414	1808.938659	2176.351216	589.2742499	571.2785311	520.8319427
AT1G07830	347.0158641	368.0934004	327.1359952	826.9481973	1227.889547	700.1660183
AT1G07840	429.7593061	442.1850056	422.7997849	570.9412732	632.3586256	599.0521246
AT1G07850	0.844320837	0.788208566	0	6.547491665	15.27002363	16.21637917
AT1G07870	149.4447882	152.1242533	175.9530418	705.8196015	767.0941283	836.5743842
AT1G07860	0	0	0	0	0	0
AT1G07880	97.94121711	103.2553222	85.41409796	193.8057533	141.9213961	104.9295123
AT1G07885	0.844320837	4.729251397	5.978986857	68.74866249	60.18185784	31.47885368
AT1G07890	7278.889937	6263.105267	6070.379942	16411.28786	22218.78262	27455.28384
AT1G07900	10.97617088	2.364625699	19.64524253	266.4829108	303.6039992	111.6068449
AT1G07902	32.08419181	40.98684544	31.60321624	199.0437466	297.3163424	253.7386388
AT1G07901	23.64098344	18.91700559	15.37453763	16.36872916	43.11536084	10.49295123
AT1G07910	569.9165651	605.3441788	552.6292138	1356.640273	2071.333794	1614.00668
AT1G07920	3151.005364	4165.682272	3671.952071	2964.049477	3851.638902	4838.20442
AT1G07930	5428.982983	6142.509356	6150.669194	6176.903637	9775.509833	11071.97135
AT1G07940	2462.039561	2925.041989	2884.434088	2064.424122	2483.624432	3088.743279
AT1G07950	313.2430306	263.2616611	349.3436607	343.0885633	422.1712415	491.2608984
AT1G07960	544.58694	545.4403278	571.4203153	909.4465923	953.0291219	855.6524773
AT1G07970	393.4535101	427.9972514	369.8430442	544.7513066	587.4467914	515.1085148
AT1G07980	303.9555014	296.3664209	329.6984181	480.5858882	606.3097618	558.988129
AT1G07985	9.287529209	2.364625699	11.10383273	24.22571916	41.31888747	21.93980711
AT1G07990	1465.740973	1458.974056	1405.061911	1140.573048	1544.06886	1484.275646
AT1G08000	269.3383471	259.3206183	265.6378447	241.6024425	188.6297037	184.1035988
AT1G08005	0	0	0	0	0	0
AT1G08010	467.7537438	394.8924917	452.6947192	394.1589983	261.3868751	318.6041554
AT1G08030	518.412994	539.1346593	486.0062174	677.6653874	794.0412288	548.4951778
AT1G08035	5.065925023	3.152834265	5.978986857	3.928494999	3.592946737	2.861713971
AT1G08040	905.9562583	769.2915606	996.7825232	1210.631209	1051.835157	703.0277322
AT1G08050	81.8991212	78.03264805	67.47713739	63.51066915	61.08009452	84.89751447
AT1G08060	636.6179112	839.442123	629.501902	904.8633482	1142.557062	1230.537008
AT1G08065	0	0	0	0	0	0
AT1G08070	75.14455451	89.06756798	46.1236129	180.0560208	114.0760589	112.5607495
AT1G08080	3.377283349	0.788208566	4.270704898	5.892742499	3.592946737	1.907809314
AT1G08090	2.532962511	6.30566853	2.562422939	0.654749167	0	0.953904657
AT1G08100	0	0	0	0	0.898236684	0
AT1G08110	2610.640028	2258.217542	2870.767832	2920.181283	3880.382475	3972.058992
AT1G08115	16.88641674	21.28163129	14.52039665	20.95197333	20.65944374	22.89371177
AT1G08120	0	0	0	0.654749167	4.491183421	2.861713971
AT1G04643	0	0	0	0	0	0
AT1G08125	459.3105354	409.0802459	483.4437945	457.0149182	577.5661879	473.1367099
AT1G08130	959.9927919	1094.03349	931.0136678	898.3158565	567.6855844	980.6139874
AT1G08135	0	0	0	0	0	0
AT1G08140	0	0	0	0	0	0
AT1G08150	0	0	0	0.654749167	6.287656789	5.723427942
AT1G08160	139.3129381	133.2072477	148.6205304	41.90394666	24.25239047	21.93980711
AT1G08165	28.70690846	38.62221974	32.45735722	1.9642475	0	2.861713971
AT1G08170	1.688641674	6.30566853	3.416563918	0	2.694710052	7.631237256
AT1G08180	94.56393376	88.27935941	73.45612425	109.99786	91.62014178	70.58894462
AT1G08190	2723.779021	2610.546771	2625.629371	3083.868574	4293.57135	4137.084497
AT1G08200	5900.958331	5277.844559	6205.334217	4775.085672	6347.838647	10278.32268
AT1G08210	381.6330184	418.5387486	398.8838375	1209.97646	1686.888493	1424.179653
AT1G08220	152.8220715	208.0870615	166.557491	273.0304024	289.2322123	263.2776853
AT1G08230	229.6552677	201.7813929	323.7194313	880.637629	834.4618796	694.4425903
AT1G08240	0	0	0	0	0	0.953904657
AT1G08250	0	0	0	0	0	0.953904657
AT1G08260	459.3105354	954.5205737	434.7577586	345.7075599	436.5430285	333.86663
AT1G08270	36.305796	48.8689311	26.47837037	53.68943166	55.69067442	76.31237256
AT1G08280	214.4574926	260.8970354	263.9295627	316.8985966	175.1561534	257.5542574
AT1G08290	21.95234177	27.58729982	25.62422939	30.77321083	41.31888747	58.18818408
AT1G08300	99.62985878	131.6308306	112.7466093	804.0319765	832.6654062	718.2902067
AT1G08310	10.97617088	7.093877096	8.541409796	20.29722416	21.55768042	24.80152108
AT1G08315	0	0	0	0	0	0
AT1G04647	0	0	0	0	0	0
AT1G08320	2.532962511	0.788208566	0	1.309498333	3.592946737	1.907809314
AT1G04653	0	0	0	0	0	0
AT1G08340	47.28196688	26.01088268	33.3114982	14.40448166	31.43828394	40.06399559
AT1G08350	290.446368	281.3904581	287.8455101	515.2875941	276.6568987	244.1995922
AT1G08360	6227.710495	6799.087092	6194.230384	5686.496511	7577.524667	7918.362558
AT1G08370	634.0849487	541.499285	551.7750728	606.2977282	906.3208143	983.4757014
AT1G08380	99075.13999	75989.61145	99831.14355	27672.31877	42453.3604	45237.97445
AT1G08390	142.6902215	133.9954563	142.6415436	77.26040165	132.0407926	152.6247451
AT1G08400	153.6663924	186.0172216	197.3065663	299.2203691	423.9677149	370.1150069
AT1G08410	417.0944936	596.6738846	481.7355125	449.1579282	679.9651699	891.9008543
AT1G08420	1487.693315	1528.33641	1241.920984	1701.693084	2654.289402	2428.641257
AT1G08430	0	0.788208566	4.270704898	1.9642475	1.796473368	4.769523285
AT1G08440	6.754566697	12.61133706	2.562422939	3.273745833	11.67707689	2.861713971
AT1G08450	2603.041141	2293.686928	1946.587292	1406.40121	1096.746991	948.1812291
AT1G08460	702.4749365	509.1827338	521.8801385	865.5783982	1613.233085	1521.477928
AT1G08465	553.8744692	526.5233222	579.1075842	441.3009382	535.3490637	472.1828052
AT1G08470	634.0849487	489.4775196	601.3152496	309.6963558	247.9133248	261.369876
AT1G08480	1672.599578	1297.3913	1681.803589	1175.274754	1160.521796	974.8905595
AT1G08490	1906.47645	1584.299218	1634.825835	1725.918803	3460.905944	2855.990543
AT1G08500	172.2414508	163.9473818	248.5550251	94.93862915	61.97833121	52.46475614
AT1G08510	3236.281769	2793.411159	3009.992812	1708.895325	1006.923323	1281.093954
AT1G08520	9794.121711	8111.454355	9018.874604	3643.024363	4325.907871	4379.37628
AT1G08530	518.412994	387.010406	427.9246308	261.2449174	194.0191238	231.7988317
AT1G08540	4302.658986	4254.74984	4148.562738	2167.219741	2595.00578	2612.744856
AT1G08550	6335.783562	5232.128462	6397.515937	1348.783283	1847.672859	1707.489336
AT1G08560	676.3009906	410.656663	612.4190824	127.6760875	227.2538811	319.5580601
AT1G08570	3731.053779	2570.348134	3329.441538	1617.885191	1896.17764	3226.10555
AT1G08580	618.8871736	809.4901975	684.1669247	574.8697682	538.9420105	570.4349849
AT1G08590	0.844320837	0.788208566	0	0.654749167	0	0.953904657
AT1G08592	0	0	0	0	0	0
AT1G08600	685.5885198	767.7151435	675.6255149	1498.066093	2170.139829	1727.521334
AT1G08610	258.3621762	335.7768492	307.4907527	584.6910057	453.6095255	368.2071976
AT1G04657	0	0	0	0	0	0
AT1G08620	666.1691405	717.2697952	641.4598757	472.0741491	389.8347209	413.0407165
AT1G08630	2.532962511	3.941042831	2.562422939	3.928494999	8.084130157	2.861713971
AT1G08640	2887.577263	2852.526801	3080.886513	3631.238878	3714.208689	3037.232428
AT1G08645	0	0	0	0	0	0
AT1G08650	1172.761643	1148.419881	1106.96671	498.9188649	471.5742592	486.4913751
AT1G08660	1046.113517	1131.867501	1095.862877	1281.998868	1105.729358	776.4783908
AT1G08670	0	0	0	0	0	0
AT1G08680	818.1468912	811.0666146	811.4339306	1255.808901	1721.021487	1318.296236
AT1G08695	0	0	0	0	0	0
AT1G08700	602.0007569	548.5931621	609.0025185	1577.290742	2119.838575	1526.247451
AT1G08710	233.0325511	261.685244	277.5958184	438.0271924	474.2689692	448.3351888
AT1G08720	795.3502286	713.3287524	669.646528	981.4690006	1153.335902	1106.529402
AT1G08730	32.08419181	70.15056239	39.29048506	22.91622083	45.81007089	15.26247451
AT1G08750	450.867327	448.4906742	369.8430442	378.4450183	436.5430285	339.5900579
AT1G08760	404.429681	405.9274116	365.5723393	512.0138482	575.7697145	512.2468008
AT1G08770	319.9975973	256.167784	324.5735722	331.9578274	287.4357389	294.756539
AT1G08780	430.603627	521.0058623	516.7552927	345.7075599	314.3828394	277.5862552
AT1G08790	0	0	0	0	0.898236684	0
AT1G08800	522.6345982	744.8570951	586.794853	327.3745833	206.5944374	349.1291045
AT1G08810	159.5766382	261.685244	228.0556416	61.54642165	96.1113252	132.5927473
AT1G08820	863.7402164	789.7849833	877.202786	658.0229124	601.8185784	687.7652577
AT1G04667	0	0	0	0	0	0
AT1G08830	5770.932922	5685.348388	3375.565151	4001.172157	5001.381857	1397.470323
AT1G08840	274.4042721	440.6085885	274.1792544	161.7230441	200.3067806	310.9729182
AT1G08845	154.5107132	155.2770875	167.411632	223.924215	207.492674	217.4902618
AT1G08860	0.844320837	0.788208566	1.708281959	0	0.898236684	0.953904657
AT1G08870	0	0	0	0	0	0
AT1G08880	2445.997465	2189.643397	2466.759149	1548.481779	1491.072896	1187.611298
AT1G08890	2903.619359	2106.881497	3182.52929	728.0810732	971.8920922	586.6513641
AT1G08900	1089.17388	1187.042101	965.1793069	563.7390324	686.2528267	359.6220557
AT1G08910	486.3288022	770.8679777	497.1100501	944.8030473	1610.538375	2014.646636
AT1G04673	0	0	0	0	0	0
AT1G04677	0	0	0	0	0	0
AT1G04683	0	0	0	0	0	0
AT1G08920	555.5631109	676.2829498	860.1199665	517.9065907	517.3843301	631.4848829
AT1G08930	2115.868018	2974.699129	1721.094074	364.6952858	285.6392656	546.5873685
AT1G08940	75.98887534	91.43219368	76.01854718	32.73745833	25.15062716	68.68113531
AT1G08950	0	0	0	0	0	0
AT1G08960	288.7577263	339.717892	320.3028673	320.8270916	223.6609343	257.5542574
AT1G08970	1099.30573	1030.976805	1113.799837	726.7715749	684.4563533	852.7907634
AT1G08980	3160.292893	2512.808909	2792.186862	3093.689812	3311.798654	2131.976908
AT1G08985	0	0	0	0	0	0
AT1G08990	0	2.364625699	0	0	0	0
AT1G09000	95.4082546	95.37323651	87.9765209	94.28387998	74.55364478	79.17408653
AT1G09010	2294.019715	2146.291926	2264.327737	1462.054889	1547.661807	1496.676407
AT1G09020	1346.691735	1391.976328	1205.192922	1001.111476	1076.087548	1238.168245
AT1G09030	0	0	0	0	0	0
AT1G09040	111.4503505	123.7487449	134.1001338	88.39113748	45.81007089	44.83351888
AT1G09050	135.9356548	160.0063389	141.7874026	147.9733116	85.33248499	101.1138936
AT1G09060	948.1723001	1172.854346	899.4104515	1384.794487	1518.019996	1740.875999
AT1G09070	1329.805319	1841.255211	1209.463627	6146.130426	9751.257443	17306.69219
AT1G09080	87.80936706	70.93877096	9.395550776	5.892742499	17.066497	194.59655
AT1G09090	0.844320837	0	0	0	0.898236684	5.723427942
AT1G09100	772.553566	628.9904358	601.3152496	1214.559704	1797.371605	1471.874886
AT1G09110	0	0	0	0.654749167	0.898236684	0.953904657
AT1G09130	5480.486554	4737.921691	5390.483722	3146.724494	4507.351681	4762.845952
AT1G09140	1533.28664	1553.559084	1618.597156	5380.073901	10270.43825	8607.08172
AT1G09150	862.0515747	826.0425774	961.762743	1217.83345	1456.041665	1196.19644
AT1G09155	4.221604186	5.517459963	3.416563918	26.84471583	26.04886384	39.11009094
AT1G09157	0.844320837	1.576417132	1.708281959	21.6067225	22.4559171	60.09599339
AT1G09160	816.4582495	986.0489163	999.3449461	1119.621075	1389.57215	1417.50232
AT1G09170	54.88085442	52.80997394	58.93572759	36.66595333	35.03123068	25.75542574
AT1G09176	0	1.576417132	0	1.9642475	4.491183421	1.907809314
AT1G09180	47.28196688	66.99772813	65.76885543	140.1163216	44.91183421	94.43656104
AT1G09190	68.38998781	106.4081564	84.55995698	243.56669	132.0407926	125.9154147
AT1G09195	377.4114142	334.9886406	312.6155985	137.497325	119.465479	153.5786498
AT1G09200	1890.434354	1626.074272	1893.630552	85.77214082	42.21712415	202.2277873
AT1G09210	3639.867129	4105.778421	4144.292033	11667.63015	11959.12321	11838.9107
AT1G09220	43.90468353	67.78593669	61.49815053	98.21237498	17.066497	20.98590245
AT1G09230	282.0031596	319.2244693	280.1582413	414.4562224	439.2377385	407.3172885
AT1G09240	11.82049172	16.55237989	34.16563918	4.583244166	18.86297037	22.89371177
AT1G09245	0	0	0	0	0	0
AT1G04687	0	0	0	0	0	0
AT1G04693	0	0	0	0	0	0
AT1G09250	392.6091893	483.9600596	341.6563918	338.5053191	97.90779857	129.7310334
AT1G09260	0	0	0	0	0	0
AT1G09270	1428.590856	1338.378145	1460.581075	956.5885323	1242.261334	1717.028383
AT1G09280	368.9682058	413.0212887	369.8430442	453.0864232	635.9515724	505.5694682
AT1G09290	219.5234177	267.2027039	257.9505758	130.9498333	118.5672423	158.3481731
AT1G09300	162.1096007	261.685244	219.5142318	224.5789641	215.5768042	218.4441665
AT1G09310	31280.39838	26963.03863	41983.59157	20004.55129	11111.18778	18528.64406
AT1G09320	210.2358885	271.9319553	280.1582413	407.2539816	492.2337029	416.8563351
AT1G09330	997.9872295	882.7935941	915.6391301	775.8777623	990.7550626	923.379708
AT1G09340	24292.79913	18825.57339	24685.52845	6751.773405	15148.76168	22935.68357
AT1G09350	1988.375572	2158.115054	3052.699861	108.0336125	335.0422832	307.1572996
AT1G09360	0	0	0	0	0	0
AT1G09370	2.532962511	3.152834265	3.416563918	0	0	0
AT1G09380	0	0	0	0.654749167	0	0
AT1G09390	533.6107691	488.689311	525.2967025	37.97545166	37.72594073	47.69523285
AT1G04697	1.688641674	0.788208566	0.85414098	0	0	0
AT1G09400	7.598887534	4.729251397	9.395550776	8.511739165	5.389420105	16.21637917
AT1G09410	32.08419181	48.08072254	48.68603584	49.76093666	8.982366841	10.49295123
AT1G09415	563.1619984	434.30292	573.9827383	308.3868574	278.4533721	250.8769248
AT1G09420	77.67751702	59.90385103	75.1644062	88.39113748	71.85893473	72.49675393
AT1G09421	0	0.788208566	0	0	0	0
AT1G09430	2555.759174	1991.803047	2281.410556	1094.740606	1643.773132	1949.781119
AT1G09440	288.7577263	305.8249237	374.1137491	198.3889975	185.9349936	222.2597851
AT1G09450	113.1389922	117.4430764	113.6007503	38.63020083	34.132994	27.66323505
AT1G09460	36.305796	37.04580261	42.70704898	28.80896333	26.04886384	28.61713971
AT1G09470	109.7617088	126.9015792	110.1841864	75.29615415	37.72594073	28.61713971
AT1G09480	43.0603627	26.79909125	39.29048506	25.53521749	16.16826031	20.98590245
AT1G09483	0	0	0	0	0.898236684	0
AT1G09490	1081.574992	925.3568567	999.3449461	1118.311576	1251.243701	1064.557597
AT1G09500	45.59332521	59.11564246	42.70704898	43.86819416	89.82366841	26.7093304
AT1G09510	0	0	0.85414098	0.654749167	0	0
AT1G09520	314.9316723	257.7442011	263.9295627	504.8116074	352.1087802	345.3134858
AT1G09530	341.949939	249.8621155	377.530313	1459.435892	1061.715761	954.8585617
AT1G04703	0	0	0	0	0	0
AT1G09540	8.443208372	0	2.562422939	9.166488331	0.898236684	6.677332599
AT1G09550	0	0	0	0	0	0
AT1G09560	739.6250534	619.531933	640.6057347	650.1659224	679.0669332	628.623169
AT1G09570	2196.078497	2151.021177	1974.773945	1883.058603	3080.951827	2767.27741
AT1G09575	99.62985878	100.8906965	99.08035363	55.65367916	40.42065079	49.60304216
AT1G09580	269.3383471	248.2856984	286.1372282	296.6013724	213.7803308	144.9935079
AT1G09590	2574.334233	3338.851486	2721.293161	1716.097565	1740.782694	2129.115194
AT1G09600	44.74900437	44.13967971	36.72806212	28.15421416	21.55768042	21.93980711
AT1G09610	1.688641674	0.788208566	1.708281959	0.654749167	3.592946737	3.815618628
AT1G04707	0	0	0	0	0	0
AT1G09620	3590.89652	3995.429222	3355.919909	3914.090518	4289.080167	4556.802547
AT1G09625	0	0	0	0	0	0
AT1G09630	671.2350655	647.1192328	706.3745901	227.85271	138.3284494	214.6285478
AT1G09640	5290.514366	5388.981967	5099.221648	6507.551966	9492.565278	10103.75813
AT1G09645	471.975348	462.6784284	461.236129	389.5757541	344.9228867	355.8064371
AT1G09650	10.97617088	7.093877096	8.541409796	11.785485	12.57531358	5.723427942
AT1G04713	0	0	0	0	0	0
AT1G09660	780.9967744	775.5972291	704.6663082	1572.052749	1615.927795	1286.817382
AT1G04717	0	0	0	0	0	0
AT1G09665	0	0	0.85414098	1.9642475	0	0
AT1G09680	93.71961292	97.73786221	80.28925208	193.1510041	114.0760589	104.9295123
AT1G09690	6068.133857	6951.211345	6085.75448	6322.257952	9694.668532	7752.383148
AT1G09700	233.0325511	241.1918213	253.6798709	561.7747849	827.2759861	590.4669827
AT1G09710	211.0802093	212.0281043	216.0976678	914.0298365	1201.840683	891.9008543
AT1G09720	0	0	0	0.654749167	3.592946737	5.723427942
AT1G09730	961.6814335	1068.810816	922.472258	1086.883616	1206.331867	1024.493602
AT1G09740	201.7926801	199.4167672	172.5364779	176.1275258	202.1032539	243.2456875
AT1G09750	5807.238718	6175.614116	5403.295837	828.2576957	944.9449917	781.2479141
AT1G09760	1084.107955	1120.832581	1176.152129	1058.729402	1117.406435	1196.19644
AT1G09770	2783.7258	2818.633833	2946.78638	3420.409646	5875.366151	4430.887132
AT1G09780	3616.226146	3188.30365	3618.14119	1074.443382	1116.508198	1764.723615
AT1G09790	0	0	0	0	0	0
AT1G09794	75.14455451	74.09160522	84.55995698	53.03468249	88.02719505	111.6068449
AT1G09795	3762.29365	2950.264663	3576.288282	4259.798077	6135.854789	3618.160364
AT1G04723	2.532962511	2.364625699	5.124845878	12.44023416	15.27002363	41.97180491
AT1G09800	123.2708422	145.0303762	137.5166977	253.3879274	270.3692419	239.4300689
AT1G04733	0	0	0	0	0	0
AT1G09810	247.3860053	321.589095	258.8047168	565.0485307	758.1117614	579.9740315
AT1G09812	22.7966626	27.58729982	25.62422939	26.84471583	22.4559171	21.93980711
AT1G09815	553.0301483	625.049393	496.2559091	527.0730791	416.7818214	382.5157675
AT1G09820	159.5766382	165.5237989	154.5995173	136.8425758	36.82770405	62.95770736
AT1G09830	993.7656253	1187.830309	948.9506283	1717.407064	1996.780149	2055.664536
AT1G09840	1210.75608	1102.703784	1187.255962	646.2374274	494.928413	600.0060293
AT1G09850	901.7346541	768.503352	907.0977203	1261.046895	1898.87235	1614.960584
AT1G04737	0	2.364625699	0.85414098	3.273745833	3.592946737	10.49295123
AT1G09860	0	0.788208566	0	0.654749167	0	2.861713971
AT1G04743	0	0	0	0	0	0
AT1G09870	821.5241746	655.0013185	813.1422126	917.9583315	1150.641192	1186.657393
AT1G09880	8.443208372	7.882085662	11.95797371	4.583244166	3.592946737	2.861713971
AT1G04747	0	0	0	0	0	0
AT1G09890	54.03653358	40.98684544	43.56118996	46.48719082	40.42065079	37.20228162
AT1G09900	821.5241746	866.2412142	802.8925208	782.425254	552.4155607	516.0624194
AT1G09910	534.4550899	457.1609684	499.6724731	216.067225	188.6297037	248.0152108
AT1G09920	664.4804988	578.5450876	749.0816391	519.8708382	539.8402472	638.1622155
AT1G09930	0	1.576417132	0	0	0	0.953904657
AT1G09932	65.01270446	84.33831658	18.79110155	0.654749167	2.694710052	10.49295123
AT1G09935	0	0	0	0	0	0
AT1G09940	509.9697856	499.724231	452.6947192	411.1824766	450.9148154	750.7229651
AT1G09950	13.50913339	14.97596276	26.47837037	259.9354191	1006.025086	1863.9297
AT1G09960	103.851463	122.9605363	99.08035363	206.9007366	232.6433012	199.3660733
AT1G04753	0	0	0	0	0	0
AT1G09970	1341.62581	1814.456119	1341.001338	3284.221819	4708.556698	6053.478953
AT1G09980	976.8792086	1163.395844	864.3906713	1010.277964	865.9001635	754.5385837
AT1G09995	103.0071421	93.00861081	99.93449461	158.4492983	93.41661515	110.6529402
AT1G10000	41.37172102	35.46938548	35.87392114	31.42795999	24.25239047	16.21637917
AT1G10010	1.688641674	0.788208566	0	0	0.898236684	0
AT1G10020	775.0865285	904.863434	890.0149007	123.7475925	114.9742956	303.3416809
AT1G10030	322.5305598	346.8117691	351.0519426	295.9466233	249.7097982	251.8308295
AT1G10040	65.8570253	78.03264805	49.54017682	127.6760875	220.0679876	241.3378782
AT1G10050	384.1659809	447.7024656	318.5945854	809.924719	2181.816906	1262.969766
AT1G10060	607.9110028	701.5056239	858.4116845	120.4738466	123.9566624	134.5005566
AT1G10070	5.065925023	11.82312849	11.95797371	7.202240832	9.880603525	14.30856986
AT1G10090	2182.569364	2236.147702	2354.01254	2206.504691	2937.233957	2591.758953
AT1G10095	195.0381134	166.3120075	190.4734384	313.6248508	340.4317033	271.8628272
AT1G10100	2.532962511	0.788208566	2.562422939	1.309498333	0.898236684	0.953904657
AT1G04763	0	0.788208566	0	0	0	0
AT1G10110	2.532962511	3.152834265	0.85414098	1.9642475	0	4.769523285
AT1G04767	0	0	0	0	0	0
AT1G10120	378.255735	387.010406	380.9468769	299.2203691	218.2715142	206.9973106
AT1G04773	0	0	0	0	0	0
AT1G10130	1082.419313	1055.41127	913.0767072	1277.415624	988.0603525	1090.313023
AT1G10140	111.4503505	81.18548232	130.6835699	115.2358533	178.7491001	145.9474125
AT1G10150	0	0	0	0	0	0
AT1G10155	10.13185005	5.517459963	2.562422939	7.856989998	19.76120705	35.29447231
AT1G10170	1069.754501	1220.14686	955.7837562	2662.86486	8226.051553	20465.07051
AT1G10180	600.3121152	676.2829498	579.9617251	559.8105374	666.4916196	682.0418298
AT1G10190	0	0	0	0	0	0
AT1G10200	4440.283283	3974.935799	4783.189486	2834.409142	2500.690929	1737.06038
AT1G10210	402.7410393	334.9886406	339.9481099	320.1723424	379.9541174	268.0472086
AT1G10220	0.844320837	0.788208566	0.85414098	1.9642475	4.491183421	2.861713971
AT1G10225	0	0	0	9.821237498	12.57531358	6.677332599
AT1G10230	168.8641674	172.617676	175.9530418	322.7913391	336.8387566	395.8704327
AT1G10240	289.6020471	277.4494153	255.3881529	573.5602699	319.7722596	265.1854947
AT1G10250	0	0	0	0	0	0
AT1G04783	0	0	0	0	0	0
AT1G10270	280.3145179	405.139203	257.9505758	553.2630457	416.7818214	489.353089
AT1G10280	171.3971299	159.2181304	120.4338781	202.9722416	172.4614434	205.0895013
AT1G10290	2095.604318	2162.844306	2067.875312	1520.327565	1432.687511	1681.73391
AT1G10300	0.844320837	0	1.708281959	2.618996666	0	0
AT1G10310	695.7203698	630.566853	638.0433118	616.1189657	672.7792764	655.3324994
AT1G10320	425.5377019	576.1804619	453.5488602	505.4663566	651.221596	727.8292533
AT1G10330	56.56949609	48.8689311	49.54017682	56.96317749	25.15062716	25.75542574
AT1G10340	76.83319618	86.70294228	51.24845878	7.856989998	11.67707689	17.17028383
AT1G10350	480.4185563	423.268	481.7355125	419.0394666	286.5375022	448.3351888
AT1G10360	1396.506665	1303.696968	1430.686141	1454.852648	1464.125795	1992.706829
AT1G10370	346.1715432	461.8902198	664.5216821	572.9055207	1876.416433	6233.766934
AT1G10380	159.5766382	156.0652961	196.4524253	173.5085291	178.7491001	111.6068449
AT1G10385	0	0	0.85414098	0	0	0.953904657
AT1G04787	0	0	0	0	0	0
AT1G10390	1847.373992	2087.964492	1723.656497	2585.604459	4745.384402	4256.32258
AT1G10395	0	0	0	0	0	0
AT1G10400	0	0	1.708281959	2.618996666	7.185893473	10.49295123
AT1G10410	661.9475363	782.6911062	899.4104515	959.8622781	1644.671369	1427.041367
AT1G04793	0.844320837	0.788208566	0	0	0	0
AT1G10417	66.70134614	49.65713967	56.37330465	22.91622083	26.94710052	26.7093304
AT1G10430	732.8704867	679.4357841	718.3325638	538.2038149	596.4291583	582.8357454
AT1G10440	0	0	0	0	0	0
AT1G10450	626.4860612	941.121028	663.6675411	1731.156796	1782.999818	1720.844001
AT1G10455	0	0	0	0	0	0
AT1G10460	32.92851265	47.29251397	32.45735722	5.892742499	13.47355026	7.631237256
AT1G10470	4335.587499	3924.490451	3382.398279	660.641909	494.928413	748.8151558
AT1G10480	1.688641674	4.729251397	3.416563918	1.309498333	2.694710052	1.907809314
AT1G10490	759.8887534	1046.740976	737.1236654	1434.555424	1150.641192	1146.593398
AT1G10500	1307.852977	1014.424425	1150.5279	1472.530876	2815.073768	2205.427567
AT1G10510	1766.319191	1724.600343	1684.366012	2241.206397	2192.595746	2091.912913
AT1G10520	31.23987097	40.98684544	34.16563918	99.52187331	350.3123068	244.1995922
AT1G10522	1182.893493	1540.159538	1351.25103	2749.946499	3432.16237	2012.738826
AT1G04797	10.97617088	20.49342272	7.687268816	26.84471583	35.92946737	29.57104437
AT1G10530	5.91024586	6.30566853	5.124845878	10.47598666	8.084130157	10.49295123
AT1G04803	0	0	0	0	0	0
AT1G10540	6.754566697	17.34058846	15.37453763	11.13073583	4.491183421	7.631237256
AT1G10550	11.82049172	11.82312849	7.687268816	5.892742499	0.898236684	0.953904657
AT1G10560	75.14455451	65.42131099	70.03956033	242.2571916	24.25239047	77.26627722
AT1G10570	698.2533323	765.3505178	691.0000525	432.7891991	376.3611707	368.2071976
AT1G10580	946.4836585	948.2149051	994.2201002	834.8051873	1032.07395	1705.581527
AT1G10585	2.532962511	3.152834265	15.37453763	7.856989998	2.694710052	5.723427942
AT1G10586	0	0	0	0	0	0
AT1G10588	0	0	0	0	0	0
AT1G10590	2383.517723	2039.095561	2356.574963	1642.765659	2740.520123	2975.228625
AT1G10600	646.7497613	732.245758	735.4153834	1058.729402	1752.459771	1335.46652
AT1G10610	288.7577263	274.296581	263.9295627	309.0416066	419.4765315	279.4940645
AT1G10620	0	0	0	0	0	0.953904657
AT1G10630	1955.447059	1703.318712	2049.938351	953.9695356	746.4346845	1196.19644
AT1G04807	0	0	0	0	0	1.907809314
AT1G10640	740.4693742	573.0276276	799.4759569	366.0047841	200.3067806	110.6529402
AT1G10650	248.2303261	274.296581	293.824497	634.4519424	896.4402108	841.3439075
AT1G04813	0	0	0	0	0	0
AT1G10657	308.1771056	458.7373855	451.8405782	153.8660541	133.8372659	169.7950289
AT1G10660	661.9475363	624.2611844	632.0643249	1532.767799	1809.946919	1362.17585
AT1G10670	5033.840831	4462.836902	5194.031297	2762.386734	3471.684784	4671.271105
AT1G10680	0	0	0	1.309498333	0	2.861713971
AT1G10682	607.9110028	743.2806779	879.765209	106.069365	220.0679876	445.4734748
AT1G10690	36.305796	44.92788827	36.72806212	26.18996666	11.67707689	20.0319978
AT1G10700	564.8506401	539.1346593	556.8999187	521.8350857	390.7329576	392.054814
AT1G10710	12.66481256	24.43446555	14.52039665	9.821237498	3.592946737	3.815618628
AT1G10715	0	0	0	0.654749167	0	0
AT1G10717	0	0	0	0	0	0
AT1G10720	646.7497613	669.9772813	690.1459115	450.4674266	557.8049808	578.0662222
AT1G10730	221.2120593	204.9342272	204.1396941	267.1376599	201.2050172	160.2559824
AT1G10740	626.4860612	539.9228678	532.9839713	749.6877957	1190.163606	1705.581527
AT1G10745	0	0	0	0	0	0
AT1G10747	0	0	0	0.654749167	0.898236684	0
AT1G10750	53.19221274	73.30339666	56.37330465	96.90287665	80.84130157	64.86551668
AT1G04817	0	1.576417132	0.85414098	1.9642475	0	0
AT1G10760	35891.23447	26476.71395	33492.57609	25698.90479	25312.30976	12881.52849
AT1G10770	33.77283349	32.31655121	55.51916367	18.98772583	1.796473368	10.49295123
AT1G10780	157.0436757	172.617676	172.5364779	128.3308366	39.5224141	19.07809314
AT1G10790	13.50913339	18.91700559	13.66625567	29.46371249	23.35415379	20.98590245
AT1G10800	7.598887534	8.670294228	10.24969176	11.785485	8.982366841	11.44685588
AT1G10810	11.82049172	7.882085662	11.95797371	49.10618749	133.8372659	121.1458914
AT1G10820	554.71879	643.9663986	562.8789056	821.0554548	843.4442464	696.3503996
AT1G10830	1158.408189	895.4049312	1036.073008	1044.97967	2227.626977	1965.043593
AT1G10840	2683.25162	2674.391665	2549.610824	3208.925665	4617.834793	4271.585054
AT1G04823	0	0	0	0	0	0
AT1G10850	412.8728894	434.30292	434.7577586	240.2929441	132.9390293	195.5504547
AT1G10865	216.1461343	244.3446555	269.9085496	301.8393658	473.3707325	409.2250979
AT1G04827	5.91024586	2.364625699	2.562422939	15.05923083	13.47355026	26.7093304
AT1G10870	764.1103576	784.2675234	705.5204491	502.8473599	659.3057262	606.6833619
AT1G10875	0	0.788208566	0	0	0	0
AT1G10880	0	0	0	0	0	0
AT1G10890	1463.208011	1417.987211	1422.998872	1797.941211	1830.606362	1591.112968
AT1G10900	903.4232958	1226.452529	1182.131116	866.8878965	1200.942447	1126.5614
AT1G10910	1405.794194	1364.389028	1293.169443	1551.755525	1708.446173	1465.197553
AT1G10920	385.8546226	368.881609	408.2793882	272.3756533	235.3380112	188.8731221
AT1G10930	788.5956619	1022.30651	828.5167502	329.3388308	406.9012179	696.3503996
AT1G10940	2410.53599	2072.988529	2429.176946	2928.693022	2988.433448	2652.808851
AT1G10950	3316.492248	2907.701401	3235.486031	3591.953928	4248.659516	3871.899003
AT1G10960	3455.805186	2725.625222	2884.434088	14964.2922	21044.78727	24076.55354
AT1G10970	244.8530428	223.0630242	193.8900024	394.8137474	715.8946373	1468.059267
AT1G10980	5.065925023	7.093877096	6.833127837	7.856989998	8.982366841	132.5927473
AT1G10990	51.50357107	53.5981825	53.81088171	3.928494999	0.898236684	6.677332599
AT1G11000	171.3971299	219.1219814	163.1409271	524.4540824	340.4317033	192.6887407
AT1G11010	0	0	0	0	0	0
AT1G11020	423.8490603	360.9995233	395.4672736	354.2192991	292.825159	231.7988317
AT1G11030	0	0	0	0	0	0
AT1G11040	0	0.788208566	0	0	0	0
AT1G11050	0	0	0	0	0	0
AT1G04833	0	0	0	0	0	0
AT1G11060	408.6512852	500.5124395	375.822031	539.5133132	676.3722232	736.4143952
AT1G11070	33.77283349	45.71609684	53.81088171	52.37993332	27.84533721	28.61713971
AT1G11080	37.99443767	125.325162	93.10136678	77.91515082	212.8820941	105.8834169
AT1G04837	0.844320837	0	0	0	1.796473368	0
AT1G11090	0	0	0	0	0	0
AT1G11100	10.97617088	15.76417132	13.66625567	138.8068233	310.7898927	295.7104437
AT1G11110	0	0	0	0	0	0
AT1G11112	31.23987097	32.31655121	28.18665233	11.13073583	3.592946737	3.815618628
AT1G11120	70.07862948	74.87981379	69.18541935	50.41568582	23.35415379	23.84761643
AT1G11125	10.97617088	14.18775419	15.37453763	18.33297666	8.982366841	7.631237256
AT1G11130	536.9880524	532.8289907	484.2979354	934.3270606	789.5500454	627.6692643
AT1G11145	0	0	0	0	0	0.953904657
AT1G11160	63.32406279	88.27935941	59.78986857	114.5811041	116.7707689	93.48265639
AT1G11170	127.4924464	109.5609907	134.1001338	130.9498333	84.43424831	63.91161202
AT1G11175	309.8657472	204.9342272	344.2188148	371.8975266	435.6447918	326.2353927
AT1G11180	433.1365895	364.1523576	439.8826045	404.6349849	478.7601526	406.3633839
AT1G11185	0.844320837	14.97596276	0.85414098	22.26147166	4.491183421	7.631237256
AT1G11190	84.43208372	31.52834265	71.74784229	33.39220749	27.84533721	41.97180491
AT1G11200	499.8379356	468.1958883	480.8813715	227.1979608	188.6297037	129.7310334
AT1G11210	1033.448705	684.953244	1019.84433	2037.579406	447.3218687	402.5477653
AT1G11220	71.76727116	52.02176537	52.95674073	21.6067225	8.982366841	6.677332599
AT1G11230	0	0	0	0.654749167	0.898236684	0.953904657
AT1G11240	677.9896322	740.1278437	772.9975865	917.3035823	1304.239665	1132.284828
AT1G11250	0	0	0	0	0	0
AT1G11260	2462.883882	1747.458391	2680.294394	337.8505699	397.9188511	564.711557
AT1G11270	56.56949609	46.50430541	55.51916367	187.2582616	1000.635666	1301.125952
AT1G11280	768.3319618	813.4312403	846.4537108	1117.656827	750.0276313	641.9778342
AT1G11290	249.074647	339.717892	258.8047168	350.9455533	284.7410289	234.6605456
AT1G11300	83.58776288	69.36235383	80.28925208	44.52294332	45.81007089	55.32647011
AT1G11303	317.4646348	314.4952179	283.5748052	134.2235791	95.21308852	81.08189585
AT1G11310	5639.218871	3988.335345	3886.341457	2106.982818	1880.907617	1323.065759
AT1G11320	151.1334299	152.9124618	167.411632	131.6045825	116.7707689	123.0537008
AT1G11330	1212.444722	1168.913304	916.4932711	678.9748857	459.8971823	391.1009094
AT1G11340	50.65925023	63.0566853	70.03956033	20.95197333	28.74357389	39.11009094
AT1G11350	1644.736991	1814.456119	1346.980325	856.4119098	753.620578	641.0239295
AT1G11360	839.2549121	743.2806779	872.9320811	524.4540824	383.5470641	357.7142464
AT1G11362	1.688641674	0	0	0.654749167	0	0.953904657
AT1G11370	0	0	0.85414098	0	0	0.953904657
AT1G11380	173.0857716	170.2530503	213.5352449	194.4605025	203.8997273	240.3839736
AT1G11390	428.0706644	472.9251397	401.4462604	485.8238816	510.1984366	564.711557
AT1G11400	347.8601849	379.1283203	367.2806212	543.4418082	1084.171678	1032.124839
AT1G04847	0	0	0	0	0	0
AT1G11410	841.7878746	928.509691	1048.030982	1244.023416	2281.521178	1600.652014
AT1G11420	67.54566697	92.22040224	68.33127837	84.46264248	95.21308852	110.6529402
AT1G11430	3962.397689	3969.418339	3921.361237	4136.050485	6272.386765	5161.578099
AT1G11440	441.5797978	418.5387486	547.5043679	389.5757541	177.8508635	218.4441665
AT1G11450	32.08419181	34.68117691	52.95674073	43.86819416	15.27002363	16.21637917
AT1G11460	2.532962511	3.152834265	2.562422939	5.237993332	0	0.953904657
AT1G11470	0	0	0	0	0	0
AT1G11475	689.810124	878.8525513	797.7676749	1479.733116	1428.196328	1007.323318
AT1G11480	1123.791034	1109.009453	1154.798604	1493.482849	2601.293437	2844.543687
AT1G11490	5.91024586	12.61133706	5.124845878	1.9642475	0	0.953904657
AT1G11500	11.82049172	5.517459963	7.687268816	3.928494999	2.694710052	0.953904657
AT1G11510	0	0	0	0	0.898236684	0
AT1G11520	0	0	0	0	0.898236684	0.953904657
AT1G11530	1258.038047	1009.695173	1556.244865	332.6125766	521.8755135	475.9984239
AT1G04853	7.598887534	11.82312849	16.22867861	2.618996666	4.491183421	4.769523285
AT1G11540	0.844320837	1.576417132	0	15.05923083	4.491183421	3.815618628
AT1G11545	513.347069	498.9360224	464.6526929	153.8660541	72.75717142	155.4864591
AT1G11550	0	0	0	0	0	0
AT1G11560	0	0	0	0	1.796473368	1.907809314
AT1G11570	18.57505842	10.24671136	18.79110155	7.856989998	3.592946737	10.49295123
AT1G11572	0	0	0	0	0	0.953904657
AT1G11580	269.3383471	422.4797915	452.6947192	330.6483291	114.0760589	138.3161753
AT1G04857	0	0	0	0	0	0
AT1G11590	0	0.788208566	0	0.654749167	0	0
AT1G11591	0	0	0	1.309498333	1.796473368	1.907809314
AT1G11592	91.18665041	84.33831658	70.89370131	222.6147166	245.2186148	223.2136897
AT1G11593	0	0	0	0	0	0
AT1G11600	423.8490603	443.7614228	392.9048506	326.0650849	296.4181058	231.7988317
AT1G11608	0	0	0	0	0	0
AT1G11610	0	0	0	0	0	0
AT1G11620	0	0	0	0	0	0
AT1G11630	319.9975973	319.2244693	323.7194313	400.0517408	343.1264133	303.3416809
AT1G11640	0	0	0	0.654749167	0.898236684	0
AT1G11650	6115.415824	6065.264917	5653.559144	2251.027635	4153.446427	6541.878138
AT1G11655	0	0.788208566	0	0.654749167	0	0
AT1G11660	1176.138926	1179.948224	1181.276975	1797.286462	2251.879367	2359.006217
AT1G11670	120.7378797	150.5478361	139.2249797	128.3308366	52.09772768	55.32647011
AT1G04863	0	0	0	0	0	0
AT1G11680	2167.371589	1956.333661	2162.68496	1847.047399	1659.043156	1756.138474
AT1G11684	0	0	0	0	0	0
AT1G11690	0	0	0	1.309498333	0	0.953904657
AT1G04867	0	0	0	0	0	0
AT1G11700	242.3200803	165.5237989	202.4314122	231.781205	209.2891474	188.8731221
AT1G11710	58.25813776	101.678905	58.93572759	328.6840816	293.7233957	227.983213
AT1G11720	1523.15479	1326.555017	1384.562528	440.6461891	370.0735139	654.3785947
AT1G04873	0	0	0	0	0	0
AT1G11730	51.50357107	75.66802235	66.62299641	57.61792666	48.50478094	36.24837697
AT1G04877	22.7966626	16.55237989	21.35352449	75.29615415	44.91183421	35.29447231
AT1G11735	5.91024586	1.576417132	7.687268816	58.27267582	39.5224141	25.75542574
AT1G11740	27.86258763	26.79909125	33.3114982	2.618996666	0	3.815618628
AT1G11750	4280.706644	3594.231062	3952.964454	3796.235668	5518.766187	3926.271568
AT1G04883	0	1.576417132	0	0.654749167	0	0
AT1G11755	316.6203139	342.8707263	305.7824707	369.9332791	302.7057626	253.7386388
AT1G11760	162.9539216	159.2181304	148.6205304	189.2225091	192.2226504	157.3942684
AT1G11765	0	0	0	0	0	0
AT1G11770	0	0	0	0	0	0.953904657
AT1G04887	0	0	0	0	0	0
AT1G11780	338.5726557	364.9405661	337.3856869	454.3959216	473.3707325	391.1009094
AT1G11785	15.19777507	0.788208566	10.24969176	13.09498333	17.066497	13.3546652
AT1G11790	932.1302042	864.6647971	818.2670585	946.1125456	1097.645228	1384.115657
AT1G11800	282.0031596	285.331501	276.7416774	482.5501357	328.7546264	279.4940645
AT1G11810	1.688641674	1.576417132	0	0	0	0
AT1G11820	1318.829148	1780.563151	1363.209003	1226.999938	1565.62654	2669.02523
AT1G04893	7.598887534	5.517459963	3.416563918	11.13073583	8.084130157	13.3546652
AT1G11840	7952.657965	6399.465349	9773.081089	20374.48456	16197.00389	11746.38195
AT1G11850	627.330382	535.1936164	838.766442	180.0560208	209.2891474	365.3454836
AT1G11860	32899.80574	23347.52594	26761.94517	17868.10475	23237.38302	29716.99178
AT1G11870	1105.215976	1099.55095	1014.719484	523.1445841	525.4684602	752.6307744
AT1G04897	0	0	0	0	0	0
AT1G04907	2.532962511	0.788208566	1.708281959	4.583244166	1.796473368	3.815618628
AT1G11880	219.5234177	194.6875159	182.7861696	282.8516399	327.8563897	326.2353927
AT1G11890	980.2564919	1006.542339	898.5563105	692.7246182	540.7384838	809.8650538
AT1G04913	0.844320837	0.788208566	0.85414098	10.47598666	44.01359752	67.72723065
AT1G11900	15.19777507	25.22267412	26.47837037	23.57097	17.96473368	21.93980711
AT1G04917	0	0	0	0	0	0
AT1G11905	268.4940262	258.5324097	269.0544086	228.5074591	136.531976	165.9794103
AT1G11910	13853.6163	10989.20383	13348.51523	15670.76655	26524.92928	16195.39327
AT1G11915	16.88641674	20.49342272	16.22867861	6.547491665	7.185893473	6.677332599
AT1G11920	0	0	0	0	0	0
AT1G11925	2.532962511	3.152834265	2.562422939	1.309498333	0	0.953904657
AT1G11930	1555.238982	1390.399911	1809.924736	684.8676282	1003.330376	1076.958358
AT1G11940	140.157259	153.7006704	124.704583	235.0549508	156.293183	132.5927473
AT1G11950	221.2120593	223.8512328	191.3275794	458.3244166	384.4453008	362.4837697
AT1G11960	508.281144	507.6063166	417.674939	2096.506831	2645.307035	3576.188559
AT1G11970	0	0	0	1.309498333	0.898236684	0
AT1G11980	0	0	0	5.237993332	0	0
AT1G11990	38.83875851	20.49342272	51.24845878	22.91622083	49.40301763	40.06399559
AT1G12000	1355.979264	1528.33641	1452.039665	1480.387866	1183.87595	1547.233354
AT1G12010	121.5822006	43.35147114	79.4351111	103.4503683	150.0055263	124.9615101
AT1G12013	6.754566697	6.30566853	5.124845878	4.583244166	0.898236684	1.907809314
AT1G12015	0	0	0.85414098	0.654749167	0	0.953904657
AT1G12020	298.0452555	338.9296835	313.4697395	324.1008374	169.7667333	205.0895013
AT1G12030	7.598887534	10.24671136	15.37453763	64.82016749	8.982366841	3.815618628
AT1G04923	0	0	0	0	0	0
AT1G12040	0	0	0	0	2.694710052	19.07809314
AT1G12050	1269.858539	1183.101058	1320.501954	1101.942847	1246.752518	1132.284828
AT1G12060	134.2470131	98.52607077	125.558724	96.90287665	174.2579167	414.9485258
AT1G12064	0.844320837	0	0.85414098	3.928494999	2.694710052	3.815618628
AT1G12070	0.844320837	2.364625699	2.562422939	3.928494999	0	1.907809314
AT1G12080	657.7259321	660.5187785	869.5155172	477.3121424	673.6775131	807.0033398
AT1G12090	32395.7462	31259.56353	35422.93471	5104.424502	2035.404326	1884.915602
AT1G12100	10.97617088	28.37550838	22.20766547	10.47598666	7.185893473	3.815618628
AT1G12110	535.2994108	677.8593669	607.2942365	790.9369932	493.1319396	1024.493602
AT1G12120	1611.808478	1726.17676	1917.546499	1196.226727	992.551536	1006.369413
AT1G12130	5.065925023	2.364625699	1.708281959	3.273745833	2.694710052	3.815618628
AT1G12140	1002.208834	1059.352313	1033.510585	598.4407382	636.8498091	703.0277322
AT1G04927	1.688641674	1.576417132	0.85414098	6.547491665	1.796473368	0.953904657
AT1G12150	0	0.788208566	0	0	0	0
AT1G04933	0	1.576417132	0	0	0	0
AT1G12160	17.73073758	16.55237989	13.66625567	15.71398	22.4559171	17.17028383
AT1G12170	0	0	0	0	0	0
AT1G12180	0	0	0	0	0	0
AT1G12190	0	0	0	0	0	0
AT1G12200	113.983313	94.58502794	122.1421601	197.7342483	142.8196328	167.8872196
AT1G12210	22.7966626	27.58729982	16.22867861	45.83244166	26.94710052	8.585141913
AT1G12211	0	0	0	1.9642475	0	0
AT1G12220	582.5813776	533.6171993	454.4030011	641.6541832	512.8931466	290.9409204
AT1G12230	1718.192904	1398.281996	1763.801123	1408.365457	1794.676895	1807.649325
AT1G12240	2231.539973	2278.710965	2326.680028	2156.743755	741.9435011	1221.951866
AT1G12244	353.7704308	312.1305922	320.3028673	345.0528108	282.9445555	308.1112042
AT1G12250	1832.176217	1397.493788	1781.738083	1794.667465	2396.495473	2002.245875
AT1G12260	43.90468353	27.58729982	37.5822031	18.98772583	19.76120705	22.89371177
AT1G04937	0	0	0	0	0	0
AT1G12270	1362.733831	1409.316916	1383.708387	1572.052749	2584.22694	2707.181417
AT1G12280	459.3105354	406.7156202	355.3226475	944.1482981	1104.831121	745.9534418
AT1G12290	141.0015798	161.5827561	126.412865	1333.069303	1471.311689	1002.553795
AT1G12294	0	0	0	0	0	0
AT1G12300	91.18665041	127.6897877	90.53894384	138.8068233	114.0760589	91.57484707
AT1G12320	123.2708422	183.6525959	175.0989008	30.11846166	29.64181058	31.47885368
AT1G12310	0	0	0	0	0	0
AT1G04943	0	0	0	0	0	0
AT1G04947	0	0	0	0	0	0
AT1G12330	580.892736	580.1215047	599.6069677	532.9658216	471.5742592	477.9062332
AT1G12340	9.287529209	5.517459963	4.270704898	5.892742499	2.694710052	1.907809314
AT1G12350	652.6600071	636.0843129	582.5241481	500.8831124	525.4684602	541.8178452
AT1G12360	1442.944311	1322.613974	1337.584774	982.778499	1195.553027	1248.661196
AT1G12370	104.6957838	115.8666592	120.4338781	12.44023416	32.33652063	144.9935079
AT1G12380	188.2835467	199.4167672	159.7243632	214.1029775	86.23072168	157.3942684
AT1G12390	244.8530428	253.8031583	257.0964349	248.1499341	234.4397746	300.479967
AT1G12400	189.9721884	146.6067933	193.8900024	127.0213383	92.51837847	110.6529402
AT1G12410	4295.060099	3603.689565	4032.399565	3774.628945	5534.036211	4711.335101
AT1G12411	0	0	0	0	0	1.907809314
AT1G12420	345.3272224	402.7745773	310.0531756	242.2571916	233.5415379	193.6426454
AT1G12430	698.2533323	723.5754638	606.4400955	1027.956191	753.620578	746.9073464
AT1G12440	1988.375572	1660.755449	1935.48346	707.783849	693.4387202	1201.919868
AT1G12450	292.1350097	254.5913669	248.5550251	104.1051175	62.87656789	81.08189585
AT1G12460	676.3009906	764.5623092	747.3733571	483.2048849	378.157644	397.778242
AT1G12470	1099.30573	962.4026593	948.9506283	1530.803551	1833.301072	1645.485533
AT1G12480	59.94677944	73.30339666	72.60198327	31.42795999	47.60654426	35.29447231
AT1G04953	0	0	0	0	0	0
AT1G12490	1.688641674	1.576417132	0.85414098	0	0	4.769523285
AT1G04957	0	0	0	0	0	0
AT1G12500	966.7473585	1028.612179	1056.572392	288.7443824	163.4790765	233.706641
AT1G12510	0	0	0	0	0	0
AT1G12520	2402.937103	2299.204388	1159.92345	1312.772079	2380.327213	646.7473575
AT1G12530	264.272422	244.3446555	251.117448	301.1846166	274.8604253	245.1534969
AT1G12540	0	0	0	0	0	4.769523285
AT1G12550	110.6060297	115.0784507	128.1211469	75.95090332	35.03123068	100.159989
AT1G12560	0	0	0	0	0	0
AT1G12570	198.4153967	111.1374078	179.3696057	45.17769249	79.94306489	136.408366
AT1G12580	694.876049	700.7174153	758.4771899	729.3905715	670.0845664	997.7842712
AT1G12590	0	0	0	0	0	0
AT1G12600	6.754566697	11.03491993	8.541409796	5.892742499	3.592946737	0.953904657
AT1G04963	0	0	0	0	0	0.953904657
AT1G12610	0	7.093877096	0.85414098	0.654749167	0.898236684	3.815618628
AT1G12615	0	0	0	0	0	0
AT1G12620	191.66083	195.4757244	221.2225137	206.2459875	138.3284494	104.9295123
AT1G12630	7.598887534	10.24671136	5.124845878	1.9642475	0.898236684	3.815618628
AT1G12640	754.8228284	537.5582421	588.5031349	601.714484	984.4674058	877.5922845
AT1G12650	531.0778066	614.0144731	620.9604922	567.0127782	717.6911106	811.7728631
AT1G12660	0	0	0	0	0	0
AT1G12663	0	0	0	0	0	0
AT1G12665	0	0	0	0	0	0
AT1G12672	3.377283349	0	0	0	0.898236684	0
AT1G12680	596.090511	540.7110764	548.3585089	587.9647515	661.1021995	629.5770736
AT1G12700	164.6425632	227.0040671	191.3275794	188.56776	148.2090529	98.25217967
AT1G12710	993.7656253	1021.518302	970.3041528	473.3836474	909.913761	732.5987766
AT1G12730	684.7441989	620.3201416	706.3745901	757.5447857	1394.063334	833.7126702
AT1G04967	0	0	0	0	0	0
AT1G12740	1.688641674	3.152834265	1.708281959	8.511739165	14.37178695	5.723427942
AT1G12750	1003.053155	1011.27159	1085.613185	539.5133132	396.1223777	391.1009094
AT1G12760	1601.676628	1235.911032	1333.314069	1572.707498	2059.656717	1633.084773
AT1G12770	2086.316789	2055.647941	1937.191742	1687.943351	1848.571096	1463.289744
AT1G12775	114.8276339	91.43219368	102.4969176	161.7230441	75.45188147	64.86551668
AT1G12780	1388.063456	1001.024879	1426.415436	1308.843584	1712.937357	1469.967076
AT1G12790	116.5162755	117.4430764	100.7886356	91.01013415	156.293183	147.8552218
AT1G12800	10244.98904	10718.84829	10031.88581	6643.085044	8923.08322	7069.387413
AT1G12805	0	0	0	0	0	0.953904657
AT1G12810	400.2080768	353.9056462	339.0939689	568.3222766	1174.893583	972.9827502
AT1G04973	11.82049172	14.18775419	17.08281959	26.84471583	27.84533721	41.97180491
AT1G12820	701.6306157	798.4552776	651.7095674	616.7737149	717.6911106	662.009832
AT1G04977	0	0	0	0	0	0
AT1G12840	4651.363492	4026.957565	4406.513314	3262.615097	5004.974804	5393.376931
AT1G12830	0	0	0	0	0	0
AT1G12845	883.1595957	589.5800075	809.7256487	386.9567574	193.1208871	121.1458914
AT1G12850	1251.283481	1287.144589	1223.984024	523.7993332	507.5037265	691.5808763
AT1G12855	3.377283349	5.517459963	4.270704898	0.654749167	2.694710052	4.769523285
AT1G12860	1647.269953	1572.47609	1632.263412	836.1146857	390.7329576	539.9100359
AT1G12870	0	0	0	0	0	0
AT1G12880	175.6187341	165.5237989	211.8269629	149.9375591	157.1914197	67.72723065
AT1G04983	0	0	0	0	0	1.907809314
AT1G12890	0	0.788208566	1.708281959	3.928494999	3.592946737	4.769523285
AT1G12900	59842.92798	53442.11721	53902.2748	23887.21384	28856.75171	32613.04632
AT1G12910	591.8689068	514.7001937	571.4203153	503.5021091	904.5243409	674.4105925
AT1G12920	2010.327913	2185.702354	2176.351216	3193.866434	5670.568187	4165.701637
AT1G12930	707.5408615	744.8570951	584.23243	781.1157557	603.6150517	594.2826013
AT1G12940	0.844320837	1.576417132	0	1.309498333	0	1.907809314
AT1G12950	6.754566697	6.30566853	3.416563918	6.547491665	11.67707689	8.585141913
AT1G12960	0	0	0	0	0	0
AT1G12970	342.7942599	286.9079181	337.3856869	358.1477941	495.8266496	480.7679471
AT1G12980	0.844320837	3.152834265	2.562422939	0	4.491183421	0
AT1G12990	1133.922884	889.0992627	1126.611952	639.6899357	736.554081	706.8433508
AT1G13000	713.4511074	708.599501	681.6045017	426.8964566	410.4941647	281.4018738
AT1G13010	0	0	0	0	0	0.953904657
AT1G13020	1209.91176	1128.714667	1188.964244	622.0117082	632.3586256	1042.61779
AT1G13030	237.2541552	384.6457803	325.4277132	439.9914399	332.3475731	343.4056765
AT1G13040	96.25257544	139.5129162	87.12237992	356.8382958	205.6962007	185.0575035
AT1G13050	81.8991212	106.4081564	96.51793069	209.5197333	135.6337393	106.8373216
AT1G13060	2402.937103	2098.999412	2349.741835	1911.867566	2696.506526	2494.460678
AT1G04987	0	0	0	0	0	0
AT1G13080	395.1421518	421.6915829	491.1310633	694.6888657	2332.720669	2302.725842
AT1G13090	2378.451798	1976.827084	2324.117605	2317.1573	3383.657589	2701.457989
AT1G13100	336.884014	366.5169833	450.1322962	263.8639141	171.5632067	175.5184569
AT1G13110	4596.482638	5172.224611	5041.140062	1342.235791	1465.922269	1158.994158
AT1G13120	581.7370568	732.245758	555.1916367	923.1963248	1119.202908	1143.731684
AT1G13130	22.7966626	7.093877096	17.93696057	1.309498333	0	0
AT1G13140	19.41937925	22.85804842	25.62422939	5.892742499	1.796473368	1.907809314
AT1G13143	0	0	0	0	0	0
AT1G13150	52.3478919	49.65713967	74.31026522	75.95090332	103.2972187	100.159989
AT1G13160	619.7314945	885.1582198	618.3980692	1129.442312	1334.779713	1238.168245
AT1G13170	912.710825	952.155948	944.6799234	419.0394666	206.5944374	269.0011133
AT1G13180	315.7759931	312.9188008	307.4907527	261.2449174	138.3284494	152.6247451
AT1G13190	1272.391502	1179.948224	1273.524201	1002.420974	1103.932885	1115.114544
AT1G13195	213.6131718	138.7247077	186.2027336	242.9119408	167.0720232	184.1035988
AT1G13200	0	0	0	0	0.898236684	0
AT1G13210	2797.234934	3165.445602	2073.000157	768.0207723	506.6054899	382.5157675
AT1G13220	776.7751702	997.8720448	871.2237992	904.208599	1066.206944	1094.128642
AT1G13230	2.532962511	2.364625699	3.416563918	1.9642475	0.898236684	3.815618628
AT1G13240	0	0	0	0	0	0
AT1G04993	0	0	0	0	0	0
AT1G13245	518.412994	740.1278437	816.5587765	923.1963248	862.3072168	737.3682999
AT1G04997	0	0	0	0.654749167	1.796473368	4.769523285
AT1G13250	510.8141065	459.5255941	602.1693906	466.8361557	224.559171	196.5043593
AT1G05003	0	0	0	0	0	0
AT1G13260	1670.910937	2262.946794	2418.073113	283.5063891	178.7491001	755.4924884
AT1G13270	3356.175328	2902.972149	3136.405677	4213.310887	4031.286238	2208.289281
AT1G13280	1307.852977	1087.727821	1418.728167	993.2544856	719.487584	775.5244862
AT1G13290	0	0	0	0	0	0
AT1G13300	0.844320837	2.364625699	1.708281959	0	0	0
AT1G13310	1.688641674	0.788208566	0.85414098	13.7497325	39.5224141	22.89371177
AT1G13320	1924.207188	1700.165877	1663.012487	1997.639707	1923.124741	1854.390653
AT1G13330	72.611592	111.1374078	87.9765209	85.11739165	85.33248499	44.83351888
AT1G13340	36.305796	37.83401118	42.70704898	64.16541832	70.06246136	105.8834169
AT1G13350	949.016621	1246.157743	1004.469792	562.4295341	1190.163606	1453.750697
AT1G13360	1553.55034	1652.085155	1853.485926	1717.407064	1716.530303	1815.280562
AT1G05007	0	0	0	0	0	0
AT1G13370	9.287529209	5.517459963	4.270704898	11.13073583	11.67707689	21.93980711
AT1G13380	413.7172102	420.9033743	380.0927359	616.1189657	1110.220542	776.4783908
AT1G13390	816.4582495	883.5818027	919.055694	832.1861907	912.6084711	1039.756076
AT1G13400	1.688641674	6.30566853	4.270704898	1.309498333	3.592946737	1.907809314
AT1G13410	99.62985878	118.2312849	64.91471445	94.28387998	11.67707689	11.44685588
AT1G13420	5.065925023	11.82312849	5.978986857	2.618996666	6.287656789	3.815618628
AT1G13430	6.754566697	15.76417132	16.22867861	16.36872916	7.185893473	11.44685588
AT1G13440	25072.10726	23453.9341	27890.26541	21823.44447	26774.63908	34344.38327
AT1G05013	0	0	0	0.654749167	0.898236684	0
AT1G13448	66.70134614	53.5981825	74.31026522	30.11846166	16.16826031	9.53904657
AT1G13450	592.7132277	579.3332962	590.2114169	588.6195007	1109.322305	928.1492313
AT1G13460	651.8156863	628.2022273	642.3140167	460.9434132	453.6095255	455.0125214
AT1G13470	476.1969522	265.6262868	208.410399	3.928494999	2.694710052	4.769523285
AT1G13480	0.844320837	0.788208566	0	0	0.898236684	0
AT1G13485	0	0	0	0	0	0
AT1G13490	0	0	0	0	0	0
AT1G13500	0.844320837	0.788208566	1.708281959	0	0	0
AT1G13510	1.688641674	3.152834265	0	0	0	0
AT1G13520	0	0	1.708281959	1.9642475	1.796473368	0.953904657
AT1G13530	0.844320837	1.576417132	0.85414098	0	2.694710052	0
AT1G13540	5.065925023	7.093877096	1.708281959	0.654749167	0	0
AT1G13550	3.377283349	3.941042831	4.270704898	1.9642475	0.898236684	3.815618628
AT1G13560	1977.399401	2016.237512	2179.76778	1722.645057	1761.442138	1943.103786
AT1G13570	312.3987097	295.5782123	298.9493429	479.9311391	374.5646973	263.2776853
AT1G13580	279.4701971	224.6394414	285.2830872	160.4135458	92.51837847	96.34437036
AT1G13590	0	0	0	0	0	0
AT1G13600	3.377283349	18.12879702	15.37453763	25.53521749	43.11536084	46.74132819
AT1G13605	0	0	0	0	0	0
AT1G13607	6.754566697	3.152834265	5.978986857	11.13073583	0	0
AT1G13608	48.97060856	22.85804842	51.24845878	28.15421416	5.389420105	0
AT1G13609	3183.933877	2888.784395	4274.975603	2242.515895	300.9092892	107.7912262
AT1G13610	3.377283349	2.364625699	2.562422939	30.77321083	26.94710052	4.769523285
AT1G13620	0	0	0	0	0	0
AT1G13630	93.71961292	160.0063389	114.4548913	244.8761883	252.4045082	191.7348361
AT1G13635	3.377283349	6.30566853	5.124845878	5.237993332	0.898236684	4.769523285
AT1G13640	1106.904618	937.9681938	941.2633595	1329.795557	2125.227995	1653.116771
AT1G13650	896.6687291	2002.837967	2064.458748	270.4114058	283.8427922	1453.750697
AT1G13670	23.64098344	26.79909125	40.14462604	3.928494999	2.694710052	6.677332599
AT1G13680	3.377283349	3.152834265	1.708281959	1.309498333	0	0.953904657
AT1G13690	474.5083105	431.1500857	503.089037	413.1467241	732.9611343	1029.263125
AT1G05017	1.688641674	0	0.85414098	0.654749167	0	8.585141913
AT1G13700	171.3971299	147.3950019	197.3065663	12.44023416	13.47355026	22.89371177
AT1G05023	7.598887534	3.152834265	9.395550776	0	0	0
AT1G05027	0	0	1.708281959	0	0	0
AT1G13710	34.61715432	109.5609907	68.33127837	30.11846166	71.85893473	98.25217967
AT1G13720	0	0	0	0	0	0
AT1G13730	752.2898659	892.2520969	889.1607598	601.0597349	469.7777858	735.4604906
AT1G13740	231.3439094	191.5346816	199.0148482	246.1856866	123.0584257	161.209887
AT1G05033	1.688641674	0	0	0.654749167	0	1.907809314
AT1G13750	649.2827238	523.370488	544.941945	103.4503683	94.31485183	72.49675393
AT1G13755	0	0	0	0	0	0
AT1G13760	0	0	0	0	0	0
AT1G13770	440.735477	480.8072254	450.1322962	704.5101032	677.2704598	574.2506035
AT1G13780	153.6663924	171.0412589	168.265773	193.1510041	150.9037629	157.3942684
AT1G13790	135.0913339	209.6634786	165.70335	555.8820424	388.9364842	242.2917829
AT1G13800	41.37172102	66.20951956	31.60321624	177.4370241	97.90779857	93.48265639
AT1G13805	0	0	0	0	0	0
AT1G13810	139.3129381	186.8054302	152.0370944	358.1477941	326.958153	331.004916
AT1G13820	1958.824342	1816.032537	2016.626853	1175.274754	1805.455735	1700.812003
AT1G13825	0	0	1.708281959	0	0	0
AT1G13830	7.598887534	6.30566853	1.708281959	9.166488331	2.694710052	8.585141913
AT1G13840	0	0	0	0	0	0
AT1G13850	0	0	0	0	0	0
AT1G13860	808.0150412	807.1255718	750.7899211	766.711274	593.7344482	477.9062332
AT1G13870	439.8911562	449.2788827	451.8405782	235.0549508	201.2050172	224.1675944
AT1G13880	580.0484151	577.756879	651.7095674	449.1579282	456.3042355	497.938231
AT1G13890	0	0.788208566	0	1.309498333	4.491183421	1.907809314
AT1G13900	869.6504623	749.5863465	797.7676749	980.1595023	1675.211416	1751.36895
AT1G13910	183.2176217	201.7813929	193.0358614	244.2214391	354.8034902	250.8769248
AT1G13920	623.9530987	467.4076798	936.1385136	75.29615415	85.33248499	87.75922845
AT1G13930	63006.59815	50850.48744	79308.69824	6947.543406	12415.42745	11990.58154
AT1G13940	436.5138728	515.4884023	479.1730896	487.1333799	519.1808034	495.076517
AT1G05037	0	0	0	0	0	0
AT1G13950	320.8419181	253.8031583	328.8442771	397.4327441	273.9621887	213.6746432
AT1G13960	595.2461902	496.5713967	509.9221648	400.7064899	423.9677149	496.9843263
AT1G13970	64.16838362	73.30339666	78.58097012	42.55869582	48.50478094	41.97180491
AT1G13980	1304.475693	1396.705579	1299.14843	1099.323851	1302.443192	1178.072251
AT1G13990	803.793437	576.9686705	724.3115507	1625.742181	2583.328704	1706.535431
AT1G14000	1888.745713	1652.873363	1785.154647	997.8377298	1214.415997	1781.893899
AT1G14010	610.4439653	506.0298995	573.9827383	1204.083717	997.9409561	748.8151558
AT1G05043	8.443208372	7.093877096	6.833127837	17.6782275	9.880603525	20.98590245
AT1G14020	461.8434979	567.5101677	434.7577586	343.0885633	224.559171	289.9870157
AT1G14030	1404.949873	1350.989482	1490.476009	620.0474607	850.6301399	710.6589695
AT1G05047	0	0	0	0	0	0
AT1G14040	117.3605964	152.1242533	127.267006	348.3265566	225.4574077	137.3622706
AT1G14048	0	0	0	0	5.389420105	2.861713971
AT1G14060	212.768851	341.2943092	249.409166	483.8596341	368.2770405	347.2212952
AT1G14071	6.754566697	8.670294228	5.124845878	23.57097	19.76120705	12.40076054
AT1G14080	2.532962511	2.364625699	3.416563918	1.309498333	4.491183421	7.631237256
AT1G14100	9.287529209	10.24671136	9.395550776	10.47598666	8.084130157	2.861713971
AT1G14110	0.844320837	0	0	0	0	0
AT1G05053	0	0	0	0	0	0
AT1G14120	2.532962511	0.788208566	5.124845878	13.09498333	0	3.815618628
AT1G14130	120.7378797	121.3841192	122.1421601	358.8025433	156.293183	191.7348361
AT1G14140	359.6806766	308.1895494	349.3436607	286.1253858	278.4533721	291.894825
AT1G14150	2088.00543	1504.690153	1783.446365	1050.872412	937.7590982	1198.104249
AT1G14160	0	0	0	0.654749167	2.694710052	0.953904657
AT1G05057	2.532962511	0.788208566	0	0	0	0
AT1G14170	1016.562288	800.8199033	842.1830059	116.5453516	94.31485183	110.6529402
AT1G14180	206.0142843	228.5804842	206.7021171	140.1163216	94.31485183	81.08189585
AT1G14185	6.754566697	11.82312849	11.95797371	14.40448166	23.35415379	16.21637917
AT1G14190	46.43764604	49.65713967	48.68603584	92.31963248	43.11536084	123.0537008
AT1G14200	358.8363558	230.9451099	304.9283297	148.6280608	341.32994	1439.442127
AT1G14205	125.8038047	152.1242533	134.1001338	217.3767233	394.3259043	359.6220557
AT1G14210	305.6441431	408.2920373	377.530313	381.0640149	483.2513361	354.8525324
AT1G14220	0	0	0	0.654749167	0	0
AT1G14230	545.4312608	540.7110764	477.4648076	402.6707374	556.0085075	565.6654616
AT1G14240	16.88641674	7.093877096	5.124845878	9.166488331	3.592946737	5.723427942
AT1G14250	715.9840699	936.3917766	1139.424067	1338.307296	808.4130157	439.7500469
AT1G14260	26.17394595	38.62221974	24.77008841	14.40448166	14.37178695	7.631237256
AT1G14270	2221.408123	1960.274704	1988.4402	1809.726696	2993.822868	2082.373866
AT1G14280	1359.356548	1488.137773	1727.927202	1132.061309	923.3873113	1464.243649
AT1G14290	886.536879	870.9704656	947.2423464	481.8953866	548.822614	936.7343732
AT1G14300	249.9189678	390.1632403	271.6168315	914.6845856	1202.73892	908.1172335
AT1G14310	379.9443767	346.8117691	399.7379784	364.6952858	231.7450645	263.2776853
AT1G14315	0.844320837	2.364625699	2.562422939	1.9642475	1.796473368	2.861713971
AT1G14320	11540.1772	12995.98284	11419.01076	5803.041863	7052.954444	8647.145716
AT1G14330	241.4757594	224.6394414	259.6588578	192.496255	163.4790765	157.3942684
AT1G14340	332.6624098	245.9210727	276.7416774	519.2160891	390.7329576	388.2391954
AT1G14345	2225.629727	1643.414861	2080.687426	954.6242848	510.1984366	881.4079031
AT1G05067	0	0	0	0	0	0
AT1G05073	0	0	0	0	0	0
AT1G14350	488.8617647	634.5078958	592.7738398	164.3420408	188.6297037	390.1470047
AT1G14360	536.1437316	650.2720671	603.0235316	5283.825774	4759.756189	3642.00798
AT1G14370	183.2176217	200.2049758	145.2039665	301.8393658	193.1208871	126.8693194
AT1G05077	0.844320837	0.788208566	0	1.9642475	0	0.953904657
AT1G14380	1023.316855	914.3219368	1112.945696	494.9903699	340.4317033	602.8677432
AT1G05083	5.91024586	3.152834265	0.85414098	0.654749167	2.694710052	1.907809314
AT1G14390	31.23987097	29.95192552	33.3114982	23.57097	19.76120705	17.17028383
AT1G14400	3051.375505	2637.345862	2829.769065	1978.651981	3749.23992	3587.635415
AT1G14410	1071.443142	1038.070682	962.616884	900.9348532	1114.711725	1028.30922
AT1G14420	2.532962511	3.941042831	0.85414098	0	0	0
AT1G14430	102.1628213	123.7487449	121.2880191	51.72518416	26.04886384	40.06399559
AT1G14440	379.9443767	409.8684544	359.5933524	305.7678608	312.5863661	195.5504547
AT1G14450	184.0619425	152.9124618	170.8281959	140.1163216	131.1425559	171.7028383
AT1G14453	0.844320837	0	2.562422939	0	1.796473368	1.907809314
AT1G14455	0.844320837	3.152834265	5.124845878	1.309498333	0	0
AT1G14460	737.0920908	785.8439405	665.3758231	827.6029465	450.9148154	436.8883329
AT1G05093	0	0	0	0	0	0
AT1G14470	43.0603627	72.51518809	39.29048506	281.5421416	121.2619524	88.7131331
AT1G14480	76.83319618	107.9845736	81.14339306	295.9466233	143.7178695	107.7912262
AT1G14490	13.50913339	13.39954563	10.24969176	20.95197333	9.880603525	19.07809314
AT1G14500	0	0	0	0	0	1.907809314
AT1G14510	922.842675	971.0729536	998.4908051	1062.657897	1073.392838	1019.724078
AT1G14518	0	0	0	0	0	0
AT1G14520	162.9539216	95.37323651	198.1607073	49.76093666	19.76120705	43.87961422
AT1G14530	147.7561465	114.2902421	136.6625567	220.6504691	212.8820941	247.0613062
AT1G14540	0	2.364625699	0.85414098	1.309498333	0	0.953904657
AT1G14550	0	0	0	0	0	0
AT1G14560	373.18981	387.7986146	374.96789	354.2192991	427.5606616	482.6757565
AT1G14570	1459.830727	1384.094242	1400.791207	1285.272614	1726.410907	1605.421538
AT1G14580	1569.592436	1557.500127	1534.037199	189.2225091	114.9742956	393.9626233
AT1G05097	0	0	0	0	0	0
AT1G05103	0.844320837	0	0.85414098	0.654749167	0.898236684	0
AT1G05107	0	0	0	0.654749167	0.898236684	0
AT1G14590	318.3089556	324.7419293	356.1767885	521.8350857	666.4916196	931.9648499
AT1G14600	85.27640455	68.57414526	100.7886356	29.46371249	20.65944374	44.83351888
AT1G14610	2771.905308	3130.764425	2833.185629	3732.724998	3915.413706	4113.236881
AT1G14620	372.3454892	442.1850056	434.7577586	957.8980306	1203.637157	821.3119097
AT1G14630	54.88085442	102.4671136	77.72682914	69.40341165	48.50478094	56.28037476
AT1G14640	91.18665041	152.1242533	128.1211469	369.2785299	239.8291947	322.4197741
AT1G14642	10.13185005	15.76417132	17.93696057	24.22571916	17.066497	18.12418848
AT1G14650	1467.429615	1453.456596	1521.225085	2005.496697	2866.273259	3015.292621
AT1G14660	258.3621762	256.167784	228.0556416	216.067225	152.7002363	104.9295123
AT1G05113	0	0	0	0	0	0.953904657
AT1G14670	2895.176151	2513.597118	2185.746767	2122.696798	3300.121578	3614.344745
AT1G14680	49.81492939	59.11564246	39.29048506	76.60565248	70.96069805	56.28037476
AT1G14685	1775.606721	1593.757721	1763.801123	901.5896023	1140.760589	847.0673354
AT1G14686	2.532962511	1.576417132	5.124845878	1.309498333	0	0.953904657
AT1G14687	75.98887534	60.6920596	61.49815053	52.37993332	17.96473368	23.84761643
AT1G14688	0.844320837	0	0	1.309498333	0.898236684	0
AT1G05117	0	0	0	0.654749167	0	0
AT1G14690	896.6687291	1072.751859	972.0124348	1162.179771	1104.831121	994.9225573
AT1G14700	852.7640455	855.2062943	951.5130513	850.5191673	607.2079985	436.8883329
AT1G14710	1602.520949	1542.524164	1625.430284	1615.920943	1304.239665	1058.834169
AT1G14720	1453.076161	1757.705103	1786.008788	879.9828798	724.8770041	641.9778342
AT1G14730	51.50357107	56.75101677	53.81088171	8.511739165	25.15062716	23.84761643
AT1G14740	1435.345423	1337.589937	1411.040898	1949.188269	2740.520123	1827.681323
AT1G14750	26.17394595	35.46938548	21.35352449	149.28281	123.9566624	104.9295123
AT1G14755	0	0	0	0	0	0
AT1G14760	5.065925023	9.458502794	9.395550776	5.892742499	8.982366841	1.907809314
AT1G14770	196.7267551	218.3337728	215.2435269	216.7219741	178.7491001	165.9794103
AT1G14780	0.844320837	11.03491993	5.124845878	8.511739165	4.491183421	16.21637917
AT1G14790	1095.084126	774.020812	931.8678087	580.1077616	382.6488274	379.6540535
AT1G14800	0	0	0	0	0	0
AT1G14810	1812.756837	2016.237512	1975.628086	2034.30566	2073.130267	2363.77574
AT1G05123	0	1.576417132	0.85414098	2.618996666	0	0.953904657
AT1G14820	540.3653358	450.8552999	541.5253811	434.0986974	286.5375022	268.0472086
AT1G14830	1891.278675	1707.259754	1856.048349	1562.231511	1466.820505	2115.760529
AT1G14840	1177.827568	1300.544134	1283.773892	865.5783982	534.4508271	748.8151558
AT1G14850	748.0682617	937.9681938	714.0618589	1441.102916	1582.693037	1545.325544
AT1G14860	5.91024586	7.093877096	8.541409796	16.36872916	15.27002363	12.40076054
AT1G14870	9.287529209	20.49342272	11.10383273	3.273745833	7.185893473	5.723427942
AT1G05127	0	0	0	0	0	0
AT1G14880	2340.457361	1551.194458	808.8715077	19.642475	41.31888747	34.34056765
AT1G14890	271.0269887	290.0607524	281.8665233	357.4930449	444.6271586	193.6426454
AT1G14900	256.6735345	338.1414749	318.5945854	314.9343491	273.9621887	285.2174924
AT1G14910	1053.712405	1080.633944	954.0754742	970.993014	1517.12176	1334.512615
AT1G05133	0.844320837	0.788208566	0.85414098	10.47598666	0.898236684	0
AT1G14920	2342.990323	1996.532298	2145.602141	1196.881476	472.4724959	449.2890935
AT1G14930	0	0.788208566	0.85414098	0	0.898236684	0.953904657
AT1G14940	0	0	0	0	0	1.907809314
AT1G14950	0	0	0	0	0	0
AT1G14960	0	0	0	0	0	0
AT1G14970	212.768851	238.038987	201.5772712	251.4236799	249.7097982	245.1534969
AT1G14980	1505.424053	1905.100104	1864.589758	7124.98043	10223.72994	8533.631062
AT1G14990	294.6679722	233.3097356	281.8665233	256.0069241	202.1032539	134.5005566
AT1G15000	0.844320837	0	0	0	0	0
AT1G15002	0.844320837	2.364625699	0.85414098	9.166488331	12.57531358	5.723427942
AT1G05137	0	0	0	0	0	0
AT1G15010	20.26370009	23.64625699	21.35352449	28.80896333	9.880603525	14.30856986
AT1G15015	0	0.788208566	0	0	0	0
AT1G15020	449.1786854	446.1260485	387.7800047	433.4439482	544.3314306	413.0407165
AT1G15030	808.859362	770.0797692	736.2695244	451.7769249	445.5253953	659.148118
AT1G05143	6.754566697	4.729251397	3.416563918	18.98772583	13.47355026	16.21637917
AT1G15040	1.688641674	0	1.708281959	0	3.592946737	6.677332599
AT1G05147	0	0	0	0	0	0
AT1G15050	9.287529209	29.95192552	22.20766547	7.856989998	7.185893473	9.53904657
AT1G15060	835.8776288	736.1868008	733.7071015	854.4476623	877.5772404	1322.111855
AT1G15080	164.6425632	133.9954563	169.119914	133.56883	77.24835484	96.34437036
AT1G15090	0.844320837	1.576417132	0.85414098	3.928494999	0.898236684	0.953904657
AT1G05153	2.532962511	5.517459963	12.81211469	1.309498333	1.796473368	0
AT1G15085	20.26370009	55.17459963	61.49815053	7.856989998	8.084130157	4.769523285
AT1G15100	160.4209591	127.6897877	178.5154647	310.3511049	213.7803308	236.5683549
AT1G15110	88.6536879	102.4671136	105.9134815	233.7454525	209.2891474	168.8411243
AT1G15120	3050.531185	3024.356268	3069.782681	3064.880849	3550.729612	2892.23892
AT1G15125	207.7029259	534.4054079	80.28925208	24.88046833	74.55364478	94.43656104
AT1G15130	1939.404963	1525.183576	1672.408038	1428.662681	2049.776113	2474.42868
AT1G15140	3044.620939	2636.557654	3009.138671	1020.753951	1447.059298	2055.664536
AT1G15150	5.91024586	12.61133706	29.89493429	24.22571916	7.185893473	6.677332599
AT1G15160	86.96504623	103.2553222	91.39308482	170.2347833	146.4125795	183.1496941
AT1G15165	133.4026923	180.4997617	117.8714552	152.5565558	240.7274313	252.7847341
AT1G15170	134.2470131	111.9256164	110.1841864	162.3777933	202.1032539	207.9512152
AT1G15175	160.4209591	115.8666592	169.119914	100.1766225	62.87656789	82.98970516
AT1G15180	995.454267	858.3591286	876.3486451	1782.227231	2004.864279	1451.842888
AT1G15190	7.598887534	9.458502794	8.541409796	42.55869582	46.70830758	51.51085148
AT1G15200	1460.675048	1682.03708	1574.181825	2044.126898	3180.656099	2703.365798
AT1G15210	7.598887534	6.30566853	9.395550776	6.547491665	7.185893473	13.3546652
AT1G15215	222.0563802	198.6285587	213.5352449	376.4807708	299.1128158	227.983213
AT1G15220	189.9721884	193.1110987	198.1607073	260.5901683	223.6609343	154.5325544
AT1G15230	477.041273	399.6217431	480.8813715	1069.860138	2802.498455	2174.902618
AT1G15240	1095.084126	1198.077021	1095.008736	1682.050609	2094.687947	1869.653128
AT1G15250	368.9682058	494.9949796	408.2793882	635.7614407	573.9732412	446.4273795
AT1G15260	1526.532074	1488.137773	1752.69729	632.4876949	339.5334666	571.3888896
AT1G15270	2965.25478	3059.037445	3677.076917	3775.283694	5224.144555	3810.849105
AT1G15280	1480.938748	1725.388551	1501.579842	1811.690944	2356.074822	2370.453073
AT1G15290	2503.411282	3713.250555	2739.230122	4685.385036	5989.44221	6596.250703
AT1G15310	59.1024586	67.78593669	109.3300454	132.9140808	48.50478094	64.86551668
AT1G15320	1.688641674	0	2.562422939	0.654749167	0.898236684	0
AT1G15330	4.221604186	3.152834265	4.270704898	1.9642475	3.592946737	5.723427942
AT1G15340	3171.269064	3174.904105	3708.680133	2788.5767	3572.287293	4625.483682
AT1G15350	447.4900437	430.3618771	412.5500931	390.8852524	585.6503181	495.076517
AT1G15360	3.377283349	0.788208566	0.85414098	1.309498333	2.694710052	0.953904657
AT1G15370	785.2183786	637.6607301	757.6230489	589.2742499	603.6150517	814.6345771
AT1G15380	3.377283349	2.364625699	2.562422939	1.309498333	1.796473368	3.815618628
AT1G15385	0	0	0	0	0.898236684	0
AT1G15390	768.3319618	745.6453036	845.5995698	1194.26248	1349.1515	908.1172335
AT1G15400	832.5003454	721.9990466	825.9543273	1019.444452	2003.067806	1351.682899
AT1G05163	0	1.576417132	0	0.654749167	2.694710052	1.907809314
AT1G15405	0	0	0	0	0	0
AT1G15410	360.5249975	375.9754861	311.7614576	387.6115066	342.2281767	644.8395481
AT1G15415	0.844320837	3.152834265	2.562422939	2.618996666	2.694710052	3.815618628
AT1G15420	482.9515189	517.853028	457.8195651	976.2310073	1769.526268	1131.330923
AT1G15430	132.5583714	156.8535047	155.4536583	178.0917733	109.5848755	256.6003527
AT1G15440	540.3653358	802.3963204	483.4437945	1661.098635	1696.769096	1583.481731
AT1G15450	0	0	0	0	0	0
AT1G15460	0	0.788208566	0	0.654749167	6.287656789	3.815618628
AT1G15470	480.4185563	423.268	465.5068339	294.6371249	193.1208871	291.894825
AT1G15480	264.272422	379.9165289	320.3028673	605.642979	547.0261406	393.9626233
AT1G15490	316.6203139	335.7768492	288.6996511	364.0405366	260.4886384	241.3378782
AT1G15500	4441.127603	5063.451829	4892.519531	9011.312779	14812.82116	11921.9004
AT1G15510	368.123885	546.2285364	353.6143656	929.0890673	802.1253589	661.0559273
AT1G15520	104.6957838	66.99772813	66.62299641	55.65367916	27.84533721	41.01790025
AT1G15530	435.669552	412.2330801	468.0692568	155.1755525	124.8548991	192.6887407
AT1G15540	0	0	0	1.309498333	1.796473368	0.953904657
AT1G15550	127.4924464	120.5959106	103.3510585	297.9108708	958.418542	532.2787986
AT1G05173	0	0	0	0	0	0
AT1G15570	297.2009347	287.6961267	309.1990346	220.6504691	154.4967097	125.9154147
AT1G15580	46.43764604	56.75101677	54.66502269	102.7956191	45.81007089	44.83351888
AT1G15590	0	0	0	0.654749167	0	0
AT1G15600	0	0	0	0	0	0
AT1G15610	0	0	0	0	0	0
AT1G15620	0.844320837	0.788208566	0	1.9642475	0	0
AT1G15625	0.844320837	1.576417132	2.562422939	13.09498333	3.592946737	3.815618628
AT1G15630	0	0	2.562422939	0	0	0
AT1G15640	0	0	0	0.654749167	0	0
AT1G15650	0	0	0	0	0	0
AT1G15660	512.5027482	527.3115308	456.1112831	257.3164224	181.4438102	241.3378782
AT1G15670	58.25813776	67.78593669	53.81088171	83.15314415	55.69067442	71.54284928
AT1G15680	0	0	0	0	0	0
AT1G05177	0	0	0	1.309498333	0.898236684	0
AT1G15690	22215.76987	18813.75027	19519.68381	10536.22359	9771.01865	12681.20851
AT1G05183	0	0.788208566	0	0.654749167	0	9.53904657
AT1G15700	0	0	0	0	0	0
AT1G15710	553.0301483	422.4797915	543.233663	366.0047841	238.930958	418.7641444
AT1G15720	0.844320837	0	0	0	0.898236684	3.815618628
AT1G05187	0	0	0	0	0	0
AT1G15730	1737.612283	1640.262026	1671.553897	914.0298365	1350.049736	1440.396032
AT1G05193	0	0	0	0	0	0
AT1G15740	1935.183359	1706.471546	1704.011254	1153.013282	2200.679876	1726.567429
AT1G15750	2243.360464	2381.178078	1727.927202	3434.159378	3046.818833	3685.887595
AT1G05197	0	0	0	0	0	0
AT1G15757	0	0	0	0	0	0
AT1G15760	37.15011684	39.41042831	45.26947192	84.46264248	42.21712415	45.78742354
AT1G15770	0	0	0	1.309498333	0.898236684	0
AT1G15772	0	0.788208566	0	0	1.796473368	0
AT1G15780	1088.329559	1415.622585	1102.696005	1139.918299	1138.964115	1495.722502
AT1G15790	222.0563802	148.1832104	146.9122485	211.4839808	132.9390293	85.85141913
AT1G15800	81.05480037	50.44534824	67.47713739	205.5912383	156.293183	171.7028383
AT1G15810	550.4971858	584.8507561	558.6082007	528.3825774	458.1007089	491.2608984
AT1G05203	0.844320837	0	0.85414098	5.892742499	1.796473368	20.98590245
AT1G15820	101250.1105	78811.39812	97083.37202	40189.81334	72036.78559	65832.776
AT1G05207	287.9134055	301.8838809	311.7614576	221.3052183	485.0478094	585.6974594
AT1G15830	190.8165092	238.8271956	223.7849367	483.2048849	1445.262825	1622.591822
AT1G15825	10.97617088	24.43446555	14.52039665	36.66595333	90.7219051	140.2239846
AT1G15840	0.844320837	0	0	0	0	1.907809314
AT1G15850	0	0	0	0	0	0
AT1G15860	813.925287	759.0448492	819.9753404	1314.736326	1964.443628	1996.522447
AT1G15870	22.7966626	58.3274339	40.14462604	153.211305	117.6690056	84.89751447
AT1G15880	754.8228284	641.6017729	715.7701409	679.6296349	810.2094891	837.5282889
AT1G15885	178.9960175	122.1723278	165.70335	146.6638133	145.5143428	110.6529402
AT1G15890	215.3018135	228.5804842	191.3275794	64.16541832	74.55364478	70.58894462
AT1G15900	10.13185005	12.61133706	11.10383273	0.654749167	0	4.769523285
AT1G15910	536.9880524	513.1237766	539.8170991	664.570404	674.5757498	569.4810802
AT1G15920	325.0635223	298.7310466	327.9901362	519.8708382	1156.030612	2375.222596
AT1G15930	3360.396932	3653.346704	3331.14982	3686.892557	6372.989274	5607.051574
AT1G15940	794.5059078	949.7913223	854.1409796	1458.781143	2547.399236	3791.771012
AT1G15950	325.0635223	354.6938548	448.4240143	329.9935799	1021.29511	1799.064183
AT1G05213	16.88641674	18.91700559	22.20766547	22.91622083	17.066497	47.69523285
AT1G15960	143.5345423	179.7115531	117.0173142	353.5645499	282.0463188	125.9154147
AT1G15970	530.2334857	394.8924917	470.6316798	535.5848182	585.6503181	685.8574484
AT1G15980	7577.779514	5867.424567	7087.661849	3897.067039	5973.27395	6075.418761
AT1G15990	2.532962511	1.576417132	3.416563918	13.7497325	17.066497	54.37256545
AT1G16000	389.2319059	369.6698175	373.2596081	468.1456541	499.4195964	378.7001488
AT1G16010	977.7235294	1071.175441	890.0149007	1532.11305	2942.623377	2874.114732
AT1G16020	835.8776288	832.3482459	860.9741074	487.1333799	423.9677149	2052.802822
AT1G16022	2.532962511	3.152834265	0.85414098	0.654749167	2.694710052	135.4544613
AT1G16025	0	0	0	0.654749167	1.796473368	101.1138936
AT1G16030	177.3073758	332.6240149	189.6192975	561.1200357	38834.3648	360302.1897
AT1G16040	265.9610637	271.1437468	326.2818542	508.0853532	766.1958916	1067.419311
AT1G16060	19.41937925	23.64625699	40.14462604	15.05923083	0.898236684	9.53904657
AT1G16070	49.81492939	65.42131099	48.68603584	104.7598666	43.11536084	17.17028383
AT1G16080	3096.968831	2817.057416	3109.927307	4373.069683	6509.52125	4875.406702
AT1G16090	144.3788632	143.453959	163.9950681	52.37993332	64.67304126	101.1138936
AT1G16100	0	0	0	0	0	0
AT1G16110	467.7537438	322.3773036	462.09027	152.5565558	69.16422468	66.77332599
AT1G05217	0	0	0	0	0	0
AT1G16120	0.844320837	0	0	0	0	1.907809314
AT1G16130	16.04209591	34.68117691	13.66625567	11.785485	1.796473368	10.49295123
AT1G16150	0	3.152834265	1.708281959	0.654749167	0.898236684	0
AT1G16160	0.844320837	0	0	1.309498333	1.796473368	4.769523285
AT1G16170	307.3327847	249.8621155	302.3659068	160.4135458	105.9919287	109.6990356
AT1G16180	4091.578777	3080.319077	3632.661586	6041.37056	9859.045845	6249.029408
AT1G16190	510.8141065	490.2657282	491.9852042	426.2417074	445.5253953	600.9599339
AT1G16210	1089.17388	1060.140522	1310.252263	849.8644182	2542.009816	3455.042668
AT1G16220	124.1151631	123.7487449	100.7886356	162.3777933	105.9919287	94.43656104
AT1G16225	0	0	0.85414098	0.654749167	0	0
AT1G05223	0	0	0	0	0	0
AT1G16230	0	0	0	0	0	0
AT1G16240	1502.046769	1344.683814	1384.562528	1124.204319	1744.375641	1497.630312
AT1G16250	256.6735345	338.9296835	266.4919856	270.4114058	255.997455	248.9691155
AT1G16260	1062.155613	803.184529	911.3684252	575.5245174	514.68962	529.4170846
AT1G16270	583.4256985	673.9183241	562.8789056	741.1760565	757.2135247	895.7164729
AT1G16280	320.8419181	376.7636946	304.0741887	604.3334807	953.9273586	1101.759879
AT1G16290	0	0.788208566	0.85414098	0.654749167	0.898236684	0.953904657
AT1G16300	108.0730672	107.196365	123.850442	216.7219741	136.531976	140.2239846
AT1G16310	87.80936706	72.51518809	95.66378971	63.51066915	85.33248499	38.15618628
AT1G16320	1393.129381	1405.375874	1340.147197	1670.265124	2659.678822	2604.159714
AT1G16330	83.58776288	73.30339666	83.705816	47.79668916	91.62014178	51.51085148
AT1G16340	545.4312608	473.7133483	508.2138829	644.927929	906.3208143	626.7153597
AT1G16350	1635.449462	1879.089222	1616.034733	2788.5767	3782.474677	3178.410317
AT1G16360	5.91024586	5.517459963	11.95797371	3.273745833	0	1.907809314
AT1G16370	10.97617088	7.093877096	11.10383273	11.785485	3.592946737	20.0319978
AT1G16380	0	0.788208566	0	0	0.898236684	0
AT1G16390	133.4026923	145.0303762	191.3275794	26.84471583	14.37178695	47.69523285
AT1G16400	95.4082546	170.2530503	252.82573	238.3286966	70.96069805	157.3942684
AT1G16410	5263.496099	6578.388693	12323.54605	6941.650664	2194.392219	2454.396683
AT1G16420	7.598887534	10.24671136	1.708281959	0	0	6.677332599
AT1G16430	137.6242965	133.9954563	124.704583	189.2225091	160.7843665	222.2597851
AT1G16440	5.065925023	2.364625699	6.833127837	0.654749167	3.592946737	3.815618628
AT1G16445	97.09689627	144.2421676	117.0173142	103.4503683	115.8725323	101.1138936
AT1G16450	0	0	0	0	0	0
AT1G16460	2314.283415	2039.883769	2278.848134	685.5223774	564.0926376	990.153034
AT1G16470	1746.899812	1515.725073	1743.301739	1355.985524	996.1444827	1229.583103
AT1G16480	92.87529209	158.4299218	112.7466093	101.4861208	89.82366841	65.81942133
AT1G05227	0	0	0	0	0	0
AT1G16489	0	1.576417132	0.85414098	0.654749167	0.898236684	2.861713971
AT1G16490	0	0	0	0	0	0
AT1G16500	314.0873514	221.4866071	241.7218972	102.7956191	188.6297037	137.3622706
AT1G05233	0	0	0	0	0	0
AT1G16510	54.03653358	31.52834265	29.89493429	29.46371249	18.86297037	27.66323505
AT1G05237	0	0	0	0	0	0
AT1G16515	86.12072539	43.35147114	66.62299641	90.35538498	44.91183421	20.98590245
AT1G16520	312.3987097	270.3555382	272.4709725	301.1846166	423.9677149	303.3416809
AT1G16530	9.287529209	30.74013408	17.93696057	3.273745833	8.084130157	11.44685588
AT1G16540	304.7998222	351.5410205	269.0544086	324.7555866	414.9853481	473.1367099
AT1G16560	1275.768785	1146.055255	1219.713319	1005.039971	968.2991455	838.4821935
AT1G05243	0	0	0	0	0	0
AT1G16570	374.0341309	323.9537207	332.2608411	436.0629449	394.3259043	365.3454836
AT1G16590	137.6242965	112.713825	154.5995173	103.4503683	69.16422468	32.43275834
AT1G16610	1177.827568	1160.243009	1162.485873	1112.418834	1565.62654	1672.194864
AT1G16630	247.3860053	168.6766332	194.7441433	122.4380941	177.8508635	176.4723615
AT1G16635	2.532962511	2.364625699	0.85414098	15.71398	24.25239047	30.52494902
AT1G05247	0	0	0	0	0	0
AT1G16640	27.01826679	25.22267412	29.04079331	27.49946499	10.77884021	21.93980711
AT1G16650	222.900701	276.6612067	234.8887694	282.1968908	288.3339756	358.668151
AT1G16670	474.5083105	338.9296835	417.674939	266.4829108	254.2009816	293.8026344
AT1G16680	802.9491161	855.9945029	772.1434456	1020.753951	1207.230103	1060.741979
AT1G16690	225.4336635	250.650324	222.9307957	163.0325425	96.1113252	107.7912262
AT1G16700	1406.638515	1213.052983	1458.018652	728.0810732	872.1878203	978.7061781
AT1G16705	11.82049172	12.61133706	9.395550776	7.202240832	10.77884021	8.585141913
[truncated: 30,834 more rows]
