# Supplementary material for: Multiomics Reveals the Regulatory Mechanisms of Arabidopsis Tissues under Heat Stress
Source: Int J Mol Sci. 2023 Jul 4;24(13):11081. doi: 10.3390/ijms241311081 (PMC10341750; doi:10.3390/ijms241311081)
Supplement: Supplementary file 1 [file ijms-24-11081-s001.zip › GSE138196.csv]

id	GSM4101585	GSM4101586	GSM4101587	GSM4101597	GSM4101598	GSM4101599	GSM4101618	GSM4101619	GSM4101620
AT1G01010	143.9185559	126.227383	167.4756396	149.712251	152.1847683	159.5833007	179.8563134	176.7547007	142.6541549
AT1G01020	181.230774	244.0396072	218.5997822	239.4295191	233.4221892	231.4774839	243.5554244	196.5945141	230.1487032
AT1G01030	87.06184244	63.9552074	81.09346757	74.85612551	70.94734752	67.53696001	65.57261427	102.8063055	62.76782814
AT1G01040	1595.541521	1496.215247	1537.250081	1475.656415	1542.42783	1450.410681	1429.482991	1392.394173	1399.912773
AT1G01046	3.553544589	8.415158868	7.051605876	8.806603002	7.040576471	8.714446453	5.620509794	5.410858185	5.706166195
AT1G01050	1519.140312	1607.295344	1621.869351	1476.757241	1537.012002	1522.849518	1474.447069	1415.841225	1559.685427
AT1G01060	19544.49524	19484.45884	20148.20089	13736.09903	13856.93766	14013.37455	12694.85812	12486.45707	12399.49914
AT1G01070	172.3469126	144.7407325	139.2692161	178.3337108	162.4748416	145.4223252	157.3742742	133.4678352	171.1849858
AT1G01080	1327.248904	1248.809576	1292.206777	1230.722769	1194.731669	1298.997174	1161.572024	1210.228614	1135.527073
AT1G01090	3411.402806	3377.84477	3511.699726	2952.964069	3088.105157	2960.188529	3254.275171	2972.364763	3301.968172
AT1G01100	1727.02267	1718.375441	1553.116194	1641.330634	1750.93721	1535.376534	1450.091527	1486.182382	1531.154596
AT1G01110	24.87481212	23.56244483	12.34031028	23.11733288	34.66129955	32.6791742	33.72305877	34.26876851	36.13905257
AT1G01120	3514.455599	3568.02736	3494.070712	3350.912442	3283.074967	3395.910852	4221.002855	4211.451288	4439.3973
AT1G01130	14.21417836	13.46425419	24.68062057	9.907428377	16.78906697	15.7949342	22.48203918	21.64343274	17.11849858
AT1G01140	2944.111692	2874.618269	2783.62142	2799.949342	2742.033744	2850.713296	2911.424073	3019.258867	3007.149585
AT1G01150	0	0	1.762901469	0	0	0	0	0	0
AT1G01160	374.8989542	408.976721	463.6430863	418.8640553	414.3108462	389.4268259	378.4476595	422.0469385	454.5912402
AT1G01170	694.7179672	663.1145188	576.4687804	593.8952899	622.2786435	641.0564672	622.0030839	636.6776465	627.6782814
AT1G01180	403.3273109	471.2488966	449.5398746	472.8044987	497.7145982	460.7763562	550.8099598	532.0677216	589.6371735
AT1G01183	0	0	0	0	0.541582805	0.544652903	0	0	0
AT1G01190	51.52639654	65.63823917	63.46445288	79.8098397	97.48490498	83.87654711	99.29567303	88.37735036	83.69043753
AT1G01200	12.43740606	10.09819064	21.15481763	14.86114257	12.45640453	9.803752259	20.60853591	12.62533577	11.41233239
AT1G01210	277.176478	324.8251323	241.5175013	213.5601228	266.4587403	249.9956826	217.3263787	229.0596632	243.463091
AT1G01220	662.7360659	649.6502646	620.5413171	609.3068452	615.7796498	571.8855485	599.5210447	642.0885047	610.5597829
AT1G01225	17.76772295	18.51334951	22.9177191	23.11733288	18.41381539	26.14333936	16.86152938	21.64343274	13.31438779
AT1G01230	351.8009143	378.6821491	394.8899291	463.447483	442.4731521	451.5172568	393.4356856	404.0107445	384.2151905
AT1G01240	353.5776866	382.0482126	375.4980129	493.1697681	525.8769041	545.7422091	597.6475414	584.372684	566.8125087
AT1G01250	145.6953282	143.0577008	139.2692161	116.6874898	132.1462045	119.8236387	108.6631894	97.39544734	119.8294901
AT1G01260	275.3997057	302.9457192	287.3529394	337.4029775	324.4081005	330.0596594	361.5861301	362.5274984	353.7823041
AT1G01270	0	0	0	0	0	0	0	0	0
AT1G01280	0	0	0	0	1.624748416	0	0	1.803619395	0
AT1G01290	419.3182615	493.1283097	463.6430863	458.4937688	434.8909928	445.5260749	442.1467705	423.8505579	420.354243
AT1G01300	483.2820641	466.1998013	541.210751	467.8507845	527.5016525	440.6241988	468.3758162	459.9229458	450.7871294
AT1G01305	0	0	0	0	0	0	0	0	0
AT1G01310	1.776772295	0	1.762901469	1.100825375	2.166331222	2.178611613	0	0	1.902055398
AT1G01320	19574.70037	19326.25386	20192.27343	17101.3222	16955.33289	17878.23155	16089.64604	15020.54232	15564.51932
AT1G01335	0	0	0	0	0	0	0	0	0
AT1G01340	309.1583793	291.1644968	273.2497277	282.3617087	277.2903964	268.5138813	252.9229407	247.0958571	243.463091
AT1G01350	318.0422407	383.7312444	366.6835056	346.2095805	331.9902598	350.2118168	344.7246007	375.1528342	321.4473623
AT1G01355	5.330316884	6.732127094	7.051605876	6.604952251	8.123742082	4.90187613	9.367516324	7.214477581	3.804110797
AT1G01360	648.5218875	610.9405338	579.9945833	601.0506549	580.5767675	572.4302014	552.6834631	598.8016392	559.2042871
AT1G01370	28.42835671	26.92850838	21.15481763	24.21815825	24.91280905	22.87542194	18.73503265	10.82171637	5.706166195
AT1G01380	10.66063377	13.46425419	26.44352204	20.91568213	14.08115294	21.78611613	26.22904571	34.26876851	28.53083097
AT1G01390	318.0422407	289.4814651	333.1883776	335.7517394	327.1160145	299.5590968	258.5434505	256.1139541	308.1329745
AT1G01400	0	0	0	0	0	0	0	0	0
AT1G01410	0	0	0	0	0	0	0	0	0
AT1G01420	444.1930736	434.2221976	444.2511702	412.8095157	387.2317059	421.5613472	462.7553064	380.5636924	367.0966919
AT1G01430	1600.871837	1548.389232	1648.312874	1695.821491	1677.281949	1764.675407	1817.298167	1825.262828	1949.606783
AT1G01440	490.3891533	543.6192629	618.7784156	620.8655116	627.6944715	637.2438969	700.690221	658.3210792	631.4823922
AT1G01448	135.0346944	151.4728596	118.1143984	119.4395532	157.0590136	115.4664155	136.7657383	138.8786934	148.3603211
AT1G01450	0	0	0	0	0	0	0	0	0
AT1G01453	1.776772295	0	0	1.100825375	0.541582805	0.544652903	0	0	0
AT1G01460	0	0	0	0	0	0	0	0	0
AT1G01470	916.814504	929.033539	847.9556066	1100.825375	1057.169636	971.1161266	1079.13788	1206.621375	1135.527073
AT1G01480	12.43740606	8.415158868	7.051605876	19.26444407	9.748490498	11.43771097	13.11452285	12.62533577	15.21644319
AT1G01490	2722.015155	2903.229809	2921.127734	2379.434049	2549.771848	2346.364707	2347.499591	2526.870773	2550.656289
AT1G01500	191.8914078	227.2092894	229.177191	248.7865348	284.8725557	269.0585342	226.693895	254.3103347	241.5610356
AT1G01510	497.4962425	548.6683582	539.4478495	524.5432913	555.6639584	501.080671	567.6714892	515.835147	551.5960655
AT1G01520	2005.975921	2078.54424	1976.212547	1491.618383	1418.94695	1559.341262	1365.78388	1356.321785	1394.206607
AT1G01530	3.553544589	1.683031774	0	3.302476126	2.166331222	3.812570323	3.747006529	0	0
AT1G01540	1851.396731	1735.205759	1769.953075	1747.00987	1675.6572	1634.503363	1867.882755	1935.283611	1881.132789
AT1G01550	4735.098165	4646.850727	4576.492214	4609.155846	4642.989391	4779.873879	5446.273991	5495.628297	5215.435902
AT1G01560	225.6500814	213.7450352	227.4142895	173.3799966	184.1381539	170.4763587	451.5142868	431.0650354	344.2720271
AT1G01570	15.99095065	20.19638128	24.68062057	29.72228513	33.03655113	28.32195097	41.21707182	36.0723879	26.62877558
AT1G01580	69.29411949	112.7631288	93.43377786	67.70076058	71.48893032	64.81369549	78.68713712	73.9483952	62.76782814
AT1G01590	44.41930736	47.12488966	29.96932497	30.27269782	24.91280905	30.50056259	29.97605224	36.0723879	24.72672018
AT1G01600	7.107089178	3.366063547	3.525802938	2.752063438	3.249496833	2.723264517	3.747006529	5.410858185	9.510276992
AT1G01610	1209.981933	1154.559797	1197.010097	1062.296487	1062.043882	1056.626632	1199.042089	1132.67298	1283.887394
AT1G01620	5408.494865	5424.411406	4978.433748	4766.023462	4748.598038	4377.920037	5024.735756	5235.907104	4981.483088
AT1G01630	1128.250407	1067.042144	1130.019842	1128.34601	1150.863462	1167.735825	1174.686547	1102.01145	1162.155848
AT1G01640	42.64253507	30.29457192	31.73222644	35.77682469	31.95338552	28.32195097	28.10254897	30.66152972	28.53083097
AT1G01650	820.8688001	829.7346644	826.800789	887.2652524	885.4878869	832.7742892	884.293541	813.4323472	781.7447687
AT1G01660	28.42835671	31.9776037	19.39191616	29.72228513	37.36921358	38.67035613	52.45809141	27.05429093	53.25755115
AT1G01670	53.30316884	62.27217562	63.46445288	66.04952251	62.28202263	68.08161291	73.06662732	68.53753702	74.18016053
AT1G01680	428.202123	414.0258163	446.0140717	382.5368179	348.2377439	422.650653	453.3877901	434.6722742	353.7823041
AT1G01690	37.31221819	40.39276257	45.83543819	37.42806276	40.0771276	44.11688517	24.35554244	55.91220125	32.33494177
AT1G01695	8.883861473	16.83031774	8.814507345	8.256190314	8.665324888	10.89305807	7.494013059	16.23257456	7.608221593
AT1G01700	58.63348572	42.07579434	45.83543819	45.68425307	59.0325258	49.0187613	35.59656203	28.85791032	30.43288637
AT1G01710	854.6274737	881.9086493	923.7603698	962.6717906	919.6076037	948.2407047	871.1790181	925.2567497	930.1050898
AT1G01715	55.07994113	48.80792143	40.54673379	43.48260232	38.45237919	40.30431484	50.58458815	61.32305943	55.15960655
AT1G01720	1032.304703	1075.457303	1004.853837	962.1213779	974.307467	935.169035	1819.17167	1706.223948	1871.622512
AT1G01725	87.06184244	80.78552513	66.99025582	91.36850614	88.27799729	71.89418324	78.68713712	68.53753702	70.37604974
AT1G01730	350.024142	348.3875771	364.9206041	322.5418349	347.1545783	348.5778581	380.3211627	339.0804463	334.7617501
AT1G01740	275.3997057	254.1377978	237.9916983	250.4377729	242.6290969	213.5039381	230.4409016	205.612611	220.6384262
AT1G01750	7.107089178	6.732127094	12.34031028	9.907428377	4.874245249	9.803752259	0	9.018096976	1.902055398
AT1G01760	81.73152555	67.32127094	77.56766464	68.80158595	73.11367874	70.80487743	101.1691763	82.96649218	62.76782814
AT1G01770	358.9080035	417.3918798	417.8076482	328.0459618	350.4040751	383.9802968	427.1587444	353.5094014	330.9576393
AT1G01780	135.0346944	149.7898278	133.9805116	136.5023465	149.4768543	126.9041265	118.0307057	120.8424995	173.0870412
AT1G01790	6513.647232	6377.00739	6554.467662	6335.800447	6196.248877	6388.233903	6802.690354	6471.38639	6792.239827
AT1G01800	1449.846192	1460.871579	1396.217963	1487.215082	1461.190409	1505.965278	1530.652167	1486.182382	1432.247715
AT1G01810	1.776772295	8.415158868	5.288704407	5.504126876	5.415828055	1.089305807	3.747006529	3.60723879	0
AT1G01820	863.5113352	947.5468885	888.5023404	774.4306515	807.499963	802.2737266	747.5278026	687.1789895	686.6419988
AT1G01830	808.431394	782.6097747	795.0685625	763.9728104	775.5465774	753.2549653	983.589214	982.9725703	916.790702
AT1G01840	5.330316884	8.415158868	3.525802938	2.752063438	3.249496833	2.178611613	5.620509794	5.410858185	9.510276992
AT1G01860	206.1055862	193.548654	209.7852748	206.9551705	194.4282272	204.2448387	219.199882	200.2017529	182.5973182
AT1G01870	0	0	0	0	0	0	0	0	0
AT1G01880	40.86576278	18.51334951	37.02093085	25.86939632	22.74647783	22.87542194	33.72305877	28.85791032	28.53083097
AT1G01890	0	0	1.762901469	0	0	0	0	1.803619395	0
AT1G01900	28.42835671	13.46425419	17.62901469	24.76857094	22.74647783	19.60750452	29.97605224	34.26876851	26.62877558
AT1G01910	641.4147983	600.8423432	648.7477406	664.8985266	663.9805195	600.7521523	651.9791361	624.0523107	713.2707744
AT1G01920	325.1493299	301.2626875	333.1883776	250.4377729	246.9617593	231.4774839	234.1879081	259.7211929	237.7569248
AT1G01930	277.176478	319.776037	326.1367718	281.2608834	306.5358679	308.2735433	301.6340256	293.9899614	292.9165313
AT1G01940	104.8295654	107.7140335	141.0321175	124.9436801	120.2313828	135.07392	134.8922351	119.0388801	129.3397671
AT1G01950	623.6470754	639.552074	689.2944744	628.0208766	585.4510127	612.1898633	623.8765872	661.928318	658.1111678
AT1G01960	1746.567166	1928.754412	1865.149754	1849.937043	1804.012325	1792.997358	1884.744284	1884.782268	1903.957454
AT1G01970	668.0663828	769.1455205	752.7589273	716.6373193	643.9419557	733.6474607	665.093659	723.2513774	654.307057
AT1G01980	0	0	0	0	0	0.544652903	0	3.60723879	0
AT1G01990	445.9698459	531.8380404	447.7769731	422.1665314	441.9315693	426.4632233	447.7672803	456.315707	464.1015172
AT1G02000	332.2564191	380.3651808	340.2399835	269.7022169	269.1666543	261.4333936	281.0254897	313.8297748	349.9781933
AT1G02010	547.2458667	461.150706	468.9317908	451.8888165	426.2256679	459.6870504	434.6527574	362.5274984	412.7460214
AT1G02020	511.7104208	489.7622461	474.2204952	442.5318008	459.262219	458.0530917	470.2493194	429.261416	494.5344036
AT1G02030	0	3.366063547	1.762901469	1.651238063	2.166331222	2.178611613	0	0	0
AT1G02040	0	0	0	0	0	0	0	0	0
AT1G02050	147.4721005	102.6649382	126.9289058	124.9436801	114.273972	94.76960517	97.42216977	93.78820855	116.0253793
AT1G02060	142.1417836	156.5219549	139.2692161	107.8808868	125.1056281	117.6450271	131.1452285	137.075074	117.9274347
AT1G02065	0	0	0	0.550412688	0	0	0	0	0
AT1G02067	0	0	0	0	0	0	0	0	0
AT1G02070	0	1.683031774	1.762901469	0	0.541582805	1.089305807	0	0	0
AT1G02080	3578.419401	3446.849072	3601.607701	3396.596695	3299.864034	3553.315541	3668.319392	3286.194538	3644.338143
AT1G02090	625.4238477	605.8914385	597.623598	614.2605594	675.3537584	672.1016827	584.5330186	645.6957435	614.3638937
AT1G02100	963.0105837	937.4486979	1004.853837	919.1891883	876.2809793	892.6861085	946.1191487	932.4712273	928.2030344
AT1G02110	636.0844815	536.8871358	618.7784156	498.1234823	514.5036652	466.7675381	552.6834631	515.835147	473.6117942
AT1G02120	2562.105649	2649.092012	2633.774795	2704.727947	2707.372445	2746.684591	2664.121642	2593.60469	2550.656289
AT1G02130	753.3514529	866.7613634	835.6152963	904.3280457	880.6136417	916.6508363	923.6371095	858.5228321	827.3940983
AT1G02140	1838.959325	1672.933583	1821.077217	1780.585044	1755.811455	1809.336945	1905.35282	1828.870067	1698.535471
AT1G02145	472.6214304	484.7131508	511.241426	518.4887517	522.6274073	497.8127536	490.8578554	515.835147	524.9672899
AT1G02150	1847.843186	1864.799205	1842.232035	1788.841235	1774.766854	1734.719497	1940.949382	1691.794993	1797.442351
AT1G02160	209.6591308	212.0620035	185.1046542	168.4262824	192.2618959	182.4587226	134.8922351	185.7727977	188.3034844
AT1G02170	456.6304797	496.4943732	539.4478495	481.060689	583.8262643	499.9913652	507.7193847	505.0134306	511.6529022
AT1G02180	51.52639654	53.85701675	38.78383232	51.18837995	45.49295566	41.93827355	52.45809141	39.67962669	57.06166195
AT1G02190	15.99095065	3.366063547	12.34031028	7.155364939	20.0385638	10.34840516	16.86152938	14.42895516	15.21644319
AT1G02205	4783.071017	4641.801631	4632.905061	5430.921989	5319.426315	5491.735224	6677.165635	6211.665197	7176.455018
AT1G02210	0	0	0	0	0	0	0	0	0
AT1G02220	193.6681801	212.0620035	218.5997822	290.0674864	277.2903964	267.4245755	327.8630713	301.204439	325.2514731
AT1G02230	58.63348572	70.68733449	52.88704407	95.22139496	101.2759846	83.33189421	110.5366926	91.98458915	89.39660372
AT1G02250	0	0	1.762901469	1.100825375	0	2.178611613	0	1.803619395	1.902055398
AT1G02260	350.024142	324.8251323	363.1577026	376.4822783	362.8604797	374.7211975	357.8391236	335.4732075	355.6843595
AT1G02270	515.2639654	555.4004853	613.4897112	582.8870362	600.0737485	570.7962427	593.9005349	533.871341	532.5755115
AT1G02280	929.2519101	834.7837597	800.3572669	821.7661426	855.1592498	851.2924879	794.3653842	779.1635787	817.8838213
AT1G02290	195.4449524	180.0843998	176.2901469	177.7832981	175.472829	181.3694168	166.7417906	178.5583201	178.7932074
AT1G02300	193.6681801	188.4995586	229.177191	230.0725034	267.0003231	258.7101291	299.7605224	241.6849989	306.2309191
AT1G02305	1654.175006	1846.285856	1833.417528	1818.56352	1790.472755	1846.917995	1785.448611	1709.831187	1784.127964
AT1G02310	1.776772295	1.683031774	1.762901469	7.705777626	7.040576471	4.90187613	0	0	1.902055398
AT1G02320	0	0	0	0	0	0	0	0	0
AT1G02330	348.2473697	375.3160855	393.1270276	373.7302149	382.8990435	374.1765446	391.5621823	402.2071251	414.6480768
AT1G02335	99.4992485	90.88371577	81.09346757	112.2841883	96.94332218	95.85891098	99.29567303	108.2171637	112.2212685
AT1G02340	437.0859845	429.1731023	408.9931408	413.3599284	374.7753014	418.2934297	468.3758162	486.9772367	498.3385144
AT1G02350	46.19607966	31.9776037	19.39191616	49.53714188	42.24345883	41.39362065	29.97605224	32.46514911	55.15960655
AT1G02360	67.51734719	90.88371577	86.38217198	130.447807	129.9798733	139.4311432	196.7178428	180.3619395	127.4377117
AT1G02370	85.28507014	139.6916372	104.0111867	84.2131412	99.65123621	93.13564646	86.18115018	115.4316413	104.6130469
AT1G02380	108.38311	102.6649382	132.2176102	103.4775853	99.65123621	103.4840516	104.9161828	135.2714546	104.6130469
AT1G02390	579.227768	558.7665488	595.8606965	473.905324	454.9295566	483.6517781	908.6490834	809.8251084	897.770148
AT1G02400	21.32126754	40.39276257	31.73222644	42.38177695	45.49295566	39.75966194	97.42216977	106.4135443	129.3397671
AT1G02405	10.66063377	6.732127094	15.86611322	11.00825375	5.95741086	4.90187613	13.11452285	9.018096976	7.608221593
AT1G02410	447.7466182	429.1731023	468.9317908	498.1234823	477.6760344	513.0630349	550.8099598	472.5482815	557.3022317
AT1G02420	46.19607966	20.19638128	35.25802938	20.91568213	20.0385638	20.69681033	14.98802612	30.66152972	19.02055398
AT1G02430	14.21417836	6.732127094	7.051605876	7.155364939	8.665324888	11.43771097	7.494013059	7.214477581	7.608221593
AT1G02440	8.883861473	10.09819064	8.814507345	22.56692019	27.07914027	16.88424	35.59656203	28.85791032	28.53083097
AT1G02450	177.6772295	183.4504633	181.5788513	263.6476774	267.5419059	264.1566581	277.2784832	313.8297748	251.0713126
AT1G02460	19.54449524	15.14728596	15.86611322	21.46609482	24.37122625	26.68799226	37.47006529	10.82171637	30.43288637
AT1G02470	83.50829785	58.90611207	77.56766464	71.55364939	81.77900363	76.25140646	67.44611753	73.9483952	81.78838213
AT1G02475	1778.549067	1815.991284	1731.169243	1697.472729	1637.204821	1742.344638	1534.399174	1551.11268	1483.603211
AT1G02480	0	0	0	0	0	0	0	0	0
AT1G02490	0	0	0	0	0	0	0	0	0
AT1G02500	7572.60352	7250.50088	7243.762136	7271.502016	7388.272632	6950.315699	8157.233215	8343.543322	7939.179233
AT1G02510	0	0	1.762901469	0	0	0	0	0	0
AT1G02520	39.08899048	33.66063547	44.07253673	52.83961801	43.32662444	38.67035613	58.07860121	32.46514911	45.64932956
AT1G02530	10.66063377	8.415158868	7.051605876	3.852888813	5.95741086	9.259099356	7.494013059	5.410858185	3.804110797
AT1G02540	0	0	0	0.550412688	0	0	0	0	0
AT1G02550	0	0	0	0	0	0	0	0	0
AT1G02560	6328.862913	6432.547439	6297.084047	5762.270427	5940.621793	5978.110267	5776.010565	5607.452699	5751.815525
AT1G02570	0	0	0	0	0	0	0	0	0
AT1G02575	0	0	0	0	0	0	0	0	0
AT1G02580	1.776772295	1.683031774	3.525802938	5.504126876	10.2900733	5.446529033	3.747006529	19.83981335	9.510276992
AT1G02590	0	0	0	0	0	0	0	0	0
AT1G02600	0	0	0	0	0	0	0	0	0
AT1G02610	110.1598823	107.7140335	86.38217198	135.4015212	106.6918127	120.3682916	157.3742742	167.7366037	152.1644319
AT1G02620	5.330316884	11.78122241	5.288704407	6.054539564	7.040576471	6.53583484	11.24101959	12.62533577	11.41233239
AT1G02630	7.107089178	1.683031774	8.814507345	12.10907913	4.874245249	6.53583484	5.620509794	3.60723879	7.608221593
AT1G02640	135.0346944	109.3970653	132.2176102	114.485839	112.6492235	99.6714813	121.7777122	144.2895516	119.8294901
AT1G02650	3.553544589	5.049095321	21.15481763	10.45784106	16.24748416	17.97354581	26.22904571	23.44705214	17.11849858
AT1G02660	74.62443637	58.90611207	84.61927051	118.8891405	120.7729656	125.8148207	425.2852411	414.8324609	407.0398552
AT1G02670	15.99095065	16.83031774	28.2064235	16.51238063	21.66331222	23.96472775	31.8495555	23.44705214	11.41233239
AT1G02680	213.2126754	191.8656222	190.3933587	170.6279332	185.2213195	170.4763587	185.4768232	178.5583201	194.0096506
AT1G02690	56.85671343	67.32127094	49.36124113	60.54539564	50.90878371	44.11688517	56.20509794	63.12667883	55.15960655
AT1G02700	30.20512901	50.49095321	35.25802938	32.47434857	29.2454715	29.41125678	22.48203918	19.83981335	20.92260938
AT1G02705	5.330316884	5.049095321	1.762901469	0.550412688	2.166331222	0	0	1.803619395	0
AT1G02710	0	0	0	0	0	0	0	0	0
AT1G02720	174.1236849	156.5219549	148.0837234	146.4097749	129.4382905	134.5292671	129.2717253	151.5040292	108.4171577
AT1G02730	78.17798096	70.68733449	95.19667933	93.57015689	101.2759846	96.40356388	103.0426796	88.37735036	89.39660372
AT1G02740	243.4178044	196.9147175	259.1465159	233.3749795	229.6311095	233.6560955	226.693895	238.0777602	232.0507586
AT1G02750	371.3454096	346.7045454	350.8173923	365.4740246	319.5338552	355.6583459	378.4476595	378.760073	357.5864149
AT1G02760	0	0	0	0	0	0	0	0	0
AT1G02770	19.54449524	16.83031774	19.39191616	12.10907913	11.91482172	9.259099356	9.367516324	12.62533577	13.31438779
AT1G02780	9191.24308	9228.063214	8812.744444	8353.062947	8633.371502	8225.892799	7936.159829	8265.987688	8030.477892
AT1G02790	7.107089178	10.09819064	10.57740881	1.651238063	0.541582805	21.78611613	9.367516324	3.60723879	0
AT1G02800	7.107089178	3.366063547	7.051605876	4.953714188	3.791079638	4.90187613	7.494013059	10.82171637	3.804110797
AT1G02810	0	5.049095321	0	0.550412688	1.624748416	0.544652903	1.873503265	3.60723879	1.902055398
AT1G02813	0	0	0	0	0	0	0	0	0
AT1G02816	614.7632139	647.9672328	627.592923	523.4424659	581.1183503	537.0277627	500.2253717	584.372684	568.7145641
AT1G02820	6399.933805	5892.294239	5852.832877	6169.575815	6029.982956	5726.480625	5594.280748	5764.367587	5911.588178
AT1G02830	0	1.683031774	1.762901469	1.100825375	1.083165611	0.544652903	1.873503265	0	0
AT1G02840	1634.630511	1492.849183	1658.890282	1536.752224	1682.697777	1506.509931	1465.079553	1536.683725	1673.808751
AT1G02850	273.6229334	274.3341791	282.064235	202.0014564	179.8054914	186.2712929	181.7298167	164.129365	194.0096506
AT1G02860	373.1221819	368.5839584	359.6318997	340.7054536	302.7447883	365.4620981	354.092117	456.315707	388.0193013
AT1G02870	161.6862788	139.6916372	153.3724278	156.867616	163.0164244	161.2172594	144.2597514	160.5221262	136.9479887
AT1G02880	445.9698459	376.9991173	419.5705496	491.51853	486.8829421	519.5988698	423.4117378	449.1012294	494.5344036
AT1G02890	2984.977455	2763.538172	2977.540581	2654.08998	2662.962655	2810.408981	3081.91287	2927.274278	2906.340649
AT1G02900	3.553544589	11.78122241	10.57740881	11.55866644	11.91482172	11.43771097	7.494013059	1.803619395	13.31438779
AT1G02910	1359.230805	1437.309135	1369.774441	1372.729243	1298.715568	1340.390795	1260.867697	1388.786934	1352.361388
AT1G02920	947.019633	1038.430604	1022.482852	1111.283216	1060.960716	1056.626632	942.3721422	970.3472346	882.5537048
AT1G02930	1256.178012	1245.443512	1207.587506	1815.261044	1670.782955	1704.763587	1206.536102	1287.784248	1017.599638
AT1G02940	0	1.683031774	0	2.752063438	3.249496833	1.63395871	0	0	0
AT1G02950	31.9819013	26.92850838	21.15481763	50.63796726	45.49295566	41.39362065	52.45809141	34.26876851	43.74727416
AT1G02952	0	1.683031774	0	0	0	0.544652903	0	0	0
AT1G02960	392.6666771	397.1954986	377.2609144	361.6211358	402.3960245	419.3827355	357.8391236	431.0650354	359.4884703
AT1G02965	0	0	0	0.550412688	0	0	0	0	0
AT1G02970	33.7586736	15.14728596	24.68062057	19.26444407	21.66331222	15.7949342	20.60853591	12.62533577	15.21644319
AT1G02980	0	0	0	0	0	0	0	0	0
AT1G02990	797.7707603	905.4710942	932.5748771	864.6983322	817.2484535	820.2472724	918.0165997	822.4504442	777.9406579
AT1G03000	691.1644226	730.4357897	713.9750949	749.1116678	732.7615358	749.9870478	775.6303516	750.3056684	734.1933838
AT1G03010	17.76772295	15.14728596	24.68062057	23.11733288	16.78906697	17.97354581	18.73503265	21.64343274	13.31438779
AT1G03020	122.5972883	129.5934466	77.56766464	105.679236	115.3571376	101.30544	84.30764691	142.4859322	119.8294901
AT1G03030	300.2745178	321.4590687	347.2915894	366.5748499	323.8665177	370.3639742	378.4476595	346.2949239	388.0193013
AT1G03040	842.1900676	873.4934905	920.2345668	880.6603002	847.0355078	880.7037446	814.9739202	845.8974963	829.2961537
AT1G03050	7.107089178	5.049095321	3.525802938	2.752063438	1.624748416	9.259099356	1.873503265	3.60723879	5.706166195
AT1G03055	421.0950338	442.6373564	403.7044364	410.607865	396.4386136	432.4544052	342.8510974	427.4577966	378.5090243
AT1G03060	2085.930674	1829.455538	1993.841561	1968.826184	1837.048876	1987.438444	2184.504807	1873.960552	2018.080778
AT1G03070	39.08899048	21.87941306	19.39191616	18.71403138	23.28806064	20.15215742	44.96407835	45.09048488	43.74727416
AT1G03080	2638.506857	2507.717343	2794.198828	2580.885092	2525.400622	2653.548945	2441.174754	2564.74678	2554.4604
AT1G03090	511.7104208	467.882833	542.9736525	418.3136426	420.268257	418.2934297	429.0322476	414.8324609	441.2768524
AT1G03100	37.31221819	18.51334951	28.2064235	19.26444407	26.53755747	32.6791742	11.24101959	23.44705214	13.31438779
AT1G03103	0	0	0	0	0	0	0	0	0
AT1G03106	1.776772295	0	0	0.550412688	1.083165611	0.544652903	0	0	0
AT1G03110	90.61538702	99.29887464	112.825694	85.86437927	88.8195801	88.23377034	67.44611753	82.96649218	74.18016053
AT1G03120	8.883861473	5.049095321	3.525802938	3.302476126	4.332662444	5.991181936	13.11452285	14.42895516	9.510276992
AT1G03130	18073.32778	18533.54589	18226.63829	20399.39503	19983.32236	19932.6623	21406.6483	21484.71423	22463.27425
AT1G03140	719.5927793	686.6769636	779.2024493	804.1529366	823.7474471	779.3983046	858.0644952	890.9879812	914.8886466
AT1G03150	293.1674286	267.602052	278.5384321	317.5881207	300.0368742	304.4609729	316.6220517	362.5274984	298.6226975
AT1G03160	1549.345441	1578.683804	1547.82749	1485.013431	1552.17632	1595.288354	1474.447069	1406.823128	1553.97926
AT1G03165	1.776772295	0	3.525802938	1.100825375	4.332662444	2.723264517	0	1.803619395	3.804110797
AT1G03170	8.883861473	6.732127094	12.34031028	7.155364939	10.83165611	4.90187613	7.494013059	10.82171637	15.21644319
AT1G03180	17.76772295	13.46425419	24.68062057	19.81485675	22.74647783	16.88424	26.22904571	14.42895516	20.92260938
AT1G03190	286.0603394	287.7984333	283.8271365	263.0972647	261.0429122	249.4510297	217.3263787	239.8813796	232.0507586
AT1G03200	31.9819013	38.70973079	35.25802938	26.419809	17.87223258	20.69681033	18.73503265	30.66152972	22.82466478
AT1G03210	264.7390719	274.3341791	267.9610233	443.0822135	433.2662444	431.3650994	427.1587444	443.6903712	395.6275229
AT1G03220	382.0060433	368.5839584	386.0754217	452.9896419	469.5522923	491.2769188	801.8593973	768.3418623	787.4509349
AT1G03230	147.4721005	181.7674315	142.795019	215.7617735	234.5053548	221.1290787	239.8084179	223.648805	264.3857004
AT1G03240	0	0	0	1.100825375	0.541582805	0.544652903	0	0	0
AT1G03250	554.3529559	540.2531993	550.0252583	591.1432265	538.3333086	581.6893007	552.6834631	539.2821991	549.6940101
AT1G03260	143.9185559	151.4728596	171.0014425	143.6577115	126.1887937	153.0474658	144.2597514	140.6823128	136.9479887
AT1G03270	46.19607966	43.75882611	28.2064235	34.67599932	40.0771276	40.30431484	48.71108488	54.10858185	28.53083097
AT1G03280	1037.63502	1021.600287	964.3071035	963.772616	970.5163874	946.6067459	904.9020769	885.577123	880.6516494
AT1G03290	1378.775301	1427.210944	1475.54853	1911.583264	1893.915071	1977.634692	1836.033199	1753.118052	1689.025194
AT1G03300	0	0	0	0	0	0	0	0	0
AT1G03310	1275.722508	1332.961165	1318.650299	1365.573878	1308.464058	1328.953084	1365.78388	1361.732643	1302.907948
AT1G03320	8.883861473	3.366063547	3.525802938	5.504126876	5.95741086	3.26791742	0	1.803619395	9.510276992
AT1G03325	0	0	0	0	0	0	0	0	0
AT1G03330	463.7375689	459.4676742	527.1075392	516.8375137	471.7186236	546.8315149	511.4663913	476.1555203	485.0241266
AT1G03340	83.50829785	109.3970653	86.38217198	112.834601	108.3165611	105.1180103	101.1691763	95.59182794	81.78838213
AT1G03350	984.3318512	1023.283318	955.4925962	907.0801092	909.8591132	889.962844	861.8115018	889.1843618	880.6516494
AT1G03360	94.16893161	149.7898278	102.2482852	129.8973943	124.5640453	123.636209	129.2717253	113.6280219	83.69043753
AT1G03365	563.2368174	578.9629301	648.7477406	563.6225921	539.4164743	517.964911	507.7193847	530.2641022	509.7508468
AT1G03370	831.5294339	934.0826343	927.2861727	1196.597183	1263.512685	1270.675223	1371.40439	1215.639472	1321.928502
AT1G03380	2443.061905	2359.610547	2319.978333	2415.761286	2373.215854	2399.196039	2384.969656	2332.079878	2505.00696
AT1G03390	1.776772295	1.683031774	3.525802938	0.550412688	2.166331222	0.544652903	0	0	0
AT1G03395	0	0	0	0	0	0	0	0	0
AT1G03400	1327.248904	1417.112753	1387.403456	1720.039649	1773.142105	1674.807678	1791.069121	1798.208537	1721.360135
AT1G03410	62.18703031	58.90611207	75.80476317	78.15860164	81.77900363	59.36716646	80.56064038	81.16287278	95.10276992
AT1G03430	390.8899048	358.4857678	396.6528305	553.164751	526.9600697	514.1523407	436.5262607	526.6568634	530.6734561
AT1G03440	541.9155499	590.7441525	565.8913716	463.447483	479.3007828	489.0983072	464.6288097	479.7627591	424.1583538
AT1G03445	3.553544589	0	1.762901469	2.20165075	2.707914027	4.357223226	1.873503265	0	1.902055398
AT1G03457	47.97285195	40.39276257	58.17574848	44.5834277	47.65928688	51.74202581	69.31962079	48.69772367	49.45344036
AT1G03470	108.38311	104.34797	105.7740881	86.96520464	80.15425521	87.14446453	89.92815671	102.8063055	110.3192131
AT1G03475	2592.310778	2724.828441	2510.371692	2865.998864	2838.435483	2956.920612	2669.742152	2811.842637	2748.470051
AT1G03490	0	1.683031774	0	0	0	0	0	0	0
AT1G03495	138.588239	159.8880185	172.764344	214.1105355	228.5479439	203.7001858	213.5793722	176.7547007	209.2260938
AT1G03502	0	0	0	0	1.624748416	0.544652903	0	0	0
AT1G03506	5.330316884	1.683031774	5.288704407	3.302476126	7.040576471	5.991181936	1.873503265	5.410858185	3.804110797
AT1G03510	24.87481212	23.56244483	38.78383232	24.21815825	17.33064978	13.61632258	11.24101959	12.62533577	9.510276992
AT1G03515	0	0	0	0	0	0	0	0	0
AT1G03520	396.2202217	363.5348631	396.6528305	378.1335164	368.8178905	366.5514039	378.4476595	420.2433191	353.7823041
AT1G03530	323.3725576	316.4099734	338.477082	306.579867	280.5398932	293.5679149	267.9109669	268.7392899	275.7980328
AT1G03540	51.52639654	52.17398498	52.88704407	31.37352319	37.36921358	28.86660388	24.35554244	30.66152972	41.84521876
AT1G03545	12.43740606	10.09819064	7.051605876	7.705777626	8.665324888	10.89305807	11.24101959	9.018096976	13.31438779
AT1G03550	55.07994113	62.27217562	74.0418617	74.85612551	69.3225991	56.64390194	56.20509794	55.91220125	51.35549575
AT1G03560	238.0874875	215.428067	211.5481763	236.127043	231.2558579	216.7718555	191.097333	192.9872753	230.1487032
AT1G03570	0	0	0	0	0	0	0	0	0
AT1G03590	517.0407377	459.4676742	451.3027761	494.8210062	514.5036652	534.849151	573.291999	555.5147737	572.5186749
AT1G03600	7361.167617	7499.589583	7146.802555	7466.89852	7645.524465	7473.182486	7413.452419	7416.482953	7769.896302
AT1G03610	963.0105837	922.3014119	934.3377786	1041.380805	963.4758109	938.4369524	1067.896861	1078.564398	1135.527073
AT1G03620	17.76772295	15.14728596	8.814507345	18.16361869	17.87223258	17.42889291	11.24101959	25.25067153	26.62877558
AT1G03630	5827.813126	5685.281331	5681.831435	5836.025727	5750.526229	5951.966927	5910.9028	6060.161168	6156.953324
AT1G03640	0	0	0	0	0	0	0	0	0
AT1G03650	53.30316884	48.80792143	49.36124113	35.22641201	40.0771276	43.57223226	50.58458815	50.50134306	32.33494177
AT1G03660	55.07994113	53.85701675	40.54673379	66.5999352	75.28000996	76.25140646	56.20509794	55.91220125	53.25755115
AT1G03670	0	1.683031774	0	0	1.083165611	0.544652903	0	0	0
AT1G03680	6085.445109	6050.499226	5768.213607	6492.11765	6383.094945	6510.780806	6276.235937	6408.259711	6225.427319
AT1G03687	167.0165957	146.4237643	153.3724278	125.4940928	155.975848	136.1632258	140.5127449	140.6823128	148.3603211
AT1G03700	0	0	0	0	0	0	0	0	0
AT1G03710	8.883861473	13.46425419	8.814507345	4.403301501	6.498993666	8.714446453	9.367516324	12.62533577	7.608221593
AT1G03720	0	0	0	0	0	0	0	0	0
AT1G03730	88.83861473	80.78552513	75.80476317	81.46107777	81.77900363	95.31425808	153.6272677	207.4162304	146.4582657
AT1G03740	730.2534131	735.484885	752.7589273	892.7693793	896.3195431	932.4457705	1077.264377	1060.528204	968.1461978
AT1G03743	1.776772295	0	0	0	0.541582805	0	0	0	0
AT1G03746	0	0	0	0	0	0	0	0	0
AT1G03750	147.4721005	146.4237643	160.4240337	143.1072988	141.3531122	139.9757961	136.7657383	131.6642158	106.5151023
AT1G03760	120.820516	149.7898278	111.0627925	132.099045	138.6451982	132.8953084	148.0067579	124.4497383	112.2212685
AT1G03770	65.7405749	53.85701675	66.99025582	55.59168145	62.82360543	65.3583484	56.20509794	61.32305943	64.66988354
AT1G03780	8.883861473	13.46425419	21.15481763	17.06279332	9.748490498	16.88424	7.494013059	12.62533577	19.02055398
AT1G03790	0	0	0	0	0	0	0	0	0
AT1G03800	0	0	1.762901469	1.651238063	3.791079638	1.089305807	3.747006529	0	3.804110797
AT1G03810	0	0	0	0	0	0	0	0	0
AT1G03820	124.3740606	134.6425419	84.61927051	130.447807	107.7749783	100.2161342	127.398222	120.8424995	97.00482531
AT1G03830	126.1508329	100.9819064	118.1143984	101.2759345	96.94332218	120.3682916	101.1691763	102.8063055	104.6130469
AT1G03840	1.776772295	6.732127094	3.525802938	2.752063438	4.332662444	3.26791742	7.494013059	1.803619395	5.706166195
AT1G03850	63.96380261	58.90611207	91.67087639	126.5949181	114.8155548	147.0562839	110.5366926	124.4497383	110.3192131
AT1G03860	943.4660884	897.0559353	936.10068	898.8239189	874.114648	860.5515872	876.7995279	797.1997726	867.3372616
AT1G03870	1254.40124	1141.095542	1225.216521	839.3793486	835.120686	871.9892982	829.9619463	853.1119739	823.5899875
AT1G03880	0	0	0	0	1.083165611	0	0	0	0
AT1G03890	0	0	0	0	0	0	0	0	0
AT1G03900	1238.410289	1322.862974	1218.164915	1212.008738	1259.721606	1130.154774	1300.211266	1215.639472	1308.614114
AT1G03905	17.76772295	26.92850838	35.25802938	27.52063438	18.95539819	25.59868646	24.35554244	28.85791032	32.33494177
AT1G03910	1050.072426	1038.430604	1100.050517	937.352807	964.5589765	996.1701601	884.293541	1125.458503	947.2235884
AT1G03920	10.66063377	6.732127094	17.62901469	13.2099045	15.70590136	12.52701678	14.98802612	16.23257456	15.21644319
AT1G03930	1281.052824	1226.930163	1197.010097	1164.122834	1181.192099	1201.504305	1199.042089	1186.781562	1243.944231
AT1G03935	15.99095065	11.78122241	24.68062057	28.07104707	12.45640453	13.61632258	16.86152938	16.23257456	26.62877558
AT1G03940	104.8295654	99.29887464	89.90797492	217.4130116	211.7588769	206.9681033	151.7537644	162.3257456	173.0870412
AT1G03950	374.8989542	376.9991173	347.2915894	368.7765007	385.6069575	401.9538426	363.4596334	382.3673118	325.2514731
AT1G03960	230.9803983	222.1601941	234.4658954	218.513837	222.590533	217.8611613	183.6033199	257.9175735	214.93226
AT1G03970	248.7481212	267.602052	259.1465159	276.8575819	236.1301032	278.8622865	275.4049799	293.9899614	323.3494177
AT1G03980	0	3.366063547	3.525802938	0.550412688	1.083165611	1.63395871	0	3.60723879	1.902055398
AT1G03982	0	0	0	0	0	0	0	0	0
AT1G03987	8.883861473	6.732127094	10.57740881	4.403301501	2.707914027	3.812570323	5.620509794	1.803619395	0
AT1G03990	190.1146355	237.3074801	225.651388	176.6824727	196.5945584	183.0033755	207.9588624	171.3438425	171.1849858
AT1G03993	0	0	0	0	0	0	0	0	0
AT1G03997	0	0	0	0	0	0	1.873503265	0	0
AT1G04000	337.586736	371.950022	410.7560423	304.3782162	326.0328489	300.6484026	344.7246007	385.9745506	391.8234121
AT1G04003	0	0	0	0	0	0	0	0	0
AT1G04007	23.09803983	10.09819064	21.15481763	15.96196794	17.87223258	19.06285162	14.98802612	14.42895516	34.23699717
AT1G04010	147.4721005	149.7898278	142.795019	146.9601876	152.1847683	132.8953084	136.7657383	169.5402231	159.7726535
AT1G04013	3.553544589	6.732127094	3.525802938	1.651238063	4.874245249	4.90187613	0	0	1.902055398
AT1G04017	0	0	0	0	0	0	0	0	0
AT1G04020	62.18703031	65.63823917	91.67087639	96.87263302	108.3165611	99.1268284	121.7777122	120.8424995	68.47399434
AT1G04023	0	0	0	0	0	0	0	0	0
AT1G04027	3.553544589	11.78122241	0	5.504126876	5.415828055	3.26791742	7.494013059	3.60723879	3.804110797
AT1G04030	33.7586736	25.2454766	37.02093085	36.87765007	40.0771276	42.48292646	37.47006529	45.09048488	32.33494177
AT1G04033	0	0	0	0.550412688	1.624748416	0	0	0	0
AT1G04037	7.107089178	10.09819064	8.814507345	5.504126876	5.415828055	7.080487743	5.620509794	7.214477581	5.706166195
AT1G04040	581.0045403	530.1550087	498.9011157	426.5698329	398.063362	394.8733549	457.1347966	514.0315276	466.0035726
AT1G04043	0	0	0	0	0	0	0	0	0
AT1G04047	7.107089178	3.366063547	7.051605876	7.155364939	3.791079638	4.357223226	0	0	0
AT1G04050	63.96380261	70.68733449	65.22735435	76.50736358	78.52950679	64.81369549	88.05465344	54.10858185	55.15960655
AT1G04053	0	0	0	0	0	0	0	0	0
AT1G04057	0	0	0	0	0	0	0	0	0
AT1G04063	0	0	0	0	0	0	0	0	0
AT1G04067	0	0	0	0.550412688	0.541582805	0	0	0	0
AT1G04070	87.06184244	74.05339804	70.51605876	63.29745907	63.36518824	57.73320775	71.19312406	84.77011157	57.06166195
AT1G04073	1.776772295	1.683031774	1.762901469	3.302476126	0.541582805	0.544652903	1.873503265	1.803619395	3.804110797
AT1G04077	0	0	0	0	0	0	0	0	0
AT1G04080	2308.027211	2159.329765	2323.504136	2191.743322	2276.272531	2185.692101	2186.37831	1850.513499	2212.090428
AT1G04083	0	0	1.762901469	0.550412688	3.249496833	1.63395871	0	0	1.902055398
AT1G04087	0	0	0	0	0	0	0	0	0
AT1G04090	23.09803983	10.09819064	12.34031028	8.256190314	10.83165611	7.625140646	13.11452285	5.410858185	11.41233239
AT1G04093	1.776772295	1.683031774	0	1.100825375	0	0	3.747006529	0	0
AT1G04097	1.776772295	6.732127094	0	1.651238063	1.624748416	0.544652903	5.620509794	1.803619395	0
AT1G04100	97.7224762	84.15158868	61.70155142	64.94869714	75.28000996	68.08161291	71.19312406	101.0026861	98.90688071
AT1G04103	0	0	0	0	0	0	0	0	0
AT1G04105	0	0	0	0	0	0	0	0	0
AT1G04110	0	1.683031774	0	0	4.332662444	0.544652903	0	0	0
AT1G04117	0	0	0	0	0	0	0	0	0
AT1G04120	1805.200651	1800.843998	1879.252966	1914.88574	1942.657523	1924.258707	1910.97333	1809.030253	1862.112235
AT1G04123	0	0	0	0	0	0	0	0	0
AT1G04127	0	0	0	0	0.541582805	0	1.873503265	0	0
AT1G04130	286.0603394	318.0930052	319.0851659	298.3236767	287.0388869	305.0056259	316.6220517	312.0261554	277.7000882
AT1G04133	0	0	0	0	0	0	0	0	0
AT1G04137	0	0	0	0	0	0	0	0	0
AT1G04140	2320.464617	2393.271182	2327.029939	2305.128336	2258.941882	2390.481593	2516.114885	2297.811109	2345.234306
AT1G04143	0	0	0	0	0	0	0	0	0
AT1G04147	1.776772295	5.049095321	0	1.100825375	1.624748416	0.544652903	1.873503265	1.803619395	0
AT1G04150	0	0	0	0	0	0	0	0	0
AT1G04153	1.776772295	0	0	1.100825375	3.249496833	0.544652903	0	1.803619395	1.902055398
AT1G04157	0	0	0	0	0	0	0	0	0
AT1G04160	143.9185559	112.7631288	146.3208219	121.641204	126.1887937	124.7255149	136.7657383	131.6642158	152.1644319
AT1G04163	0	0	0	0	0	0	0	0	0
AT1G04167	0	0	0	0	0	0	0	0	0
AT1G04170	1588.434431	1561.853486	1512.56946	1494.92086	1528.346677	1500.518749	1423.862481	1432.0738	1276.279172
AT1G04173	1.776772295	0	3.525802938	2.752063438	2.166331222	1.089305807	0	5.410858185	0
AT1G04177	0	0	0	0	0.541582805	0	0	0	0
AT1G04180	0	5.049095321	0	0.550412688	1.624748416	1.089305807	0	0	0
AT1G04183	0	1.683031774	0	0.550412688	0	2.178611613	3.747006529	0	1.902055398
AT1G04187	3.553544589	5.049095321	3.525802938	4.403301501	2.166331222	2.723264517	9.367516324	3.60723879	3.804110797
AT1G04190	463.7375689	439.2712929	416.0447467	438.1284993	422.9761711	444.981422	468.3758162	384.1709312	403.2357444
AT1G04193	0	3.366063547	3.525802938	1.651238063	1.624748416	1.63395871	3.747006529	0	0
AT1G04197	0	1.683031774	1.762901469	1.100825375	3.249496833	2.178611613	1.873503265	0	0
AT1G04200	445.9698459	501.5434685	470.6946922	526.744942	531.2927322	505.9825472	547.0629533	582.5690646	530.6734561
AT1G04203	0	0	0	0	0	0	0	0	0
AT1G04207	0	0	0	0	0	0	0	0	0
AT1G04210	1350.346944	1364.938768	1396.217963	1344.107783	1320.920463	1382.329069	1332.060821	1298.605964	1354.263444
AT1G04213	0	0	0	0	0	0	0	0	0
AT1G04217	12.43740606	11.78122241	7.051605876	8.806603002	15.70590136	5.991181936	20.60853591	1.803619395	9.510276992
AT1G04220	94.16893161	138.0086054	141.0321175	86.41479195	93.69382535	99.1268284	80.56064038	88.37735036	112.2212685
AT1G04223	12.43740606	0	3.525802938	4.953714188	2.166331222	1.089305807	1.873503265	5.410858185	1.902055398
AT1G04227	0	0	0	0	0	0	0	0	0
AT1G04230	229.203626	186.8165269	234.4658954	199.7998056	210.6757113	224.3969962	192.9708363	225.4524244	209.2260938
AT1G04233	0	0	0	0	0	0	0	0	0
AT1G04237	3.553544589	1.683031774	0	0	0	0.544652903	0	3.60723879	0
AT1G04240	1087.384644	1114.167034	941.3893844	854.2404912	774.4634118	875.8018685	844.9499724	887.3807424	827.3940983
AT1G04243	0	0	0	0	0	0.544652903	0	0	0
AT1G04247	44.41930736	48.80792143	68.75315729	33.02476126	32.49496833	16.88424	39.34356856	25.25067153	32.33494177
AT1G04250	2819.737632	2975.600176	2718.394065	2867.09969	2749.074321	2931.321926	2705.338714	3190.60271	2967.206421
AT1G04253	0	0	0	0	0	0	0	0	0
AT1G04257	0	0	0	0	0	0	0	0	0
AT1G04260	234.5339429	208.6959399	185.1046542	219.6146624	236.1301032	215.1378968	196.7178428	236.2741408	165.4788197
AT1G04263	0	0	0	0	0	0	0	0	0
AT1G04267	8.883861473	11.78122241	5.288704407	7.705777626	4.332662444	1.089305807	3.747006529	0	3.804110797
AT1G04270	3025.843218	3007.577779	2750.126292	2881.41042	2922.380818	2729.255698	2441.174754	2438.493422	2453.651464
AT1G04273	10.66063377	10.09819064	10.57740881	8.256190314	9.748490498	5.991181936	11.24101959	9.018096976	5.706166195
AT1G04277	1.776772295	15.14728596	3.525802938	6.604952251	10.2900733	11.43771097	7.494013059	3.60723879	7.608221593
AT1G04280	465.5143412	481.3470872	579.9945833	587.8407504	597.9074172	574.0641601	638.8646133	569.9437289	576.3227857
AT1G04283	0	0	0	0	0	0	0	0	0
AT1G04287	0	0	0	0	0	0	0	0	0
AT1G04290	74.62443637	87.51765223	96.9595808	90.81809345	79.0710896	89.32307614	84.30764691	75.7520146	77.98427133
AT1G04293	0	0	0	0	0	0	0	0	0
AT1G04295	0	0	0	0	0	0	0	0	0
AT1G04297	1.776772295	1.683031774	3.525802938	0	1.083165611	1.089305807	0	1.803619395	0
AT1G04300	1899.369583	2034.785414	2122.533369	1909.381613	1869.543844	1894.302798	1991.53397	1922.658275	1875.426623
AT1G04303	1.776772295	3.366063547	5.288704407	3.852888813	4.332662444	3.26791742	1.873503265	0	1.902055398
AT1G04307	0	0	0	0	0	0	0	0	0
AT1G04310	53.30316884	53.85701675	47.59833966	38.52888813	40.61871041	41.39362065	61.82560774	63.12667883	55.15960655
AT1G04313	0	10.09819064	10.57740881	24.76857094	24.91280905	27.77729807	28.10254897	28.85791032	26.62877558
AT1G04320	0	0	0	0	0	0	0	0	0
AT1G04323	7.107089178	15.14728596	14.10321175	30.27269782	30.32863711	29.41125678	11.24101959	39.67962669	17.11849858
AT1G04327	0	0	0	0	0	0	0	0	0
AT1G04330	7.107089178	5.049095321	0	5.504126876	8.123742082	3.812570323	9.367516324	14.42895516	15.21644319
AT1G04333	0	0	0	0	0	0	0	0	0
AT1G04337	0	0	0	0	0	0.544652903	1.873503265	0	1.902055398
AT1G04340	382.0060433	360.1687995	394.8899291	388.5913574	380.1911294	393.2393962	380.3211627	369.741976	338.5658609
AT1G04343	0	0	0	0	0	0	0	0	0
AT1G04347	0	5.049095321	1.762901469	2.752063438	1.624748416	2.723264517	3.747006529	0	1.902055398
AT1G04350	4287.351547	4261.436451	4093.457211	4224.96779	4069.4532	4304.391895	4039.273039	4128.484795	3979.099893
AT1G04353	0	0	0	0	0	0	0	0	0
AT1G04357	30.20512901	21.87941306	19.39191616	21.46609482	23.28806064	32.6791742	16.86152938	16.23257456	22.82466478
AT1G04360	28.42835671	53.85701675	33.49512791	42.93218963	43.86820724	46.29549678	28.10254897	34.26876851	45.64932956
AT1G04363	0	0	0	0	0	0	0	0	0
AT1G04367	7.107089178	6.732127094	12.34031028	8.806603002	9.748490498	6.53583484	14.98802612	7.214477581	13.31438779
AT1G04370	0	0	0	0.550412688	0	0	0	0	0
AT1G04373	0	0	0	0	0	0	0	0	0
AT1G04377	0	0	0	0	0	0	0	0	0
AT1G04380	7.107089178	10.09819064	3.525802938	7.155364939	3.249496833	8.714446453	3.747006529	5.410858185	3.804110797
AT1G04383	0	0	0	0	0	0	0	0	0
AT1G04387	0	0	0	0	0	0	0	0	0
AT1G04390	328.7028745	383.7312444	333.1883776	380.8855798	354.1951548	376.8998091	382.194666	375.1528342	395.6275229
AT1G04393	1.776772295	0	0	1.100825375	1.083165611	1.63395871	5.620509794	3.60723879	1.902055398
AT1G04397	0	0	0	0	0	0	0	0	0
AT1G04400	2036.18105	1996.075683	1951.531926	1909.381613	1874.41809	1910.097732	2109.564676	2057.92973	2096.065049
AT1G04403	0	0	0	0	0	0	0	0	0
AT1G04407	0	0	0	0	0	0	0	0	0
AT1G04410	8699.077154	8921.751432	8722.836469	9404.35118	9922.880162	9258.01005	9375.010337	8956.773916	8968.191203
AT1G04413	0	0	0	0.550412688	1.083165611	0	1.873503265	0	0
AT1G04417	0	0	0	0	0.541582805	0	0	0	0
AT1G04420	2125.019664	1965.781112	1977.975448	1939.103898	1950.239683	2039.18047	2004.648493	2204.022901	2010.472556
AT1G04423	7.107089178	10.09819064	1.762901469	1.651238063	3.249496833	7.080487743	0	1.803619395	3.804110797
AT1G04425	3.553544589	5.049095321	0	2.752063438	2.166331222	1.63395871	3.747006529	1.803619395	3.804110797
AT1G04427	7.107089178	8.415158868	5.288704407	3.852888813	2.707914027	2.178611613	1.873503265	3.60723879	3.804110797
AT1G04430	1499.595817	1571.951677	1466.734022	1431.072988	1430.320189	1462.937698	1569.995736	1598.006784	1757.499188
AT1G04433	0	0	0	0	0	0	0	0	0
AT1G04437	1.776772295	0	0	1.100825375	1.624748416	1.63395871	0	1.803619395	1.902055398
AT1G04440	1718.138809	1812.62522	1768.190173	1914.88574	1920.994211	1966.741634	2098.323656	2070.555066	2059.925996
AT1G04443	0	0	0	0	0	0	0	0	0
AT1G04445	0	0	0	0.550412688	0.541582805	0.544652903	1.873503265	1.803619395	5.706166195
AT1G04447	0	0	0	0	0	0	0	0	0
AT1G04450	0	0	0	0	0	1.089305807	0	0	0
AT1G04453	0	0	0	0	0	0	0	0	0
AT1G04455	0	0	0	0.550412688	0	0	0	0	0
AT1G04463	0	0	0	0	0	0	0	0	0
AT1G04467	1.776772295	1.683031774	5.288704407	5.504126876	7.040576471	6.53583484	3.747006529	3.60723879	3.804110797
AT1G04470	1.776772295	8.415158868	3.525802938	5.504126876	1.083165611	8.16979355	1.873503265	5.410858185	1.902055398
AT1G04473	1.776772295	5.049095321	8.814507345	3.852888813	8.665324888	5.991181936	3.747006529	3.60723879	0
AT1G04477	5.330316884	6.732127094	8.814507345	6.054539564	4.874245249	7.625140646	14.98802612	9.018096976	15.21644319
AT1G04480	1192.21421	1090.604589	962.5442021	984.1378854	1075.041869	997.8041189	874.9260246	948.7038018	975.7544193
AT1G04483	0	0	0	0	0.541582805	0	0	0	0
AT1G04487	0	0	0	0	0	0	0	0	0
AT1G04490	26.65158442	18.51334951	42.30963526	20.36526944	24.37122625	26.68799226	18.73503265	43.28686548	20.92260938
AT1G04493	0	0	0	0	0	0	0	0	0
AT1G04497	0	0	0	0	0	0	0	0	0
AT1G04500	3.553544589	3.366063547	1.762901469	6.054539564	5.95741086	2.178611613	0	1.803619395	9.510276992
AT1G04503	0	0	0	0	0	0	0	0	0
AT1G04507	0	0	0	0	0	0	0	0	0
AT1G04510	883.0558304	910.5201895	976.6474138	911.4834107	960.2263141	915.0168776	863.685005	829.6649218	829.2961537
AT1G04513	0	0	0	0	0	0	0	0	0
AT1G04517	0	0	0	0	0	0	0	0	0
AT1G04520	392.6666771	397.1954986	370.2093085	306.0294543	313.0348616	310.9968078	269.7844701	277.7573869	252.973368
AT1G04523	0	0	0	0	0	0	0	0	0
AT1G04527	0	0	0	0.550412688	0	0	0	0	0
AT1G04530	5467.12835	5261.157324	5345.117254	6004.452009	5706.658021	6147.49732	5453.768004	5670.579378	5310.538672
AT1G04533	1.776772295	0	0	0	0	0.544652903	0	0	0
AT1G04537	0	0	0	0	0	0	0	0	0
AT1G04540	136.8114667	109.3970653	123.4031028	115.5866644	126.7303765	113.8324568	116.1572024	124.4497383	119.8294901
AT1G04547	0	0	0	0	0	0	0	0	0
AT1G04550	1298.820547	1373.353927	1390.929259	1249.436801	1251.597863	1206.950834	1047.288325	1112.833167	1145.03735
AT1G04555	106.6063377	126.227383	102.2482852	121.641204	113.1908063	125.2701678	118.0307057	128.0569771	89.39660372
AT1G04557	0	0	0	0	0	0	0	0	0
AT1G04560	0	0	0	0	0	0	0	0	0
AT1G04563	0	0	0	4.403301501	0.541582805	1.63395871	0	1.803619395	0
AT1G04567	5.330316884	10.09819064	0	1.651238063	1.083165611	4.90187613	3.747006529	3.60723879	1.902055398
AT1G04570	79.95475326	70.68733449	72.27896023	58.89415757	53.61669774	49.0187613	80.56064038	84.77011157	98.90688071
AT1G04573	0	0	0	0	0	0	0	0	0
AT1G04577	0	3.366063547	0	0.550412688	1.624748416	1.63395871	0	1.803619395	0
AT1G04580	3.553544589	0	1.762901469	0.550412688	0.541582805	1.089305807	0	0	0
AT1G04583	0	0	0	0	0	0	0	0	0
AT1G04587	7.107089178	15.14728596	10.57740881	8.806603002	4.874245249	7.625140646	0	3.60723879	11.41233239
AT1G04590	342.9170529	331.5572594	313.7964615	360.5203104	320.6170208	333.3275768	327.8630713	321.0442523	321.4473623
AT1G04593	0	0	0	0	0	0	0	0	0
AT1G04597	0	0	0	0	0	0	0	0	0
AT1G04600	62.18703031	99.29887464	98.72248226	160.1700921	125.6472109	137.2525316	89.92815671	79.35925339	64.66988354
AT1G04603	0	0	0	0	0	0	0	0	0
AT1G04607	0	0	0	0	0	0	0	0	0
AT1G04610	1.776772295	0	0	0.550412688	0.541582805	0	0	0	0
AT1G04620	581.0045403	538.5701675	548.2623569	483.2623397	454.9295566	504.3485885	432.7792542	440.0831324	458.395351
AT1G04623	0	0	0	0	0	0	0	0	0
AT1G04625	1.776772295	0	0	0	0	0.544652903	0	0	0
AT1G04630	319.819013	339.9724183	319.0851659	375.9318656	363.9436453	391.0607846	367.2066399	380.5636924	348.0761379
AT1G04635	14.21417836	16.83031774	19.39191616	13.2099045	9.206907693	9.803752259	9.367516324	7.214477581	13.31438779
AT1G04640	957.6802668	764.0964252	895.5539463	940.1048704	874.6562308	883.9716621	858.0644952	930.6676079	838.8064307
AT1G04643	0	0	0	0	0	0	0	0	0
AT1G04645	0	0	0	1.651238063	1.083165611	0.544652903	0	0	0
AT1G04647	0	0	0	0	0	0	0	0	0
AT1G04650	90.61538702	84.15158868	72.27896023	95.22139496	80.69583802	93.13564646	74.94013059	77.55563399	74.18016053
AT1G04653	0	0	0	0	0	0	0	0	0
AT1G04657	0	0	0	0	0	0	0	0	0
AT1G04660	1.776772295	3.366063547	7.051605876	6.054539564	4.332662444	3.26791742	3.747006529	0	0
AT1G04667	0	0	0	0	0	0	0	0	0
AT1G04670	0	0	0	0	0	0	0	0	0
AT1G04673	0	0	0	0	0	0	0	0	0
AT1G04677	0	0	1.762901469	0.550412688	0	0.544652903	1.873503265	1.803619395	0
AT1G04680	703.6018287	742.2170121	694.5831788	694.6208118	640.1508761	625.261533	833.7089528	867.5409291	679.0337772
AT1G04683	0	1.683031774	0	0	0	0	0	0	0
AT1G04687	0	0	0	0	0	0	0	0	0
AT1G04690	1515.586767	1543.340136	1547.82749	1671.05292	1704.361089	1635.592669	1618.706821	1644.900888	1616.747089
AT1G04693	0	0	0	0	0	0	0	0	0
AT1G04697	0	0	0	1.100825375	1.624748416	0.544652903	0	0	1.902055398
AT1G04700	31.9819013	16.83031774	21.15481763	24.76857094	19.496981	19.60750452	11.24101959	27.05429093	13.31438779
AT1G04703	0	0	0	0	0	0	0	0	0
AT1G04707	0	0	0	0	0	0	0	0	0
AT1G04710	559.6832728	621.0387244	592.3348936	588.9415757	540.4996399	578.4213833	545.18945	537.4785797	494.5344036
AT1G04713	0	0	0	0	0	0	0	0	0
AT1G04717	0	0	0	0	0	0	0	0	0
AT1G04720	0	0	0	0	0	0	0	0	0
AT1G04723	1.776772295	0	0	1.100825375	0.541582805	4.357223226	0	1.803619395	0
AT1G04730	39.08899048	37.02669902	40.54673379	51.73879263	53.07511494	58.82251356	58.07860121	37.8760073	47.55138496
AT1G04733	0	0	0	0	0	0	0	0	0
AT1G04737	0	0	0	0	0.541582805	0	0	0	0
AT1G04743	0	0	0	0	0	0	0	0	0
AT1G04747	0	0	0	0	0	0	0	0	0
AT1G04750	811.9849386	876.859554	855.0072125	987.4403616	988.9302028	909.0256956	957.3601683	907.2205558	897.770148
AT1G04753	0	0	0	0	0	0	0	0	0
AT1G04760	1.776772295	8.415158868	3.525802938	5.504126876	6.498993666	5.991181936	1.873503265	7.214477581	5.706166195
AT1G04763	0	0	0	0	0	0	0	0	1.902055398
AT1G04767	0	0	0	0	0	0	0	0	0
AT1G04770	362.4615481	334.9233229	359.6318997	508.5813233	469.5522923	482.5624723	635.1176067	651.1066016	597.2453951
AT1G04773	0	0	0	0	0	0	0	0	0
AT1G04778	3.553544589	1.683031774	5.288704407	5.504126876	2.707914027	3.812570323	5.620509794	5.410858185	0
AT1G04780	991.4389404	962.6941745	1078.895699	1033.124615	990.0133684	1002.161342	1232.765148	1231.872047	1108.898297
AT1G04783	0	0	0	0	0	0	0	0	0
AT1G04787	0	0	0	0	0	0	0	0	0
AT1G04790	517.0407377	557.083517	602.9123024	546.5597988	554.5807928	553.9120027	595.7740382	638.4812659	602.9515613
AT1G04793	0	0	0	0	0	0	0	0	0
AT1G04797	7.107089178	6.732127094	3.525802938	2.752063438	2.166331222	5.446529033	3.747006529	3.60723879	5.706166195
AT1G04800	15.99095065	5.049095321	5.288704407	19.81485675	17.87223258	26.14333936	16.86152938	30.66152972	28.53083097
AT1G04803	0	0	0	0	0	0	0	0	0
AT1G04807	0	0	0	0	0	0	0	0	0
AT1G04810	1236.633517	1142.778574	1218.164915	1245.033499	1286.259163	1240.174661	1133.469475	1107.422309	1108.898297
AT1G04813	0	0	0	0	0	0	0	0	0
AT1G04817	0	0	1.762901469	0	0	0	0	0	0
AT1G04820	3324.340963	3246.568291	3166.171038	2846.73442	3058.859685	2865.963577	3304.859759	3116.654315	3144.097573
AT1G04823	0	0	0	0	0	0	0	0	0
AT1G04827	5.330316884	13.46425419	5.288704407	6.054539564	6.498993666	5.446529033	1.873503265	3.60723879	7.608221593
AT1G04830	415.7647169	449.3694835	438.9624658	429.872309	439.765238	447.1600336	421.5382346	461.7265652	462.1994618
AT1G04833	0	0	0	0	0	0	0	0	0
AT1G04837	0	0	0	0	0	0	0	0	0
AT1G04840	39.08899048	28.61154015	22.9177191	28.07104707	28.70388869	33.2238271	26.22904571	19.83981335	22.82466478
AT1G04847	0	0	0	0	0	0	0	0	0
AT1G04850	1339.68631	1482.750993	1461.445318	1592.894318	1537.012002	1548.992857	1498.802612	1596.203165	1599.62859
AT1G04853	1.776772295	3.366063547	3.525802938	4.403301501	3.791079638	2.178611613	7.494013059	1.803619395	3.804110797
AT1G04857	0	0	0	0	0	0	0	0	0
AT1G04860	1197.544527	1191.586496	1281.629368	1054.590709	1062.043882	1047.912186	1090.3789	1082.171637	1131.722962
AT1G04863	0	0	0	0	0	0	0	0	0
AT1G04867	0	0	0	0	0	0	0	0	0
AT1G04870	321.5957853	328.1911958	345.5286879	369.8773261	363.4020625	353.4797342	372.8271497	375.1528342	338.5658609
AT1G04873	0	0	0	0	0	0	0	0	0
AT1G04877	3.553544589	3.366063547	1.762901469	6.604952251	4.332662444	2.178611613	7.494013059	1.803619395	3.804110797
AT1G04880	3.553544589	1.683031774	3.525802938	1.100825375	4.332662444	5.991181936	0	5.410858185	1.902055398
AT1G04883	0	0	0	0	0	0	0	0	0
AT1G04887	0	0	0	0	0	0	0	0	0
AT1G04890	0	0	0	0	0	0	0	0	0
AT1G04893	8.883861473	3.366063547	15.86611322	3.852888813	2.707914027	1.63395871	7.494013059	7.214477581	1.902055398
AT1G04895	0	0	0	0	0	0	0	0	0
AT1G04897	0	0	0	0	0	0	0	0	0
AT1G04900	104.8295654	161.5710503	105.7740881	93.0197442	110.4828923	81.6979355	86.18115018	64.93029822	66.57193894
AT1G04907	0	0	1.762901469	0	1.083165611	1.089305807	0	1.803619395	0
AT1G04910	492.1659256	494.8113414	509.4785245	497.5730696	484.1750281	502.1699768	453.3877901	486.9772367	446.9830186
AT1G04913	0	8.415158868	0	3.852888813	2.166331222	2.723264517	5.620509794	3.60723879	5.706166195
AT1G04917	0	0	0	0	0	0	0	0	0
AT1G04920	8.883861473	15.14728596	5.288704407	8.256190314	8.665324888	8.16979355	11.24101959	16.23257456	7.608221593
AT1G04923	0	0	0	0	0	0	0	0	0
AT1G04927	1.776772295	3.366063547	17.62901469	1.651238063	3.249496833	2.178611613	0	1.803619395	7.608221593
AT1G04930	55.07994113	62.27217562	72.27896023	45.68425307	63.36518824	63.72438969	52.45809141	37.8760073	70.37604974
AT1G04933	0	0	0	0	0	0	0	0	0
AT1G04937	0	0	0	0	0	0	0	0	0
AT1G04940	63.96380261	77.41946158	66.99025582	73.75530014	75.82159277	75.70675356	82.43414365	84.77011157	57.06166195
AT1G04943	0	0	0	0	0	0	0	0	0
AT1G04945	143.9185559	131.2764783	144.5579205	135.4015212	116.981886	129.627391	101.1691763	95.59182794	108.4171577
AT1G04947	0	0	0	0	0	0	0	0	0
AT1G04950	557.9065005	562.1326124	578.2316818	592.7944645	573.536191	583.3232594	661.3466524	593.390781	587.7351181
AT1G04953	0	0	0	0	0	0	0	0	0
AT1G04957	0	1.683031774	0	0	0	0.544652903	0	0	1.902055398
AT1G04960	652.0754321	681.6278683	634.6445288	679.2092565	607.6559077	692.2538401	696.9432145	739.483952	753.2139377
AT1G04963	0	0	0	0	0	0	0	0	0
AT1G04967	0	0	0	0	0	0	0	0	0
AT1G04970	1000.322802	987.9396511	886.7394389	963.772616	998.6786933	1041.376351	987.3362205	957.7218988	1040.424303
AT1G04973	7.107089178	5.049095321	7.051605876	7.155364939	12.45640453	10.34840516	3.747006529	5.410858185	3.804110797
AT1G04977	0	0	0	0	0	0	0	0	0
AT1G04980	449.5233905	550.35139	535.9220466	854.7909038	804.7920489	772.3178169	700.690221	649.3029822	601.0495059
AT1G04983	1.776772295	0	0	1.100825375	0	0	1.873503265	5.410858185	1.902055398
AT1G04985	948.7964053	841.5158868	923.7603698	914.7858868	880.0720589	888.3288853	874.9260246	912.6314139	855.9249292
AT1G04987	0	0	0	0	0	0	0	0	0
AT1G04990	190.1146355	186.8165269	211.5481763	183.8378377	196.5945584	185.72664	204.2118559	216.4343274	194.0096506
AT1G04993	0	0	0	0	0	0	0	0	0
AT1G04997	0	0	0	0	0	0	0	0	0
AT1G05000	26.65158442	57.2230803	45.83543819	51.73879263	62.28202263	41.39362065	54.33159468	39.67962669	41.84521876
AT1G05003	0	0	0	0	0	0	0	0	0
AT1G05005	0	0	0	0	0	0	0	0	0
AT1G05007	0	0	0	0	0	0	0	0	0
AT1G05010	4033.273109	3918.097969	3769.083341	4585.4881	4201.057822	4560.378759	5105.296396	4743.519009	4816.004269
AT1G05013	0	0	1.762901469	0	0	0	0	0	1.902055398
AT1G05017	0	1.683031774	0	0	0.541582805	0	0	0	0
AT1G05020	14.21417836	13.46425419	19.39191616	14.31072988	13.53957014	19.06285162	29.97605224	19.83981335	15.21644319
AT1G05023	3.553544589	3.366063547	0	1.651238063	0.541582805	2.723264517	1.873503265	0	1.902055398
AT1G05027	0	0	0	0	0	0	0	0	0
AT1G05030	444.1930736	449.3694835	458.3543819	500.325133	510.1710028	547.9208207	502.0988749	465.3338039	511.6529022
AT1G05033	0	0	0	0.550412688	0	0	0	0	0
AT1G05035	8.883861473	15.14728596	14.10321175	44.5834277	29.2454715	32.6791742	28.10254897	25.25067153	34.23699717
AT1G05037	0	0	0	0	0	0	0	0	0
AT1G05040	0	1.683031774	3.525802938	0.550412688	0.541582805	1.63395871	3.747006529	1.803619395	0
AT1G05043	7.107089178	3.366063547	7.051605876	2.20165075	4.874245249	1.63395871	0	5.410858185	3.804110797
AT1G05047	0	0	0	0	0	0	0	0	0
AT1G05053	0	0	0	0	0	0	0	0	0
AT1G05055	198.998497	171.6692409	158.6611322	173.9304093	172.7649149	177.0121936	177.9828101	133.4678352	155.9685427
AT1G05057	1.776772295	0	0	0	0	0	0	3.60723879	1.902055398
AT1G05060	550.7994113	518.3737863	588.8090906	519.0391644	523.1689901	478.2052491	582.6595153	434.6722742	524.9672899
AT1G05065	44.41930736	25.2454766	35.25802938	31.37352319	36.82763077	40.84896775	35.59656203	30.66152972	32.33494177
AT1G05067	0	0	0	0	0	0	0	0	0
AT1G05070	577.4509957	592.4271843	521.8188348	495.9218315	545.9154679	496.7234478	543.3159468	551.9075349	570.6166195
AT1G05073	0	0	0	0	0	0	0	0	0
AT1G05077	0	0	3.525802938	0	1.624748416	1.089305807	1.873503265	3.60723879	3.804110797
AT1G05080	1.776772295	0	0	0	0	0	0	0	0
AT1G05083	0	0	5.288704407	1.651238063	3.249496833	1.63395871	1.873503265	0	0
AT1G05085	0	1.683031774	0	0	0	0	0	0	0
AT1G05087	21.32126754	28.61154015	21.15481763	34.67599932	20.0385638	33.2238271	11.24101959	32.46514911	30.43288637
AT1G05090	5.330316884	13.46425419	12.34031028	5.504126876	6.498993666	5.991181936	3.747006529	7.214477581	3.804110797
AT1G05093	0	0	0	0	0	0	0	0	0
AT1G05097	0	0	0	0	0	0	0	0	0
AT1G05100	23.09803983	18.51334951	17.62901469	14.31072988	16.24748416	20.69681033	37.47006529	41.48324609	26.62877558
AT1G05103	0	0	0	0	0	0	0	0	0
AT1G05107	0	0	0	0	0	0	0	0	0
AT1G05113	0	0	0	0	0	0	0	0	0
AT1G05117	0	0	0	0	0	0	0	0	0
AT1G05120	437.0859845	395.5124668	419.5705496	449.1367531	380.1911294	432.9990581	404.6767052	400.4035057	426.0604092
AT1G05123	1.776772295	0	1.762901469	0	0.541582805	0.544652903	0	0	0
AT1G05127	0	0	0	0	0	0	0	0	1.902055398
AT1G05133	3.553544589	5.049095321	5.288704407	6.054539564	5.415828055	2.178611613	0	1.803619395	3.804110797
AT1G05136	0	0	0	0.550412688	0	0	0	0	0
AT1G05137	0	0	0	0	0	0	0	0	0
AT1G05140	2585.203689	2445.445167	2341.133151	2155.416085	2136.002585	2260.854202	1970.925434	2202.219281	2033.297221
AT1G05143	5.330316884	3.366063547	1.762901469	4.403301501	5.415828055	4.90187613	5.620509794	1.803619395	1.902055398
AT1G05147	0	0	0	0	0	0	0	0	0
AT1G05150	785.3333542	841.5158868	802.1201684	794.2455082	779.3376571	818.0686608	749.4013059	714.2332805	753.2139377
AT1G05153	0	0	1.762901469	0	0	0	0	0	0
AT1G05160	399.7737663	356.802736	290.8787424	318.6889461	321.7001865	313.1754194	288.5195028	308.4189166	292.9165313
AT1G05163	0	1.683031774	0	0	1.624748416	0.544652903	0	0	0
AT1G05170	2172.992516	2164.378861	2275.905796	2027.169928	2010.896957	2040.269776	1843.527212	2000.213909	1903.957454
AT1G05173	0	0	0	0	0	0	0	0	0
AT1G05177	0	0	0	0.550412688	0	0	0	0	0
AT1G05180	545.4690944	578.9629301	507.7156231	614.8109721	604.9479937	619.2703511	578.9125088	559.1220125	602.9515613
AT1G05183	0	0	1.762901469	0	1.083165611	0.544652903	1.873503265	0	1.902055398
AT1G05187	0	0	0	0	0	0	0	0	0
AT1G05190	6924.081632	6710.247681	6632.035326	6517.987047	6254.73982	6685.069735	6441.104224	7358.767132	6957.718647
AT1G05193	0	0	0	0	0	0	0	0	0
AT1G05197	0	0	0	0	0	0	0	0	0
AT1G05200	1343.239855	1430.577008	1362.722836	1224.117817	1245.09887	1313.15815	1223.397632	1314.838539	1278.181228
AT1G05203	0	0	0	1.651238063	1.624748416	0	0	5.410858185	1.902055398
AT1G05205	106.6063377	112.7631288	98.72248226	111.1833629	106.6918127	106.751969	101.1691763	64.93029822	76.08221593
AT1G05207	296.7209732	353.4366724	303.2190527	249.3369475	305.9942851	272.8711046	279.1519864	277.7573869	340.4679163
AT1G05210	10.66063377	13.46425419	17.62901469	25.31898363	18.41381539	30.50056259	28.10254897	14.42895516	24.72672018
AT1G05213	92.39215932	77.41946158	104.0111867	71.55364939	77.98792399	62.09043098	88.05465344	72.14477581	74.18016053
AT1G05217	0	0	0	0	0	0	0	0	0
AT1G05220	1.776772295	1.683031774	0	2.752063438	3.249496833	2.723264517	3.747006529	0	0
AT1G05223	0	0	0	0	0	0	0	0	0
AT1G05227	0	0	0	0	0	0	0	0	0
AT1G05230	373.1221819	407.2936892	408.9931408	361.0707231	346.0714127	386.1589084	367.2066399	407.6179833	420.354243
AT1G05233	0	0	0	0	0	0	0	0	0
AT1G05237	0	0	0	0	0	0	0	0	0
AT1G05240	1.776772295	3.366063547	1.762901469	2.752063438	2.166331222	1.63395871	1.873503265	5.410858185	3.804110797
AT1G05243	0	0	0	0	0	0	0	0	0
AT1G05247	0	0	0	0	0	0	0	0	0
AT1G05250	0	0	0	0	0	0	0	0	0
AT1G05253	0	0	0	0	0	0	0	0	0
AT1G05257	0	0	0	0	0	0	0	0	0
AT1G05260	3.553544589	1.683031774	0	2.752063438	0.541582805	1.089305807	5.620509794	5.410858185	11.41233239
AT1G05263	0	0	0	0	0	0	0	0	0
AT1G05267	0	0	0	0	0	0	0	0	0
AT1G05270	600.5490356	592.4271843	668.1396568	601.6010676	604.4064109	587.1358298	528.3279207	716.0368999	551.5960655
AT1G05273	0	0	0	0	0	0	0	0	0
AT1G05277	21.32126754	20.19638128	35.25802938	23.11733288	29.7870543	27.77729807	26.22904571	19.83981335	24.72672018
AT1G05280	0	0	0	0	0	0	0	0	0
AT1G05283	0	0	0	0	0	0	0	0	0
AT1G05287	0	0	0	0	0	0	0	0	0
AT1G05290	0	0	0	0	0	0	0	0	0
AT1G05291	0	0	0	0	0	0	0	0	0
AT1G05293	0	0	3.525802938	1.100825375	0	0.544652903	0	0	1.902055398
AT1G05297	1.776772295	1.683031774	3.525802938	1.100825375	3.249496833	2.723264517	1.873503265	0	3.804110797
AT1G05300	35.53544589	18.51334951	35.25802938	31.37352319	35.74446516	32.6791742	33.72305877	28.85791032	38.04110797
AT1G05303	0	0	0	0	0	0	0	0	0
AT1G05307	0	0	0	0	0	0	0	0	0
AT1G05310	39.08899048	42.07579434	40.54673379	37.42806276	38.99396199	43.57223226	39.34356856	36.0723879	43.74727416
AT1G05313	0	0	0	0	0	0	0	0	0
AT1G05317	1.776772295	0	0	0	0	1.089305807	0	0	0
AT1G05320	485.0588364	457.7846424	423.0963526	502.5267838	425.6840851	470.0354556	466.5023129	510.4242888	462.1994618
AT1G05323	0	0	0	0	0	0	0	0	0
AT1G05327	0	0	0	0	0	0	0	0	0
AT1G05330	1.776772295	1.683031774	1.762901469	1.100825375	2.707914027	2.723264517	0	3.60723879	3.804110797
AT1G05333	0	0	0	0	0	0	0	0	0
AT1G05337	0	0	0	0	0	0	0	0	0
AT1G05340	95.94570391	122.8613195	125.1660043	84.76355389	75.28000996	113.8324568	116.1572024	108.2171637	89.39660372
AT1G05343	0	0	0	0	0	1.089305807	0	1.803619395	0
AT1G05347	0	0	0	0	0	0	0	0	0
AT1G05350	364.2383204	400.5615621	400.1786335	415.5615791	461.4285503	439.534893	402.8032019	422.0469385	365.1946365
AT1G05353	0	0	0	0	0	0	0	0	0
AT1G05357	0	0	0	0	0	0	0	0	0
AT1G05360	262.9622996	269.2850838	250.3320086	272.4542804	284.3309729	293.5679149	282.898993	277.7573869	251.0713126
AT1G05363	0	0	0	0.550412688	0	0	0	0	1.902055398
AT1G05367	0	0	0	0	0	0	0	1.803619395	0
AT1G05370	17.76772295	8.415158868	10.57740881	7.705777626	9.206907693	9.259099356	18.73503265	5.410858185	15.21644319
AT1G05373	0	0	0	0	0	0	0	0	0
AT1G05377	0	0	0	0	0	0	0	0	0
AT1G05380	920.3680486	908.8371577	955.4925962	918.6387756	881.1552245	936.2583408	953.6131617	988.3834285	1044.228414
AT1G05383	0	0	0	0	0	0	0	0	0
AT1G05385	502.8265594	493.1283097	521.8188348	458.4937688	504.2135919	499.9913652	397.1826921	512.2279082	439.374797
AT1G05387	0	0	0	0	0	0	0	0	0
AT1G05390	0	0	0	0	0	0	0	0	0
AT1G05397	5.330316884	6.732127094	0	2.20165075	1.624748416	1.089305807	0	3.60723879	1.902055398
AT1G05400	10.66063377	8.415158868	12.34031028	12.10907913	9.206907693	7.080487743	16.86152938	0	9.510276992
AT1G05407	0	0	0	0	0	0	0	0	0
AT1G05410	227.4268537	232.2583848	241.5175013	235.5766303	228.0063611	238.0133187	230.4409016	238.0777602	218.7363708
AT1G05413	0	0	0	0	0	0	0	0	0
AT1G05417	0	0	0	0	0	0	0	0	0
AT1G05420	1.776772295	6.732127094	1.762901469	4.403301501	4.332662444	3.26791742	1.873503265	1.803619395	3.804110797
AT1G05423	0	0	0	0	0	0	0	0	0
AT1G05427	0	0	0	0	0	0	0	0	0
AT1G05430	541.9155499	558.7665488	578.2316818	625.8192258	598.9905829	651.4048724	638.8646133	560.9256319	563.0083979
AT1G05433	0	0	0	0	0	0	0	0	0
AT1G05440	0	1.683031774	1.762901469	3.302476126	3.249496833	2.723264517	1.873503265	0	0
AT1G05443	0	0	0	0.550412688	0	0.544652903	0	0	0
AT1G05447	0	0	0	0	0	0	0	0	0
AT1G05450	0	0	0	0.550412688	0.541582805	0	0	1.803619395	0
AT1G05453	0	0	0	0	0	0	0	0	0
AT1G05460	277.176478	267.602052	257.3836145	284.5633595	251.8360045	263.0673523	296.0135158	272.3465287	275.7980328
AT1G05463	0	0	0	0	0	0	0	0	0
AT1G05467	17.76772295	13.46425419	29.96932497	33.02476126	27.07914027	31.58986839	18.73503265	14.42895516	22.82466478
AT1G05470	273.6229334	225.5262577	216.8368807	222.3667258	239.3796	227.1202607	198.5913461	263.3284317	211.1281492
AT1G05473	0	0	0	0	0	0	0	0	0
AT1G05477	0	0	0	0	0	0	0	0	0
AT1G05483	0	0	0	0	0	0	0	0	0
AT1G05487	0	0	0	0	0	0	1.873503265	0	0
AT1G05490	5.330316884	10.09819064	8.814507345	10.45784106	9.748490498	5.991181936	11.24101959	10.82171637	11.41233239
AT1G05493	0	0	0	0.550412688	0	0.544652903	0	0	0
AT1G05497	0	0	0	0	0	0	0	0	0
AT1G05500	833.3062062	854.980141	860.2959169	935.1511562	890.903715	972.7500853	927.384116	948.7038018	893.9660372
AT1G05507	0	0	0	0	0	0	0	0	0
AT1G05510	0	1.683031774	1.762901469	0	0	0	0	0	0
AT1G05517	0	1.683031774	1.762901469	1.100825375	1.083165611	0.544652903	0	3.60723879	0
AT1G05520	749.7979083	782.6097747	805.6459713	811.3083015	845.9523421	790.8360156	740.0337896	777.3599593	755.1159931
AT1G05523	0	0	0	0	0	0	0	0	0
AT1G05527	0	0	0	0.550412688	0	0.544652903	1.873503265	0	0
AT1G05530	0	0	0	0	0	0.544652903	0	0	1.902055398
AT1G05533	0	0	0	1.100825375	0.541582805	0.544652903	0	0	0
AT1G05537	0	0	0	0	0	0	0	0	0
AT1G05540	541.9155499	506.5925638	475.9833966	459.5945941	466.3027955	432.9990581	400.9296987	391.3854087	437.4727416
AT1G05543	0	0	0	0	0	0.544652903	0	0	0
AT1G05547	0	0	0	0	0	0	0	0	0
AT1G05550	28.42835671	25.2454766	37.02093085	25.31898363	23.28806064	17.42889291	13.11452285	9.018096976	24.72672018
AT1G05553	0	0	0	0	0	0	0	0	0
AT1G05557	0	0	0	0	0	1.089305807	1.873503265	0	0
AT1G05560	0	0	0	0	0	0	0	0	0
AT1G05562	0	0	0	0	0	0	0	0	0
AT1G05563	0	0	0	0	0	0	0	0	0
AT1G05567	0	0	0	0	0	0	0	0	0
AT1G05570	1885.155405	1960.732016	2096.089847	2672.253598	2619.63603	2806.051758	2643.513107	2532.281631	2377.569248
AT1G05575	8.883861473	6.732127094	1.762901469	9.907428377	11.91482172	12.52701678	56.20509794	59.51944004	85.59249292
AT1G05577	0	0	0	0	0.541582805	0	0	0	0
AT1G05580	0	5.049095321	7.051605876	0.550412688	0	4.357223226	0	1.803619395	0
AT1G05583	0	0	0	0	0	0	0	0	0
AT1G05587	0	0	0	0	0	0	0	0	0
AT1G05590	453.0769351	427.4900705	505.9527216	446.3846896	447.8889801	465.6782323	402.8032019	456.315707	488.8282374
AT1G05593	0	0	0	0	0	0	0	0	0
AT1G05597	0	0	0	0	0	0	0	0	0
AT1G05600	183.0075463	193.548654	186.8675557	206.9551705	193.8866444	208.602062	226.693895	180.3619395	222.5404816
AT1G05603	0	0	0	0	0	0	0	0	0
AT1G05607	0	0	0	0	0	0	0	0	0
AT1G05610	1.776772295	3.366063547	1.762901469	9.357015689	5.95741086	4.90187613	3.747006529	12.62533577	3.804110797
AT1G05613	0	0	0	0	0	0	0	0	0
AT1G05615	0	0	0	0	0	0	0	0	0
AT1G05617	0	0	0	0	0	0	0	0	0
AT1G05620	58.63348572	75.73642981	96.9595808	100.7255218	104.5254815	89.86772905	104.9161828	108.2171637	97.00482531
AT1G05623	0	0	0	0	0	0	0	0	0
AT1G05627	0	0	0	0	0	0	0	0	0
AT1G05630	586.3348572	493.1283097	550.0252583	608.7564325	665.6052679	648.6816078	741.9072928	678.1608926	625.7762261
AT1G05633	0	0	0	0	0	0	0	0	0
AT1G05637	0	0	0	0	0	0	0	0	0
AT1G05640	24.87481212	18.51334951	14.10321175	30.82311051	38.45237919	31.04521549	43.09057509	10.82171637	36.13905257
AT1G05643	0	0	0	0	0	0	0	0	0
AT1G05647	0	0	0	0	0	0	0	0	0
AT1G05650	0	0	0	0	0	0	0	0	0
AT1G05653	0	0	0	0	0	0	0	0	0
AT1G05657	0	0	0	0	0	0	0	0	0
AT1G05660	0	0	0	0	0	0	0	0	0
AT1G05663	0	0	0	0	0	0	0	0	0
AT1G05667	0	0	0	0	0	0	0	0	0
AT1G05670	241.6410321	247.4056707	239.7545998	241.0807572	248.0449249	251.6296413	226.693895	272.3465287	218.7363708
AT1G05673	0	0	0	0	0	0	0	0	0
AT1G05675	21.32126754	18.51334951	12.34031028	22.0165075	21.12172941	23.42007484	54.33159468	50.50134306	36.13905257
AT1G05680	262.9622996	277.7002426	304.9819541	246.584884	193.3450616	230.932831	207.9588624	238.0777602	216.8343154
AT1G05683	0	0	0	0	0	0	0	0	0
AT1G05687	1.776772295	3.366063547	5.288704407	4.403301501	2.707914027	3.26791742	5.620509794	0	3.804110797
AT1G05690	616.5399862	563.8156441	662.8509523	542.1564973	494.4651014	553.9120027	445.893777	555.5147737	399.4316336
AT1G05693	0	0	0	0	0	0	0	0	0
AT1G05697	0	0	0	0	0	0	0	0	0
AT1G05700	1.776772295	3.366063547	1.762901469	2.20165075	0.541582805	1.089305807	0	1.803619395	1.902055398
AT1G05703	1.776772295	1.683031774	0	1.651238063	3.791079638	0.544652903	3.747006529	1.803619395	3.804110797
AT1G05707	0	0	0	0	0	0	0	0	0
AT1G05710	115.4901991	151.4728596	142.795019	158.518854	153.8095168	142.6990607	123.6512155	162.3257456	159.7726535
AT1G05713	0	0	0	0	0	0	0	0	0
AT1G05717	0	0	0	0	0	0	0	0	0
AT1G05720	190.1146355	168.3031774	160.4240337	187.1403138	201.4688036	169.9317058	191.097333	147.8967904	205.421983
AT1G05723	0	0	0	0	0	0	0	0	0
AT1G05727	0	0	0	0	0	0	0	0	0
AT1G05730	10.66063377	8.415158868	17.62901469	13.2099045	17.87223258	11.43771097	11.24101959	12.62533577	15.21644319
AT1G05733	0	0	0	0	0	0	0	0	0
AT1G05737	0	0	0	0	0	0	0	0	0
AT1G05740	0	0	0	1.100825375	0	0	0	0	1.902055398
AT1G05747	0	1.683031774	0	0	0	0	0	0	0
AT1G05750	97.7224762	124.5443512	84.61927051	110.0825375	105.6086471	87.14446453	112.4101959	93.78820855	79.88632673
AT1G05753	0	0	0	0	0	0	0	0	0
AT1G05757	1.776772295	0	3.525802938	0	1.083165611	1.089305807	3.747006529	5.410858185	0
AT1G05760	0	0	0	0	0	0	0	0	0
AT1G05763	1.776772295	6.732127094	1.762901469	6.054539564	5.95741086	3.26791742	3.747006529	1.803619395	3.804110797
AT1G05767	0	0	0	0	0	0	0	0	0
AT1G05770	5.330316884	5.049095321	3.525802938	9.357015689	4.332662444	6.53583484	5.620509794	7.214477581	7.608221593
AT1G05773	8.883861473	11.78122241	8.814507345	6.604952251	5.95741086	5.991181936	5.620509794	9.018096976	9.510276992
AT1G05777	0	3.366063547	0	2.20165075	1.624748416	1.63395871	1.873503265	1.803619395	1.902055398
AT1G05780	56.85671343	90.88371577	77.56766464	71.0032367	60.11569141	70.26022453	67.44611753	70.34115641	60.86577275
AT1G05783	19.54449524	21.87941306	17.62901469	16.51238063	14.62273575	12.52701678	14.98802612	12.62533577	24.72672018
AT1G05785	175.9004572	186.8165269	188.6304572	163.4725682	142.4362778	165.0298297	140.5127449	162.3257456	176.891152
AT1G05787	0	0	0	0	0	0	0	0	0
AT1G05790	531.2549161	516.6907545	562.3655686	561.971354	521.5442417	538.1170685	492.7313586	505.0134306	446.9830186
AT1G05793	0	0	0	0	0	0	0	0	0
AT1G05797	0	0	0	0	0	0	0	0	0
AT1G05800	0	0	0	0	0	0	0	0	0
AT1G05803	0	0	0	0	0	0	0	0	0
AT1G05805	220.3197645	212.0620035	200.9707675	285.1137722	256.7102498	275.0497162	292.2665093	245.2922377	266.2877558
AT1G05807	0	0	0	0	0	0	0	0	0
AT1G05810	136.8114667	119.4952559	125.1660043	97.42304571	94.77699096	105.1180103	133.0187318	124.4497383	85.59249292
AT1G05813	0	0	0	0	0	0	0	0	0
AT1G05817	0	0	0	0	0	0	0	0	0
AT1G05820	63.96380261	87.51765223	91.67087639	78.15860164	88.27799729	83.87654711	97.42216977	66.73391762	102.7109915
AT1G05823	0	0	0	0	0	0	0	0	0
AT1G05827	0	0	0	0	0	0	0	0	0
AT1G05830	868.8416521	841.5158868	927.2861727	892.2189666	918.5244381	939.5262582	972.3481944	878.3626454	846.4146523
AT1G05833	1.776772295	5.049095321	0	2.20165075	2.166331222	1.089305807	1.873503265	3.60723879	3.804110797
AT1G05835	0	0	0	1.651238063	0	0.544652903	0	0	0
AT1G05837	0	0	0	0	0	0	0	0	0
AT1G05840	605.8793525	582.3289937	514.7672289	652.7894475	623.3618091	610.0112517	732.5397765	690.7862283	667.6214448
AT1G05843	0	0	0	0	0	0	0	0	0
AT1G05847	0	0	0	0	0	0	0	0	0
AT1G05850	8361.490418	8374.766105	8865.631488	8660.193227	8839.714551	8638.195046	10607.77548	9891.048763	9746.131861
AT1G05853	0	0	0	0	0	1.089305807	0	0	0
AT1G05857	3.553544589	10.09819064	3.525802938	3.852888813	4.332662444	5.446529033	14.98802612	7.214477581	5.706166195
AT1G05860	314.4886961	286.1154015	312.03356	284.5633595	268.0834887	264.1566581	294.1400126	304.8116778	308.1329745
AT1G05863	0	0	0	0	0	0	0	0	0
AT1G05867	0	1.683031774	0	0	0	0	1.873503265	0	0
AT1G05870	1798.093562	1837.870697	1768.190173	1450.337432	1476.896311	1477.098674	1215.903619	1197.603278	1312.418225
AT1G05873	0	0	0	0	0	0	0	0	0
AT1G05880	31.9819013	28.61154015	44.07253673	34.67599932	31.41180272	33.2238271	18.73503265	19.83981335	36.13905257
AT1G05887	0	0	0	0	0	0	0	0	0
AT1G05890	1426.748153	1422.161849	1443.816303	1317.687974	1358.289676	1294.639951	1481.941082	1428.466561	1495.015543
AT1G05893	0	0	0	0	0	0	0	0	0
AT1G05894	10.66063377	11.78122241	8.814507345	7.155364939	5.415828055	5.991181936	7.494013059	3.60723879	9.510276992
AT1G05897	0	0	0	0	0	0	0	0	0
AT1G05900	952.3499499	964.3772062	883.213636	942.8569339	914.1917756	936.2583408	895.5345605	815.2359666	766.5283255
AT1G05903	0	0	0	0	0	0	0	0	0
AT1G05907	0	0	0	0	0	0	0	0	0
AT1G05910	826.199117	767.4624887	825.0378875	767.2752865	720.8467141	749.4423949	723.1722602	703.4115641	650.5029462
AT1G05913	0	0	0	0	0	0	0	0	0
AT1G05917	0	0	0	0	0	0	0	0	0
AT1G05920	0	0	0	0.550412688	0.541582805	0	0	0	0
AT1G05927	0	0	0	0	0	0	0	0	0
AT1G05930	0	0	0	0	0	0	0	0	0
AT1G05933	0	1.683031774	1.762901469	0	1.624748416	1.089305807	3.747006529	1.803619395	1.902055398
AT1G05937	0	0	0	0	0	0	0	0	0
AT1G05940	1025.197614	1072.09124	1094.761812	1019.91471	1098.329929	1072.421567	1124.101959	975.7580928	1173.568181
AT1G05943	0	0	0	0	0	0	0	0	0
AT1G05947	0	0	0	0	0	0	0	0	0
AT1G05950	44.41930736	50.49095321	31.73222644	55.59168145	58.49094299	58.27786065	71.19312406	59.51944004	62.76782814
AT1G05953	0	0	0	0	0	0	0	0	0
AT1G05957	0	0	0	0	0	0	0	0	0
AT1G05960	1106.92914	1220.198036	1085.947305	987.9907742	1037.672655	1025.581417	1058.529345	1071.349921	971.9503085
AT1G05963	1.776772295	0	1.762901469	0	0.541582805	1.089305807	0	3.60723879	1.902055398
AT1G05967	0	0	0	0	0	0	0	0	0
AT1G05970	126.1508329	131.2764783	105.7740881	129.8973943	127.8135421	119.8236387	104.9161828	135.2714546	123.6336009
AT1G05973	0	0	0	0	0	0	0	0	0
AT1G05977	0	1.683031774	1.762901469	1.100825375	2.166331222	1.089305807	0	0	1.902055398
AT1G05980	0	0	0	0	0	0	0	0	0
AT1G05983	1.776772295	0	1.762901469	0.550412688	1.083165611	0.544652903	1.873503265	0	0
AT1G05987	3.553544589	1.683031774	0	3.852888813	2.166331222	3.26791742	1.873503265	0	0
AT1G05990	0	0	0	0	0	0	0	0	0
AT1G05993	0	1.683031774	0	1.100825375	1.083165611	0.544652903	3.747006529	0	1.902055398
AT1G05997	0	1.683031774	1.762901469	0.550412688	0	0	0	0	0
AT1G06000	0	0	0	0	0	0	0	0	0
AT1G06002	0	0	0	0	0	0	0	0	0
AT1G06003	0	0	0	0	0	0	0	0	0
AT1G06007	0	0	0	0	0	0	0	0	0
AT1G06010	113.7134269	119.4952559	104.0111867	121.0907913	108.8581439	130.1720439	118.0307057	129.8605964	95.10276992
AT1G06013	0	0	0	0	0	0	0	0	0
AT1G06017	0	0	0	0.550412688	2.166331222	0.544652903	1.873503265	0	0
AT1G06020	12.43740606	5.049095321	8.814507345	8.256190314	5.95741086	8.16979355	9.367516324	10.82171637	3.804110797
AT1G06023	0	0	0	0	0	0	0	0	0
AT1G06027	0	0	0	0	0	0	0	0	0
AT1G06030	1.776772295	0	0	0	2.166331222	3.26791742	0	1.803619395	0
AT1G06033	12.43740606	28.61154015	28.2064235	18.16361869	14.62273575	15.25028129	20.60853591	16.23257456	17.11849858
AT1G06037	0	0	0	0	0	0	0	0	0
AT1G06040	6558.066539	6582.337266	6679.633666	7013.908878	7210.091889	6955.217575	6960.064628	6608.461464	6936.796038
AT1G06043	0	0	0	0	0	0	0	0	0
AT1G06045	0	0	0	0	0	0	0	0	0
AT1G06047	0	0	0	0	0	0	0	1.803619395	0
AT1G06050	161.6862788	127.9104148	121.6402014	157.4180287	154.3510996	153.5921187	155.500771	129.8605964	150.2623765
AT1G06053	0	0	0	0	0	0	0	0	0
AT1G06057	0	0	0	0	0	0	0	0	0
AT1G06060	424.6485784	392.1464032	453.0656775	429.3218963	427.8504163	441.7135046	472.1228227	443.6903712	433.6686308
AT1G06063	0	0	0	0	0	0	0	0	0
AT1G06067	0	0	0	0	0	0	0	0	0
AT1G06070	319.819013	387.0973079	444.2511702	401.2508493	382.8990435	358.9262633	410.297215	385.9745506	346.1740825
AT1G06073	0	0	0	0	0	0	0	0	0
AT1G06080	7.107089178	1.683031774	3.525802938	2.752063438	1.624748416	2.723264517	1.873503265	0	0
AT1G06083	8.883861473	6.732127094	14.10321175	8.256190314	5.415828055	7.625140646	11.24101959	10.82171637	17.11849858
AT1G06087	3.553544589	1.683031774	0	3.852888813	2.707914027	1.63395871	3.747006529	0	0
AT1G06090	3.553544589	5.049095321	8.814507345	13.76031719	3.249496833	4.90187613	14.98802612	7.214477581	5.706166195
AT1G06093	0	0	0	0	0	0	0	0	0
AT1G06097	0	0	0	0	0	0	0	0	0
AT1G06100	1.776772295	1.683031774	0	0	0.541582805	0	0	1.803619395	0
AT1G06103	0	0	0	0	0	0	0	0	0
AT1G06110	680.5037888	718.6545673	712.2121935	740.8554775	816.1652878	767.9605937	829.9619463	788.1816757	793.1571011
AT1G06113	0	0	1.762901469	0.550412688	0	0	0	0	0
AT1G06117	0	0	0	0	0	0	0	0	0
AT1G06120	0	0	0	1.100825375	1.083165611	1.089305807	1.873503265	0	0
AT1G06123	0	0	0	0	0	0	0	0	0
AT1G06127	0	0	0	0	0	0	0	0	0
AT1G06130	726.6998685	792.7079653	791.5427596	818.4636665	804.7920489	809.3542143	831.8354495	802.6106308	760.8221593
AT1G06133	0	0	0	0	0	0	0	0	0
AT1G06135	0	1.683031774	0	0	0	0	0	0	0
AT1G06137	0	0	0	1.100825375	0	0	0	0	0
AT1G06140	19.54449524	35.34366724	33.49512791	21.46609482	22.74647783	21.24146323	24.35554244	21.64343274	26.62877558
AT1G06143	85.28507014	84.15158868	89.90797492	83.11231583	62.28202263	77.34071227	58.07860121	73.9483952	81.78838213
AT1G06147	0	0	0	0	0	0	0	0	0
AT1G06148	5.330316884	6.732127094	8.814507345	6.054539564	3.249496833	4.90187613	3.747006529	7.214477581	0
AT1G06150	1323.695359	1378.403023	1350.382525	1182.286453	1213.145484	1187.887982	1039.794312	1078.564398	1095.583909
AT1G06153	0	0	0	0	0	0	0	0	0
AT1G06157	0	0	0	0	0	0	0	0	0
AT1G06160	7.107089178	10.09819064	5.288704407	7.155364939	2.707914027	4.90187613	11.24101959	14.42895516	3.804110797
AT1G06163	0	0	0	0	0	0	0	0	0
AT1G06170	1.776772295	3.366063547	1.762901469	4.953714188	2.707914027	1.089305807	9.367516324	5.410858185	1.902055398
AT1G06173	5.330316884	6.732127094	5.288704407	4.403301501	3.249496833	0.544652903	7.494013059	0	3.804110797
AT1G06177	0	0	0	0	0	0	0	0	0
AT1G06180	181.230774	169.9862091	239.7545998	133.7502831	122.397714	142.6990607	91.80165997	101.0026861	138.8500441
AT1G06187	0	0	0	0	0	0	0	0	0
AT1G06190	1295.267003	1311.081752	1346.856722	1241.180611	1216.394981	1251.612372	1094.125907	1212.032234	1283.887394
AT1G06197	0	0	0	0	0	0	0	0	0
AT1G06200	712.4856901	711.9224402	664.6138538	725.9943349	714.8893032	744.5405188	768.1363385	734.0730938	753.2139377
AT1G06203	0	0	0	0	0	0	0	0	0
AT1G06207	1.776772295	3.366063547	1.762901469	3.852888813	3.791079638	4.357223226	0	0	3.804110797
AT1G06210	703.6018287	683.3109001	655.7993465	654.4406856	652.0656978	732.013502	644.4851231	739.483952	758.9201039
AT1G06213	0	0	0	0	0	0	0	0	0
AT1G06217	1.776772295	0	0	1.651238063	2.166331222	0	1.873503265	1.803619395	1.902055398
AT1G06220	1519.140312	1531.558914	1558.404899	1505.929113	1491.519046	1521.760212	1498.802612	1368.947121	1462.680601
AT1G06225	0	0	0	0	0	0	0	0	0
AT1G06227	0	0	0	0	0	0	0	0	0
AT1G06230	1711.03172	1689.763901	1821.077217	1667.200031	1646.411729	1718.924563	1628.074337	1628.668314	1772.715631
AT1G06233	0	0	0	0	0	0	0	0	0
AT1G06237	0	0	0	0	0	0	0	0	0
AT1G06240	589.8884018	573.9138348	622.3042186	586.739925	591.9500064	584.9572181	580.7860121	593.390781	631.4823922
AT1G06243	0	0	0	0	0	0	0	0	0
AT1G06247	0	0	0	0	0	0	0	0	0
AT1G06250	79.95475326	67.32127094	72.27896023	91.36850614	89.90274571	91.50168776	89.92815671	95.59182794	83.69043753
AT1G06253	0	0	0	0	0	0	0	0	0
AT1G06257	0	0	0	0	0	0	0	0	0
AT1G06260	0	1.683031774	1.762901469	0.550412688	0	0	1.873503265	0	0
AT1G06263	0	0	0	0	0	0	0	0	0
AT1G06265	46.19607966	53.85701675	61.70155142	57.7933322	59.5741086	51.19737291	69.31962079	57.71582064	60.86577275
AT1G06267	5.330316884	11.78122241	5.288704407	9.357015689	5.95741086	7.625140646	9.367516324	5.410858185	7.608221593
AT1G06270	92.39215932	90.88371577	96.9595808	95.77180764	79.6126724	91.50168776	93.67516324	115.4316413	66.57193894
AT1G06273	15.99095065	21.87941306	22.9177191	29.72228513	20.0385638	22.87542194	18.73503265	16.23257456	26.62877558
AT1G06277	0	1.683031774	1.762901469	3.852888813	3.249496833	3.812570323	3.747006529	0	1.902055398
AT1G06280	0	0	0	0	0	0	0	0	0
AT1G06283	10.66063377	15.14728596	19.39191616	8.256190314	13.53957014	13.61632258	16.86152938	7.214477581	0
AT1G06287	0	0	0	0	0	0	0	0	0
AT1G06290	1227.749656	1226.930163	1260.47455	1285.764038	1233.184048	1271.219876	1320.819802	1338.285591	1194.49079
AT1G06293	0	0	0	0.550412688	0	0	1.873503265	0	0
AT1G06297	0	0	0	0	0	0	0	0	0
AT1G06303	0	0	0	0	0	0	0	0	0
AT1G06307	0	0	0	0	0	0	0	0	0
AT1G06310	0	0	0	0	0	0	0	0	0
AT1G06313	0	0	0	0.550412688	0	0	0	0	0
AT1G06317	0	0	0	0	0	0	0	0	0
AT1G06320	0	0	0	0	0	0	0	0	0
AT1G06323	0	0	0	0	0	0	0	0	0
AT1G06327	0	0	0	0	0	0	0	0	0
AT1G06330	0	0	0	0	0	0	0	0	0
AT1G06333	0	0	0	0	0	0	0	0	0
AT1G06337	0	0	0	0	0	0	0	0	0
AT1G06340	1.776772295	0	5.288704407	1.100825375	0.541582805	0	0	3.60723879	0
AT1G06343	0	0	0	0	0	0	0	0	0
AT1G06347	0	0	0	0	0	0	0	0	0
AT1G06350	15.99095065	5.049095321	5.288704407	0	0	0	24.35554244	14.42895516	9.510276992
AT1G06353	0	0	0	0	0	0	0	0	0
AT1G06357	0	0	0	0	0	0	0	0	0
AT1G06360	15.99095065	5.049095321	10.57740881	7.705777626	10.83165611	7.625140646	11.24101959	10.82171637	3.804110797
AT1G06363	0	0	0	0	0	0	0	0	0
AT1G06373	0	0	0	0	0	0	0	0	0
AT1G06377	0	0	0	0	0	0	0	0	0
AT1G06380	135.0346944	158.2049867	142.795019	145.8593622	133.770953	120.3682916	148.0067579	128.0569771	133.1438779
AT1G06383	0	0	0	0	0	0	0	0	0
AT1G06387	0	0	0	0	0	0	0	0	0
AT1G06390	1106.92914	1115.850066	1133.545645	1129.446835	1045.796397	1096.930947	1071.643867	1040.688391	1213.511344
AT1G06393	0	0	0	0	0	0	0	0	0
AT1G06397	0	0	0	0	0	0	0	0	0
AT1G06400	1492.488727	1539.974073	1563.693603	1410.157306	1395.117307	1361.087605	1594.351278	1715.242045	1622.453255
AT1G06403	0	0	0	0	0	0	0	0	0
AT1G06407	0	0	0	0	0	0	0	0	0
AT1G06410	3825.39075	3951.758604	4172.787777	3882.060686	3793.24597	3834.901092	3844.428699	3919.264946	4036.161555
AT1G06413	0	0	0	0	0	0	0	0	0
AT1G06417	1.776772295	1.683031774	1.762901469	0.550412688	0.541582805	0	1.873503265	0	0
AT1G06420	3.553544589	6.732127094	1.762901469	2.20165075	2.166331222	4.90187613	3.747006529	5.410858185	3.804110797
AT1G06423	0	0	0	0	0	0	0	0	0
AT1G06427	0	0	0	0	0	0	0	0	0
AT1G06430	12732.35026	12626.10437	12877.99523	11352.26168	11226.46997	11606.55337	11823.6791	11882.24458	11651.99137
AT1G06433	0	0	0	0	0	0	0	0	0
AT1G06437	0	0	0	0	0	0	0	0	0
AT1G06440	37.31221819	21.87941306	35.25802938	24.76857094	24.37122625	31.04521549	28.10254897	25.25067153	26.62877558
AT1G06443	0	0	0	0	0	0	0	0	0
AT1G06447	0	0	0	0	0	0	0	0	0
AT1G06450	10.66063377	15.14728596	3.525802938	5.504126876	5.415828055	4.357223226	5.620509794	14.42895516	11.41233239
AT1G06453	0	0	0	0	0	0	0	0	0
AT1G06457	1.776772295	0	0	0	0.541582805	0	0	0	0
AT1G06460	1901.146355	1884.995586	1764.66437	1877.457677	1957.821842	1941.142947	1888.491291	1924.461895	1915.369786
AT1G06463	0	3.366063547	0	0	1.083165611	0	0	0	0
AT1G06467	0	0	0	0	0	0	0	0	0
AT1G06470	403.3273109	430.856134	345.5286879	383.0872306	394.2722824	399.775231	429.0322476	423.8505579	355.6843595
AT1G06473	42.64253507	42.07579434	54.64994554	30.82311051	33.57813394	34.31313291	56.20509794	52.30496246	41.84521876
AT1G06475	0	0	0	0	0	0	0	0	0
AT1G06480	0	0	0	0	0	0	0	0	0
AT1G06483	0	0	0	0	0	0	0	0	0
AT1G06487	0	0	0	0	0.541582805	0	1.873503265	0	0
AT1G06490	58.63348572	63.9552074	37.02093085	74.30571283	65.53151946	74.07279485	65.57261427	52.30496246	55.15960655
AT1G06493	0	0	0	0	0	0	0	0	0
AT1G06497	0	3.366063547	1.762901469	0	0.541582805	1.089305807	1.873503265	1.803619395	0
AT1G06500	136.8114667	146.4237643	95.19667933	111.7337756	114.273972	125.8148207	84.30764691	131.6642158	106.5151023
AT1G06507	0	0	0	0	0	0	0	0	0
AT1G06510	481.5052918	477.9810237	534.1591451	549.8622749	512.337334	530.4919278	528.3279207	550.1039155	479.3179604
AT1G06513	0	0	0	0	0.541582805	0.544652903	0	1.803619395	0
AT1G06515	87.06184244	111.0800971	100.4853837	115.5866644	100.192819	108.9305807	93.67516324	106.4135443	95.10276992
AT1G06517	0	0	0	0.550412688	0	0	0	0	0
AT1G06520	94.16893161	100.9819064	86.38217198	108.4312995	84.48691765	103.4840516	114.2836991	117.2352607	144.5562103
AT1G06523	0	0	0	0	0.541582805	0	0	0	0
AT1G06527	0	0	0	0	0	0	0	0	0
AT1G06530	0	0	0	0	0	0	0	0	0
AT1G06533	0	0	0	0	0	0	0	0	0
AT1G06537	10.66063377	13.46425419	5.288704407	8.806603002	5.95741086	2.723264517	9.367516324	3.60723879	1.902055398
AT1G06540	1.776772295	0	0	0.550412688	2.707914027	2.178611613	1.873503265	3.60723879	1.902055398
AT1G06543	0	0	0	0	0	0	0	0	0
AT1G06547	3.553544589	6.732127094	12.34031028	11.55866644	11.91482172	16.3395871	13.11452285	16.23257456	19.02055398
AT1G06550	607.6561248	651.3332964	713.9750949	745.8091917	764.1733385	728.2009317	674.4611753	679.964512	682.837888
AT1G06553	5.330316884	5.049095321	8.814507345	9.907428377	5.95741086	4.90187613	7.494013059	5.410858185	1.902055398
AT1G06557	0	0	0	0	0	0	0	0	0
AT1G06560	200.7752693	198.5977493	211.5481763	160.7205048	190.0955647	178.1014994	228.5673983	209.2198498	135.0459333
AT1G06567	0	0	0	0	0	0	0	0	0
AT1G06570	3134.226328	2952.037731	3109.758191	2508.230617	2562.228253	2556.600728	2701.591708	2932.685136	2898.732427
AT1G06573	19.54449524	35.34366724	38.78383232	23.11733288	28.70388869	15.7949342	41.21707182	37.8760073	36.13905257
AT1G06577	14.21417836	23.56244483	15.86611322	11.00825375	14.62273575	12.52701678	11.24101959	9.018096976	15.21644319
AT1G06580	58.63348572	82.4685569	54.64994554	49.53714188	54.69986335	67.53696001	63.699111	82.96649218	43.74727416
AT1G06583	1.776772295	1.683031774	0	1.100825375	3.791079638	3.812570323	0	3.60723879	0
AT1G06587	0	0	0	0	0	0	0	0	0
AT1G06590	193.6681801	149.7898278	176.2901469	142.0064734	146.7689403	144.3330194	136.7657383	113.6280219	146.4582657
AT1G06593	7.107089178	1.683031774	8.814507345	1.100825375	4.332662444	1.089305807	3.747006529	1.803619395	5.706166195
AT1G06597	0	0	0	0	0	0	0	0	0
AT1G06603	0	0	0	0	0	0	0	0	0
AT1G06607	0	0	0	0	0	0	0	0	0
AT1G06610	0	0	0	0	0	0	0	0	0
AT1G06613	0	0	0	0	0	0	0	0	0
AT1G06617	0	0	0	0	0	0	0	0	0
AT1G06620	47.97285195	42.07579434	28.2064235	59.99498295	64.98993666	63.17973678	127.398222	119.0388801	117.9274347
AT1G06623	0	0	0	0	0	0	0	0	0
AT1G06627	0	0	0	0	0	0	0	1.803619395	0
AT1G06630	385.5595879	373.6330537	393.1270276	404.5533254	402.3960245	371.4532801	380.3211627	427.4577966	386.1172459
AT1G06633	0	0	0	0	0	0	0	0	0
AT1G06637	0	0	0	0	0	0	0	0	0
AT1G06640	744.4675914	772.5115841	784.4911537	1012.208933	1090.206187	924.8206298	1002.324247	1028.063055	1065.151023
AT1G06643	0	0	0	0	0	0	0	0	0
AT1G06645	684.0573334	661.431487	703.3976861	617.0126228	618.4875638	620.3596569	548.9364566	611.426975	551.5960655
AT1G06647	0	0	0	0	0	0	0	0	0
AT1G06650	1421.417836	1435.626103	1593.662928	1656.74219	1608.500932	1636.681974	1770.460585	1543.898202	1559.685427
AT1G06653	0	0	0	0	0	0	0	0	0
AT1G06657	0	0	0	0	0	0	0	0	0
AT1G06660	1.776772295	1.683031774	3.525802938	2.752063438	5.95741086	3.26791742	5.620509794	7.214477581	0
AT1G06663	0	0	0	0	0	0	0	0	0
AT1G06667	0	0	0	0	0.541582805	0	0	0	0
AT1G06670	1481.828094	1516.411628	1496.703347	1257.692991	1261.887937	1260.871471	1212.156612	1154.316413	1162.155848
AT1G06673	0	0	0	1.100825375	0.541582805	0	0	0	0
AT1G06677	0	0	0	0	0	0	0	0	0
AT1G06680	102562.4039	99260.16491	98202.42633	107704.2043	107050.8821	107182.2448	112741.806	110197.5378	114819.4762
AT1G06683	0	0	0	0	0	0	0	0	0
AT1G06687	10.66063377	0	10.57740881	1.651238063	3.791079638	2.723264517	1.873503265	0	1.902055398
AT1G06690	3105.797971	2952.037731	2907.024522	3015.711115	3015.533061	3135.566764	3033.201786	2795.610062	3187.844848
AT1G06693	1.776772295	0	0	1.651238063	0.541582805	2.178611613	0	1.803619395	1.902055398
AT1G06697	0	0	0	0	0	0	0	0	0
AT1G06700	1281.052824	1270.688989	1264.000353	1211.458325	1240.224625	1187.887982	1298.337762	1269.748054	1259.160674
AT1G06703	0	0	0	0	0	0	0	0	0
AT1G06707	0	0	0	0	0	0	0	0	0
AT1G06710	140.3650113	146.4237643	167.4756396	144.2081242	154.8926824	165.5744826	138.6392416	117.2352607	136.9479887
AT1G06713	0	0	0	0	0	0	0	0	0
AT1G06717	12.43740606	15.14728596	21.15481763	11.55866644	15.16431855	6.53583484	7.494013059	12.62533577	7.608221593
AT1G06720	525.9245992	540.2531993	516.5301304	473.905324	445.1810661	456.419133	492.7313586	398.5998863	389.9213567
AT1G06723	0	0	0	0	0	0	0	0	0
AT1G06727	0	1.683031774	1.762901469	0	1.624748416	0.544652903	0	5.410858185	0
AT1G06730	334.0331914	348.3875771	368.446407	306.579867	306.5358679	289.2106917	301.6340256	303.0080584	325.2514731
AT1G06733	0	0	0	1.100825375	1.624748416	1.089305807	0	0	0
AT1G06737	0	0	1.762901469	0	0.541582805	1.089305807	0	1.803619395	0
AT1G06740	92.39215932	79.10249336	89.90797492	75.4065382	72.03051313	76.25140646	93.67516324	70.34115641	79.88632673
AT1G06743	0	1.683031774	0	1.651238063	0.541582805	0.544652903	0	3.60723879	0
AT1G06747	0	0	0	0	0	0	0	0	0
AT1G06750	3.553544589	3.366063547	0	3.852888813	0.541582805	3.26791742	3.747006529	3.60723879	5.706166195
AT1G06753	10.66063377	11.78122241	17.62901469	12.10907913	8.665324888	6.53583484	20.60853591	18.03619395	11.41233239
AT1G06757	1.776772295	3.366063547	0	0.550412688	0.541582805	0.544652903	0	1.803619395	0
AT1G06760	1153.125219	1065.359113	1121.205334	1000.099853	1040.922152	1034.840516	770.0098418	842.2902575	958.6359208
AT1G06770	220.3197645	205.3298764	193.9191616	203.1022817	205.8014661	211.8699794	209.8323656	236.2741408	235.8548694
AT1G06773	3.553544589	3.366063547	5.288704407	1.651238063	2.707914027	1.63395871	3.747006529	1.803619395	0
AT1G06777	0	0	0	0	0	0	0	0	0
AT1G06780	335.8099637	279.3832744	297.9303483	240.5303445	251.8360045	278.8622865	226.693895	342.6876851	300.5247529
AT1G06783	0	0	0	0	0	0	0	0	0
AT1G06787	0	0	0	0	0	0	0	0	0
AT1G06790	154.5791896	136.3255737	126.9289058	128.2461562	140.8115294	137.7971845	136.7657383	149.7004098	131.2418225
AT1G06797	0	0	0	0	0	0	0	0	0
AT1G06800	69.29411949	102.6649382	111.0627925	74.85612551	70.40576471	74.07279485	73.06662732	101.0026861	110.3192131
AT1G06810	5.330316884	1.683031774	1.762901469	0	1.624748416	0	0	0	1.902055398
AT1G06817	0	0	0	0	0	0	0	0	0
AT1G06820	1337.909538	1403.648499	1410.321175	1404.653179	1377.786657	1435.1604	1313.325789	1336.481972	1424.639493
AT1G06823	0	0	0	0	0	0	0	0	0
AT1G06827	0	0	0	0	0	0	0	0	0
AT1G06830	198.998497	225.5262577	179.8159498	222.3667258	213.9252082	237.4686658	189.2238297	183.9691783	209.2260938
AT1G06837	5.330316884	8.415158868	12.34031028	8.256190314	16.78906697	8.714446453	9.367516324	9.018096976	5.706166195
AT1G06840	476.174975	462.8337377	440.7253673	459.5945941	414.852429	497.8127536	496.4783652	456.315707	431.7665754
AT1G06850	76.40120867	62.27217562	66.99025582	80.36025239	76.90475838	65.9030013	123.6512155	110.0207831	87.49454832
AT1G06853	0	0	0	0	0	0	0	0	0
AT1G06857	0	0	0	0	0	0	0	0	0
AT1G06860	0	0	0	0	0	0	0	0	0
AT1G06863	0	0	0	0	0	0	0	0	0
AT1G06867	0	0	1.762901469	1.100825375	0.541582805	0	1.873503265	0	0
AT1G06870	325.1493299	274.3341791	282.064235	314.8360573	332.5318426	310.9968078	305.3810322	321.0442523	342.3699717
AT1G06873	0	0	0	0	0	0	0	0	0
AT1G06877	0	0	0	0	0.541582805	1.089305807	1.873503265	0	0
AT1G06880	0	0	0	0	0	0	0	0	0
AT1G06883	0	0	0	0	1.083165611	0	0	0	0
AT1G06890	616.5399862	738.8509486	733.3670111	668.7514154	672.1042616	693.8877988	723.1722602	748.502049	652.4050016
AT1G06897	0	0	0	0	0	0	0	0	0
AT1G06900	824.4223447	833.1007279	789.7798581	809.1066508	788.5445648	829.5063717	768.1363385	768.3418623	825.4920429
AT1G06903	0	0	0	0	0	0	0	0	0
AT1G06907	0	0	0	0	0	0	0	0	0
AT1G06910	186.5610909	163.254082	162.1869351	187.1403138	153.8095168	179.7354581	142.3862481	162.3257456	150.2623765
AT1G06913	0	0	0	0	0	0	0	0	0
AT1G06917	0	0	0	0.550412688	0	0	0	0	0
AT1G06920	0	0	0	0.550412688	0.541582805	0	0	0	0
AT1G06923	0	0	0	0	0	0	0	0	0
AT1G06925	0	0	0	0	0	0	0	0	0
AT1G06927	0	0	0	0	0	0	0	0	0
AT1G06930	0	0	0	0	0	0	0	0	0
AT1G06933	0	0	0	0	0	0	0	0	0
AT1G06937	0	0	0	0	0	0	0	0	0
AT1G06943	0	0	0	0	0	0	0	0	0
AT1G06947	0	1.683031774	0	0	0.541582805	0	0	0	0
AT1G06950	2865.933711	3068.166923	3113.283994	2723.992391	2729.035757	2826.748568	2501.126858	2481.780288	2409.90419
AT1G06953	0	0	0	0	0	0	0	0	0
AT1G06957	0	0	0	0.550412688	0.541582805	0	0	0	0
AT1G06960	186.5610909	183.4504633	186.8675557	221.8163131	230.1726923	175.3782349	151.7537644	160.5221262	169.2829305
AT1G06963	1.776772295	0	0	1.100825375	0.541582805	2.178611613	0	1.803619395	0
AT1G06967	0	0	0	0	0	0	0	0	0
AT1G06970	0	1.683031774	0	2.752063438	2.707914027	1.089305807	3.747006529	5.410858185	1.902055398
AT1G06973	0	0	0	0	0	0	0	0	0
AT1G06977	15.99095065	5.049095321	21.15481763	23.11733288	20.0385638	16.3395871	26.22904571	5.410858185	13.31438779
AT1G06980	165.2398234	139.6916372	139.2692161	107.8808868	103.9838987	123.0915561	86.18115018	91.98458915	89.39660372
AT1G06983	3.553544589	3.366063547	3.525802938	4.953714188	4.332662444	2.723264517	3.747006529	3.60723879	1.902055398
AT1G06987	0	0	0	0	0	0	0	0	0
AT1G06990	0	0	0	0	0	0	0	0	0
AT1G06993	26.65158442	10.09819064	19.39191616	18.16361869	12.99798733	25.59868646	22.48203918	19.83981335	19.02055398
AT1G06997	0	0	0	0	0	0	0	0	0
AT1G07000	602.3258079	560.4495806	624.06712	739.7546521	778.7960743	713.4953033	1360.16337	1240.890144	1150.743516
AT1G07003	0	0	0	0	0	0	0	0	0
AT1G07007	0	0	0	0	0	0	0	0	0
AT1G07010	5767.402868	5737.455316	5881.039301	4893.168793	4804.381067	4960.15399	4822.397403	4880.594083	4850.241266
AT1G07013	0	0	0	0	0	0	0	0	0
AT1G07017	0	1.683031774	0	0.550412688	1.083165611	0	0	0	0
AT1G07020	15.99095065	23.56244483	17.62901469	25.31898363	16.78906697	26.68799226	14.98802612	21.64343274	24.72672018
AT1G07023	0	0	0	0	0.541582805	1.089305807	1.873503265	0	1.902055398
AT1G07025	0	0	0	0	0	0	0	0	0
AT1G07027	0	0	0	0	1.083165611	1.089305807	5.620509794	1.803619395	0
AT1G07030	495.7194702	540.2531993	461.8801849	429.3218963	463.5948815	413.3915536	490.8578554	391.3854087	431.7665754
AT1G07040	394.4434494	387.0973079	371.97221	367.6756753	352.5704064	366.006751	385.9416725	335.4732075	368.9987473
AT1G07050	26.65158442	30.29457192	37.02093085	27.52063438	30.32863711	29.95590968	26.22904571	34.26876851	38.04110797
AT1G07051	0	0	0	0	0	0	0	0	0
AT1G07060	1.776772295	3.366063547	0	0.550412688	1.624748416	2.178611613	1.873503265	5.410858185	0
AT1G07070	133.2579221	134.6425419	102.2482852	122.7420293	127.2719593	123.636209	89.92815671	93.78820855	100.8089361
AT1G07080	2476.820579	2474.056707	2468.062057	2318.33824	2519.984794	2343.09679	2489.885839	2368.152266	2550.656289
AT1G07090	195.4449524	169.9862091	178.0530484	175.0312347	173.8480806	156.8600362	134.8922351	146.093171	144.5562103
AT1G07100	0	0	0	0	0	0	0	0	0
AT1G07110	5182.844783	5153.443291	5373.323678	4889.315904	4807.630564	5075.075753	4796.168358	4608.247555	4876.870041
AT1G07117	0	0	0	0	0	0	0	0	0
AT1G07119	8.883861473	13.46425419	12.34031028	5.504126876	1.624748416	6.53583484	5.620509794	7.214477581	5.706166195
AT1G07120	0	1.683031774	1.762901469	1.651238063	1.624748416	0.544652903	3.747006529	0	0
AT1G07123	0	0	0	0	0.541582805	0	0	0	0
AT1G07127	0	0	0	0	0	0	0	0	0
AT1G07128	0	5.049095321	1.762901469	0	1.083165611	0.544652903	1.873503265	1.803619395	1.902055398
AT1G07130	0	0	0	0	0	0	0	0	0
AT1G07133	0	0	0	0	0	0	0	0	0
AT1G07135	81.73152555	99.29887464	70.51605876	71.55364939	74.19684435	73.52814195	1706.761474	1702.616709	1888.741011
AT1G07137	0	0	0	0	0	0	0	0	0
AT1G07140	1885.155405	1832.821601	1870.438459	1885.163455	1917.744714	1819.68535	1800.436637	1994.803051	1894.447177
AT1G07143	0	1.683031774	5.288704407	0.550412688	0.541582805	1.089305807	5.620509794	0	3.804110797
AT1G07147	0	0	0	0	0	0	0	0	0
AT1G07150	71.07089178	52.17398498	47.59833966	45.13384038	31.41180272	38.12570323	33.72305877	45.09048488	51.35549575
AT1G07157	0	0	0	0	0	0	0	0	0
AT1G07160	0	0	1.762901469	1.100825375	1.083165611	0.544652903	1.873503265	1.803619395	1.902055398
AT1G07163	0	0	0	0	0	0	0	0	0
AT1G07167	19.54449524	6.732127094	17.62901469	9.357015689	13.53957014	13.61632258	1.873503265	7.214477581	11.41233239
AT1G07170	227.4268537	195.2316857	146.3208219	176.6824727	187.3876507	190.6285162	204.2118559	214.630708	201.6178722
AT1G07173	0	0	0	0	0	0	0	0	0
AT1G07175	0	0	0	0.550412688	0	0	0	0	0
AT1G07177	0	0	0	0	0	0	0	0	0
AT1G07180	9146.823773	9005.90302	9398.027731	8184.636665	8129.15791	8439.396737	8361.44507	8381.419329	8416.595138
AT1G07183	0	0	0	0	0	0	0	0	0
AT1G07187	71.07089178	70.68733449	107.5369896	74.85612551	85.57008326	90.95703485	84.30764691	97.39544734	77.98427133
AT1G07190	0	0	0	0	0	0	0	1.803619395	0
AT1G07193	0	0	0	0	0	0	0	0	0
AT1G07197	0	0	0	0	0	0	0	0	0
AT1G07200	859.9577906	824.685569	832.0894934	716.0869066	708.9318924	718.3971795	796.2388875	681.7681314	728.4872176
AT1G07210	470.8446581	427.4900705	465.4059878	380.8855798	385.6069575	383.4356439	370.9536464	380.5636924	391.8234121
AT1G07220	385.5595879	398.8785303	405.4673379	439.2293247	467.9275439	419.9273884	434.6527574	434.6722742	380.4110797
AT1G07230	959.4570391	1009.819064	980.1732168	942.3065212	946.686744	889.962844	1004.19775	1033.473913	1023.305804
AT1G07233	0	0	0	0	0	0	0	0	0
AT1G07237	0	0	0	0	0	0	0	0	0
AT1G07240	335.8099637	302.9457192	334.9512791	355.0161835	342.2803331	297.9251381	354.092117	339.0804463	313.8391407
AT1G07243	1.776772295	3.366063547	3.525802938	2.752063438	2.166331222	1.089305807	0	3.60723879	7.608221593
AT1G07247	0	0	0	0	0	0	0	0	0
AT1G07250	1616.862788	1582.049867	1657.127381	1321.540863	1353.957014	1240.174661	1234.638651	1228.264808	1268.670951
AT1G07253	0	0	0	0	0	0	0	0	0
AT1G07257	0	0	0	0	0	0	0	0	0
AT1G07260	10.66063377	8.415158868	7.051605876	11.55866644	5.95741086	9.803752259	7.494013059	10.82171637	7.608221593
AT1G07263	0	0	0	0	0	0	0	0	0
AT1G07267	0	0	0	0	0	0	0	0	0
AT1G07270	10.66063377	10.09819064	10.57740881	6.604952251	17.87223258	12.52701678	9.367516324	18.03619395	11.41233239
AT1G07273	0	0	0	0	0	0	0	0	0
AT1G07277	0	0	0	0	0	0	0	0	0
AT1G07280	2729.122245	2659.190202	2649.640908	2602.9016	2655.922078	2664.986656	2463.656793	2622.462601	2581.089176
AT1G07283	0	0	0	0	0	0	0	0	0
AT1G07287	0	0	1.762901469	0	1.083165611	1.089305807	0	1.803619395	0
AT1G07290	40.86576278	63.9552074	42.30963526	31.37352319	43.86820724	37.58105033	35.59656203	28.85791032	43.74727416
AT1G07293	0	0	0	0	0	0	0	0	0
AT1G07297	0	0	0	0	0	0	0	0	0
AT1G07300	163.4630511	161.5710503	195.6820631	173.3799966	186.8460679	172.1103174	181.7298167	162.3257456	188.3034844
AT1G07303	0	0	0	0	0	0	0	0	0
AT1G07310	582.7813126	541.9362311	528.8704407	519.0391644	598.9905829	511.4290762	597.6475414	582.5690646	570.6166195
AT1G07313	24.87481212	16.83031774	14.10321175	18.71403138	14.08115294	16.88424	9.367516324	10.82171637	15.21644319
AT1G07317	0	0	0	0	0	0	0	0	0
AT1G07320	5163.300288	5474.902359	5011.928876	4983.436474	5102.793193	4948.716279	5099.675887	5001.436583	5101.312578
AT1G07323	158.1327342	127.9104148	112.825694	101.2759345	111.5660579	101.30544	95.5486665	101.0026861	125.5356563
AT1G07327	0	0	0	0	0	0	0	0	0
AT1G07330	14.21417836	13.46425419	5.288704407	11.00825375	13.53957014	9.803752259	5.620509794	5.410858185	11.41233239
AT1G07333	0	0	0	0	0	0	0	0	0
AT1G07337	0	0	0	0	0	0	0	0	0
AT1G07340	0	0	0	0	0	0	0	0	0
AT1G07343	0	0	0	0	0	0	0	0	0
AT1G07347	0	0	0	0	0	0	0	0	0
AT1G07350	1711.03172	1836.187665	1780.530484	1660.595078	1958.905007	1678.075595	3295.492243	3266.354725	3463.64288
AT1G07353	0	0	0	0	0	0	0	0	0
AT1G07357	0	0	3.525802938	0.550412688	0	0	0	0	1.902055398
AT1G07360	824.4223447	865.0783316	860.2959169	840.480174	852.9929186	834.9529008	719.4252537	643.8921241	793.1571011
AT1G07367	143.9185559	131.2764783	96.9595808	101.2759345	119.6898	108.9305807	106.7896861	128.0569771	97.00482531
AT1G07370	33.7586736	23.56244483	31.73222644	50.08755457	46.57612127	45.75084388	58.07860121	30.66152972	30.43288637
AT1G07373	225.6500814	250.7717343	195.6820631	199.7998056	185.7629023	183.0033755	144.2597514	147.8967904	136.9479887
AT1G07380	245.1945767	213.7450352	237.9916983	201.4510437	220.4242018	183.5480284	217.3263787	214.630708	195.911706
AT1G07383	3.553544589	0	5.288704407	3.302476126	2.707914027	4.357223226	7.494013059	3.60723879	13.31438779
AT1G07390	291.3906563	286.1154015	253.8578115	267.5005662	257.2518326	266.8799226	305.3810322	232.666902	226.3445924
AT1G07393	1.776772295	0	0	0.550412688	0.541582805	0	0	1.803619395	0
AT1G07397	0	0	0	0	0	0	0	0	0
AT1G07400	47.97285195	48.80792143	56.41284701	31.92393588	32.49496833	27.23264517	539.5689402	618.6414525	585.8330627
AT1G07407	0	1.683031774	0	1.651238063	1.624748416	0.544652903	0	0	0
AT1G07410	26.65158442	25.2454766	14.10321175	19.26444407	23.28806064	20.15215742	22.48203918	27.05429093	22.82466478
AT1G07413	0	0	0	0.550412688	0	0.544652903	0	1.803619395	0
AT1G07417	0	0	0	0	0	0	0	0	0
AT1G07420	170.5701403	168.3031774	151.6095263	152.4643145	167.3490869	171.5656645	189.2238297	185.7727977	188.3034844
AT1G07423	0	0	0	0	0	0	0	0	0
AT1G07430	71.07089178	80.78552513	89.90797492	62.1966337	72.03051313	68.08161291	101.1691763	122.6461189	136.9479887
AT1G07433	0	0	0	0	0	0	0	0	0
AT1G07437	0	0	0	0	0	0	0	0	0
AT1G07440	1810.530968	1815.991284	1672.993494	1807.004853	1798.054914	1789.184787	1749.852049	1834.280925	1945.802672
AT1G07447	0	0	0	0	0	0	0	0	0
AT1G07450	92.39215932	89.200684	70.51605876	104.027998	98.02648779	103.4840516	110.5366926	101.0026861	106.5151023
AT1G07453	0	0	0	0	0	0	0	0	0
AT1G07457	0	0	0	0	0	0	0	0	0
AT1G07460	0	0	0	0	0	0	0	0	0
AT1G07463	0	0	0	0	0	0	0	0	0
AT1G07467	0	0	0	0	0	0	0	0	0
AT1G07470	282.5067948	297.8966239	227.4142895	242.7319952	251.8360045	248.9063768	209.8323656	239.8813796	237.7569248
AT1G07473	0	0	0	0	0	0.544652903	0	0	0
AT1G07476	0	0	0	0	0	0	0	0	0
AT1G07477	0	0	0	0	0.541582805	0.544652903	1.873503265	0	1.902055398
AT1G07480	181.230774	195.2316857	188.6304572	195.9469168	212.8420426	188.4499045	202.3383526	221.8451856	207.3240384
AT1G07483	0	0	0	0	0	0	0	0	0
AT1G07485	0	3.366063547	1.762901469	3.302476126	2.707914027	3.26791742	3.747006529	1.803619395	5.706166195
AT1G07487	0	0	0	0	0	0	0	0	0
AT1G07490	1.776772295	0	0	2.20165075	3.249496833	2.178611613	0	12.62533577	1.902055398
AT1G07493	0	0	0	0.550412688	0	0	0	0	0
AT1G07497	0	0	0	0	0	0	0	0	0
AT1G07500	0	0	0	0	0	0	0	0	0
AT1G07503	0	0	0	0	0	0	0	0	0
AT1G07507	0	0	0	0	0	0	0	0	0
AT1G07510	1435.632014	1444.041262	1551.353293	1249.987214	1286.259163	1295.729257	1333.934324	1448.306374	1432.247715
AT1G07513	1.776772295	0	1.762901469	1.651238063	0.541582805	0.544652903	1.873503265	7.214477581	0
AT1G07517	3.553544589	3.366063547	0	1.100825375	1.083165611	5.991181936	5.620509794	3.60723879	1.902055398
AT1G07520	0	0	0	0	0	0	0	0	0
AT1G07523	0	0	0	0	0	0	0	0	0
AT1G07527	0	0	0	0	0	0	0	0	0
AT1G07530	1211.758705	1166.341019	1158.226265	1041.931218	1085.873525	1057.715938	1167.192534	1105.618689	1108.898297
AT1G07533	0	0	0	0	0	0	0	0	0
AT1G07537	0	0	0	0	0	0	0	0	0
AT1G07540	3.553544589	0	3.525802938	0.550412688	1.624748416	0.544652903	0	0	1.902055398
AT1G07543	0	1.683031774	3.525802938	0	1.083165611	1.089305807	1.873503265	0	1.902055398
AT1G07547	0	0	3.525802938	2.752063438	0	0	0	0	1.902055398
AT1G07550	0	0	0	0	0	0	0	0	0
AT1G07553	0	0	0	0	0	0	0	0	0
AT1G07557	0	0	0	0	0	0	0	0	0
AT1G07560	0	0	0	0.550412688	1.083165611	0	0	0	0
AT1G07563	0	0	0	0	0	0	0	0	0
AT1G07567	0	0	0	0	0	0	0	0	0
AT1G07570	296.7209732	304.628751	269.7239248	265.2989154	233.4221892	255.4422116	224.8203918	223.648805	226.3445924
AT1G07573	0	0	0	0	0	0	0	0	0
AT1G07580	0	0	0	0	0	0.544652903	0	0	0
AT1G07583	0	0	0	0	0	0	0	0	0
AT1G07587	0	1.683031774	5.288704407	2.20165075	1.624748416	1.089305807	0	3.60723879	0
AT1G07590	7298.980586	7965.789384	7130.936442	11406.75254	10410.84627	10496.0061	8127.257162	8240.737016	8408.986916
AT1G07593	0	0	0	0.550412688	0	0	0	0	0
AT1G07597	0	0	0	0	0	0	0	0	0
AT1G07600	0	0	0	0	0	0	0	0	0
AT1G07603	0	0	1.762901469	0	0	0	0	0	0
AT1G07607	76.40120867	52.17398498	89.90797492	48.9867292	52.53353213	33.76848	41.21707182	30.66152972	43.74727416
AT1G07610	250.5248935	254.1377978	275.0126292	319.7897715	291.3715493	287.03208	211.7058689	220.0415662	271.993922
AT1G07613	0	0	0	0	0	0	0	0	0
AT1G07615	120.820516	100.9819064	116.351497	104.027998	94.23540815	93.68029937	74.94013059	101.0026861	79.88632673
AT1G07617	0	0	1.762901469	0	0	0	0	0	0
AT1G07620	721.3695516	688.3599954	724.5525038	894.4206174	830.7880236	917.7401421	906.7755801	802.6106308	728.4872176
AT1G07623	0	0	0	0	0	0	0	0	0
AT1G07627	0	0	0	0	0	0	0	0	0
AT1G07630	527.7013715	511.6416592	477.7462981	632.9745907	613.0717358	649.2262607	610.7620643	643.8921241	614.3638937
AT1G07633	0	0	0	0	1.083165611	1.089305807	0	3.60723879	0
AT1G07637	0	0	0	1.651238063	0	0	0	3.60723879	0
AT1G07640	566.790362	605.8914385	532.3962436	600.5002422	563.2461177	529.402622	511.4663913	530.2641022	452.6891848
AT1G07645	0	0	0	0	0	0	0	0	0
AT1G07647	0	0	0	0	0	0	0	0	0
AT1G07650	1760.781344	1826.089474	1865.149754	1958.368342	1946.448603	1853.45383	1903.479317	1830.673686	1909.66362
AT1G07653	0	6.732127094	7.051605876	1.100825375	3.791079638	3.26791742	3.747006529	3.60723879	1.902055398
AT1G07657	0	0	0	0	0	0	0	0	0
AT1G07660	294.9442009	257.5038614	262.6723189	227.32044	233.4221892	226.0309549	206.0853591	265.1320511	241.5610356
AT1G07663	5.330316884	0	0	1.651238063	2.166331222	1.63395871	0	1.803619395	0
AT1G07667	0	0	0	0	0	0	0	0	0
AT1G07670	966.5641283	1035.064541	1024.245753	1041.931218	1021.966754	1017.411623	1009.81826	1107.422309	975.7544193
AT1G07673	0	0	0	0	0	0	0	0	0
AT1G07680	0	0	0	0	0	0	0	0	0
AT1G07683	0	0	0	1.100825375	0.541582805	1.63395871	0	5.410858185	0
AT1G07690	0	0	0	0	0	0	0	0	0
AT1G07693	3.553544589	1.683031774	5.288704407	2.752063438	4.332662444	1.089305807	5.620509794	1.803619395	3.804110797
AT1G07697	3.553544589	3.366063547	0	0.550412688	0.541582805	0	0	1.803619395	0
AT1G07700	2016.636554	2140.816416	2090.801142	2263.847384	2243.777563	2281.006359	2128.299709	2135.485364	2124.59588
AT1G07702	0	0	0	0	0	0	0	0	0
AT1G07703	3.553544589	1.683031774	0	1.651238063	2.166331222	2.723264517	1.873503265	1.803619395	0
AT1G07705	403.3273109	417.3918798	498.9011157	439.7797374	448.4305629	446.6153807	447.7672803	384.1709312	479.3179604
AT1G07707	0	0	0	0	0	0	0	0	0
AT1G07710	10.66063377	10.09819064	12.34031028	7.155364939	9.206907693	8.16979355	14.98802612	9.018096976	5.706166195
AT1G07717	0	0	0	0	0	0	0	0	0
AT1G07720	2219.188596	2068.44605	2113.718861	1815.261044	1756.894621	1955.303923	2592.928518	2589.997451	2474.574073
AT1G07723	0	0	0	0.550412688	0	0	0	0	0
AT1G07725	0	0	0	0	0	0	0	0	0
AT1G07727	0	0	0	0	0	0	0	0	0
AT1G07728	0	0	0	2.752063438	3.791079638	3.26791742	0	1.803619395	3.804110797
AT1G07730	0	0	0	0	0	0	0	0	0
AT1G07733	0	0	0	0	0	0	0	0	0
AT1G07737	0	0	0	0	0	0	0	0	0
AT1G07740	56.85671343	80.78552513	54.64994554	78.70901433	67.69785068	60.45647227	78.68713712	46.89410427	47.55138496
AT1G07743	23.09803983	23.56244483	19.39191616	31.92393588	34.66129955	32.6791742	35.59656203	45.09048488	32.33494177
AT1G07745	147.4721005	193.548654	204.4965704	188.2411392	177.0975774	172.1103174	194.8443395	133.4678352	144.5562103
AT1G07747	1.776772295	0	0	0	0	0	0	0	0
AT1G07750	492.1659256	526.7889451	447.7769731	571.8787824	600.6153313	551.1887381	573.291999	548.3002961	551.5960655
AT1G07753	0	0	0	0	0	0	0	0	0
AT1G07757	0	1.683031774	0	0	1.083165611	0.544652903	0	0	0
AT1G07760	0	0	0	0	0	0	0	0	0
AT1G07763	0	0	0	0	0	0	0	0	0
AT1G07767	0	0	0	0	0	0	0	0	0
AT1G07770	2428.847727	2622.163503	2356.999264	2366.774557	2587.141062	2454.205982	2193.872323	2207.63014	2111.281492
AT1G07773	0	0	0	0	0	0	0	0	0
AT1G07777	0	0	0	0	0	0	0	0	0
AT1G07780	103.0527931	119.4952559	109.2998911	82.01149045	88.27799729	88.77842324	67.44611753	86.57373097	72.27810514
AT1G07783	0	0	0	0	0	0	0	0	0
AT1G07787	0	0	0	0	0	0	0	0	0
AT1G07790	358.9080035	292.8475286	301.4561512	283.4625341	270.7914027	297.9251381	213.5793722	299.4008196	232.0507586
AT1G07793	1.776772295	0	1.762901469	0	1.624748416	0	3.747006529	1.803619395	0
AT1G07795	0	0	0	0	0	0	0	0	0
AT1G07803	0	0	0	0	0	0	0	0	0
AT1G07807	0	0	1.762901469	0	1.083165611	0.544652903	3.747006529	1.803619395	1.902055398
AT1G07810	804.8778495	767.4624887	768.6250405	673.7051296	705.6823955	703.1468982	691.3227047	725.0549968	747.5077715
AT1G07813	0	0	0	0	0	0	0	0	0
AT1G07820	351.8009143	385.4142761	331.4254762	372.6293895	390.4812027	395.4180078	299.7605224	293.9899614	321.4473623
AT1G07823	0	0	0	0	0.541582805	0	0	0	0
AT1G07827	0	0	0	0	0	0	0	0	0
AT1G07830	175.9004572	163.254082	172.764344	137.6031719	154.3510996	155.7707303	161.1212808	151.5040292	157.8705981
AT1G07833	0	0	0	0	0	0	0	0	0
AT1G07837	0	0	0	0	0	0	0	0	0
AT1G07840	408.6576278	382.0482126	354.3431953	353.3649454	329.8239285	342.5866762	333.4835811	321.0442523	338.5658609
AT1G07843	0	0	0	0	0	0	0	0	0
AT1G07847	0	0	0	0	0	0	0	0	0
AT1G07850	0	0	3.525802938	1.100825375	1.083165611	2.178611613	1.873503265	3.60723879	0
AT1G07853	0	0	0	0	0	0	0	0	0
AT1G07857	0	0	0	0	0	0	0	0	0
AT1G07860	0	0	0	0	0	0	0	0	0
AT1G07863	0	0	0	0	0	0	0	0	0
AT1G07867	0	0	0	0	0	0	0	0	0
AT1G07870	277.176478	302.9457192	257.3836145	289.5170737	275.665648	279.9515923	355.9656203	351.7057821	372.8028581
AT1G07873	0	0	0	0	0	0	0	0	0
AT1G07877	0	3.366063547	5.288704407	2.20165075	2.707914027	2.178611613	0	5.410858185	3.804110797
AT1G07880	42.64253507	45.44185789	37.02093085	51.18837995	53.07511494	38.12570323	58.07860121	37.8760073	41.84521876
AT1G07883	0	0	0	0	0	0	0	0	0
AT1G07885	1.776772295	0	8.814507345	6.604952251	8.123742082	4.357223226	3.747006529	7.214477581	3.804110797
AT1G07887	0	0	0	0	0	0	0	0	0
AT1G07890	5516.877975	5769.43292	5606.026671	7027.669195	7398.021123	6804.893374	6827.045897	6272.988256	6375.689695
AT1G07893	0	0	0	0	0	0	0	0	0
AT1G07897	17.76772295	15.14728596	10.57740881	6.054539564	12.45640453	14.70562839	5.620509794	3.60723879	3.804110797
AT1G07900	170.5701403	138.0086054	151.6095263	175.5816473	152.1847683	148.6902426	247.3024309	239.8813796	260.5815896
AT1G07901	14.21417836	13.46425419	12.34031028	9.357015689	7.040576471	10.89305807	9.367516324	3.60723879	9.510276992
AT1G07902	37.31221819	40.39276257	21.15481763	32.47434857	37.91079638	34.31313291	31.8495555	37.8760073	45.64932956
AT1G07903	0	0	0	0	0	0	0	0	0
AT1G07907	0	0	0	0	0	0	0	0	0
AT1G07910	437.0859845	447.6864518	481.272101	461.2458322	407.8118525	454.2405214	468.3758162	449.1012294	408.9419106
AT1G07913	0	0	0	0	0	0	0	0	0
AT1G07917	0	0	0	0	0	0	0	0	0
AT1G07920	2816.184087	2861.154015	2658.455415	2347.510113	2616.386533	2280.461706	2334.385068	2234.684431	2362.352805
AT1G07923	0	0	0	0	0	0	0	0	0
AT1G07927	0	0	0	0	0	0	0	0	0
AT1G07930	4678.241452	4443.203882	4550.048692	4079.108428	4341.327769	3951.456813	3778.856085	4002.231438	3828.837517
AT1G07933	0	0	0	0	0	0	0	0	0
AT1G07937	0	0	0	0	0	0	0	0	0
AT1G07940	1645.291145	1740.254854	1343.330919	1406.304417	1644.78698	1412.284978	1328.313815	1213.835853	1380.892219
AT1G07943	0	0	0	0	0	0.544652903	0	0	0
AT1G07947	0	0	0	0	0	0	0	0	0
AT1G07950	207.8823585	205.3298764	186.8675557	171.1783458	195.5113928	198.7983097	207.9588624	198.3981335	155.9685427
AT1G07957	7.107089178	1.683031774	0	3.852888813	1.624748416	0.544652903	3.747006529	0	3.804110797
AT1G07960	440.6395291	435.9052294	435.4366628	411.7086903	430.0167475	434.6330168	485.2373456	420.2433191	407.0398552
AT1G07963	3.553544589	1.683031774	3.525802938	1.651238063	1.624748416	2.723264517	0	1.803619395	3.804110797
AT1G07967	0	0	0	2.752063438	1.624748416	0	0	0	0
AT1G07970	270.0693888	304.628751	297.9303483	260.3452012	275.665648	256.5315175	277.2784832	279.5610062	252.973368
AT1G07973	0	0	0	0	0	0	0	0	0
AT1G07977	0	0	0	0	0	0	0	0	0
AT1G07980	287.8371117	274.3341791	271.4868262	291.7187244	289.2052181	296.8358323	282.898993	247.0958571	249.1692572
AT1G07983	0	0	0	0	0	0	0	0	0
AT1G07985	1.776772295	1.683031774	5.288704407	1.100825375	2.707914027	3.812570323	1.873503265	1.803619395	0
AT1G07987	0	0	0	0	0	0	0	0	0
AT1G07990	1625.74665	1573.634708	1593.662928	1636.927333	1592.253448	1652.476909	1568.122233	1495.200479	1609.138867
AT1G07993	14.21417836	8.415158868	15.86611322	12.10907913	10.2900733	8.714446453	9.367516324	3.60723879	13.31438779
AT1G07997	0	0	0	0	0	0	0	0	0
AT1G08000	143.9185559	156.5219549	130.4547087	140.3552353	145.1441919	131.2613497	140.5127449	140.6823128	157.8705981
AT1G08003	0	0	0	0	0	0	0	0	0
AT1G08005	0	0	0	0	0	0	0	0	0
AT1G08007	0	0	0	0	0	0	0	0	0
AT1G08010	262.9622996	277.7002426	252.0949101	216.8625989	247.5033421	233.1114426	230.4409016	225.4524244	285.3083097
AT1G08013	0	0	0	0	0	0	0	0	0
AT1G08017	0	0	0	0	0	0	0	0	0
AT1G08023	0	0	0	0	0	0	0	0	0
AT1G08027	0	0	1.762901469	0	0.541582805	0.544652903	0	0	0
AT1G08030	454.8537074	520.056818	400.1786335	441.4309755	439.2236552	453.6958685	402.8032019	494.1917143	469.8076834
AT1G08033	1.776772295	0	3.525802938	0	0.541582805	1.63395871	0	1.803619395	0
AT1G08035	0	5.049095321	5.288704407	1.651238063	2.166331222	2.723264517	0	0	3.804110797
AT1G08037	0	0	0	0	0	0	0	0	0
AT1G08040	399.7737663	424.1240069	357.8689982	390.7930082	385.0653747	395.9626607	410.297215	385.9745506	393.7254675
AT1G08043	0	0	0	0	0	0	0	0	0
AT1G08047	3.553544589	8.415158868	5.288704407	2.752063438	3.791079638	3.26791742	1.873503265	10.82171637	7.608221593
AT1G08050	289.613884	299.5796557	317.3222644	332.999676	382.8990435	331.1489652	387.8151758	366.1347372	334.7617501
AT1G08053	0	0	0	0	0	0	0	0	0
AT1G08057	0	0	0	0	0	0	0	0	0
AT1G08060	989.6621681	866.7613634	925.5232712	845.9843008	831.8711892	889.4181911	803.7329006	842.2902575	911.0845358
AT1G08063	0	0	0	0	0	0	0	0	0
AT1G08065	0	0	0	0	0	0	0	0	0
AT1G08070	26.65158442	31.9776037	35.25802938	27.52063438	21.66331222	22.87542194	29.97605224	27.05429093	24.72672018
AT1G08073	0	0	0	0	0	0	0	0	0
AT1G08077	0	0	0	0	0	0	0	0	0
AT1G08080	0	5.049095321	1.762901469	3.852888813	4.332662444	2.178611613	1.873503265	3.60723879	0
AT1G08087	0	0	0	0	0	0	0	0	0
AT1G08090	1.776772295	1.683031774	0	0.550412688	0.541582805	0	0	0	0
AT1G08093	0	0	0	0	0	0	0	0	0
AT1G08097	0	0	0	0	0	0	0	0	0
AT1G08100	0	0	0	0	0	0	0	0	0
AT1G08103	0	1.683031774	0	0.550412688	0	0	0	0	0
AT1G08107	0	0	0	0	0	0	0	0	0
AT1G08110	2581.650144	2691.167806	2543.86682	2544.007442	2553.562928	2543.529058	2701.591708	2633.284317	2615.326173
AT1G08113	0	0	0	0.550412688	0.541582805	0	1.873503265	0	0
AT1G08115	7.107089178	10.09819064	7.051605876	2.20165075	1.083165611	2.178611613	5.620509794	1.803619395	0
AT1G08117	0	1.683031774	0	0	1.083165611	0	0	0	1.902055398
AT1G08120	0	0	0	0	0	0	0	0	0
AT1G08123	0	0	0	0	0	0	0	0	0
AT1G08125	273.6229334	299.5796557	278.5384321	268.6013916	258.3349982	277.7729807	271.6579734	308.4189166	266.2877558
AT1G08127	0	0	0	0	0	0	0	0	0
AT1G08130	517.0407377	456.1016106	461.8801849	441.4309755	419.7266742	463.4996207	369.0801432	427.4577966	401.333689
AT1G08133	0	0	0	0	0	0	0	0	0
AT1G08135	0	0	0	0	0	0	0	0	0
AT1G08137	0	0	0	0	0	0	0	0	0
AT1G08140	0	0	0	0	0	4.357223226	0	0	0
AT1G08143	0	0	0	0	0	0	0	0	0
AT1G08147	0	0	0	0	0	0	0	0	0
AT1G08150	0	0	0	0	0.541582805	1.089305807	0	0	0
AT1G08153	0	0	0	0	0	0	0	0	0
AT1G08157	0	0	0	0	0	0	0	0	0
AT1G08160	28.42835671	60.58914385	58.17574848	61.09580832	72.57209593	70.80487743	67.44611753	54.10858185	68.47399434
AT1G08163	0	0	0	0	0	0	0	0	0
AT1G08165	5.330316884	16.83031774	10.57740881	21.46609482	20.58014661	16.88424	7.494013059	3.60723879	3.804110797
AT1G08170	7.107089178	15.14728596	10.57740881	9.357015689	7.040576471	7.080487743	13.11452285	10.82171637	11.41233239
AT1G08173	24.87481212	28.61154015	35.25802938	30.82311051	30.87021991	26.68799226	29.97605224	27.05429093	24.72672018
AT1G08177	0	0	0	0	0	0	0	0	0
AT1G08180	60.41025802	67.32127094	61.70155142	57.24291951	62.28202263	63.72438969	82.43414365	43.28686548	89.39660372
AT1G08183	0	0	0	0	0	0	0	0	0
AT1G08190	3139.556645	3064.80086	3270.182225	2971.6781	2935.920388	3008.117985	3081.91287	2959.739427	3035.680416
AT1G08193	0	0	0	0	0	0	0	0	0
AT1G08200	4200.289704	4200.847307	4095.220113	4337.251978	4563.376719	4349.598086	5092.181874	4743.519009	4926.323482
AT1G08207	0	0	0	0	0	0	0	0	0
AT1G08210	314.4886961	264.2359884	253.8578115	264.7485027	270.2498199	257.6208233	262.2904571	283.168245	262.483645
AT1G08213	1.776772295	3.366063547	0	2.752063438	1.083165611	0.544652903	1.873503265	0	3.804110797
AT1G08217	0	0	0	0	0	0.544652903	0	0	0
AT1G08220	97.7224762	104.34797	88.14507345	83.66272852	93.15224254	82.7872413	97.42216977	82.96649218	81.78838213
AT1G08223	0	0	0	0	0	0	0	0	0
AT1G08227	0	0	0	0	0	0	0	0	0
AT1G08230	701.8250564	669.8466459	765.0992375	541.0556719	584.9094299	577.8767304	623.8765872	586.1763034	648.6008908
AT1G08237	0	0	0	0	0	0	0	0	0
AT1G08240	0	0	0	0	0	0	0	0	0
AT1G08247	0	0	0	0	0	0	0	0	0
AT1G08250	0	0	0	0.550412688	0	0	0	0	0
AT1G08253	0	0	0	0	0	0	0	0	0
AT1G08257	0	0	0	0	0	0	0	0	0
AT1G08260	325.1493299	297.8966239	282.064235	337.4029775	292.454715	338.229453	303.5075289	299.4008196	296.7206421
AT1G08263	0	0	0	0	0	0	0	0	0
AT1G08267	0	0	1.762901469	1.100825375	1.083165611	0	0	0	0
AT1G08270	17.76772295	26.92850838	10.57740881	15.96196794	19.496981	18.51819871	13.11452285	7.214477581	30.43288637
AT1G08273	0	0	0	1.651238063	0	0	0	0	1.902055398
AT1G08277	0	0	0	0	0	0	0	0	0
AT1G08280	140.3650113	139.6916372	162.1869351	127.6957435	132.6877873	114.9217626	95.5486665	135.2714546	102.7109915
AT1G08283	10.66063377	3.366063547	10.57740881	6.054539564	16.24748416	8.16979355	9.367516324	16.23257456	1.902055398
AT1G08287	0	0	0	0	0	0	0	0	0
AT1G08290	15.99095065	5.049095321	10.57740881	14.31072988	12.45640453	8.714446453	18.73503265	10.82171637	5.706166195
AT1G08293	1.776772295	1.683031774	3.525802938	0.550412688	0.541582805	0	1.873503265	0	0
AT1G08297	0	0	0	0	0	0	0	0	0
AT1G08300	94.16893161	107.7140335	91.67087639	99.62469646	101.2759846	119.8236387	119.9042089	106.4135443	104.6130469
AT1G08303	0	0	0	0	0	0	0	0	0
AT1G08307	0	0	0	0	0	0	0	0	0
AT1G08310	7.107089178	10.09819064	5.288704407	33.57517394	34.66129955	34.85778581	9.367516324	9.018096976	7.608221593
AT1G08313	0	0	0	0	0	0	0	0	0
AT1G08315	0	0	0	0	0	0	0	0	0
AT1G08317	0	0	0	0	0	0	0	0	0
AT1G08320	5.330316884	1.683031774	1.762901469	1.651238063	1.083165611	1.089305807	1.873503265	1.803619395	1.902055398
AT1G08323	0	0	0	0	0	0	0	0	0
AT1G08327	0	0	0	0	0	0	0	0	0
AT1G08333	1.776772295	6.732127094	7.051605876	3.302476126	2.707914027	4.357223226	1.873503265	10.82171637	5.706166195
AT1G08337	0	0	0	0	0	0	0	0	0
AT1G08340	17.76772295	10.09819064	15.86611322	19.81485675	15.70590136	17.42889291	20.60853591	21.64343274	9.510276992
AT1G08343	0	0	0	0	0	0	0	0	0
AT1G08347	0	0	0	0	0	0	0	0	0
AT1G08350	117.2669714	134.6425419	121.6402014	128.7965689	120.2313828	135.07392	116.1572024	138.8786934	110.3192131
AT1G08353	0	0	0	0	0	0	0	0	1.902055398
AT1G08357	0	0	0	0	0	0	0	0	0
AT1G08360	3343.885458	3579.808582	3308.966057	3359.168632	3246.247336	3427.50072	2948.894139	3004.829912	3062.309191
AT1G08363	0	0	0	0	0	0	0	0	0
AT1G08367	0	0	0	0	0	0	0	0	0
AT1G08370	689.3876503	668.1636141	715.7379964	648.9365587	687.8101629	666.6551536	685.7021949	609.6233556	667.6214448
AT1G08377	1.776772295	0	0	0.550412688	0	2.178611613	0	0	0
AT1G08380	45309.47028	44908.33681	41567.45374	51026.55862	50531.3005	50183.2292	48724.19941	52741.43835	52861.92363
AT1G08383	0	0	0	0	0	0	0	0	0
AT1G08387	0	0	0	0	0	0	0	0	0
AT1G08390	56.85671343	47.12488966	59.93864995	69.90241133	73.11367874	73.52814195	80.56064038	75.7520146	79.88632673
AT1G08393	10.66063377	16.83031774	10.57740881	11.00825375	9.748490498	9.803752259	7.494013059	18.03619395	11.41233239
AT1G08397	0	0	0	0	0	0	0	0	0
AT1G08400	167.0165957	175.0353045	186.8675557	164.5733936	166.8075041	167.2084413	148.0067579	144.2895516	169.2829305
AT1G08403	0	0	0	0	0	0	0	0	0
AT1G08410	353.5776866	319.776037	336.7141806	285.1137722	278.373562	262.5226994	288.5195028	281.3646256	241.5610356
AT1G08413	0	0	0	0	0	0	0	0	0
AT1G08417	0	0	0	0	0	0	0	0	0
AT1G08420	2025.520416	1905.191968	2087.275339	1764.072664	1874.959673	1790.274093	1643.062363	1724.260142	1808.854684
AT1G08427	1.776772295	0	0	0	1.624748416	0	0	0	1.902055398
AT1G08430	0	0	0	1.651238063	1.083165611	0.544652903	0	0	0
AT1G08433	0	0	0	0	0	0	0	0	0
AT1G08437	0	0	0	0	0	0	0	0	0
AT1G08440	0	0	0	0	0	0	0	0	0
AT1G08443	0	0	0	0.550412688	0	1.089305807	0	0	0
AT1G08447	0	0	0	0	0	0	0	0	0
AT1G08450	4580.518975	4473.498454	4745.730755	6937.951927	6764.910823	6781.473299	6476.700786	6642.730232	5799.36691
AT1G08453	0	0	0	0	0	0	0	0	1.902055398
AT1G08457	0	0	0	0	0	0	0	0	0
AT1G08460	581.0045403	615.9896291	652.2735435	588.391163	638.5261277	590.9484001	683.8286916	661.928318	705.6625528
AT1G08463	0	0	0	0	0	0	0	0	0
AT1G08465	204.3288139	230.575353	225.651388	270.8030423	251.2944217	261.9780465	296.0135158	275.9537675	287.2103651
AT1G08470	302.0512901	343.3384818	294.4045453	295.0212006	259.4181638	258.1654762	282.898993	277.7573869	292.9165313
AT1G08473	0	0	0	0.550412688	0	0	1.873503265	0	0
AT1G08477	0	0	0	0	0	0	0	0	0
AT1G08480	774.6727204	807.8552513	724.5525038	843.2322374	813.4573738	843.6673472	730.6662732	730.465855	774.1365471
AT1G08483	0	0	0	0	0	0	0	0	0
AT1G08487	0	0	0	0	0	0	0	0	0
AT1G08490	1545.791896	1474.335834	1514.332362	1367.775529	1405.40738	1399.213309	1367.657383	1388.786934	1437.953881
AT1G08493	0	0	0	0	0	0	0	0	0
AT1G08497	0	0	0	0	0	0	0	0	0
AT1G08500	14.21417836	8.415158868	8.814507345	9.357015689	10.2900733	7.080487743	3.747006529	7.214477581	9.510276992
AT1G08503	0	0	0	0	0	0	0	0	0
AT1G08507	21.32126754	23.56244483	15.86611322	22.0165075	18.95539819	15.7949342	11.24101959	16.23257456	34.23699717
AT1G08510	2746.889967	2837.59157	2811.827843	2532.999188	2585.516313	2619.780465	3070.671851	3136.494128	3039.484527
AT1G08513	0	0	0	0	0	0	0	0	0
AT1G08517	0	0	0	0	0	0	0	0	0
AT1G08520	4642.706006	4493.694835	4786.277488	4479.258452	4478.889801	4655.148365	4680.011155	4337.704645	4616.288452
AT1G08523	0	0	0	0	0	0	0	0	0
AT1G08530	198.998497	188.4995586	179.8159498	225.1187892	224.2152815	216.2272026	198.5913461	207.4162304	190.2055398
AT1G08533	0	0	0	0	0	0	0	0	0
AT1G08537	0	0	0	0	0	0	0	0	0
AT1G08540	2700.693888	2504.351279	2607.331273	2508.230617	2559.520339	2572.395662	2647.260113	2371.759505	2702.820721
AT1G08543	0	0	0	0	0	0	0	0	0
AT1G08547	0	0	0	0	0	0	0	0	0
AT1G08550	1019.867297	976.1584287	1018.957049	1139.354263	1180.650516	1164.467907	1170.93954	1154.316413	1270.573006
AT1G08553	0	0	0	0	0	0	0	0	0
AT1G08557	0	0	0	0	0	0	0	0	0
AT1G08560	63.96380261	58.90611207	63.46445288	61.64622101	54.69986335	66.99230711	80.56064038	73.9483952	64.66988354
AT1G08563	0	1.683031774	1.762901469	0.550412688	0	0	0	0	1.902055398
AT1G08567	0	0	0	0.550412688	0.541582805	0	0	0	0
AT1G08570	11922.1421	11170.28188	11242.02267	9977.881201	9519.400972	9723.14363	9481.800023	9919.906673	9671.951701
AT1G08573	0	0	0	0	0	0.544652903	0	0	0
AT1G08577	0	1.683031774	0	0	0	0	0	0	0
AT1G08580	335.8099637	309.6778463	250.3320086	273.5551057	301.6616226	284.8534684	275.4049799	225.4524244	266.2877558
AT1G08583	0	0	0	0	0	0	0	0	0
AT1G08587	0	0	0	0	0	0	0	0	0
AT1G08590	0	0	0	0.550412688	0	0.544652903	0	0	0
AT1G08592	0	0	0	0	0	0	0	0	0
AT1G08597	0	0	0	0	0	0	0	0	0
AT1G08600	998.5460296	1014.868159	1017.194148	990.7428377	968.3500562	1035.385169	921.7636062	1074.957159	1008.089361
AT1G08603	0	0	0	0	0	0	0	0	0
AT1G08607	0	0	5.288704407	1.651238063	0	0.544652903	0	3.60723879	1.902055398
AT1G08610	127.9276052	154.8389232	119.8772999	109.5321248	105.6086471	103.4840516	95.5486665	97.39544734	89.39660372
AT1G08613	0	0	0	0	0	0	0	0	0
AT1G08620	1062.509832	1136.046447	1165.277871	1024.868424	1039.297404	1040.831698	1032.300299	1071.349921	1006.187306
AT1G08623	0	0	0	0	0	0	0	0	0
AT1G08627	0	0	0	0	0	0	0	0	0
AT1G08630	12.43740606	10.09819064	8.814507345	4.953714188	5.95741086	5.446529033	9.367516324	14.42895516	20.92260938
AT1G08633	3.553544589	1.683031774	10.57740881	1.651238063	3.249496833	1.63395871	0	0	0
AT1G08637	0	0	0	0	0	0	0	0	0
AT1G08640	1615.086016	1620.759598	1539.012982	1513.084478	1541.886247	1559.341262	1472.573566	1401.41227	1493.113488
AT1G08643	0	0	1.762901469	1.100825375	0.541582805	0	0	0	0
AT1G08645	0	0	0	0	0	0	0	0	0
AT1G08647	0	0	0	0	0	0	0	0	0
AT1G08650	492.1659256	498.177405	562.3655686	639.579543	666.1468507	603.4754169	575.1655023	618.6414525	570.6166195
AT1G08653	0	0	0	0	0	0	0	0	0
AT1G08657	0	0	0	0	0	0	0	0	0
AT1G08660	341.1402806	375.3160855	334.9512791	332.4492633	362.3188969	320.80056	324.1160648	357.1166402	355.6843595
AT1G08663	0	0	0	0	0	0	0	0	0
AT1G08667	0	0	0	0	0	0	0	0	0
AT1G08670	0	0	0	0	0	0	0	0	0
AT1G08673	0	0	0	0	0	0	0	0	0
AT1G08677	0	0	0	0	0	0	0	0	0
AT1G08680	680.5037888	804.4891878	796.831464	776.6323022	789.0861476	760.8801059	798.1123908	723.2513774	785.5488795
AT1G08683	0	0	0	0	0	0	0	0	0
AT1G08695	0	0	0	0	0	0	0	0	1.902055398
AT1G08697	0	0	0	0	0	1.089305807	0	0	0
AT1G08700	625.4238477	649.6502646	611.7268097	676.4571931	726.8041249	678.0928646	743.7807961	804.4142502	796.9612119
AT1G08703	0	0	0	0	0	0	0	0	0
AT1G08707	0	0	0	0	0	0	0	0	0
AT1G08710	232.7571706	233.9414165	218.5997822	218.513837	228.5479439	214.048591	241.6819211	191.1836559	207.3240384
AT1G08713	0	0	0	0	0	0	0	0	0
AT1G08717	0	0	0	0	0	0	0	0	0
AT1G08720	785.3333542	722.0206309	779.2024493	875.1561733	841.6196797	882.3377034	891.787554	822.4504442	840.7084861
AT1G08723	0	0	0	0	0	0	0	0	0
AT1G08727	0	0	0	0	0	0	0	0	0
AT1G08730	21.32126754	21.87941306	22.9177191	19.26444407	17.87223258	18.51819871	13.11452285	16.23257456	20.92260938
AT1G08733	14.21417836	42.07579434	24.68062057	12.65949181	12.45640453	13.61632258	11.24101959	14.42895516	15.21644319
AT1G08737	0	0	0	0	0	0	0	0	0
AT1G08743	0	0	0	0	0	0	0	0	0
AT1G08747	17.76772295	18.51334951	12.34031028	7.705777626	19.496981	10.89305807	7.494013059	18.03619395	17.11849858
AT1G08750	255.8552104	250.7717343	253.8578115	270.8030423	256.168667	326.2470891	262.2904571	257.9175735	313.8391407
AT1G08753	0	0	0	0	0	0	0	0	0
AT1G08757	0	0	0	0.550412688	1.083165611	1.63395871	0	0	0
AT1G08760	408.6576278	461.150706	484.797904	390.7930082	394.2722824	406.3110659	481.490339	371.5455954	429.86452
AT1G08763	0	0	0	0.550412688	0	0	0	0	0
AT1G08767	0	0	0	0	0	0	0	0	0
AT1G08770	270.0693888	282.749338	227.4142895	251.5385982	261.584495	216.2272026	243.5554244	292.186342	256.7774788
AT1G08773	0	0	0	0	0	0	0	0	0
AT1G08777	0	0	0	2.20165075	0.541582805	0.544652903	0	1.803619395	0
AT1G08780	232.7571706	264.2359884	257.3836145	226.2196146	224.2152815	265.7906168	183.6033199	209.2198498	252.973368
AT1G08783	0	0	0	0	0	0	0	0	0
AT1G08787	0	0	0	0	0	0	0	0	0
AT1G08790	0	0	0	0	0	0	0	0	0
AT1G08793	0	0	0	0	0	0	0	0	0
AT1G08797	0	0	0	0	0	0	0	0	0
AT1G08800	1117.589773	1149.510701	1149.411758	1158.618707	1124.867487	1201.504305	1242.132665	1222.85395	1196.392846
AT1G08803	0	0	0	0	0	0	0	0	0
AT1G08807	0	0	0	0	0	0	0	0	0
AT1G08810	360.6847758	338.2893865	379.0238158	295.0212006	282.1646417	310.4521549	294.1400126	232.666902	273.8959774
AT1G08813	5.330316884	0	0	0.550412688	2.166331222	0	3.747006529	1.803619395	1.902055398
AT1G08817	0	0	0	0	0.541582805	0	0	0	0
AT1G08820	831.5294339	789.3419018	900.8426507	792.5942701	843.7860109	832.7742892	891.787554	817.039586	835.0023199
AT1G08823	0	0	0	0	0	0	0	0	0
AT1G08827	0	0	0	0	0	0	0	0	0
AT1G08830	6502.986598	6898.74724	6309.424358	6570.826665	6416.131496	6394.225085	5978.348918	5740.920535	5820.289519
AT1G08833	0	1.683031774	0	0	0.541582805	1.089305807	0	0	0
AT1G08840	177.6772295	210.3789717	241.5175013	162.3717428	198.7608896	178.6461523	206.0853591	147.8967904	190.2055398
AT1G08843	0	0	0	0	0	0	0	0	0
AT1G08845	97.7224762	97.61584287	109.2998911	75.95695089	72.57209593	77.34071227	74.94013059	93.78820855	70.37604974
AT1G08847	30.20512901	23.56244483	33.49512791	19.26444407	26.53755747	27.23264517	24.35554244	39.67962669	15.21644319
AT1G08853	0	0	0	0	0	0	0	0	0
AT1G08857	23.09803983	20.19638128	33.49512791	24.76857094	37.91079638	32.13452129	48.71108488	27.05429093	22.82466478
AT1G08860	5.330316884	10.09819064	7.051605876	2.20165075	4.874245249	6.53583484	5.620509794	7.214477581	0
AT1G08863	0	0	0	0	0	0	0	0	0
AT1G08867	0	0	0	0	0	0	0	0	0
AT1G08870	0	0	0	0	0	0	0	0	0
AT1G08877	0	0	0	0	0	0	0	0	0
AT1G08880	758.6817698	705.1903131	661.0880509	708.9315416	655.8567774	721.120444	558.3039729	676.3572732	582.0289519
AT1G08883	0	0	0	0	0	0	0	0	0
AT1G08887	0	0	0	0	0	0	0	0	0
AT1G08890	76.40120867	92.56674755	95.19667933	74.85612551	72.03051313	71.89418324	80.56064038	37.8760073	81.78838213
AT1G08893	0	0	0	0	0	0	0	0	0
AT1G08897	0	0	0	0	0	0	0	0	0
AT1G08900	838.6365231	880.2256176	782.7282522	826.1694441	845.9523421	894.3200672	874.9260246	840.4866381	886.3578156
AT1G08903	0	0	0	0	0	0	0	0	0
AT1G08907	0	0	0	0	0	0	0	0	0
AT1G08910	421.0950338	403.9276257	449.5398746	482.1615143	495.548267	468.9461497	421.5382346	436.4758936	448.885074
AT1G08913	0	0	0	0	0	0	0	0	0
AT1G08920	111.9366546	124.5443512	126.9289058	196.4973295	185.2213195	183.5480284	264.1639603	265.1320511	279.6021436
AT1G08923	0	0	0	0	0	0	0	0	0
AT1G08927	0	0	0	0	0	0	0	0	0
AT1G08930	1542.238352	1555.121359	1390.929259	1531.248097	1403.241049	1455.312558	2105.81767	2103.020215	2096.065049
AT1G08933	0	0	0	0	0	0	0	0	0
AT1G08937	3.553544589	3.366063547	0	2.20165075	2.166331222	1.089305807	3.747006529	0	1.902055398
AT1G08940	40.86576278	77.41946158	51.1241426	47.88590382	60.65727421	52.28667872	61.82560774	39.67962669	45.64932956
AT1G08947	0	0	0	0	2.166331222	0	0	0	0
AT1G08950	0	0	0	0	0	0	0	0	0
AT1G08953	0	0	0	0	0	0	0	0	0
AT1G08960	183.0075463	196.9147175	186.8675557	157.9684413	157.6005964	168.8424	170.4887971	147.8967904	188.3034844
AT1G08963	0	0	0	0	0	0	0	0	0
AT1G08967	0	0	0	0	0	0	0	0	0
AT1G08970	728.4766408	683.3109001	722.7896023	697.9232879	713.8061376	697.1557162	726.9192667	681.7681314	755.1159931
AT1G08973	5.330316884	1.683031774	0	3.302476126	4.332662444	3.26791742	5.620509794	1.803619395	7.608221593
AT1G08977	0	0	0	0	0	0	0	0	0
AT1G08980	469.0678858	488.0792143	486.5608054	417.2128172	413.2276806	419.3827355	488.9843521	474.3519009	521.1631791
AT1G08983	0	0	0	0	0	0	0	0	0
AT1G08985	0	0	0	0	0	0	0	0	0
AT1G08987	0	1.683031774	0	0	0	0.544652903	0	1.803619395	1.902055398
AT1G08990	0	0	0	0	0	0	0	0	0
AT1G08993	0	0	0	0	0	0	0	0	0
AT1G08997	0	0	0	0	0	0	0	0	0
AT1G09000	42.64253507	30.29457192	63.46445288	35.22641201	40.0771276	33.2238271	46.83758162	50.50134306	38.04110797
AT1G09003	0	0	0	0	0	0	0	0	0
AT1G09007	0	0	0	0	0	0	0	0	0
AT1G09010	1773.21875	1580.366835	1621.869351	1747.560283	1702.73634	1756.505613	1776.081095	1940.694469	1784.127964
AT1G09013	0	0	0	0	0	0	0	0	0
AT1G09017	0	0	0	0	0	0	0	0	0
AT1G09020	1114.036229	1147.82767	1068.31829	1104.678264	1173.609939	1134.511998	1253.373684	1150.709174	1175.470236
AT1G09023	3.553544589	10.09819064	14.10321175	7.155364939	8.123742082	4.90187613	5.620509794	10.82171637	11.41233239
AT1G09027	0	0	0	0	0	0	0	0	0
AT1G09030	0	0	0	0	0	0	0	0	0
AT1G09033	0	0	0	0	0	0	0	0	0
AT1G09037	0	0	0	0	0	0	0	0	0
AT1G09040	92.39215932	85.83462045	98.72248226	87.51561733	89.90274571	99.1268284	119.9042089	88.37735036	114.1233239
AT1G09043	8.883861473	1.683031774	7.051605876	4.403301501	1.624748416	3.812570323	1.873503265	1.803619395	3.804110797
AT1G09047	0	0	0	0	0	0	0	0	0
AT1G09050	76.40120867	106.0310017	79.33056611	110.0825375	107.7749783	90.41238195	125.5247187	128.0569771	112.2212685
AT1G09053	0	0	0	0	0	0	0	0	0
AT1G09057	0	0	0	0	0	0	0	0	0
AT1G09060	1117.589773	1208.416813	1211.113309	1318.788799	1245.09887	1314.792109	1247.753174	1249.908241	1369.479887
AT1G09063	0	0	0	0	0	0	0	0	0
AT1G09067	0	0	0	0	0	0	0	0	0
AT1G09070	4223.387744	3864.240952	4167.499073	4239.27852	4211.347895	4150.799776	10628.38402	11133.74253	10898.77743
AT1G09073	0	0	0	0	0	0	0	0	0
AT1G09077	0	0	0	0	0	0	0	0	0
AT1G09080	390.8899048	412.3427845	458.3543819	755.1662074	804.2504661	655.7620956	607.0150578	618.6414525	473.6117942
AT1G09083	31.9819013	33.66063547	17.62901469	16.51238063	29.7870543	21.24146323	3.747006529	19.83981335	11.41233239
AT1G09087	14.21417836	13.46425419	7.051605876	6.604952251	17.87223258	15.25028129	13.11452285	10.82171637	5.706166195
AT1G09090	0	0	1.762901469	0	0	0	0	0	0
AT1G09097	1.776772295	3.366063547	0	0.550412688	0.541582805	2.178611613	0	1.803619395	0
AT1G09100	561.4600451	509.9586274	500.6640172	523.4424659	535.6253946	519.5988698	442.1467705	470.7446621	517.3590683
AT1G09103	0	0	0	0.550412688	1.083165611	0	0	0	0
AT1G09107	0	0	0	0	0	0	0	0	0
AT1G09110	0	1.683031774	0	0	0	0	0	0	0
AT1G09113	0	0	0	0	0	0	0	0	0
AT1G09117	0	0	0	0	0	0	0	0	0
AT1G09123	0	0	0	0	0	0	0	0	0
AT1G09127	0	0	0	0	0	0	0	0	0
AT1G09130	5079.79199	4875.743048	5267.549589	4995.545553	5078.421967	5014.619281	5167.122004	5051.937926	5078.487914
AT1G09133	0	0	0	0	0	0	0	0	0
AT1G09137	0	0	0	0	0	0	0	0	0
AT1G09140	2046.841683	2038.151478	2215.967147	2135.601228	2344.511965	2092.011802	2250.077421	2357.330549	2491.692572
AT1G09143	0	0	0	0	0	0	0	0	0
AT1G09147	0	0	0	0	0	0	0	0	0
AT1G09150	488.612381	513.3246909	551.7881598	508.0309107	509.0878371	479.8392078	485.2373456	510.4242888	500.2405698
AT1G09153	0	0	0	0	0	0	0	0	0
AT1G09155	1.776772295	0	1.762901469	1.100825375	0.541582805	1.63395871	0	1.803619395	0
AT1G09157	1.776772295	0	0	1.100825375	0	0	0	1.803619395	1.902055398
AT1G09160	549.022639	456.1016106	509.4785245	474.4557367	474.9681204	455.8744801	502.0988749	467.1374233	485.0241266
AT1G09163	0	0	0	0	0	0.544652903	0	0	0
AT1G09167	0	0	0	0	0	0	0	0	0
AT1G09170	3.553544589	8.415158868	8.814507345	5.504126876	7.582159277	7.625140646	7.494013059	5.410858185	3.804110797
AT1G09173	0	0	0	0	0	0	0	0	0
AT1G09176	8.883861473	16.83031774	12.34031028	9.357015689	8.123742082	9.259099356	7.494013059	10.82171637	13.31438779
AT1G09177	0	0	0	0	0	0	0	0	0
AT1G09180	133.2579221	190.1825904	153.3724278	195.9469168	204.1767177	173.7442762	148.0067579	167.7366037	188.3034844
AT1G09183	0	0	0	0	0	0	0	0	0
AT1G09187	0	0	0	0	0	0	0	0	0
AT1G09190	47.97285195	42.07579434	31.73222644	28.07104707	33.03655113	33.2238271	22.48203918	34.26876851	22.82466478
AT1G09193	3.553544589	0	0	1.100825375	1.624748416	0	0	0	0
AT1G09195	275.3997057	301.2626875	303.2190527	278.5088199	300.578457	309.907502	251.0494375	303.0080584	300.5247529
AT1G09197	0	0	0	0	0	0	0	0	0
AT1G09200	273.6229334	227.2092894	262.6723189	273.0046931	303.2863711	247.817071	226.693895	245.2922377	207.3240384
AT1G09207	0	0	0	0	0	0	0	0	0
AT1G09210	3496.687876	3529.317629	3670.360858	4965.823268	5017.764693	4577.807652	4265.966934	4350.329981	3809.816963
AT1G09213	0	0	0	0	0	0	0	0	0
AT1G09217	0	0	0	1.100825375	0	0	0	1.803619395	0
AT1G09220	40.86576278	47.12488966	29.96932497	28.07104707	29.7870543	34.31313291	35.59656203	30.66152972	28.53083097
AT1G09223	0	0	0	0	0.541582805	0.544652903	1.873503265	0	0
AT1G09227	0	0	0	0	0	0	0	0	0
AT1G09230	268.2926165	228.8923212	246.8062057	285.6641849	310.3269475	270.14784	258.5434505	328.2587299	289.1124205
AT1G09233	0	0	0	0	0	0	0	0	0
AT1G09237	0	0	0	0	0	0	0	0	0
AT1G09240	28.42835671	30.29457192	35.25802938	64.39828445	50.36720091	59.91181936	37.47006529	30.66152972	26.62877558
AT1G09243	0	0	0	1.100825375	0	0	0	0	0
AT1G09245	0	0	0	0	0	0	0	0	0
AT1G09247	0	0	0	0	0	0	0	0	0
AT1G09250	422.8718061	449.3694835	500.6640172	374.2806276	369.3594733	375.8105033	389.6886791	414.8324609	443.1789078
AT1G09253	0	0	0	0	0	0	1.873503265	0	0
AT1G09257	0	0	0	0	0	0	0	0	0
AT1G09260	0	0	0	0	0	0	1.873503265	0	0
AT1G09263	0	0	0	0	0	1.63395871	1.873503265	0	0
AT1G09267	0	5.049095321	1.762901469	3.852888813	2.166331222	6.53583484	1.873503265	1.803619395	0
AT1G09270	1375.221756	1304.349625	1246.371339	1341.906132	1375.620326	1325.685167	1395.759932	1186.781562	1380.892219
AT1G09273	0	0	0	0	0	0	0	0	0
AT1G09277	0	0	0	0	0	0	0	0	0
AT1G09280	364.2383204	334.9233229	342.002885	299.4245021	269.1666543	293.5679149	312.8750452	263.3284317	268.1898112
AT1G09283	0	0	0	0	0	0	0	0	0
AT1G09287	7.107089178	5.049095321	3.525802938	5.504126876	5.95741086	4.90187613	14.98802612	19.83981335	9.510276992
AT1G09290	140.3650113	131.2764783	146.3208219	135.4015212	138.6451982	144.8776723	142.3862481	146.093171	136.9479887
AT1G09293	0	0	1.762901469	1.651238063	1.083165611	0.544652903	0	0	0
AT1G09297	0	0	0	0	0	0	0	0	1.902055398
AT1G09300	167.0165957	228.8923212	216.8368807	204.2031071	194.4282272	211.3253265	200.4648493	214.630708	218.7363708
AT1G09303	0	0	0	0	0	0	0	0	0
AT1G09307	0	0	0	0	0	0	0	0	0
AT1G09310	25578.41395	25211.81597	25329.36831	24248.43095	23715.91105	25645.5266	26907.25389	26287.75268	27631.15877
AT1G09313	0	0	0	0	0	0	0	0	0
AT1G09317	0	0	0	0	0	0	0	0	0
AT1G09320	120.820516	109.3970653	116.351497	100.7255218	85.57008326	94.76960517	93.67516324	93.78820855	106.5151023
AT1G09323	0	0	0	0	0	0	0	0	0
AT1G09327	0	0	0	0	0	0	0	0	0
AT1G09330	612.9864416	612.6235656	650.5106421	627.4704639	580.0351847	632.3420207	547.0629533	537.4785797	599.1474505
AT1G09333	0	0	0	0	0	0	0	0	0
AT1G09337	0	0	0	0	0	0	0	0	0
AT1G09340	25159.09569	23937.76092	23707.49896	25506.67436	24824.53105	26013.16731	26013.59283	27873.13413	27068.15037
AT1G09343	3.553544589	0	3.525802938	1.100825375	0.541582805	0	0	0	1.902055398
AT1G09350	26.65158442	25.2454766	24.68062057	76.50736358	82.32058643	69.17091872	46.83758162	41.48324609	49.45344036
AT1G09353	0	0	0	1.100825375	1.083165611	0	0	0	0
AT1G09357	0	0	0	0	0	0	0	0	0
AT1G09360	0	0	0	0	0	0	0	0	0
AT1G09363	3.553544589	3.366063547	5.288704407	1.100825375	0	0.544652903	7.494013059	9.018096976	15.21644319
AT1G09367	10.66063377	3.366063547	8.814507345	4.403301501	3.791079638	9.259099356	7.494013059	5.410858185	13.31438779
AT1G09370	0	0	0	0	0	0	0	0	0
AT1G09373	0	0	0	0	0	0	0	0	0
AT1G09377	0	0	0	0	0	0	0	0	0
AT1G09380	0	0	0	0	0.541582805	0	0	0	0
AT1G09383	0	0	0	0	0	0	0	0	0
AT1G09387	0	0	0	0	0	0	0	0	0
AT1G09390	252.3016658	260.8699249	304.9819541	364.3731992	327.6575973	334.9615355	361.5861301	346.2949239	311.9370853
AT1G09393	0	0	0	0	0	0	0	0	0
AT1G09397	0	0	0	0	0	0	0	0	0
AT1G09400	12.43740606	5.049095321	8.814507345	13.2099045	12.99798733	20.69681033	16.86152938	18.03619395	20.92260938
AT1G09407	0	0	0	0	0	0	0	0	0
AT1G09410	31.9819013	28.61154015	21.15481763	30.27269782	20.0385638	26.14333936	39.34356856	23.44705214	20.92260938
AT1G09415	248.7481212	220.4771623	216.8368807	239.9799318	233.4221892	269.0585342	266.0374636	245.2922377	249.1692572
AT1G09417	0	0	0	0	0	0	0	0	0
AT1G09420	83.50829785	67.32127094	75.80476317	70.45282401	64.44835385	70.80487743	58.07860121	79.35925339	58.96371735
AT1G09421	0	0	0	0	0.541582805	0	1.873503265	0	0
AT1G09423	0	0	0	0	0	0	0	0	0
AT1G09427	3.553544589	0	1.762901469	2.752063438	3.249496833	2.178611613	1.873503265	7.214477581	5.706166195
AT1G09430	1430.301697	1400.282436	1491.414643	1647.935587	1642.079066	1669.361149	1817.298167	1641.29365	1671.906695
AT1G09433	0	0	0	0	0	0	0	0	0
AT1G09437	0	0	0	2.20165075	0.541582805	0.544652903	0	1.803619395	0
AT1G09440	259.408755	302.9457192	304.9819541	316.4872954	318.4506896	346.3992465	344.7246007	346.2949239	351.8802487
AT1G09443	0	0	0	0	0	0	0	0	0
AT1G09447	3.553544589	0	3.525802938	3.852888813	7.040576471	2.723264517	1.873503265	7.214477581	3.804110797
AT1G09450	12.43740606	10.09819064	7.051605876	6.054539564	3.249496833	5.446529033	7.494013059	3.60723879	7.608221593
AT1G09453	0	0	0	0	0	0	0	0	0
AT1G09457	3.553544589	0	0	0.550412688	0.541582805	0.544652903	1.873503265	0	3.804110797
AT1G09460	7.107089178	6.732127094	12.34031028	7.705777626	4.874245249	5.446529033	3.747006529	7.214477581	5.706166195
AT1G09463	3.553544589	0	0	1.651238063	3.791079638	2.178611613	7.494013059	14.42895516	11.41233239
AT1G09467	78.17798096	60.58914385	58.17574848	39.62971351	39.5355448	47.38480259	50.58458815	63.12667883	62.76782814
AT1G09470	3.553544589	6.732127094	3.525802938	7.705777626	7.582159277	6.53583484	1.873503265	5.410858185	5.706166195
AT1G09473	0	0	0	0	0	0	0	0	0
AT1G09477	0	0	0	0	0	0.544652903	0	0	0
AT1G09480	44.41930736	28.61154015	52.88704407	39.62971351	28.70388869	44.66153807	41.21707182	37.8760073	19.02055398
AT1G09483	0	1.683031774	1.762901469	1.651238063	2.166331222	1.63395871	0	0	3.804110797
AT1G09487	0	0	0	0	0	0	0	0	0
AT1G09490	1151.348447	1013.185128	1073.606995	1208.155849	1151.946627	1169.914436	1270.235213	1257.122718	1223.021621
AT1G09493	0	0	0	0	0	0	0	0	0
AT1G09497	0	0	0	0	0	0	0	0	0
AT1G09500	207.8823585	171.6692409	167.4756396	226.2196146	259.9597466	239.1026246	213.5793722	221.8451856	268.1898112
AT1G09503	0	0	0	0	0	0	0	0	0
AT1G09507	0	0	0	0	0	0	0	0	0
AT1G09510	0	0	0	0	0	0	0	0	0
AT1G09513	0	15.14728596	7.051605876	3.302476126	8.123742082	4.90187613	1.873503265	7.214477581	0
AT1G09517	0	0	0	0	0	0	0	0	0
AT1G09520	204.3288139	213.7450352	211.5481763	222.3667258	250.7528389	230.3881781	267.9109669	229.0596632	214.93226
AT1G09523	0	0	0	0	0	0	0	0	0
AT1G09527	0	1.683031774	0	0	0	0	0	0	0
AT1G09530	161.6862788	161.5710503	213.3110777	219.0642497	216.0915394	208.602062	239.8084179	230.8632826	211.1281492
AT1G09533	33.7586736	15.14728596	47.59833966	44.5834277	38.99396199	41.93827355	35.59656203	37.8760073	24.72672018
AT1G09537	12.43740606	5.049095321	8.814507345	7.705777626	10.2900733	5.446529033	0	3.60723879	1.902055398
AT1G09540	5.330316884	3.366063547	5.288704407	3.302476126	5.415828055	2.723264517	16.86152938	16.23257456	7.608221593
AT1G09543	44.41930736	28.61154015	52.88704407	30.27269782	31.41180272	32.6791742	41.21707182	36.0723879	34.23699717
AT1G09547	0	0	0	0	0	0	0	0	0
AT1G09550	0	0	0	0	0	0	0	0	0
AT1G09553	1.776772295	0	1.762901469	0	1.083165611	0.544652903	0	0	0
AT1G09557	0	0	0	0	0	0	0	0	0
AT1G09560	1073.170466	1003.086937	1202.298802	1331.448291	1321.462045	1282.657587	1392.012926	1284.177009	1409.42305
AT1G09563	0	0	0	0	0	0	0	0	0
AT1G09567	0	0	0	0	0	0	0	0	0
AT1G09570	1565.336392	1684.714805	1630.683859	1338.603656	1343.66694	1322.961902	1307.705279	1285.980629	1437.953881
AT1G09573	1.776772295	3.366063547	0	0.550412688	0.541582805	1.089305807	0	1.803619395	1.902055398
AT1G09575	39.08899048	35.34366724	31.73222644	30.82311051	36.28604797	35.94709162	50.58458815	39.67962669	41.84521876
AT1G09577	0	0	0	1.100825375	0	0	0	0	0
AT1G09580	51.52639654	63.9552074	66.99025582	61.09580832	64.44835385	68.08161291	76.81363385	66.73391762	51.35549575
AT1G09583	0	0	0	0	0	0	0	0	0
AT1G09587	0	0	0	0	0	0	0	0	0
AT1G09590	1188.660665	1233.66229	1163.51497	1247.785563	1155.737707	1139.958527	991.083227	1058.724585	1036.620192
AT1G09593	0	0	0	0	0	0	0	0	0
AT1G09597	0	0	0	0	0	0	0	0	0
AT1G09600	0	6.732127094	5.288704407	6.604952251	6.498993666	6.53583484	3.747006529	7.214477581	3.804110797
AT1G09603	0	0	0	0	0	0	0	0	0
AT1G09607	5.330316884	1.683031774	3.525802938	1.651238063	2.166331222	3.26791742	1.873503265	1.803619395	1.902055398
AT1G09610	0	0	1.762901469	0.550412688	1.083165611	0	1.873503265	0	0
AT1G09613	0	0	0	0	0	0	0	0	0
AT1G09617	0	0	0	0	0	0	0	0	0
AT1G09620	2752.220284	2876.301301	2783.62142	2673.354424	2646.173588	2676.424367	2724.073747	2505.22734	2660.975502
AT1G09623	0	0	0	0	0	0	0	0	0
AT1G09625	0	0	0	0	0	0	0	0	0
AT1G09627	0	0	0	0	0	0	0	0	0
AT1G09630	232.7571706	205.3298764	222.1255851	266.3997408	252.9191702	234.2007484	239.8084179	209.2198498	230.1487032
AT1G09633	0	0	0	0	0	0	0	0	0
AT1G09637	0	0	0	0	0	0	0	0	0
AT1G09640	3565.981995	3662.277139	3680.938267	3599.148564	3609.107816	3520.636367	3372.305877	3444.913045	3585.374426
AT1G09645	344.6938252	358.4857678	342.002885	361.6211358	333.0734254	337.1401471	342.8510974	321.0442523	353.7823041
AT1G09647	10.66063377	1.683031774	8.814507345	4.953714188	4.874245249	4.90187613	0	3.60723879	0
AT1G09650	5.330316884	0	1.762901469	0	2.166331222	2.723264517	3.747006529	1.803619395	0
AT1G09653	0	1.683031774	0	0	0	0	0	0	0
AT1G09657	0	0	0	0	0	0	0	0	0
AT1G09660	387.3363602	350.0706089	357.8689982	345.6591678	389.9396199	364.9174452	374.7006529	371.5455954	370.9008027
AT1G09663	0	0	0	0	0	0.544652903	0	0	0
AT1G09665	0	0	0	0	0	0	0	0	0
AT1G09667	0	0	0	0	0	0	0	0	0
AT1G09673	0	0	0	0	0	0	0	0	0
AT1G09677	1.776772295	0	1.762901469	1.100825375	1.083165611	2.178611613	0	3.60723879	0
AT1G09680	88.83861473	67.32127094	47.59833966	62.1966337	61.19885702	64.81369549	61.82560774	61.32305943	58.96371735
AT1G09683	0	0	0	0	0	0	0	0	0
AT1G09687	39.08899048	37.02669902	35.25802938	23.11733288	31.41180272	25.05403355	33.72305877	28.85791032	19.02055398
AT1G09690	2775.318324	2686.118711	2676.08443	2592.443759	2511.319469	2376.86527	2325.017552	2389.795699	2177.853431
AT1G09693	0	0	1.762901469	0	0.541582805	0	0	1.803619395	0
AT1G09697	0	0	0	0	0	0	0	0	1.902055398
AT1G09700	145.6953282	148.1067961	141.0321175	134.3006958	149.4768543	133.9846142	136.7657383	147.8967904	125.5356563
AT1G09703	3.553544589	1.683031774	1.762901469	2.20165075	0	1.63395871	1.873503265	0	0
AT1G09710	232.7571706	205.3298764	222.1255851	220.7154877	216.6331222	208.0574091	207.9588624	220.0415662	243.463091
AT1G09713	0	0	0	0	0	0	0	0	0
AT1G09717	0	0	0	0	0	0	0	0	0
AT1G09720	0	0	0	0	0	0.544652903	0	0	0
AT1G09723	0	0	0	0	0	0	0	0	0
[truncated: 30,834 more rows]
