# Supplementary material for: Multiomics Reveals the Regulatory Mechanisms of Arabidopsis Tissues under Heat Stress
Source: Int J Mol Sci. 2023 Jul 4;24(13):11081. doi: 10.3390/ijms241311081 (PMC10341750; doi:10.3390/ijms241311081)
Supplement: Supplementary file 1 [file ijms-24-11081-s001.zip › GSE153159.csv]

id	GSM384835	GSM384836	GSM384837	GSM384838
AT1G01010	6.477866	6.408671	7.142216	9.461679
AT1G01020	6.60957114	5.714015332	21.48405801	17.64432136
AT1G01030	3.965648	2.842186	2.090957	3.616763
AT1G01040	9.782190792	7.918848222	8.289383484	12.78103054
AT1G01046	2.357037	4.018725	0.217959	4.892372
AT1G01050	75.118401	81.512794	92.792488	66.992455
AT1G01060	97.6803093	90.6768585	25.25718296	44.60424956
AT1G01070	9.24428281	10.39224734	7.269926659	5.834212966
AT1G01073	0.0001	0.0001	0.0001	0.0001
AT1G01080	72.70347256	69.28899672	18.7133148	14.25793266
AT1G01090	124.981339	122.789864	35.876625	24.650661
AT1G01100	135.2339151	130.9132812	194.6715181	96.84028369
AT1G01110	3.077676399	3.111517504	0.802790427	0.869100531
AT1G01115	0.0001	0.0001	0.0001	0.0001
AT1G01120	44.614151	48.352112	12.735007	13.472134
AT1G01130	4.800663	4.27644	1.877597	1.058807
AT1G01140	28.81514038	32.10587756	49.61467212	57.95660437
AT1G01150	0.107319	0.148564	0.0001	0.072057
AT1G01160	29.20874241	34.49034845	92.07605449	72.36436145
AT1G01170	70.4574526	79.54505244	86.36905672	34.83324297
AT1G01180	9.965412	12.647776	2.539718	1.817913
AT1G01183	0.071019	0.260801	0.0001	0.257789
AT1G01190	1.787091	1.706299	2.362967	2.928685
AT1G01200	2.585142	2.139649	0.737138	0.524301
AT1G01210	15.242658	13.179293	52.613239	34.544613
AT1G01220	7.565993	6.888398	5.700895	7.402968
AT1G01225	3.741863	2.98815	0.729841	0.497314
AT1G01230	21.114578	23.19175	54.094017	45.40797
AT1G01240	7.55621593	7.780922871	6.705848681	9.532970754
AT1G01250	1.980019	1.922374	0.544024	1.097224
AT1G01260	6.171110791	5.678919036	6.366806473	11.05309024
AT1G01270	0.0001	0.0001	0.0001	0.0001
AT1G01280	0.0001	0.0001	0.0001	0.0001
AT1G01290	11.05438632	11.66484414	21.47223501	25.77503795
AT1G01300	34.26894	33.337017	12.813911	9.947105
AT1G01305	0.0001	0.0001	0.0001	0.0001
AT1G01310	0.129246	0.105162	0.369437	0.409449
AT1G01320	112.8523528	95.41575453	15.71667699	31.97953571
AT1G01340	4.631319477	4.721216604	6.896388465	5.681882541
AT1G01350	18.403772	19.423019	56.010128	57.633965
AT1G01355	0.0001	0.19733	4.222387	5.431388
AT1G01360	10.720199	8.711667	12.524073	12.088312
AT1G01370	8.372752352	7.036424347	1.6431793	0.812048813
AT1G01380	2.181459	2.444269	0.76249	0.242179
AT1G01390	4.028733	3.082671	0.180228	0.11321
AT1G01400	0.0001	0.0001	0.0001	0.0001
AT1G01410	0.0001	0.0001	0.111651	0.0001
AT1G01420	10.988714	11.367	5.838619	5.006533
AT1G01430	58.819366	63.617218	35.697334	26.552053
AT1G01440	10.416847	10.37542	7.48665	10.488108
AT1G01448	4.940165971	4.957200942	8.261514339	10.09660746
AT1G01450	2.091376	1.049541	2.434763	3.286192
AT1G01453	0.211044837	0.171563497	0.805952374	1.231610884
AT1G01460	0.0001	0.0001	0.0001	0.0001
AT1G01470	40.009846	41.256958	278.687256	184.770676
AT1G01471	0.0001	0.0001	0.0001	0.0001
AT1G01480	1.400449084	0.584487251	1.441825743	2.364364801
AT1G01490	80.49905727	90.8660017	137.5974178	117.3365573
AT1G01500	7.686311	6.807832	16.233864	12.627556
AT1G01510	22.462515	19.80228	13.036573	15.399423
AT1G01520	13.35977	11.494296	5.586053	11.698142
AT1G01530	0.0001	0.051716	0.0001	0.056438
AT1G01540	42.39297843	43.58376328	39.96169139	54.38087242
AT1G01550	87.04306235	86.12623045	135.7074436	152.7162015
AT1G01560	0.258497003	0.2731598	1.278773604	2.313314271
AT1G01570	0.840145	0.848912	1.147548	1.23925
AT1G01580	7.290141	10.856228	0.305766	0.252326
AT1G01590	0.055252	0.103025	0.0001	0.020067
AT1G01600	4.053824	3.96185	1.147384	1.643821
AT1G01610	28.811729	31.250656	21.552937	16.708284
AT1G01620	277.0039931	281.6059839	81.78233417	68.00561161
AT1G01630	42.409039	44.753384	76.086327	74.806664
AT1G01640	6.243364177	4.720797453	31.58133929	27.90065874
AT1G01650	11.2682052	8.696603414	12.66559	21.15590062
AT1G01660	0.60956	0.933785	4.323918	4.534243
AT1G01670	0.708203	0.887964	8.732155	9.158745
AT1G01680	0.398133	0.244452	1.48731	2.613882
AT1G01690	6.390485	4.765167	4.758701	6.487641
AT1G01695	0.268915	0.064824	2.662758	2.889688
AT1G01700	1.499185	1.562039	0.834495	1.061455
AT1G01710	16.986526	18.419027	20.110397	21.054794
AT1G01720	21.147896	27.93096	95.143066	104.280319
AT1G01725	5.80687	8.880765	53.323944	34.302258
AT1G01730	18.535414	19.795914	56.217442	40.984058
AT1G01740	5.043357185	4.40361672	9.10684781	13.74016736
AT1G01750	7.054849	8.069198	3.546101	3.415726
AT1G01760	3.619196	4.089855	1.100046	3.208699
AT1G01770	7.174737	8.600266	11.020065	30.315773
AT1G01780	13.19024	13.999648	54.59721	39.386436
AT1G01790	40.024048	36.267845	2.181337	2.982125
AT1G01800	42.22830179	47.92941534	77.39876789	70.42533858
AT1G01810	0.713034	0.81624	20.084385	16.84339
AT1G01820	34.59338	34.552761	106.745415	95.689224
AT1G01830	1.212627414	5.824939629	4.446716503	2.877429757
AT1G01840	1.319929	1.10882	3.066807	1.646747
AT1G01860	14.389347	12.766577	7.53279	6.751857
AT1G01870	0.0001	0.0001	0.0001	0.546339
AT1G01880	1.292587	0.877763	2.700339	3.75898
AT1G01890	0.0001	0.0001	0.0001	0.0001
AT1G01900	3.941572	3.27543	7.128694	8.581246
AT1G01910	25.61353369	24.37446415	37.51999265	34.71303151
AT1G01920	10.84623348	10.6796762	30.15313752	33.57875246
AT1G01930	8.996326	8.346758	14.424681	17.119314
AT1G01940	19.764462	22.943354	243.998001	244.592987
AT1G01950	9.024228612	9.296735623	10.89722477	10.19252909
AT1G01960	15.295704	13.688312	7.609958	10.988748
AT1G01970	26.224016	25.802055	12.904091	9.96601
AT1G01980	0.023053	0.04255	0.179121	0.125802
AT1G01990	17.284132	18.594896	52.603046	49.987434
AT1G02000	7.517081	7.184354	13.293119	14.145568
AT1G02010	7.786406	8.652361	7.92262	13.105302
AT1G02020	8.21774487	6.479348328	10.13687261	8.612348437
AT1G02030	0.274813	0.2016	0.533823	0.372292
AT1G02040	0.0001	0.004668	0.578678	0.21414
AT1G02050	5.176024	3.362514	22.268507	20.765804
AT1G02060	3.751674	3.025859	1.922587	10.322243
AT1G02065	1.621110322	1.440429196	0.0001	0.101284384
AT1G02070	0.382248	1.278184	0.0001	0.200834
AT1G02074	0.0001	0.0001	0.0001	0.0001
AT1G02080	17.85762771	14.79570478	10.47422087	18.64339467
AT1G02090	26.47576994	24.75261727	94.98673834	82.83579757
AT1G02100	24.1624534	25.56536867	101.8223207	95.41242806
AT1G02110	14.158911	14.610375	9.731668	11.108161
AT1G02120	35.593491	35.815716	60.828091	66.518814
AT1G02130	36.504101	40.488144	74.392639	52.492992
AT1G02140	89.69838	93.719048	270.717438	242.385147
AT1G02145	12.36075454	11.98026303	16.61714629	17.91787177
AT1G02150	66.776199	66.121574	36.63982	33.842426
AT1G02160	17.52848506	17.28772899	48.7513161	26.80031669
AT1G02170	16.640594	18.539928	40.993774	31.036261
AT1G02180	4.616383	5.573056	2.78822	1.747483
AT1G02190	0.271501	0.125281	0.221303	0.153202
AT1G02205	12.4333262	7.611093368	12.34967694	11.43784259
AT1G02210	0.0001	0.0001	0.0001	0.0001
AT1G02220	8.730044	11.576987	72.882965	105.743881
AT1G02228	0.0001	0.0001	0.0001	0.0001
AT1G02230	0.411586	0.260257	12.608186	18.577053
AT1G02250	0.038697	0.071425	1.501093	1.451802
AT1G02260	5.134772	5.131413	7.792356	11.21474
AT1G02270	10.996904	10.254253	34.342102	34.361927
AT1G02280	82.62844507	79.83865263	56.12114837	49.01338007
AT1G02290	7.105545	5.802003	9.369815	15.159397
AT1G02300	6.666844	5.669702	75.386826	58.679287
AT1G02305	33.412254	36.169838	94.135345	80.675652
AT1G02310	0.373589	0.21133	1.953174	3.602766
AT1G02320	0.202297	0.0001	0.268556	0.0001
AT1G02330	27.861938	24.918062	49.76086	62.37442
AT1G02335	11.775045	12.346884	2.8009	10.949036
AT1G02340	3.247508	2.573742	4.67959	6.849475
AT1G02350	1.211775	1.925015	2.597842	2.507619
AT1G02360	14.008501	10.151153	3.835587	1.93195
AT1G02370	5.235127	4.661146	11.190763	10.623329
AT1G02380	3.181602	3.311697	2.593148	2.201798
AT1G02390	0.922812	0.575281	5.717847	9.222742
AT1G02391	0.0001	0.0001	0.0001	0.0001
AT1G02400	4.083807	4.371423	4.036139	6.720727
AT1G02405	0.5243	0.508986	2.059091	2.308633
AT1G02410	18.417175	19.333033	37.294617	30.285501
AT1G02420	2.713411	2.265619	1.120429	3.749598
AT1G02430	2.573728	2.31415	3.564849	5.82226
AT1G02440	0.0001	0.088544	1.376484	1.153438
AT1G02450	0.233683	0.704083	1.380946	1.44965
AT1G02460	1.14167	1.486453	0.279089	0.505783
AT1G02470	2.285734902	4.146643525	13.13353675	11.77036047
AT1G02475	53.199474	56.31015	36.088352	37.215591
AT1G02480	0.0001	0.0001	0.0001	0.0001
AT1G02490	1.04988	0.278178	0.0001	0.203241
AT1G02500	289.7601548	308.2238715	403.7668453	391.57598
AT1G02510	0.0001	0.0001	0.21536	0.094514
AT1G02520	2.196712	1.360312	2.908181	7.47367
AT1G02530	0.135381	0.0001	0.496312	0.725746
AT1G02540	0.0001	0.0001	0.0001	0.0001
AT1G02550	0.0001	0.0001	0.0001	0.0001
AT1G02560	203.583084	203.677475	72.979767	62.655762
AT1G02570	0.534405	0.353453	0.154156	0.0001
AT1G02575	0.186878	0.014436	0.052089	0.141786
AT1G02580	0.111397	0.03377	1.794773	2.675875
AT1G02590	0.0001	0.0001	0.0001	0.0001
AT1G02600	0.0001	0.0001	0.0001	0.0001
AT1G02610	2.209475	7.207256	2.673794	3.126469
AT1G02620	0.0001	0.152455	1.872102	2.354208
AT1G02630	0.372241313	0.345848	0.084733	0.0001
AT1G02640	9.866325	11.820461	1.808575	1.757087
AT1G02650	1.27243	1.81837	2.083954	1.957976
AT1G02660	1.338189	4.03223	4.676231	7.989126
AT1G02670	1.14272	1.170043	1.628497	2.663094
AT1G02680	11.067038	9.554825	31.16893	25.520781
AT1G02690	13.54670858	13.88343169	7.816249296	9.908083491
AT1G02700	0.659982	1.333045	18.185152	25.357441
AT1G02710	8.918367	10.247081	23.804764	5.955389
AT1G02720	7.861118082	6.27346174	2.317520493	1.955938153
AT1G02730	16.55232	13.669562	0.831301	1.442958
AT1G02740	6.756997	7.053457	16.528965	20.325932
AT1G02750	11.374352	12.958757	40.38367772	37.587463
AT1G02760	0.0001	0.0001	0.0001	0.0001
AT1G02770	0.200474	0.442491	15.139652	17.802483
AT1G02780	779.776978	794.670715	1102.389404	758.217041
AT1G02790	0.0001	0.0001	0.0001	0.0001
AT1G02800	3.885237	3.836241	0.142929	0.109976
AT1G02810	8.575289	8.214139	4.322835	3.512215
AT1G02813	0.068857	0.349508	0.0001	0.069348
AT1G02816	11.453064	13.501833	31.084579	29.77853
AT1G02820	46.129135	69.455643	22.919733	18.674721
AT1G02830	0.092619	0.246642	0.0001	0.0001
AT1G02840	66.49724487	71.85815926	73.31541501	75.70146833
AT1G02850	8.853868805	9.323059201	247.3212252	311.4077656
AT1G02860	5.585703	5.922786	34.70919412	33.596687
AT1G02870	28.964331	28.673767	46.374878	37.79261
AT1G02880	12.64083317	11.50350166	12.06642186	22.04530972
AT1G02890	21.48684536	22.39219755	31.98920101	56.32023408
AT1G02900	24.892487	26.649591	13.66289	7.058989
AT1G02910	32.331371	33.312912	16.367516	16.253973
AT1G02920	75.208183	64.501999	441.368683	310.604095
AT1G02930	87.02244574	75.28351474	500.5362061	322.92141
AT1G02940	1.104969	0.550211	1.137876	0.813213
AT1G02950	8.983567328	4.864074788	19.57495077	12.99252179
AT1G02952	0.0001	0.0001	0.315446	0.0001
AT1G02960	10.04157147	9.851063982	17.66836396	21.76473113
AT1G02965	0.0001	0.0001	0.0001	0.040591
AT1G02970	2.24753	2.628027	0.896894	1.527917
AT1G02980	0.0001	0.0001	5.616343	10.540303
AT1G02990	5.18854475	4.626674423	2.713927392	6.220217588
AT1G03000	9.059475	9.269179	9.481297	12.426912
AT1G03010	0.452441	0.999999	0.382787	0.591612
AT1G03020	1.77243	1.097928	1.279745	0.88401
AT1G03022	0.0001	0.0001	0.0001	0.0001
AT1G03030	14.993095	16.28702	32.179165	35.882782
AT1G03040	33.7767229	29.87319612	46.64094437	45.88232536
AT1G03050	0.047214	0.019632	1.483144	2.258426
AT1G03055	9.632445638	8.995307593	2.739038549	2.191873946
AT1G03060	4.887908	4.143383	2.040002	3.611948
AT1G03070	0.728601598	0.458431773	10.44696748	19.88749015
AT1G03080	13.263187	11.635669	19.058962	31.533951
AT1G03090	9.670216353	12.451682	8.79097947	10.43066836
AT1G03100	0.955887	1.101252	2.244176	3.386316
AT1G03103	0.0001	0.0001	0.0001	0.0001
AT1G03106	0.045167	0.041684	0.300811	0.033875
AT1G03110	14.123705	14.01996	13.89096	14.502415
AT1G03120	0.914577	1.066357	1.422459	0.511539
AT1G03130	1002.983826	1011.47583	33.065247	13.469141
AT1G03140	28.689583	30.07662	70.143791	76.53344
AT1G03150	21.469728	22.879219	55.061569	48.230587
AT1G03160	18.04349126	17.12017494	3.734973496	4.727481613
AT1G03170	0.749164	1.445375	8.663672	11.289001
AT1G03180	3.338022544	2.658157409	8.712867522	10.04094495
AT1G03190	4.520758406	4.72260873	5.980225208	11.484808
AT1G03200	2.418137	3.10565	2.954612	10.065265
AT1G03210	18.550734	16.476057	28.633215	16.76932
AT1G03220	114.516777	96.8228	127.158104	138.502579
AT1G03230	17.915909	17.467299	15.813258	13.411519
AT1G03240	0.0001	0.139951	0.093632	0.100228
AT1G03250	25.69252446	23.30358475	33.57866088	25.9161755
AT1G03260	7.403188	6.623584	13.088419	11.445809
AT1G03270	4.658002	3.860115	1.408221	2.094471
AT1G03280	19.029789	19.269924	32.552155	37.353531
AT1G03290	7.738493721	9.923582983	24.52934888	28.91426701
AT1G03300	3.193189	4.203221	3.368013	3.371605
AT1G03310	15.82448088	13.81550253	30.83889464	31.64950968
AT1G03320	1.063403	0.951437	0.352511	0.163213
AT1G03330	28.50378	29.143278	67.739677	57.584854
AT1G03340	1.626521	2.052986	7.620508	6.914135
AT1G03350	24.384611	21.369526	44.42363	38.714653
AT1G03360	14.317309	11.765653	26.00938	33.120155
AT1G03365	6.870816	7.139883	8.524845	7.989739
AT1G03370	6.588798	5.51803	5.80238	9.232509
AT1G03380	13.29645	13.290273	11.221555	16.044926
AT1G03390	0.0001	0.137313	0.064147	0.142031
AT1G03400	11.732012	14.854386	19.178322	20.756527
AT1G03410	4.905844	9.643925	6.465814	6.160184
AT1G03420	17.411804	6.960673	1.159038	0.404809
AT1G03430	11.228797	12.369068	31.86981	27.209871
AT1G03440	23.907877	22.071798	13.18675	15.910488
AT1G03445	0.110881	0.187623	0.792687	1.431774
AT1G03457	10.57996849	11.65869472	2.987329932	4.5459664
AT1G03470	5.007282654	4.730965572	7.324613434	18.8680778
AT1G03475	116.186104	108.943184	57.427895	36.631805
AT1G03490	0.0001	0.0001	0.0001	0.040388
AT1G03495	4.772594	4.004048	14.36188	12.089299
AT1G03502	0.965432	0.74762	1.69656	0.552033
AT1G03506	0.60633	0.746619	0.023077	0.678119
AT1G03510	1.141733	1.432665	2.876803	3.638156
AT1G03515	0.0001	0.0001	0.0001	0.0001
AT1G03520	6.154316139	6.776385955	6.23503	6.489622727
AT1G03530	7.632267	7.763707	12.159933	14.174093
AT1G03540	1.2662	0.915334	0.101699	1.217824
AT1G03545	0.915968	1.362409	0.464998	1.228543
AT1G03550	8.328536	9.357191	10.051269	8.804187
AT1G03560	3.897913	3.514852	2.162527	2.956093
AT1G03570	0.0001	0.0001	0.0001	0.0001
AT1G03590	13.305387	15.049351	31.449692	32.983006
AT1G03600	449.287231	479.242279	52.091122	21.784821
AT1G03610	15.076877	19.562412	6.004947	8.648863
AT1G03620	2.374807	2.402048	10.431095	9.825
AT1G03630	147.2535581	130.899903	23.8992649	21.22182153
AT1G03640	0.0001	0.0001	0.0001	0.0001
AT1G03650	3.460005	2.72221	23.721926	16.308666
AT1G03660	1.146594	0.557601	1.978701	2.466543
AT1G03670	0.0001	0.021011	0.027646	0.038052
AT1G03680	253.634293	249.674973	54.648029	35.940128
AT1G03687	11.91122624	11.31229504	22.53532598	20.67863261
AT1G03700	0.979269	0.728986	0.700036	0.397887
AT1G03710	0.126422193	0.179834819	7.138509056	5.315694179
AT1G03720	0.0001	0.0001	0.056698	0.0001
AT1G03730	5.644406	5.818066	10.002697	7.507574
AT1G03740	10.56742787	10.3973701	13.95905687	21.90873328
AT1G03743	0.0001	0.0001	0.0001	0.0001
AT1G03746	0.0001	0.0001	0.003903	0.292149
AT1G03750	2.469389	2.669491	8.73768	17.703577
AT1G03760	8.11574	8.002251	43.290195	43.07045
AT1G03770	5.326620854	4.736214761	15.45232978	31.87845821
AT1G03780	9.825428277	8.768152444	0.840698753	1.143585011
AT1G03790	0.05358	0.12362	0.223238	0.503073
AT1G03800	1.493342	2.004748	7.425624	5.336258
AT1G03810	0.0001	0.0001	0.0001	0.0001
AT1G03820	21.611652	18.769136	5.430332	3.629173
AT1G03830	4.236351732	3.334591	6.694808	11.67604218
AT1G03840	2.247293	1.802734	0.273987	0.2162
AT1G03850	8.478366281	6.98092812	19.88115776	19.49248795
AT1G03860	46.11455951	46.62388525	135.8468938	136.4866541
AT1G03870	134.463882	182.628662	223.298172	124.281509
AT1G03880	0.0001	0.0001	0.025988	0.204324
AT1G03890	0.0001	0.0001	0.0001	0.0001
AT1G03900	59.395847	63.280266	139.836258	120.867966
AT1G03905	4.416334	4.040982	7.290852	6.312466
AT1G03910	24.37273201	22.15050444	57.29071891	92.21289048
AT1G03920	1.584575	1.23067	5.852585	6.124488
AT1G03930	21.304777	20.471802	14.1539	19.127558
AT1G03935	4.05365	3.230593	0.348905	1.908075
AT1G03940	5.033212	4.90843	10.209289	9.195857
AT1G03950	9.549625	10.833748	12.554915	13.263412
AT1G03960	4.788685904	4.773879361	8.346921934	11.62993201
AT1G03970	12.697094	13.283645	48.406143	66.760437
AT1G03980	0.276072	0.47982	1.470518	0.822388
AT1G03982	0.0001	0.0001	0.0001	0.0001
AT1G03990	1.71854	1.26607	2.021547	3.315912
AT1G04000	16.368484	14.008794	11.741156	6.72846
AT1G04010	3.580876	3.94117	4.438939	8.807159
AT1G04020	7.331407835	7.728205624	1.379141979	1.334108914
AT1G04030	4.069876	4.172139	6.203818	8.395823
AT1G04040	155.104645	174.632843	176.799927	101.81311
AT1G04050	1.976905	2.036874	2.134584	2.162262
AT1G04070	9.447195	9.052713	33.553955	20.783611
AT1G04080	40.92857488	42.70502386	39.27928829	56.989633
AT1G04090	0.695616	0.637617	0.394803	0.317852
AT1G04100	3.233061	3.293355	10.165936	9.325539
AT1G04110	3.310367	2.413315	0.312294	0.302553
AT1G04120	17.13856148	16.16106645	13.48122609	35.95957895
AT1G04130	9.506254	10.479362	35.866928	40.718746
AT1G04140	27.03419678	26.16883079	31.19392491	46.8212447
AT1G04150	0.1248	0.120167	0.038753	0.068837
AT1G04160	3.198874	2.734092	1.097213	3.108665
AT1G04170	72.574493	71.3274	76.766243	76.793213
AT1G04171	0.0001	0.0001	0.0001	0.0001
AT1G04180	1.6131	1.731942	1.588371	1.214231
AT1G04190	27.061033	26.649908	38.207916	37.731457
AT1G04200	11.99548	12.10058	8.996348	12.458097
AT1G04210	16.140057	15.653045	11.000257	21.70508
AT1G04220	10.736485	9.197485	18.865259	21.972126
AT1G04230	6.625713	6.941377	19.210161	19.986914
AT1G04240	38.826385	39.408566	6.725177	7.597361
AT1G04250	59.407322	55.549694	16.070524	18.228544
AT1G04260	13.748774	13.333211	39.203026	20.997395
AT1G04270	430.0022074	421.438568	419.0503559	355.0733073
AT1G04280	20.16272	23.704313	6.601326	4.498454
AT1G04290	22.519474	26.50849	38.83065	28.526165
AT1G04295	2.110663	1.412617	0.482186	1.178474
AT1G04300	10.36153798	9.68063248	18.1804083	35.63728303
AT1G04310	2.798859	3.255971	3.160182	3.637736
AT1G04320	0.0001	0.0001	0.0001	0.0001
AT1G04330	1.978018	1.359403	6.727975	4.914797
AT1G04340	24.201973	24.605637	33.701073	31.854189
AT1G04350	41.491932	45.781693	21.661757	21.244398
AT1G04360	2.655789	2.923081	2.77846	1.811092
AT1G04370	0.615213	0.661765	0.0001	0.0001
AT1G04380	0.115049	0.246453	0.170815	0.804863
AT1G04390	2.88515	2.523923	3.725956	5.912166
AT1G04400	34.17560296	39.78267065	49.39258301	55.86998622
AT1G04410	375.572571	388.706421	352.044067	216.893768
AT1G04420	68.211395	63.418369	46.137051	42.410709
AT1G04425	7.566763	8.127666	3.283341	2.154178
AT1G04430	39.31262612	41.69183892	72.40748079	75.84417071
AT1G04440	35.444374	38.935932	72.613045	90.916672
AT1G04445	0.254818	0.288044	0.180255	0.122663
AT1G04450	0.0001	0.0001	0.0001	0.0001
AT1G04470	0.0001	0.0001	0.0001	0.106822
AT1G04480	201.721817	204.943192	345.242218	264.516235
AT1G04490	0.722455059	0.514865054	0.556165622	0.789101746
AT1G04500	0.249638	0.342984	1.150128	1.773322
AT1G04501	0.0001	0.0001	0.0001	0.206501
AT1G04510	35.93654336	33.91837792	41.38441698	41.44899539
AT1G04520	31.537191	29.616589	2.795586	3.571869
AT1G04530	81.937698	78.075851	18.213266	21.321489
AT1G04540	1.776759	1.835217	1.117943	2.934935
AT1G04550	25.46049334	20.82878094	10.45089701	11.70226547
AT1G04555	4.733157	4.37069	15.549221	11.123608
AT1G04560	0.0001	0.0001	0.0001	0.0001
AT1G04570	0.439165	0.295919	10.454411	12.072861
AT1G04580	0.030805	0.018953	3.234439	8.125841
AT1G04590	16.38776772	16.42634639	30.39753444	29.31470523
AT1G04600	0.231217	0.101793	0.554104	1.489128
AT1G04610	2.043317	1.705302	0.0001	0.0001
AT1G04620	11.223029	9.165904	8.606169	12.787933
AT1G04625	0.145997	0.016396	0.672652	0.517484
AT1G04630	35.546734	39.064888	42.381878	30.945499
AT1G04635	3.290647	3.494473	11.865996	6.335162
AT1G04640	28.37226992	29.92948587	16.15528578	15.66988197
AT1G04645	0.0001	0.0001	0.0001	0.0001
AT1G04650	1.173556	1.556966	2.827919	4.600376
AT1G04660	0.220092	0.112106	0.263491	0.26361
AT1G04670	0.0001	0.0001	0.133984	0.192391
AT1G04680	54.449474	51.750172	6.330861	6.357119
AT1G04684	0.0001	0.0001	0.0001	0.0001
AT1G04690	46.45932	45.47279	126.634094	119.01548
AT1G04700	0.97506	0.846733	0.535328	1.553614
AT1G04710	17.813828	17.006655	25.190802	32.699375
AT1G04720	0.0001	0.0001	0.0001	0.0001
AT1G04730	4.304083	4.360422	2.015577	3.598626
AT1G04750	46.389423	38.22653856	123.9535681	105.2191797
AT1G04760	3.827508	4.864725	1.14851	1.393439
AT1G04770	22.21936	34.596649	41.433167	35.742393
AT1G04778	1.263853	2.080826	1.671739	1.624525
AT1G04780	13.058002	13.366278	30.087576	50.31179
AT1G04790	12.338161	12.672087	10.017943	16.02457
AT1G04800	112.673599	117.989182	16.890833	12.832054
AT1G04810	18.355938	17.972492	34.759872	47.292236
AT1G04820	232.459961	231.597076	206.505386	161.301147
AT1G04830	9.407993916	9.626915445	17.54489847	25.13767639
AT1G04840	0.418766	0.5431	1.175058	1.708389
AT1G04850	58.087643	56.98341	241.928177	207.143921
AT1G04860	11.079731	10.379216	7.74267	13.126563
AT1G04870	22.10982267	23.7879711	25.67292513	27.40534233
AT1G04880	1.055276	1.057401	2.428622	1.316765
AT1G04890	0.0001	0.0001	0.0001	0.020979
AT1G04900	7.249258	7.210197	15.641897	18.331867
AT1G04910	16.34779	15.862024	25.074532	31.082634
AT1G04920	0.959247	0.540192	0.311663	1.161122
AT1G04930	3.560784893	3.437582178	10.45311616	9.537103024
AT1G04940	58.300465	58.45256	31.74272	28.980497
AT1G04945	3.571071996	3.198290764	12.52264317	9.531421688
AT1G04950	10.97607334	11.21056775	14.93135347	21.42258246
AT1G04960	12.64636541	14.25729255	54.76687168	58.67883131
AT1G04970	16.53510897	17.97269973	63.20228575	86.15010692
AT1G04980	7.816655	8.16269	14.188281	9.160008
AT1G04985	32.702309	34.244526	75.176811	67.188339
AT1G04990	5.751875	5.857277	71.642509	70.860306
AT1G05000	11.08974915	8.995899973	39.63527561	54.51817512
AT1G05010	113.475754	121.394783	583.94458	664.410645
AT1G05020	0.586537	0.688067	0.504971	0.968281
AT1G05030	6.28823	5.752317	8.719658	12.178535
AT1G05040	0.0001	0.0001	0.261213	0.240105954
AT1G05055	7.632345	6.501751	17.036406	12.495502
AT1G05060	11.749839	12.419108	35.719849	33.515579
AT1G05065	3.706236	2.283732	2.751384	1.870512
AT1G05070	22.77993	25.399275	44.051842	27.848856
AT1G05080	0.0001	0.0001	2.699327	3.140808
AT1G05085	0.0001	0.0001	0.0001	0.0001
AT1G05090	5.468597	6.01768	5.527399	9.007527
AT1G05100	0.359491	0.359955	2.438802	4.610512
AT1G05120	9.389151	9.254952	10.475566	17.948576
AT1G05136	0.0001	0.0001	0.0001	0.0001
AT1G05140	42.457142	39.415947	17.866331	13.706656
AT1G05150	14.577441	14.631853	6.759351	9.242703
AT1G05160	6.294446	6.098058	3.717095	6.702652
AT1G05170	8.665396754	6.664470598	17.86749997	27.63217363
AT1G05180	15.49905614	15.04567613	33.8548016	38.97544112
AT1G05190	543.223694	532.035583	252.173309	155.671021
AT1G05200	14.73898438	13.20473816	17.13764238	18.91041705
AT1G05205	26.254892	29.031395	45.273785	24.391693
AT1G05210	6.544884	6.405673	5.167912	2.975424
AT1G05220	0.723517952	0.992981437	2.342214515	2.113631855
AT1G05230	8.589835451	8.017191744	3.805667578	6.945880497
AT1G05240	8.644289	11.618875	4.691268	4.313113
AT1G05250	8.157989	11.078218	4.382459	4.089279
AT1G05260	41.423279	44.737461	9.765512	5.770199
AT1G05270	26.41654	24.208067	38.335182	38.204529
AT1G05280	1.198133	0.778222	0.223083	0.654986
AT1G05290	0.0001	0.0001	0.0001	0.0001
AT1G05291	0.0001	0.0001	0.0001	0.0001
AT1G05300	1.458750567	1.315379409	1.982426315	1.292998205
AT1G05310	1.681456	1.227269	0.104958	0.500694
AT1G05320	8.531545518	8.212940401	6.535318075	6.625738266
AT1G05330	0.0001	0.262163	0.399858	1.056415
AT1G05340	2.832758	2.400729	75.302467	81.497742
AT1G05350	14.585201	14.508825	17.926464	19.321661
AT1G05360	11.042927	10.168692	16.364227	24.659681
AT1G05370	2.791615	2.270677	0.740234	1.211399
AT1G05380	9.290034	8.298701586	7.555655	16.89545974
AT1G05385	20.881098	25.301674	63.831623	41.501442
AT1G05390	0.0001	0.0001	0.0001	0.0001
AT1G05400	0.76143156	0.536411	11.79288409	12.26272974
AT1G05410	8.800905642	9.618979	7.458774	14.79476954
AT1G05420	2.03614	1.331515	1.856998	1.343017
AT1G05430	27.217274	29.175432	52.629223	54.316319
AT1G05440	2.790734	2.359696	0.179017	0.208454
AT1G05450	0.472430365	0.609928521	0.795892172	1.636444509
AT1G05460	4.637723	3.753985	5.251095	6.209536
AT1G05470	8.401863	7.710505	1.125426	2.432857
AT1G05490	0.137416	0.194724	1.467759	2.415442
AT1G05500	19.34343	18.134769	35.533367	34.418747
AT1G05510	0.0001	0.0001	0.215493	0.290186
AT1G05520	15.557591	14.532169	23.676018	35.730526
AT1G05530	0.938122	0.865267	0.261702	0.027944
AT1G05540	6.63311	5.084553	1.097635	0.993543
AT1G05550	0.102169774	0.162042332	0.353071592	0.474452767
AT1G05560	23.114235	21.439632	66.775642	76.78437
AT1G05562	1.250793	1.71446	1.025351	1.139809
AT1G05570	11.648671	11.725627	1.562403	5.202848
AT1G05575	1.711442	1.257844	10.980322	11.062275
AT1G05577	0.117001	0.424933	0.110802	0.0001
AT1G05580	0.0001	0.0001	0.395065	0.288004
AT1G05590	8.686013	8.032267	4.763146	3.427693
AT1G05600	2.877185657	3.340404701	7.394286865	9.878995343
AT1G05610	0.404641	0.411413	0.678518	1.029365
AT1G05615	0.0001	0.0001	0.0001	0.0001
AT1G05620	12.82939577	14.60642728	19.15073928	24.03260671
AT1G05630	6.394561481	5.744028284	1.547450383	2.551140728
AT1G05640	2.052357	1.276477	1.012165	0.992316
AT1G05650	0.0001	0.131277	0.0001	0.0001
AT1G05660	0.893712	2.31387	0.0001	0.071631
AT1G05670	2.707457191	2.554260709	3.579829545	6.674087913
AT1G05675	0.929943	0.511368	1.882708	1.70561
AT1G05680	4.341208	3.640819	13.053699	23.608027
AT1G05690	4.331692	5.122793	3.903011	4.583434
AT1G05700	2.367813	2.316131	0.631926	0.68778
AT1G05710	10.7417038	10.67227491	31.34384227	29.86871862
AT1G05720	18.865366	18.511486	55.009071	47.269405
AT1G05730	1.127025	1.003461	9.671608	10.456269
AT1G05740	0.177706	0.0001	7.825752	5.635882
AT1G05750	1.531185	1.756562	2.783629	0.864976
AT1G05760	4.503009	4.106118	54.280361	30.536451
AT1G05770	1.64479	1.145008	1.268362	0.89273
AT1G05780	7.649788	6.584633	32.105564	27.088663
AT1G05785	5.817031014	5.508817126	14.3182401	9.188364729
AT1G05790	7.738445521	8.578988842	14.52411413	22.75756706
AT1G05800	0.0001	0.0001	0.164467	0.0001
AT1G05805	13.102447	13.461178	12.233509	11.386656
AT1G05810	8.38156	10.419015	22.923233	21.03133
AT1G05820	2.138662129	2.011720559	3.700201681	4.295323336
AT1G05830	12.46439263	13.20821	9.470305004	15.97238098
AT1G05835	27.569836	28.007496	0.936544	0.693173
AT1G05840	12.811049	13.361355	21.169464	22.139639
AT1G05850	329.450592	338.387054	329.922699	325.355682
AT1G05860	11.208037	10.592368	13.823499	19.49448
AT1G05870	23.85409821	21.28581633	29.53523994	28.26201366
AT1G05880	0.0001	0.022532	0.114736	0.045255
AT1G05890	25.91614568	24.90431426	68.49436661	99.54382468
AT1G05894	1.065806	0.435945	0.714924	1.1523
AT1G05900	16.40340019	18.96483723	16.4242988	18.60631722
AT1G05910	11.144842	9.298061	9.791995	18.246675
AT1G05920	0.0001	0.026331	0.0001	0.022621
AT1G05925	0.0001	0.0001	0.0001	0.0001
AT1G05930	0.0001	0.0001	0.224029	0.040847
AT1G05940	13.094252	13.686999	16.771114	19.619743
AT1G05950	5.215195	5.317938	5.361908	6.688594
AT1G05960	13.43668653	13.8527722	11.82480488	17.92985932
AT1G05970	4.423951517	5.812355499	12.63305672	9.226569391
AT1G05980	0.0001	0.0001	0.0001	0.0001
AT1G05990	0.619629	0.462023	0.187375	0.427686
AT1G06000	76.587067	50.719231	23.606293	13.802179
AT1G06002	0.156758	0.120181	0.455488	0.0001
AT1G06010	10.684751	10.091648	19.009356	9.252123
AT1G06020	0.36239	0.299736	0.64863	1.015809
AT1G06030	0.0001	0.038091	1.443306	1.718526
AT1G06040	256.5134196	240.2351504	167.3505436	140.3293882
AT1G06050	4.720035	5.814195	11.452411	14.829344
AT1G06060	18.412994	18.177837	24.090181	24.316504
AT1G06070	9.436614	10.347547	19.414276	26.530342
AT1G06080	6.658574	4.935047	0.358938	1.764439
AT1G06090	4.752007	6.023005	1.126499	7.044003
AT1G06100	2.469171	1.399178	0.079193	0.103192
AT1G06110	20.091612	22.669565	40.470879	36.496872
AT1G06120	0.78114	0.715242	0.0001	0.0001
AT1G06130	21.13513624	20.06660247	52.690388	48.91427434
AT1G06135	0.0001	0.0001	0.625517	0.443234
AT1G06137	0.086629	0.0001	0.047278	0.27192
AT1G06140	0.406069	0.300492	0.745588	1.030801
AT1G06148	0.0001	0.073049757	0.242928132	0.15406854
AT1G06149	1.073736	1.345098	0.314754	0.895427
AT1G06150	10.15308909	8.79437543	5.67648224	8.994692127
AT1G06160	1.826772	3.323627	4.656736	2.78936
AT1G06170	0.412684655	0.39067864	0.0001	0.049960779
AT1G06180	13.53423	14.402724	33.517429	24.8221
AT1G06190	59.307114	61.194447	59.642048	55.174267
AT1G06200	33.149994	38.40126	128.213409	102.285378
AT1G06210	18.57663248	15.978221	41.82259095	46.28000066
AT1G06220	28.03648436	23.96433912	18.486647	31.48971283
AT1G06225	0.302429	0.085373	0.0001	0.0001
AT1G06230	7.209213985	7.032885967	14.18169613	7.879808315
AT1G06240	10.945118	9.679488	6.463501	8.708097
AT1G06250	2.095585	1.382431	4.970632	6.719819
AT1G06260	0.207433	0.514469	0.090589	1.363894
AT1G06265	2.10836051	2.480537243	2.955651667	2.101056947
AT1G06270	2.597915	2.208292	5.131149	5.420609
AT1G06280	0.0001	0.0001	0.0001	0.0001
AT1G06290	25.731871	27.140581	24.882477	33.092052
AT1G06310	0.473547	0.406652	0.076064	0.159853
AT1G06320	0.356915	0.319034	0.741081	0.840278
AT1G06330	0.609883	0.557963	3.089038	4.800667
AT1G06340	0.0001	0.052259	0.359429	0.39612
AT1G06350	2.563272	2.900558	3.428089	3.933637
AT1G06360	37.8466	37.216801	0.243626	0.392844
AT1G06380	11.394569	13.569204	20.215788	16.856739
AT1G06390	43.3305204	42.2162329	19.80549086	31.76520863
AT1G06400	56.52039	59.188686	174.202866	160.51622
AT1G06410	36.160297	36.088348	35.49474	48.940876
AT1G06420	2.603967	1.496161	0.137486	0.306141
AT1G06430	67.061882	73.069107	84.226418	93.375809
AT1G06440	1.02004	0.796944	4.127181	6.517988
AT1G06450	2.405369	3.162653	7.170724	9.171943
AT1G06460	26.51272	30.865179	36.034439	34.018494
AT1G06470	11.91455225	11.59934983	16.22834202	17.24704662
AT1G06475	2.027512	2.685389	56.422302	28.206547
AT1G06480	0.0001	0.0001	0.0001	0.0001
AT1G06490	1.761307	1.486013	2.135803	4.414464
AT1G06500	10.24532174	13.67684656	16.8276366	10.9941052
AT1G06510	18.748478	17.702259	15.803339	16.635405
AT1G06515	21.81416757	24.24628395	30.94762928	21.35520029
AT1G06520	1.409187	1.51425	7.889899	10.156439
AT1G06530	53.387337	52.813801	71.744926	59.427319
AT1G06540	3.66062	5.427739	2.750084	1.386522
AT1G06550	70.531372	59.133385	17.779888	23.183632
AT1G06560	8.462786	7.538811	19.057175	23.89119
AT1G06570	46.14686105	58.69575879	77.92385744	76.74808064
AT1G06580	0.816589	1.075862	2.391416	3.437618
AT1G06590	5.1114	4.097461	2.741874	4.18719
AT1G06610	0.0001	0.0001	0.334018	0.150501
AT1G06620	8.789336	8.339528	35.029686	39.259609
AT1G06630	7.472287012	8.848868566	16.31867519	18.92464628
AT1G06640	60.85252237	71.21681231	191.8848793	215.1276495
AT1G06645	12.087385	15.153142	6.825457	7.611173
AT1G06650	43.32078207	49.54864927	66.32454199	68.52264441
AT1G06660	2.416373	2.940978	0.524576	1.351532
AT1G06670	13.865351	12.921816	11.550985	18.17223
AT1G06680	2727.980606	2747.82514	283.5336357	177.7457009
AT1G06690	49.84787	53.199642	6.187615	5.222837
AT1G06700	35.39126373	39.56627106	55.28334412	56.06142104
AT1G06710	1.905214	1.907163	1.474464	4.736751
AT1G06720	15.907716	12.893725	19.773165	28.692675
AT1G06730	9.803928	8.202626	7.470858	9.252329
AT1G06740	2.399272	2.2772	3.42706	5.134197
AT1G06750	0.043849898	0.035973846	0.12808632	0.490709658
AT1G06760	158.318344	151.008621	73.982841	44.830784
AT1G06770	4.165342785	4.32080962	4.706080635	7.26348175
AT1G06780	8.025380114	7.732357802	9.622567824	17.98778465
AT1G06790	7.647694956	7.994088883	28.26646526	17.46877598
AT1G06800	4.336053181	4.95297728	8.991389501	9.11510318
AT1G06810	0.069197	0.0001	3.286409	3.178313
AT1G06820	23.309931	24.675503	16.709852	24.807285
AT1G06830	16.774349	15.729442	1.235671	1.07407
AT1G06840	9.320966	8.333034	15.624884	27.325232
AT1G06850	5.967384636	6.461894909	3.825981545	3.740685545
AT1G06860	0.0001	0.0001	0.0001	0.012718
AT1G06870	11.640064	10.799365	26.219925	30.55513
AT1G06880	0.0001	0.0001	0.0001	0.0001
AT1G06890	17.15638936	16.30407107	24.93463395	35.63948801
AT1G06900	17.540493	16.73279	15.820601	26.578453
AT1G06910	4.856651	4.448334	4.218254	5.725488
AT1G06920	0.0001	0.0001	0.132278	0.06509
AT1G06923	0.50258	0.496837	5.437472	3.652166
AT1G06925	0.0001	0.0001	0.0001	0.232715
AT1G06930	0.557835	0.468975	0.0001	0.04077
AT1G06950	74.02317	68.300179	27.467018	33.799908
AT1G06960	17.93150745	18.36130388	10.88204635	9.301289355
AT1G06970	0.033848	0.015619	1.24998	2.448149
AT1G06980	3.394319	1.955679	4.132774	1.9978
AT1G06990	0.0001	0.0001	0.0001	0.0001
AT1G07000	4.375675	4.290896	9.616246	14.827912
AT1G07010	72.94649168	68.70970076	38.45109173	46.59706389
AT1G07020	13.8128	17.987972	45.140034	27.70051
AT1G07025	0.0001	0.0001	0.086413	0.364086
AT1G07030	15.742117	16.110456	19.522978	22.889441
AT1G07040	7.432407	9.850109	24.289652	25.150497
AT1G07050	1.049456	1.711381	0.850671	0.632718
AT1G07051	0.0001	0.0001	0.0001	0.118438
AT1G07060	0.113962	0.0001	0.096095	0.36999
AT1G07070	34.453442	36.469528	11.42634	8.631819
AT1G07080	50.184601	52.290604	127.864532	84.242165
AT1G07090	11.405107	12.733831	35.002708	24.250126
AT1G07100	0.0001	0.0001	0.0001	0.0001
AT1G07110	56.769474	60.870342	24.335468	28.32107
AT1G07119	1.484204	1.631688	1.836864	4.290682
AT1G07120	0.667526	0.623567	1.282251	1.89864
AT1G07128	0.056525	1.395832	8.239418	5.298574
AT1G07130	5.339621	4.216171	30.188316	27.460859
AT1G07135	2.75867	3.8029	24.903376	17.515474
AT1G07140	80.438515	85.475304	157.118301	141.473373
AT1G07150	2.578902823	3.537499359	5.067523301	4.75777763
AT1G07160	0.057727	0.0001	1.088342	0.777399
AT1G07170	8.965426422	10.69402165	33.13216982	24.90926389
AT1G07175	0.157242	0.381827	0.591696	0.398715
AT1G07180	93.786621	84.439316	34.461361	31.452089
AT1G07190	0.0001	0.0001	0.0001	0.693217
AT1G07200	10.2906136	9.60029285	5.463965635	8.73405914
AT1G07210	29.04915	28.848005	53.541695	55.220188
AT1G07220	8.03966	7.640842	10.668061	16.872419
AT1G07230	11.1986	11.688983	31.261984	29.889915
AT1G07240	9.979353	11.18562	26.083897	20.047291
AT1G07250	18.963778	19.628292	21.218004	17.617729
AT1G07260	3.182386	3.434499	5.522915	3.541568
AT1G07270	1.440654	1.407495	0.207731	0.541479
AT1G07280	30.46033441	30.21237504	19.90709844	14.02737617
AT1G07290	1.267096	1.552	1.969795	3.030151
AT1G07300	5.70216	6.315831	16.840956	13.296209
AT1G07310	15.322735	16.642178	28.018486	26.700769
AT1G07320	311.7938407	298.3793859	46.77259806	30.36919138
AT1G07330	0.040953	0.092745	0.267525	0.315334
AT1G07340	0.0001	0.0001	0.0001	0.0001
AT1G07350	32.37064321	37.44493121	189.0860889	230.2782218
AT1G07360	29.266119	28.99823	28.144239	27.878939
AT1G07370	28.140661	27.661411	21.571005	13.377111
AT1G07380	6.170822	5.60842	16.746397	22.045721
AT1G07390	1.49589844	1.084009486	5.430799762	7.824159126
AT1G07400	1.305546	2.407264	276.145935	521.938965
AT1G07410	3.256901	2.899773	3.944042	5.050453
AT1G07420	10.43109127	13.69718901	19.85870124	17.73157882
AT1G07430	0.0001	0.124021	5.417481	7.725164
AT1G07440	16.63800963	20.17424672	36.2443055	24.15971102
AT1G07450	6.428023	5.896769	0.919361	0.152353
AT1G07460	0.0001	0.0001	0.0001	0.0001
AT1G07470	22.485884	22.220873	21.486185	20.613962
AT1G07473	0.045607	0.08403	0.098734	0.275593
AT1G07476	0.0001	0.0001	0.062619	0.158761
AT1G07480	16.22082742	17.60214147	17.00178394	16.27281995
AT1G07485	0.127418	1.158566	0.560557	0.331548
AT1G07490	5.823782	4.563364	0.275632	0.113562
AT1G07500	2.462032	1.802809	85.248367	100.007553
AT1G07510	14.655149	14.447583	29.74983	27.858669
AT1G07520	3.799609	3.843569	11.729556	14.706131
AT1G07530	11.24149	11.023139	14.751592	19.939865
AT1G07540	0.0001	0.0001	0.10342	0.158809
AT1G07550	0.517047	0.700389	0.0001	0.0001
AT1G07560	1.835154	1.33486	0.223943	0.484928
AT1G07570	9.521956123	18.33785994	8.705694193	10.50813468
AT1G07580	0.0001	0.0001	0.0001	0.0001
AT1G07590	448.494263	544.243958	1616.099731	1386.700439
AT1G07600	1.825505	4.002051	73.517784	3.942629
AT1G07610	237.974289	266.692932	228.733368	202.638992
AT1G07615	5.542296	6.359853	14.558603	14.72318
AT1G07620	1.628977	2.183191	8.68292	11.915709
AT1G07630	8.379356	8.021595	17.154358	22.150023
AT1G07640	14.78853566	14.95628009	16.9516774	22.41577303
AT1G07645	0.134851	0.061784	0.074842	0.0001
AT1G07650	14.76154213	14.8009279	14.29880814	20.07365692
AT1G07660	22.30402	23.970167	23.817226	12.535448
AT1G07670	15.584789	13.297622	26.234322	38.245743
AT1G07680	0.0001	0.0001	0.0001	0.0001
AT1G07690	0.0001	0.0001	0.0001	0.0001
AT1G07700	34.36167927	36.05285091	44.98637354	38.10860518
AT1G07702	0.0001	0.0001	0.0001	0.0001
AT1G07705	10.91016269	9.524709804	8.907566238	14.43328275
AT1G07710	0.486558	0.391253	0.715256	0.961011
AT1G07720	21.531662	21.384174	42.885765	65.509178
AT1G07725	0.106605	0.0001	0.0001	0.116698
AT1G07728	7.196615729	6.374330145	10.9940699	12.89195446
AT1G07730	0.169555	0.112027	0.242488	0.215282
AT1G07740	2.33168	2.054471	3.885446	4.315572
AT1G07745	4.830470867	4.469207755	4.172521	3.457869191
AT1G07747	0.0001	0.0001	0.0001	0.0001
AT1G07750	13.608452	14.848541	29.646387	12.908384
AT1G07760	0.0001	0.0001	0.115189	0.0001
AT1G07770	189.9308791	204.0566208	202.2286976	168.922592
AT1G07780	12.29452844	12.08114102	7.070774506	4.862486864
AT1G07790	83.061707	74.1614	39.950581	27.060444
AT1G07795	0.091809	0.152874	0.19895	0.0001
AT1G07800	0.0001	0.0001	0.0001	0.0001
AT1G07810	11.487462	10.788095	17.34247	26.016537
AT1G07820	91.55880763	85.22848505	33.92010882	20.69079611
AT1G07830	21.278376	20.389986	47.08255	34.908787
AT1G07840	17.65037844	17.27932507	28.03747894	24.1623997
AT1G07850	0.0001	0.047836	0.627551	1.116632
AT1G07860	0.0001	0.0001	0.991448	1.814403
AT1G07870	6.370817052	6.227543063	19.7812159	23.77607872
AT1G07880	6.924636748	5.570825225	24.38785288	27.08412019
AT1G07885	0.353939	0.0001	1.87374	6.332293
AT1G07890	390.4775546	377.0749948	1516.022963	1126.972861
AT1G07900	0.495005	0.329453	17.921192	16.553146
AT1G07901	4.77412	5.966206	8.004183	8.466415
AT1G07910	5.985508053	5.329221655	8.826906197	16.91075372
AT1G07920	354.014496	359.953888	125.348114	108.002792
AT1G07930	287.0533321	288.8437321	215.6601062	155.7285021
AT1G07940	247.5916732	92.31795686	96.06647638	80.03084964
AT1G07950	15.088004	18.595911	73.959236	54.607391
AT1G07960	13.24454591	15.38487352	49.05022589	42.80671221
AT1G07970	8.145234	7.545386	9.123318	10.222253
AT1G07980	14.063662	11.449755	48.376026	38.761398
AT1G07985	1.441823	1.663373	2.489861	1.741483
AT1G07990	17.00421	16.551489	25.88269	31.044725
AT1G08000	9.587162988	8.439529534	4.775737369	4.153339328
AT1G08005	1.543277	1.312612	1.026832	0.115563
AT1G08010	15.50970327	13.90124592	15.19431326	13.01886522
AT1G08030	10.281198	10.19943	20.005003	25.395159
AT1G08032	0.0001	0.0001	0.0001	0.0001
AT1G08035	0.545286	0.0001	0.342364	0.293711
AT1G08040	11.9519815	11.60303582	21.38530385	18.27636723
AT1G08050	1.369314	1.649034	8.072748	5.803406
AT1G08060	3.75397012	3.439955689	2.190139936	3.661900703
AT1G08065	0.0001	0.0001	0.0001	0.0001
AT1G08070	0.790695	0.464177	1.400919	2.429027
AT1G08080	0.089838	0.0001	1.584	3.299107
AT1G08090	0.798929	0.445015	0.633111	0.57024
AT1G08100	0.0001	0.0001	0.0001	0.0001
AT1G08105	0.016867	0.011942	0.00751	0.042866
AT1G08110	63.34856193	63.67136537	110.6159101	107.6229675
AT1G08115	0.485204	1.988635	13.170517	4.65624
AT1G08120	0.160996	0.014226	0.368659	0.470765
AT1G08125	13.99149002	14.71575138	49.02673777	40.42214149
AT1G08130	16.255219	14.195544	9.174057	10.760624
AT1G08135	0.0001	0.0001	0.0001	0.0001
AT1G08140	0.0001	0.0001	0.0001	0.0001
AT1G08150	0.0001	0.0001	0.057324	0.08312
AT1G08160	13.901732	11.590947	13.225339	11.451038
AT1G08165	2.329977	1.381991	3.505898	0.246752
AT1G08170	0.057569	0.0001	0.041695	0.08697
AT1G08180	13.224491	14.503417	24.372467	13.110823
AT1G08190	34.887592	32.75423	22.519428	31.405005
AT1G08200	149.220139	152.015427	113.2537	135.782486
AT1G08210	11.198238	9.814574	33.131428	33.764969
AT1G08220	4.324826813	5.423657063	10.30446999	8.896184054
AT1G08230	7.814522	8.607038	36.309029	27.238974
AT1G08240	0.0001	0.0001	0.0001	0.0001
AT1G08250	11.467541	11.976835	5.866623	6.176915
AT1G08260	5.316219	5.046656	1.009061	2.114336
AT1G08270	1.31055005	1.467116881	7.042969755	5.665286653
AT1G08280	6.187206	5.216659	5.454995	5.730381
AT1G08290	1.753828	1.426433	6.511786	9.1685
AT1G08300	2.403042	1.684005	7.888329	7.029034
AT1G08310	2.648835047	2.368683811	1.311156297	3.481487958
AT1G08315	4.639656	5.509928	20.714943	18.950567
AT1G08320	4.972796108	4.991681666	4.542692327	4.866701167
AT1G08340	2.216383	2.946086	1.739532	3.974565
AT1G08350	4.409459503	4.824330713	4.455577552	7.517826949
AT1G08360	315.974548	316.841217	335.059082	238.361313
AT1G08370	26.164413	27.115318	46.091671	32.382317
AT1G08380	2014.664062	2041.578125	118.319206	53.475471
AT1G08390	9.299294	8.091702	3.177486	1.53051
AT1G08400	2.443206	2.455904	6.032981	5.392004
AT1G08410	13.285025	11.301161	18.371218	18.417459
AT1G08420	14.69992712	14.03927328	14.09764171	24.24246668
AT1G08430	7.491	4.945138	4.780022	10.422576
AT1G08440	0.223855	0.289777	10.239571	24.483191
AT1G08450	31.34528693	32.27975301	64.65739399	67.97524144
AT1G08460	12.506349	14.512937	47.171776	49.243004
AT1G08465	14.232514	16.015293	13.991891	13.382855
AT1G08470	12.771873	11.992093	8.911875	7.832044
AT1G08480	65.630432	68.411118	157.56929	94.243958
AT1G08490	28.913128	26.834389	29.923445	30.536226
AT1G08500	3.296435	4.024796	3.811216	3.687353
AT1G08510	49.193592	52.155094	56.630665	62.458134
AT1G08520	122.749908	118.573387	18.620493	19.088913
AT1G08530	14.556906	15.143791	12.322648	9.278247
AT1G08540	77.619041	77.09375	19.776541	18.93329
AT1G08550	25.86031855	27.06292006	19.48533244	18.57947274
AT1G08560	35.688595	30.042021	8.271086	6.98749
AT1G08570	62.36200093	65.2904573	25.43644376	36.31601059
AT1G08580	66.209442	60.366657	102.289749	61.678902
AT1G08590	4.098584	3.590499	1.631681	3.001279
AT1G08592	0.0001	0.0001	0.0001	0.0001
AT1G08600	8.377823474	7.392877831	6.486407143	15.68619144
AT1G08610	4.534239	4.144269	10.154659	9.526739
AT1G08620	8.35749769	7.871990031	10.06660135	16.03095475
AT1G08630	1.6173986	2.291583917	6.79929424	7.616698191
AT1G08640	63.728714	59.355968	39.565403	28.093987
AT1G08650	24.03770859	20.61606085	17.75534027	17.27353952
AT1G08660	17.66806579	17.69391971	35.43991546	34.25513172
AT1G08670	2.115333	2.138222	0.927295	0.676018
AT1G08680	13.57920556	12.84524921	9.238053153	15.32822825
AT1G08695	0.0001	0.0001	0.0001	0.0001
AT1G08700	14.45125	15.21499	44.38031	51.445145
AT1G08710	6.887518568	7.092755357	30.49621043	28.96869595
AT1G08720	6.979452	8.185308	7.535429	13.774868
AT1G08730	0.62557	0.459915	0.20875	0.647624
AT1G08735	0.014447	0.013816	0.009768	0.0294
AT1G08740	0.0001	0.0001	0.125086	0.31393
AT1G08750	9.41580254	8.120472395	8.919579006	9.784924499
AT1G08760	8.643785	7.782752	9.8612	11.928462
AT1G08770	13.022305	13.047767	64.531097	54.477951
AT1G08780	24.969616	23.828041	31.823223	21.366009
AT1G08790	0.0001	0.0001	0.0001	0.0001
AT1G08800	5.469572192	5.921142926	4.775561777	10.69639046
AT1G08810	16.41760886	14.39376308	17.07053098	26.95893981
AT1G08820	20.98034242	17.83031687	48.50710493	62.15682352
AT1G08830	46.43431577	68.71635435	944.2998797	658.8030083
AT1G08840	2.910159	2.380068	0.543398	0.611165
AT1G08845	6.533843091	8.728782365	22.27416135	17.48341076
AT1G08860	0.108053	0.020117	1.01461	3.333103
AT1G08870	0.0001	0.0001	0.0001	0.0001
AT1G08880	89.214752	94.191833	131.441132	98.373703
AT1G08890	2.086342	2.56744	13.34787	19.546211
AT1G08900	6.110943432	5.267630871	2.968307772	2.482266815
AT1G08910	12.637022	11.182589	19.387421	35.279854
AT1G08920	4.151292892	4.819694631	20.46187484	34.5014399
AT1G08930	30.63696895	35.600773	85.96747601	99.91192245
AT1G08940	7.237716	6.89628	65.81958	48.41169
AT1G08950	0.0001	0.0001	0.0001	0.0001
AT1G08960	4.910314	5.04365	4.791715	6.547635
AT1G08970	15.00576248	20.56309834	18.58943989	12.85477213
AT1G08980	17.708	18.171349	13.518645	17.682716
AT1G08985	0.0001	0.0001	0.0001	0.0001
AT1G08990	2.904392	1.596565	1.40979	3.578087
AT1G09000	2.317665	3.058332	3.316107	4.164367
AT1G09010	22.157204	22.33177	11.461409	15.462358
AT1G09020	21.71303	20.842936	20.481813	29.408749
AT1G09026	0.0001	0.0001	0.0001	0.0001
AT1G09030	0.0001	0.0001	0.0001	0.0001
AT1G09040	1.559681	1.543261	2.777195	4.721256
AT1G09050	1.423934	1.447069	3.57235	5.556364
AT1G09060	15.80766875	15.07093307	14.37504823	22.9010513
AT1G09070	70.389992	89.607025	335.896851	274.599335
AT1G09080	0.13743	0.383295	0.786035	0.916306358
AT1G09090	3.534443123	3.231589247	0.534477795	0.333272521
AT1G09100	17.420231	16.402304	40.075832	48.181004
AT1G09110	0.0001	0.0001	0.725694	1.22073
AT1G09130	104.0010201	104.2822519	57.0123983	58.68447371
AT1G09140	34.58471639	39.19076333	263.8230149	274.9688939
AT1G09150	39.066532	37.308182	73.082817	60.414555
AT1G09155	0.920074	0.898654	2.872631	2.223356
AT1G09157	0.142086	0.0001	5.872854	6.94751
AT1G09160	20.51784255	21.47923926	6.848957211	12.28048505
AT1G09170	0.773308	0.481043	0.146826	0.28558
AT1G09176	0.248399	0.143695	0.684363	0.597685
AT1G09180	1.672582	1.394823	11.2429	14.232347
AT1G09190	1.612856	1.458625	6.113648	5.515639
AT1G09195	3.188906158	2.398937715	1.994531112	3.590101153
AT1G09200	151.850037	137.666016	23.880787	12.553565
AT1G09210	116.589279	115.163063	94.04213	75.901291
AT1G09220	0.518045	0.591645	3.235761	4.205311
AT1G09230	12.292625	12.256616	18.757238	20.170671
AT1G09240	11.935707	16.024096	25.529442	21.947071
AT1G09245	0.0001	0.0001	0.0001	0.0001
AT1G09250	20.373329	21.868942	36.438728	28.186985
AT1G09260	0.0001	0.0001	0.112173	0.0001
AT1G09270	24.94711366	23.02140773	23.24143694	32.21968248
AT1G09280	11.354937	10.941258	15.590936	15.400688
AT1G09290	13.586341	11.613782	14.529182	9.546901
AT1G09300	5.472326824	5.476243243	20.76725226	22.24910503
AT1G09310	933.60791	834.110718	1568.0271	1145.627075
AT1G09320	3.220119	2.77034	8.15975	11.100738
AT1G09330	27.15876	28.06785	94.039658	76.030197
AT1G09340	625.803955	630.898132	43.756691	27.104752
AT1G09350	5.41109	4.352819	1.036801	1.293661
AT1G09360	0.0001	0.0001	0.0001	0.0001
AT1G09370	0.390192	0.0001	0.0001	0.078595
AT1G09380	0.397224	0.275381	21.843338	35.30759
AT1G09390	12.08475	14.380126	3.19995	2.747513
AT1G09400	0.456836	0.284597	2.599032	2.208803
AT1G09410	0.588217	0.584589	1.7903	1.797911
AT1G09415	16.529219	22.023565	37.226952	22.696268
AT1G09420	7.466548576	7.84953924	7.440493055	10.63398429
AT1G09421	0.701021	0.305677	0.558823	0.761789
AT1G09430	35.489372	40.122162	60.811432	51.733189
AT1G09440	7.669705	7.798651	1.196369	2.035684
AT1G09450	3.561212	3.442334	0.653054	0.465873
AT1G09460	10.428414	13.592483	16.230202	20.552853
AT1G09470	7.042298378	5.92816161	4.736673808	6.223722554
AT1G09480	1.486136	2.202139	3.638289	2.863111
AT1G09483	0.0001	0.190563	0.0001	0.211323
AT1G09490	17.94871491	16.81336832	24.31204586	31.81877966
AT1G09500	0.414534279	0.704005275	19.98778805	37.79242159
AT1G09510	0.0001	0.0001	0.287358	0.239634
AT1G09520	10.604506	12.030786	30.299061	28.514278
AT1G09530	7.022156449	9.36635703	14.60985374	18.28758176
AT1G09540	0.751666	1.22849	0.638024	0.617174
AT1G09550	0.0001	0.0001	0.0001	0.0001
AT1G09560	126.70166	146.076355	131.121262	92.671837
AT1G09570	20.718409	20.45939397	21.363279	27.72327
AT1G09575	1.844334	2.760724	1.668377	1.844682
AT1G09580	9.805624	8.573135	35.175152	21.405701
AT1G09590	317.555573	327.013916	351.248749	241.247406
AT1G09600	1.234218	1.163527	0.213881	0.304184
AT1G09610	1.038956	0.680553	1.431287	0.998918
AT1G09620	35.725113	34.574417	19.343372	20.044201
AT1G09625	0.0001	0.0001	0.0001	0.0001
AT1G09630	22.447819	20.417294	30.991983	22.71361
AT1G09640	149.178389	152.417007	163.4873235	142.2472359
AT1G09645	16.103077	15.24728	51.156017	33.026245
AT1G09650	0.273594	0.167676	0.590207	0.587443
AT1G09660	28.30614559	31.25864625	39.63942669	42.285349
AT1G09665	0.0001	0.0001	0.0001	0.0001
AT1G09680	0.878097	0.610466	2.333407	3.770692
AT1G09690	446.794434	453.228699	929.529358	553.042236
AT1G09700	8.671986	8.136392	17.522781	20.290598
AT1G09710	5.369149163	4.028324538	1.584118092	2.497137698
AT1G09720	0.0001	0.0001	0.0001	0.076141
AT1G09730	10.9640642	9.92996293	14.44848548	10.33939926
AT1G09740	36.300312	36.692127	163.937851	125.975861
AT1G09750	98.477531	101.548912	3.995773	1.68851
AT1G09760	44.014202	42.266624	60.139332	43.986679
AT1G09770	33.764973	34.984188	40.42342	64.418335
AT1G09780	77.927559	74.825493	50.021458	41.600723
AT1G09790	0.0001	0.026803	0.0001	0.02925
AT1G09794	5.109842	5.564133	29.60675	16.442764
AT1G09795	44.315262	37.942165	30.282967	27.020624
AT1G09800	3.589301	3.637364	9.531542	8.609466
AT1G09810	10.08403	9.920037	15.715879	16.030344
AT1G09812	5.620626	6.159646	16.78017	11.322184
AT1G09815	26.085567	25.118048	114.959641	66.643677
AT1G09820	3.417624	2.534908	3.085066	2.750444
AT1G09830	27.036793	25.794847	35.522774	32.419952
AT1G09840	24.3747168	25.66699904	17.34106923	21.59632173
AT1G09850	10.896243	11.054687	96.044647	99.732521
AT1G09860	0.130265	0.05883	0.425582	0.464064
AT1G09870	14.706861	14.403584	42.222061	43.642311
AT1G09880	0.583476	0.467521	0.68865	0.530334
AT1G09890	1.359886	1.424567	0.992424	1.389578
AT1G09900	13.643862	11.985626	7.094507	8.004482
AT1G09910	5.774936	6.116737	2.258847	3.320453
AT1G09920	31.852982	31.688089	62.829437	52.21347
AT1G09930	0.0001	0.011317	0.0001	0.173844
AT1G09932	6.240500966	6.292946407	7.593508101	8.389869708
AT1G09935	0.0001	0.0001	0.482756	1.039235
AT1G09940	8.442642	8.634083	14.661319	17.897299
AT1G09950	0.280828	0.284952	15.293665	14.228715
AT1G09960	3.528501	2.930388	10.85989	11.556898
AT1G09970	38.42868956	37.59230381	77.70328169	97.88350526
AT1G09980	9.624395033	10.07912134	6.510025534	10.79054595
AT1G09995	6.28826	6.235211	17.435904	12.875938
AT1G10000	1.05293	0.809317	1.031977	1.185525
AT1G10010	0.0001	0.0001	0.521788	0.693801
AT1G10020	15.275009	15.741826	11.634779	16.025229
AT1G10030	14.869126	17.079554	11.834132	10.17188
AT1G10040	1.210444347	1.441175913	5.319202182	9.924083139
AT1G10050	3.213995	3.550981	10.765386	18.965752
AT1G10060	5.058510819	3.738003435	3.636749923	5.467639588
AT1G10070	2.042113525	2.343454943	4.446029904	2.725037708
AT1G10090	5.2809	5.290217	6.541317	8.119784
AT1G10095	2.86803	2.514007	3.906086	3.836676
AT1G10100	0.0001	0.0001	0.235573	0.0001
AT1G10110	0.311259	0.38913	1.245705	1.311397
AT1G10120	13.692109	15.002718	14.838037	13.878589
AT1G10130	11.973009	10.75976	13.083869	16.643574
AT1G10140	8.886907	12.567762	32.351444	14.175095
AT1G10150	7.711069	10.813382	4.783365	4.662925
AT1G10155	1.338188	1.571434	1.799497	2.628208
AT1G10160	2.500254	1.968197	1.071208	3.526003
AT1G10170	10.058259	8.972387	23.367571	43.425026
AT1G10180	11.474904	10.483924	11.883086	15.512277
AT1G10190	0.0001	0.0001	0.0001	0.0001
AT1G10200	34.455822	42.347996	57.429115	43.82497
AT1G10210	2.877726631	3.228074867	4.127028699	4.103015248
AT1G10220	0.218099144	0.264193284	0.986319948	0.779669637
AT1G10230	11.011062	13.094329	41.213226	28.447542
AT1G10240	5.051308	4.979981	9.793262	15.050784
AT1G10250	0.031925	0.0001	0.105556	0.0001
AT1G10260	0.008309	0.005785	0.41315	7.334429
AT1G10270	5.434694	4.790506	8.082597	8.341636
AT1G10280	2.596647	3.016946	3.427546	3.751258
AT1G10290	26.006491	25.292986	24.194107	34.674206
AT1G10300	0.817644	1.050363	1.592624	3.873706
AT1G10310	22.933035	22.411598	29.181765	21.931879
AT1G10320	9.531734	7.600814	12.889597	20.031321
AT1G10330	1.476473	1.04032	1.204469	1.317419
AT1G10340	0.938575	1.240428	3.747975	3.655235
AT1G10350	9.322768	9.105989	12.529657	12.275858
AT1G10360	53.805241	57.856789	13.072325	9.813426
AT1G10370	133.08905	114.219414	137.017365	123.885834
AT1G10380	11.769677	10.329126	10.834677	7.561574
AT1G10385	0.037144	0.066489	0.007341	0.154089
AT1G10390	26.9361269	23.98918336	21.269815	31.52418012
AT1G10400	0.579128	1.080379	1.540949	2.057235
AT1G10410	13.945847	16.500488	134.771545	144.249298
AT1G10417	0.37192	0.742664	2.411273	3.111013
AT1G10430	17.18852	17.750433	28.634991	24.563402
AT1G10440	0.0001	0.0001	0.0001	0.0001
AT1G10450	8.926168	8.401486	7.600456	16.230654
AT1G10455	0.0001	0.0001	0.124676	0.0001
AT1G10460	1.386952	1.380485	2.982392	2.149949
AT1G10470	49.680847	49.89872	33.389381	17.422935
AT1G10480	0.771597	0.74899	7.471734	4.984846
AT1G10490	12.048905	10.614805	11.107533	11.656466
AT1G10500	68.396103	70.870804	84.831306	90.951599
AT1G10510	30.096207	28.844269	25.362936	26.867039
AT1G10520	2.282932	2.199152	5.336658	7.541612
AT1G10522	34.29780204	30.39831504	38.65315231	24.69718598
AT1G10530	1.652867	1.366089	2.814261	3.251561
AT1G10540	0.608005	0.467471	2.981669	3.827052
AT1G10550	3.032644	4.268703	9.708536	9.284204
AT1G10560	0.835799	0.797754	0.386597	0.395806
AT1G10570	10.6194777	9.154334439	15.50035477	19.24259785
AT1G10580	17.479549	16.243933	19.090355	23.101568
AT1G10585	1.104271	1.7874	11.256912	9.617822
AT1G10586	0.0001	0.0001	0.0001	0.0001
AT1G10588	0.0001	0.0001	0.0001	0.0001
AT1G10590	38.58635637	70.48026891	67.12153028	57.61337696
AT1G10600	14.91224986	14.76027436	23.32691691	25.59611746
AT1G10610	3.789761	4.864928	6.42492	6.713366
AT1G10620	0.0001	0.0001	0.021686	0.039317
AT1G10630	44.557976	46.106991	118.21096	72.007927
AT1G10640	19.616257	16.5886	1.148807	0.94934
AT1G10650	23.33181938	22.69593595	49.39164889	57.54855524
AT1G10652	0.0001	0.0001	0.0001	0.0001
AT1G10657	22.22445598	23.86972436	2.710615031	3.268122616
AT1G10660	18.87136923	19.56319952	32.66859548	35.46509916
AT1G10670	95.32338543	92.7240513	84.13070794	74.07542571
AT1G10680	0.019146	0.03167	0.0001	0.0001
AT1G10682	99.248741	129.191727	19.874407	6.598575
AT1G10690	3.887419	5.803277	6.212602	5.922835
AT1G10700	11.723791	13.197339	14.838363	15.567448
AT1G10710	0.05672049	0.163414459	0.048284676	0.453993767
AT1G10717	0.0001	0.0001	0.0001	0.0001
AT1G10720	12.62882	11.328301	30.667139	30.257401
AT1G10730	4.672093	4.743981	17.234484	27.579271
AT1G10740	31.94640176	32.36465845	17.94899403	23.95825706
AT1G10745	0.0001	0.0001	0.0001	0.0001
AT1G10747	0.0001	0.0001	0.0001	0.0001
AT1G10750	2.785897	2.705043	1.213863	2.082203
AT1G10760	15.616866	14.105449	27.558475	44.028633
AT1G10770	0.107617	0.049924	2.54154	1.325143
AT1G10780	6.03099	5.547849	2.161421	2.510704
AT1G10790	0.783612	0.593111	2.836411	2.310212
AT1G10800	0.185245	0.709572	0.868731	1.786939
AT1G10810	0.888801	1.107686	3.278269	4.935208
AT1G10820	15.37361525	9.555483392	12.32432118	16.80239243
AT1G10830	13.22060511	13.07473868	12.32750299	10.89550647
AT1G10840	82.25638133	82.194382	94.33116243	100.212978
AT1G10850	16.717785	13.977803	3.135621	3.13989
AT1G10865	22.78943214	24.85257567	93.26776141	62.212545
AT1G10870	11.074789	10.866864	11.842152	15.945757
AT1G10880	0.0001	0.0001	0.153565	0.141581
AT1G10890	34.87661	38.053303	56.716331	56.722996
AT1G10900	29.624928	29.714062	17.198593	24.057817
AT1G10910	22.739948	23.840088	7.932364	11.22157
AT1G10920	2.147961831	2.066741739	2.598600223	4.942283352
AT1G10930	8.118244	6.603556	2.163182	3.287577
AT1G10940	26.01586121	25.7008282	84.43685953	91.81796953
AT1G10950	45.00396	43.132191	34.068027	50.68417
AT1G10960	993.525269	1077.554199	842.147949	475.217468
AT1G10970	2.474813	2.328521	3.510137	3.475434
AT1G10980	0.110028	0.252056	0.05965	0.088572
AT1G10990	7.775076829	9.157103686	11.62623711	9.5217902
AT1G11000	4.542465	5.174896	2.372042	3.660167
AT1G11010	0.0001	0.0001	0.419048	0.0001
AT1G11020	6.896387	6.820486	15.053585	11.373708
AT1G11030	0.0001	0.0001	0.0001	0.0001
AT1G11040	0.0001	0.0001	0.0001	0.025981
AT1G11050	4.591374	5.230505	7.568808	7.955512
AT1G11060	5.718879	5.497419	5.454135	6.900927
AT1G11070	0.530381	0.743165	0.164323	0.206651
AT1G11080	15.35350844	11.3280414	0.894311401	1.547884369
AT1G11090	8.54893	8.392064	11.399135	10.402212
AT1G11100	0.885957144	0.668206706	1.870363031	3.727533104
AT1G11110	0.0001	0.0001	0.719004	0.690309
AT1G11112	1.709079	2.1218	0.190405	0.057586
AT1G11120	5.416973394	5.642711049	1.761957335	1.162984167
AT1G11125	1.298914	1.913526	3.792223	1.665231
AT1G11130	10.684972	8.693549	6.384541	9.857998
AT1G11145	0.0001	0.0001	0.0001	0.0001
AT1G11150	2.284887	2.215718	2.908839	2.437957
AT1G11160	1.415225	1.422606	0.331376	0.650661
AT1G11170	1.318994411	1.100968945	4.763842053	6.071514169
AT1G11175	6.084344	9.10578	26.677898	12.340136
AT1G11180	4.404053923	5.475249927	8.848500007	8.593421094
AT1G11185	3.368831	3.308803	16.576942	10.768543
AT1G11190	1.625491	1.606755	3.88519	12.231215
AT1G11200	8.019356	9.149936	12.753083	12.982046
AT1G11210	0.255137	0.288555	10.000032	6.105152
AT1G11220	4.236556	3.539618	0.696424	0.674569
AT1G11230	0.0001	0.0001	0.032738	0.160774
AT1G11240	40.585163	39.236244	111.940125	81.715332
AT1G11250	0.342852	0.188319	0.0001	0.040424
AT1G11260	27.620495	29.606302	4.171901	4.788696
AT1G11265	0.175064	0.13098	15.529582	71.242279
AT1G11270	2.288310862	2.585431999	6.176123857	6.594206495
AT1G11280	15.67290179	13.57674041	19.154852	25.124119
AT1G11290	2.215027	2.362809	1.404254	2.967099
AT1G11300	2.472443	2.443642	1.912382	2.264521
AT1G11310	21.53239916	22.15114272	45.33382338	44.04918757
AT1G11320	3.661801	3.332043	5.746768	5.491716
AT1G11330	7.270240569	6.858644331	29.56408076	32.43551369
AT1G11340	1.421072	1.160466	0.918272	1.650783
AT1G11350	7.244579	6.948372	4.924879	7.967762
AT1G11360	9.716604514	12.55513079	16.07208703	15.86035307
AT1G11362	0.0001	0.0001	1.034835	0.700147
AT1G11370	0.0001	0.0001	0.152298	0.482932
AT1G11380	8.898833	12.716417	12.778885	12.196311
AT1G11390	6.207275	7.09368	6.567231	9.575788
AT1G11400	18.12704886	20.76998585	33.01045836	38.69769868
AT1G11410	7.736622	5.903606	5.187266	9.618361
AT1G11420	3.019254	3.072669	4.484419	6.681828
AT1G11430	124.972733	114.61367	68.281609	45.584492
AT1G11440	10.101399	7.433831	5.634206	3.953335
AT1G11450	5.721197326	7.88360347	2.816252	1.712538948
AT1G11460	0.473507	0.583702	0.589832	0.147279
AT1G11470	0.0001	0.0001	0.156547	0.106378
AT1G11475	33.524986	33.408447	130.339828	79.275436
AT1G11480	28.73320886	28.76337199	49.09576059	56.28905018
AT1G11490	0.03838	0.031652	0.255608	0.193266
AT1G11500	0.57324	0.42967	2.457012	1.672052
AT1G11510	0.0001	0.0001	0.564031	0.485042
AT1G11520	0.0001	0.0001	0.0001	0.053987
AT1G11530	14.915296	17.932535	12.959538	8.049092
AT1G11540	1.158521	1.515605	5.702636	7.785119
AT1G11545	30.407602	31.622133	8.682028	8.056254
AT1G11550	0.0001	0.0001	0.0001	0.0001
AT1G11560	0.122502	0.037685	0.10785	0.576337
AT1G11570	1.226852835	1.900884483	4.540806509	4.438409888
AT1G11572	0.070588	0.193352	2.346672	1.19947
AT1G11580	140.560059	140.364487	42.869537	32.582779
AT1G11590	0.0001	0.0001	0.048798	0.095761
AT1G11592	7.819330121	7.83808118	14.47629537	12.62306547
AT1G11593	0.0001	0.0001	0.0001	0.0001
AT1G11600	10.820863	7.152812	0.0001	0.200045
AT1G11608	0.0001	0.0001	1.083659	0.745829
AT1G11610	0.0001	0.0001	0.055567196	0.0001
AT1G11620	0.0001	0.0001	0.41529	0.077731
AT1G11630	5.693034	6.004966	20.017321	23.595072
AT1G11640	0.0001	0.0001	0.253417	0.679345
AT1G11650	128.2696539	128.6149541	130.7448236	96.43926672
AT1G11655	0.0001	0.437036	0.092994	0.067022
AT1G11660	13.607446	12.223311	27.596365	38.395512
AT1G11670	13.297091	11.741209	3.051984	3.94157
AT1G11680	66.139824	63.386505	70.88475	80.25882
AT1G11684	0.0001	0.0001	0.0001	0.0001
AT1G11690	0.0001	0.313635	0.0001	0.0001
AT1G11700	23.168116	17.858856	76.561432	41.475113
AT1G11710	1.319448	1.295526	4.100936	6.216383
AT1G11720	22.98885427	20.558515	4.593434	8.395652043
AT1G11730	2.561686	1.889792	0.112969	0.552749
AT1G11735	1.024335	0.437306	0.0001	0.117509
AT1G11740	0.64105	0.76497	0.216208	0.12366
AT1G11750	103.0118667	93.08512486	42.86255921	38.96259188
AT1G11755	8.605257	7.132081	14.951967	14.023361
AT1G11760	6.826747	5.669635	6.907718	6.97635
AT1G11765	0.0001	0.0001	0.0001	0.0001
AT1G11770	0.0001	0.0001	0.054998	0.073968
AT1G11780	7.882863	7.539696	10.350028	11.105918
AT1G11785	0.105319	0.105512	1.130074	1.831355
AT1G11790	17.22766417	17.99934254	6.64066114	9.909784551
AT1G11800	4.505097	5.313989	13.930307	12.401947
AT1G11810	0.0001	0.0001	0.101763	0.032547
AT1G11820	40.074871	38.536484	18.253265	19.065592
AT1G11840	157.1146168	154.2572351	340.2031003	267.2776388
AT1G11850	13.86860243	13.28991618	1.491943367	0.447951106
AT1G11860	577.9984216	581.9244288	128.2838084	72.27576513
AT1G11870	24.22630388	22.58335938	7.403753608	7.581211352
AT1G11880	2.834362	2.588533	2.863923	4.051477
AT1G11890	36.787006	37.772472	45.507565	38.063053
AT1G11900	1.717013	1.606428	4.975359	3.816955
AT1G11905	7.272037452	8.308431269	13.58456735	13.01882204
AT1G11910	184.259644	179.849991	294.40567	315.43399
AT1G11915	1.314982	0.640946	0.86873	0.658801
AT1G11920	0.072471	0.067343	0.040499	0.162389
AT1G11925	0.0001	0.0001	0.666384	1.315712
AT1G11930	38.61821727	39.5456227	69.98902704	57.82118201
AT1G11940	4.158056	4.104983	7.652264	11.2947
AT1G11950	2.523588	2.872707	1.960426	3.192301
AT1G11960	2.970422	3.458028	8.504018	13.361289
AT1G11970	0.0001	0.0001	0.0001	0.0001
AT1G11980	0.0001	0.0001	0.652294	0.177172
AT1G11990	0.165373	0.138143	0.0001	0.301265
AT1G12000	51.60828	51.696095	52.509396	40.004555
AT1G12010	10.146123	13.553039	6.805281	5.49765
AT1G12013	0.772466	0.127302	1.589828	0.637892
AT1G12015	0.0001	0.0001	0.68347	0.262911
AT1G12020	19.18693	17.669544	19.778267	10.83899
AT1G12030	0.530015	1.003528	1.783885	1.538925
AT1G12040	2.473939	2.017533	0.695662	0.679471
AT1G12050	20.123913	21.693361	22.543468	19.971298
AT1G12060	6.050521	8.106497	23.933573	21.908804
AT1G12064	0.0001	0.390208	1.845683	1.759452
AT1G12070	0.675795	0.882668	0.732126	0.794609
AT1G12080	69.80297729	82.525946	13.23434425	8.491711516
AT1G12090	514.440552	598.28595	88.05307	59.903664
AT1G12100	2.208599	1.480909	0.458509	0.013178
AT1G12110	65.807739	66.150475	58.826309	53.249657
AT1G12120	22.958941	25.810436	37.670464	42.920868
AT1G12130	0.0001	0.054868	0.193316	0.410496
AT1G12140	14.9868435	14.46014445	28.52415669	31.81499884
AT1G12150	0.679634	0.418735	0.914718	0.817145
AT1G12160	4.848258	4.457963	10.583386	11.110324
AT1G12170	0.0001	0.0001	0.0001	0.0001
AT1G12180	0.0001	0.0001	0.303334	0.241587
AT1G12190	0.0001	0.0001	0.0001	0.037625
AT1G12200	11.451498	11.41682	62.284061	72.477333
AT1G12210	1.083491	1.031724	2.87769	7.02066
AT1G12211	0.023406	0.0001	0.293984	0.164191
AT1G12220	2.531256871	2.225083083	1.212745002	2.091066747
AT1G12230	55.73986255	56.43184397	14.50746701	11.46283614
AT1G12240	66.232765	75.330864	28.000492	29.122343
AT1G12244	12.583512	12.372519	7.965276	6.314304
AT1G12250	45.96222868	52.11549144	13.29235175	9.156882869
AT1G12260	1.47287	1.146846	0.679095	1.634999
AT1G12270	29.492914	29.843925	33.743271	31.681149
AT1G12280	2.935391	2.708952	3.941166	5.404301
AT1G12290	0.996438834	0.730043178	1.014510925	1.927926676
AT1G12294	0.022905	0.68178	0.193519	0.032788
AT1G12300	1.260358	1.110227	2.106625	2.511875
AT1G12310	59.048775	65.653885	79.362991	50.701443
AT1G12320	8.989404	8.129175	21.123751	16.924648
AT1G12330	18.304893	15.096156	6.727927	6.277709
AT1G12340	0.614967	0.810327	0.559573	0.845667
AT1G12350	13.03091	12.077842	18.429665	19.621489
AT1G12360	23.0658	23.307232	28.966173	50.28302
AT1G12370	10.09993722	9.023787263	4.052162418	5.427320388
AT1G12380	4.695531	3.787278	1.066186	1.882284
AT1G12390	15.648034	15.806073	21.280159	24.40111
AT1G12400	8.825061	11.757379	18.032059	11.159385
AT1G12410	112.250587	116.894409	87.216309	67.893288
AT1G12411	0.0001	0.045119	0.0001	0.138424
AT1G12420	4.407581	3.978398	8.76618	13.163896
AT1G12423	0.0001	0.0001	0.0001	0.0001
AT1G12430	11.08830599	10.21837674	5.996572737	13.53617421
AT1G12440	47.41099625	52.72387829	79.80999655	64.63572588
AT1G12450	4.901424	5.651271	5.034534	5.469861
AT1G12451	0.0001	0.0001	0.0001	0.0001
AT1G12460	5.158385	4.603208	2.35127	2.380514
AT1G12470	10.782143	11.483477	28.077465	52.544441
AT1G12480	1.535586	0.925417	3.652636	5.32098
AT1G12490	0.0001	0.0001	1.077022	1.197868
AT1G12500	42.498436	41.908443	7.539482	5.476457
AT1G12510	0.0001	0.0001	0.165873	0.0001
AT1G12520	18.91737578	24.79960777	95.29900309	73.7565664
AT1G12530	23.334118	23.66828	40.237751	34.672321
AT1G12540	0.0001	0.0001	0.0001	0.0001
AT1G12550	3.22632	4.488711	4.239132	2.768093
AT1G12560	2.98813	3.59415	7.176053	6.970539
AT1G12570	2.296602	1.292562	0.179293	0.195124
AT1G12580	25.097994	25.612524	41.712971	36.109978
AT1G12590	0.0001	0.0001	0.0001	0.0001
AT1G12600	0.32277	0.215222	0.213469	0.099549
AT1G12610	0.0001	0.0001	0.087107	0.079034
AT1G12620	3.140752	2.795509	2.950511	4.484391
AT1G12630	0.857917	0.983229	0.040126	0.144604
AT1G12640	16.421997	14.766564	22.857985	34.405773
AT1G12650	22.59482979	22.67092035	39.49289035	37.00256656
AT1G12660	0.0001	0.0001	0.0001	0.0001
AT1G12663	0.0001	0.0001	0.0001	0.0001
AT1G12665	0.0001	0.0001	0.0001	0.0001
AT1G12672	0.0001	0.178078818	0.460849261	0.499814877
AT1G12680	9.751726	11.126194	17.928738	20.917101
AT1G12700	1.703538	1.231781	1.327956	1.599485
AT1G12710	4.835245	3.582641	20.810804	14.957007
AT1G12720	0.0001	0.0001	0.0001	0.0001
AT1G12725	0.0001	0.0001	0.0001	0.083711
AT1G12730	2.960602833	3.175630147	6.738442942	7.182002686
AT1G12740	5.874657928	4.530450258	1.28035674	2.038320561
AT1G12750	14.56856631	14.18911909	4.593532326	4.817317429
AT1G12760	18.033731	19.394932	31.31015479	41.6520648
AT1G12770	34.46809	32.944809	22.884212	22.747248
AT1G12775	1.987919	1.477359	2.231008	2.537993
AT1G12780	23.660837	31.558489	68.381516	59.627949
AT1G12790	3.449319	3.548312	3.04558	4.454845
AT1G12800	119.415611	106.612564	12.959869	21.348249
AT1G12805	22.952667	20.053509	2.692978	1.284905
AT1G12810	22.31254946	22.48874951	65.91593197	48.57454771
AT1G12820	27.670694	25.600986	22.57465	19.809883
AT1G12830	23.257898	20.923203	95.800377	98.440536
AT1G12840	72.036118	68.026215	117.594765	126.28833
AT1G12845	4.509434	6.205256	6.90726	5.589626
AT1G12850	26.725164	24.607962	24.215158	25.513031
AT1G12855	0.227961	0.040176	0.096645	0.058459
AT1G12860	29.844812	24.102718	4.794324	4.306262
AT1G12870	0.0001	0.0001	0.127534	0.426413
AT1G12880	5.003328	6.657691	17.974785	11.167537
AT1G12890	0.126794	0.074629	2.78189	3.053573
AT1G12900	643.9080902	1011.487679	56.57460851	40.0351919
AT1G12910	12.086436	17.398273	26.713797	27.694983
AT1G12920	56.554768	57.725906	169.067902	160.086411
AT1G12930	7.178156	6.771916	6.926918	10.52154
AT1G12935	0.0001	0.0001	0.012115	0.0001
AT1G12938	0.0001	0.0001	0.0001	0.0001
AT1G12940	0.246119	0.270679	0.576696	0.646419
AT1G12950	2.089638	1.975394	1.543507	2.209492
AT1G12960	0.0001	0.0001	0.0001	0.142465
AT1G12970	5.153927	4.613733	7.237283	8.90692
AT1G12980	0.067533	0.280462	0.074962	0.279174
AT1G12990	6.567374	7.571263	7.183481	7.139513
AT1G13000	7.848576411	6.650994123	13.2887258	14.5593716
AT1G13010	0.0001	0.0001	0.0001	0.177302
AT1G13020	21.423277	18.546982	18.194044	15.461525
AT1G13030	8.471886	7.997772	8.867743	13.727589
AT1G13040	1.938429	1.400936	0.766449	6.773317
AT1G13050	4.159770122	3.830912263	10.59389557	13.84706301
AT1G13060	68.67372998	65.46252518	130.3532364	89.02923784
AT1G13080	31.46816014	31.43084536	33.34331351	43.41720498
AT1G13090	22.123798	21.766541	77.781746	63.129745
AT1G13100	6.741274	7.429702	8.161231	5.529731
AT1G13110	35.84037	37.339325	34.824188	30.566978
AT1G13120	9.85892	9.642284	15.947826	23.54118
AT1G13130	0.700897	0.514269	0.104762	0.878231
AT1G13140	0.892382376	1.177911803	0.284972403	0.131985147
AT1G13150	0.946889	0.742082	1.325163	1.583812
AT1G13160	17.143578	14.984931	18.597773	23.174314
AT1G13170	11.111574	10.02884812	3.579629721	4.229385468
AT1G13180	4.0632	3.88101	8.079009	9.424425
AT1G13190	17.31531	16.178755	15.505277	19.082127
AT1G13195	3.848008644	4.07713997	14.13102353	16.15278442
AT1G13200	0.0001	0.0001	0.058335	0.332529
AT1G13210	5.265955	3.943901	6.101126	10.736697
AT1G13220	8.405538579	8.129005809	9.434008865	14.66043725
AT1G13230	0.221223	0.159254	0.696055	1.068473
AT1G13240	0.0001	0.0001	0.0001	0.0001
AT1G13245	74.120239	117.299179	102.337311	65.508469
AT1G13250	12.869388	11.816756	2.064146	1.452371
AT1G13260	12.832377	26.553062	12.58328	9.957718
AT1G13270	25.36752248	20.09182366	34.61667146	34.47948213
AT1G13280	25.028179	24.284636	28.573133	19.111109
AT1G13290	0.0001	0.0001	0.0001	0.0001
AT1G13300	20.474892	23.21718	1.343745	1.234424
AT1G13310	0.0001	0.041491	2.933509	3.067822
AT1G13320	24.15706307	23.99114096	22.50517378	23.72824409
AT1G13330	2.734082	1.933451	10.141844	9.311525
AT1G13340	2.889793	3.309385	63.699574	107.656281
AT1G13350	17.27290856	17.06828588	4.396402634	10.06797815
AT1G13360	36.85256204	54.20056882	267.311404	231.3431981
AT1G13370	0.286418	0.523549	6.515761	4.699903
AT1G13380	26.025482	31.241707	29.864624	25.979866
AT1G13390	14.32287683	15.47832028	48.35151806	60.55645964
AT1G13400	0.653995	0.83382	0.36788	0.326053
AT1G13410	1.002223	0.732659	1.517013	2.253698
AT1G13420	6.318543	5.491861	0.42405	1.127702
AT1G13430	0.854225	1.221524	0.530448	0.670381
AT1G13440	926.5732549	917.7818644	336.3437575	330.2388155
AT1G13448	1.89149	3.655967	0.913864	0.43836
AT1G13450	13.43226395	14.11894425	19.24817261	25.89933427
AT1G13460	9.455028915	8.48927069	13.45836643	12.42377286
AT1G13470	0.740951	0.624284	0.091934	0.100097
AT1G13480	1.501269	1.182222	1.112587	0.730941
AT1G13485	0.0001	0.0001	0.0001	0.0001
AT1G13490	0.0001	0.0001	0.0001	0.0001
AT1G13500	0.521774	0.226528	0.0001	0.036556
AT1G13510	0.597157	0.525643	0.0001	0.083055
AT1G13520	0.788425	0.882605	4.508657	3.936526
AT1G13530	1.012883	0.997886	0.420555	1.137465
AT1G13540	0.63945	0.729364	0.241484	0.319965
AT1G13550	0.0001	0.244981	0.110495	0.432305
AT1G13560	33.02462191	34.49947597	25.37346034	39.4239533
AT1G13570	8.717714	9.165578	14.061998	13.543221
AT1G13580	5.222468821	4.123919917	8.651866203	6.39245785
AT1G13590	8.981885	9.95341	22.976353	24.011854
AT1G13600	8.330971	9.056054	14.594148	11.472227
AT1G13605	0.0001	0.0001	0.0001	0.0001
AT1G13607	0.0001	0.0001	0.0001	0.0001
AT1G13608	0.544054	0.708173	0.0001	0.0001
AT1G13609	3.851967568	6.723395856	0.0001	0.0001
AT1G13610	1.005038464	1.207472689	0.592802725	0.33140105
AT1G13620	1.406886	0.664918	0.37564	0.2799
AT1G13630	0.996538348	0.862500803	0.661306949	1.841470014
AT1G13635	1.284816226	0.739630974	0.195358541	0.763640929
AT1G13640	18.760782	24.012825	22.581514	24.359993
AT1G13650	72.98190585	59.91724864	5.597987595	2.646279406
AT1G13660	0.013411	0.0001	0.0001	0.004052
AT1G13670	9.132699	14.964223	3.955589	2.563156
AT1G13680	0.0001	0.065917	0.0001	0.0001
AT1G13690	17.859106	16.008892	33.47979	23.920158
AT1G13700	7.482342	12.890972	6.802257	5.194353
AT1G13710	3.67549	3.133801	1.79408	1.249092
AT1G13720	0.0001	0.0001	0.0001	0.0001
AT1G13730	29.343863	27.836563	15.952574	16.977577
AT1G13740	4.918596	3.271192	15.482536	12.404267
AT1G13750	3.639743	3.445212	0.965122	1.249187
AT1G13755	0.0001	0.0001	0.0001	0.0001
AT1G13760	0.0001	0.0001	0.0001	0.0001
AT1G13770	6.610279725	6.303378757	8.552976617	10.29871879
AT1G13780	3.730153	3.549989	3.790589	3.665885
AT1G13790	2.971201	2.471645	4.170805	6.405044
AT1G13800	0.653865	0.509624	0.534146	1.432653
AT1G13810	5.974024	5.045737	15.586477	15.09022
AT1G13820	38.715691	40.260162	21.056129	22.412722
AT1G13830	5.638763	7.113413	18.233267	11.091578
AT1G13840	0.0001	0.0001	0.0001	0.0001
AT1G13850	0.0001	0.0001	0.0001	0.0001
AT1G13860	5.606595909	5.660049863	7.731668377	10.73169846
AT1G13870	14.198253	12.758401	10.856298	8.072318
AT1G13880	13.846659	13.945865	31.731449	39.451393
AT1G13890	0.0001	0.0001	0.0001	0.234507
AT1G13900	7.909249	7.551892	11.320371	13.415339
AT1G13910	5.108384	4.310397	5.402932	6.571201
AT1G13920	5.454753	3.705713	18.260965	16.648771
AT1G13930	228.6344891	230.8350519	260.4389209	177.9811095
AT1G13940	6.192092	5.438595	5.283467	8.355927
AT1G13950	12.223042	12.840862	72.161766	40.956882
AT1G13960	10.12572742	10.31645485	14.02394948	20.06487951
AT1G13970	3.07662	3.358322	8.968184	11.084688
AT1G13980	7.59496172	6.632231852	8.140828049	10.67941951
AT1G13990	12.35162883	16.46578662	178.7231636	197.0447038
AT1G14000	34.992126	33.753529	46.347198	55.110832
AT1G14010	24.206659	27.700413	83.386955	64.407578
AT1G14020	10.498141	9.291911	5.26655	6.491632
AT1G14030	23.542961	22.259487	3.824665	3.776757
AT1G14040	5.62436	3.931748	7.261254	11.785698
AT1G14048	0.0001	0.0001	0.239052	0.405271
AT1G14060	19.193508	19.470222	87.2034	71.900932
AT1G14070	5.476955	4.700855	5.617238	6.410062
AT1G14071	1.584016	1.116349	0.0001	2.531585
AT1G14080	2.170533	1.98559	0.920558	1.245379
AT1G14100	0.049523	0.0001	0.0001	0.051428
AT1G14110	0.0001	0.0001	0.0001	0.0001
AT1G14120	6.891611	8.09181	7.094902	6.568734
AT1G14130	5.794038	5.029744	19.398428	18.930601
AT1G14140	8.399425	9.173798	11.130752	9.751822
AT1G14150	89.31981888	85.84666051	10.94406575	6.883302416
AT1G14160	3.812392	3.004468	1.197029	0.594143
AT1G14170	4.672568685	4.52106965	3.763175	4.671752947
AT1G14180	4.612832355	5.832292476	2.095909	2.787770775
AT1G14185	1.168881	1.254007	0.071116	0.12245
AT1G14190	2.585352	1.855473	0.227332	0.356166
AT1G14200	12.835169	20.057619	30.819073	30.60696
AT1G14205	5.85501	3.151914	3.730843	3.592654
AT1G14210	37.819744	44.545551	34.267662	22.287481
AT1G14220	1.198964	1.874137	0.0001	0.0001
AT1G14225	0.0001	0.0001	0.0001	0.0001
AT1G14230	12.657446	12.982785	12.915088	18.680096
AT1G14240	1.69028086	2.710469734	0.279916105	1.031343158
AT1G14250	7.596882	4.403921	0.118609	0.045982
AT1G14260	1.380613654	1.456248747	1.150701235	1.206850895
AT1G14270	40.75224794	35.82133519	11.82710013	13.53966837
AT1G14280	34.21772	30.651352	12.857427	11.568217
AT1G14290	23.087839	22.65951	6.682934	8.230025
AT1G14300	10.52455936	9.658767058	15.72992704	31.2519385
AT1G14310	12.541675	12.901364	26.880444	22.195515
AT1G14315	0.0001	0.0001	0.0001	0.270288405
AT1G14320	478.1872909	482.4212462	594.4761611	398.5193347
AT1G14330	5.460206	6.30724	18.55414	23.398386
AT1G14340	10.41719	11.376949	41.555965	33.312424
AT1G14345	128.696564	139.283234	38.526424	21.681332
AT1G14350	14.56091838	11.41725896	2.970667744	4.796877963
AT1G14360	12.215	14.032889	34.322132	31.533361
AT1G14370	5.246315	4.01871	37.002659	43.121067
AT1G14380	9.802815039	9.353168579	3.796988236	4.892964872
AT1G14390	1.146487	1.296585	0.30359	0.749603
AT1G14400	86.79750885	90.9583391	142.7850916	99.01584518
AT1G14410	33.526676	29.785013	17.207273	16.079779
AT1G14420	0.095341	0.109205	0.0001	0.168037
AT1G14430	8.23396	9.267083	0.351423	0.303205
AT1G14440	11.93986258	11.8279449	3.171676	5.889483036
AT1G14450	81.236031	95.699562	304.25116	218.180405
AT1G14455	0.506848	0.233879	0.059281	0.0001
AT1G14460	5.843755	5.478422	3.618353	7.967059
AT1G14470	0.630795	0.412627	0.926657	3.073261
AT1G14480	1.373888046	1.152935497	6.749844334	10.22384185
AT1G14490	1.942477	1.768379	3.193667	2.428403
AT1G14500	0.0001	0.088995	0.03568	0.029914
AT1G14510	36.364563	37.916489	59.233253	40.317932
AT1G14518	0.0001	0.192847	0.0001	0.0001
AT1G14520	1.864034339	2.499172677	27.79766774	30.1878335
AT1G14530	2.943677559	3.04310607	15.02051695	13.66473171
AT1G14540	1.244519	0.718854	3.645463	3.922408
AT1G14549	0.0001	0.0001	0.0001	0.0001
AT1G14550	0.174496	0.201298	0.0001	0.17574
AT1G14560	8.791486	8.731221	17.978819	16.272236
AT1G14570	25.40484655	24.88338724	42.77935365	45.13069739
AT1G14580	13.36843246	11.88846984	6.052620092	6.88775182
AT1G14590	4.337398	4.895978	35.480885	24.33169
AT1G14600	5.294172	6.253187	6.562811	4.674557
AT1G14610	47.054794	46.69762	30.060095	44.812527
AT1G14620	28.48127557	30.93704215	97.90482434	94.54674587
AT1G14630	9.052516	7.864714	11.107979	13.211686
AT1G14640	2.151518	1.805266	2.305882	9.411013
AT1G14642	1.173974	0.306119	6.739218	5.782885
AT1G14650	23.53607901	21.87336294	22.87252358	29.35868331
AT1G14660	2.415254062	2.226248934	2.925965069	4.759319027
AT1G14670	48.475208	49.585888	56.733101	83.769661
AT1G14680	1.02739	1.191275	8.323668	11.24861
AT1G14685	16.32593784	16.11940796	17.02047642	16.32757153
AT1G14686	0.123944	0.038128	0.091718	0.210849
AT1G14687	2.992399	3.481984	8.420817	4.543085
AT1G14688	0.0001	0.0001	1.409918	1.298541
AT1G14690	15.90116335	15.01855333	18.78150281	22.42139408
AT1G14700	34.77103831	25.93601893	8.344711	4.798739
AT1G14710	18.82578516	17.4202103	48.37314699	24.45912974
AT1G14720	36.687893	36.510521	94.570732	49.221237
AT1G14730	8.37429	9.132364	12.003699	10.113517
AT1G14740	25.58989	27.947634	36.969414	49.68272
AT1G14750	0.649735	0.411825	0.298961	0.689611509
AT1G14755	0.0001	0.0001	0.0001	0.0001
AT1G14760	0.59244106	0.512226544	0.436293505	0.265726151
AT1G14770	3.96852715	4.058676761	9.390223108	13.29021822
AT1G14780	2.023204	2.359194	12.715623	24.116148
AT1G14790	1.477083	1.766627	4.458205	6.682053
AT1G14800	0.0001	0.0001	0.0001	0.0001
AT1G14810	62.285564	66.632347	48.451317	34.781498
AT1G14820	9.816272567	10.53786194	23.77362226	19.5246662
AT1G14830	38.265347	38.029015	49.433281	65.012199
AT1G14840	19.58094443	17.87507167	5.658549636	6.886973659
AT1G14850	9.201359	7.25078	5.71465	6.62201
AT1G14860	9.663293	7.419536	8.179021	6.242321
AT1G14870	42.995907	43.453255	101.403748	93.130814
AT1G14880	0.144161	0.670804	0.0001	0.0001
AT1G14890	14.002449	20.659254	72.119064	58.609436
AT1G14900	52.052513	53.454441	35.278992	27.581242
AT1G14910	15.334688	15.479525	27.001919	34.99696
AT1G14920	13.768215	11.4089	7.175653	6.309164
AT1G14930	0.0001	0.0001	0.130115	0.0001
AT1G14940	0.0001	0.0001	0.0001	0.0001
AT1G14950	0.0001	0.0001	0.0001	0.0001
AT1G14960	3.380977	4.471467	0.854198	0.616879
AT1G14970	6.007181	5.230963	1.884511	4.451488
AT1G14980	149.320328	163.991257	760.70636	461.599335
AT1G14990	12.6167352	12.8594518	26.0394718	18.3993266
AT1G15000	13.723476	12.516946	10.69841	10.356839
AT1G15002	0.389556	0.144306	4.001685	1.661276
AT1G15010	0.84392	1.300887	2.590527	3.311582
AT1G15015	0.038999	0.0001	0.0001	0.0001
AT1G15020	10.30467988	11.70965327	11.47513075	12.06876677
AT1G15030	41.442196	37.867752	12.593887	16.611599
AT1G15040	7.25589713	9.099432856	13.05422109	12.22410076
AT1G15045	0.0001	0.0001	0.0001	0.0001
AT1G15050	0.327794	0.507968	2.548141	2.40397
AT1G15060	13.437529	12.969517	9.492281	13.09718
AT1G15080	2.987302	2.864103	3.183655	2.915233
AT1G15090	0.0001	0.063364	3.156069	1.183669
AT1G15100	24.457233	17.797951	94.181503	79.927322
AT1G15110	9.192449439	8.714104963	32.26726179	38.1925867
AT1G15120	89.49026845	97.4530519	153.0453665	79.39999842
AT1G15125	13.320533	18.447878	6.963287	10.438082
AT1G15130	17.352167	19.903662	40.277729	48.501259
AT1G15140	53.20912424	51.69317505	25.21260242	16.32256008
AT1G15150	0.308796	0.398319	0.028212	0.056922
AT1G15160	1.887147	1.697803	2.634788	3.733195
AT1G15165	2.515707	2.693972	0.077813	1.035367
AT1G15170	5.884013	5.960641	18.782917	20.503859
AT1G15175	2.130131	2.370679	0.184939	0.597919
AT1G15180	21.35989865	22.35061174	17.39922179	15.76185494
AT1G15190	0.543295	0.18468	9.344994	8.644035
AT1G15200	27.25697693	28.22662253	25.55821672	45.10600199
AT1G15210	9.318483	9.016601	1.629236	1.969909
AT1G15215	6.997659637	6.512429503	12.79739997	9.483859755
AT1G15220	3.531049633	4.052281288	7.261257217	6.203628945
AT1G15230	19.96414	16.57135	219.482056	177.725845
AT1G15240	11.32720273	11.35689224	12.25119818	20.84365545
AT1G15250	39.430004	37.883907	110.385391	49.124401
AT1G15260	48.558624	36.49155	8.440774	3.137409
AT1G15270	208.161758	231.817368	471.339844	254.456635
AT1G15280	34.10356769	31.64710569	43.75385943	51.70939945
AT1G15290	62.816292	54.49601	15.62062	19.941605
AT1G15300	1.198564	0.882274	11.457979	16.679827
AT1G15310	2.635147	3.101813	34.452785	37.536213
AT1G15320	0.0001	0.021357512	0.0001	0.056126803
AT1G15330	0.319317	0.164235	0.168707	0.25092
AT1G15340	83.12252442	73.24906222	55.3391496	64.99099438
AT1G15350	20.57839291	28.32121149	27.16630836	27.81514633
AT1G15360	0.050287	0.046409	0.0001	0.0001
AT1G15370	48.175011	54.928387	100.416412	75.462379
AT1G15380	37.95158286	39.96710251	18.987307	10.606414
AT1G15385	0.310591	0.346669	0.340202	1.21227
AT1G15390	22.34758	23.413799	82.686096	57.932163
AT1G15400	34.07240594	40.87107296	100.4434095	84.56974068
AT1G15405	5.604341	7.11467	16.716814	3.640371
AT1G15410	14.481696	14.093048	5.442181	5.08803
AT1G15415	1.335265	1.280735	23.306883	16.238947
AT1G15420	27.586027	24.213295	96.99147	84.945198
AT1G15430	5.463280575	5.130351973	25.85939807	26.24395711
AT1G15440	12.084249	11.946695	21.31514	17.867941
AT1G15450	0.0001	0.0001	0.0001	0.0001
AT1G15460	0.90932	0.815355	0.965512	1.184043
AT1G15470	11.696012	11.547958	11.929848	8.990253
AT1G15480	5.309267	5.453925	13.376886	11.89442
AT1G15490	5.287877	4.920386	3.609107	4.768942
AT1G15500	121.27269	128.48378	87.817635	95.090469
AT1G15510	5.114415	3.925809	5.815725	8.61171
AT1G15520	1.127955	0.761065	1.880721	3.30133
AT1G15530	4.40535	4.270887	2.017574	3.167927
AT1G15540	0.0001	0.0001	0.286618	0.0001
AT1G15550	13.183751	12.844231	4.503926	4.120442
AT1G15560	0.050772	0.0001	0.027279	0.0001
AT1G15570	16.170996	15.399322	2.088891	3.002359
AT1G15580	1.547894	1.898904	4.551073	4.244702
AT1G15590	0.0001	0.0001	0.030858368	0.0001
AT1G15600	0.0001	0.0001	0.0001	0.0001
AT1G15610	0.0001	0.0001	0.0001	0.0001
AT1G15620	0.0001	0.0001	0.0001	0.0001
AT1G15630	0.0001	0.108735	0.0001	0.0001
AT1G15640	0.250315	0.312133	0.179989	0.178325
AT1G15650	0.0001	0.0001	0.0001	0.0001
AT1G15660	9.472947	8.940083	2.547468	2.783349
AT1G15670	12.883879	16.403641	46.069462	38.46439
AT1G15680	0.0001	0.0001	0.0001	0.068842
AT1G15690	178.4983816	168.0090831	56.96754541	36.37634637
AT1G15700	4.918214	4.886823	7.403589	7.536245
AT1G15710	18.181086	15.959117	7.344589	4.982499
AT1G15720	2.362756	1.810287	4.824611	3.56642
AT1G15730	36.682411	36.615234	12.424654	10.930782
AT1G15740	30.66724	32.441574	21.808828	30.686783
AT1G15750	44.183684	46.80703847	29.64798489	41.37893952
AT1G15757	0.0001	0.0001	0.0001	0.0001
AT1G15760	5.595854	3.695956	2.713071	2.344009
AT1G15770	0.044499	0.0001	0.144212	0.67812
AT1G15772	0.0001	0.157653	5.290125	3.550634
AT1G15780	13.455474	12.111309	10.344008	17.137489
AT1G15790	2.316753217	2.903100979	78.10320806	87.08122336
AT1G15800	2.503616	2.392689	7.790742	9.285782
AT1G15810	19.438608	16.256561	27.97537	22.417309
AT1G15820	2085.454102	2088.132812	150.756088	54.011017
AT1G15825	13.474683	12.71636	0.455824	0.771071
AT1G15830	9.953049	9.677383	0.439244	0.960117
AT1G15840	0.0001	0.100286	0.244617	0.0001
AT1G15850	0.0001	0.0001	0.0001	0.0001
AT1G15860	23.77745669	24.98659331	95.59582286	67.54717232
AT1G15870	3.989865	2.512442	17.449598	15.540373
AT1G15880	20.495226	21.444016	29.91124	31.102139
AT1G15885	3.663583	4.364368	3.274887	2.311162
AT1G15890	0.655161	0.963525	0.897266	1.385561
AT1G15900	0.976137	1.491611	5.375351	4.566516
AT1G15910	10.494063	10.922252	9.72541	16.539124
AT1G15920	6.597731062	8.09724729	25.95021613	23.00450772
AT1G15930	176.9591895	186.4723738	326.120969	134.834117
AT1G15940	13.1627	10.756998	16.726387	29.055834
AT1G15950	140.554688	140.322908	127.236687	102.313026
AT1G15960	7.210332	8.971201	10.27828	12.369993
AT1G15970	9.630249	8.065101	12.528009	15.02486
AT1G15980	141.931503	143.690704	14.55641	13.47738
AT1G15990	0.030582	0.051409	0.056591	0.039851
AT1G16000	25.342388	28.487366	52.316952	30.589027
AT1G16010	22.49794449	22.11231052	35.53455613	39.72318273
AT1G16020	10.57573399	10.55613492	12.56840177	10.95847135
AT1G16022	1.169997	0.871729	0.921177	0.701261
AT1G16025	0.0001	0.0001	0.082514	0.12063
AT1G16030	1.542456	1.890794	33.453228	48.345104
AT1G16040	9.762293	9.377913	44.339031	35.598888
AT1G16060	7.018569972	6.907330076	7.580737138	4.820545841
AT1G16070	3.672599313	4.91259697	4.181940899	4.453019297
AT1G16080	80.83329	81.066574	36.407047	27.10639
AT1G16090	5.812209	4.589966	0.532806	0.778175
AT1G16100	0.0001	0.0001	0.0001	0.0001
AT1G16110	1.360762	1.98549	3.706465	2.975521
AT1G16120	0.276429	0.272865	0.638531	0.843505
AT1G16130	0.589203	0.889752	3.733083	3.9423
AT1G16150	0.242009	0.23855	0.339226	0.647137
AT1G16160	0.405491	0.334079	0.927755	1.578358
AT1G16170	19.080355	21.693794	30.704346	21.338961
AT1G16180	66.0159854	72.19724379	188.2792044	155.3367272
AT1G16190	25.888985	24.171141	18.296375	17.232624
AT1G16210	55.165951	57.299736	180.054947	180.030563
AT1G16220	5.700617	4.568892	2.241757	2.07673
AT1G16225	0.062991	0.045533	0.137484	0.042856
AT1G16230	0.144814	0.200468	0.0001	0.0001
AT1G16240	38.50101229	39.49917986	93.65277506	83.5128549
AT1G16250	4.890364	4.710505	4.311151	5.887277
AT1G16260	8.55319	8.497180227	6.451326	7.609987854
AT1G16270	10.38717802	9.381602199	6.998184	12.27946348
AT1G16280	8.594511	9.741376	22.383127	27.141106
AT1G16290	0.0001	0.0001	0.0001	0.088009
AT1G16300	10.846943	11.552326	14.043288	15.423109
AT1G16310	4.365138	4.305833	2.60168	2.910295
AT1G16320	54.314823	59.570366	43.796192	48.200294
AT1G16330	3.343071	3.423609	0.3908	1.283316
AT1G16340	11.13704964	11.10055765	8.696318116	12.00036124
AT1G16350	47.627678	46.27652	57.157261	44.478111
AT1G16360	0.295491	0.514671	0.69893	0.598751
AT1G16370	0.934184	1.442949	0.93112	0.937585
AT1G16380	0.0001	0.0001	0.0001	0.0001
AT1G16390	12.013533	16.411308	1.632797	0.835024
AT1G16400	19.741272	21.284994	8.491848	3.421933
AT1G16410	92.78023545	80.03084247	2.444150319	1.367424293
AT1G16420	0.341311	0.65224	0.59512	0.81392
AT1G16430	7.090828	7.83303	24.32803	14.99616
AT1G16440	0.794317	0.619649	0.656713	1.436679
AT1G16445	6.930942	6.475027	4.957296	4.129458
AT1G16450	0.0001	0.0001	0.072711	0.0001
AT1G16460	30.11694422	25.70662705	29.23798151	35.22740875
AT1G16470	39.23853874	40.45948973	88.10916985	62.84809588
AT1G16480	0.862462957	0.744052544	1.03530928	1.144772453
AT1G16489	2.420346	2.267657	1.823797	1.831217
AT1G16490	1.939241	1.71459	1.415292	0.644658
AT1G16500	8.359017	5.605204	10.815247	10.197076
AT1G16510	4.263023	4.304326	20.044756	18.416174
AT1G16515	2.262396	2.797241	3.160975	2.344975
AT1G16520	21.991028	23.849485	18.907526	30.36727
AT1G16530	2.7876	2.582922	6.041186	3.012129
AT1G16540	4.564933	4.281925	8.416759	14.612864
AT1G16560	22.69587045	22.55579205	40.09104222	37.19690935
AT1G16570	7.687000058	7.667392659	21.95682544	24.86474742
AT1G16590	4.107949	3.920598	8.704776	5.861653
AT1G16610	34.80659514	33.13676893	30.04168959	27.07145662
AT1G16620	0.03076	0.018673	0.009831	0.030979
AT1G16630	4.28684	3.342248	0.880755	1.876172
AT1G16635	0.32579	0.3822	3.185488	1.070885
AT1G16640	2.325351	2.002194	1.158668	1.457764
AT1G16650	6.026416	4.735101	17.163351	17.761438
AT1G16660	0.0001	0.0001	0.021094	0.044998
AT1G16670	6.722422	7.110648	18.365658	24.875837
AT1G16680	12.931466	10.918065	22.410147	24.975361
AT1G16690	5.839707	5.831271	2.954118	2.497355
AT1G16700	41.311779	41.696476	82.490364	55.401611
AT1G16705	0.3351284	0.465404233	1.521202147	1.576323387
AT1G16710	5.780033495	5.223650538	4.113346379	7.360388666
AT1G16720	155.742905	184.074677	29.807865	35.82159
AT1G16730	15.852434	17.829348	26.665913	18.621511
AT1G16740	43.90974	46.28727	116.258293	82.710793
AT1G16750	7.567229	5.865417	6.77208	7.014893
AT1G16760	0.0001	0.0001	0.0001	0.0001
AT1G16770	0.124400838	0.292305659	1.374496886	0.963206323
AT1G16780	4.876281	5.226941	6.770445	8.116356
AT1G16790	13.673683	14.13551	20.251774	10.902958
AT1G16800	1.91903	1.797091	1.10878	3.034338
AT1G16810	54.20049478	59.13397802	142.5237728	102.6527668
AT1G16820	1.555874746	1.813054649	7.526630386	2.793245652
AT1G16825	5.419387	5.286462	8.040633	4.488443
AT1G16830	0.858122	0.989627	3.788779	3.45517
AT1G16840	17.76998149	19.42841779	30.23787341	25.37507428
AT1G16850	4.452456	3.323144	55.456635	62.135738
AT1G16858	1.264677	1.333144	0.84616	0.366073
AT1G16860	15.258629	14.331971	8.295769	10.614098
AT1G16870	19.539974	19.29464	33.485146	45.520031
AT1G16880	244.2756816	256.8940772	42.11583165	26.09594512
AT1G16890	61.01719711	65.74486839	163.2973623	126.1863131
AT1G16900	8.10006	7.713128	14.289788	20.769169
AT1G16905	0.091214	0.496418	0.0001	0.127855
AT1G16910	0.136673	0.462485	0.0001	0.0001
AT1G16916	7.984351	7.323195	19.820568	7.107205
AT1G16920	40.344265	39.472034	35.741989	29.322273
AT1G16930	3.684358	3.772771	6.426901	7.537645
AT1G16940	0.0001	0.0001	0.0001	0.0001
AT1G16950	0.0001	0.0001	0.169786	0.455327
AT1G16960	7.733394	7.910063	10.240202	13.991358
AT1G16970	8.277205	7.476653	9.412847	13.388137
AT1G16980	0.0001	0.0001	0.0001	0.0001
AT1G17000	0.0001	0.0001	0.0001	0.0001
AT1G17010	0.0001	0.0001	0.0001	0.0001
AT1G17020	2.852233	3.730867	216.478378	240.348312
AT1G17030	0.269506	0.352299	1.935184	4.131201
AT1G17040	4.475904476	4.133770977	3.671438	5.690789441
AT1G17050	56.42202	57.451557	8.258671	8.827908
AT1G17060	3.879729	4.132824	2.496629	3.311488
AT1G17070	4.099041	3.893269	6.847596	8.039154
AT1G17080	32.532135	32.967842	100.676727	79.905609
AT1G17090	1.692800542	2.816209428	13.43472191	9.363430447
AT1G17100	121.720001	119.648476	94.443077	45.516544
AT1G17110	18.15706447	17.20710524	14.91898771	31.35165053
AT1G17120	6.509804	6.294148	7.200865	9.535886
AT1G17130	34.68789505	31.75520841	65.20317586	73.37753258
AT1G17140	27.04003654	25.10377116	15.59271609	13.6398693
AT1G17145	11.065839	9.724531	20.099556	23.947382
AT1G17147	3.052199	1.137583	2.658551	1.2313
AT1G17150	0.0001	0.0001	0.0001	0.0001
AT1G17160	10.24501873	11.090338	14.50549025	9.261151
AT1G17170	22.132172	17.630764	8.332642	5.177585
AT1G17180	11.85614	10.341516	7.470089	5.634566
AT1G17190	13.595108	12.089587	1.793734	1.68223
AT1G17200	38.33869972	41.44191726	14.8546367	11.4235891
AT1G17210	21.550392	20.565985	15.265216	26.39271
AT1G17220	125.608284	116.116768	19.727295	32.026367
AT1G17230	3.678878	3.59055	3.520012	5.299131
AT1G17232	0.059209	0.0001	0.0001	0.0001
AT1G17235	0.085095	0.29804	0.400399	0.966969
AT1G17240	0.254988	0.416367	1.499774	2.386767
AT1G17250	0.0001	0.0001	0.036714	0.0001
AT1G17255	1.882293	1.607115	4.0423	4.740241
AT1G17260	1.030469	0.814364	1.806341	4.115175
AT1G17270	3.048009	2.543666	5.483719	6.309049
AT1G17275	0.0001	0.0001	0.014344	0.032537
AT1G17277	0.0001	0.0001	0.135755	0.085223
AT1G17280	33.249756	33.8851477	52.96936742	51.21294552
AT1G17285	2.759408	2.390448	2.879455	2.407314
AT1G17290	63.462696	57.659885	95.682945	96.943802
AT1G17300	0.978964	1.354698	1.06111	0.210701
AT1G17310	0.322177	0.059466	1.800508	3.32782
AT1G17330	13.62045	13.396096	13.052062	12.645808
AT1G17340	8.381042	7.781623	6.539958	13.091467
AT1G17345	1.154711	2.080208	2.532459	2.265727
AT1G17350	10.9393159	10.39220294	16.85930664	11.62309366
AT1G17360	20.241198	16.788275	12.330798	22.083496
AT1G17370	47.04760137	47.98280853	83.81099984	62.40914101
AT1G17380	1.668454	1.244603	27.44619	34.861431
AT1G17390	0.0001	0.0001	0.04568	0.041447
AT1G17400	0.332663	0.422228	1.317887	0.735896
AT1G17410	4.979023166	5.799076546	10.37573487	9.709454961
AT1G17420	2.533454	1.918761	14.412968	16.405876
AT1G17430	5.499776	6.451686	2.648711	3.348911
AT1G17440	16.00207292	14.10224933	11.11591493	17.8903124
AT1G17450	2.831358086	2.503668868	5.241721535	6.904357747
AT1G17455	3.011770099	5.204163531	14.42254987	9.220227059
AT1G17460	0.961966	0.848884	18.23954303	24.30428652
AT1G17470	56.28909033	54.28662443	132.8875689	158.7860019
AT1G17480	3.230469	2.94633	3.195094	3.827289
AT1G17490	14.657937	13.496321	59.058495	37.618755
AT1G17495	0.0001	0.0001	0.0001	0.0001
AT1G17500	7.188854	5.991745	9.045069	14.285295
AT1G17510	6.813427	6.774052	26.929981	19.091623
AT1G17520	10.606003	10.710931	17.704735	16.807289
AT1G17530	17.821539	19.693569	63.363277	49.224117
AT1G17540	0.0001	0.022664	0.097279	0.471246
AT1G17545	0.0001	0.0001	0.0001	0.213188
AT1G17550	13.795566	13.273823	16.687775	27.98686
AT1G17560	10.909636	11.676316	17.343714	9.833783
AT1G17570	0.0001	0.0001	0.0001	0.0001
AT1G17580	10.157874	9.211782	4.97572	9.123361
AT1G17590	4.822157041	4.489523738	5.531137526	6.334478413
AT1G17600	1.452376	1.233289	0.097895	0.378262
AT1G17610	1.293946	1.367039	0.571882	0.446051
AT1G17615	0.0001	0.0001	0.0001	0.037131
AT1G17620	33.497704	37.886417	88.475182	90.667213
AT1G17630	0.726418	0.617566	2.358099	2.852528
AT1G17640	2.987766	3.099631	4.770865	5.649752
AT1G17650	45.299511	42.499031	7.964239	6.908319
AT1G17660	0.0001	0.0001	0.0001	0.0001
AT1G17665	0.658465	0.310068	10.956098	13.214133
AT1G17670	0.0001	0.0001	0.0001	0.0001
AT1G17680	8.135299344	7.004671975	17.10664558	26.64708837
AT1G17690	14.343077	13.795686	20.04266	32.339478
AT1G17700	5.117469	4.136631	1.072316	0.466236
AT1G17710	5.286507826	2.215958179	4.500613491	4.256498318
AT1G17720	29.28888219	26.45485913	31.00958694	53.12598484
AT1G17730	25.008425	26.409166	29.071598	30.181581
AT1G17744	0.0001	0.0001	5.573963	5.881645
AT1G17745	10.88120236	10.04998413	47.82218014	38.08872545
AT1G17750	1.041404	0.820157	1.767021	2.338154
AT1G17760	10.777918	10.395341	19.75617	24.565254
AT1G17770	0.0001	0.0001	0.0001	0.0001
AT1G17780	10.16624434	10.38168353	44.74578121	43.13951374
AT1G17790	5.122643	4.139381	8.467026	8.846996
AT1G17800	0.0001	0.0001	0.0001	0.0001
AT1G17810	0.0001	0.0001	0.0001	0.109086
AT1G17820	6.249708	5.598629	11.210826	14.08412
AT1G17830	3.521937	3.280212	13.303398	12.541116
AT1G17840	31.622494	30.376074	32.017563	38.294674
AT1G17850	13.491442	12.995863	3.449155	5.755528
AT1G17860	101.761276	131.503418	40.133389	21.223288
AT1G17870	4.865348	3.620819	8.939712	14.959965
AT1G17880	319.868073	324.07785	346.477783	218.441605
AT1G17890	17.73357157	19.24706686	19.87262302	21.16963761
AT1G17900	0.0001	0.0001	0.0001	0.0001
AT1G17910	0.0001	0.0001	0.0001	0.0001
AT1G17920	3.206325	2.471676	0.491779	0.888998
AT1G17930	5.4336	5.197255	9.259649	15.581204
AT1G17940	6.244445	5.602037	9.113876	17.195251
AT1G17950	0.975655	0.922207	1.685316	1.989011
AT1G17960	1.672722	1.973442	16.26037	21.191114
AT1G17970	8.076612	9.852582	5.569639	3.554723
AT1G17980	9.423967704	9.084441167	10.7573948	15.44552736
AT1G17990	17.57905908	20.00107069	4.441026059	5.674632
AT1G18000	13.660498	16.558414	1.889939	2.469081
AT1G18010	13.953664	16.92988	1.750968	2.437841
AT1G18020	20.259172	23.312136	5.256688	5.68891
AT1G18030	7.293747636	5.908614077	12.82905686	11.77345935
AT1G18040	8.848745	7.24068	6.742591	7.792201
AT1G18050	0.0001	0.0001	0.0001	0.339435
AT1G18060	124.273148	120.38311	41.220669	23.036772
AT1G18070	74.8688605	72.79458949	104.184785	124.1007547
AT1G18075	7.225926	4.967743	7.94585	4.613744
AT1G18080	289.25589	291.560547	183.372986	120.448036
AT1G18090	8.287280105	7.176250257	4.478535131	4.263586711
AT1G18100	4.171456	3.21022	1.297045	1.44142
AT1G18130	0.0001	0.078094	6.72717	4.370474
AT1G18140	3.445102	3.030246	0.848435	0.370602
AT1G18150	17.96376875	17.80212448	9.46648863	12.06152726
AT1G18160	14.369477	13.694008	17.678467	25.771137
AT1G18170	30.812635	30.285152	10.409073	6.49954
AT1G18180	3.774475	3.032298	9.514194	8.935438
AT1G18190	10.76141	10.882675	12.01886	17.425905
AT1G18200	2.933229	3.352723	2.203293	1.631481
AT1G18210	34.42769477	37.42593181	68.18013383	33.46373757
AT1G18220	0.0001	0.0001	0.0001	0.0001
AT1G18240	0.032193	0.011141	0.005981	0.0001
AT1G18250	45.54258713	19.41325297	9.032792935	6.535898129
AT1G18260	13.418547	14.838363	23.833437	30.37611
AT1G18265	1.325917	1.822086	0.936339	0.933193
AT1G18270	13.43816647	13.29690115	5.554701068	7.31328936
AT1G18280	0.191549	0.151522	0.121497	0.0001
AT1G18290	0.785891	0.830893	1.964348	1.659098
AT1G18300	6.763603	6.910415	11.140431	9.578503
AT1G18310	0.0001	0.0001	0.0001	0.137806
AT1G18320	2.878235	2.457924	8.714441	7.727331
AT1G18330	17.74741401	24.63026616	22.10383096	28.49286307
AT1G18335	7.263408	7.974872	16.217882	16.648718
AT1G18340	9.334378	8.222016	5.416115	7.881266
AT1G18350	0.072245	0.060336	0.036742	0.104161
AT1G18360	11.270895	8.906436	7.582169	9.127978
AT1G18370	11.754931	10.639143	0.674193	1.224691
AT1G18382	0.0001	0.230434	0.448154	0.298175
AT1G18390	2.683676439	2.550323156	6.925750991	6.984003306
AT1G18400	6.264596	11.413925	6.428149	7.373511
AT1G18410	0.189826	0.138405	0.58899	0.992931
AT1G18415	3.19668	3.175163	3.08419	3.005635
AT1G18420	2.12712	1.786613	0.967057	2.38408
AT1G18430	0.0001	0.075784	0.0001	0.0001
AT1G18440	20.176741	19.581488	11.244275	11.829429
AT1G18450	26.454988	27.374256	41.951889	38.984921
AT1G18460	37.857708	40.053009	7.644803	13.586138
AT1G18470	10.77144245	11.63158844	31.71871147	47.58698983
AT1G18480	12.235609	11.07128	29.374306	34.383522
AT1G18485	2.929256	2.207139	0.958154	1.787346
AT1G18486	0.0001	0.019843	0.078235	0.018151
AT1G18490	7.446746	8.01631	5.724996	4.193336
AT1G18500	40.201614	36.319122	49.993988	55.721161
AT1G18510	0.0001	0.0001	0.0001	0.0001
AT1G18520	0.0001	0.0001	0.0001	0.0001
AT1G18530	0.084491	0.037242	0.0001	0.0001
AT1G18540	507.18042	498.435089	463.766663	345.775635
AT1G18550	4.195635	3.299793	6.505621	7.360407
AT1G18560	2.518412	2.304533	1.29561	2.529718
AT1G18570	4.513781	3.413701	26.826942	31.500744
AT1G18580	6.914724	6.837586	9.647523	10.803961
AT1G18590	36.052368	31.172827	25.735264	24.215637
AT1G18600	11.112082	9.64432	12.701965	17.064569
AT1G18610	7.144195	5.876718	2.537608	5.448659
AT1G18620	18.29124594	17.03403934	4.131646009	7.076114909
AT1G18630	8.859073	8.590573	33.296108	21.528873
AT1G18640	19.362305	21.02076	18.807379	13.279029
AT1G18650	39.531635	39.949932	12.140972	9.173265
AT1G18660	34.21508084	34.92601308	21.44618431	23.04593781
AT1G18670	6.969223	6.959518	6.808601	13.843351
AT1G18680	6.244633	5.661348	32.935913	27.320807
AT1G18690	1.982782	2.511767	5.333998	5.827407
AT1G18700	12.47121897	13.6167982	20.56696962	27.72827324
AT1G18710	2.728833	0.368622	1.518664	0.722059
AT1G18720	52.012863	56.746159	110.408882	79.07663
AT1G18730	65.54845213	67.14909938	9.672380817	6.583050075
AT1G18735	0.13694	0.070387	0.0001	0.100197
[truncated: 30,400 more rows]
