# Supplementary material for: Multiomics Reveals the Regulatory Mechanisms of Arabidopsis Tissues under Heat Stress
Source: Int J Mol Sci. 2023 Jul 4;24(13):11081. doi: 10.3390/ijms241311081 (PMC10341750; doi:10.3390/ijms241311081)
Supplement: Supplementary file 1 [file ijms-24-11081-s001.zip › GSE69077.csv]

## Sheet: Sheet1
Chr	start	id	GSM1692575	GSM1692576	GSM1692577	GSM1692578
Chr1	3631	AT1G01010	1.91291	1.58679	0.937805	0.549479
Chr1	5928	AT1G01020	6.30251	5.78264	4.33176	5.18215
Chr1	11649	AT1G01030	0.948818	0.762881	0.0893147	0.123159
Chr1	23146	AT1G01040	5.86231	21.2996	16.1213	16.6075
Chr1	28500	AT1G01046	0	0	0	0
Chr1	31170	AT1G01050	27.2067	26.0448	27.8215	24.7076
Chr1	33379	AT1G01060	0.514066	1.2969	4.28711	4.48109
Chr1	38752	AT1G01070	3.57538	3.95172	0.580546	0.568426
Chr1	44677	AT1G01073	0	0	0	0
Chr1	45296	AT1G01080	54.7863	40.7989	9.19942	8.91482
Chr1	47485	AT1G01090	76.0753	64.7686	74.0419	73.9996
Chr1	50075	AT1G01100	192.557	65.3789	143.35	155.209
Chr1	52239	AT1G01110	1.45485	1.02226	0.312602	0.274739
Chr1	56624	AT1G01115	0	0	0	0
Chr1	57269	AT1G01120	30.9691	32.0258	0.535888	0.303161
Chr1	61905	AT1G01130	0.991256	0.595047	0.223287	0.208423
Chr1	64166	AT1G01140	24.0332	32.1783	35.8599	36.5403
Chr1	70115	AT1G01150	0.0345899	0	0	0
Chr1	72339	AT1G01160	15.5324	9.71911	20.0512	20.6907
Chr1	73931	AT1G01170	151.932	28.608	17.9523	22.7086
Chr1	75583	AT1G01180	10.005	4.43997	0.401916	0.521057
Chr1	78932	AT1G01183	0	0	0	0
Chr1	83045	AT1G01190	1.30795	3.75338	1.47369	1.09896
Chr1	86515	AT1G01200	0.535736	0.564532	0	0
Chr1	88898	AT1G01210	20.8191	3.89069	10.3605	10.478
Chr1	91376	AT1G01220	7.61135	16.1731	2.90273	3.39161
Chr1	95987	AT1G01225	1.52763	0.9002	0.401916	0.397898
Chr1	97456	AT1G01230	15.4542	11.4127	1.92027	2.25476
Chr1	99894	AT1G01240	22.1108	14.7999	8.21695	8.06218
Chr1	104491	AT1G01250	1.66807	0.64082	0	0.0947377
Chr1	108946	AT1G01260	4.67728	4.66883	1.25041	1.21264
Chr1	111890	AT1G01270	0	0	0	0
Chr1	112263	AT1G01280	0	0	0.0446574	0.170528
Chr1	114286	AT1G01290	8.48768	4.04327	1.65232	1.44949
Chr1	116943	AT1G01300	22.864	18.3244	7.8597	9.36956
Chr1	119397	AT1G01305	0	0	0	0
Chr1	120154	AT1G01310	0	0.0152576	0.223287	0.0757901
Chr1	121067	AT1G01320	25.1058	172.289	89.0468	81.1997
Chr1	132328	AT1G01340	0.639227	1.60205	2.81341	2.53897
Chr1	136124	AT1G01350	10.953	6.59129	12.638	12.5243
Chr1	138513	AT1G01355	0.0663273	0.0152576	0.0446574	0.0473688
Chr1	141971	AT1G01360	16.3391	4.11956	3.61725	3.71372
Chr1	143564	AT1G01370	2.14547	1.08329	0.223287	0.0947377
Chr1	147153	AT1G01380	1.24164	0.152576	0.0446574	0.0663164
Chr1	148120	AT1G01390	2.78075	2.94472	0.178629	0.246318
Chr1	150689	AT1G01400	0	0	0	0.00947377
Chr1	153113	AT1G01410	0	0	0	0
Chr1	154492	AT1G01420	3.54714	2.39545	0.0446574	0.170528
Chr1	156801	AT1G01430	22.8345	22.0015	3.70656	3.15476
Chr1	159856	AT1G01440	5.43623	6.59129	1.78629	1.84738
Chr1	163419	AT1G01448	1.51365	1.93772	1.83095	1.27896
Chr1	164105	AT1G01450	0	0	0	0
Chr1	166589	AT1G01453	0	0	0	0
Chr1	168723	AT1G01460	0	0	0	0
Chr1	172146	AT1G01470	83.3247	29.6608	10.6731	11.7854
Chr1	173251	AT1G01471	0	0	0	0.00947377
Chr1	175782	AT1G01480	0.0267285	0.0305153	0.0446574	0.0189475
Chr1	180059	AT1G01490	23.7107	20.1248	11.1643	11.4538
Chr1	185133	AT1G01500	10.9459	8.33066	2.27753	2.64318
Chr1	187211	AT1G01510	9.76457	11.0465	16.7019	16.6644
Chr1	190596	AT1G01520	0.272101	0	0.178629	0.170528
Chr1	192640	AT1G01530	0.0679372	0.0152576	0	0
Chr1	195780	AT1G01540	19.4697	29.4777	9.64599	10.4211
Chr1	199639	AT1G01550	49.959	51.0825	13.8438	11.2548
Chr1	202136	AT1G01560	1.81382	1.72411	0.0446574	0.104211
Chr1	205176	AT1G01570	0.216834	0.244122	0.133972	0.0947377
Chr1	209395	AT1G01580	0.230308	0.25938	0.0893147	0.180002
Chr1	214229	AT1G01590	0.0227562	0.122061	0.0446574	0.0757901
Chr1	218994	AT1G01600	0.915908	0.167834	2.23287	2.33055
Chr1	221691	AT1G01610	13.0758	16.6613	25.8566	26.2234
Chr1	225665	AT1G01620	87.6295	51.3419	60.5107	59.1258
Chr1	229013	AT1G01630	30.8715	22.2456	8.66353	7.9106
Chr1	230994	AT1G01640	1.57144	1.05278	0.223287	0.378951
Chr1	232841	AT1G01650	4.4719	8.94097	7.94901	8.01481
Chr1	240057	AT1G01660	0.740625	0.305153	0	0.0947377
Chr1	242843	AT1G01670	0.689741	1.12906	0.0893147	0.142107
Chr1	246411	AT1G01680	0.429297	0.25938	0	0.0378951
Chr1	249141	AT1G01690	1.05353	1.12906	0.267944	0.0757901
Chr1	252947	AT1G01695	0.36163	0.106803	0	0.0189475
Chr1	259495	AT1G01700	0.67182	0.656078	0	0.123159
Chr1	262828	AT1G01710	6.32793	12.5265	6.02874	6.85901
Chr1	268330	AT1G01720	5.92135	3.08204	3.84053	3.24003
Chr1	269792	AT1G01725	7.04736	1.83092	1.51835	1.61054
Chr1	270956	AT1G01730	12.2219	5.49275	3.17067	3.73266
Chr1	272111	AT1G01740	3.67242	2.63957	0.66986	0.596847
Chr1	275366	AT1G01750	0.444758	0.198349	0.0893147	0.0189475
Chr1	276266	AT1G01760	1.2507	1.02226	0.312602	0.246318
Chr1	278615	AT1G01770	5.98947	11.9772	4.37642	4.38635
Chr1	282761	AT1G01780	4.95108	4.33317	1.29506	1.08948
Chr1	284610	AT1G01790	17.6018	76.3339	13.2632	11.4633
Chr1	293342	AT1G01800	38.6554	22.4745	24.0703	25.0013
Chr1	295221	AT1G01810	0.438717	0.0457729	0.0893147	0.113685
Chr1	296001	AT1G01820	22.0262	20.2316	14.6476	12.7517
Chr1	298535	AT1G01830	4.31329	7.91871	6.11806	7.31375
Chr1	303537	AT1G01840	1.53417	0.442471	0.178629	0.104211
Chr1	304133	AT1G01860	7.5368	7.36943	3.3493	3.75161
Chr1	306384	AT1G01870	0	0	0	0
Chr1	306480	AT1G01880	0.399251	0.350925	0.535888	0.445267
Chr1	309275	AT1G01890	0	0	0	0
Chr1	310316	AT1G01900	1.21848	2.33442	4.55505	4.8411
Chr1	313101	AT1G01910	16.0636	20.2316	14.0224	13.9833
Chr1	316128	AT1G01920	4.669	4.57729	5.26957	5.78847
Chr1	319836	AT1G01930	3.77182	5.67584	8.21695	7.86323
Chr1	323027	AT1G01940	4.29478	2.54802	157.373	159.661
Chr1	325379	AT1G01950	2.63075	5.78264	4.37642	5.03057
Chr1	330588	AT1G01960	9.35472	35.6113	42.9157	40.8793
Chr1	338291	AT1G01970	22.6852	17.1648	13.7991	13.3201
Chr1	340172	AT1G01980	0.114902	0	0	0.0473688
Chr1	343166	AT1G01990	13.9951	7.76613	23.4005	23.5044
Chr1	345812	AT1G02000	3.30221	3.43297	2.18821	1.74317
Chr1	347891	AT1G02010	2.43976	4.04327	0.312602	0.587374
Chr1	352637	AT1G02020	4.98109	7.44572	7.77038	7.2948
Chr1	355321	AT1G02030	0.0361256	0.0152576	0.0446574	0.00947377
Chr1	358104	AT1G02040	0	0	0	0
Chr1	359117	AT1G02050	2.29755	1.76988	1.83095	2.07476
Chr1	360918	AT1G02060	1.86515	1.5105	2.45615	2.40634
Chr1	365209	AT1G02065	0.361205	0.0152576	5.49286	6.22427
Chr1	370257	AT1G02070	0.492784	0	0.0446574	0.0663164
Chr1	372064	AT1G02074	0	0	0	0
Chr1	373335	AT1G02080	5.69145	45.2083	39.6557	37.8477
Chr1	387277	AT1G02090	11.072	9.20035	47.9174	44.7067
Chr1	389812	AT1G02100	10.3426	11.6873	23.7131	22.9739
Chr1	392831	AT1G02110	5.3448	6.51501	15.3621	15.5559
Chr1	395761	AT1G02120	16.2249	31.568	18.4435	16.7117
Chr1	400035	AT1G02130	13.8284	10.2074	8.66353	7.57901
Chr1	403190	AT1G02140	58.4233	28.2571	83.5093	84.2786
Chr1	404600	AT1G02145	5.36263	8.05603	2.4115	2.77581
Chr1	408622	AT1G02150	56.325	56.1023	39.7451	40.9456
Chr1	410748	AT1G02160	26.2923	7.17108	4.77834	4.69899
Chr1	411779	AT1G02170	12.773	11.1228	5.18025	5.03057
Chr1	413522	AT1G02180	6.41804	1.8004	1.83095	1.64844
Chr1	415079	AT1G02190	0.0477484	0.0915458	0.714518	0.757901
Chr1	418748	AT1G02205	8.26809	3.92121	10.1819	9.15166
Chr1	427548	AT1G02210	0	0	0	0
Chr1	428814	AT1G02220	2.67227	2.13607	0.937805	1.01369
Chr1	433031	AT1G02228	0	0	0	0
Chr1	435174	AT1G02230	0.13104	0.274637	0.803833	1.03264
Chr1	437951	AT1G02250	0.043517	0	0.0893147	0.0947377
Chr1	440441	AT1G02260	6.89412	8.74262	1.02712	0.473688
Chr1	443149	AT1G02270	10.2265	14.571	9.15476	11.2548
Chr1	448463	AT1G02280	60.9566	30.439	64.7532	60.4616
Chr1	450527	AT1G02290	3.64125	3.32616	14.4243	14.2391
Chr1	453288	AT1G02300	29.4701	20.0943	5.67149	4.87899
Chr1	455688	AT1G02305	30.7202	35.0162	29.8311	29.5961
Chr1	458133	AT1G02310	0.0273021	0.0305153	0	0
Chr1	461828	AT1G02320	0	0	0	0
Chr1	462075	AT1G02330	10.2436	5.69109	4.33176	5.14426
Chr1	463855	AT1G02335	1.96376	1.75463	0.803833	0.909482
Chr1	465718	AT1G02340	0.263313	0.137319	0.223287	0.568426
Chr1	469818	AT1G02350	3.75868	1.25113	0.267944	0.42632
Chr1	471990	AT1G02360	2.81097	0.96123	0.0446574	0.113685
Chr1	474500	AT1G02370	2.15737	1.41896	1.07178	0.994746
Chr1	477000	AT1G02380	1.91713	0.945973	0.312602	0.255792
Chr1	480852	AT1G02390	0.487533	0.57979	0.357259	0.42632
Chr1	483764	AT1G02391	0	0	0	0
Chr1	486801	AT1G02400	0.705803	0.305153	0.223287	0.113685
Chr1	489979	AT1G02405	0.532132	0.244122	0.0446574	0.15158
Chr1	490925	AT1G02410	13.1838	8.07128	6.43066	5.84531
Chr1	493683	AT1G02420	1.8502	1.19009	0.535888	0.483162
Chr1	495050	AT1G02430	1.72864	0.747624	0.223287	0.303161
Chr1	496586	AT1G02440	0.15672	0.0305153	0	0.0284213
Chr1	497976	AT1G02450	2.20293	0.503502	0.357259	0.293687
Chr1	504673	AT1G02460	0.30412	0.9002	0.178629	0.189475
Chr1	511765	AT1G02470	0.639904	0.518759	0.223287	0.265265
Chr1	513843	AT1G02475	39.4928	30.1796	11.4769	10.8475
Chr1	515494	AT1G02480	0	0	0	0
Chr1	516618	AT1G02490	0.603236	0	0	0
Chr1	518251	AT1G02500	66.6782	74.1368	101.104	107.745
Chr1	520498	AT1G02510	0	0	0.357259	0.189475
Chr1	523651	AT1G02520	0.0137368	0.122061	0.267944	0.331582
Chr1	529795	AT1G02530	0.086	0.0610305	0.133972	0.15158
Chr1	534827	AT1G02540	0	0	0	0
Chr1	536483	AT1G02550	0	0	0	0
Chr1	537860	AT1G02560	135.626	144.719	100.836	97.3998
Chr1	541335	AT1G02570	0.0773208	0	0	0.00947377
Chr1	543110	AT1G02575	0	0	0	0
Chr1	544783	AT1G02580	0	0	0	0.00947377
Chr1	552138	AT1G02590	0	0	0	0
Chr1	552640	AT1G02600	0	0	0	0
Chr1	553050	AT1G02610	4.01693	2.71586	0	0.0189475
Chr1	557092	AT1G02620	0.234817	0.0915458	0.0446574	0
Chr1	560610	AT1G02630	0.231451	0.0610305	0.267944	0.0473688
Chr1	564205	AT1G02640	2.70948	2.85318	8.35093	9.54008
Chr1	568704	AT1G02650	0.57156	0.472986	0.133972	0.0568426
Chr1	571955	AT1G02660	5.7118	6.25563	1.07178	1.18422
Chr1	576046	AT1G02670	0.197438	0.442471	0.0893147	0.0568426
Chr1	580625	AT1G02680	7.47511	4.18059	3.17067	3.33477
Chr1	584260	AT1G02690	3.38171	1.47999	3.70656	3.12634
Chr1	588329	AT1G02700	0.547157	0.656078	6.25203	6.20532
Chr1	589706	AT1G02710	6.03236	0.884942	0.133972	0.236844
Chr1	591826	AT1G02720	3.42618	3.28039	1.92027	2.41581
Chr1	594573	AT1G02730	5.55142	6.66758	0.357259	0.454741
Chr1	599416	AT1G02740	4.08323	3.08204	1.96492	1.89475
Chr1	602497	AT1G02750	8.34246	3.14307	3.30464	2.79476
Chr1	604402	AT1G02760	0	0	0	0
Chr1	604873	AT1G02770	0.19224	0.183092	0.178629	0.265265
Chr1	607808	AT1G02780	339.277	144.078	299.249	310.446
Chr1	610391	AT1G02790	0	0	0	0.00947377
Chr1	613216	AT1G02800	0.282253	0.0305153	0.133972	0.142107
Chr1	618265	AT1G02810	0.252733	0.0457729	0.0446574	0
Chr1	620678	AT1G02813	0	0	0	0.0473688
Chr1	621461	AT1G02816	7.42794	2.5938	3.75122	3.77056
Chr1	623765	AT1G02820	11.4326	3.24987	0.133972	0.0284213
Chr1	625145	AT1G02830	0	0	0	0.00947377
Chr1	626741	AT1G02840	25.3257	25.8617	50.1949	53.5931
Chr1	630505	AT1G02850	1.70238	1.75463	0.401916	0.50211
Chr1	635144	AT1G02860	4.79057	3.47874	4.42108	5.11583
Chr1	637214	AT1G02870	8.41809	3.26513	8.03833	7.48428
Chr1	642752	AT1G02880	6.0834	4.76038	2.63478	2.50107
Chr1	645092	AT1G02890	8.27588	28.8369	57.7866	54.4742
Chr1	653765	AT1G02900	1.33171	0.183092	0.267944	0.180002
Chr1	655577	AT1G02910	22.2909	25.938	21.1676	21.1454
Chr1	658657	AT1G02920	54.6486	29.1726	30.7689	30.7329
Chr1	661177	AT1G02930	72.1091	41.5465	17.6397	16.9486
Chr1	663079	AT1G02940	0.20012	0.0152576	0.178629	0.104211
Chr1	665152	AT1G02950	0.484445	0.427214	0.535888	0.265265
Chr1	665354	AT1G02952	0	0	0	0
Chr1	666872	AT1G02960	10.9034	8.4985	1.74164	1.75265
Chr1	671661	AT1G02965	0	0	0	0.0284213
Chr1	673306	AT1G02970	0.956694	0.96123	3.79588	3.42003
Chr1	677869	AT1G02980	0	0	5.67149	5.98742
Chr1	681396	AT1G02990	2.76638	9.002	4.86765	4.90741
Chr1	687890	AT1G03000	5.36428	11.5653	7.36846	6.1769
Chr1	693480	AT1G03010	0.337579	0.244122	0.178629	0.0663164
Chr1	698207	AT1G03020	7.49736	0.472986	0.178629	0.198949
Chr1	699121	AT1G03022	0	0	0	0
Chr1	701478	AT1G03030	7.53716	6.02676	2.59013	2.71897
Chr1	703906	AT1G03040	10.0919	10.3447	18.0862	18.1802
Chr1	707726	AT1G03050	0	0.0152576	0	0
Chr1	710018	AT1G03055	2.1169	1.52576	0.178629	0.123159
Chr1	712473	AT1G03060	2.55285	23.6646	8.93147	8.68744
Chr1	729901	AT1G03070	0.422556	0.106803	74.0419	67.889
Chr1	731611	AT1G03080	6.12352	25.0378	11.5216	10.3927
Chr1	739679	AT1G03090	6.9121	13.1673	2.99204	3.11687
Chr1	743885	AT1G03100	1.07903	1.54102	0.267944	0.180002
Chr1	747197	AT1G03103	0	0	0	0
Chr1	748102	AT1G03106	0	0	0	0
Chr1	749246	AT1G03110	4.94489	3.32616	0.401916	0.568426
Chr1	752271	AT1G03120	0.322096	0.0762881	0.0893147	0.15158
Chr1	753307	AT1G03130	2077.43	788.041	204.709	208.745
Chr1	754371	AT1G03140	25.6431	15.6086	54.8392	53.6499
Chr1	756414	AT1G03150	8.72304	6.42346	5.40354	5.91163
Chr1	761282	AT1G03160	12.1266	32.8192	11.5663	9.09482
Chr1	769632	AT1G03170	0.332582	0.0610305	0	0.0757901
Chr1	773411	AT1G03180	1.33941	0.869685	6.34135	6.48953
Chr1	775527	AT1G03190	1.54301	3.55503	4.68902	4.95478
Chr1	780602	AT1G03200	1.22943	0.289895	0.133972	0.0663164
Chr1	782948	AT1G03210	11.6987	5.73687	2.05424	2.02739
Chr1	787122	AT1G03220	21.0063	12.7401	10.4498	9.79588
Chr1	790091	AT1G03230	9.46369	6.04202	8.30627	8.68744
Chr1	792222	AT1G03240	0.0915908	0.0152576	0	0
Chr1	793353	AT1G03250	12.9366	10.6193	2.23287	2.04633
Chr1	795532	AT1G03260	2.69779	3.52451	2.00958	2.96529
Chr1	799191	AT1G03270	0.819434	1.26638	0.401916	0.483162
Chr1	803035	AT1G03280	7.75961	13.7471	11.7002	10.3643
Chr1	807361	AT1G03290	6.76408	10.8329	3.30464	3.55266
Chr1	811033	AT1G03300	1.56788	1.41896	0.0446574	0.208423
Chr1	813471	AT1G03310	26.5556	49.8161	11.4323	9.87167
Chr1	817027	AT1G03320	0.283684	0.167834	0.0893147	0.0947377
Chr1	817983	AT1G03330	26.7058	8.43747	14.1117	14.4475
Chr1	819662	AT1G03340	1.77581	1.66308	0.223287	0.170528
Chr1	822638	AT1G03350	15.5501	12.8317	1.92027	1.94212
Chr1	824537	AT1G03360	7.03212	2.91421	32.3766	29.9561
Chr1	826569	AT1G03365	3.57766	7.0948	6.92189	6.40427
Chr1	830627	AT1G03370	5.58738	14.0065	2.90273	2.43476
Chr1	835785	AT1G03380	7.46585	20.4757	12.7273	10.6769
Chr1	841033	AT1G03390	0.101047	0	0	0.0189475
Chr1	842747	AT1G03400	16.0027	12.2061	2.50081	1.92317
Chr1	844436	AT1G03410	1.16374	1.99875	0.714518	0.843165
Chr1	846664	AT1G03420	0.0650933	0.0762881	0	0.0189475
Chr1	847873	AT1G03430	13.6338	8.01025	1.47369	2.19791
Chr1	852366	AT1G03440	6.59431	4.40945	5.7608	5.51373
Chr1	854410	AT1G03445	0.0132254	0	0.0893147	0.0663164
Chr1	860788	AT1G03457	1.11139	0.884942	2.00958	1.83791
Chr1	865915	AT1G03470	2.65583	0.808654	5.93943	4.66109
Chr1	869051	AT1G03475	77.6532	91.4084	75.5603	74.8617
Chr1	871874	AT1G03490	0	0	0	0
Chr1	873184	AT1G03495	3.47679	2.57854	2.63478	2.89897
Chr1	875358	AT1G03502	0.619251	0	0.0893147	0.00947377
Chr1	875518	AT1G03506	0	0	0	0
Chr1	876258	AT1G03510	2.0086	0.839169	0.223287	0.170528
Chr1	877648	AT1G03515	0	0	0	0
Chr1	877862	AT1G03520	3.56582	4.16533	0.133972	0.378951
Chr1	880496	AT1G03530	3.67401	3.79915	12.906	12.2306
Chr1	883782	AT1G03540	0.535623	0.625563	0	0.246318
Chr1	885941	AT1G03545	0	0	0	0
Chr1	885623	AT1G03550	0.839824	0.884942	0.267944	0.22737
Chr1	890156	AT1G03560	2.98032	2.95998	1.11643	0.900008
Chr1	892514	AT1G03570	0	0	0	0
Chr1	894254	AT1G03590	5.08093	5.58429	4.01916	3.76109
Chr1	898876	AT1G03600	524.95	195.465	129.372	139.103
Chr1	900887	AT1G03610	12.5334	10.4057	4.64437	5.05899
Chr1	904319	AT1G03620	0.374801	0.274637	0	0.15158
Chr1	907642	AT1G03630	144.188	127.371	148.396	140.714
Chr1	909811	AT1G03640	0	0	0	0
Chr1	910023	AT1G03650	3.88752	1.4037	0.580546	0.786323
Chr1	911436	AT1G03660	1.29985	0.0305153	0	0.00947377
Chr1	914222	AT1G03670	0	0	0	0
Chr1	916819	AT1G03680	238.928	147.389	50.6414	51.3194
Chr1	918299	AT1G03687	4.50023	4.59255	2.36684	2.54844
Chr1	920950	AT1G03700	0	0	0	0
Chr1	923426	AT1G03710	0.269136	0.0915458	0.0446574	0.123159
Chr1	924996	AT1G03720	0	0	0	0
Chr1	930828	AT1G03730	7.67302	4.28739	0.223287	0.265265
Chr1	933512	AT1G03740	10.5429	19.8044	5.49286	5.08741
Chr1	937207	AT1G03743	0	0	0	0
Chr1	937401	AT1G03746	0	0	0	0
Chr1	937920	AT1G03750	1.55405	2.12081	0.535888	0.473688
Chr1	941062	AT1G03760	2.8111	2.65483	10.6731	11.8327
Chr1	944572	AT1G03770	1.34614	1.11381	1.20575	1.39264
Chr1	947520	AT1G03780	1.75466	0.976488	0.178629	0.0663164
Chr1	954525	AT1G03790	0	0	0	0
Chr1	957261	AT1G03800	0.0949462	0.0610305	0.0893147	0.15158
Chr1	958759	AT1G03810	0	0	0	0
Chr1	959869	AT1G03820	11.649	1.89195	0.357259	0.198949
Chr1	962016	AT1G03830	1.43168	3.41771	2.63478	3.14529
Chr1	967503	AT1G03840	0.053274	0.0915458	0	0
Chr1	976097	AT1G03850	2.10262	2.50225	0.178629	0.0568426
Chr1	979308	AT1G03860	24.8729	21.5438	215.338	216.201
Chr1	982506	AT1G03870	44.3267	17.7904	6.386	6.11058
Chr1	985751	AT1G03880	0	0	0	0
Chr1	989198	AT1G03890	0	0	0	0
Chr1	991139	AT1G03900	37.8694	27.601	25.0081	27.6729
Chr1	993400	AT1G03905	0.645746	0.411956	0.312602	0.416846
Chr1	996115	AT1G03910	7.31811	15.0898	25.1421	25.4086
Chr1	1001321	AT1G03920	0.365645	0.488244	0.223287	0.180002
Chr1	1004769	AT1G03930	16.5174	25.7854	9.33339	8.77271
Chr1	1008810	AT1G03935	0	0	0.0446574	0
Chr1	1009542	AT1G03940	2.54204	1.41896	2.67944	2.2737
Chr1	1011172	AT1G03950	7.46659	6.08779	1.07178	1.1558
Chr1	1013715	AT1G03960	3.22146	5.52326	3.25999	3.6853
Chr1	1018100	AT1G03970	9.33411	5.01976	5.1356	5.68426
Chr1	1018570	AT1G03980	0.138448	0.0610305	0.0446574	0.0568426
Chr1	1022251	AT1G03982	0	0	0	0
Chr1	1024847	AT1G03990	0.808671	1.35793	0.178629	0.369477
Chr1	1028106	AT1G04000	6.90773	2.77689	0.446574	0.350529
Chr1	1031200	AT1G04010	1.40312	3.32616	6.47532	5.58952
Chr1	1036537	AT1G04020	3.34029	3.84492	0.178629	0.0473688
Chr1	1040383	AT1G04030	2.4543	1.92246	0.267944	0.511583
Chr1	1042362	AT1G04040	56.0921	43.1486	19.4706	21.1265
Chr1	1045598	AT1G04050	0.813447	0.747624	0.357259	0.22737
Chr1	1050553	AT1G04070	5.41673	1.19009	0.535888	0.587374
Chr1	1051312	AT1G04080	15.7587	36.2063	44.3001	46.0709
Chr1	1057151	AT1G04090	0.123413	0.198349	0.178629	0.0568426
Chr1	1059506	AT1G04100	1.99336	1.19009	0.357259	0.350529
Chr1	1061457	AT1G04110	1.23291	0.686593	0.0893147	0.0757901
Chr1	1064450	AT1G04120	4.64593	17.9735	25.4547	27.0666
Chr1	1073427	AT1G04130	3.26835	2.60905	5.89477	5.58952
Chr1	1075543	AT1G04140	12.0775	32.6055	34.5648	31.7371
Chr1	1081208	AT1G04150	0	0	0.0446574	0.0757901
Chr1	1086495	AT1G04160	0.681554	3.37194	1.07178	1.44001
Chr1	1096946	AT1G04170	23.6807	26.8229	34.2075	34.3614
Chr1	1100444	AT1G04171	0	0	0	0
Chr1	1104623	AT1G04180	0.25632	0.137319	0.0893147	0.0189475
Chr1	1106428	AT1G04190	10.556	8.33066	6.20737	6.92532
Chr1	1109482	AT1G04200	4.19096	9.94797	0.937805	0.937903
Chr1	1114405	AT1G04210	7.01852	17.7904	22.9539	20.6528
Chr1	1119699	AT1G04220	0.866338	0.869685	0.66986	0.672638
Chr1	1125518	AT1G04230	3.56478	3.87544	1.87561	1.92317
Chr1	1128188	AT1G04240	21.7678	10.5735	2.81341	2.38739
Chr1	1136258	AT1G04250	7.51752	6.20985	10.5838	9.2464
Chr1	1140528	AT1G04260	9.6979	3.38719	3.97451	3.37266
Chr1	1141604	AT1G04270	205.869	73.3739	142.725	146.474
Chr1	1143436	AT1G04280	4.21853	5.43171	0.803833	0.587374
Chr1	1147523	AT1G04290	8.03677	1.28164	0.312602	0.284213
Chr1	1147781	AT1G04295	0	0	0	0
Chr1	1148597	AT1G04300	8.43633	25.1903	31.796	30.6855
Chr1	1154764	AT1G04310	0.61736	0.472986	1.38438	1.30738
Chr1	1159023	AT1G04320	0	0	0	0
Chr1	1161311	AT1G04330	0.104285	0.0762881	0	0
Chr1	1163097	AT1G04340	7.85926	4.42471	1.42904	1.41159
Chr1	1165165	AT1G04350	26.017	22.0473	6.87723	7.38954
Chr1	1167457	AT1G04360	0.443194	0.64082	0.0446574	0
Chr1	1175177	AT1G04370	0	0	0	0
Chr1	1176921	AT1G04380	0.0470897	0.0610305	0	0
Chr1	1179363	AT1G04390	2.12779	4.07379	5.58217	5.07794
Chr1	1185550	AT1G04400	52.3105	73.8164	73.4167	69.1396
Chr1	1189078	AT1G04410	293.752	315.345	216.097	206.917
Chr1	1191608	AT1G04420	61.5205	68.8729	69.3529	70.2575
Chr1	1194187	AT1G04425	1.50206	0.503502	0.0893147	0.0378951
Chr1	1198118	AT1G04430	25.5557	40.6768	21.5695	19.8002
Chr1	1202255	AT1G04440	14.4369	23.7561	9.19942	9.79588
Chr1	1207344	AT1G04445	0	0	0	0
Chr1	1208521	AT1G04450	0	0	0	0
Chr1	1211049	AT1G04470	0	0	0	0.00947377
Chr1	1216095	AT1G04480	141.889	37.7321	166.438	163.271
Chr1	1217948	AT1G04490	0.479502	0.137319	0	0.00947377
Chr1	1221433	AT1G04500	0.0238579	0.167834	0.0446574	0
Chr1	1224552	AT1G04501	0	0	0	0
Chr1	1226575	AT1G04510	8.5412	14.4032	14.335	14.3243
Chr1	1231578	AT1G04520	6.72949	4.63832	1.38438	1.29791
Chr1	1234176	AT1G04530	34.1214	27.5553	6.02874	6.61269
Chr1	1237256	AT1G04540	1.39563	1.46473	0.178629	0.170528
Chr1	1240375	AT1G04550	8.49643	6.82016	7.23449	7.52217
Chr1	1242558	AT1G04555	2.65624	1.6936	1.11643	1.31685
Chr1	1244947	AT1G04560	0	0	0	0
Chr1	1246728	AT1G04570	0.854608	0.57979	2.32218	2.12212
Chr1	1252122	AT1G04580	0.0389618	0.0457729	0	0.0852639
Chr1	1258577	AT1G04590	6.65613	5.84367	10.5838	9.90956
Chr1	1262123	AT1G04600	0.136497	0.884942	0.491231	0.42632
Chr1	1279388	AT1G04610	0	0	0	0.00947377
Chr1	1282741	AT1G04620	7.21057	13.091	13.04	11.6812
Chr1	1287831	AT1G04625	0.0703623	0.0457729	0.0446574	0.0189475
Chr1	1289734	AT1G04630	23.0035	12.1603	23.847	24.6981
Chr1	1291314	AT1G04635	5.3432	0.64082	0.759175	0.748428
Chr1	1292080	AT1G04640	39.5632	15.9137	5.62683	4.92636
Chr1	1293770	AT1G04645	0	0	0	0
Chr1	1294893	AT1G04650	0.919608	1.6936	0.625203	0.483162
Chr1	1300486	AT1G04660	0.0543709	0.0305153	0.133972	0.198949
Chr1	1301861	AT1G04670	0	0	0	0
Chr1	1303529	AT1G04680	13.8183	24.5648	28.5807	30.174
Chr1	1310430	AT1G04684	0	0	0	0
Chr1	1313564	AT1G04690	51.2171	39.1358	9.91393	9.52114
Chr1	1316254	AT1G04700	0.195001	0.411956	0.535888	0.511583
Chr1	1321904	AT1G04710	7.46436	9.09354	5.53751	5.79795
Chr1	1324923	AT1G04720	0	0	0	0
Chr1	1325296	AT1G04730	1.35358	3.18884	1.42904	1.12738
Chr1	1331466	AT1G04750	36.0368	25.9074	53.8568	50.8647
Chr1	1334760	AT1G04760	0.854661	0.335668	0	0.00947377
Chr1	1336371	AT1G04770	25.3767	20.2316	6.02874	7.24743
Chr1	1339892	AT1G04778	0.160863	0.0305153	0.0446574	0.0757901
Chr1	1340669	AT1G04780	11.4025	18.6296	31.6621	26.4602
Chr1	1345036	AT1G04790	4.28253	8.66633	4.46574	5.25794
Chr1	1348452	AT1G04800	47.741	22.093	6.74326	8.10955
Chr1	1350180	AT1G04810	6.21028	18.5228	110.929	103.69
Chr1	1356191	AT1G04820	147.665	110.969	107.044	91.3555
Chr1	1358574	AT1G04830	3.79837	6.56078	5.09094	4.52846
Chr1	1362867	AT1G04840	0.467616	0.503502	0.0446574	0.0947377
Chr1	1365118	AT1G04850	18.3108	27.4332	45.1039	43.0677
Chr1	1369054	AT1G04860	7.53873	14.0675	23.5791	20.956
Chr1	1373234	AT1G04870	8.94068	6.16408	11.8342	11.3685
Chr1	1375961	AT1G04880	0.043409	0.0762881	0.0893147	0.180002
Chr1	1380382	AT1G04890	0	0	0	0.0284213
Chr1	1383841	AT1G04900	2.17486	3.23462	5.49286	4.8411
Chr1	1387871	AT1G04910	7.49133	11.3822	4.77834	4.87899
Chr1	1391502	AT1G04920	0.288757	0.778139	0.625203	0.284213
Chr1	1396291	AT1G04930	0.861391	1.11381	1.11643	1.43054
Chr1	1399182	AT1G04940	0	0	0	0
Chr1	1399174	AT1G04945	1.386	1.89195	1.56301	1.39264
Chr1	1403085	AT1G04950	5.05483	9.29189	9.60133	9.77693
Chr1	1407801	AT1G04960	7.98545	8.81891	13.8438	12.3633
Chr1	1411170	AT1G04970	10.1104	13.1216	25.678	24.0444
Chr1	1413644	AT1G04980	3.44279	3.28039	50.1949	48.0225
Chr1	1416343	AT1G04985	10.5339	10.2379	23.0879	24.1107
Chr1	1419080	AT1G04990	13.5869	16.7071	0.937805	1.27896
Chr1	1425593	AT1G05000	0.460797	1.32741	1.25041	0.928429
Chr1	1431190	AT1G05010	95.44	56.2243	37.5122	40.6898
Chr1	1435254	AT1G05020	0.521988	0.610305	0	0.0284213
Chr1	1438152	AT1G05030	4.2221	6.74387	5.22491	4.73688
Chr1	1447369	AT1G05040	0	0	0	0
Chr1	1448718	AT1G05055	5.64577	4.11956	5.04628	5.54215
Chr1	1451030	AT1G05060	9.19328	6.25563	2.7241	2.59581
Chr1	1454969	AT1G05065	4.18179	0.488244	0	0.0189475
Chr1	1457063	AT1G05070	13.3207	10.3752	6.20737	5.83584
Chr1	1459091	AT1G05080	0	0	0	0
Chr1	1460988	AT1G05085	0	0	0	0
Chr1	1463202	AT1G05090	4.88671	5.55378	3.48327	3.27792
Chr1	1469610	AT1G05100	0.220221	0.152576	0.0446574	0.0284213
Chr1	1471406	AT1G05120	3.13032	8.1018	4.10848	4.70846
Chr1	1478923	AT1G05136	0	0	0	0
Chr1	1482548	AT1G05140	29.6978	24.3359	16.2999	15.9728
Chr1	1484067	AT1G05150	8.9253	11.489	10.0926	10.2127
Chr1	1487378	AT1G05160	2.94096	3.86018	1.87561	2.16949
Chr1	1491111	AT1G05170	4.97434	5.05027	9.19942	9.37903
Chr1	1498114	AT1G05180	9.09113	12.5875	8.61887	8.0906
Chr1	1502344	AT1G05190	356.14	181.642	198.189	195.131
Chr1	1504960	AT1G05200	15.0734	33.048	12.4594	13.377
Chr1	1509103	AT1G05205	11.524	3.57028	3.6619	4.23477
Chr1	1510404	AT1G05210	3.72035	1.08329	4.33176	4.96425
Chr1	1511907	AT1G05220	0.084004	0.0915458	0	0.0189475
Chr1	1512896	AT1G05230	2.7237	5.7979	2.18821	2.60529
Chr1	1521137	AT1G05240	0.0453208	0.0305153	0	0.00947377
Chr1	1525601	AT1G05250	0.0428508	0.0305153	0	0.00947377
Chr1	1529767	AT1G05260	0.0837026	0	0.133972	0.113685
Chr1	1531641	AT1G05270	10.5127	12.496	9.73531	9.17061
Chr1	1535444	AT1G05280	0	0	0	0
Chr1	1539152	AT1G05290	0	0	0	0
Chr1	1541348	AT1G05291	0	0	0	0
Chr1	1545106	AT1G05300	3.29086	5.66058	4.19779	3.96951
Chr1	1550543	AT1G05310	1.48884	1.76988	0.0893147	0.15158
Chr1	1553603	AT1G05320	9.1832	15.3034	2.4115	2.44423
Chr1	1558170	AT1G05330	0	0	0	0.0189475
Chr1	1558844	AT1G05340	0.925075	0.213607	0.535888	0.5779
Chr1	1560678	AT1G05350	6.94675	10.6193	5.85011	5.58952
Chr1	1564598	AT1G05360	4.90584	4.74512	1.65232	1.57265
Chr1	1569192	AT1G05370	0.317246	0.534017	0.0446574	0
Chr1	1576863	AT1G05380	4.25863	14.7236	11.6556	10.6106
Chr1	1582671	AT1G05385	37.895	11.3059	21.9714	19.156
Chr1	1583772	AT1G05390	0	0	0	0
Chr1	1584073	AT1G05400	0.363373	0.25938	0.267944	0.15158
Chr1	1585371	AT1G05410	8.31448	6.14882	8.03833	7.76849
Chr1	1590073	AT1G05420	1.54357	0.274637	0	0.00947377
Chr1	1594057	AT1G05430	18.8349	12.435	9.77996	9.47377
Chr1	1596007	AT1G05440	0.418104	0.137319	0.0446574	0.0189475
Chr1	1599911	AT1G05450	0	0	0	0
Chr1	1601148	AT1G05460	3.12084	5.9047	3.88519	3.6853
Chr1	1607357	AT1G05470	1.57791	3.00575	0.714518	0.824218
Chr1	1618602	AT1G05490	0.187563	0.183092	0.178629	0.0947377
Chr1	1624955	AT1G05500	8.35967	17.9735	13.8884	15.5654
Chr1	1629446	AT1G05510	0	0	0	0
Chr1	1630900	AT1G05520	5.14888	11.2601	4.06382	4.07372
Chr1	1636496	AT1G05530	0.102378	0.0152576	0	0
Chr1	1639286	AT1G05540	2.15662	1.83092	0.267944	0.236844
Chr1	1640959	AT1G05550	0.118281	0.106803	0	0.0284213
Chr1	1645498	AT1G05560	1.99445	1.98349	0.982462	0.833692
Chr1	1645875	AT1G05562	0	0.106803	0.223287	0.0284213
Chr1	1647706	AT1G05570	2.83337	22.8254	8.97613	9.09482
Chr1	1661691	AT1G05575	13.1204	1.6936	0.178629	0.123159
Chr1	1662370	AT1G05577	0.0345046	0.0457729	0	0
Chr1	1665433	AT1G05580	0	0	0	0.00947377
Chr1	1669350	AT1G05590	4.18301	6.24037	1.38438	1.58212
Chr1	1671936	AT1G05600	4.8108	3.02101	6.386	6.23374
Chr1	1673861	AT1G05610	0.202534	0.106803	0.0446574	0.0189475
Chr1	1677507	AT1G05615	0	0	0	0
Chr1	1679158	AT1G05620	4.9904	4.11956	2.14355	2.16949
Chr1	1682318	AT1G05630	3.60626	7.90345	2.05424	1.57265
Chr1	1687436	AT1G05640	0.643841	0.457729	0.357259	0.255792
Chr1	1690264	AT1G05650	0	0	0	0
Chr1	1694286	AT1G05660	0	0	0	0
Chr1	1697587	AT1G05670	2.07606	3.3109	2.00958	1.6958
Chr1	1701116	AT1G05675	1.49978	0.717108	0	0.00947377
Chr1	1703092	AT1G05680	0.0437619	0.0305153	0	0
Chr1	1707011	AT1G05690	2.69597	2.02926	2.59013	2.07476
Chr1	1709796	AT1G05700	0.121732	0.0305153	0.0446574	0.0189475
Chr1	1714950	AT1G05710	1.95546	1.08329	0.937805	1.08948
Chr1	1717447	AT1G05720	10.7691	6.08779	6.02874	6.03479
Chr1	1718555	AT1G05730	1.20095	0.350925	0.937805	1.19369
Chr1	1720674	AT1G05740	0.110197	0.0152576	0.0446574	0.0663164
Chr1	1721509	AT1G05750	1.51884	2.33442	1.11643	0.975798
Chr1	1723734	AT1G05760	0	0	0	0
Chr1	1725388	AT1G05770	0.703663	0.244122	0.178629	0.208423
Chr1	1726608	AT1G05780	6.42869	2.67008	2.18821	1.72423
Chr1	1730249	AT1G05785	2.32564	2.10555	0.401916	1.06106
Chr1	1732871	AT1G05790	4.15185	9.03251	4.46574	4.23477
Chr1	1741204	AT1G05800	0	0.0152576	0	0
Chr1	1744773	AT1G05805	18.5962	24.1376	0.580546	0.65369
Chr1	1748314	AT1G05810	11.6626	3.53977	10.8517	12.1075
Chr1	1749682	AT1G05820	0.763426	1.007	5.98409	4.48109
Chr1	1754244	AT1G05830	3.79768	13.7013	2.94739	3.30634
Chr1	1762224	AT1G05835	5.2185	0.488244	0.401916	0.464215
Chr1	1762734	AT1G05840	5.66195	9.5055	11.343	9.30324
Chr1	1766503	AT1G05850	216.311	220.152	354.445	331.8
Chr1	1769014	AT1G05860	3.79685	3.58554	2.90273	2.97476
Chr1	1771457	AT1G05870	16.2361	8.87994	1.07178	1.30738
Chr1	1775643	AT1G05880	0.048093	0.0152576	0	0
Chr1	1779256	AT1G05890	9.19645	20.491	44.0768	40.4909
Chr1	1784803	AT1G05894	0.187979	0.106803	0	0.15158
Chr1	1786856	AT1G05900	6.2283	7.65933	2.81341	3.27792
Chr1	1790224	AT1G05910	2.89794	8.52901	7.45778	8.41271
Chr1	1796778	AT1G05920	0	0	0.0446574	0
Chr1	1798901	AT1G05925	0	0	0	0
Chr1	1799418	AT1G05930	0	0	0	0
Chr1	1801162	AT1G05940	16.2416	21.5285	15.4514	13.5285
Chr1	1804401	AT1G05950	1.61832	1.2969	0.84849	0.918955
Chr1	1807973	AT1G05960	5.44802	18.7364	13.04	13.5285
Chr1	1816056	AT1G05970	6.50668	2.27339	4.06382	4.95478
Chr1	1817400	AT1G05980	0	0	0	0
Chr1	1818447	AT1G05990	0	0	0	0
Chr1	1820308	AT1G06000	8.42704	3.95172	0.84849	0.615795
Chr1	1820977	AT1G06002	0.0743627	0.0305153	0	0
Chr1	1822618	AT1G06010	9.38755	3.11256	8.44024	7.83481
Chr1	1824548	AT1G06020	0.270349	0.152576	0	0.0473688
Chr1	1826880	AT1G06030	0	0.0305153	3.61725	3.67582
Chr1	1828413	AT1G06040	122.469	87.3346	50.6414	50.4573
Chr1	1830605	AT1G06050	4.19852	2.92946	0.759175	0.80527
Chr1	1832943	AT1G06060	9.23032	6.9117	4.06382	3.97898
Chr1	1834829	AT1G06070	4.71632	5.46223	7.10052	7.56007
Chr1	1843568	AT1G06080	1.66364	1.19009	0.982462	0.748428
Chr1	1847883	AT1G06090	0.231962	0.0305153	0.0893147	0.00947377
Chr1	1851530	AT1G06100	0.375959	0.0305153	0.401916	0.255792
Chr1	1853077	AT1G06110	13.3934	11.5958	10.0926	9.73903
Chr1	1855943	AT1G06120	0	0	0	0.0189475
Chr1	1857767	AT1G06130	9.47017	12.7706	17.1931	16.2759
Chr1	1862197	AT1G06135	0	0	0	0
Chr1	1863544	AT1G06137	0	0	0	0
Chr1	1864796	AT1G06140	0.668022	0.488244	0.0446574	0.0284213
Chr1	1874885	AT1G06148	0.132379	0.0915458	0	0
Chr1	1868989	AT1G06149	0	0	0	0
Chr1	1867015	AT1G06150	0.386258	1.06803	2.45615	1.85686
Chr1	1883004	AT1G06160	4.36405	0.64082	0.178629	0.312634
Chr1	1884981	AT1G06170	0.146086	0.0457729	0.0893147	0.104211
Chr1	1889408	AT1G06180	2.11925	0.335668	0.0446574	0.293687
Chr1	1892273	AT1G06190	46.6129	37.9457	70.1121	69.7743
Chr1	1894336	AT1G06200	19.0352	19.484	27.7769	28.0802
Chr1	1897203	AT1G06210	11.0634	8.04077	7.77038	7.06743
Chr1	1899964	AT1G06220	9.06586	23.1	44.2554	41.7604
Chr1	1905975	AT1G06225	0	0	0	0
Chr1	1906963	AT1G06230	9.09589	18.6296	24.8742	24.6223
Chr1	1911122	AT1G06240	5.54293	6.53026	4.68902	4.93583
Chr1	1913256	AT1G06250	0.768491	0.701851	0.267944	0.378951
Chr1	1916430	AT1G06260	0	0	0	0
Chr1	1914943	AT1G06265	1.62194	1.43422	0.0446574	0.0757901
Chr1	1918088	AT1G06270	1.84146	1.09855	0.446574	0.341056
Chr1	1920307	AT1G06280	0	0	0	0.0473688
Chr1	1922352	AT1G06290	11.015	22.0168	12.4594	11.7001
Chr1	1926791	AT1G06310	0.0201833	0.0152576	0	0
Chr1	1930523	AT1G06320	0	0	0.0893147	0.0189475
Chr1	1931671	AT1G06330	0	0	0	0
Chr1	1933284	AT1G06340	0	0.0152576	0	0
Chr1	1935293	AT1G06350	3.25573	0.0457729	0.401916	0.407372
Chr1	1938963	AT1G06360	15.2019	3.14307	0.491231	0.720006
Chr1	1945124	AT1G06380	4.92473	2.12081	1.38438	1.46843
Chr1	1946788	AT1G06390	12.5962	19.5298	10.8517	11.0085
Chr1	1950844	AT1G06400	17.3046	12.2671	22.9539	23.296
Chr1	1954850	AT1G06410	19.3659	40.6768	16.4339	15.717
Chr1	1958923	AT1G06420	0.820023	0.0915458	0.535888	0.341056
Chr1	1960058	AT1G06430	44.2885	60.9847	108.517	102.61
Chr1	1963380	AT1G06440	1.17254	0.717108	0.0893147	0.142107
Chr1	1965840	AT1G06450	5.58179	3.41771	1.02712	0.710533
Chr1	1967087	AT1G06460	104.341	127.004	45.3272	38.6151
Chr1	1969729	AT1G06470	10.1203	13.2436	11.9235	11.8612
Chr1	1973834	AT1G06475	1.9015	0.289895	0.446574	0.521057
Chr1	1978084	AT1G06480	0	0	0	0
Chr1	1978762	AT1G06490	0.17088	1.96823	0.759175	0.824218
Chr1	1989479	AT1G06500	12.8652	4.77564	1.78629	2.16949
Chr1	1992333	AT1G06510	25.1205	12.2061	7.36846	8.32744
Chr1	1990634	AT1G06515	8.07745	4.31791	1.02712	1.59159
Chr1	1993978	AT1G06520	0.295116	0.442471	0.0893147	0.180002
Chr1	2001594	AT1G06530	26.2582	16.2494	8.57421	11.1885
Chr1	2002877	AT1G06540	0	0	0	0.00947377
Chr1	2003627	AT1G06550	11.0963	10.5278	3.43862	4.68952
Chr1	2007615	AT1G06560	3.36251	4.83667	14.469	13.737
Chr1	2011885	AT1G06570	10.4963	9.42921	21.0783	19.4686
Chr1	2014003	AT1G06580	1.50118	1.02226	0.133972	0.0568426
Chr1	2016308	AT1G06590	0.904637	2.77689	0.803833	0.682111
Chr1	2025356	AT1G06610	0	0	0	0
Chr1	2025601	AT1G06620	3.18451	1.05278	0.803833	0.72948
Chr1	2027739	AT1G06630	6.78851	9.21561	11.3876	10.1559
Chr1	2032338	AT1G06640	74.3071	32.4987	36.3064	37.6677
Chr1	2034156	AT1G06645	8.80642	5.66058	2.63478	2.86108
Chr1	2035839	AT1G06650	33.8649	27.2806	15.898	15.6412
Chr1	2037311	AT1G06660	0.500675	0.488244	0.0446574	0.236844
Chr1	2040433	AT1G06670	4.3765	15.4407	22.7306	20.8328
Chr1	2047825	AT1G06680	3278.74	2453.49	1317.35	1326.68
Chr1	2049602	AT1G06690	20.2358	27.4637	13.7098	12.4391
Chr1	2052481	AT1G06700	22.633	25.3582	34.5648	34.3329
Chr1	2056575	AT1G06710	1.87008	2.1971	1.16109	1.10843
Chr1	2060444	AT1G06720	3.46876	8.75788	31.5281	31.9076
Chr1	2067529	AT1G06730	3.95815	4.62306	9.1101	7.97691
Chr1	2070737	AT1G06740	1.12541	1.20535	1.16109	0.966324
Chr1	2072979	AT1G06750	0	0	0	0.0284213
Chr1	2076504	AT1G06760	111.292	49.45	0.446574	0.255792
Chr1	2078911	AT1G06770	1.82564	2.68534	1.56301	1.76212
Chr1	2083311	AT1G06780	1.90509	4.01276	2.36684	2.32107
Chr1	2087232	AT1G06790	3.3152	2.8074	4.55505	4.52846
Chr1	2089417	AT1G06800	3.57741	2.95998	1.60767	1.61054
Chr1	2091738	AT1G06810	0	0.0305153	0	0.0568426
Chr1	2092946	AT1G06820	14.1399	19.1025	5.09094	5.43794
Chr1	2097151	AT1G06830	22.2144	4.66883	1.78629	2.01791
Chr1	2097747	AT1G06840	2.0265	4.94347	2.94739	4.07372
Chr1	2105048	AT1G06850	4.27833	2.86843	1.11643	0.966324
Chr1	2107398	AT1G06860	0	0	0	0
Chr1	2108593	AT1G06870	5.76061	6.11831	8.75284	7.54112
Chr1	2111148	AT1G06880	0	0	0	0
Chr1	2111363	AT1G06890	14.9114	18.2481	12.638	12.4864
Chr1	2114927	AT1G06900	6.45871	16.9817	18.6668	18.6444
Chr1	2120991	AT1G06910	2.28429	1.93772	0.223287	0.341056
Chr1	2124854	AT1G06920	0	0	0	0
Chr1	2126749	AT1G06923	0	0	0.0446574	0.0378951
Chr1	2127704	AT1G06925	0	0	0	0
Chr1	2128843	AT1G06930	0.067284	0	0	0
Chr1	2130142	AT1G06950	24.6301	81.4147	87.3051	78.746
Chr1	2135851	AT1G06960	7.99824	4.51626	1.60767	2.15055
Chr1	2138109	AT1G06970	0	0	0.133972	0.0284213
Chr1	2143031	AT1G06980	2.83444	1.34267	0	0.0378951
Chr1	2148387	AT1G06990	0	0	0	0
Chr1	2150194	AT1G07000	9.68687	6.94222	1.20575	1.59159
Chr1	2152852	AT1G07010	21.974	24.9004	45.8185	45.7583
Chr1	2155213	AT1G07020	12.8508	2.60905	1.20575	1.50633
Chr1	2157658	AT1G07025	0	0	0	0
Chr1	2158420	AT1G07030	6.61968	6.3014	12.5487	13.197
Chr1	2160938	AT1G07040	11.8397	13.8692	3.92985	3.47687
Chr1	2164188	AT1G07050	36.5523	18.6906	0.491231	0.416846
Chr1	2165517	AT1G07051	0	0	0	0
Chr1	2167107	AT1G07060	0	0.0305153	0	0.0189475
Chr1	2168564	AT1G07070	22.2921	5.23337	4.73368	4.86952
Chr1	2169982	AT1G07080	29.5782	29.5845	34.1629	35.0908
Chr1	2173952	AT1G07090	9.58261	3.79915	0.312602	0.284213
Chr1	2177885	AT1G07100	0	0	0	0
Chr1	2178104	AT1G07110	18.3043	61.2441	22.3287	22.7749
Chr1	2184347	AT1G07119	0.191538	0.137319	0.267944	0.208423
Chr1	2184759	AT1G07120	0.115281	0.0305153	0.133972	0.0568426
Chr1	2187621	AT1G07128	0.263726	0.0305153	0	0.00947377
Chr1	2187776	AT1G07130	0.950553	0.289895	0.0893147	0.312634
Chr1	2189928	AT1G07135	85.1957	29.2946	0.0446574	0.113685
Chr1	2191723	AT1G07140	62.944	55.8429	117.494	112.387
Chr1	2193941	AT1G07150	0.678275	1.14432	0.0446574	0.0189475
Chr1	2197908	AT1G07160	0.15212	0.0915458	0.0446574	0
Chr1	2200123	AT1G07170	14.522	4.05853	18.6668	18.5496
Chr1	2202330	AT1G07175	0	0.0305153	0	0
Chr1	2204320	AT1G07180	10.1724	16.4019	23.3558	21.2497
Chr1	2208013	AT1G07190	0	0	0	0.00947377
Chr1	2208719	AT1G07200	3.85806	7.62881	9.91393	9.89061
Chr1	2215223	AT1G07210	15.3556	7.27789	23.3111	22.5191
Chr1	2216925	AT1G07220	3.89819	5.53852	1.78629	1.64844
Chr1	2220253	AT1G07230	9.74373	13.4877	15.5408	16.2949
Chr1	2223691	AT1G07240	15.5368	12.8011	1.83095	2.59581
Chr1	2225900	AT1G07250	17.4728	17.6683	3.70656	3.81793
Chr1	2227594	AT1G07260	0.851874	0.32041	0.133972	0.255792
Chr1	2229757	AT1G07270	0.178281	0.381441	0	0.0284213
Chr1	2238087	AT1G07280	36.1949	69.3764	17.729	16.5128
Chr1	2242256	AT1G07290	0.579906	0.396698	0.357259	0.170528
Chr1	2245758	AT1G07300	6.57806	2.57854	0.312602	0.672638
Chr1	2247509	AT1G07310	15.8553	12.908	5.09094	5.37163
Chr1	2249133	AT1G07320	259.099	188.584	214.623	225.694
Chr1	2251131	AT1G07330	0.171089	0.0915458	2.81341	2.14107
Chr1	2254822	AT1G07340	0	0	0	0.00947377
Chr1	2257425	AT1G07350	13.7545	13.5335	305.724	307.642
Chr1	2260389	AT1G07360	14.2155	16.0358	8.52956	8.2706
Chr1	2263140	AT1G07370	12.2494	5.508	3.12602	2.74739
Chr1	2264829	AT1G07380	1.91189	3.90595	1.96492	1.64844
Chr1	2269893	AT1G07390	0.397668	1.57154	0.312602	0.303161
Chr1	2274943	AT1G07400	7.3839	0.0457729	1117.6	1415.33
Chr1	2276053	AT1G07410	2.47869	0.350925	8.03833	9.12324
Chr1	2277807	AT1G07420	13.967	16.2341	5.1356	5.3811
Chr1	2280835	AT1G07430	0.210663	0.167834	0.0893147	0.198949
Chr1	2286149	AT1G07440	69.2672	37.9762	23.4451	22.7181
Chr1	2287926	AT1G07450	1.29033	1.15958	0.178629	0.113685
Chr1	2290201	AT1G07460	0	0	0	0
Chr1	2291457	AT1G07470	4.71568	6.62181	2.94739	2.82318
Chr1	2294566	AT1G07473	0.0758129	0	0	0.0189475
Chr1	2295751	AT1G07476	0	0	0	0
Chr1	2296023	AT1G07480	5.5014	8.75788	5.89477	5.73163
Chr1	2301375	AT1G07485	0.187601	0.0610305	0	0.0189475
Chr1	2301380	AT1G07490	0	0	0	0
Chr1	2304766	AT1G07500	0.264058	0	9.82462	12.0696
Chr1	2305378	AT1G07510	5.35817	10.5125	11.0304	11.3685
Chr1	2309564	AT1G07520	3.18495	3.84492	0.893147	0.862113
Chr1	2313582	AT1G07530	8.07128	10.8634	11.209	11.1033
Chr1	2318433	AT1G07540	0	0	0.133972	0.00947377
Chr1	2322653	AT1G07550	0	0	0	0.00947377
Chr1	2327320	AT1G07560	0	0	0	0
Chr1	2331170	AT1G07570	3.07913	2.36493	2.90273	3.09792
Chr1	2334822	AT1G07580	0	0	0	0
Chr1	2336523	AT1G07590	319.134	194.397	88.5109	95.6566
Chr1	2338904	AT1G07600	0	0	0	0
Chr1	2341542	AT1G07610	59.4971	10.3904	1.42904	1.34528
Chr1	2342198	AT1G07615	2.70045	2.22761	6.29669	7.32322
Chr1	2344390	AT1G07620	0.856142	1.28164	0.223287	0.189475
Chr1	2349097	AT1G07630	5.50095	7.11005	1.38438	1.07054
Chr1	2354354	AT1G07640	8.03241	8.95623	6.78792	4.88846
Chr1	2367437	AT1G07645	0	0	0	0
Chr1	2359549	AT1G07650	8.13319	23.1458	3.17067	3.85582
Chr1	2368837	AT1G07660	24.0272	7.07954	5.22491	5.79795
Chr1	2370052	AT1G07670	7.13303	17.3327	49.9269	49.2541
Chr1	2376012	AT1G07680	0	0	0	0
Chr1	2378076	AT1G07690	0	0	0	0
Chr1	2379647	AT1G07700	47.0446	29.7219	34.3415	33.3856
Chr1	2382251	AT1G07702	0	0	0	0
Chr1	2381615	AT1G07705	4.59521	9.97849	2.94739	3.48635
Chr1	2386275	AT1G07710	0.408973	0.32041	0.223287	0.113685
Chr1	2390655	AT1G07720	11.6366	12.2824	1.60767	1.41159
Chr1	2394801	AT1G07725	0	0.0152576	0	0
Chr1	2395451	AT1G07728	0.184729	0.152576	0.0893147	0.0852639
Chr1	2397527	AT1G07730	0	0	0	0
Chr1	2397442	AT1G07740	1.00421	1.26638	0.133972	0.274739
Chr1	2400589	AT1G07745	3.37009	2.67008	1.11643	1.03264
Chr1	2403558	AT1G07747	0	0	0	0
Chr1	2404037	AT1G07750	12.4825	9.5055	2.94739	2.1316
Chr1	2406834	AT1G07760	0	0	0	0
Chr1	2408203	AT1G07770	199.966	52.6541	147.861	137.673
Chr1	2410056	AT1G07780	13.1888	8.74262	5.85011	15.1675
Chr1	2412980	AT1G07790	38.8325	8.16283	1.96492	1.93265
Chr1	2414286	AT1G07795	0	0	0	0.00947377
Chr1	2415041	AT1G07800	0	0	0	0
Chr1	2416265	AT1G07810	5.26529	12.4044	19.6046	19.9707
Chr1	2421216	AT1G07820	75.4317	18.416	7.27915	8.97166
Chr1	2422241	AT1G07830	7.96749	3.78389	12.7273	13.3485
Chr1	2424054	AT1G07840	5.47099	5.32491	5.4482	5.03057
Chr1	2426745	AT1G07850	0	0	0.66986	0.492636
Chr1	2428911	AT1G07860	0	0	0	0
Chr1	2428773	AT1G07870	2.06687	2.09029	5.31423	5.00215
Chr1	2434030	AT1G07880	2.86685	1.9072	0.267944	0.303161
Chr1	2436467	AT1G07885	0.426679	0.0305153	0.133972	0.0663164
Chr1	2437330	AT1G07890	299.62	310.737	327.16	326.191
Chr1	2442622	AT1G07900	0.207848	0.350925	0.0446574	0.123159
Chr1	2443971	AT1G07901	1.84146	0.167834	0	0.0378951
Chr1	2445470	AT1G07910	1.93719	9.16983	10.8517	10.7811
Chr1	2454846	AT1G07920	176.79	178.209	341.182	329.062
Chr1	2458244	AT1G07930	124.944	134.389	386.956	359.596
Chr1	2462953	AT1G07940	165.05	166.781	304.653	288.344
Chr1	2465770	AT1G07950	14.2522	3.61606	4.24245	3.98846
Chr1	2467161	AT1G07960	15.3433	7.50675	11.5663	11.3117
Chr1	2469286	AT1G07970	3.37104	4.74512	7.41312	8.11902
Chr1	2473165	AT1G07980	7.42644	4.86718	8.93147	8.34639
Chr1	2475405	AT1G07985	0.373202	0.0610305	0.357259	0.236844
Chr1	2477157	AT1G07990	5.8966	17.0428	8.35093	8.43165
Chr1	2483240	AT1G08000	3.48192	2.33442	2.18821	1.68633
Chr1	2485344	AT1G08005	0.419014	0	0	0.0473688
Chr1	2485906	AT1G08010	5.08072	4.01276	1.29506	1.75265
Chr1	2489501	AT1G08030	4.44229	6.9117	3.17067	2.80424
Chr1	2494123	AT1G08032	0	0	0	0
Chr1	2494402	AT1G08035	0.0936751	0.0610305	0.0446574	0
Chr1	2495342	AT1G08040	6.27774	8.80365	2.32218	2.50107
Chr1	2498836	AT1G08050	1.10729	1.81566	0.178629	0.312634
Chr1	2501742	AT1G08060	1.83515	9.99374	5.18025	5.53268
Chr1	2511647	AT1G08065	0	0	0	0
Chr1	2514192	AT1G08070	0.608985	0.884942	0.937805	0.852639
Chr1	2516991	AT1G08080	0.0450002	0.0152576	0	0.0189475
Chr1	2524076	AT1G08090	0.234592	0.167834	0	0.0189475
Chr1	2527170	AT1G08100	0	0	0	0
Chr1	2531695	AT1G08105	0.158469	0.0915458	0.0446574	0.0284213
Chr1	2535328	AT1G08110	34.1677	32.3309	52.8743	53.8963
Chr1	2538076	AT1G08115	0.869259	0.0610305	0	0.0757901
Chr1	2538615	AT1G08120	0	0.0762881	0.446574	0.464215
Chr1	2539614	AT1G08125	7.74359	6.17934	5.26957	5.22005
Chr1	2542702	AT1G08130	3.05575	8.05603	2.45615	2.69055
Chr1	2548819	AT1G08135	0	0	0	0
Chr1	2552036	AT1G08140	0	0	0	0
Chr1	2556343	AT1G08150	0	0	0	0.0757901
Chr1	2559487	AT1G08160	2.67373	2.04452	0.223287	0.132633
Chr1	2561627	AT1G08165	2.68619	0.396698	0	0
Chr1	2562941	AT1G08170	0	0	0	0
Chr1	2564572	AT1G08180	4.71601	0.96123	0	0.123159
Chr1	2567475	AT1G08190	11.8596	32.6818	12.0128	15.0633
Chr1	2573848	AT1G08200	53.2018	59.6726	58.9031	57.0226
Chr1	2577020	AT1G08210	4.64073	4.62306	17.0591	15.7833
Chr1	2581022	AT1G08220	2.21999	1.60205	1.33972	1.28843
Chr1	2583654	AT1G08230	1.94753	2.07504	2.63478	3.8653
Chr1	2588525	AT1G08240	0	0	0	0
Chr1	2588857	AT1G08250	4.74902	3.03627	0.803833	0.701059
Chr1	2590944	AT1G08260	0.719586	5.43171	1.02712	0.947377
Chr1	2606269	AT1G08270	1.13046	0.549275	0.223287	0.170528
Chr1	2608408	AT1G08280	3.05083	1.15958	0.357259	0.587374
Chr1	2609996	AT1G08290	0.301804	0.518759	0.312602	0.540005
Chr1	2614774	AT1G08300	1.34801	1.54102	8.61887	7.12427
Chr1	2618647	AT1G08310	0.31014	0.396698	0	0
Chr1	2620335	AT1G08315	5.89875	3.08204	0.357259	0.388424
Chr1	2621904	AT1G08320	0	0	0	0.0378951
Chr1	2631068	AT1G08340	0.271674	0.366183	1.11643	0.72948
Chr1	2632810	AT1G08350	2.36932	3.37194	2.32218	2.14107
Chr1	2636011	AT1G08360	138.922	66.0808	166.572	165.185
Chr1	2638181	AT1G08370	10.2619	9.78014	8.1723	8.60218
Chr1	2640813	AT1G08380	3756.26	1676.75	345.067	379.908
Chr1	2642214	AT1G08390	9.53912	3.67709	2.23287	2.26423
Chr1	2643330	AT1G08400	2.27646	1.84617	1.16109	1.20317
Chr1	2646189	AT1G08410	4.51878	5.08079	14.0671	13.4243
Chr1	2649537	AT1G08420	5.30606	23.4052	23.5344	22.0739
Chr1	2658716	AT1G08430	0	0.122061	0.0446574	0.0663164
Chr1	2663027	AT1G08440	0.0604277	0	0	0.0568426
Chr1	2667798	AT1G08450	16.8358	39.09	20.0958	21.3539
Chr1	2672451	AT1G08460	12.7286	12.9842	21.9268	22.8128
Chr1	2675813	AT1G08465	3.79151	3.84492	5.71614	6.319
Chr1	2682127	AT1G08470	9.50501	6.88119	2.7241	2.50107
Chr1	2684234	AT1G08480	40.6634	19.8044	16.0767	16.9012
Chr1	2685659	AT1G08490	16.3022	19.3162	34.1629	35.8961
Chr1	2689016	AT1G08500	1.56407	0.213607	0.223287	0.189475
Chr1	2691080	AT1G08510	27.8458	45.2846	12.9506	13.3201
Chr1	2696412	AT1G08520	60.634	147.495	62.0737	63.1237
Chr1	2701226	AT1G08530	6.64109	5.96573	0.84849	1.24106
Chr1	2703336	AT1G08540	29.9524	55.9955	30.233	30.6476
Chr1	2706924	AT1G08550	65.976	72.2601	18.7561	17.4602
Chr1	2709632	AT1G08560	16.1271	3.47874	5.4482	4.66109
Chr1	2712883	AT1G08570	35.309	21.6048	31.8407	29.6718
Chr1	2715079	AT1G08580	23.1843	7.68984	9.06544	8.53586
Chr1	2718778	AT1G08590	0.121944	0.213607	0.133972	0.142107
Chr1	2718875	AT1G08592	0	0	0	0
Chr1	2723824	AT1G08600	2.06588	10.6346	8.39558	9.57798
Chr1	2733657	AT1G08610	4.17522	3.28039	5.85011	5.39057
Chr1	2736774	AT1G08620	2.51486	10.3447	3.12602	3.31582
Chr1	2743761	AT1G08630	0.0665481	0	0.267944	0.189475
Chr1	2748398	AT1G08640	45.1924	47.1918	49.7483	46.8288
Chr1	2752154	AT1G08650	20.3737	19.1941	6.02874	6.25269
Chr1	2757041	AT1G08660	13.6748	13.9455	4.86765	5.35268
Chr1	2760346	AT1G08670	0	0	0	0
Chr1	2762584	AT1G08680	4.17681	11.9009	4.86765	4.65162
Chr1	2769056	AT1G08695	0	0	0	0
Chr1	2769815	AT1G08700	9.85212	8.52901	25.4547	24.8307
Chr1	2771633	AT1G08710	7.12393	3.494	6.11806	6.07269
Chr1	2774030	AT1G08720	4.13183	10.9855	7.32381	7.60744
Chr1	2779963	AT1G08730	0.0577354	0.106803	0.0893147	0.0473688
Chr1	2790290	AT1G08735	0	0	0	0
Chr1	2795643	AT1G08740	0	0	0	0
Chr1	2801067	AT1G08750	3.38785	5.1113	2.7241	2.71897
Chr1	2805371	AT1G08760	3.55259	4.8977	1.56301	1.46843
Chr1	2808883	AT1G08770	10.2857	4.501	3.0367	3.05055
Chr1	2809778	AT1G08780	12.5787	4.97399	2.14355	2.43476
Chr1	2811989	AT1G08790	0	0	0	0
Chr1	2813061	AT1G08800	3.50796	9.85643	2.14355	1.76212
Chr1	2819065	AT1G08810	9.36512	4.47048	1.96492	1.50633
Chr1	2821552	AT1G08820	6.67237	11.1381	5.67149	6.30006
Chr1	2827061	AT1G08830	176.925	123.449	179.433	190.015
Chr1	2829105	AT1G08840	0.680025	2.18184	1.20575	0.767375
Chr1	2838789	AT1G08845	2.7292	2.34967	2.23287	2.38739
Chr1	2842153	AT1G08860	0	0.0152576	0	0.00947377
Chr1	2846536	AT1G08870	0	0	0	0
Chr1	2846949	AT1G08880	84.8585	19.2704	14.2457	13.0359
Chr1	2848348	AT1G08890	5.22763	6.78964	3.25999	3.81793
Chr1	2852454	AT1G08900	11.3223	14.3574	1.96492	2.19791
Chr1	2856227	AT1G08910	4.45928	8.4985	7.68107	7.36112
Chr1	2867259	AT1G08920	6.59173	7.62881	5.40354	4.66109
Chr1	2873465	AT1G08930	28.0453	49.5263	21.8821	20.8423
Chr1	2877692	AT1G08940	2.41621	2.01401	0.84849	0.80527
Chr1	2879303	AT1G08950	0	0	0	0
Chr1	2879642	AT1G08960	3.51363	4.48574	1.33972	1.1558
Chr1	2882524	AT1G08970	18.5263	12.4044	5.53751	5.9211
Chr1	2884411	AT1G08980	41.7508	38.9222	26.0352	25.1244
Chr1	2887285	AT1G08985	0	0	0	0
Chr1	2888753	AT1G08990	0	0	0.0446574	0
Chr1	2891037	AT1G09000	0.641511	0.9002	0.66986	0.596847
Chr1	2895166	AT1G09010	13.9353	30.7441	8.21695	8.00533
Chr1	2899914	AT1G09020	7.65288	17.3479	9.51202	8.34639
Chr1	2907124	AT1G09026	0	0	0	0
Chr1	2908611	AT1G09030	0	0	0	0
Chr1	2911317	AT1G09040	0.915275	1.64782	0.446574	0.540005
Chr1	2918031	AT1G09050	1.56698	1.86143	0.535888	1.08948
Chr1	2921064	AT1G09060	7.23883	16.2951	13.8438	13.6043
Chr1	2927703	AT1G09070	146.921	87.3957	135.178	143.622
Chr1	2929217	AT1G09080	0.480014	0.701851	1.02712	0.738954
Chr1	2932739	AT1G09090	0	0	0	0.0378951
Chr1	2936528	AT1G09100	8.20297	7.67459	14.5583	14.0306
Chr1	2939417	AT1G09110	0	0	0	0
Chr1	2939570	AT1G09130	66.8087	86.3887	49.525	46.6109
Chr1	2942564	AT1G09140	18.0243	23.6951	190.464	196.202
Chr1	2946229	AT1G09150	10.6038	11.55	17.9076	19.0896
Chr1	2949676	AT1G09155	0.213177	0.0305153	0.133972	0.198949
Chr1	2951665	AT1G09157	0.287176	0.0152576	0.223287	0.350529
Chr1	2952771	AT1G09160	10.0718	10.4972	13.2632	13.017
Chr1	2956589	AT1G09170	0.1121	0.213607	0.0446574	0.0473688
Chr1	2964152	AT1G09176	0.154813	0.0152576	0	0.00947377
Chr1	2965023	AT1G09180	3.53932	0.96123	0.0446574	0.0568426
Chr1	2966120	AT1G09190	1.40126	1.26638	1.11643	0.824218
Chr1	2967940	AT1G09195	2.71405	3.73812	0.267944	0.341056
Chr1	2971593	AT1G09200	91.5684	17.2869	0.580546	0.625269
Chr1	2972842	AT1G09210	35.9904	50.0908	145.002	141.728
Chr1	2977792	AT1G09220	1.12863	0.854427	0.0446574	0.0568426
Chr1	2979520	AT1G09230	7.14632	9.35292	3.88519	3.4674
Chr1	2984881	AT1G09240	11.3171	12.6943	0.357259	0.341056
Chr1	2986939	AT1G09245	0	0	0	0
Chr1	2989378	AT1G09250	14.9386	5.78264	0.0893147	0.132633
Chr1	2993404	AT1G09260	0	0	0	0
Chr1	2994369	AT1G09270	12.2407	17.7141	18.1309	16.0959
Chr1	2998100	AT1G09280	4.67953	5.37068	6.47532	6.499
Chr1	3001517	AT1G09290	5.95336	4.18059	1.42904	1.77159
Chr1	3003495	AT1G09300	1.85395	3.46348	1.74164	1.80949
Chr1	3009055	AT1G09310	866.761	313.132	50.0609	52.712
Chr1	3009941	AT1G09320	2.398	2.65483	2.05424	2.28318
Chr1	3012762	AT1G09330	17.276	11.9772	16.8805	15.8496
Chr1	3015328	AT1G09340	308.363	412.719	271.338	255.375
Chr1	3019819	AT1G09350	1.68251	1.64782	0.357259	0.397898
Chr1	3021802	AT1G09360	0	0	0	0
Chr1	3024896	AT1G09370	0.259649	0.0305153	0	0
Chr1	3026135	AT1G09380	0.0204966	0	0	0
Chr1	3031203	AT1G09390	6.97106	9.94797	0.267944	0.50211
Chr1	3033512	AT1G09400	0.229578	0.0457729	0	0
Chr1	3035443	AT1G09410	0.594972	0.610305	0.0893147	0.0473688
Chr1	3037754	AT1G09415	24.0741	5.88944	5.7608	6.139
Chr1	3038462	AT1G09420	0.984701	1.32741	0.580546	0.710533
Chr1	3038631	AT1G09421	0	0	0	0
Chr1	3041996	AT1G09430	17.7712	25.3429	28.9826	28.3929
Chr1	3045513	AT1G09440	4.05739	4.2111	2.32218	2.32107
Chr1	3049024	AT1G09450	0.393697	0.472986	0.178629	0.123159
Chr1	3053901	AT1G09460	1.53476	0.549275	0.759175	0.587374
Chr1	3055231	AT1G09470	2.68893	0.915458	0.714518	1.14633
Chr1	3057975	AT1G09480	0.677349	0.396698	0.0446574	0.0757901
Chr1	3060992	AT1G09483	0	0	0	0.00947377
Chr1	3064124	AT1G09490	17.7158	14.2659	6.386	6.07269
Chr1	3066699	AT1G09500	0.921213	0.823912	0.133972	0.104211
Chr1	3069385	AT1G09510	0	0	0	0
Chr1	3070946	AT1G09520	6.84541	3.55503	4.68902	4.97373
Chr1	3076582	AT1G09530	3.36033	4.40945	11.7895	11.3212
Chr1	3086159	AT1G09540	0.15967	0.0305153	0.0446574	0.0568426
Chr1	3089733	AT1G09550	0	0	0	0
Chr1	3093839	AT1G09560	24.2354	11.7941	14.2457	15.0159
Chr1	3095256	AT1G09570	11.9621	30.3016	67.5666	61.9869
Chr1	3101671	AT1G09575	4.57574	1.54102	0.178629	0.331582
Chr1	3104588	AT1G09580	7.07154	3.73812	3.84053	2.97476
Chr1	3106502	AT1G09590	94.329	31.4765	47.3368	47.1983
Chr1	3108617	AT1G09600	0.103629	0.0915458	0	0.0473688
Chr1	3111694	AT1G09610	0.296757	0.274637	0.223287	0.322108
Chr1	3112778	AT1G09620	22.8076	42.5535	69.7548	63.0858
Chr1	3117137	AT1G09625	0	0	0	0
Chr1	3118203	AT1G09630	8.32265	4.37894	1.02712	0.776849
Chr1	3119878	AT1G09640	62.3383	67.9575	166.751	159.993
Chr1	3122956	AT1G09645	12.6404	6.11831	3.30464	3.4674
Chr1	3125807	AT1G09650	0.28426	0.0915458	0.0446574	0.0284213
Chr1	3127771	AT1G09660	6.73852	9.99374	17.9076	18.1991
Chr1	3133095	AT1G09665	0	0	0	0
Chr1	3134107	AT1G09680	0.959618	0.839169	0.267944	0.473688
Chr1	3136188	AT1G09690	205.413	74.7776	206.138	211.132
Chr1	3137767	AT1G09700	3.40947	4.28739	21.0336	18.9096
Chr1	3140868	AT1G09710	1.8383	2.7006	12.1021	12.8559
Chr1	3144438	AT1G09720	0	0	0	0.0284213
Chr1	3147667	AT1G09730	4.26336	12.2824	6.02874	6.84953
Chr1	3154532	AT1G09740	9.63516	4.97399	5.18025	5.94953
Chr1	3157501	AT1G09750	117.008	88.4485	19.6492	17.8486
Chr1	3159125	AT1G09760	11.6671	11.7484	22.6859	21.6286
Chr1	3161841	AT1G09770	18.2743	34.2076	115.395	113.969
Chr1	3165370	AT1G09780	47.6863	54.3171	12.6827	10.4306
Chr1	3168482	AT1G09790	0	0	0	0
Chr1	3172108	AT1G09794	1.7042	1.02226	0.803833	0.710533
Chr1	3173534	AT1G09795	26.4688	42.9197	46.399	46.933
Chr1	3176883	AT1G09800	1.46359	1.25113	3.12602	3.14529
Chr1	3180936	AT1G09810	3.25615	3.76863	4.823	4.49057
Chr1	3187817	AT1G09812	0.458554	0.213607	0.0893147	0.104211
Chr1	3189369	AT1G09815	17.3135	4.04327	2.00958	1.62949
Chr1	3190288	AT1G09820	2.27107	1.93772	0.133972	0.0757901
Chr1	3192681	AT1G09830	12.7472	13.2284	31.1262	32.2392
Chr1	3195824	AT1G09840	8.31809	15.2729	3.75122	3.00318
Chr1	3201799	AT1G09850	10.2686	11.4737	27.9109	27.1897
Chr1	3204016	AT1G09860	0	0	0.267944	0.142107
Chr1	3205741	AT1G09870	6.2946	8.16283	8.4849	7.40849
Chr1	3208828	AT1G09880	0.02477	0.0762881	0	0.0568426
Chr1	3214237	AT1G09890	0.402766	0.57979	0.0893147	0.170528
Chr1	3218133	AT1G09900	7.63651	6.28614	6.02874	5.86426
Chr1	3220035	AT1G09910	4.06869	7.35418	1.16109	1.45896
Chr1	3224684	AT1G09920	12.7574	11.5958	5.18025	4.39583
Chr1	3227490	AT1G09930	0.0274091	0.0610305	0.0446574	0
Chr1	3230450	AT1G09932	1.89478	2.60905	0	0.0757901
Chr1	3234060	AT1G09935	0	0	0	0
Chr1	3236995	AT1G09940	8.03937	9.73436	9.33339	8.20428
Chr1	3240606	AT1G09950	0.34101	0.274637	3.3493	3.18319
Chr1	3244213	AT1G09960	0.702799	1.02226	2.00958	1.83791
Chr1	3252240	AT1G09970	13.5573	24.4732	25.0528	25.2097
Chr1	3256245	AT1G09980	5.74765	11.6873	3.88519	3.34424
Chr1	3262265	AT1G09995	3.01304	0.976488	0.535888	0.701059
Chr1	3263877	AT1G10000	0.384058	0.289895	0.133972	0.170528
Chr1	3265976	AT1G10010	0	0	0.0446574	0
Chr1	3269604	AT1G10020	9.10296	11.0007	6.386	5.3811
Chr1	3273825	AT1G10030	7.16447	4.36368	4.24245	4.8411
Chr1	3275891	AT1G10040	0.299253	0.289895	1.29506	1.54422
Chr1	3279270	AT1G10050	2.06005	4.65358	22.552	21.1076
Chr1	3284239	AT1G10060	4.46495	4.59255	0.66986	0.776849
Chr1	3288087	AT1G10070	2.084	0.9002	0.133972	0.113685
Chr1	3290311	AT1G10090	6.75148	20.7351	16.0767	14.5517
Chr1	3297324	AT1G10095	1.34611	1.54102	0.937805	1.43054
Chr1	3300697	AT1G10100	0.0883527	0	0	0
Chr1	3302742	AT1G10110	0.259168	0.106803	0.0893147	0.0378951
Chr1	3304039	AT1G10120	4.34676	4.501	2.27753	1.92317
Chr1	3310930	AT1G10130	2.57996	15.2729	6.47532	7.54112
Chr1	3322802	AT1G10140	8.81727	2.48699	1.33972	1.39264
Chr1	3325824	AT1G10150	15.246	11.8552	6.6986	5.84531
Chr1	3327637	AT1G10155	0.258848	0.106803	0.133972	0.170528
Chr1	3328971	AT1G10160	1.13541	3.55503	2.85807	2.58634
Chr1	3333595	AT1G10170	8.4775	17.5615	73.1934	72.1901
Chr1	3338303	AT1G10180	4.95438	6.94222	9.64599	8.34639
Chr1	3343686	AT1G10190	0	0	0	0
Chr1	3346390	AT1G10200	73.3454	41.2566	10.6731	10.7811
Chr1	3349219	AT1G10210	3.78245	3.34142	2.45615	2.36844
Chr1	3352159	AT1G10220	0.0778369	0.0457729	1.69698	1.80949
Chr1	3355571	AT1G10230	11.1001	2.60905	9.33339	9.83377
Chr1	3356680	AT1G10240	2.8584	3.53977	2.00958	1.61054
Chr1	3360087	AT1G10250	0.332424	0.0305153	0.0893147	0.0663164
Chr1	3360526	AT1G10260	0.194106	0	12.5487	11.2927
Chr1	3363504	AT1G10270	2.46227	2.91421	3.43862	3.37266
Chr1	3366493	AT1G10280	1.82872	2.04452	0.893147	0.795796
Chr1	3370558	AT1G10290	8.88753	26.3804	10.2265	9.85272
Chr1	3378142	AT1G10300	0.0335774	0.0305153	0.0893147	0.0284213
Chr1	3381601	AT1G10310	9.55997	9.93271	5.67149	5.93058
Chr1	3384164	AT1G10320	3.42478	6.1946	2.81341	2.87055
Chr1	3388747	AT1G10330	0.498755	0.503502	0.0893147	0.0568426
Chr1	3390322	AT1G10340	2.30243	3.03627	0.133972	0.161054
Chr1	3393407	AT1G10350	8.83184	6.74387	1.11643	1.39264
Chr1	3395558	AT1G10360	52.3595	25.6328	14.6923	15.6412
Chr1	3397081	AT1G10370	14.3019	7.14057	6.65395	6.23374
Chr1	3400606	AT1G10380	2.36238	2.65483	0.937805	0.937903
Chr1	3403224	AT1G10385	0	0	0.0446574	0.00947377
Chr1	3407024	AT1G10390	9.18734	28.608	58.3672	58.311
Chr1	3414852	AT1G10400	0	0	0.0446574	0.0663164
Chr1	3416680	AT1G10410	8.60798	10.4057	8.57421	8.86745
Chr1	3424186	AT1G10417	0.492031	0.396698	0	0.104211
Chr1	3428478	AT1G10430	11.2675	8.43747	3.79588	4.6232
Chr1	3431185	AT1G10440	0	0	0	0
Chr1	3431780	AT1G10450	3.19614	9.36818	9.1101	8.86745
Chr1	3438555	AT1G10455	0	0	0	0
Chr1	3439322	AT1G10460	0.911502	0.549275	0.580546	0.606321
Chr1	3442327	AT1G10470	71.0915	58.6198	7.41312	7.79691
Chr1	3449691	AT1G10480	0.182346	0	0	0.0284213
Chr1	3453228	AT1G10490	2.88724	8.1018	5.04628	5.04952
Chr1	3460000	AT1G10500	44.3884	26.0295	20.8996	20.4349
Chr1	3461635	AT1G10510	11.9688	25.6328	17.2824	17.517
Chr1	3465964	AT1G10520	0.170464	0.32041	1.33972	1.22212
Chr1	3469580	AT1G10522	17.2738	8.78839	25.1421	26.7918
Chr1	3471456	AT1G10530	0.633001	0.152576	0.0446574	0.0757901
Chr1	3474864	AT1G10540	0.159918	0.274637	0	0.0473688
Chr1	3479153	AT1G10550	0.381337	0.213607	0.0446574	0.180002
Chr1	3484580	AT1G10560	1.9951	1.70885	0	0
Chr1	3487584	AT1G10570	9.36036	10.1311	1.33972	1.47791
Chr1	3491281	AT1G10580	8.91787	10.2226	9.15476	8.71587
Chr1	3493940	AT1G10585	0.348714	0.381441	0.0446574	0.0663164
Chr1	3496928	AT1G10586	0.0278675	0	0	0
Chr1	3501145	AT1G10588	0	0	0	0
Chr1	3502004	AT1G10590	54.1791	24.3969	40.6382	39.5719
Chr1	3503704	AT1G10600	12.4539	7.61355	12.3254	11.198
Chr1	3506186	AT1G10610	3.87098	4.6078	2.0989	1.89475
Chr1	3509001	AT1G10620	0	0	0	0.00947377
Chr1	3512795	AT1G10630	30.9715	22.093	18.1309	18.1138
Chr1	3515365	AT1G10640	2.66256	2.65483	0.223287	0.322108
Chr1	3524018	AT1G10650	7.36424	5.15708	15.764	14.7317
Chr1	3527709	AT1G10652	0	0	0	0
Chr1	3530467	AT1G10657	19.5931	12.8927	1.47369	1.23159
Chr1	3532424	AT1G10660	9.59027	10.6956	15.9427	17.2044
Chr1	3535383	AT1G10670	59.763	69.3612	70.6033	66.8848
Chr1	3538470	AT1G10680	0	0	0	0
Chr1	3544991	AT1G10682	86.3029	11.1076	3.39396	3.78951
Chr1	3549992	AT1G10690	6.01351	1.98349	0	0.0473688
Chr1	3554104	AT1G10700	12.9217	13.0605	5.53751	4.91689
Chr1	3558358	AT1G10710	0.17088	0.122061	0	0.00947377
Chr1	3562180	AT1G10717	0	0	0	0
Chr1	3562952	AT1G10720	9.4488	6.68284	4.95697	4.39583
Chr1	3565463	AT1G10730	3.41417	2.79215	1.16109	0.890534
Chr1	3567905	AT1G10740	7.49139	9.44447	16.166	14.258
Chr1	3572710	AT1G10745	0	0	0	0
Chr1	3574312	AT1G10747	0	0	0	0
Chr1	3574807	AT1G10750	0.610638	0.457729	0.66986	0.824218
Chr1	3581034	AT1G10760	49.8187	376.543	41.5313	39.4393
Chr1	3591633	AT1G10770	3.95747	0.747624	0	0.0284213
Chr1	3592746	AT1G10780	2.52163	1.08329	0.0446574	0.123159
Chr1	3596360	AT1G10790	0.470581	0.167834	0.0893147	0.0568426
Chr1	3598158	AT1G10800	0.323212	0.0457729	0.178629	0.0757901
Chr1	3599271	AT1G10810	0.261427	0.183092	0.267944	0.161054
Chr1	3600910	AT1G10820	4.1824	8.01025	2.50081	2.15055
Chr1	3605576	AT1G10830	20.2954	16.8749	12.4147	12.6001
Chr1	3607631	AT1G10840	30.8822	31.095	73.1041	70.049
Chr1	3611747	AT1G10850	3.05196	3.32616	1.07178	1.45896
Chr1	3614513	AT1G10865	7.52469	4.63832	8.97613	7.77796
Chr1	3616610	AT1G10870	2.7998	7.47624	3.70656	4.42425
Chr1	3624035	AT1G10880	0	0	0	0
Chr1	3627726	AT1G10890	17.7298	22.8101	8.97613	9.40745
Chr1	3632234	AT1G10900	10.9377	31.1866	6.96655	6.79269
Chr1	3639878	AT1G10910	9.93114	19.1788	17.5057	17.1096
Chr1	3644420	AT1G10920	3.44861	5.37068	0.357259	0.208423
Chr1	3647894	AT1G10930	2.90958	9.96323	2.32218	2.19791
Chr1	3655777	AT1G10940	25.6074	36.8472	17.0591	16.0107
Chr1	3659209	AT1G10950	15.8562	36.3131	57.8313	57.2973
Chr1	3664386	AT1G10960	320.836	92.8732	836.968	848.887
Chr1	3665087	AT1G10970	3.2737	4.01276	33.8949	33.7361
Chr1	3667248	AT1G10980	0.369124	0.0457729	1.87561	1.57265
Chr1	3670278	AT1G10990	5.31166	0.808654	0.133972	0.0947377
Chr1	3671756	AT1G11000	1.83928	2.44122	0.446574	0.644216
Chr1	3676607	AT1G11010	0	0	0	0
Chr1	3676691	AT1G11020	6.87155	5.508	1.74164	1.78107
Chr1	3678775	AT1G11030	0	0	0	0
Chr1	3679225	AT1G11040	0	0	0	0
Chr1	3681888	AT1G11050	7.23989	10.1921	0.223287	0.312634
Chr1	3684568	AT1G11060	2.33295	4.53151	5.09094	4.81267
Chr1	3690212	AT1G11070	0.957171	1.5105	0.0893147	0.0378951
Chr1	3694672	AT1G11080	0.439833	0.122061	0.535888	0.322108
Chr1	3702608	AT1G11090	10.577	4.97399	0.446574	0.710533
Chr1	3703672	AT1G11100	0.186435	0.274637	7.94901	6.92532
Chr1	3710208	AT1G11110	0.0609807	0	0	0
Chr1	3712999	AT1G11112	0.760601	0.0457729	0	0.0378951
Chr1	3715184	AT1G11120	0.29484	0.122061	0.178629	0.161054
Chr1	3718783	AT1G11125	0.603236	0.0915458	0.0446574	0.0757901
Chr1	3722857	AT1G11130	2.11769	5.21811	5.04628	5.76005
Chr1	3727532	AT1G11145	0	0	0	0
Chr1	3728971	AT1G11150	1.92544	2.60905	0	0.104211
Chr1	3733139	AT1G11160	0.428016	0.442471	0.982462	0.72948
Chr1	3740765	AT1G11170	0.71586	1.22061	0.0446574	0.161054
Chr1	3744858	AT1G11175	35.8218	5.508	2.67944	2.15055
Chr1	3745774	AT1G11180	6.29192	7.39995	3.0367	3.48635
Chr1	3749510	AT1G11185	0.266573	0.0915458	0.0893147	0
Chr1	3750066	AT1G11190	0.515662	0.472986	0.0893147	0.132633
Chr1	3753365	AT1G11200	5.6878	5.64532	1.02712	0.994746
Chr1	3755677	AT1G11210	16.8979	9.15458	0.133972	0.170528
Chr1	3759862	AT1G11220	0.859252	0.457729	0.0446574	0.0473688
Chr1	3763268	AT1G11230	0	0	0.0446574	0
Chr1	3766754	AT1G11240	15.131	6.95748	16.166	16.1812
Chr1	3768724	AT1G11250	0.071258	0	0	0
Chr1	3777328	AT1G11260	20.4647	26.594	11.3876	11.5012
Chr1	3781235	AT1G11265	0	0	0	0
Chr1	3780429	AT1G11270	0.597259	1.81566	27.2856	28.5445
Chr1	3787334	AT1G11280	5.21555	7.18634	6.02874	5.81689
Chr1	3791454	AT1G11290	2.65036	3.14307	2.59013	2.17897
Chr1	3794238	AT1G11300	2.11621	4.11956	1.56301	1.47791
Chr1	3800738	AT1G11310	29.3543	60.0845	10.1372	9.71061
Chr1	3807128	AT1G11320	1.80246	1.44947	1.56301	1.44001
Chr1	3810093	AT1G11330	7.26835	10.9245	6.34135	4.86952
Chr1	3814116	AT1G11340	0.889517	1.57154	0.133972	0.284213
Chr1	3817591	AT1G11350	14.805	18.0345	10.7178	10.2222
Chr1	3821443	AT1G11360	11.1875	9.59705	3.21533	3.83688
Chr1	3824510	AT1G11362	0.612029	0	0	0
Chr1	3828098	AT1G11370	0	0	0	0
Chr1	3832623	AT1G11380	5.35526	3.24987	2.59013	2.58634
Chr1	3834459	AT1G11390	4.23825	4.45523	6.25203	6.19584
Chr1	3837821	AT1G11400	4.72172	3.6008	15.3175	15.1201
Chr1	3841286	AT1G11410	7.58474	10.7109	11.8342	9.9664
Chr1	3844581	AT1G11420	1.16066	0.656078	1.02712	1.03264
Chr1	3847243	AT1G11430	69.6836	51.6471	70.9606	73.4691
Chr1	3849360	AT1G11440	13.5436	8.26963	0.312602	0.312634
Chr1	3853243	AT1G11450	0.588028	0.244122	0	0.0189475
Chr1	3857005	AT1G11460	0	0.0152576	0	0
Chr1	3859662	AT1G11470	0	0	0	0
Chr1	3862399	AT1G11475	16.2604	6.74387	8.66353	9.18955
Chr1	3864153	AT1G11480	13.1204	16.4019	33.0018	32.7887
Chr1	3868884	AT1G11490	0.0592509	0.0457729	0.0446574	0.00947377
Chr1	3870833	AT1G11500	0.284839	0.122061	0.0446574	0.00947377
Chr1	3871778	AT1G11510	0	0	0	0.00947377
Chr1	3873029	AT1G11520	0	0	0.0893147	0.0473688
Chr1	3874437	AT1G11530	44.1774	12.7554	3.48327	3.72319
Chr1	3875442	AT1G11540	0.122549	0.0457729	0.0893147	0.0568426
Chr1	3878550	AT1G11545	12.2099	6.6981	3.70656	3.17371
Chr1	3881529	AT1G11550	0	0	0	0
Chr1	3881788	AT1G11560	0	0.0152576	0.0446574	0.00947377
Chr1	3883280	AT1G11570	0.517569	0.106803	0	0.0189475
Chr1	3884356	AT1G11572	0	0	0	0
Chr1	3888690	AT1G11580	14.9782	14.8914	2.27753	2.05581
Chr1	3892580	AT1G11590	0	0	0	0
Chr1	3895179	AT1G11592	2.15309	1.93772	3.30464	3.20213
Chr1	3898002	AT1G11593	0	0	0	0
Chr1	3902012	AT1G11600	1.6209	0.137319	1.11643	0.710533
Chr1	3905579	AT1G11608	0	0	0	0
Chr1	3906862	AT1G11610	0.0282614	0	0	0
Chr1	3910833	AT1G11620	0	0	0	0
Chr1	3912902	AT1G11630	4.46354	3.21936	2.90273	2.54844
Chr1	3914629	AT1G11640	0	0	0	0
Chr1	3914774	AT1G11650	48.5426	76.1203	64.2173	66.5627
Chr1	3919272	AT1G11655	0	0	0	0
Chr1	3920543	AT1G11660	8.1103	13.3962	50.6414	49.0931
Chr1	3928162	AT1G11670	1.94718	2.21236	0.401916	0.558952
Chr1	3938501	AT1G11680	24.4432	27.3111	23.1325	20.9654
Chr1	3941103	AT1G11684	0	0	0	0
Chr1	3941469	AT1G11690	0	0	0	0
Chr1	3945737	AT1G11700	8.6271	4.30265	0.446574	0.360003
Chr1	3948714	AT1G11710	1.21696	0.96123	0.446574	0.5779
Chr1	3951553	AT1G11720	8.43629	28.0283	2.4115	1.62949
Chr1	3957473	AT1G11730	1.16626	0.534017	0.133972	0.208423
Chr1	3961348	AT1G11735	0	0	0	0.0284213
Chr1	3963054	AT1G11740	0.278416	0.472986	0	0.00947377
Chr1	3967476	AT1G11750	50.5944	50.1823	48.5872	52.3331
Chr1	3969681	AT1G11755	9.07508	5.78264	2.36684	2.63371
Chr1	3972032	AT1G11760	2.28787	1.25113	1.92027	1.7337
Chr1	3973875	AT1G11765	0	0	0	0
Chr1	3975679	AT1G11770	0	0	0	0
Chr1	3976839	AT1G11780	5.40556	4.30265	4.73368	4.37688
Chr1	3979862	AT1G11785	0.44774	0.32041	0.178629	0.170528
Chr1	3981248	AT1G11790	5.59168	9.27664	7.36846	6.43269
Chr1	3985225	AT1G11800	3.62584	3.11256	3.0367	2.88003
Chr1	3989763	AT1G11810	0	0.0152576	0	0.00947377
Chr1	3991027	AT1G11820	12.6015	13.2741	17.461	18.9381
Chr1	3995169	AT1G11840	117.307	116.98	152.192	152.026
Chr1	3999199	AT1G11850	29.9747	5.59955	2.59013	3.29687
Chr1	4001113	AT1G11860	449.687	525.656	393.208	377.861
Chr1	4003846	AT1G11870	10.7152	13.503	7.8597	7.71165
Chr1	4007705	AT1G11880	1.69295	2.36493	3.79588	3.33477
Chr1	4010779	AT1G11890	10.3501	10.1158	6.29669	5.89268
Chr1	4013121	AT1G11900	2.6465	1.25113	0.357259	0.22737
Chr1	4014847	AT1G11905	4.00922	2.74637	1.83095	1.23159
Chr1	4016784	AT1G11910	77.8911	173.952	189.392	184.312
Chr1	4021825	AT1G11915	0.0953992	0.122061	0	0
Chr1	4023667	AT1G11920	0	0	0	0.00947377
Chr1	4025930	AT1G11925	0.174502	0.0915458	0	0
Chr1	4028692	AT1G11930	38.8341	26.6703	15.6301	17.2896
Chr1	4031574	AT1G11940	2.01207	1.96823	0.535888	0.606321
Chr1	4034587	AT1G11950	0.838832	1.99875	0.66986	1.00422
Chr1	4039711	AT1G11960	3.39051	5.93522	18.6221	17.8202
Chr1	4044370	AT1G11970	0	0	0	0
Chr1	4045619	AT1G11980	0	0	0	0
Chr1	4046246	AT1G11990	0	0.0915458	0	0.132633
Chr1	4049896	AT1G12000	11.4227	13.2436	9.24407	9.2464
Chr1	4056207	AT1G12010	4.29744	2.12081	1.20575	0.663164
Chr1	4058287	AT1G12013	0.542444	0.0152576	0	0
Chr1	4058487	AT1G12015	0	0	0	0
Chr1	4062462	AT1G12020	7.19746	3.95172	0.937805	0.985272
Chr1	4064667	AT1G12030	0.33441	0.183092	0.178629	0.170528
Chr1	4070124	AT1G12040	0	0	0	0
Chr1	4072752	AT1G12050	12.4963	22.3066	7.18984	7.6548
Chr1	4076334	AT1G12060	5.08322	1.25113	1.96492	1.94212
Chr1	4077498	AT1G12064	0.117212	0	0.267944	0.255792
Chr1	4078913	AT1G12070	0.0586549	0.0152576	0	0.00947377
Chr1	4084162	AT1G12080	15.1362	3.00575	5.67149	6.50848
Chr1	4089847	AT1G12090	1069.47	441.739	18.5328	16.1812
Chr1	4095246	AT1G12100	0.817742	0.106803	0	0.00947377
Chr1	4105233	AT1G12110	15.4004	41.7296	8.52956	8.98113
Chr1	4114771	AT1G12120	18.6155	24.5953	4.55505	4.45267
Chr1	4118594	AT1G12130	0	0.0305153	0	0
Chr1	4121369	AT1G12140	11.7132	22.1388	3.3493	3.45793
Chr1	4123530	AT1G12150	0.759883	0.274637	0	0.0568426
Chr1	4126066	AT1G12160	1.65272	0.976488	0.982462	1.40212
Chr1	4128607	AT1G12170	0	0	0	0
Chr1	4130421	AT1G12180	0	0	0	0.00947377
Chr1	4132967	AT1G12190	0	0	0	0
Chr1	4137533	AT1G12200	2.18761	3.6008	0.84849	0.587374
Chr1	4140948	AT1G12210	0.684742	1.26638	0.0893147	0.198949
Chr1	4143866	AT1G12211	0	0	0	0
Chr1	4144572	AT1G12220	3.29024	6.14882	2.45615	2.14107
Chr1	4147962	AT1G12230	25.7828	31.6291	29.7418	26.1855
Chr1	4153652	AT1G12240	32.744	54.4392	8.93147	8.69692
Chr1	4157654	AT1G12244	11.1096	3.81441	0.580546	1.02317
Chr1	4159265	AT1G12250	30.1948	24.0002	22.1947	24.3097
Chr1	4162832	AT1G12260	0.231706	0.442471	0.133972	0.104211
Chr1	4172075	AT1G12270	13.9173	13.8234	41.8886	39.6572
Chr1	4174875	AT1G12280	4.45819	7.35418	2.99204	3.40108
Chr1	4178359	AT1G12290	0.66108	1.58679	4.24245	4.02635
Chr1	4182132	AT1G12294	0	0	0	0
Chr1	4183066	AT1G12300	0.915308	1.55628	0.133972	0.123159
Chr1	4187165	AT1G12310	61.1793	12.8317	6.60929	6.07269
Chr1	4189355	AT1G12320	7.1606	2.12081	0.133972	0.132633
Chr1	4194658	AT1G12330	7.02765	6.10305	2.76876	3.4295
Chr1	4197396	AT1G12340	1.60775	0.534017	0.312602	0.540005
Chr1	4198413	AT1G12350	8.46499	7.43046	3.08136	3.42003
Chr1	4200876	AT1G12360	7.02538	17.6226	9.15476	7.25691
Chr1	4206374	AT1G12370	0.841768	0.96123	0.759175	0.80527
Chr1	4214262	AT1G12380	3.09647	2.27339	0.580546	0.42632
Chr1	4220100	AT1G12390	6.521	3.47874	4.46574	3.88424
Chr1	4221863	AT1G12400	7.83092	2.24287	0.312602	0.416846
Chr1	4223030	AT1G12410	95.0381	72.5805	49.9269	49.3583
Chr1	4225321	AT1G12411	0	0	0	0
Chr1	4226362	AT1G12420	2.39469	2.47174	2.81341	2.61476
Chr1	4231027	AT1G12423	0	0	0	0
Chr1	4233873	AT1G12430	4.59253	8.63582	7.32381	7.0769
Chr1	4241592	AT1G12440	47.9845	21.7574	6.34135	6.3569
Chr1	4244308	AT1G12450	4.94188	4.54677	0.267944	0.255792
Chr1	4246109	AT1G12451	0	0	0	0
Chr1	4247249	AT1G12460	4.67744	7.43046	1.92027	1.89475
Chr1	4251032	AT1G12470	3.96087	14.9067	15.0049	13.6612
Chr1	4257268	AT1G12480	1.48078	1.96823	1.42904	1.25054
Chr1	4260783	AT1G12490	0	0.0457729	0.0446574	0.0663164
Chr1	4263150	AT1G12500	19.7291	16.0815	2.50081	2.38739
Chr1	4266988	AT1G12510	0	0	0	0
Chr1	4267106	AT1G12520	83.8166	57.1093	57.0721	61.409
Chr1	4268986	AT1G12530	5.16753	3.69235	1.92027	2.12212
Chr1	4272960	AT1G12540	0.05616	0	0	0
Chr1	4274594	AT1G12550	4.64148	3.02101	0.312602	0.265265
Chr1	4276519	AT1G12560	0	0	0	0.0189475
Chr1	4277993	AT1G12570	0.853655	0.32041	2.32218	2.38739
Chr1	4282899	AT1G12580	8.19165	9.6123	15.1388	14.2296
Chr1	4285887	AT1G12590	0	0	0	0
Chr1	4286204	AT1G12600	0.0523376	0.167834	0.0893147	0.0189475
Chr1	4289944	AT1G12610	1.95644	0.0305153	0.0893147	0.0568426
Chr1	4294594	AT1G12620	1.96718	1.83092	0.312602	0.132633
Chr1	4298889	AT1G12630	0.119412	0.0610305	0.0446574	0
Chr1	4303312	AT1G12640	6.64287	9.88694	10.0479	8.79166
Chr1	4305933	AT1G12650	11.6851	5.09605	11.9682	12.0222
Chr1	4308943	AT1G12660	0	0	0	0
Chr1	4310969	AT1G12663	0	0	0	0
Chr1	4312331	AT1G12665	0	0	0	0
Chr1	4318309	AT1G12672	0.179194	0.0457729	0	0.00947377
Chr1	4319886	AT1G12680	6.51944	8.74262	7.99367	7.10533
Chr1	4323556	AT1G12700	1.99066	2.22761	0.267944	0.322108
Chr1	4326739	AT1G12710	24.2222	14.9982	4.19779	5.27689
Chr1	4331062	AT1G12720	0	0	0	0
Chr1	4333383	AT1G12725	0	0	0	0
Chr1	4334615	AT1G12730	3.09894	4.82141	2.32218	2.33055
Chr1	4342282	AT1G12740	0	0	0.357259	0.568426
Chr1	4344985	AT1G12750	7.03312	9.3987	0.982462	0.795796
Chr1	4348498	AT1G12760	16.1868	19.4077	28.8487	24.4139
Chr1	4351064	AT1G12770	20.3438	26.2126	24.7848	23.0876
Chr1	4353906	AT1G12775	1.76408	1.46473	0.0446574	0.0284213
Chr1	4355926	AT1G12780	34.5507	26.9297	25.0528	24.4328
Chr1	4359151	AT1G12790	2.34241	1.96823	0.759175	0.776849
Chr1	4361551	AT1G12800	69.1423	126.074	65.825	61.9963
Chr1	4366597	AT1G12805	3.48536	0	0	0
Chr1	4367256	AT1G12810	15.8629	8.7121	11.7449	11.8896
Chr1	4368760	AT1G12820	14.31	18.0955	15.0495	14.3528
Chr1	4374250	AT1G12830	9.27934	2.77689	12.0128	12.3159
Chr1	4375515	AT1G12840	56.5823	65.0585	88.6895	82.2134
Chr1	4378939	AT1G12845	18.0699	4.72986	0.267944	0.464215
Chr1	4379707	AT1G12850	18.1458	14.7846	5.22491	5.08741
Chr1	4382160	AT1G12855	0	0.0762881	0	0
Chr1	4384353	AT1G12860	13.7036	12.4197	1.29506	1.49686
Chr1	4387129	AT1G12870	0.0353232	0.0152576	0.0446574	0
Chr1	4389751	AT1G12880	17.9437	6.63707	0.625203	0.701059
Chr1	4391734	AT1G12890	0.212368	0.0762881	0	0
Chr1	4392450	AT1G12900	1189.01	1130.24	399.773	369.269
Chr1	4394897	AT1G12910	15.762	9.6123	18.6668	17.4223
Chr1	4396348	AT1G12920	36.7513	27.54	77.5252	75.3638
Chr1	4398375	AT1G12930	2.28412	8.69685	3.21533	3.36319
Chr1	4406318	AT1G12935	0	0	0	0
Chr1	4412887	AT1G12938	0	0	0	0
Chr1	4416405	AT1G12940	0.0320253	0.137319	0	0.0378951
Chr1	4419770	AT1G12950	0.0487973	0	0.133972	0.0663164
Chr1	4422707	AT1G12960	0	0	0	0
Chr1	4423640	AT1G12970	3.5818	4.3942	2.94739	3.87477
Chr1	4429718	AT1G12980	0.280575	0.0152576	0.0446574	0.00947377
Chr1	4433640	AT1G12990	6.55211	9.93271	13.5758	12.2306
Chr1	4436105	AT1G13000	4.73283	9.76488	0.982462	1.3737
Chr1	4440214	AT1G13010	0	0	0	0
Chr1	4440544	AT1G13020	6.97525	11.2144	6.16272	5.94953
Chr1	4444043	AT1G13030	2.35124	2.71586	4.24245	4.73688
Chr1	4447647	AT1G13040	1.30669	0.869685	0.625203	0.530531
Chr1	4450238	AT1G13050	1.11663	1.35793	0.401916	0.303161
Chr1	4452212	AT1G13060	28.1057	29.7981	33.9396	34.115
Chr1	4459166	AT1G13080	18.1447	13.9455	42.5585	42.7456
Chr1	4461806	AT1G13090	31.0599	26.06	27.5089	25.9865
Chr1	4463924	AT1G13100	5.33269	4.27214	0.580546	0.369477
Chr1	4467220	AT1G13110	67.1964	53.5695	4.24245	4.49057
Chr1	4469181	AT1G13120	4.96353	8.13231	6.87723	7.18112
Chr1	4474720	AT1G13130	0	0.0305153	0	0
Chr1	4478491	AT1G13140	0.381129	0.25938	0.0446574	0.0473688
Chr1	4481875	AT1G13150	0.960672	0.57979	0.0446574	0.132633
Chr1	4484584	AT1G13160	4.62647	8.14757	9.69065	9.13271
Chr1	4488533	AT1G13170	7.90545	11.428	0.982462	1.02317
Chr1	4495028	AT1G13180	3.31473	3.46348	0.446574	0.644216
Chr1	4498881	AT1G13190	9.98916	15.8069	4.823	5.55163
Chr1	4501581	AT1G13195	5.29167	2.50225	2.27753	1.96107
Chr1	4507221	AT1G13200	0.107078	0	0	0
Chr1	4508963	AT1G13210	11.3648	35.9775	1.69698	1.22212
Chr1	4515606	AT1G13220	4.42768	8.78839	6.02874	5.7411
Chr1	4520631	AT1G13230	0	0	0.223287	0.0663164
Chr1	4522709	AT1G13240	0	0	0	0
Chr1	4525486	AT1G13245	121.791	17.1038	1.56301	1.80002
Chr1	4528623	AT1G13250	8.79551	5.70635	0.714518	1.05159
Chr1	4542168	AT1G13260	76.2438	49.3126	2.63478	2.68108
Chr1	4544953	AT1G13270	25.5993	25.2971	15.3621	15.4043
Chr1	4547454	AT1G13280	30.8758	13.1368	9.46736	9.70114
Chr1	4550153	AT1G13290	0	0	0	0.0284213
Chr1	4556892	AT1G13300	0.192663	0.152576	0.0893147	0.0189475
Chr1	4561068	AT1G13310	0.0351106	0.0305153	0.178629	0.0663164
Chr1	4563471	AT1G13320	12.0068	24.3664	18.9794	18.6633
Chr1	4567935	AT1G13330	0.604368	0.411956	0.133972	0.217897
Chr1	4569448	AT1G13340	1.13134	0.549275	1.38438	1.16527
Chr1	4572419	AT1G13350	8.00572	14.6473	13.7545	12.4959
Chr1	4576873	AT1G13360	63.0673	20.7351	3.61725	3.45793
Chr1	4587780	AT1G13370	0.252012	0.0305153	0.0446574	0.00947377
Chr1	4589071	AT1G13380	9.26449	4.86718	13.8438	13.8506
Chr1	4592481	AT1G13390	27.2574	14.098	6.6986	7.61691
Chr1	4597627	AT1G13400	0.0544979	0.0152576	0	0.0284213
Chr1	4601261	AT1G13410	0.790099	0.884942	0	0
Chr1	4604841	AT1G13420	0.115471	0.0915458	0	0.00947377
Chr1	4606500	AT1G13430	0.22446	0.0457729	0	0.0378951
Chr1	4608196	AT1G13440	311.848	359.21	372.666	354.224
Chr1	4612243	AT1G13448	3.97819	0.991746	0	0.0189475
Chr1	4612731	AT1G13450	13.1037	10.8939	20.989	20.8991
Chr1	4615813	AT1G13460	8.2602	6.17934	2.23287	1.89475
Chr1	4620228	AT1G13470	10.7654	14.3727	0	0.0378951
Chr1	4622634	AT1G13480	0.146188	0.0762881	0.0446574	0
Chr1	4624171	AT1G13485	0	0	0	0
Chr1	4624715	AT1G13490	0	0	0	0
Chr1	4627789	AT1G13500	0	0	0	0
Chr1	4629203	AT1G13510	0.043248	0	0	0
Chr1	4631778	AT1G13520	0.0476023	0.106803	0.0893147	0.0663164
Chr1	4633740	AT1G13530	0.100756	0.0915458	0	0
Chr1	4635463	AT1G13540	0.104285	0.152576	0	0
Chr1	4636984	AT1G13550	0	0.0762881	0	0.00947377
Chr1	4638514	AT1G13560	13.7027	19.7739	10.0479	10.1559
Chr1	4642346	AT1G13570	5.66274	4.07379	2.18821	1.62001
Chr1	4644521	AT1G13580	3.7155	2.48699	0.267944	0.331582
Chr1	4647949	AT1G13590	0	0	0	0.00947377
Chr1	4650787	AT1G13600	0.718222	0.0457729	2.0989	2.01791
Chr1	4658538	AT1G13605	0	0	0	0
Chr1	4660778	AT1G13607	0.159035	0	0	0
Chr1	4661682	AT1G13608	0	0.0152576	0	0
Chr1	4662721	AT1G13609	4.63692	0.213607	0	0.0189475
Chr1	4663831	AT1G13610	0.0636139	0.0152576	0	0.132633
Chr1	4668443	AT1G13620	0	0	0	0
Chr1	4669784	AT1G13630	0.551334	0.808654	0.937805	0.795796
Chr1	4674152	AT1G13635	0.104027	0.0762881	0.0446574	0
Chr1	4677027	AT1G13640	8.84428	11.9925	46.1311	41.4477
Chr1	4680432	AT1G13650	118.292	55.8124	1.02712	0.776849
Chr1	4683171	AT1G13660	0	0.0152576	0	0
Chr1	4688156	AT1G13670	0.950282	0.183092	0	0.0378951
Chr1	4690409	AT1G13680	0.0575455	0.0152576	0	0
Chr1	4693289	AT1G13690	12.9214	6.28614	18.0416	18.1802
Chr1	4694372	AT1G13700	7.2476	4.80615	0.267944	0.312634
Chr1	4702725	AT1G13710	0.905478	0	2.81341	2.77581
Chr1	4709635	AT1G13720	0	0	0	0
Chr1	4709824	AT1G13730	6.98213	8.37644	4.28711	3.80845
Chr1	4713674	AT1G13740	4.36084	2.85318	1.16109	0.795796
Chr1	4715394	AT1G13750	4.6798	8.57479	0.401916	0.265265
Chr1	4718673	AT1G13755	0	0	0	0
Chr1	4720243	AT1G13760	0	0	0	0
Chr1	4721695	AT1G13770	5.36933	4.47048	2.45615	3.01266
Chr1	4724608	AT1G13780	2.40529	2.10555	0.66986	0.511583
Chr1	4727438	AT1G13790	1.73357	1.81566	3.84053	4.05477
Chr1	4731056	AT1G13800	0.554312	0.366183	0.491231	0.65369
Chr1	4734036	AT1G13810	3.20656	1.46473	3.3493	2.83266
Chr1	4735547	AT1G13820	48.6206	33.8719	18.8454	20.0939
Chr1	4739873	AT1G13830	0.360388	0.122061	0	0.0473688
Chr1	4741999	AT1G13840	0	0	0	0
Chr1	4743095	AT1G13850	0	0	0	0
Chr1	4743205	AT1G13860	4.17875	8.92571	1.87561	1.70528
Chr1	4747265	AT1G13870	7.21605	4.02801	0.401916	0.634742
Chr1	4748873	AT1G13880	8.1972	7.49149	5.71614	4.90741
Chr1	4751581	AT1G13890	0	0	0	0.0189475
Chr1	4753145	AT1G13900	8.62119	9.6123	12.638	11.5296
Chr1	4755784	AT1G13910	2.88525	2.15133	3.12602	3.31582
Chr1	4758188	AT1G13920	2.72573	1.87669	0.133972	0.217897
Chr1	4761012	AT1G13930	416.002	330.129	37.7355	44.252
Chr1	4762703	AT1G13940	3.90866	8.65107	3.30464	3.62845
Chr1	4773576	AT1G13950	10.5153	6.8049	3.39396	3.14529
Chr1	4776463	AT1G13960	5.1463	6.8049	1.69698	1.78107
Chr1	4779523	AT1G13970	0.788063	0.549275	0.133972	0.464215
Chr1	4788463	AT1G13980	5.3349	17.3021	17.9523	16.5507
Chr1	4794756	AT1G13990	22.7676	21.2081	15.5408	17.4033
Chr1	4797358	AT1G14000	13.8755	19.7739	6.6986	6.52743
Chr1	4800169	AT1G14010	9.86565	7.97974	8.70819	8.75376
Chr1	4802720	AT1G14020	5.71926	4.86718	2.50081	1.92317
Chr1	4805306	AT1G14030	28.8003	27.3874	14.7816	14.0685
Chr1	4810488	AT1G14040	1.41504	1.31216	1.47369	1.16527
Chr1	4815683	AT1G14048	0	0	0	0.00947377
Chr1	4817144	AT1G14060	16.2956	2.76163	4.86765	5.04004
Chr1	4818548	AT1G14070	3.31968	1.86143	0.312602	0.407372
Chr1	4820405	AT1G14071	0	0	0	0
Chr1	4822528	AT1G14080	0	0.167834	0	0.0189475
Chr1	4827961	AT1G14100	0.215176	0.106803	0	0
Chr1	4830297	AT1G14110	0	0	0	0.00947377
Chr1	4833518	AT1G14120	1.64805	0.0457729	0	0.15158
Chr1	4835724	AT1G14130	3.88341	2.02926	0.491231	0.322108
Chr1	4837927	AT1G14140	6.64479	4.15007	6.20737	5.66531
Chr1	4839853	AT1G14150	92.9628	37.1523	7.32381	8.0906
Chr1	4840697	AT1G14160	0	0	0	0
Chr1	4843234	AT1G14170	5.16848	3.63131	0.580546	0.644216
Chr1	4847162	AT1G14180	3.52443	1.72411	0.759175	0.871587
Chr1	4850274	AT1G14185	0.115217	0.0305153	0.0446574	0.0189475
Chr1	4852802	AT1G14190	0.836914	0.518759	0.178629	0.180002
Chr1	4854384	AT1G14200	6.51731	3.7076	2.94739	3.19266
Chr1	4855533	AT1G14205	3.95709	1.73937	10.0032	9.7864
Chr1	4856778	AT1G14210	13.6883	5.4012	8.08298	8.8485
Chr1	4858642	AT1G14220	0	0	0.0446574	0
Chr1	4860515	AT1G14225	0	0	0	0
Chr1	4861266	AT1G14230	8.43762	8.04077	1.74164	1.31685
Chr1	4864902	AT1G14240	0.112936	0	0.0446574	0.0284213
Chr1	4868452	AT1G14250	31.83	19.3772	1.42904	1.49686
Chr1	4872856	AT1G14260	0.716471	0.183092	0.0446574	0.0757901
Chr1	4874875	AT1G14270	27.2765	28.8217	23.6237	23.9781
Chr1	4877627	AT1G14280	21.5627	12.2366	2.0989	2.63371
Chr1	4880051	AT1G14290	11.7052	10.0395	12.2808	13.1212
Chr1	4882376	AT1G14300	5.21555	3.35668	11.7449	11.6622
Chr1	4885044	AT1G14310	12.2427	6.36243	3.25999	2.51055
Chr1	4886768	AT1G14315	0	0	0	0
Chr1	4888214	AT1G14320	313.994	151.493	199.261	196.751
Chr1	4890118	AT1G14330	4.06795	4.63832	0.66986	0.65369
Chr1	4897346	AT1G14340	7.27917	5.44697	2.81341	2.41581
Chr1	4899145	AT1G14345	81.3023	31.8579	2.23287	2.55792
Chr1	4907953	AT1G14350	3.50421	4.3942	1.65232	1.87581
Chr1	4911093	AT1G14360	12.5745	9.26138	89.672	84.9323
Chr1	4915576	AT1G14370	5.46256	6.88119	1.74164	1.96107
Chr1	4918010	AT1G14380	7.16145	12.0383	1.29506	1.42107
Chr1	4924277	AT1G14390	0.444817	0.503502	0.0446574	0.0473688
Chr1	4927011	AT1G14400	50.9707	34.9857	67.8345	65.8711
Chr1	4929123	AT1G14410	16.4625	9.35292	13.1739	12.998
Chr1	4931566	AT1G14420	0.0359032	0.0152576	0	0.00947377
Chr1	4934120	AT1G14430	1.51967	0.57979	0.223287	0.132633
Chr1	4938824	AT1G14440	3.46679	2.07504	1.51835	1.09896
Chr1	4946218	AT1G14450	38.6462	19.072	23.4898	25.2286
Chr1	4947819	AT1G14455	0.120439	0.0457729	0	0
Chr1	4948748	AT1G14460	3.66705	8.07128	2.81341	2.47265
Chr1	4954080	AT1G14470	0.647121	0.488244	0.357259	0.217897
Chr1	4956257	AT1G14480	1.03867	0.732366	0.535888	0.208423
Chr1	4958514	AT1G14490	0.949111	0.0915458	0.223287	0.293687
Chr1	4960375	AT1G14500	0	0	0	0.00947377
Chr1	4961886	AT1G14510	14.7824	11.3669	23.9363	22.4623
Chr1	4966810	AT1G14518	0	0	0	0
Chr1	4968142	AT1G14520	2.00022	1.89195	0.312602	0.663164
Chr1	4970858	AT1G14530	1.34193	1.92246	1.38438	1.35475
Chr1	4974067	AT1G14540	0.04272	0.106803	0	0.00947377
Chr1	4978794	AT1G14549	0	0	0	0
Chr1	4979028	AT1G14550	0	0	0	0
Chr1	4980672	AT1G14560	4.71503	5.4012	2.63478	1.79054
Chr1	4983535	AT1G14570	11.6079	17.3021	20.989	21.3918
Chr1	4989562	AT1G14580	4.26033	5.82841	1.11643	1.06106
Chr1	4998816	AT1G14590	6.28131	3.96698	3.92985	3.58108
Chr1	5001011	AT1G14600	1.98743	1.66308	0.357259	0.284213
Chr1	5008244	AT1G14610	11.772	35.7028	41.7993	39.9982
Chr1	5014753	AT1G14620	9.22419	5.47749	19.6939	19.3549
Chr1	5019955	AT1G14630	1.41543	0.503502	0.223287	0.104211
Chr1	5023656	AT1G14640	1.7958	2.04452	1.96492	1.34528
Chr1	5026364	AT1G14642	0	0.0457729	0	0.0189475
Chr1	5027662	AT1G14650	11.2178	22.1693	55.4644	55.5542
Chr1	5031950	AT1G14660	1.39116	2.68534	0.312602	0.274739
Chr1	5037612	AT1G14670	21.9813	30.7136	44.3894	39.8182
Chr1	5040861	AT1G14680	0.882716	0.457729	0.312602	0.445267
Chr1	5042323	AT1G14685	18.8163	13.5945	13.1739	12.3443
Chr1	5045781	AT1G14686	0.137341	0	0	0
Chr1	5047803	AT1G14687	2.33539	0.808654	0.0446574	0.0947377
Chr1	5049526	AT1G14688	0	0	0.0893147	0
Chr1	5051760	AT1G14690	10.0394	12.9385	9.55668	8.8106
Chr1	5058680	AT1G14700	8.43351	7.03377	2.63478	2.8516
Chr1	5061866	AT1G14710	17.4516	26.9145	11.6556	11.3401
Chr1	5066636	AT1G14720	25.949	16.7376	4.46574	4.93583
Chr1	5073105	AT1G14730	0.292609	0.381441	0.0446574	0.132633
Chr1	5075213	AT1G14740	16.8831	24.3207	40.4596	39.4203
Chr1	5079407	AT1G14750	0.224784	0.152576	0.0893147	0.104211
Chr1	5083742	AT1G14755	0	0	0	0
Chr1	5084352	AT1G14760	0.243816	0	0	0.0284213
Chr1	5086626	AT1G14770	2.9314	1.72411	1.51835	1.32633
Chr1	5090990	AT1G14780	0.331951	0.350925	0.401916	0.445267
Chr1	5093961	AT1G14790	4.02216	8.57479	2.63478	2.7095
Chr1	5099572	AT1G14800	0	0.0610305	0	0.00947377
Chr1	5102424	AT1G14810	32.7229	32.8192	37.1103	34.9298
Chr1	5105018	AT1G14820	11.53	5.46223	1.87561	1.96107
Chr1	5107421	AT1G14830	11.1822	22.1236	8.97613	9.65377
Chr1	5111955	AT1G14840	9.77916	12.7096	1.78629	1.61054
Chr1	5116696	AT1G14850	2.68685	7.96448	13.0846	13.6706
Chr1	5124742	AT1G14860	0.198652	0.106803	0.0446574	0.0947377
Chr1	5128375	AT1G14870	3.35248	0.625563	0.178629	0.378951
Chr1	5132535	AT1G14880	28.7959	33.3989	0.714518	0.994746
Chr1	5137014	AT1G14890	11.947	3.84492	5.58217	6.66953
Chr1	5138334	AT1G14900	8.02996	1.32741	0.937805	1.42107
Chr1	5139712	AT1G14910	7.51307	14.3574	22.284	20.5012
Chr1	5149226	AT1G14920	17.1321	14.1286	0.982462	0.757901
Chr1	5152263	AT1G14930	0	0.0457729	0	0.0189475
Chr1	5154537	AT1G14940	0	0	0	0.0189475
Chr1	5157336	AT1G14950	0	0	0	0
Chr1	5159199	AT1G14960	0	0	0	0
Chr1	5161949	AT1G14970	2.85277	2.10555	0.982462	1.00422
Chr1	5165628	AT1G14980	79.3722	20.5215	283.038	287.387
Chr1	5167031	AT1G14990	11.5774	5.21811	1.38438	1.20317
Chr1	5168596	AT1G15000	8.71122	4.18059	2.50081	2.96529
Chr1	5169940	AT1G15002	0.141364	0.0762881	0.0893147	0.132633
Chr1	5171207	AT1G15010	5.49339	0.442471	0.0446574	0.0852639
Chr1	5172081	AT1G15015	0.0831061	0	0	0
Chr1	5173097	AT1G15020	6.0887	7.68984	4.73368	4.32004
Chr1	5177529	AT1G15030	12.4678	13.3199	4.01916	4.41478
Chr1	5179887	AT1G15040	0.605645	0.106803	0.0446574	0.0757901
Chr1	5181857	AT1G15045	0	0	0	0
Chr1	5182256	AT1G15050	0.212691	0.0152576	0	0.00947377
Chr1	5183607	AT1G15060	6.6089	10.1311	4.55505	4.74636
Chr1	5187626	AT1G15080	1.26482	1.31216	0.0893147	0.0378951
Chr1	5189687	AT1G15090	0	0	0	0
Chr1	5193426	AT1G15100	8.28537	3.24987	0.66986	1.05159
Chr1	5199018	AT1G15110	1.04176	1.03752	1.07178	0.975798
Chr1	5202648	AT1G15120	99.596	40.7379	50.4182	50.9404
Chr1	5204625	AT1G15125	40.7238	13.2436	0.937805	1.06106
Chr1	5206002	AT1G15130	12.7147	24.4122	20.3191	18.8339
Chr1	5210206	AT1G15140	50.4815	55.4615	22.552	22.0265
Chr1	5212615	AT1G15150	0.311972	0.9002	0.0446574	0.0663164
Chr1	5215475	AT1G15160	0.980331	1.5105	0.759175	0.644216
Chr1	5217719	AT1G15165	2.01683	2.4107	0.714518	0.862113
Chr1	5220641	AT1G15170	3.42075	4.18059	2.0989	2.03686
Chr1	5222913	AT1G15175	7.1829	3.46348	1.02712	0.928429
Chr1	5224385	AT1G15180	12.4427	15.4255	21.0336	18.9096
Chr1	5227053	AT1G15190	0.121802	0.0610305	0.178629	0.22737
Chr1	5228300	AT1G15200	14.5822	18.7211	23.981	26.1571
Chr1	5231348	AT1G15210	0	0	0.0893147	0.113685
Chr1	5238065	AT1G15215	4.40429	3.38719	2.4115	2.50107
Chr1	5240029	AT1G15220	5.14729	2.13607	0.535888	0.757901
Chr1	5242198	AT1G15230	16.9328	6.65232	33.1804	38.1888
Chr1	5243450	AT1G15240	6.53049	15.5475	8.26161	9.2464
Chr1	5248664	AT1G15250	15.8956	5.2944	7.45778	7.01059
Chr1	5249760	AT1G15260	32.1043	10.9397	1.33972	1.19369
Chr1	5250650	AT1G15270	72.0684	38.022	34.8327	37.2414
Chr1	5252315	AT1G15280	11.5732	20.2774	22.0607	21.8276
Chr1	5257046	AT1G15290	16.6874	75.5252	59.037	56.1415
Chr1	5265726	AT1G15300	0.6326	0.732366	0.714518	0.303161
Chr1	5269019	AT1G15310	0.529593	1.12906	0.267944	0.113685
Chr1	5272256	AT1G15320	0	0	0.0446574	0.00947377
Chr1	5274346	AT1G15330	0	0	0	0.00947377
Chr1	5275677	AT1G15340	23.0933	27.3569	31.8407	34.2666
Chr1	5278260	AT1G15350	15.8818	6.72861	2.50081	2.89897
Chr1	5283538	AT1G15360	0	0	0.0893147	0.0852639
Chr1	5287047	AT1G15370	19.9407	9.76488	4.68902	5.47584
Chr1	5290745	AT1G15380	0.703663	0.289895	0.178629	0.189475
Chr1	5292756	AT1G15385	0	0.0305153	0	0
Chr1	5294629	AT1G15390	30.4345	11.3517	16.7465	17.4507
Chr1	5295773	AT1G15400	25.7836	9.96323	13.7098	13.7559
Chr1	5297875	AT1G15405	32.2223	1.92246	0.625203	1.53475
Chr1	5298324	AT1G15410	6.96259	9.002	8.03833	8.46955
Chr1	5300742	AT1G15415	0.522204	0.0305153	0	0.0284213
Chr1	5301613	AT1G15420	9.29329	3.95172	27.8662	26.4413
Chr1	5304317	AT1G15430	4.33476	2.86843	0.759175	0.890534
Chr1	5306061	AT1G15440	4.86362	5.12656	31.6174	30.0508
Chr1	5309647	AT1G15450	0	0	0	0
Chr1	5310001	AT1G15460	0.0170963	0.0152576	0	0.0378951
Chr1	5315507	AT1G15470	7.33612	5.99625	1.11643	1.10843
Chr1	5318011	AT1G15480	2.84453	2.50225	6.83258	6.24321
Chr1	5320615	AT1G15490	2.13339	3.23462	1.51835	0.862113
Chr1	5326290	AT1G15500	53.1043	61.595	176.218	170.878
Chr1	5329111	AT1G15510	4.17161	4.18059	6.87723	6.319
Chr1	5331858	AT1G15520	0.465204	1.66308	0.178629	0.303161
Chr1	5339961	AT1G15530	4.36902	5.95047	0.714518	1.17475
Chr1	5342587	AT1G15540	0	0	0.0893147	0.0189475
Chr1	5344478	AT1G15550	1.94837	1.26638	4.28711	3.90319
Chr1	5352655	AT1G15560	0	0	0	0
Chr1	5362009	AT1G15570	2.31274	2.4107	3.70656	3.70424
Chr1	5365665	AT1G15580	1.59799	0.518759	0.401916	0.454741
Chr1	5367297	AT1G15590	0	0	0	0
Chr1	5368923	AT1G15600	0	0	0	0
Chr1	5370677	AT1G15610	0	0.0305153	0	0
Chr1	5373504	AT1G15620	0	0.0610305	0	0
Chr1	5376793	AT1G15630	0	0	0	0
Chr1	5378886	AT1G15640	0	0	0.0446574	0
Chr1	5380907	AT1G15650	0	0	0	0
Chr1	5381170	AT1G15660	3.52961	4.91296	0.803833	1.10843
Chr1	5389952	AT1G15670	6.05118	2.54802	0.759175	0.701059
Chr1	5393407	AT1G15680	0	0	0	0.00947377
Chr1	5398990	AT1G15690	125.911	262.492	247	230.743
Chr1	5402569	AT1G15700	2.85728	0.884942	2.59013	2.41581
Chr1	5404358	AT1G15710	9.85345	6.54552	1.69698	1.75265
Chr1	5406025	AT1G15720	1.67634	0.686593	0.803833	0.814744
Chr1	5407401	AT1G15730	16.7768	22.0015	9.55668	9.16113
Chr1	5410908	AT1G15740	19.644	32.926	22.6859	22.3676
Chr1	5414817	AT1G15750	10.8971	27.5095	23.0432	22.4907
Chr1	5424242	AT1G15757	0	0	0	0
Chr1	5425714	AT1G15760	0.920728	0.213607	0.178629	0.0568426
Chr1	5426892	AT1G15770	0	0	0	0
Chr1	5428520	AT1G15772	0	0	0	0
Chr1	5430183	AT1G15780	4.90917	20.6588	7.27915	7.63586
Chr1	5438253	AT1G15790	3.09051	2.13607	0.982462	0.833692
Chr1	5441082	AT1G15800	1.61357	1.61731	0.580546	0.947377
Chr1	5444418	AT1G15810	8.47791	6.16408	3.61725	2.83266
Chr1	5446462	AT1G15820	3714.65	2500.56	1040.65	1110.49
Chr1	5448149	AT1G15825	5.70851	1.64782	1.74164	2.70002
Chr1	5448726	AT1G15830	5.97997	5.63006	6.60929	11.0654
Chr1	5451432	AT1G15840	0	0	0	0
Chr1	5453245	AT1G15850	0	0	0	0
Chr1	5454785	AT1G15860	12.8877	9.9022	18.8007	18.0286
Chr1	5457084	AT1G15870	0.988499	0.350925	1.25041	1.01369
Chr1	5458535	AT1G15880	10.8582	9.12406	14.6476	14.2012
Chr1	5460477	AT1G15885	7.74603	2.02926	1.25041	1.54422
Chr1	5461317	AT1G15890	1.4207	2.68534	0.401916	0.284213
Chr1	5464356	AT1G15900	1.02603	0.0305153	0	0.00947377
Chr1	5465336	AT1G15910	3.80441	6.94222	7.90435	8.57376
Chr1	5469389	AT1G15920	5.52646	4.22636	7.94901	9.2464
Chr1	5471400	AT1G15930	92.5201	43.6521	200.02	192.924
Chr1	5473565	AT1G15940	4.20389	8.34592	27.1517	25.0297
Chr1	5478754	AT1G15950	14.4608	26.9297	23.3558	24.3571
Chr1	5481665	AT1G15960	3.39945	5.21811	0.937805	0.634742
Chr1	5486319	AT1G15970	5.46296	5.70635	10.0479	9.72956
Chr1	5489298	AT1G15980	95.0851	113.212	44.1661	42.7172
Chr1	5491304	AT1G15990	0.0567061	0.0915458	0.312602	0.0757901
Chr1	5494533	AT1G16000	13.5545	4.07379	7.23449	7.28533
Chr1	5495373	AT1G16010	12.9529	12.7249	12.8613	14.3812
Chr1	5498165	AT1G16020	6.44308	8.69685	1.38438	1.39264
Chr1	5501396	AT1G16022	0	0.0457729	0.133972	0.113685
Chr1	5501505	AT1G16025	0	0	0	0
Chr1	5502206	AT1G16030	2.40362	2.65483	363.377	357.379
Chr1	5504735	AT1G16040	4.14033	3.47874	16.032	16.8349
Chr1	5508507	AT1G16060	2.12441	2.76163	0	0.0284213
Chr1	5511873	AT1G16070	1.45278	0.350925	1.02712	1.21264
Chr1	5514317	AT1G16080	66.9062	55.7361	63.86	61.3426
Chr1	5516259	AT1G16090	2.73096	1.37319	0.133972	0.113685
Chr1	5518062	AT1G16100	0	0	0	0
Chr1	5518373	AT1G16110	5.47464	6.86593	0.223287	0.274739
Chr1	5522639	AT1G16120	0.029853	0.0305153	0	0
Chr1	5525491	AT1G16130	1.00295	1.96823	0.133972	0.0473688
Chr1	5532415	AT1G16150	0.0568443	0.0915458	0.0893147	0.0568426
Chr1	5535973	AT1G16160	0	0	0	0.0284213
Chr1	5538732	AT1G16170	12.1445	6.83542	1.20575	1.87581
Chr1	5540427	AT1G16180	36.4437	47.558	77.8824	78.5849
Chr1	5543152	AT1G16190	5.12188	6.16408	3.52793	3.34424
Chr1	5546128	AT1G16210	27.3218	19.606	41.6207	46.4878
Chr1	5548653	AT1G16220	1.03122	0.732366	0.0893147	0.198949
Chr1	5551041	AT1G16225	0	0	0	0
Chr1	5553467	AT1G16230	0	0	0	0
Chr1	5555007	AT1G16240	49.8679	19.7739	20.7657	20.7381
Chr1	5556989	AT1G16250	5.22534	4.02801	1.07178	1.23159
Chr1	5559579	AT1G16260	5.90952	9.20035	3.70656	3.58108
Chr1	5563087	AT1G16270	3.32585	9.99374	7.77038	7.13375
Chr1	5568482	AT1G16280	5.82837	3.96698	10.4498	11.4254
Chr1	5570753	AT1G16290	0	0	0	0.00947377
Chr1	5574310	AT1G16300	1.62684	1.23587	1.11643	1.5158
Chr1	5578431	AT1G16310	1.42302	1.41896	0.267944	0.236844
Chr1	5580855	AT1G16320	25.6431	17.9125	23.8024	21.477
Chr1	5582387	AT1G16330	0.335613	0.411956	0.535888	0.407372
Chr1	5587790	AT1G16340	6.31025	5.61481	7.63641	7.74007
Chr1	5590951	AT1G16350	21.544	20.079	58.1439	56.6058
Chr1	5593301	AT1G16360	0.260824	0.0457729	0.0446574	0.0378951
Chr1	5596694	AT1G16370	0.63868	0.366183	0.0893147	0.15158
Chr1	5598453	AT1G16380	0	0	0	0
Chr1	5602873	AT1G16390	4.33925	3.00575	0.401916	0.634742
Chr1	5605159	AT1G16400	2.66112	4.6078	0.714518	0.748428
Chr1	5608807	AT1G16410	73.0479	149.479	8.75284	7.80638
Chr1	5612150	AT1G16420	0.122263	0.0305153	0.0446574	0
Chr1	5614619	AT1G16430	8.24625	1.81566	1.20575	1.43054
Chr1	5615815	AT1G16440	0.263773	0.0305153	0	0
Chr1	5617811	AT1G16445	3.39998	1.11381	0.982462	1.1179
Chr1	5619471	AT1G16450	0	0	0	0
Chr1	5619582	AT1G16460	30.1841	29.9507	8.70819	8.72534
Chr1	5622786	AT1G16470	25.0559	19.2399	5.22491	6.54637
Chr1	5625699	AT1G16480	0.82825	1.007	0.312602	0.284213
Chr1	5629216	AT1G16489	0	0.0152576	0	0.00947377
Chr1	5629655	AT1G16490	1.04441	0.488244	0.133972	0.161054
Chr1	5639032	AT1G16500	4.47695	2.74637	1.96492	1.99896
Chr1	5644572	AT1G16510	3.05288	1.37319	0.0893147	0.113685
Chr1	5647549	AT1G16515	3.44576	0.106803	0.0446574	0.00947377
Chr1	5648760	AT1G16520	4.59331	2.86843	5.00162	5.1632
Chr1	5651370	AT1G16530	1.10999	0.595047	0.0446574	0.0663164
Chr1	5659415	AT1G16540	1.39162	3.44822	0.759175	1.21264
Chr1	5668384	AT1G16560	18.9391	15.8222	16.2553	12.9696
Chr1	5670577	AT1G16570	5.37025	6.56078	4.51039	5.06847
Chr1	5673795	AT1G16590	3.35211	1.47999	0.312602	0.189475
Chr1	5675704	AT1G16610	9.91391	10.3599	17.1038	17.157
Chr1	5679819	AT1G16620	0.255571	0.122061	0.0446574	0.0568426
Chr1	5682118	AT1G16630	1.27274	1.12906	2.36684	2.55792
Chr1	5685503	AT1G16635	0.404482	0.0457729	0.223287	0.549479
Chr1	5686603	AT1G16640	0.818057	0.335668	0.178629	0.293687
Chr1	5687943	AT1G16650	2.9452	3.00575	2.50081	2.02739
Chr1	5692024	AT1G16660	0	0	0	0
Chr1	5697324	AT1G16670	4.57916	4.08904	1.96492	1.26948
Chr1	5702753	AT1G16680	5.9428	7.5983	8.26161	7.64533
Chr1	5705969	AT1G16690	2.15973	3.11256	0.223287	0.615795
Chr1	5709725	AT1G16700	36.643	20.9792	13.2186	14.097
Chr1	5712088	AT1G16705	0.378472	0.0305153	0.0446574	0
Chr1	5714219	AT1G16710	3.19244	16.7224	11.8789	11.5106
Chr1	5723088	AT1G16720	51.5217	92.6596	22.418	21.4297
Chr1	5726368	AT1G16730	13.1204	4.01276	12.8613	13.9264
Chr1	5727690	AT1G16740	16.7135	7.73562	4.46574	5.22005
Chr1	5729097	AT1G16750	2.97767	2.8074	0.759175	0.928429
Chr1	5734234	AT1G16760	0.022771	0	0	0
Chr1	5737878	AT1G16770	0.186725	0.198349	0.0446574	0.180002
Chr1	5739299	AT1G16780	4.4135	7.39995	5.71614	4.78425
Chr1	5744553	AT1G16790	10.347	3.18884	1.20575	1.26001
Chr1	5745523	AT1G16800	0.416691	3.32616	1.11643	0.88106
Chr1	5755588	AT1G16810	40.2612	16.6461	16.5232	17.157
Chr1	5756835	AT1G16820	2.79214	1.52576	0.625203	0.360003
Chr1	5758855	AT1G16825	2.72079	1.63257	1.02712	1.61054
Chr1	5760772	AT1G16830	0.985034	0.381441	0.223287	0.161054
Chr1	5762694	AT1G16840	23.2405	14.1591	9.15476	9.05692
Chr1	5764807	AT1G16850	3.56509	1.007	1.07178	1.22212
Chr1	5767300	AT1G16858	0	0	0	0
Chr1	5767300	AT1G16860	0	0	0	0
Chr1	5770732	AT1G16870	8.55594	7.65933	23.0879	23.9118
Chr1	5773592	AT1G16880	130.985	182.344	67.4773	62.5648
Chr1	5776177	AT1G16890	30.8777	27.6926	42.8264	43.6741
Chr1	5779021	AT1G16900	3.46595	5.27914	10.1819	9.49272
Chr1	5782455	AT1G16905	0	0	0	0
Chr1	5785003	AT1G16910	0.151462	0.0305153	0	0.00947377
Chr1	5786560	AT1G16916	35.2412	3.08204	2.18821	1.94212
Chr1	5787330	AT1G16920	17.43	7.46098	13.3079	13.9549
Chr1	5789987	AT1G16930	3.52817	1.9072	0.267944	0.303161
Chr1	5791983	AT1G16940	0	0	0	0
Chr1	5796009	AT1G16950	0	0	0	0
Chr1	5799888	AT1G16960	9.72489	3.11256	0.446574	0.483162
Chr1	5800767	AT1G16970	2.87856	5.49275	2.18821	2.34002
Chr1	5807311	AT1G16980	0	0	0	0
Chr1	5812728	AT1G17000	0	0	0	0
Chr1	5817567	AT1G17010	0	0	0	0
Chr1	5820206	AT1G17020	1.12301	0.96123	0.759175	0.937903
Chr1	5822368	AT1G17030	0.134117	0.137319	0.0893147	0.0378951
Chr1	5824848	AT1G17040	2.25327	3.17359	1.92027	1.38317
Chr1	5829080	AT1G17050	14.4713	15.0745	9.19942	6.80217
Chr1	5832097	AT1G17060	0.895784	1.19009	0.0446574	0.0852639
Chr1	5837590	AT1G17070	2.09262	3.76863	2.32218	2.34002
Chr1	5840269	AT1G17080	34.4905	13.2589	23.5344	22.6802
Chr1	5842216	AT1G17090	1.79424	0.945973	0.982462	0.65369
Chr1	5844676	AT1G17100	40.4933	18.8889	50.0609	51.2152
Chr1	5845660	AT1G17110	7.20451	19.3619	15.1835	13.538
Chr1	5851953	AT1G17120	7.58474	8.54427	5.18025	5.21057
Chr1	5854148	AT1G17130	10.4867	10.2684	12.5487	12.2685
Chr1	5856573	AT1G17140	20.7413	14.6168	2.00958	1.43054
Chr1	5860119	AT1G17145	10.0745	8.28489	7.81504	7.0769
Chr1	5863431	AT1G17147	7.8692	1.64782	0	0.0189475
Chr1	5865707	AT1G17150	0	0	0	0
Chr1	5867635	AT1G17160	10.4902	8.92571	0.982462	1.13685
Chr1	5869846	AT1G17170	0.91517	0.152576	0	0.00947377
Chr1	5872145	AT1G17180	0	0.0152576	0	0.0189475
Chr1	5875350	AT1G17190	3.68908	0.96123	0.312602	0.189475
Chr1	5878400	AT1G17200	25.0308	13.6098	3.92985	4.94531
Chr1	5880130	AT1G17210	7.65402	15.7459	29.1613	29.2171
Chr1	5885083	AT1G17220	46.2692	172.594	163.178	159.946
Chr1	5891324	AT1G17230	1.43644	3.02101	2.7241	2.90845
Chr1	5892300	AT1G17232	0	0	0	0
Chr1	5895351	AT1G17235	0.974587	0.0610305	0.0446574	0.0473688
Chr1	5896416	AT1G17240	0.486573	0.411956	0.178629	0.113685
Chr1	5901169	AT1G17250	0	0	0	0
Chr1	5899994	AT1G17255	0.32816	0.427214	0.0446574	0.0852639
Chr1	5904058	AT1G17260	0.303612	0.671336	0.133972	0.22737
Chr1	5909249	AT1G17270	2.20462	1.84617	0.580546	0.625269
Chr1	5912053	AT1G17275	0	0	0	0
Chr1	5915644	AT1G17277	0	0	0	0
Chr1	5916871	AT1G17280	10.1332	13.0453	12.5487	14.2485
Chr1	5920774	AT1G17285	0.109166	0.0152576	0.0446574	0
Chr1	5922630	AT1G17290	43.303	90.0047	53.8568	46.9425
Chr1	5926994	AT1G17300	0	0	0.0446574	0
Chr1	5928014	AT1G17310	0	0	0	0
Chr1	5929909	AT1G17330	6.44414	4.91296	1.11643	1.46843
Chr1	5933870	AT1G17340	3.97733	8.30015	3.21533	3.36319
Chr1	5940423	AT1G17345	0.177828	0	0	0
Chr1	5941784	AT1G17350	5.43295	3.81441	3.12602	2.6716
Chr1	5946764	AT1G17360	7.75687	22.3066	10.0479	9.39798
Chr1	5951542	AT1G17370	17.1785	24.1223	52.3384	49.5194
Chr1	5955488	AT1G17380	4.26184	1.35793	2.63478	2.20739
Chr1	5958628	AT1G17390	0	0	0	0
Chr1	5960481	AT1G17400	0.209926	0.106803	0.0446574	0
Chr1	5968534	AT1G17410	4.78955	1.66308	2.54547	2.66213
Chr1	5977411	AT1G17420	4.95279	8.34592	3.3493	4.0453
Chr1	5982267	AT1G17430	3.68713	2.83792	0	0.0568426
Chr1	5983984	AT1G17440	7.08961	14.4185	13.4419	12.4864
Chr1	5988280	AT1G17450	1.59615	8.57479	3.97451	4.14004
Chr1	5997180	AT1G17455	20.4252	3.73812	2.94739	3.1074
Chr1	5998814	AT1G17460	1.47052	2.31916	5.35888	5.05899
Chr1	6002912	AT1G17470	20.033	28.1045	46.5776	47.6909
Chr1	6006461	AT1G17480	2.01591	1.35793	0	0.0663164
Chr1	6008589	AT1G17490	14.9045	3.89069	2.63478	2.77581
Chr1	6009570	AT1G17495	0	0	0	0
Chr1	6018757	AT1G17500	4.30527	9.32241	2.63478	2.17897
Chr1	6023504	AT1G17510	11.735	2.3039	0.580546	0.663164
Chr1	6024636	AT1G17520	3.48731	4.66883	1.16109	1.1179
Chr1	6027631	AT1G17530	22.0722	6.24037	16.6125	18.1044
Chr1	6029277	AT1G17540	0	0	0	0.00947377
Chr1	6033109	AT1G17545	0	0	0	0
Chr1	6034362	AT1G17550	14.4397	18.8737	12.9506	11.558
Chr1	6037464	AT1G17560	8.26256	2.13607	0.803833	0.540005
Chr1	6038757	AT1G17570	0	0	0	0
Chr1	6039303	AT1G17580	2.79819	14.2506	3.08136	3.96951
Chr1	6050193	AT1G17590	1.35531	1.35793	1.02712	1.17475
Chr1	6052936	AT1G17600	1.389	2.63957	0.446574	0.464215
Chr1	6056895	AT1G17610	4.1162	2.8074	0.223287	0.170528
Chr1	6059441	AT1G17615	0.0570761	0	0	0
Chr1	6062216	AT1G17620	17.5752	8.45272	1.65232	2.08423
Chr1	6064525	AT1G17630	1.05202	0.945973	0.0893147	0.180002
Chr1	6067394	AT1G17640	1.88901	1.25113	0.491231	0.378951
Chr1	6069477	AT1G17650	20.1507	22.8101	18.8901	18.6917
Chr1	6075820	AT1G17660	0	0	0	0
Chr1	6072253	AT1G17665	2.6033	3.47874	3.08136	2.6716
Chr1	6075945	AT1G17670	0	0	0	0
Chr1	6076077	AT1G17680	2.72747	8.92571	4.64437	4.67057
Chr1	6082755	AT1G17690	3.03206	7.79665	12.0575	12.1833
Chr1	6089517	AT1G17700	3.21227	0.839169	0.133972	0.0663164
Chr1	6090560	AT1G17710	0.238498	0.152576	0.178629	0.132633
Chr1	6093208	AT1G17720	8.69452	18.7211	12.4594	11.8233
Chr1	6099089	AT1G17730	24.4857	9.45973	3.52793	3.45793
Chr1	6100961	AT1G17744	0	0	0	0
Chr1	6100964	AT1G17745	4.71817	9.62756	2.4115	2.44423
Chr1	6106656	AT1G17750	0.444416	1.007	0.223287	0.0757901
Chr1	6110107	AT1G17760	2.56899	7.38469	3.88519	4.01688
Chr1	6120741	AT1G17770	0	0	0	0
Chr1	6123701	AT1G17780	9.3717	5.69109	6.386	4.35793
Chr1	6125356	AT1G17790	5.53516	3.72286	1.74164	1.94212
Chr1	6128823	AT1G17800	0	0	0	0
Chr1	6130025	AT1G17810	0	0.0152576	0.0893147	0.0284213
Chr1	6131537	AT1G17820	4.48371	7.27789	5.71614	5.44742
Chr1	6135803	AT1G17830	1.57039	1.49525	0.401916	0.293687
Chr1	6142564	AT1G17840	14.6423	29.7981	11.4769	12.3254
Chr1	6145926	AT1G17850	8.00978	11.1076	5.49286	5.42847
Chr1	6149301	AT1G17860	14.8116	3.11256	2.99204	2.82318
Chr1	6149939	AT1G17870	1.34863	1.03752	121.289	120.743
Chr1	6152409	AT1G17880	105.03	42.996	74.5331	75.307
Chr1	6154268	AT1G17890	18.8141	13.3962	4.24245	3.97898
Chr1	6157368	AT1G17900	0	0	0	0
Chr1	6159126	AT1G17910	0	0	0	0
Chr1	6161872	AT1G17920	1.19616	1.20535	0.223287	0.397898
Chr1	6166220	AT1G17930	3.15276	3.75338	2.18821	2.32107
Chr1	6169341	AT1G17940	3.08317	4.51626	3.84053	3.23055
Chr1	6177617	AT1G17950	0	0.0152576	0.0893147	0.0189475
Chr1	6180896	AT1G17960	0.168326	0.0610305	0.0893147	0.0852639
Chr1	6184904	AT1G17970	10.4091	11.6568	3.30464	4.54741
Chr1	6187507	AT1G17980	4.59728	10.543	4.823	4.14951
Chr1	6192071	AT1G17990	8.9286	9.35292	0.267944	0.198949
Chr1	6194543	AT1G18000	12.5756	10.0548	0.625203	0.918955
Chr1	6199898	AT1G18010	13.148	9.97849	0.625203	0.909482
Chr1	6202249	AT1G18020	10.3978	9.09354	0.267944	0.189475
Chr1	6204343	AT1G18030	3.83608	4.40945	5.49286	5.69373
Chr1	6206871	AT1G18040	2.52859	2.60905	3.88519	3.1074
Chr1	6209771	AT1G18050	0.231069	0.106803	0.0893147	0.0852639
Chr1	6211873	AT1G18060	72.0688	61.5035	39.7897	42.3383
Chr1	6213725	AT1G18070	24.0175	45.5288	58.7691	56.9373
Chr1	6220648	AT1G18075	2.64772	0.0152576	0	0.0378951
Chr1	6222201	AT1G18080	137.833	99.5407	227.931	215.68
Chr1	6224501	AT1G18090	1.39066	1.98349	0.84849	0.701059
Chr1	6227217	AT1G18100	0	0	0	0
Chr1	6235895	AT1G18130	0	0	0	0.0189475
Chr1	6238844	AT1G18140	0.215973	0.0457729	0.0893147	0.0189475
Chr1	6244298	AT1G18150	16.1895	26.594	5.18025	5.21057
Chr1	6248793	AT1G18160	6.96285	17.8056	12.0128	13.917
Chr1	6254229	AT1G18170	34.4369	23.573	8.26161	8.83903
Chr1	6255830	AT1G18180	1.31838	1.43422	1.60767	1.48738
Chr1	6257851	AT1G18190	3.7064	6.74387	3.6619	3.1074
Chr1	6265416	AT1G18200	1.84025	0.701851	0.0893147	0.0757901
Chr1	6266609	AT1G18210	12.6139	10.2836	1.87561	1.86633
Chr1	6269670	AT1G18220	0	0	0	0
Chr1	6274286	AT1G18240	0.106996	0.0610305	0	0.0189475
Chr1	6276788	AT1G18250	12.8956	2.91421	2.4115	2.2737
Chr1	6278848	AT1G18260	9.15806	15.7154	69.4869	67.8511
Chr1	6282252	AT1G18265	11.4273	4.47048	0.133972	0.246318
Chr1	6283412	AT1G18270	3.10437	16.1883	3.3493	3.13582
Chr1	6294333	AT1G18280	0.0678713	0	0	0
Chr1	6297364	AT1G18290	0	0	0	0
Chr1	6299687	AT1G18300	35.5629	9.15458	0.714518	0.65369
Chr1	6301200	AT1G18310	0	0	0.0446574	0.0189475
Chr1	6304360	AT1G18320	2.42202	0.57979	2.94739	3.03161
Chr1	6305966	AT1G18330	13.5712	12.8317	29.8311	26.716
Chr1	6309041	AT1G18335	3.95047	3.06678	1.29506	1.43054
Chr1	6311483	AT1G18340	5.17383	4.63832	1.42904	1.10843
Chr1	6315651	AT1G18350	0.579373	0.213607	0	0.00947377
Chr1	6316695	AT1G18360	15.496	19.6823	2.81341	2.50107
Chr1	6319650	AT1G18370	2.51005	2.12081	0.267944	0.284213
Chr1	6326366	AT1G18382	0	0	0	0
Chr1	6325642	AT1G18390	1.77451	4.18059	0.937805	0.757901
Chr1	6331398	AT1G18400	3.78971	4.94347	5.71614	4.91689
Chr1	6336528	AT1G18410	0.106166	0.228864	0.0893147	0.0378951
Chr1	6343096	AT1G18415	0.0818106	0.32041	0.0893147	0.0189475
Chr1	6343330	AT1G18420	0	0	0	0
Chr1	6345764	AT1G18430	0	0	0	0
Chr1	6345974	AT1G18440	9.1445	7.36943	5.00162	4.56636
Chr1	6348107	AT1G18450	10.2032	12.5418	14.6476	13.5285
Chr1	6352470	AT1G18460	9.48883	17.3327	21.7928	18.0381
Chr1	6356131	AT1G18470	10.666	23.039	17.3717	17.3275
Chr1	6361629	AT1G18480	8.98812	4.51626	3.6619	3.70424
Chr1	6363172	AT1G18485	3.81517	7.61355	2.00958	1.76212
Chr1	6366397	AT1G18486	0	0	0	0
Chr1	6366520	AT1G18490	5.34805	5.32491	0.893147	1.26001
Chr1	6369347	AT1G18500	15.6008	29.0658	27.241	25.4465
Chr1	6373295	AT1G18510	0	0	0	0.00947377
Chr1	6374932	AT1G18520	0	0	0	0.00947377
Chr1	6376783	AT1G18530	0	0	0	0
Chr1	6377321	AT1G18540	167.907	61.6713	83.3306	81.5218
Chr1	6381503	AT1G18550	1.25793	1.20535	0.401916	0.22737
Chr1	6385449	AT1G18560	1.94154	1.87669	0.178629	0.123159
Chr1	6389411	AT1G18570	8.483	6.24037	0.937805	0.720006
Chr1	6395864	AT1G18580	5.80427	5.7979	0.84849	0.994746
Chr1	6398580	AT1G18590	38.7382	24.5037	0.937805	1.09896
Chr1	6400404	AT1G18600	6.03893	6.66758	2.14355	1.63896
Chr1	6405645	AT1G18610	2.47175	3.06678	1.56301	1.3358
Chr1	6409978	AT1G18620	18.4755	41.5923	4.55505	4.02635
Chr1	6414725	AT1G18630	8.6763	3.90595	7.54709	8.71587
Chr1	6416357	AT1G18640	18.5361	14.9372	7.18984	6.62216
Chr1	6418858	AT1G18650	16.1862	8.57479	8.61887	8.8106
Chr1	6421117	AT1G18660	9.46129	19.484	11.1643	11.6243
Chr1	6426898	AT1G18670	2.80049	4.34842	0.803833	0.65369
Chr1	6431938	AT1G18680	6.23633	3.02101	6.56463	5.72216
Chr1	6433574	AT1G18690	1.75565	2.57854	1.65232	1.20317
Chr1	6437477	AT1G18700	3.07514	11.5042	10.1372	8.89587
Chr1	6450594	AT1G18710	0.222144	0.0915458	0.133972	0.0947377
Chr1	6457821	AT1G18720	32.631	28.4402	31.2602	27.7202
Chr1	6460598	AT1G18730	138.186	65.7756	26.7944	27.2845
Chr1	6461232	AT1G18735	0	0	0	0
[truncated: 30,679 more rows]
