# Supplementary material for: Multiomics Reveals the Regulatory Mechanisms of Arabidopsis Tissues under Heat Stress
Source: Int J Mol Sci. 2023 Jul 4;24(13):11081. doi: 10.3390/ijms241311081 (PMC10341750; doi:10.3390/ijms241311081)
Supplement: Supplementary file 1 [file ijms-24-11081-s001.zip › GSE72806.csv]

id	sample1��GSE72806��	sample2��GSE72806��
AT1G01010	3.47489	4.4879
AT1G01020	9.06679	20.7418
AT1G01030	1.02571	2.94362
AT1G01040	8.6332	10.6884
AT1G01046	11.3195	12.5374
AT1G01050	74.6883	57.5908
AT1G01060	0.970755	0.25258
AT1G01070	2.81028	4.74584
AT1G01073	0	0
AT1G01080	94.2096	51.4742
AT1G01090	100.067	33.4879
AT1G01100	357.516	304.311
AT1G01110	1.87197	2.94869
AT1G01115	0	0
AT1G01120	69.7794	34.2607
AT1G01130	5.69398	1.51322
AT1G01140	52.6768	67.2834
AT1G01150	0.242143	0
AT1G01160	25.8768	43.3292
AT1G01170	163.68	210.191
AT1G01180	9.70504	6.60455
AT1G01183	0	0
AT1G01190	2.69872	0.438729
AT1G01200	1.8736	0.589918
AT1G01210	19.3218	39.6956
AT1G01220	15.3658	17.0806
AT1G01225	3.37664	2.57546
AT1G01230	42.2076	21.5206
AT1G01240	30.6191	22.5622
AT1G01250	1.97075	1.28832
AT1G01260	7.23058	10.9354
AT1G01270	0	0
AT1G01280	0.200711	0.061711
AT1G01290	15.8569	19.9397
AT1G01300	54.8613	27.2918
AT1G01305	0	0
AT1G01310	0.0333286	0.0557906
AT1G01320	99.7857	83.5918
AT1G01340	5.42611	0.322055
AT1G01350	13.8312	16.2624
AT1G01355	0.0522943	0.0407538
AT1G01360	13.1967	13.1776
AT1G01370	6.70183	1.23767
AT1G01380	3.91486	5.82793
AT1G01390	2.29134	0.86839
AT1G01400	0	0
AT1G01410	0	0
AT1G01420	3.39678	5.39879
AT1G01430	42.2697	32.8299
AT1G01440	13.9125	8.1014
AT1G01448	6.7759	13.9408
AT1G01450	0.814395	1.87654
AT1G01453	0.0278278	0.0476401
AT1G01460	0.0206475	0.018885
AT1G01470	227.71	185.494
AT1G01471	0	0
AT1G01480	0.621738	0.566467
AT1G01490	44.0579	35.7158
AT1G01500	17.8378	17.0249
AT1G01510	16.5862	14.6138
AT1G01520	0.158745	1.05194
AT1G01530	0.190259	0.0786808
AT1G01540	45.3903	43.035
AT1G01550	118.691	85.9287
AT1G01560	10.1719	1.12026
AT1G01570	1.07603	1.95412
AT1G01580	0.604986	0.611781
AT1G01590	0.175499	0.0658288
AT1G01600	5.43388	2.73327
AT1G01610	27.912	20.9749
AT1G01620	235.264	197.464
AT1G01630	59.3189	25.8749
AT1G01640	3.05306	2.62368
AT1G01650	21.7497	20.8756
AT1G01660	0.910724	0.872605
AT1G01670	1.71808	4.4143
AT1G01680	12.6394	0.397362
AT1G01690	3.94869	3.41428
AT1G01695	0.445748	0.386295
AT1G01700	1.46592	1.84077
AT1G01710	16.5801	22.1868
AT1G01720	10.8172	29.1277
AT1G01725	12.8676	25.5479
AT1G01730	26.4285	18.9477
AT1G01740	4.34643	4.09322
AT1G01750	0.965014	0.714935
AT1G01760	2.30029	2.53359
AT1G01770	12.0014	44.4435
AT1G01780	10.0143	35.8034
AT1G01790	59.7811	17.3096
AT1G01800	58.1201	55.57
AT1G01810	0.591422	3.69623
AT1G01820	75.869	66.6763
AT1G01830	9.93425	7.74373
AT1G01840	1.91365	2.61776
AT1G01860	15.8965	11.8821
AT1G01870	0	0
AT1G01880	0.978944	2.08387
AT1G01890	0	0
AT1G01900	4.14698	4.0531
AT1G01910	50.2387	29.9928
AT1G01920	7.44462	21.3738
AT1G01930	8.16877	9.46428
AT1G01940	22.7791	57.7668
AT1G01950	7.27859	7.45439
AT1G01960	27.7951	20.7527
AT1G01970	29.7523	18.8289
AT1G01980	0	0.0121277
AT1G01990	17.9546	33.3737
AT1G02000	5.59868	6.67668
AT1G02010	4.3688	3.96122
AT1G02020	7.88061	9.43708
AT1G02030	0.0740908	0.165317
AT1G02040	0	0
AT1G02050	4.73193	10.543
AT1G02060	2.98237	8.0366
AT1G02065	2.07515	1.63477
AT1G02070	0.980153	0.391853
AT1G02074	0	0
AT1G02080	24.7099	25.4978
AT1G02090	35.2566	61.0559
AT1G02100	24.6829	48.8859
AT1G02110	8.16105	9.36423
AT1G02120	55.7885	26.4908
AT1G02130	42.0257	38.9049
AT1G02136	0	0
AT1G02140	152.905	212.053
AT1G02145	14.3916	16.7595
AT1G02150	77.5447	58.9881
AT1G02160	48.3771	40.3287
AT1G02170	25.1735	18.1283
AT1G02180	6.71464	9.31691
AT1G02190	0.970185	1.34442
AT1G02205	46.3496	49.3528
AT1G02210	0	0
AT1G02220	2.36604	7.54331
AT1G02228	0	0
AT1G02230	2.83387	2.95886
AT1G02250	0.0633153	0
AT1G02260	12.3659	7.6199
AT1G02270	32.1347	24.8903
AT1G02280	86.0639	87.9955
AT1G02290	6.38498	11.3141
AT1G02300	27.7898	104.465
AT1G02305	70.1896	111.195
AT1G02310	1.06344	2.3517
AT1G02320	0	0
AT1G02330	26.4044	24.1227
AT1G02335	25.0281	12.0831
AT1G02340	1.82606	1.15989
AT1G02350	5.08036	6.42901
AT1G02360	5.25142	0.277282
AT1G02370	6.33508	10.9853
AT1G02380	3.46658	2.03441
AT1G02390	2.36044	5.64865
AT1G02391	0	0
AT1G02400	2.40507	2.91159
AT1G02405	0.0797048	0.413043
AT1G02410	19.2207	18.2024
AT1G02420	3.52023	7.58028
AT1G02430	2.13739	3.98195
AT1G02440	0.502183	0.180631
AT1G02450	31.5303	4.39653
AT1G02460	1.73606	2.18343
AT1G02470	2.52058	3.83233
AT1G02475	77.6629	99.0575
AT1G02480	0	0
AT1G02490	7.15285	6.27135
AT1G02500	177.523	175.548
AT1G02510	0.118243	0.124371
AT1G02520	0.322738	0.209614
AT1G02530	0.150913	0.246257
AT1G02540	0	0
AT1G02550	0	0
AT1G02560	297.492	246.239
AT1G02570	0	0.018034
AT1G02580	0	0.0094377
AT1G02590	0	0
AT1G02600	0	0
AT1G02610	6.48053	3.67181
AT1G02620	0.589351	0.551864
AT1G02630	0.408862	0.271347
AT1G02640	6.25372	6.73397
AT1G02650	0.509694	0.448685
AT1G02660	5.72025	4.27783
AT1G02670	0.86947	0.671896
AT1G02680	14.1034	16.9628
AT1G02681	0.0877618	0.269418
AT1G02690	7.94153	6.07626
AT1G02700	0.723362	1.74433
AT1G02710	6.23822	3.87394
AT1G02720	8.19892	9.36325
AT1G02730	22.0302	4.75374
AT1G02740	8.47714	10.5718
AT1G02750	13.3153	18.259
AT1G02760	0	0
AT1G02770	0.256534	0.438021
AT1G02780	601.908	353.963
AT1G02790	0.0902281	0.0162102
AT1G02800	1.80002	4.47179
AT1G02810	0.319038	0.292462
AT1G02813	1.12994	0.960053
AT1G02816	11.0081	15.2276
AT1G02820	7.63548	2.39283
AT1G02830	0	0.109094
AT1G02840	64.4222	173.205
AT1G02850	3.36736	9.43805
AT1G02860	7.86926	13.8542
AT1G02870	27.4748	29.4147
AT1G02880	19.4495	21.3926
AT1G02890	25.2724	34.9134
AT1G02900	4.23983	2.62588
AT1G02910	55.0792	33.7471
AT1G02920	119.179	8.90631
AT1G02930	145.842	12.1026
AT1G02940	0.455586	0.587761
AT1G02950	9.70892	4.22107
AT1G02952	0	0
AT1G02960	10.511	17.3363
AT1G02965	0	0.082608
AT1G02970	2.10702	0.48245
AT1G02980	0.0119049	0.0906798
AT1G02990	6.9892	5.90121
AT1G03000	12.1561	15.0919
AT1G03010	0.701384	0.300234
AT1G03020	10.2864	9.38131
AT1G03022	0	0
AT1G03030	13.3548	13.7757
AT1G03040	35.7	39.1997
AT1G03050	0	0.0243481
AT1G03055	2.64289	4.52964
AT1G03060	9.8085	5.94112
AT1G03070	0.605917	5.72055
AT1G03080	18.4455	14.2139
AT1G03090	10.8724	14.3285
AT1G03100	1.70405	3.70729
AT1G03103	0	0
AT1G03106	0	0
AT1G03110	8.3613	7.16096
AT1G03120	0.750193	1.89889
AT1G03130	1111.72	1191.83
AT1G03140	33.4868	47.071
AT1G03150	30.2149	46.6845
AT1G03160	37.0153	23.8577
AT1G03170	0.701293	0.920597
AT1G03180	2.78743	5.37291
AT1G03190	5.22194	6.57207
AT1G03200	0.875416	1.24515
AT1G03210	30.5547	6.2779
AT1G03220	38.3138	121.679
AT1G03230	20.1185	10.5558
AT1G03240	0.477003	0.334245
AT1G03250	29.059	15.5158
AT1G03260	9.36653	6.42208
AT1G03270	3.18994	4.75363
AT1G03280	19.0027	18.5028
AT1G03290	34.4547	17.2659
AT1G03300	4.44396	5.2808
AT1G03310	36.1266	27.2937
AT1G03320	0.399211	0.196563
AT1G03330	46.9939	51.3325
AT1G03340	4.67924	5.99542
AT1G03350	31.5955	30.1002
AT1G03360	8.41071	20.8136
AT1G03370	14.5197	7.16963
AT1G03380	13.2397	12.3015
AT1G03390	0	0.0698147
AT1G03400	48.1948	20.968
AT1G03410	1.85593	5.56461
AT1G03420	26.9234	8.70854
AT1G03430	28.6857	24.8232
AT1G03440	9.52121	15.8327
AT1G03445	0	0.024957
AT1G03457	4.08952	2.7806
AT1G03470	6.12367	20.9231
AT1G03475	263.574	208.232
AT1G03490	0.0787019	0
AT1G03495	1.85568	4.06485
AT1G03502	0	0
AT1G03506	48.4419	18.8757
AT1G03510	1.64836	5.56896
AT1G03515	0	0
AT1G03520	6.06251	8.34438
AT1G03530	6.63889	9.22056
AT1G03540	1.59287	3.29298
AT1G03550	6.63234	13.8925
AT1G03560	4.69695	5.05096
AT1G03570	0	0
AT1G03580	0.489052	0.113732
AT1G03590	12.2158	8.80915
AT1G03600	458.85	394.679
AT1G03610	12.7933	19.558
AT1G03620	1.8809	3.70465
AT1G03630	255.707	252.266
AT1G03640	0	0
AT1G03650	6.10765	8.29254
AT1G03660	2.57981	0.192779
AT1G03670	0.0309914	0
AT1G03680	475.711	241.045
AT1G03687	10.1155	11.4515
AT1G03700	0.061618	0.0540243
AT1G03710	0.478093	0.57575
AT1G03720	0.0414812	0
AT1G03730	9.019	8.31703
AT1G03740	30.7851	9.26319
AT1G03743	0	0
AT1G03746	0	0
AT1G03750	3.06891	3.62251
AT1G03760	6.5199	13.1358
AT1G03770	2.50576	3.60398
AT1G03780	8.20614	0.768856
AT1G03790	0.131762	0.257311
AT1G03800	0.0473036	0.566152
AT1G03810	0	0
AT1G03820	16.9844	22.1073
AT1G03830	4.58644	5.59523
AT1G03840	0.575795	0.129977
AT1G03850	24.26	4.45557
AT1G03860	52.8659	104.97
AT1G03870	46.392	20.1367
AT1G03880	0	0
AT1G03890	0	0.0179095
AT1G03900	83.7411	69.2526
AT1G03905	1.38871	1.60421
AT1G03910	26.262	25.8409
AT1G03920	0.573376	1.10755
AT1G03930	24.3506	14.5368
AT1G03935	151.386	463.115
AT1G03940	1.94979	5.27328
AT1G03950	23.2265	13.805
AT1G03960	7.42016	10.4462
AT1G03970	28.5108	23.3049
AT1G03980	0.280147	0.443058
AT1G03982	0	0
AT1G03990	1.05996	2.1262
AT1G04000	9.82918	10.474
AT1G04010	5.13858	7.37193
AT1G04020	7.15889	0.780091
AT1G04030	3.91109	3.13341
AT1G04040	141.733	34.563
AT1G04050	1.55793	1.91164
AT1G04070	9.83563	16.5046
AT1G04080	45.2023	46.5229
AT1G04090	0.224003	0.454432
AT1G04100	2.79574	4.48091
AT1G04110	4.57202	4.15065
AT1G04120	15.7798	18.5743
AT1G04130	4.82644	15.2002
AT1G04140	36.4602	30.9186
AT1G04150	0.0640709	0.0318024
AT1G04160	3.5432	2.38025
AT1G04170	76.5423	65.5747
AT1G04171	0	0
AT1G04180	0.220682	1.00633
AT1G04190	28.7843	25.3735
AT1G04200	14.3491	5.41392
AT1G04210	16.0534	16.7234
AT1G04220	1.48155	2.19777
AT1G04230	8.67796	9.36863
AT1G04240	49.3143	28.1996
AT1G04250	19.777	16.8425
AT1G04260	15.2337	15.1303
AT1G04270	427.508	262.48
AT1G04280	16.164	4.12869
AT1G04290	18.608	17.0734
AT1G04295	4.64233	5.12507
AT1G04300	22.1234	13.9743
AT1G04310	1.99739	2.24182
AT1G04320	0	0
AT1G04330	0.332817	0.251121
AT1G04340	25.11	22.1384
AT1G04350	26.9237	36.9533
AT1G04360	0.979338	1.03071
AT1G04370	0	0
AT1G04380	0.0972137	0
AT1G04390	3.41607	5.99749
AT1G04400	92.1589	88.1295
AT1G04410	591.828	308.833
AT1G04420	111.203	167.358
AT1G04425	11.1725	0.961249
AT1G04430	80.6472	30.1484
AT1G04440	36.4526	51.4937
AT1G04445	0.161876	0.286307
AT1G04450	0	0
AT1G04457	0.549133	0
AT1G04470	0	0.00759684
AT1G04480	158.716	182.393
AT1G04490	0.558729	0.199379
AT1G04500	0.146084	0.108341
AT1G04501	0	0
AT1G04510	38.5845	31.5126
AT1G04520	12.3343	6.18298
AT1G04530	55.9496	25.8877
AT1G04540	0.79684	1.00199
AT1G04550	17.527	19.7564
AT1G04555	9.16641	7.91733
AT1G04560	0	0
AT1G04570	0.776769	1.28507
AT1G04580	0.145894	0.167013
AT1G04590	17.0323	19.5612
AT1G04600	1.07174	1.03925
AT1G04610	0.102714	0.168918
AT1G04620	42.5508	37.8499
AT1G04625	0	0
AT1G04630	40.8853	39.7981
AT1G04635	4.01857	10.7358
AT1G04640	61.9055	19.8316
AT1G04645	0.185194	0.22977
AT1G04650	1.25622	1.21249
AT1G04660	1.03121	0.666239
AT1G04670	0	0
AT1G04680	64.9079	29.5352
AT1G04684	0	0
AT1G04690	87.7544	73.727
AT1G04700	0.691039	0.368641
AT1G04710	15.186	20.9782
AT1G04720	0	0
AT1G04730	3.4573	0.874843
AT1G04750	104.373	60.3631
AT1G04760	5.82617	2.16233
AT1G04770	16.889	22.3252
AT1G04778	1.21643	2.00918
AT1G04780	23.0646	16.9555
AT1G04790	13.2026	12.8692
AT1G04800	156.419	43.0522
AT1G04810	23.0105	27.1698
AT1G04820	219.472	116.849
AT1G04830	11.7089	13.1408
AT1G04840	1.17214	2.27036
AT1G04850	61.2351	52.1266
AT1G04860	12.2744	13.8607
AT1G04870	23.8	15.4918
AT1G04880	0.321396	0.147591
AT1G04890	0	0
AT1G04900	6.7614	11.4125
AT1G04910	22.0138	13.5761
AT1G04920	1.12766	1.2965
AT1G04930	2.90265	4.54557
AT1G04940	83.1983	63.1354
AT1G04945	4.08008	9.35137
AT1G04950	12.2248	17.0838
AT1G04960	18.8106	21.4014
AT1G04970	20.0498	45.2899
AT1G04980	15.7429	86.2781
AT1G04985	28.8316	30.3547
AT1G04990	30.5595	15.366
AT1G05000	2.17257	2.98565
AT1G05010	286.778	200.439
AT1G05020	0.684122	0.156281
AT1G05030	9.94095	8.11638
AT1G05040	0.126686	0.038624
AT1G05055	8.9337	10.7821
AT1G05060	21.3485	20.68
AT1G05061	0.522094	1.77411
AT1G05065	19.3382	27.3409
AT1G05070	26.045	20.745
AT1G05080	0	0.0176463
AT1G05085	0	0
AT1G05090	0.256191	0.446428
AT1G05100	0.484364	3.67446
AT1G05120	9.44544	9.73229
AT1G05135	23.1157	7.07998
AT1G05136	3.42634	0
AT1G05140	58.7867	70.8671
AT1G05150	16.7404	12.5687
AT1G05160	6.00991	5.74248
AT1G05170	11.6185	15.6394
AT1G05180	24.0628	23.9696
AT1G05190	720.085	649.868
AT1G05200	19.8709	24.6017
AT1G05205	34.0774	23.9274
AT1G05210	9.05988	8.62555
AT1G05220	0.105162	0.142553
AT1G05230	11.8197	11.7654
AT1G05240	0	0
AT1G05250	0	0
AT1G05260	1.24512	0.425501
AT1G05270	26.0562	19.2833
AT1G05280	0	0
AT1G05290	0	0
AT1G05291	0	0
AT1G05300	9.59879	8.48973
AT1G05310	3.55633	2.7971
AT1G05320	16.1781	9.19933
AT1G05330	0.244996	0.205056
AT1G05340	5.90521	26.2974
AT1G05350	22.925	13.9901
AT1G05360	8.29699	9.35834
AT1G05370	0.970288	0.673014
AT1G05380	11.321	13.1697
AT1G05385	46.9898	74.5905
AT1G05390	0	0
AT1G05400	0.653355	1.44036
AT1G05410	6.80583	9.94152
AT1G05420	1.2623	2.03739
AT1G05430	35.0157	36.9418
AT1G05440	1.84821	0.937507
AT1G05450	0.102671	0.0756547
AT1G05460	5.86082	8.94243
AT1G05470	4.75495	4.99867
AT1G05490	0.41846	0.435238
AT1G05500	27.1401	24.9706
AT1G05510	0	0.116472
AT1G05520	22.9542	20.279
AT1G05530	0.0692802	0.117826
AT1G05540	3.25521	7.95586
AT1G05550	0.269969	0.233453
AT1G05560	21.685	44.7303
AT1G05570	24.7058	10.7424
AT1G05575	6.79496	1.94285
AT1G05577	0.058408	0.0151727
AT1G05580	0	0
AT1G05590	10.8808	6.45746
AT1G05600	4.39414	11.2285
AT1G05610	0.207578	0.414467
AT1G05615	0	0
AT1G05620	16.9819	10.6076
AT1G05630	15.1047	4.14775
AT1G05640	1.91668	2.8108
AT1G05650	0	0
AT1G05660	0	0
AT1G05670	2.7363	4.85641
AT1G05680	0.819381	0.412547
AT1G05690	2.30838	4.42194
AT1G05700	0.0115487	0.0101254
AT1G05710	8.01405	7.96276
AT1G05720	36.9477	36.9771
AT1G05730	1.80922	5.14469
AT1G05740	0	0.484736
AT1G05750	2.50913	5.05681
AT1G05760	4.28918	3.29855
AT1G05770	1.01525	1.22125
AT1G05780	5.66937	5.9852
AT1G05785	8.20775	6.7224
AT1G05790	11.7257	15.8861
AT1G05800	0.148004	0.123122
AT1G05805	43.3852	23.8391
AT1G05810	12.851	12.3438
AT1G05820	0.915353	4.05208
AT1G05830	9.98805	11.2297
AT1G05835	21.3828	8.20618
AT1G05840	12.975	19.2352
AT1G05850	495.808	382.309
AT1G05860	8.663	15.048
AT1G05870	16.9714	44.9299
AT1G05880	0.1361	0
AT1G05890	21.112	36.5454
AT1G05894	0.200081	0.247243
AT1G05900	12.0486	10.9756
AT1G05910	9.96366	9.02407
AT1G05920	0	0
AT1G05925	0	0
AT1G05930	0	0
AT1G05940	22.0646	33.6593
AT1G05950	2.83828	3.08735
AT1G05960	20.8213	19.519
AT1G05970	5.91553	12.1378
AT1G05980	0	0
AT1G05990	0	0
AT1G06000	34.2467	51.7543
AT1G06010	16.2291	23.1522
AT1G06020	0.155199	0.249191
AT1G06030	0.032897	0.178035
AT1G06040	129.594	127.507
AT1G06050	6.42482	5.9235
AT1G06060	19.9021	17.4494
AT1G06070	10.2845	12.9185
AT1G06080	8.63235	3.07908
AT1G06090	0.701372	0.194463
AT1G06100	6.45151	1.1494
AT1G06110	19.2914	38.386
AT1G06120	0	0
AT1G06130	22.8738	24.2831
AT1G06135	0	0
AT1G06137	0	0
AT1G06140	1.00765	3.45744
AT1G06145	2.05424	4.18703
AT1G06148	0.270333	0.386572
AT1G06149	14.724	18.4912
AT1G06150	0.452999	0.633322
AT1G06160	3.53922	1.25419
AT1G06170	0.229684	0.131455
AT1G06180	4.41763	6.53917
AT1G06190	105.669	100.636
AT1G06200	55.2119	56.7586
AT1G06210	24.7009	27.3734
AT1G06220	22.0485	20.7074
AT1G06225	0	0
AT1G06230	23.8471	21.7676
AT1G06240	13.1908	14.7849
AT1G06250	1.44904	3.33989
AT1G06260	3.68863	2.06526
AT1G06265	2.32023	2.83168
AT1G06270	3.6114	7.19679
AT1G06280	0.658505	0.143034
AT1G06290	30.5912	26.8363
AT1G06310	0.0685206	0.0105552
AT1G06320	0.0580278	0
AT1G06330	0	0
AT1G06340	0.0989176	0.0447026
AT1G06350	4.37761	2.48577
AT1G06360	54.6508	17.78
AT1G06370	3.06829	5.32419
AT1G06380	10.262	12.5707
AT1G06390	36.7543	24.1391
AT1G06400	51.9662	54.5163
AT1G06410	50.8991	30.2658
AT1G06420	4.56337	3.77933
AT1G06430	43.1336	82.4004
AT1G06440	1.63821	2.94574
AT1G06450	5.32073	5.01614
AT1G06460	361.235	303.62
AT1G06470	26.0733	31.7437
AT1G06475	2.94764	2.76416
AT1G06480	0	0
AT1G06490	1.20245	0.721773
AT1G06500	18.6178	16.7817
AT1G06510	29.7051	32.1515
AT1G06515	33.1992	20.9309
AT1G06520	1.19583	1.74294
AT1G06530	70.3369	61.5488
AT1G06540	0	0.498341
AT1G06550	18.4338	14.4848
AT1G06560	8.20846	18.617
AT1G06570	11.4453	23.958
AT1G06580	1.34337	2.30611
AT1G06590	3.27627	2.1146
AT1G06610	0	0
AT1G06620	8.56521	14.4288
AT1G06630	9.48806	20.0975
AT1G06640	62.4416	176.012
AT1G06645	13.2652	25.2347
AT1G06650	66.455	53.6955
AT1G06660	2.20622	1.03225
AT1G06670	12.3823	12.6739
AT1G06680	4666.17	3676.93
AT1G06690	45.3066	10.0431
AT1G06700	53.6123	66.5428
AT1G06710	2.83312	6.08098
AT1G06720	12.4742	15.0157
AT1G06730	9.92041	10.5184
AT1G06740	2.04632	4.13272
AT1G06750	0.0506869	0.0344175
AT1G06760	153.247	200.331
AT1G06770	4.81739	6.84155
AT1G06780	7.27976	10.6685
AT1G06790	11.8991	19.3141
AT1G06800	5.16555	6.82853
AT1G06810	0.0635828	0
AT1G06820	28.8774	27.5815
AT1G06830	43.0767	2.26549
AT1G06840	6.67017	6.46433
AT1G06850	6.12191	7.37198
AT1G06860	0	0
AT1G06870	12.7394	13.5183
AT1G06880	0	0
AT1G06890	54.9542	26.4663
AT1G06900	16.4791	17.8447
AT1G06910	4.55379	4.53713
AT1G06920	0.0339589	0
AT1G06923	0	0.0375742
AT1G06925	0	0.382376
AT1G06930	0	0.0281539
AT1G06950	103.311	77.1222
AT1G06960	17.742	9.09944
AT1G06970	0.0458516	0.161733
AT1G06980	5.54431	4.72691
AT1G06990	0.0491618	0.0574688
AT1G07000	21.9761	7.42082
AT1G07010	23.3097	36.2451
AT1G07020	31.7448	27.2484
AT1G07025	0	0.0792747
AT1G07030	17.7265	19.5252
AT1G07040	27.6174	27.2386
AT1G07050	203.301	205.248
AT1G07051	0.592426	1.03883
AT1G07060	0.250924	0.319423
AT1G07070	55.4796	39.1125
AT1G07080	65.9686	88.8139
AT1G07090	9.25021	16.1647
AT1G07100	0	0
AT1G07110	67.5101	30.6215
AT1G07119	1.85834	3.118
AT1G07120	0.492266	0.759951
AT1G07130	4.75556	4.44088
AT1G07135	47.9927	11.6293
AT1G07140	125.526	93.8363
AT1G07150	0.81711	3.6541
AT1G07160	0.165901	0.0559888
AT1G07170	24.3278	33.6119
AT1G07175	3.15852	1.23741
AT1G07180	10.269	3.02286
AT1G07190	0	4.43525
AT1G07200	6.76169	8.90648
AT1G07210	35.5982	42.6676
AT1G07220	12.0615	8.67204
AT1G07230	20.6996	37.9063
AT1G07240	22.3564	13.6356
AT1G07250	24.1641	20.1281
AT1G07260	1.51692	0.971695
AT1G07270	1.10494	0.155241
AT1G07280	88.3561	71.0974
AT1G07290	0.844272	1.26313
AT1G07300	5.31382	3.80701
AT1G07310	20.4274	18.3457
AT1G07320	465.542	420.499
AT1G07330	0.112198	0.162841
AT1G07340	0.0170527	0.0132894
AT1G07350	16.3103	77.4474
AT1G07360	29.6619	23.6071
AT1G07370	21.4019	5.75115
AT1G07380	4.51825	6.04292
AT1G07390	1.16149	2.2878
AT1G07400	1.75076	107.607
AT1G07410	3.41329	2.75554
AT1G07420	50.0936	31.8973
AT1G07430	0.960775	6.61452
AT1G07440	45.5914	73.856
AT1G07450	1.13863	0.17802
AT1G07460	0	0
AT1G07470	9.76201	5.37451
AT1G07473	0.0715613	0
AT1G07476	0	0
AT1G07480	7.21449	3.76167
AT1G07485	1.61749	0.266271
AT1G07490	3.22339	3.27642
AT1G07500	1.20876	14.1229
AT1G07510	12.0832	14.1943
AT1G07520	4.9243	5.35739
AT1G07530	13.1203	14.6404
AT1G07540	0.0149633	0.0139553
AT1G07550	0	0
AT1G07560	0	0
AT1G07570	4.51019	4.2371
AT1G07580	0	0
AT1G07590	94.9383	136.812
AT1G07600	3524.78	5504.45
AT1G07610	19.2797	17.8868
AT1G07615	5.34126	8.32578
AT1G07620	3.24262	0.301553
AT1G07630	12.2988	12.7325
AT1G07640	23.0333	32.8587
AT1G07645	0	0
AT1G07650	39.3426	14.4239
AT1G07660	17.1924	17.5067
AT1G07670	13.7067	26.7147
AT1G07680	0	0
AT1G07690	0	0
AT1G07700	47.5836	43.5037
AT1G07702	0	0
AT1G07705	17.2138	12.7998
AT1G07710	0.348059	0.23899
AT1G07720	33.4046	22.9406
AT1G07725	0	0
AT1G07728	7.37359	11.4158
AT1G07730	0	0
AT1G07740	2.39806	5.91143
AT1G07745	5.04602	6.36884
AT1G07747	0	0
AT1G07750	21.9248	16.2734
AT1G07760	0	0
AT1G07770	299.53	317.814
AT1G07780	3.94356	3.99144
AT1G07790	66.4748	49.9845
AT1G07795	0.0562084	0
AT1G07800	0	0
AT1G07810	10.1226	12.1926
AT1G07820	98.1584	50.4747
AT1G07830	16.105	36.5193
AT1G07840	16.0642	17.0426
AT1G07850	0.017772	0.115754
AT1G07860	0.107389	0.499142
AT1G07870	5.33206	10.9259
AT1G07880	3.72901	4.82777
AT1G07885	5.49909	48.6458
AT1G07890	366.153	459.77
AT1G07900	3.11129	2.29702
AT1G07901	52.8372	35.5137
AT1G07910	7.83014	11.0647
AT1G07920	64.7229	40.6335
AT1G07930	107.096	78.8242
AT1G07940	48.5793	30.0534
AT1G07950	22.0058	24.0081
AT1G07960	30.7274	45.7935
AT1G07970	6.76066	7.86262
AT1G07980	14.2261	20.7948
AT1G07985	0.522263	2.86079
AT1G07990	21.1312	14.3915
AT1G08000	8.98643	8.73807
AT1G08005	3.54404	1.55364
AT1G08010	15.5107	18.6888
AT1G08030	12.2934	15.3946
AT1G08032	0	0
AT1G08035	0.39024	0.147364
AT1G08040	18.0276	25.6525
AT1G08050	6.07766	2.43743
AT1G08060	5.51656	4.53689
AT1G08065	0.0304048	0
AT1G08070	1.25338	3.06883
AT1G08080	0.236157	0.324044
AT1G08090	0.56613	0.150364
AT1G08100	0	0.015661
AT1G08105	0	0
AT1G08110	87.6386	125.326
AT1G08115	3.88616	9.78683
AT1G08120	0.308547	1.2191
AT1G08125	15.8586	16.1785
AT1G08130	14.3327	9.18113
AT1G08135	0	0
AT1G08140	0	0
AT1G08150	0	0.0105044
AT1G08160	7.8373	4.17582
AT1G08165	4.578	1.36946
AT1G08170	0	0
AT1G08180	6.78915	9.48093
AT1G08190	32.7334	25.9107
AT1G08200	149.705	107.28
AT1G08210	10.5218	22.5942
AT1G08220	8.36627	13.0485
AT1G08230	5.51478	9.87432
AT1G08240	0	0
AT1G08250	6.21223	16.4517
AT1G08260	4.23042	1.4536
AT1G08270	2.46686	5.32078
AT1G08280	4.35493	7.39974
AT1G08290	0.92868	1.46325
AT1G08300	1.89814	11.1882
AT1G08310	0.204611	0.680772
AT1G08315	8.80098	11.301
AT1G08320	0.127077	0.170899
AT1G08340	1.44921	1.21483
AT1G08350	5.59608	8.80831
AT1G08360	266.19	196.575
AT1G08370	17.891	18.3508
AT1G08380	4205.31	2240.25
AT1G08390	10.1755	10.8899
AT1G08400	2.71619	5.33748
AT1G08410	10.012	8.7313
AT1G08420	19.0799	18.0188
AT1G08430	0.0378396	0.0517266
AT1G08440	0.238153	0.307097
AT1G08450	187.933	53.524
AT1G08460	21.641	30.8154
AT1G08465	22.4777	9.69992
AT1G08470	19.0018	8.45058
AT1G08480	88.3701	67.8432
AT1G08490	39.8104	31.9324
AT1G08500	5.10472	3.11995
AT1G08510	72.5306	53.0234
AT1G08520	168.599	80.8687
AT1G08530	23.7232	14.5348
AT1G08540	89.788	50.4624
AT1G08550	116.58	33.0574
AT1G08560	35.1353	5.71482
AT1G08570	52.7477	33.7094
AT1G08580	58.4413	44.7153
AT1G08590	2.12476	3.3418
AT1G08600	7.80181	11.7683
AT1G08610	5.30654	11.2107
AT1G08620	7.26439	6.27945
AT1G08630	0.689554	0.541548
AT1G08640	93.3971	79.8226
AT1G08650	86.7525	72.9756
AT1G08660	25.4351	30.9905
AT1G08670	0	0
AT1G08680	14.6289	19.4559
AT1G08695	0	0
AT1G08700	15.1926	33.2058
AT1G08710	9.86677	16.814
AT1G08720	12.1788	10.5476
AT1G08730	0.183362	0.111812
AT1G08735	0	0
AT1G08740	0	0
AT1G08750	11.8345	10.2159
AT1G08760	7.38992	10.553
AT1G08770	16.8423	21.8799
AT1G08780	31.1937	22.561
AT1G08790	0	0
AT1G08800	7.71658	4.50891
AT1G08810	11.72	8.11056
AT1G08820	27.1423	19.1995
AT1G08830	632.257	459.106
AT1G08840	2.65513	0.90232
AT1G08845	8.38241	14.1488
AT1G08860	0.115419	0.0151141
AT1G08870	0	0
AT1G08880	148.662	125.898
AT1G08890	23.287	5.79469
AT1G08900	18.6831	17.8844
AT1G08910	8.1014	11.0838
AT1G08920	13.7522	23.3434
AT1G08930	106.792	11.0077
AT1G08940	6.49031	1.86513
AT1G08950	0	0
AT1G08960	7.17208	7.18989
AT1G08970	40.6946	31.2854
AT1G08980	76.8629	102.29
AT1G08985	0	0
AT1G08990	0.015786	0.0415218
AT1G09000	1.67079	1.61772
AT1G09010	29.7486	25.3866
AT1G09020	27.0713	18.6473
AT1G09026	0	0
AT1G09030	0	0
AT1G09040	1.74825	1.6531
AT1G09050	2.13528	2.33452
AT1G09060	15.1777	15.073
AT1G09070	112.435	137.135
AT1G09080	9.39683	0.218053
AT1G09090	0	0.0485846
AT1G09100	23.7057	25.446
AT1G09110	0	0
AT1G09130	200.599	103.596
AT1G09140	33.0861	163.131
AT1G09150	35.0074	36.5129
AT1G09155	0.0804888	1.06909
AT1G09157	0.0996716	0.624292
AT1G09160	19.2035	25.703
AT1G09170	0.631818	0.514773
AT1G09176	0	0.267543
AT1G09180	2.48141	9.02635
AT1G09190	3.29239	6.92584
AT1G09195	5.58176	3.13816
AT1G09200	184.519	23.0659
AT1G09210	133.374	262.486
AT1G09220	1.43843	4.13897
AT1G09230	8.20831	10.6203
AT1G09240	1.92191	1.54069
AT1G09245	0	0
AT1G09250	19.9992	34.8349
AT1G09260	0	0
AT1G09270	29.6826	19.1923
AT1G09280	7.87226	10.7216
AT1G09290	10.7589	6.45979
AT1G09300	6.51034	4.80214
AT1G09310	880.144	338.108
AT1G09320	4.71541	9.06979
AT1G09330	49.5317	35.1967
AT1G09340	514.039	245.353
AT1G09350	8.19684	0.624983
AT1G09360	0	0
AT1G09370	0.708006	0.128266
AT1G09380	0.0952765	0.359371
AT1G09390	17.9788	5.24285
AT1G09400	0.268905	0.858761
AT1G09410	0.921364	1.36801
AT1G09415	42.2844	39.8918
AT1G09420	3.15936	2.80003
AT1G09421	1.12005	4.62828
AT1G09430	72.071	35.0702
AT1G09440	9.14513	6.46701
AT1G09450	2.55285	0.971615
AT1G09460	1.63056	1.57831
AT1G09470	5.651	5.6539
AT1G09480	1.285	0.966254
AT1G09483	0	0
AT1G09486	0.539833	0.772534
AT1G09490	29.5838	31.063
AT1G09500	4.73064	15.3757
AT1G09510	0.0294789	0.0986927
AT1G09520	10.7802	16.6784
AT1G09530	6.46747	16.7209
AT1G09540	0.100905	0.230645
AT1G09550	0	0
AT1G09560	62.8443	34.4096
AT1G09570	21.2097	24.8644
AT1G09575	3.23399	2.82821
AT1G09580	12.0586	14.5669
AT1G09590	176.562	96.9814
AT1G09600	0.55768	0.271159
AT1G09610	1.0136	0.66293
AT1G09620	49.2021	44.2552
AT1G09625	0	0
AT1G09630	31.7785	9.54733
AT1G09640	149.499	136.195
AT1G09645	30.2028	25.1905
AT1G09650	0.223549	0.39752
AT1G09660	30.2068	53.5689
AT1G09665	0	0
AT1G09680	2.50017	5.21805
AT1G09690	309.435	238.253
AT1G09700	6.87481	9.54533
AT1G09710	3.29163	11.5879
AT1G09720	0.00978514	0
AT1G09730	11.6196	11.7586
AT1G09740	12.036	9.75919
AT1G09750	156.743	51.3753
AT1G09760	43.6092	45.051
AT1G09770	47.752	43.9219
AT1G09780	104.764	22.2946
AT1G09790	0	0
AT1G09795	87.5814	73.1919
AT1G09800	3.50015	6.60652
AT1G09810	8.61995	13.2061
AT1G09812	2.54515	4.12918
AT1G09815	35.8595	30.23
AT1G09820	2.74298	3.10397
AT1G09830	29.7723	34.8787
AT1G09840	28.1905	17.3114
AT1G09850	28.6765	35.5707
AT1G09860	0.0479146	0.140617
AT1G09870	15.4145	19.0598
AT1G09880	0.258908	0.106713
AT1G09890	1.49955	1.14212
AT1G09900	16.4899	19.7644
AT1G09910	8.13867	2.34527
AT1G09920	35.2042	28.176
AT1G09930	0.0515165	0
AT1G09932	24.0306	0.876259
AT1G09935	0.0513385	0
AT1G09940	13.0398	11.8945
AT1G09950	0.886435	3.0115
AT1G09960	3.10736	3.81344
AT1G09970	53.5014	44.5458
AT1G09980	13.0996	10.0105
AT1G09995	4.08599	4.83019
AT1G10000	1.28782	1.79627
AT1G10010	0.0210522	0
AT1G10020	26.7428	3.92793
AT1G10030	17.0901	13.442
AT1G10040	2.00849	1.9373
AT1G10050	6.10744	10.1854
AT1G10060	19.0661	5.80806
AT1G10070	1.91517	0.839804
AT1G10090	24.7386	24.4149
AT1G10095	3.04102	4.11696
AT1G10100	0	0.0690276
AT1G10110	0.182735	0.646716
AT1G10120	10.9196	8.76001
AT1G10130	15.5539	14.5265
AT1G10140	10.7989	8.78508
AT1G10150	14.2369	10.688
AT1G10155	0.437292	0.636742
AT1G10160	2.05128	1.67976
AT1G10170	12.6731	18.5402
AT1G10180	10.9414	10.5485
AT1G10190	0	0
AT1G10200	169.015	112.66
AT1G10210	7.79873	7.04189
AT1G10220	0.0421037	0.987733
AT1G10230	14.7969	25.9857
AT1G10240	4.84034	12.8634
AT1G10250	0	0
AT1G10260	0	0
AT1G10270	4.75744	10.175
AT1G10280	3.5844	5.59152
AT1G10290	35.6827	18.7074
AT1G10300	0.0138552	0.1436
AT1G10310	28.636	23.4005
AT1G10320	7.79279	6.31475
AT1G10330	0.948906	3.00769
AT1G10340	8.74326	1.77411
AT1G10350	13.3643	17.6922
AT1G10360	44.7266	77.7324
AT1G10370	9.77582	20.1524
AT1G10380	4.94446	7.47767
AT1G10385	0.0125043	0
AT1G10390	26.2037	28.8424
AT1G10400	0.0432613	0.0387319
AT1G10410	21.0035	23.9474
AT1G10417	1.08324	0.204601
AT1G10419	0	0
AT1G10430	22.9577	19.3546
AT1G10440	0	0
AT1G10450	9.00759	10.6748
AT1G10455	0	0.0923115
AT1G10460	1.53194	2.15479
AT1G10470	96.7991	61.66
AT1G10480	0.273527	0.238419
AT1G10490	12.0296	12.0834
AT1G10500	115.152	130.388
AT1G10510	37.6772	37.4641
AT1G10520	0.668042	1.05653
AT1G10522	64.1949	135.744
AT1G10530	0.458374	1.24311
AT1G10538	0	0
AT1G10540	0.29466	0.308101
AT1G10550	0.992338	0.395446
AT1G10560	0.926959	1.23903
AT1G10570	11.3806	7.69527
AT1G10580	23.6489	17.8583
AT1G10585	2.80368	4.73633
AT1G10586	0.321084	0
AT1G10588	0	0
AT1G10590	118.958	74.7876
AT1G10600	20.7294	29.9515
AT1G10610	6.20143	7.68453
AT1G10620	0	0
AT1G10630	63.0108	38.5894
AT1G10640	11.488	8.19988
AT1G10650	9.38174	12.8944
AT1G10652	0	0
AT1G10657	25.582	20.2971
AT1G10660	20.1188	43.5742
AT1G10670	125.634	69.1234
AT1G10680	0	0.00566034
AT1G10682	90.8439	27.8523
AT1G10690	5.80387	5.93388
AT1G10700	19.3504	21.1103
AT1G10705	0	0
AT1G10710	0.692861	0.256469
AT1G10717	0	0
AT1G10720	17.2419	17.8256
AT1G10730	6.60565	7.8179
AT1G10740	12.4128	18.0966
AT1G10745	0	0
AT1G10747	0	0.0812728
AT1G10750	1.31113	2.69081
AT1G10760	240.942	158.073
AT1G10770	2.11895	0.635037
AT1G10780	4.86637	6.78801
AT1G10790	0.484689	1.99323
AT1G10800	0.800317	2.14472
AT1G10810	0.299113	0.961749
AT1G10820	13.2952	23.2602
AT1G10830	30.4925	26.7958
AT1G10840	83.9649	75.4963
AT1G10850	8.3231	4.04367
AT1G10865	32.6955	46.1116
AT1G10870	10.9011	6.49997
AT1G10880	0	0
AT1G10890	32.348	27.9653
AT1G10900	13.0091	13.7168
AT1G10910	24.3238	30.5192
AT1G10920	6.22293	4.68551
AT1G10930	9.87873	2.34321
AT1G10940	50.8212	69.2237
AT1G10950	58.1556	50.9752
AT1G10960	269.77	1032.96
AT1G10970	5.42021	5.65704
AT1G10980	0.7967	0.667517
AT1G10990	5.6876	0.786568
AT1G11000	3.34943	5.29773
AT1G11010	0	0
AT1G11020	10.9437	12.4026
AT1G11030	0	0
AT1G11040	0	0
AT1G11050	9.71261	7.09762
AT1G11055	0.57314	0
AT1G11060	5.18281	5.51251
AT1G11070	0.437682	0.739023
AT1G11080	2.51058	9.33663
AT1G11090	12.104	14.776
AT1G11100	0.222433	0.819583
AT1G11110	0	0.0214451
AT1G11112	2.57597	1.22163
AT1G11120	5.89749	2.88962
AT1G11130	8.08826	9.78142
AT1G11145	0	0
AT1G11150	2.68973	3.8413
AT1G11160	0.872011	1.21753
AT1G11170	3.30126	4.14695
AT1G11175	14.0208	29.1855
AT1G11180	12.0948	15.6927
AT1G11185	0.560033	9.66251
AT1G11190	3.16142	2.99485
AT1G11200	19.8862	10.3094
AT1G11210	26.4255	45.929
AT1G11220	3.88392	1.21372
AT1G11230	0.028327	0.0528375
AT1G11240	36.6628	38.9063
AT1G11250	0.0371739	0
AT1G11260	68.4048	32.9059
AT1G11265	0	0
AT1G11270	1.91997	3.84427
AT1G11280	11.8461	11.1261
AT1G11290	4.74806	6.51033
AT1G11300	3.83973	1.8565
AT1G11310	139.816	42.7685
AT1G11320	4.21012	3.92223
AT1G11330	26.628	7.75462
AT1G11340	1.43297	0.948107
AT1G11350	31.1103	12.4496
AT1G11360	23.999	18.3858
AT1G11362	0.104589	0.0407538
AT1G11370	0	0
AT1G11380	8.90908	10.3127
AT1G11390	7.29627	7.48689
AT1G11400	16.9213	16.3049
AT1G11410	8.94698	13.6461
AT1G11420	1.95338	3.2898
AT1G11430	178.171	181.384
AT1G11440	12.8658	35.2015
AT1G11450	2.25084	2.8989
AT1G11460	0.0649881	0
AT1G11470	0	0
AT1G11475	65.2583	100.379
AT1G11480	27.3226	30.3735
AT1G11482	0.0292473	0.0214273
AT1G11490	0.289152	0.386372
AT1G11500	0.809322	0.760261
AT1G11510	0	0
AT1G11520	5.28275	4.2049
AT1G11530	80.3223	67.0553
AT1G11540	0.189805	0.391172
AT1G11545	28.2238	11.4029
AT1G11550	0	0
AT1G11560	0.0610309	0.0284598
AT1G11570	1.3281	1.05476
AT1G11572	0	0
AT1G11580	22.6591	31.7579
AT1G11590	0	0
AT1G11592	5.84619	15.2212
AT1G11593	0	0
AT1G11595	0	0
AT1G11600	9.4185	4.80759
AT1G11608	0	0.0190084
AT1G11610	0	0.274802
AT1G11620	0.0302679	0
AT1G11630	7.30908	11.5137
AT1G11640	0	0
AT1G11650	179.162	56.685
AT1G11655	0	0.0783177
AT1G11660	22.5005	26.0185
AT1G11670	4.73539	2.03659
AT1G11680	53.4391	40.5459
AT1G11684	0	0
AT1G11690	0	0
AT1G11700	8.99198	9.94886
AT1G11710	1.06903	4.07827
AT1G11720	19.8951	6.32725
AT1G11730	1.628	1.52336
AT1G11735	13.5809	176.715
AT1G11740	0.867232	0.0642753
AT1G11750	121.265	112.8
AT1G11755	12.8273	12.4979
AT1G11760	7.55635	9.28752
AT1G11765	0	0
AT1G11770	0	0.0314039
AT1G11780	9.35128	9.95091
AT1G11785	0.36631	0.580038
AT1G11790	20.6105	16.6789
AT1G11800	7.07568	10.9945
AT1G11803	0	0
AT1G11806	0	0
AT1G11810	0	0
AT1G11820	30.2912	32.5248
AT1G11840	249.735	444.268
AT1G11850	38.7711	25.5352
AT1G11860	603.78	391.266
AT1G11870	27.3544	12.9032
AT1G11880	4.11124	6.39877
AT1G11890	45.5375	27.5084
AT1G11900	3.64794	3.39229
AT1G11905	12.0551	8.94062
AT1G11910	241.405	330.966
AT1G11915	0.338756	0.333695
AT1G11920	0.0531406	0.0414133
AT1G11925	0.689285	1.24498
AT1G11930	65.1932	46.4722
AT1G11940	3.79985	5.65846
AT1G11950	3.82685	3.34882
AT1G11960	10.9915	13.7908
AT1G11970	0.252212	0
AT1G11980	0	0
AT1G11990	0.726989	0.639718
AT1G12000	33.5556	22.5791
AT1G12010	2.27056	3.01063
AT1G12013	18.2097	3.44214
AT1G12015	0	0
AT1G12020	16.9294	19.6143
AT1G12030	1.70295	1.05878
AT1G12040	0	0
AT1G12050	33.3387	26.0487
AT1G12060	8.69673	8.83042
AT1G12064	0	0
AT1G12070	0.329377	0.142453
AT1G12080	28.7843	24.5514
AT1G12090	1263.08	263.087
AT1G12100	2.13953	1.12416
AT1G12110	32.4515	18.2043
AT1G12120	37.1697	27.21
AT1G12130	0.0627062	0.0941596
AT1G12140	31.0756	19.4818
AT1G12150	0.403894	0.588694
AT1G12160	1.30048	1.32386
AT1G12170	0	0
AT1G12180	0	0
AT1G12190	0	0
AT1G12200	2.87221	1.79922
AT1G12210	2.59172	5.63385
AT1G12211	0.432684	1.13989
AT1G12220	7.83816	10.8258
AT1G12230	47.5486	57.4364
AT1G12240	59.6523	146.066
AT1G12244	14.051	17.6971
AT1G12250	55.079	95.49
AT1G12260	1.47919	0.862037
AT1G12270	37.6582	34.5373
AT1G12280	5.06293	10.0568
AT1G12290	2.20703	9.41076
AT1G12294	0.951486	5.22813
AT1G12300	1.02537	2.78694
AT1G12310	87.8366	44.9136
AT1G12320	16.0285	4.66327
AT1G12330	15.4237	17.5653
AT1G12340	0.166771	0.135334
AT1G12350	17.7519	16.0319
AT1G12360	27.9707	15.4067
AT1G12370	2.15792	0.343336
AT1G12380	4.3806	5.67577
AT1G12390	11.4062	10.6441
AT1G12400	13.4592	12.606
AT1G12410	171.467	146.52
AT1G12411	0	0
AT1G12420	10.8199	6.2611
AT1G12423	0	0
AT1G12430	12.1722	12.7891
AT1G12440	87.7506	52.3188
AT1G12450	10.2819	7.64035
AT1G12451	0	0
AT1G12460	7.65198	7.87079
AT1G12470	16.3644	19.9499
AT1G12480	3.89278	2.64277
AT1G12490	0.0295523	0.0780039
AT1G12500	31.8228	19.2801
AT1G12510	0	0
AT1G12520	164.141	104.101
AT1G12530	18.936	20.6962
AT1G12540	0	0.0378563
AT1G12550	3.72092	3.17226
AT1G12560	0	0
AT1G12570	5.31851	1.58223
AT1G12580	18.1386	13.0111
AT1G12590	0	0
AT1G12600	0.309859	0.124211
AT1G12610	0.471681	0.0766596
AT1G12620	2.78355	4.03346
AT1G12630	0.140272	0
AT1G12640	18.3027	19.1811
AT1G12650	22.9734	16.7305
AT1G12660	0	0
AT1G12663	0.185137	0
AT1G12665	0	0
AT1G12667	0	0
AT1G12669	0.143395	0
AT1G12670	0	0
AT1G12672	0	0
AT1G12680	12.6557	16.4011
AT1G12700	2.41717	3.16893
AT1G12710	39.8286	23.1385
AT1G12720	0	0
AT1G12725	0	0
AT1G12730	12.8081	18.9803
AT1G12740	0	0.132839
AT1G12750	15.4012	8.77092
AT1G12760	34.5239	34.3689
AT1G12770	43.4803	37.7499
AT1G12775	1.74033	4.09343
AT1G12780	42.3549	59.9785
AT1G12790	4.86477	3.40626
AT1G12800	152.932	84.7003
AT1G12805	0.319698	0.185039
AT1G12810	27.0376	37.5857
AT1G12820	22.8408	30.0056
AT1G12830	20.863	32.2515
AT1G12840	122.198	82.4581
AT1G12845	41.7791	27.5727
AT1G12850	31.28	16.1917
AT1G12860	17.7279	12.6987
AT1G12870	0.0246098	0
AT1G12880	6.7881	5.78643
AT1G12890	0.229701	0.154129
AT1G12900	1297.27	629.919
AT1G12910	17.1715	19.6137
AT1G12920	57.4262	62.5621
AT1G12930	8.71929	7.69708
AT1G12935	0	0
AT1G12938	0	0
AT1G12940	0.0510499	0.0277697
AT1G12950	0.175582	0.130907
AT1G12960	0	0
AT1G12970	7.70735	11.5033
AT1G12980	0.0242043	0.0225738
AT1G12990	25.2965	17.487
AT1G13000	21.4236	10.3316
AT1G13010	0	0
AT1G13020	23.7798	13.9192
AT1G13030	5.49254	6.65557
AT1G13040	3.03255	7.63212
AT1G13050	2.78139	7.43164
AT1G13060	103.27	67.6635
AT1G13070	0	0.0331296
AT1G13080	7.88158	21.222
AT1G13090	50.6881	66.6363
AT1G13100	8.57089	5.51366
AT1G13110	130.144	30.5817
AT1G13120	10.717	13.505
AT1G13130	0.215042	0.0569846
AT1G13140	1.07777	0.351706
AT1G13145	8.43381	10.8621
AT1G13150	0.843097	1.85804
AT1G13160	14.6391	16.459
AT1G13170	14.0706	5.00835
AT1G13180	8.01189	5.43885
AT1G13190	23.8511	25.1624
AT1G13195	6.9667	7.42489
AT1G13200	0	0
AT1G13210	60.9625	10.3264
AT1G13220	10.4548	10.3151
AT1G13230	0.12732	0.170289
AT1G13240	0	0
AT1G13245	54.9182	39.8295
AT1G13250	16.1846	13.8686
AT1G13260	54.6676	8.37192
AT1G13270	96.0039	109.094
AT1G13280	52.5347	46.7207
AT1G13290	0.0515809	0.0817451
AT1G13300	0.125428	0.178267
AT1G13310	0.260738	0.293954
AT1G13320	38.9397	35.9791
AT1G13330	3.41798	1.93654
AT1G13340	10.9216	6.28112
AT1G13350	14.3867	8.41661
AT1G13360	62.8554	75.3239
AT1G13370	0.411299	0.812214
AT1G13380	32.5766	35.1603
AT1G13390	43.5608	66.8672
AT1G13400	0.134994	0.108848
AT1G13410	1.81763	2.84154
AT1G13420	0.567176	0.178919
AT1G13430	0.226028	0.0414366
AT1G13440	685.314	431.638
AT1G13448	2.71651	3.26635
AT1G13450	18.9122	16.3141
AT1G13460	11.8171	11.5494
AT1G13470	76.7404	3.95797
AT1G13480	0.228889	0.0173357
AT1G13485	0	0
AT1G13490	0	0
AT1G13500	0.0533271	0
AT1G13510	0	0
AT1G13520	0.556386	0.770757
AT1G13530	0.0821906	0
AT1G13540	0.368073	0.022323
AT1G13550	0.412981	0.0590554
AT1G13560	40.6702	27.3524
AT1G13570	7.4443	12.2596
AT1G13580	5.79377	3.84291
AT1G13590	0	0
AT1G13600	1.24127	1.27811
AT1G13605	0	0
AT1G13607	0.578934	0.345287
AT1G13608	6.75097	0.471509
AT1G13609	84.1952	7.23336
AT1G13610	0.0949455	0.513388
AT1G13620	0	0
AT1G13630	1.4354	2.60156
AT1G13635	0.325745	0.200866
AT1G13640	16.0591	17.2977
AT1G13650	31.1354	30.1959
AT1G13660	0	0
AT1G13670	3.18062	0.536503
AT1G13680	0.237838	0.0807058
AT1G13690	24.3037	23.7779
AT1G13700	11.0782	6.56581
AT1G13710	3.30375	3.14273
AT1G13720	0	0
AT1G13730	18.8575	15.1538
AT1G13740	7.0634	7.79859
AT1G13750	18.3967	2.49561
AT1G13755	0	0
AT1G13760	0	0
AT1G13770	9.84481	13.7461
AT1G13780	3.51833	4.58114
AT1G13790	3.08875	7.11514
AT1G13800	0.549906	2.0433
AT1G13810	4.0043	10.5034
AT1G13820	48.0739	40.9269
AT1G13830	1.06428	1.71905
AT1G13840	0	0
AT1G13850	0	0
AT1G13860	10.4752	8.79286
AT1G13870	14.8121	11.5532
AT1G13880	16.6248	17.9741
AT1G13890	0	0
AT1G13900	15.9896	13.3994
AT1G13910	5.46481	7.89512
AT1G13920	5.6652	2.04283
AT1G13930	2472.82	1083.16
AT1G13940	5.96584	8.71719
AT1G13950	16.1105	18.8106
AT1G13960	13.4077	10.4002
AT1G13970	1.84247	0.805904
AT1G13980	11.9639	10.1138
AT1G13990	58.6175	96.4149
AT1G14000	47.3957	24.1415
AT1G14010	45.5204	67.0857
AT1G14020	9.75182	7.97946
AT1G14030	36.7976	23.5853
AT1G14040	2.3851	5.84655
AT1G14048	0	0
AT1G14060	20.057	29.3478
AT1G14070	3.10732	4.99492
AT1G14071	32.4337	118.098
AT1G14080	0.211089	0.0807611
AT1G14090	2.14566	4.26264
AT1G14100	0.29283	0.670088
AT1G14110	0	0
AT1G14120	0.601128	1.30343
AT1G14130	7.22353	16.1255
AT1G14140	12.0445	14.2922
AT1G14150	126.224	108.818
AT1G14160	0	0.065747
AT1G14170	21.4811	2.05315
AT1G14180	4.93309	4.78022
AT1G14182	0	0
AT1G14185	0.168694	0.277266
AT1G14190	1.45698	1.88616
AT1G14200	28.7921	3.04454
AT1G14205	9.17339	13.3332
AT1G14210	20.6111	16.7487
AT1G14220	0.0522943	0.0892606
AT1G14225	0	0
AT1G14230	14.1421	8.01221
AT1G14240	0.665296	0.822553
AT1G14250	86.6466	157.632
AT1G14260	1.34752	0.525486
AT1G14270	61.2873	54.7599
AT1G14280	31.6287	35.3871
AT1G14290	34.3039	17.7671
AT1G14300	11.5793	27.1815
AT1G14310	18.5102	21.9028
AT1G14315	0.0743437	0.129172
AT1G14320	581.02	240.547
AT1G14330	6.71574	7.74039
AT1G14340	14.2718	18.03
AT1G14345	82.3867	75.3033
AT1G14350	11.2643	4.75797
AT1G14360	26.3752	132.723
AT1G14370	12.4154	14.7117
AT1G14380	21.7275	8.80255
AT1G14390	0.927272	0.5772
AT1G14400	144.294	106.905
AT1G14410	44.4249	31.7567
AT1G14420	0.116519	0.0426518
AT1G14430	2.0552	1.33183
AT1G14440	15.3666	13.2838
AT1G14450	92.7178	81.0532
AT1G14455	0.0681197	0.228397
AT1G14460	7.78736	7.37938
AT1G14470	1.10064	5.56068
AT1G14480	2.02876	5.6012
AT1G14490	0.846106	1.23188
AT1G14500	0.0232764	0.0212896
AT1G14510	31.4306	28.8338
AT1G14518	0	0
AT1G14520	6.8093	1.16563
AT1G14530	4.67211	6.20493
AT1G14540	0.399799	0.166537
AT1G14549	0	0
AT1G14550	0.0338095	0
AT1G14560	7.94934	9.77894
AT1G14570	31.1914	30.0233
AT1G14580	18.1471	4.92722
AT1G14590	7.78362	12.5318
AT1G14600	3.37089	2.8136
AT1G14610	38.9131	32.4301
AT1G14620	20.1297	39.952
AT1G14630	3.95328	3.90961
AT1G14640	2.26119	7.98762
AT1G14642	4.42538	87.8486
AT1G14650	24.4925	29.8486
AT1G14660	3.47416	3.44257
AT1G14670	78.2971	38.2859
AT1G14680	2.77755	3.9989
AT1G14685	36.4373	30.3607
AT1G14686	0.0625372	0.115042
AT1G14687	2.52458	3.90735
AT1G14688	0	0
AT1G14690	18.3361	19.03
AT1G14700	16.892	29.7325
AT1G14710	30.3532	32.3781
AT1G14720	46.3332	31.554
AT1G14730	2.34851	1.7872
AT1G14740	32.0262	33.5206
AT1G14750	0.620249	3.81614
AT1G14755	0	0
AT1G14760	0.568296	0.295438
AT1G14770	3.68908	4.07395
AT1G14780	0.574048	0.703129
AT1G14790	11.7894	7.20089
AT1G14800	0	0
AT1G14810	75.5183	54.4889
AT1G14820	21.156	16.032
AT1G14830	44.535	24.608
AT1G14840	16.2939	13.3573
AT1G14850	8.32374	9.60275
AT1G14860	0.417038	1.06924
AT1G14870	8.524	3.15463
AT1G14880	540.287	7.34717
AT1G14890	19.288	30.0357
AT1G14900	18.5124	19.4553
AT1G14910	25.1528	18.1022
AT1G14920	34.7194	29.5495
AT1G14930	0	0
AT1G14940	0	0
AT1G14950	0	0
AT1G14960	0	0
AT1G14970	4.60232	5.4682
AT1G14980	128.364	380.48
AT1G14990	23.0333	21.1685
AT1G15000	10.1104	17.948
AT1G15010	9.48305	6.92143
AT1G15015	0.0395356	0.0366721
AT1G15020	9.7796	8.95746
AT1G15030	26.9125	17.4759
AT1G15040	0.128954	0.228716
AT1G15045	0	0
AT1G15050	0.664358	0.0555881
AT1G15060	11.7346	12.676
AT1G15080	4.02166	2.99302
AT1G15090	0	0
AT1G15100	8.12944	14.0721
AT1G15110	3.07352	4.59888
AT1G15120	259.429	228.681
AT1G15125	90.4185	1.03784
AT1G15130	32.868	20.3207
AT1G15140	102.526	44.9754
AT1G15150	0.429767	0.561191
AT1G15160	1.86982	2.79085
AT1G15165	2.61473	5.31352
AT1G15170	3.68415	3.20002
AT1G15175	5.53239	9.13457
AT1G15180	19.1865	32.2863
AT1G15190	0.518116	2.50059
AT1G15200	40.1437	45.7481
AT1G15210	0.20348	0.240427
AT1G15215	8.67608	12.9355
AT1G15220	5.39604	8.47077
AT1G15230	15.8614	37.6303
AT1G15240	13.1924	16.2772
AT1G15250	28.9837	37.8759
AT1G15260	42.6606	27.5026
AT1G15270	377.541	435.557
AT1G15280	26.9071	25.0511
AT1G15290	22.9819	42.6007
AT1G15300	0.692913	3.13121
AT1G15310	1.22616	2.05299
AT1G15320	0.0564966	0.0468664
AT1G15330	0	0.0959286
AT1G15340	78.2914	62.9931
AT1G15350	20.3829	14.3967
AT1G15360	0.942475	0.346183
AT1G15370	51.4399	43.203
AT1G15380	0.781235	6.81917
AT1G15385	0	0.128593
AT1G15390	26.5212	38.7348
AT1G15400	62.0131	65.3039
AT1G15405	26.0009	23.787
AT1G15410	6.67082	3.83683
AT1G15415	0.403444	0.166253
AT1G15420	20.971	34.4972
AT1G15430	7.82823	11.8846
AT1G15440	10.2017	18.2801
AT1G15450	0	0
AT1G15460	0.0838645	0.0458487
AT1G15470	14.4837	6.8217
AT1G15480	7.69194	11.6562
AT1G15490	4.78195	5.55229
AT1G15500	90.4428	131.026
AT1G15510	6.0792	15.4884
AT1G15520	4.01011	0.734068
AT1G15530	7.94348	8.40475
AT1G15540	0	0.0310457
AT1G15550	3.57616	10.8572
AT1G15560	0	0.0161
AT1G15570	9.10871	7.35674
AT1G15580	2.27896	9.74019
AT1G15590	0.0397546	0
AT1G15600	0	0
AT1G15610	0.0476436	0
AT1G15620	0	0
AT1G15630	0.0927881	0.0271177
AT1G15640	0	0.0227119
AT1G15650	0	0
AT1G15660	10.8784	3.34005
AT1G15670	7.07745	6.01181
AT1G15680	0	0
AT1G15690	341.355	158.4
AT1G15700	3.98319	5.06207
AT1G15710	17.0569	14.1256
AT1G15720	1.74133	3.71717
AT1G15730	45.7983	31.2101
AT1G15740	31.401	31.2369
AT1G15750	31.9649	25.9321
AT1G15757	0	0
AT1G15760	2.67773	2.0541
AT1G15770	0	0.0317139
AT1G15772	0	0.0578088
AT1G15780	15.7896	11.1658
AT1G15790	21.3475	14.8615
AT1G15800	4.51372	7.37462
AT1G15810	20.4712	19.4624
AT1G15820	3175.28	2636.4
AT1G15825	9.75245	24.1551
AT1G15830	3.53603	10.8896
AT1G15840	0.035139	0.0601563
AT1G15850	0	0
AT1G15860	33.9954	50.842
AT1G15870	1.49695	5.98383
AT1G15880	27.8676	23.971
AT1G15885	11.6805	16.2153
AT1G15890	3.74906	1.8693
AT1G15900	1.50717	0.451624
AT1G15910	9.91258	10.4876
AT1G15920	11.2548	16.803
AT1G15930	182.41	192.515
AT1G15940	11.5112	12.1186
AT1G15950	58.04	45.3915
AT1G15960	3.42061	6.94623
AT1G15970	11.0652	9.96056
AT1G15980	155.41	114.845
AT1G15990	0.0552565	0.209711
AT1G16000	48.8687	58.1763
AT1G16010	24.6292	27.9413
AT1G16020	13.5315	9.66705
AT1G16022	0.695833	0.754796
AT1G16025	1.47065	0.31901
AT1G16030	3.38335	13.1618
AT1G16040	12.7476	24.1162
AT1G16060	5.29546	4.30565
AT1G16070	2.67957	3.60937
AT1G16080	80.1067	122.346
AT1G16090	3.14738	4.13332
AT1G16100	0	0
AT1G16110	8.61573	5.35817
AT1G16120	0	0.0315917
AT1G16130	0.935954	0.774542
AT1G16140	0	0.0124301
AT1G16150	0.0359631	0.0220708
AT1G16160	0	0
AT1G16170	22.3817	18.5727
AT1G16180	101.064	175.776
AT1G16190	16.8573	9.87349
AT1G16210	54.4346	29.684
AT1G16220	2.34311	2.87784
AT1G16225	0	0
AT1G16230	0.0681197	0
AT1G16240	56.2869	39.8506
AT1G16250	6.08927	7.63973
AT1G16260	17.6433	15.4257
AT1G16270	10.3075	10.5712
AT1G16280	11.4578	13.5749
AT1G16290	0.0627882	0
AT1G16300	2.98599	4.10545
AT1G16310	3.15054	2.25302
AT1G16320	45.462	58.395
AT1G16330	2.52934	0.879331
AT1G16340	14.5338	17.1584
AT1G16350	36.9978	62.4824
AT1G16360	0.233976	0.0235903
AT1G16370	1.05425	0.541691
AT1G16380	0	0
AT1G16390	3.88542	0.778907
AT1G16400	3.69248	7.80057
AT1G16410	190.321	175.348
AT1G16420	1.65614	0.0173663
AT1G16430	11.1812	19.0516
AT1G16440	0.113971	0.0172109
AT1G16445	6.69462	3.116
AT1G16450	0	0
AT1G16460	61.1134	29.8482
AT1G16470	81.5987	60.1504
AT1G16480	1.5244	0.913163
AT1G16489	2.66994	4.69193
AT1G16490	1.72291	2.23158
AT1G16500	13.8182	8.22436
AT1G16510	5.95328	4.39792
AT1G16515	7.71566	18.4583
AT1G16520	14.0375	11.5063
AT1G16530	2.08324	0.859719
AT1G16540	4.58682	3.79088
AT1G16550	1.73933	1.78918
AT1G16560	45.2195	31.7289
AT1G16570	9.24663	11.8493
AT1G16590	5.62154	5.03941
AT1G16600	0	0
AT1G16610	32.4222	25.492
AT1G16620	0	0
AT1G16630	5.13123	1.38375
AT1G16640	2.48911	1.09799
AT1G16650	5.48292	5.64558
AT1G16660	0	0
AT1G16670	17.6876	10.9158
AT1G16680	12.1336	13.1965
AT1G16690	5.49582	3.34831
AT1G16700	55.7376	33.0918
AT1G16705	0.226952	0.257188
AT1G16710	9.09821	8.12315
AT1G16720	82.7392	39.9915
AT1G16730	2.47722	10.1845
AT1G16740	52.4734	34.6754
AT1G16750	5.6237	5.34136
AT1G16760	0	0
AT1G16770	0.121173	0.189652
AT1G16780	6.4842	12.0505
AT1G16790	20.3164	21.453
AT1G16800	2.05836	2.63719
AT1G16810	93.2937	83.3334
AT1G16820	3.1022	5.10462
AT1G16825	6.08247	6.85489
AT1G16830	1.33972	2.95082
AT1G16840	54.5572	36.7515
AT1G16850	29.912	21.5407
AT1G16858	26.1487	14.4166
AT1G16870	17.4094	29.2262
AT1G16880	393.145	268.215
AT1G16890	107.238	136.561
AT1G16900	11.8798	11.6021
AT1G16905	0	0
AT1G16910	0.0730058	0.0651848
AT1G16916	15.4621	12.9595
AT1G16920	35.7285	29.2882
AT1G16930	4.35405	3.78451
AT1G16940	0	0
AT1G16950	0	0.134993
AT1G16960	18.8014	18.4132
AT1G16970	8.45044	9.60941
AT1G16980	0	0
AT1G17000	0.0120035	0
AT1G17010	0	0
AT1G17020	2.72642	6.84453
AT1G17030	1.21995	0.461036
AT1G17040	3.15128	8.35414
AT1G17050	11.8632	13.1232
AT1G17060	2.93984	1.0605
AT1G17070	6.23805	7.06265
AT1G17080	70.471	43.3176
AT1G17090	6.54667	9.00016
AT1G17100	54.928	65.7255
AT1G17110	20.3086	19.2778
AT1G17120	13.03	11.554
AT1G17130	30.4613	30.6936
AT1G17140	37.9345	30.6008
AT1G17145	14.8988	21.0774
AT1G17147	14.4864	2.77111
AT1G17150	0	0
AT1G17160	21.2243	12.8425
AT1G17170	1.91475	0.53031
AT1G17180	0.154754	0
AT1G17190	10.503	3.1203
AT1G17200	59.4758	63.9671
AT1G17210	17.7095	21.3084
AT1G17220	159.692	98.5128
AT1G17230	4.64159	7.85167
AT1G17235	1.32895	3.20343
AT1G17240	0.593553	1.07247
AT1G17250	1.60253	1.03778
AT1G17255	1.50286	2.24847
AT1G17260	0.631705	0.562188
AT1G17270	3.69977	4.01521
AT1G17275	0	0
AT1G17277	0	0
AT1G17280	31.6056	32.7709
AT1G17285	0	0.12942
AT1G17290	127.222	75.1248
AT1G17300	0	0
AT1G17310	0	0
AT1G17330	22.0746	6.32063
AT1G17340	10.5225	10.1512
AT1G17345	0.980503	0.456268
AT1G17350	10.4952	9.31222
AT1G17360	13.5292	10.3073
AT1G17370	34.2171	62.296
AT1G17380	4.8464	30.1722
AT1G17390	0	0
AT1G17400	0.285419	0.138682
AT1G17410	6.41682	10.8463
AT1G17420	13.102	32.6626
AT1G17430	18.2768	3.48473
AT1G17440	26.9728	18.5063
AT1G17450	5.79856	8.4256
AT1G17455	19.7292	12.8945
AT1G17460	5.81124	18.2328
AT1G17470	59.514	84.1152
AT1G17480	3.78375	4.37743
AT1G17490	39.8487	34.5617
AT1G17495	0	0
AT1G17500	14.8479	6.02159
AT1G17510	11.6242	17.6736
AT1G17520	10.0341	11.973
AT1G17530	23.0727	36.9905
AT1G17540	0.0106644	0.038041
AT1G17545	0	0
AT1G17550	25.6024	28.962
AT1G17560	8.16965	9.10566
AT1G17570	0	0
AT1G17580	10.646	9.52944
AT1G17590	3.95287	3.60488
AT1G17600	4.91622	2.78984
AT1G17610	6.80857	4.99488
AT1G17615	0.303269	0
AT1G17620	36.5907	30.7245
AT1G17630	2.1299	3.78447
AT1G17640	5.20629	7.28409
AT1G17650	60.5133	39.4414
AT1G17660	0	0
AT1G17665	37.4163	33.6637
AT1G17670	0	0
AT1G17680	8.78059	14.4149
AT1G17690	11.7317	15.5292
AT1G17700	4.0891	2.44722
AT1G17710	0.229793	0.745526
AT1G17720	30.7342	26.1831
AT1G17730	38.5995	22.9013
AT1G17744	0.206464	0.260085
AT1G17745	22.1809	7.69907
AT1G17750	1.26932	1.09806
AT1G17760	8.80873	11.0331
AT1G17770	0	0
AT1G17780	13.2709	16.4813
AT1G17790	5.57035	8.33339
AT1G17800	0	0
AT1G17810	0	0.0483766
AT1G17820	7.69728	9.91787
AT1G17830	1.6857	3.59504
AT1G17840	45.3235	24.2255
AT1G17850	15.4265	16.345
AT1G17860	18.4697	11.2936
AT1G17870	1.98718	22.6036
AT1G17880	283.7	149.918
AT1G17890	37.637	15.175
AT1G17900	0	0
AT1G17910	0.0128574	0
AT1G17920	3.75833	1.67074
AT1G17930	5.75833	6.84568
AT1G17940	10.338	14.1094
AT1G17950	0.141521	0.247024
AT1G17960	0.248036	0.034541
AT1G17970	13.7404	12.9687
AT1G17980	12.6064	9.94462
AT1G17990	0	0
AT1G18000	0	0
AT1G18010	0	0
AT1G18020	0	0
AT1G18030	6.05161	7.72492
AT1G18040	6.3036	11.9561
AT1G18050	0	0
AT1G18060	92.1902	93.0952
AT1G18070	67.4389	54.2674
AT1G18075	29.4865	86.0461
AT1G18080	284.948	167.543
AT1G18090	6.07224	4.62153
AT1G18100	0	0
AT1G18120	0.031978	0.0120757
AT1G18130	0	0
AT1G18140	1.42448	0.511239
AT1G18150	48.5352	22.5111
AT1G18160	18.0848	21.0965
AT1G18170	56.6092	47.9582
AT1G18180	2.69457	2.81542
AT1G18190	8.14546	8.59491
AT1G18191	0	0
AT1G18200	2.5128	2.98726
AT1G18210	110.859	34.9008
AT1G18220	0	0
AT1G18230	0	0
AT1G18240	0	0
AT1G18250	27.3234	20.4161
AT1G18260	25.9221	49.9085
AT1G18265	6.20158	0.988076
AT1G18270	11.7918	4.62494
AT1G18280	0.181369	0
AT1G18290	0	0.0258738
AT1G18300	6.76783	10.8961
AT1G18310	0	0
AT1G18320	1.02714	5.1356
AT1G18330	3.9	1.99826
AT1G18335	7.39916	9.68357
AT1G18340	9.79717	11.0566
AT1G18350	0.296627	0.16864
AT1G18360	31.8757	12.4077
AT1G18370	10.178	1.3103
AT1G18382	4.90331	3.68304
AT1G18390	5.61161	2.03705
AT1G18400	6.20709	4.14874
AT1G18410	0.12887	0.0706644
AT1G18415	2.83596	3.16055
AT1G18420	0.663309	0.622481
AT1G18430	0	0
AT1G18440	20.7719	14.4585
AT1G18450	25.9954	33.4842
AT1G18460	13.5629	21.3791
AT1G18470	28.0345	30.2145
AT1G18480	13.9196	15.6432
AT1G18485	7.57547	5.76608
AT1G18486	0	0
AT1G18490	9.87971	5.30384
AT1G18500	57.0957	46.5795
AT1G18510	0	0
AT1G18520	0	0
AT1G18530	0	0.464862
AT1G18540	419.331	200.848
AT1G18550	3.46478	1.71194
AT1G18560	3.39026	2.62341
AT1G18570	12.8563	2.66427
AT1G18580	11.3089	10.6808
AT1G18590	33.0428	64.3873
[truncated: 31,474 more rows]
