# Supplementary material for: Multiomics Reveals the Regulatory Mechanisms of Arabidopsis Tissues under Heat Stress
Source: Int J Mol Sci. 2023 Jul 4;24(13):11081. doi: 10.3390/ijms241311081 (PMC10341750; doi:10.3390/ijms241311081)
Supplement: Supplementary file 1 [file ijms-24-11081-s001.zip › GSE85653_normalized_FPKM_all_replicates.txt]

AGI	CN_0	CN_1	CN_2	CH_0	CH_1	CH_2	AN_0	AN_1	AN_2	AH_0	AH_1	AH_2
AT1G01010	2.6345	1.38248	1.41269	2.00568	2.93917	4.52107	4.99855	4.85916	4.3308	3.53836	4.52363	3.74722
AT1G01020	3.40292	5.02344	4.36465	5.29434	4.36474	6.10654	6.85975	5.06897	4.82179	9.04705	6.85807	8.51117
AT1G01030	0.980394	1.31556	1.29495	3.05834	2.96892	1.76189	0.945816	1.24669	0.89496	2.69649	3.70615	2.31294
AT1G01040	8.71479	8.87088	7.99469	5.19824	5.15911	6.83257	8.74656	8.81169	8.47575	6.70235	7.02006	7.10316
AT1G01046	0	4.06316	0	0	0	2.09892	2.41829	2.78513	1.77464	2.8574	0	3.85792
AT1G01050	80.2929	84.7125	91.8709	70.38	81.1114	67.4539	80.8075	78.5165	71.3435	72.9016	78.9318	75.702
AT1G01060	62.3321	65.7303	72.7417	5.22009	6.8582	6.51871	45.6876	51.0502	51.1088	6.97769	8.51024	7.00911
AT1G01070	7.33526	8.55642	6.18345	4.21894	4.71665	3.99814	6.28449	7.65996	7.51321	2.25535	4.98798	2.88757
AT1G01073	0	0	0	0	0	0	0	0	0	0	0	0
AT1G01080	52.8118	60.6607	64.3003	74.7488	70.3345	50.6933	42.3909	41.1755	41.9728	64.7147	64.2103	63.5766
AT1G01090	114.077	136.088	141.988	135.753	118.033	104.549	98.1165	95.2189	101.187	98.148	114.165	116.225
AT1G01100	305.772	312.415	283.935	428.178	384.983	376.815	234.501	218.608	291.771	297.977	283.609	293.035
AT1G01110	1.5405	2.06825	1.90679	1.24273	0.781502	0.987305	1.30563	1.94057	1.53845	0.845377	1.00868	1.12254
AT1G01115	0	0	0	0	0	0	0	0	0	0	0	0
AT1G01120	43.9654	39.1114	42.3609	30.4733	26.6271	22.95	31.582	33.49	36.0873	6.64199	6.73517	8.45542
AT1G01130	2.01994	3.56292	2.50446	1.00004	1.28385	0.673636	2.10759	0.31406	2.04244	0.468456	0.365823	0.631053
AT1G01140	36.7262	24.2085	30.1968	51.7889	55.1976	110.566	35.9191	39.4455	35.5989	23.2365	20.4957	23.7141
AT1G01150	0.0490815	0	0	0.109702	0	0.0613548	0.100625	0.153065	0.0705737	0	0	0
AT1G01160	23.8268	22.718	23.7532	34.6181	31.0128	34.2676	22.5511	21.4862	25.6635	27.3783	26.4953	27.916
AT1G01170	108.847	114.183	123.791	141.334	137.315	123.72	95.3245	104.329	107.249	115.567	114.553	115.297
AT1G01180	9.59073	7.29617	7.90074	3.62774	4.77306	3.38141	7.56256	7.56703	8.59207	1.96763	1.5914	1.44111
AT1G01183	0	0	0	0	0	0	0	0	0	0	0	0
AT1G01190	1.25684	2.12561	0.784603	1.89388	2.65274	1.83419	1.70396	0.844844	1.45118	1.06829	2.10864	1.79985
AT1G01200	2.89365	3.7799	3.42882	1.7922	0.892697	0.383381	1.76903	2.05331	2.33226	1.38713	1.70234	1.58155
AT1G01210	21.2267	22.2523	23.6125	22.1084	23.2713	19.9702	20.9212	18.9176	19.6877	21.1991	25.4564	23.5673
AT1G01220	9.48597	10.1508	10.6063	7.65623	6.66324	5.91918	8.62865	8.62592	8.4891	6.10077	7.11033	6.2614
AT1G01225	3.61538	3.69519	3.50879	3.39331	1.75611	2.61697	3.1108	3.03666	2.79674	2.83243	3.0119	3.27147
AT1G01230	30.045	22.2368	27.0296	29.0802	30.1813	24.9302	26.5515	28.9322	24.8536	29.6827	26.2011	23.4611
AT1G01240	18.3431	12.9779	15.8707	30.2273	32.2493	34.9322	31.2322	39.6935	31.3736	39.8651	44.2773	43.9558
AT1G01250	8.22701	8.51814	11.3022	2.79438	2.44103	3.37004	4.96309	9.78234	9.3798	1.30281	1.27485	0.702098
AT1G01260	6.32259	6.50913	7.10714	6.91731	6.76285	7.51531	7.28956	6.75519	6.98936	5.24247	4.712	4.49039
AT1G01270	0	0	0	0	0	0	0	0	0	0	0	0
AT1G01280	0	0	0	0	0	0	0	0	0	0	0	0
AT1G01290	12.8703	11.1974	12.705	9.82003	9.25245	9.56116	14.5291	13.041	12.1576	10.2309	10.1981	10.4591
AT1G01300	33.5491	36.7102	38.3841	25.4377	15.6423	20.1115	27.8512	21.8046	31.462	16.9024	15.7699	15.1769
AT1G01305	0	0	0	0	0	0	0	0	0	0	0	0
AT1G01310	0	0.181162	0.138042	0	0	0	0.0635945	0.0645903	0.0442841	0	0	0
AT1G01320	96.0436	112.424	108.716	74.4988	57.7728	49.895	89.1655	80.807	87.0925	64.4624	69.4173	74.3161
AT1G01340	2.97363	1.89156	1.81406	1.20799	2.59129	6.6751	1.95331	1.54814	1.58084	1.37018	2.04065	1.61613
AT1G01350	13.5307	14.0001	11.5601	16.17	16.3857	20.0626	11.9375	11.8856	11.8161	13.2268	12.7888	12.5723
AT1G01355	0	0.387122	0.294941	0	0	0.122849	0.308157	0.314404	0.210166	0.683974	0.605571	0.345482
AT1G01360	16.0631	12.8418	17.8727	22.56	22.1437	20.4633	12.9632	17.1124	12.5213	16.6895	20.8221	18.0612
AT1G01370	1.8879	2.63736	2.74095	1.8326	2.61553	2.55947	3.73341	1.82451	1.91369	3.56196	3.12264	2.56507
AT1G01380	2.3951	2.05721	2.64461	1.20443	2.52134	2.4339	1.51135	3.23715	2.30048	2.03292	1.46627	2.28128
AT1G01390	4.43668	5.43932	5.60664	1.29024	1.07604	0.807876	3.15912	2.69768	3.28522	0.562021	0.997412	1.09841
AT1G01400	0	0	0	0	0	0	0	0	0	0	0	0
AT1G01410	0	0	0	0	0	0	0	0	0	0	0	0
AT1G01420	12.2535	11.5523	13.0431	3.59903	2.30532	2.18367	6.23628	5.63803	7.1324	0.759582	0.606243	1.02376
AT1G01430	42.9438	50.4229	52.8067	22.9602	18.202	11.8291	39.5467	36.5585	38.3853	8.86678	9.26147	10.0763
AT1G01440	10.434	7.78797	8.43589	5.1252	5.42571	6.33377	8.81284	8.81255	9.10402	6.20567	6.80187	6.38533
AT1G01448	5.80046	6.61672	5.17453	6.9684	6.5803	5.8596	6.00358	4.57461	4.04858	5.62087	7.4209	5.57803
AT1G01450	0.460757	0.4243	0.189375	0.368027	0	0.121683	0.196384	0.227962	0.225288	0.489691	0.518732	0.655404
AT1G01453	0	0	0	0	0	0.197343	0.270083	0.328811	0.378088	0.549214	0.31593	0.0616723
AT1G01460	0	0	0	0	0	0	0	0.0396635	0	0	0	0
AT1G01470	141.07	97.0373	119.749	242.794	271.403	534.711	102.827	167.065	168.415	147.962	135.911	151.401
AT1G01471	0	0	0	0	0	0	0	0	0	0	0	0
AT1G01480	0.186819	0	0.0414073	0.835177	1.21591	0.743017	0.227272	0.775894	0.484015	0.486002	0.185716	0.425807
AT1G01490	55.8572	56.9067	60.5434	43.474	42.1283	46.5583	51.5436	49.0156	63.3236	22.2605	19.9978	21.9723
AT1G01500	14.8063	14.2472	17.4165	11.5639	9.36006	9.0948	12.0915	12.7971	13.8288	7.61921	9.30033	8.88491
AT1G01510	15.2306	17.1068	16.1321	19.8405	16.5847	16.8754	13.6816	15.071	15.2684	13.3857	15.1731	14.5846
AT1G01520	16.3577	15.9906	14.8796	33.2643	28.9454	29.7803	12.6205	17.771	14.6294	16.4523	23.5775	18.7823
AT1G01530	0	0	0.0649631	0.0986438	0.195735	0.108458	0.180542	0.183937	0	0	0.106221	0
AT1G01540	41.8405	47.4314	47.2828	28.7494	27.8151	26.9441	39.4714	38.1242	45.2741	24.5068	26.6578	25.4009
AT1G01550	127.666	110.451	127.328	119.521	131.002	210.788	107.754	115.886	103.273	104.047	116.811	105.487
AT1G01560	8.72971	2.03247	1.42001	4.76896	11.006	51.2823	5.28834	3.71182	3.80787	2.90717	3.55013	2.7219
AT1G01570	0.503209	1.13476	0.922385	0.73428	0.950012	1.01931	0.792865	1.20458	0.811001	0.945515	0.925294	1.00126
AT1G01580	2.20186	1.41623	1.48201	1.29748	1.08385	1.2788	1.43489	2.76691	2.35844	0.605669	1.38722	0.561303
AT1G01590	0.348893	0.634212	0.520497	0.13876	0.166829	0.125518	0.280415	0.36089	0.308085	0.043658	0.207774	0.0588489
AT1G01600	2.45511	3.23606	3.11893	2.57137	2.00695	2.7552	3.08312	2.56434	3.02363	2.42774	2.28685	2.3539
AT1G01610	35.2785	37.8729	38.8192	38.666	33.631	29.0592	29.3696	27.5923	29.8782	21.4521	25.9651	28.7792
AT1G01620	183.605	228.163	211.796	274.769	227.887	183.382	179.072	187.805	194.118	224.335	308.172	289.994
AT1G01630	56.0252	52.9128	57.4023	50.9459	51.3414	50.7358	47.9105	45.1978	48.6658	44.7898	48.8908	47.6266
AT1G01640	0.706425	0.915526	0.681179	1.95616	1.72238	2.17057	2.20597	1.8916	3.11133	1.16179	1.44709	1.2523
AT1G01650	19.7029	16.1002	16.838	25.766	24.7274	30.6547	19.5323	25.18	20.3772	22.9417	20.2134	21.7742
AT1G01660	0.539238	0.496357	0.709225	0.530378	1.06165	1.3552	1.07139	0.591414	0.620797	1.55281	1.47595	1.12123
AT1G01670	1.89828	1.73887	1.64899	2.60394	2.64708	2.67722	2.55185	3.15933	2.77036	3.31122	3.30943	2.27784
AT1G01680	7.61767	1.41086	1.96313	2.39701	12.7796	25.1579	8.85196	7.41645	7.32988	4.68981	3.3313	3.01266
AT1G01690	1.12144	1.88012	1.71932	1.10727	1.35838	1.48957	1.86938	1.5268	1.27721	1.56839	1.26164	1.66098
AT1G01695	0.304503	0.297386	0.517981	0.0971485	0.0970524	0.217876	0.445696	0.361345	0.18814	0.227373	0.728776	0.153215
AT1G01700	1.14169	1.37607	0.93526	0.849224	0.509461	0.572761	1.0133	0.710479	0.990104	1.19541	0.909555	0.492294
AT1G01710	13.1255	11.6111	13.0091	13.9133	13.5309	13.8203	14.7191	17.9725	15.3079	18.2061	17.473	16.3777
AT1G01720	19.0694	12.92	16.3664	69.7261	57.3978	96.0645	18.7451	26.4422	28.9544	72.0731	104.113	82.4072
AT1G01725	19.4317	13.1802	13.6243	17.9269	20.5507	19.2727	13.4428	16.6085	14.1064	18.9749	19.2815	18.0599
AT1G01730	19.6948	18.2527	15.8227	18.3418	17.5724	21.2739	17.9905	19.9153	17.2779	17.1525	12.5936	14.7213
AT1G01740	4.25653	4.2909	4.05023	2.33042	1.75638	2.30103	3.02545	3.00114	2.37498	2.47123	2.83686	2.64362
AT1G01750	0.340359	0.165379	0.315014	0.47799	0	0	0.524988	0.712915	0.421096	0.43939	0.102911	0
AT1G01760	1.55178	1.59979	1.82863	1.68455	1.73107	0.971649	1.45738	2.28246	1.27418	1.72755	1.44416	1.4678
AT1G01770	4.38966	4.2117	4.18081	6.21222	5.4146	5.42086	4.4215	4.05906	4.0318	5.10527	5.74958	6.62118
AT1G01780	5.15127	5.2084	5.13021	5.7705	4.36353	4.05601	5.28788	4.69266	5.49017	5.53156	6.27698	4.6393
AT1G01790	55.6277	69.1447	75.8712	47.0378	49.3581	37.3973	50.9036	49.2598	45.6722	48.3332	54.6064	47.7923
AT1G01800	59.2899	48.1856	55.1762	56.3249	63.016	63.0751	54.5173	58.3931	56.1447	54.0632	53.9158	53.6021
AT1G01810	0.776757	0.537521	0.655218	0.250294	0.742268	0.272386	1.02927	0.817881	1.00778	0.189578	0.540405	0.255329
AT1G01820	33.1749	25.4364	28.273	44.6031	44.6571	46.3273	33.1569	35.8396	27.2188	47.5383	45.6206	48.1437
AT1G01830	10.0472	8.04997	9.08701	33.7288	35.5354	46.3541	12.8586	15.0741	16.0032	35.9528	40.7318	40.5862
AT1G01840	2.59618	2.65751	2.59036	1.65687	2.30317	1.89271	2.03532	2.77865	2.42569	2.17558	2.0244	1.78246
AT1G01860	9.60778	10.6979	12.655	7.20964	5.36488	3.72443	10.1378	10.6303	8.20637	7.02875	7.94497	7.69713
AT1G01870	0	0	0	0	0	0	0	0	0	0	0	0
AT1G01880	0.770902	0.910498	0.733516	0.769857	0.504195	0.501829	0.517565	0.660709	0.502213	0.55945	0.601818	0.470561
AT1G01890	0	0	0	0	0	0	0	0	0	0	0	0
AT1G01900	4.32493	5.72269	4.86501	3.42819	3.01303	3.13826	4.46575	4.71001	5.90204	3.58911	3.56472	3.64107
AT1G01910	29.7583	28.2154	33.1825	28.6694	28.1177	27.2206	28.2498	29.0427	26.8805	27.137	26.8465	28.2623
AT1G01920	5.48621	5.78755	4.86135	8.192	8.33126	8.30686	6.25924	5.3522	4.5245	7.93923	8.38979	7.62049
AT1G01930	5.70572	6.25894	6.31351	12.1196	8.64575	10.6545	6.51609	6.31575	6.76864	7.2027	8.47446	8.92578
AT1G01940	16.3702	13.966	13.92	157.828	194.137	330.121	55.735	50.1633	54.0247	139.738	153.46	147.931
AT1G01950	7.60077	8.19809	8.6018	7.98057	7.94425	7.93713	7.28193	6.15984	6.71744	6.13467	6.72569	6.01086
AT1G01960	16.8882	16.4739	16.172	17.0473	15.7193	15.8695	15.6189	16.5234	17.4474	15.1552	15.6671	17.3958
AT1G01970	25.4758	32.5272	35.0911	24.0988	20.985	12.4353	22.1934	21.7113	22.1845	24.7419	21.2283	23.6313
AT1G01980	0	0.0287083	0	0	0.0327401	0.0738031	0	0	0	0	0	0
AT1G01990	17.9027	17.3764	18.8008	22.481	21.6159	20.7803	16.5368	17.2303	19.341	17.5376	20.8651	21.0978
AT1G02000	8.19079	9.13556	10.4991	6.5347	6.10336	6.42142	6.18629	6.60379	8.65997	6.39679	9.08381	7.33948
AT1G02010	5.14771	5.49543	4.51863	3.1699	2.23624	2.36699	4.89722	5.29892	4.42653	2.92309	3.03751	2.66846
AT1G02020	9.70564	10.938	11.8118	11.7086	12.3244	11.236	10.2108	10.1878	10.7801	9.52841	12.5971	12.8894
AT1G02030	0.0549517	0.0537705	0.143419	0.0918259	0	0.0691398	0.14056	0.142177	0.179607	0.0480976	0.0327461	0
AT1G02040	0	0	0.0461336	0	0	0	0	0	0	0	0	0
AT1G02050	2.93115	2.98908	2.40609	2.93593	2.69278	2.86097	2.38481	2.41672	2.95236	3.15466	3.19779	2.32823
AT1G02060	2.09973	2.10267	1.92649	2.49924	1.99266	2.64452	1.9996	1.92197	1.63285	2.02995	2.90274	2.7078
AT1G02065	0.876812	1.09523	1.36117	1.12895	0.870992	1.32139	0.938241	0.911218	1.02714	0.409746	0.648345	0.479619
AT1G02070	0.362579	0.233906	0.356392	0	0.13473	0	0	0.255038	0.0840507	0.205892	0.295041	0.277279
AT1G02074	0	0	0	0	0	0	0	0	0	0	0	0
AT1G02080	16.2019	17.36	14.8887	15.3793	14.657	16.2546	16.9045	16.502	14.734	16.2928	18.0751	18.0553
AT1G02090	32.7356	28.3257	32.7072	104.941	120.609	164.685	38.1701	40.315	35.5183	58.1289	68.7917	59.5774
AT1G02100	16.7573	15.8072	15.0342	24.9395	24.1314	25.2099	20.5773	19.658	18.5625	22.7297	23.1813	23.2988
AT1G02110	11.4616	14.1157	13.2657	13.3621	11.454	13.1629	7.82232	8.18767	10.5618	7.71291	9.69522	9.81038
AT1G02120	33.105	28.998	28.963	29.2914	36.665	42.2353	33.2089	33.5332	34.7864	34.1641	32.1048	32.2355
AT1G02130	32.875	33.8198	38.2201	39.2176	34.3152	32.2135	36.6733	38.2702	31.667	39.3384	36.324	38.2839
AT1G02136	0	0	0	0	0	0	0	0	0	0	0	0
AT1G02140	107.861	110.718	113.888	154.025	154.41	141.782	111.231	107.539	104.44	134.924	147.169	140.596
AT1G02145	9.48145	9.64642	9.59501	10.5427	9.76904	8.97161	12.347	10.6827	8.50811	12.5319	12.8064	11.1332
AT1G02150	52.0872	59.5182	62.8084	81.522	72.4778	56.8484	48.3514	44.6901	47.1329	69.6107	71.573	74.4571
AT1G02160	29.0627	25.023	26.2576	39.1369	35.7773	29.3323	28.447	30.9045	24.1152	39.4004	32.3371	34.0973
AT1G02170	23.4127	18.5426	18.8714	27.7869	30.4475	38.9453	19.4909	19.0051	23.3074	17.279	23.0119	21.999
AT1G02180	4.83438	7.1929	7.27444	9.02843	8.23745	5.92732	4.48087	6.37538	5.36105	7.31927	9.86181	10.0184
AT1G02190	0.26766	0.307757	0.216494	0.108333	0.0542454	0.0612405	0.199115	0.100666	0.212355	0.170497	0.0579032	0.0286736
AT1G02205	80.987	100.013	94.294	53.8927	56.0548	35.0186	56.4585	72.895	71.2854	37.3239	50.8497	47.3238
AT1G02210	0	0	0	0	0	0	0	0	0	0	0	0
AT1G02220	5.56862	4.62784	4.76396	2.59788	5.23856	3.957	4.04425	4.14075	3.05828	1.7387	2.8829	2.58739
AT1G02228	0	0	0	0	0	0	0	0	0	0	0	0
AT1G02230	5.56481	2.71379	2.0679	0.366117	1.03452	1.97455	2.57378	0.851666	2.0735	0.189494	0.720173	0.0638384
AT1G02250	0	0	0	0	0	0	0.110879	0	0.0387751	0	0	0
AT1G02260	4.73267	3.9605	3.34747	3.87741	5.60866	5.28054	5.01657	5.3008	4.69076	6.57341	7.21323	6.02295
AT1G02270	19.9213	19.9653	21.9466	20.8827	24.6984	37.4506	22.1539	20.8808	19.5606	28.1645	33.1366	27.633
AT1G02280	54.3464	68.1744	67.3814	81.7785	75.6793	58.5881	50.3161	41.5789	41.4188	71.6436	68.3198	70.1643
AT1G02290	5.49995	5.7541	5.12373	18.5002	15.8395	20.2498	12.8955	12.6202	11.9818	20.1247	19.7253	20.2685
AT1G02300	7.05369	5.33566	6.63746	11.1679	9.0669	10.46	6.98971	8.97918	7.73297	7.07412	6.99321	6.13651
AT1G02305	36.5054	26.6351	34.0942	37.685	32.4467	30.5416	43.0394	53.2722	43.3251	43.3266	43.0257	45.2876
AT1G02310	0.0402522	0	0.0299684	0.134777	1.1226	0.60541	0.0824597	0.751814	0.581194	0.210595	0.0962573	0.141914
AT1G02320	0	0	0	0	0	0	0	0	0	0	0	0
AT1G02330	19.7819	19.9464	17.1978	18.1804	17.2519	17.2671	18.1635	17.3265	19.9584	17.413	16.0786	18.3522
AT1G02335	15.443	11.9736	20.0031	12.2669	11.2541	10.9958	18.9317	21.0198	19.7526	14.6435	15.6838	11.3751
AT1G02340	1.4575	1.55651	1.89775	3.71386	2.33718	4.84473	2.89384	1.65596	1.86962	2.45858	1.30879	1.81701
AT1G02350	0.44786	1.71323	1.95724	0.513206	1.24665	0.532119	2.09527	1.68757	1.18788	2.59192	1.68119	2.74221
AT1G02360	3.97536	2.3135	2.33578	1.19536	4.43403	4.88031	2.61767	2.84325	3.65096	1.74928	1.85352	0.970587
AT1G02370	4.04895	4.0204	3.9555	3.99991	2.70351	2.96885	3.76712	3.49426	4.18211	2.89684	2.37816	2.74766
AT1G02380	2.60788	3.86732	2.94692	1.9244	2.2108	2.2799	2.19267	2.27866	1.83477	0.453219	1.06339	1.28258
AT1G02390	6.99768	4.70055	6.15676	11.3797	15.0781	25.3357	4.42585	7.46357	5.35964	2.10137	2.61463	2.51376
AT1G02391	0	0	0	0	0	0	0	0	0	0	0	0
AT1G02400	0.799385	0.616449	0.438437	1.83184	2.90993	7.22047	0.387915	1.6159	0.94079	1.9067	1.20789	2.8662
AT1G02405	3.00682	1.88474	0.77308	1.0232	0.335091	0.547239	1.08822	0.797919	1.65035	0.25394	0.369758	0.341927
AT1G02410	20.9521	18.4324	19.4592	18.3586	22.7681	26.3135	17.8476	20.2981	16.6538	18.8208	20.5704	16.8321
AT1G02420	2.21336	1.94319	3.12924	1.7997	1.67404	1.74116	2.49708	2.02305	2.27794	1.17858	2.01709	1.98559
AT1G02430	0.585047	0.189235	0.144176	0.219502	0.652328	0.841055	0.60226	0.81907	0.27417	0.167236	0.473228	0.112633
AT1G02440	1.04977	0.126825	0.0966158	0	0.585065	0	0.541898	0.138747	0.363295	0.222875	0	0.300129
AT1G02450	31.5269	5.27928	8.78405	2.44714	12.8355	36.0485	29.9052	13.5824	27.142	7.55189	4.94893	3.44427
AT1G02460	1.07169	2.21321	1.97511	9.886	9.49878	6.55015	2.49808	2.21928	2.48382	12.186	19.2054	14.6354
AT1G02470	2.831	0.353237	1.23809	1.62808	2.34771	2.79335	1.56583	2.72978	2.58088	1.37943	1.31269	1.35165
AT1G02475	55.0075	48.5541	58.8317	51.1839	54.9352	50.1595	61.0861	67.2461	44.6561	62.0222	63.5003	53.5025
AT1G02480	0	0	0	0	0	0	0	0	0	0	0	0
AT1G02490	0	0	0	0	0	0	0	0	0	0	0	0
AT1G02500	244.687	246.007	242.463	233.799	234.885	271.362	204.931	226.633	251.599	168.304	185.208	178.916
AT1G02510	0	0	0	0.121336	0.121013	0.27082	0	0	0	0.47107	0.195272	0.126959
AT1G02520	0.324067	0.114355	0.164619	0.345841	0.202499	0.278479	0.291414	0.42802	0.341295	0.341839	0.277067	0.276503
AT1G02530	0.0501117	0.0736838	0.093592	0.0278517	0.0139792	0	0.0640065	0.0387775	0.0916435	0.0660833	0.0446241	0.118784
AT1G02540	0	0	0	0	0	0	0	0	0	0	0	0
AT1G02550	0	0	0	0	0	0	0	0	0	0	0	0
AT1G02560	197.476	195.562	230.368	282.633	285.324	243.646	167.669	184.93	190.255	219.106	228.536	214.046
AT1G02570	0	0	0	0	0	0	0.140269	0	0	0	0	0
AT1G02575	0	0	0	0	0	0	0	0	0	0	0	0
AT1G02580	0.0684353	0	0.0340406	0	0	0.0287419	0.0466608	0.0235859	0.0166054	0.0799758	0.0543107	0
AT1G02590	0	0	0	0	0	0	0	0	0	0	0	0
AT1G02600	0	0	0	0	0	0	0	0	0	0	0	0
AT1G02610	0.261543	0.573217	0.970611	0.219743	0.145852	0.569377	0.402725	1.84139	1.44619	0.226389	0	0.152519
AT1G02620	0	0.0967805	0.221206	0	0	0	0	0	0	0	0	0
AT1G02630	0.0678887	0.796534	0.0505835	0.434889	0.189346	0.255771	0.243249	0.49247	0.319526	0.237232	0.121565	0.439662
AT1G02640	1.79951	2.62403	1.89528	2.11374	1.31624	1.31111	2.02397	2.08678	2.65251	2.28011	2.40226	1.93875
AT1G02650	0.320882	0.278825	0.212478	0.119299	0.119327	0.0447489	0.14602	0.147843	0.257958	0	0.0425806	0.0419591
AT1G02660	1.08823	0.620115	1.13716	4.29336	5.91654	11.7775	1.37568	2.7805	2.16355	4.20051	3.93043	4.70305
AT1G02670	0.363801	0.356045	0.329475	0.347308	0.34791	0.359807	0.398759	0.295737	0.188874	0.455092	0.371503	0.613435
AT1G02680	9.82168	8.56763	8.45127	11.6187	11.4104	10.7667	11.9057	10.3215	10.1573	12.8598	12.5667	11.9222
AT1G02681	0	0	0.116604	0.360909	0.354119	0.192313	0	0	0	0	0.195811	0
AT1G02690	3.95882	4.84214	4.10006	5.05336	4.50884	5.22305	4.41613	3.35734	3.25474	4.47564	3.60415	4.63812
AT1G02700	0.63752	1.01707	0.473612	5.12346	3.49078	7.08121	1.12966	1.08644	0.871381	10.4573	20.3261	13.4138
AT1G02710	10.1408	9.91587	2.38197	13.3594	6.85057	11.0753	3.54645	6.96033	8.04693	4.2656	4.43226	6.90932
AT1G02720	7.37866	7.92414	8.7862	9.13377	7.50214	5.46504	6.14811	6.33044	6.82319	8.51538	8.02902	8.11655
AT1G02730	5.87346	9.61233	6.29441	3.86548	2.84822	2.6167	6.92014	5.84562	6.45754	3.29691	3.29398	3.98163
AT1G02740	4.71159	4.68552	3.92118	5.21281	4.44369	6.49089	5.83642	4.5358	3.82975	6.34458	6.25221	5.0298
AT1G02750	9.49754	8.50261	9.42792	10.7749	11.8771	12.1431	8.88908	10.7103	8.94996	14.3947	13.6616	12.3692
AT1G02760	0	0	0	0	0	0	0	0	0	0	0	0
AT1G02770	0.612701	0.276056	0.3506	0.737187	0.683467	0.648459	1.0144	0.881538	0.712227	0.574201	0.28226	0.552732
AT1G02780	491.16	506.284	490.153	637.313	599.036	599.232	367.698	351.03	419.88	438.98	455.659	433.261
AT1G02790	0	0	0	0	0	0	0	0	0	0	0	0
AT1G02800	2.01665	3.16807	2.80146	2.38382	2.48853	2.07407	1.71991	1.23406	1.81717	1.49631	2.0409	1.62068
AT1G02810	0.279947	0.246522	0.250489	0.31189	0.1874	0.105652	0.171865	0.202829	0.162625	0.0979968	0.0667378	0.165114
AT1G02813	0	0	0	0	0	0	0.122152	0	0	0	0	0
AT1G02816	17.012	16.0029	17.2306	16.5776	18.643	17.049	19.4684	25.9021	22.8103	20.4242	24.8718	21.5445
AT1G02820	322.834	364.873	426.41	150.105	114.941	108.155	248.046	242.835	280.86	49.5162	92.6226	92.4697
AT1G02830	0.547629	0.520927	0.19835	0	0	0	0.57098	0	0	0	0	0
AT1G02840	55.0632	53.0477	52.9153	70.2016	68.5941	76.6588	53.678	55.6696	52.6139	60.039	65.1211	63.9448
AT1G02850	4.32424	1.55087	3.18688	3.23843	3.82738	4.90729	4.48784	7.06939	4.96844	2.75054	3.24827	1.85043
AT1G02860	4.32402	4.26209	4.27643	7.33628	6.40484	7.38833	5.3577	6.44224	4.99344	10.1507	14.6704	13.1254
AT1G02870	20.6576	22.5107	19.5465	21.7421	20.8597	20.9649	20.6836	17.4291	18.2468	17.3766	17.0365	19.3055
AT1G02880	16.6787	11.6747	15.9748	16.1255	19.4761	21.6024	14.4609	17.6749	15.4413	14.0881	14.774	11.5274
AT1G02890	15.9804	15.745	15.3807	30.8869	31.6284	36.808	19.7245	20.6271	18.4011	23.3048	25.8919	24.8331
AT1G02900	0.516319	1.12308	1.33089	0.583858	0.575528	0.472763	1.19915	1.50065	1.96744	0.877494	0.315769	1.32938
AT1G02910	37.16	39.3259	41.9451	43.2529	40.9843	40.8034	38.6596	34.8281	35.6672	43.1647	47.8695	42.9903
AT1G02920	104.249	10.9433	27.9265	114.94	279.033	471.61	61.7036	88.7145	62.3461	143.366	110.599	88.4463
AT1G02930	98.1914	17.3693	39.9908	131.54	251.083	501.698	73.2771	119.775	88.5552	138.885	91.6969	95.6714
AT1G02940	0.593498	0	0.12556	0.285756	0.850918	1.15354	0.0871829	1.33185	0.659449	0.729763	0.307605	0.196621
AT1G02950	6.23414	10.9512	8.13651	8.83792	9.31929	5.52954	7.88936	6.34851	5.07766	9.61054	9.99686	8.23296
AT1G02952	0	0	0	0	0	0	0	0	0	0	0	0
AT1G02960	5.83341	6.07102	6.2241	7.85619	6.12391	6.83593	8.1695	7.75029	5.64746	8.53277	10.4541	7.73649
AT1G02965	0	0	0	0	0	0	0	0	0	0	0	0
AT1G02970	1.00961	1.52395	1.39792	2.21775	1.15858	1.66882	1.35779	0.746544	1.13064	3.079	2.78566	3.74197
AT1G02980	0	0	0	0.0499236	0.0750568	0.367329	0	0	0	0	0.0266906	0
AT1G02990	5.72544	4.70929	5.2208	4.01024	3.26142	4.28858	5.69862	6.65737	5.45565	6.22645	6.22052	6.0864
AT1G03000	7.57087	7.86851	8.52277	8.96843	8.30099	8.56227	8.34303	7.32579	7.08675	8.73932	9.17357	9.68158
AT1G03010	0.45238	0.713368	0.562388	0.475799	0.252364	0.126574	0.359923	0.389962	0.310665	0	0.179611	0.237376
AT1G03020	3.29457	6.59069	3.34374	1.66161	1.56443	1.0496	0.987072	2.62094	4.18919	0.728362	3.06078	0.982631
AT1G03022	0	0	0	0	0	0	0	0	0	0	0	0
AT1G03030	9.29074	7.23579	7.81916	9.2506	11.5314	12.1635	11.4041	12.1632	9.66099	13.5689	14.8177	12.683
AT1G03040	22.8204	23.4187	23.2692	31.4657	30.1655	36.1724	29.443	32.062	28.03	38.828	45.9063	41.0598
AT1G03050	0.0536163	0.026234	0	0	0.0598197	0.0674732	0.0274272	0	0.0194775	0	0	0
AT1G03055	14.0228	14.3582	15.7103	8.47098	9.52583	6.71213	15.3973	13.5547	10.1976	7.29779	10.3074	11.1645
AT1G03060	5.64068	5.13619	4.1735	5.24174	5.05856	6.5997	5.32735	5.78362	5.60616	6.0905	6.78983	6.55999
AT1G03070	1.03704	1.02122	0.909533	610.912	589.45	1107.24	44.5609	63.3021	63.8593	663.318	811.974	691.473
AT1G03080	14.1079	12.918	10.3393	12.1435	7.72282	10.8546	14.5774	14.1105	14.5623	11.0192	14.585	13.0523
AT1G03090	5.40836	4.78293	4.84759	7.76351	6.61154	5.83741	5.6054	6.88613	6.11997	7.05204	7.66628	7.41393
AT1G03100	1.01501	1.05258	0.997806	0.642261	0.334163	0.276079	0.901018	0.639275	0.69785	0.911858	0.807186	0.617334
AT1G03103	0	0	0	0	0	0	0	0	0	0	0	0
AT1G03106	0	0	0	0	0	0	0	0	0	0	0	0
AT1G03110	9.22437	11.0066	8.77954	6.14125	4.93023	4.97524	7.79233	6.54395	7.6911	6.24857	7.16178	7.51367
AT1G03120	0.281097	0.542766	0.826937	0.318398	0.939888	1.0261	0.580868	0.595572	0.387454	0.476147	0.344825	0.160289
AT1G03130	1870.31	1919.5	2129.36	2100.04	2039.26	1567.85	897.407	936.172	1501.04	1071.37	992.453	977.77
AT1G03140	26.9253	22.6605	24.4968	44.9584	37.6435	41.4454	30.1394	32.1243	31.3386	38.9154	39.2236	37.5024
AT1G03150	17.3149	18.3786	20.0135	21.3716	22.4923	19.2931	20.8413	19.5529	17.0671	27.7732	27.8796	25.321
AT1G03160	25.0334	29.9018	28.5689	34.1396	32.3015	24.8058	21.26	22.6561	21.7473	27.735	30.3446	28.2399
AT1G03170	0.112745	0.10994	0.041887	0.0630667	0.188634	0.0703155	0.404759	0	0	0.489239	0.54144	0.593337
AT1G03180	2.46514	2.24628	1.9701	4.07786	5.27628	6.57909	3.2297	3.08519	2.89939	7.01584	9.60405	5.72702
AT1G03190	4.32977	4.24048	3.77023	3.90363	4.69681	4.17075	4.73459	5.01273	4.92385	7.42025	9.15662	8.29602
AT1G03200	0	0.198696	0.908016	0.711368	0	0	0.215371	1.55816	0.554311	0.689114	0.517078	0.463928
AT1G03210	17.1636	9.09807	7.58218	14.0068	29.4862	35.7165	18.4561	15.2601	13.8639	21.8253	22.0153	17.6773
AT1G03220	27.3074	18.2175	20.0467	18.2593	66.2268	18.2413	11.8988	27.0423	24.3869	10.0518	9.2389	11.2616
AT1G03230	10.1086	6.8983	6.54365	5.49476	7.34044	9.50085	16.3734	18.219	21.8234	32.471	39.3019	44.4128
AT1G03240	0	0	0	0	0.404004	0	0	0	0.122636	0	0	0
AT1G03250	24.7394	24.9098	27.1185	17.9673	20.4205	20.2645	23.9202	25.6745	25.3844	17.1961	24.3783	20.987
AT1G03260	5.88467	5.78929	5.38848	5.34102	5.19502	4.45446	5.46486	5.31774	6.32051	5.82916	6.48278	5.96663
AT1G03270	2.87163	3.52645	3.72933	2.79274	2.62859	1.66289	2.45042	2.51953	2.44923	4.30612	3.82639	3.55155
AT1G03280	16.3692	14.3404	15.7436	16.0162	16.0701	18.5786	17.5535	17.0302	18.9196	24.9642	32.9663	27.4562
AT1G03290	31.4897	13.3549	16.8564	16.4136	33.0287	38.0103	27.5642	30.1218	25.5168	27.7008	27.2303	22.4979
AT1G03300	2.02756	3.19542	2.9261	1.58379	1.76272	1.49139	1.88572	1.71645	1.85618	1.01444	1.06671	1.02554
AT1G03310	37.5847	38.7275	43.4772	41.0529	34.5029	26.4759	31.0433	35.6961	33.5027	30.349	33.2621	31.1209
AT1G03320	0.3152	0.101861	0.0776045	0	0.117142	0.129177	0.541146	0.55247	0.220799	0	0.127726	0.242181
AT1G03330	29.1356	32.408	30.9669	33.0793	34.5439	37.7782	31.307	29.7852	27.4826	33.2593	33.2913	35.4151
AT1G03340	2.57597	2.47308	2.43693	2.97401	2.48394	2.95202	2.32618	3.40019	2.32876	2.43412	3.44845	3.07544
AT1G03350	26.1987	24.1235	25.7325	19.2725	19.7372	16.948	23.7008	23.5375	24.3451	16.9199	18.8303	17.1587
AT1G03360	10.186	9.32998	9.08831	12.4339	8.84884	9.42032	10.484	5.57087	7.07731	7.9276	9.65819	9.78473
AT1G03365	6.05502	6.81686	6.77387	8.7067	7.32079	7.59438	5.83905	5.89971	6.10554	8.18594	7.22083	7.24975
AT1G03370	13.561	7.52826	7.52031	8.22733	13.2125	21.4318	11.8821	10.6091	10.7158	16.5253	18.1157	14.8203
AT1G03380	13.0298	11.5297	11.6957	7.1605	6.60048	7.20168	11.718	13.1543	12.1085	9.00048	8.83334	9.00442
AT1G03390	0	0.03946	0.0902099	0.0450796	0.0450568	0	0.0827415	0	0.0291568	0	0	0
AT1G03400	64.1757	36.8877	34.8265	34.9142	54.5435	63.7803	50.6792	49.4045	51.8323	37.7241	44.7469	37.2062
AT1G03410	4.25429	4.29362	3.66317	3.13578	3.37883	4.78839	3.64983	2.98534	2.90912	2.92108	2.88927	3.22922
AT1G03420	29.309	31.6004	37.2941	16.0812	15.2529	11.2079	22.0238	20.9793	25.2869	14.1362	11.2627	13.7089
AT1G03430	19.0099	12.4499	15.4213	11.9418	16.1302	17.5192	19.1434	18.888	14.5681	17.905	14.7793	13.2903
AT1G03440	16.3284	17.3062	19.1146	10.6098	10.7264	8.39341	12.1434	11.3452	12.9408	4.27252	5.67845	4.83732
AT1G03445	0	0.0369432	0.0140771	0	0.0210412	0	0.01928	0	0	0	0	0.022307
AT1G03457	2.82769	3.06271	2.64337	2.1145	2.16121	2.07547	2.55979	1.84503	2.66964	1.92824	2.07378	2.23765
AT1G03470	1.42779	1.82592	2.08707	2.80618	2.91074	3.81566	1.07977	1.80881	1.34191	1.83465	2.37774	2.13331
AT1G03475	108.11	111.459	119.077	174.565	184.547	161.078	101.367	93.6722	94.4187	147.207	156.529	143.14
AT1G03490	0	0	0.0554271	0	0	0	0	0.0781323	0	0	0	0
AT1G03495	5.81994	3.76493	9.64021	7.31037	8.4513	7.47011	3.56123	8.51476	7.34679	5.22366	4.6648	5.11731
AT1G03502	0	0	0	0	0	0	0	0	0	0	0	0
AT1G03506	0	0	0	0	0	0	0	0	0	0	0	0
AT1G03510	1.18758	0.343632	0.687374	1.03148	1.03038	0.605739	0.946415	0.730804	0.665665	0.689609	0.842257	0.826118
AT1G03515	0	0	0	0	0	0	0	0	0	0	0	0
AT1G03520	6.60087	5.01559	6.1537	3.97694	4.12643	3.74969	4.76571	6.75784	4.59467	4.23708	5.1545	4.03483
AT1G03530	7.36519	7.75789	6.66791	4.97051	4.85097	3.63013	5.82565	4.63606	5.8465	4.31899	3.70751	4.50742
AT1G03540	0.703423	0.716825	0.589969	0.457238	0.359696	0.442276	0.329919	0.515854	0.914586	0.820469	0.698949	1.00223
AT1G03545	0.422081	0.640965	0.871631	0.157182	0.353516	0.234654	0.49469	0.501469	0.272028	0.334406	0.351465	0.692733
AT1G03550	3.3997	3.27526	2.76619	2.83529	3.80469	5.27572	5.32829	5.6365	4.27479	3.22871	4.97882	4.22355
AT1G03560	4.31773	4.52253	4.60693	3.25638	3.03033	2.66127	5.10458	4.36862	4.24058	3.21431	3.28875	3.61982
AT1G03570	0	0	0	0	0	0	0	0	0	0	0	0
AT1G03580	0.0953991	0.139684	0	0	0	0.059652	0.195559	0.148713	0.102947	0.0830047	0.0571413	0.167791
AT1G03590	7.5465	7.59248	7.64229	7.90433	8.21286	8.4647	7.77472	8.21945	7.56185	5.70303	4.79561	5.4061
AT1G03600	689.491	750.874	819.912	821.504	772.88	570.033	415.837	441.606	657.146	492.884	505.595	507.776
AT1G03610	14.6185	14.6762	18.1892	25.7284	21.5886	17.3475	15.9919	17.6628	16.958	15.0712	15.4717	16.2662
AT1G03620	0.512046	1.7085	0.488171	0.738347	0.897371	0.726302	0.751414	1.75766	1.35205	1.01079	1.05839	0.851151
AT1G03630	216.223	257.786	283.816	400.338	371.192	306.316	234.303	249.316	249.395	357.535	392.083	354.34
AT1G03640	0	0	0	0	0	0	0	0	0	0	0	0
AT1G03650	2.28418	1.5862	1.45028	2.29012	2.54722	2.82788	1.67722	1.36599	1.84856	2.67067	2.46436	1.79896
AT1G03660	2.06348	0	0.589573	0.483104	1.37363	2.3329	0.432367	0.913538	1.50639	0	1.59978	0.873829
AT1G03670	0	0	0.0215718	0	0	0	0.0296075	0	0	0	0	0
AT1G03680	319.124	335.69	372.54	476.888	434.008	386.307	235.48	258.19	289.658	292.298	323.916	327.985
AT1G03687	8.92633	10.1926	8.67988	8.8449	8.19964	8.03779	7.77001	7.01207	6.65408	8.21078	7.93175	9.39763
AT1G03700	0	0	0.0817137	0	0	0	0	0.116561	0	0	0	0
AT1G03710	0.445421	0.601975	0.926937	0.213848	0.298568	0.110244	0.391946	0.199094	0.502245	0.466258	0.216119	0
AT1G03720	0	0	0	0	0	0	0	0	0	0	0	0
AT1G03730	5.31696	3.45688	3.33383	3.71719	7.59862	13.3371	3.86275	4.78489	4.36712	4.71193	4.71994	4.53538
AT1G03740	9.77954	6.66479	8.25779	5.36159	8.33483	12.6401	7.284	7.59565	6.73152	7.54169	6.73288	5.4731
AT1G03743	0	0	0	0	0	0	0	0	0	0	0	0
AT1G03746	0	0	0	0	0	0	0	0	0	0	0	0
AT1G03750	2.26485	1.72957	1.70493	1.00374	1.04937	1.79151	2.82583	2.73658	2.47725	2.32402	3.19584	2.97394
AT1G03760	4.94433	3.91983	3.53015	5.15674	5.69655	7.92347	5.6042	4.49991	4.5637	5.51245	6.78454	6.47688
AT1G03770	1.64312	1.7154	1.06074	1.19586	1.34577	1.56673	2.76456	2.47883	2.71111	3.63991	4.08678	4.20203
AT1G03780	1.55364	2.76337	2.06014	1.43325	1.09483	1.10919	2.59198	1.83533	1.96763	1.50806	1.31391	1.49853
AT1G03790	0	0	0.0519152	0	0.155481	0	0	0.0361132	0.0504363	0	0	0
AT1G03800	0.0900998	0.175012	0.400029	0.303905	0.703275	0.222531	0.185381	0.283379	0.190654	0.154862	0	0
AT1G03810	0	0	0	0	0	0	0	0	0	0	0	0.239811
AT1G03820	9.65572	10.251	9.38373	5.98881	6.85266	8.44326	10.5949	9.39966	9.10036	7.70726	6.17397	7.91571
AT1G03830	1.88054	2.32678	1.59905	2.29053	1.33402	1.38449	2.04135	1.49934	2.04655	2.19347	2.33818	2.02264
AT1G03840	0.546925	0.437373	0.503503	0.430374	0.107677	0.0864118	0.428926	0.633222	0.60619	0	0.123252	0.0810222
AT1G03850	9.94234	1.68972	1.09364	0.357585	1.56269	1.04011	4.03151	2.82144	5.03662	0.361945	0.643019	0.365623
AT1G03860	36.1881	33.9452	30.3563	112.931	113.647	135.526	66.949	66.5336	60.9617	103.247	119.172	104.237
AT1G03870	46.026	59.1963	59.4865	19.9816	12.2721	7.25443	62.5203	32.5729	52.4689	15.6922	11.5532	18.6538
AT1G03880	0	0	0	0	0	0	0	0	0	0	0	0
AT1G03890	0	0	0	0	0	0	0	0	0	0	0	0
AT1G03900	60.7331	50.4571	50.7886	65.4985	75.6858	86.9463	52.886	60.7221	57.4846	58.1495	60.6061	60.1547
AT1G03905	1.7352	1.29474	1.78347	0.969867	0.74006	2.16784	1.36042	1.75144	1.393	0.975948	0.73427	0.777156
AT1G03910	18.5323	18.8517	18.0763	23.6368	23.4347	22.581	18.1841	19.0769	19.2363	18.3531	22.8266	22.7069
AT1G03920	0.211595	0.776523	0.552316	0.589215	0.619704	0.565908	0.541187	0.684186	0.557385	0.694722	0.661807	0.530648
AT1G03930	21.8168	22.7153	23.2533	16.2651	13.4652	11.7223	20.5096	18.0808	16.7621	17.4039	17.3648	17.7929
AT1G03935	0	0	0	0	0	0	0	0	0	0	0	0
AT1G03940	7.3876	5.90493	12.2797	6.77928	8.16044	5.93654	3.72635	13.9986	9.97563	4.57479	5.25995	4.53878
AT1G03950	10.3816	7.54537	9.84985	8.73229	11.2447	10.8418	12.0683	12.3794	8.58457	10.9252	12.3314	10.0948
AT1G03960	3.03129	4.06325	3.37011	3.75438	4.19949	4.24578	4.50167	3.75664	3.58316	4.7306	4.80486	4.31788
AT1G03970	16.5592	14.2956	17.7901	29.7188	32.8802	46.8627	26.4369	32.1579	29.2008	78.3083	82.405	80.9108
AT1G03980	0.113614	0.213654	0.0610837	0.152342	0.126375	0.0720663	0.112388	0.0572829	0.0416996	0.149942	0	0.0663922
AT1G03982	0	0	0	0	0	0	0	0	0	0	0	0
AT1G03990	0.964588	1.21418	1.49077	0.66477	0.333118	0.636578	1.40933	1.66226	1.33734	0.885656	0.984257	0.75972
AT1G04000	14.246	12.2736	15.0604	16.2749	13.3183	15.3239	12.9179	13.2388	17.7232	12.9176	17.3286	16.4394
AT1G04010	4.12024	4.11942	3.78664	6.05853	7.06511	8.22697	5.6328	6.07481	5.51213	19.4695	24.6976	22.0415
AT1G04020	3.60557	4.25269	3.56601	4.15836	2.42324	2.4359	2.95278	2.49119	2.59421	3.54212	3.87624	4.18652
AT1G04030	1.07591	1.48673	1.13107	0.868255	0.907318	1.07231	1.46819	1.17353	1.46729	0.664973	1.39787	1.42335
AT1G04040	58.6032	53.6029	50.2049	56.9698	43.1859	33.8913	47.4015	27.6007	37.2666	57.4409	59.3574	70.1445
AT1G04050	0.905029	1.3391	0.919907	1.04986	0.988323	0.631482	0.66938	0.636638	0.800326	0.946126	0.916075	0.911004
AT1G04070	9.99278	8.80952	9.86013	6.71258	7.26009	8.40284	6.82808	9.22389	8.46626	5.56071	7.24754	5.68148
AT1G04080	34.7542	34.9345	34.91	47.6912	43.7901	48.2718	35.2169	33.6436	34.7509	43.2853	47.4345	43.7731
AT1G04090	0.162317	0.238254	0.302611	0.180813	0.120731	0.0680838	0.193746	0.0559904	0.117918	0.0947258	0.0644769	0.223445
AT1G04100	3.68577	3.42105	4.06273	3.30367	3.75621	3.24574	3.40398	3.59231	3.1131	3.40706	3.32328	2.8831
AT1G04110	2.4206	2.72112	2.70922	1.37225	1.30037	0.988499	2.75061	2.01594	2.70883	1.76821	1.3339	1.85385
AT1G04120	17.2527	16.0921	13.7457	14.1431	14.1812	14.8287	18.6889	19.1749	18.1908	16.8782	20.1614	16.9237
AT1G04130	11.0049	9.40483	10.1422	80.1573	82.4821	84.1451	42.413	36.9547	38.3095	107.72	124.885	110.95
AT1G04140	26.4877	25.1333	26.9431	26.2133	25.0452	27.0523	25.0655	26.87	24.7684	23.3068	24.9497	23.7196
AT1G04150	0.033554	0.0821874	0.0375809	0.0373213	0.0187198	0.0635307	0.0342989	0	0.0244955	0.0294618	0	0.0198582
AT1G04160	2.60867	3.41379	3.33678	1.53556	1.43078	1.13212	2.4281	2.5083	2.34658	1.73053	1.9548	1.9529
AT1G04170	58.3703	68.3361	62.6752	71.7685	65.4565	55.2087	55.8977	47.3023	52.6156	62.6473	67.2857	62.3055
AT1G04171	0	0	0	0	0	0	0	0	0	0	0	0
AT1G04180	0.0449855	0.0439263	0.0669459	1.85901	1.4051	1.6328	0.0460971	0.0467244	0.0648089	2.42867	1.56173	1.58374
AT1G04190	22.9051	20.5981	21.4213	20.1934	19.093	16.5689	23.3789	20.0921	19.4771	21.6552	26.8955	25.2143
AT1G04200	11.3212	10.3567	10.5775	8.37653	10.4169	14.0795	11.1132	10.723	10.847	8.00079	9.6554	9.69279
AT1G04210	14.5283	15.3379	13.2947	13.7048	12.9157	13.9143	13.5098	12.3057	11.9881	12.7503	14.4446	13.6886
AT1G04220	8.869	6.58045	8.45531	5.74893	6.49559	4.17172	3.4577	5.18543	4.20149	0.791491	1.1153	1.1024
AT1G04230	7.57691	7.1635	6.64159	5.77457	5.40779	7.50435	7.21882	7.52473	6.93895	7.38735	5.94302	5.45677
AT1G04240	54.5786	62.1294	65.0836	44.4843	34.2183	26.6893	49.4067	42.3991	40.6152	15.9651	14.6455	16.3951
AT1G04250	64.3153	86.9369	103.819	43.3881	43.1522	31.9885	84.4055	80.6295	84.0961	48.2774	66.9008	57.3843
AT1G04260	16.5823	16.7219	17.9049	19.9636	18.4928	18.4991	16.3375	17.2538	19.355	16.2053	14.8912	17.2551
AT1G04270	362.169	384.275	376.693	437.307	417.003	388.511	289.997	254.037	260.632	344.404	333.714	323.704
AT1G04280	5.17697	3.60278	3.09651	3.7627	4.16976	5.81661	4.7304	6.70467	5.9714	3.97368	2.90367	3.2333
AT1G04290	17.8572	17.2116	21.3627	18.4452	15.7885	18.1207	16.2544	21.2176	20.758	20.8781	25.2107	20.5757
AT1G04295	0.247205	0.676035	0.612566	0.27127	0.208226	0.223814	0.726289	0.000840289	0.91784	0	0	0
AT1G04300	14.348	16.0213	14.7115	13.8757	13.0523	16.4042	15.6726	15.3849	15.0833	13.6931	15.2668	14.2546
AT1G04310	1.0922	1.04898	1.09724	2.26751	1.92168	2.54192	0.902074	0.868341	1.07118	2.13662	2.67411	2.1353
AT1G04320	0	0	0	0	0	0	0	0	0	0	0	0
AT1G04330	0	1.09884	0.837175	0.580212	0.689125	0.633644	0.318285	0.64973	1.08344	0.70559	0.375492	0.118797
AT1G04340	27.0104	24.4493	26.2145	25.1532	21.4801	22.7705	24.7362	25.478	24.2594	22.8583	23.8715	19.4228
AT1G04350	68.6636	72.9289	87.9338	60.4683	57.1924	43.2946	63.4225	72.3404	65.8254	47.4804	53.3133	53.7194
AT1G04360	0.744573	0.804131	0.5836	0.174925	0.393456	0.442196	0.561907	0.487853	0.622725	0.273456	0.140531	0.276415
AT1G04370	0	0	0	0	0	0	0.258567	0.268506	0	0	0	0
AT1G04380	0.0886262	0.0432733	0.0659507	0	0.0494324	0.110946	0	0.0920394	0.0638605	0.154377	0.0530389	0.0520131
AT1G04390	2.8886	3.33834	3.24152	2.84759	2.60548	2.96885	3.27113	3.30481	2.91619	3.34073	3.78338	3.43903
AT1G04400	29.0539	26.9859	26.6774	30.7865	31.1516	30.623	29.6762	37.0236	29.5927	29.9115	28.1237	29.5794
AT1G04410	389.6	345.837	362.219	430.902	448.152	467.049	324.825	329.447	342.977	381.894	391.816	368.164
AT1G04420	61.6664	74.823	86.9108	92.0983	93.6198	65.3274	61.5844	56.0562	58.8697	78.3985	86.7882	79.6753
AT1G04425	3.47573	5.00312	4.09302	2.20355	2.79612	2.77716	3.20527	3.92728	3.76676	4.51001	3.59897	3.90363
AT1G04430	60.8868	65.8255	69.4596	39.855	36.7797	31.2237	50.8482	47.0783	49.2648	32.0165	29.9046	33.5465
AT1G04440	27.8938	22.5721	26.1294	28.8603	28.8308	31.8112	30.3521	32.1172	26.0734	25.6604	26.7222	24.0644
AT1G04445	0	0	0	0.175063	0.68757	0	0.159551	0	0	0.260245	0	0.175206
AT1G04450	0	0	0	0	0	0	0	0	0	0	0	0
AT1G04457	1.36165	0	0	0	0	0	0	1.57711	0.610493	0	0	0
AT1G04470	0	0	0	0	0	0	0	0	0	0	0	0.018147
AT1G04480	197.467	196.731	185.506	241.742	243.78	241.722	142.779	119.524	141.289	156.808	160.14	160.025
AT1G04490	0.860713	0.878973	0.670036	0.305609	0.52374	0.882947	0.960949	0.771147	0.762864	0.682523	0.561185	0.459938
AT1G04500	0.0675502	0	0.0503324	0.0753217	0.075361	0.0848302	0.034576	0.14	0.0733752	0.0590149	0.322543	0.119313
AT1G04501	0	0	0	0	0	0	0	0	0	0	0	0
AT1G04510	27.6124	29.2247	27.2094	30.7577	29.0126	26.1459	30.7185	26.4091	27.288	29.3832	33.3186	32.109
AT1G04520	18.5665	27.0646	25.0418	12.5076	12.247	5.31352	14.6358	11.5072	12.1903	9.4096	9.89797	10.1909
AT1G04530	131.726	119.372	122.918	80.3733	98.4134	90.9856	99.5762	75.7219	96.3286	68.0857	73.0318	67.2816
AT1G04540	3.39155	3.46326	2.75012	2.51967	2.3898	2.69324	4.68856	4.12772	4.46811	3.43493	3.54774	3.2269
AT1G04550	36.7412	34.4577	36.9352	29.239	26.9493	25.8949	31.9477	24.8866	29.4728	21.4253	20.9968	24.616
AT1G04555	4.76004	3.17585	4.69463	3.72526	5.30896	5.5973	5.48869	7.88911	6.4207	7.2249	7.37545	6.99697
AT1G04560	0	0	0	0	0	0	0	0	0	0	0	0
AT1G04570	2.50466	2.31614	3.7559	19.7464	19.4996	28.5348	3.18219	3.70308	3.41839	9.6843	13.1542	11.0079
AT1G04580	0.109681	0.0119467	0.0182094	0.0135459	0.475948	0.0616167	0.074714	0.477773	0.240739	0.0214301	0.0434052	0.101116
AT1G04590	12.1473	15.2941	14.404	11.8748	13.6857	12.3827	14.2394	13.4718	14.1943	17.5062	18.2858	17.9472
AT1G04600	0.714197	0.196099	0.249084	0.317417	0.743821	1.43352	2.10122	1.031	1.17196	0.955234	0.824746	0.937616
AT1G04610	0	0.0304145	0.0231777	0.03466	0	0.0390822	0.031826	0	0.045094	0.0543769	0.0741895	0
AT1G04620	6.5173	7.36794	9.00386	4.92055	4.24135	3.36741	5.83794	5.87447	5.45653	6.34591	5.83511	5.55559
AT1G04625	0	0	0	0	0	0	0	0	0	0	0	0
AT1G04630	34.3222	36.1891	38.8257	54.1757	46.6999	49.6494	32.2871	33.8306	39.9728	47.5464	52.3161	46.3383
AT1G04635	2.82307	3.32509	3.50193	2.83848	3.82212	2.23408	1.97258	3.17816	1.91066	1.55482	2.32626	2.90869
AT1G04640	39.2895	41.9805	50.4752	41.3824	40.6473	31.4215	45.4391	36.9984	36.7956	43.2388	41.6993	44.4254
AT1G04645	0.167877	0	0	0	0.374103	0.20266	0	0.357647	0	0	0	0
AT1G04650	1.13592	1.46783	1.40137	0.860576	0.753129	0.561114	1.85104	1.32594	1.202	0.925196	1.68266	1.30569
AT1G04660	1.23385	1.89347	2.36107	1.32867	1.17977	1.43437	1.85121	0.732174	2.19116	0.460583	0.42192	0.931087
AT1G04670	0	0	0	0	0	0	0	0	0	0	0	0
AT1G04680	50.1672	59.5829	55.6161	60.7679	50.2193	43.5879	59.3552	59.7818	64.1911	49.1949	45.7206	58.8882
AT1G04684	0	0	0	0	0	0	0	0	0	0	0	0
AT1G04690	72.1313	63.509	67.796	92.6368	97.3968	106.44	58.6179	63.6291	60.2937	69.6509	72.7986	69.8715
AT1G04700	0.193647	0.518829	0.462913	0.272671	0.201673	0.163145	0.316606	0.372984	0.377678	0.295056	0.306591	0.321275
AT1G04710	14.1951	13.8787	14.4338	12.9618	11.5522	11.0644	12.9177	14.3916	10.5997	14.7358	14.3682	15.7034
AT1G04720	0	0	0	0	0	0	0	0	0	0	0	0
AT1G04730	1.8383	2.41841	1.64699	1.71384	1.89488	1.98848	1.73605	1.2115	1.41821	1.90577	1.91483	2.0304
AT1G04750	47.9452	43.7279	43.6128	75.7955	76.9583	84.5427	56.9295	57.035	57.3413	78.3658	81.407	81.0456
AT1G04760	0.840534	1.73164	0.69844	1.53909	1.28856	1.42095	1.08229	1.65741	0.662397	1.07884	1.02181	1.332
AT1G04770	26.5999	20.2667	19.0241	16.3025	14.429	15.9896	20.1877	20.6734	20.3168	13.3665	11.5371	9.12061
AT1G04778	0.484094	0.451402	0.343503	2.85173	0.536196	1.61433	0.507702	0.539876	0.571277	2.24017	0.630485	2.01499
AT1G04780	16.7914	14.6253	15.7607	15.0407	17.4852	23.6498	21.1943	22.5907	21.099	33.0293	37.4151	33.8322
AT1G04790	8.93658	9.62204	8.37302	7.50612	7.85431	8.20712	8.71904	9.429	8.73448	8.01289	8.92421	8.12791
AT1G04800	89.5491	83.9339	96.606	83.9137	84.5935	69.6273	62.0704	72.6132	92.2011	86.6596	71.7915	72.0867
AT1G04810	15.1058	14.3377	14.2529	26.6864	25.6329	29.0679	20.7889	20.9506	19.8571	30.1684	35.2959	34.1087
AT1G04820	216.496	258.391	243.511	357.41	288.62	265.685	165.99	142.817	150.768	207.74	226.507	224.692
AT1G04830	10.7206	9.2614	10.219	11.5491	11.2633	12.971	10.4017	12.1977	10.6732	13.9944	15.6988	14.0842
AT1G04840	0.185871	0.233867	0.257434	0.17746	0.711007	0.401017	0.43465	0.329703	0.231534	0.604433	0.379667	0.313359
AT1G04850	46.026	41.5226	46.8016	48.8424	55.0014	59.2249	49.4047	51.5336	42.5178	52.2176	53.5008	51.7595
AT1G04860	9.89719	10.2936	10.817	8.30738	7.65944	7.53006	10.4932	9.4222	10.5076	7.46049	8.47131	8.32277
AT1G04870	20.9976	20.5962	16.999	11.8259	14.1333	16.7382	19.5988	13.7479	16.6151	15.7095	15.0856	15.2828
AT1G04880	0.0689744	0.202305	0.256945	0.153835	0.192374	0	0.141228	0.0357431	0.124828	0.240986	0.0823507	0.162403
AT1G04890	0	0	0	0	0	0	0	0	0	0	0	0
AT1G04900	3.02226	3.50453	4.18018	5.69549	4.27559	4.1508	5.166	4.16282	4.4052	7.24624	6.80182	8.37169
AT1G04910	13.91	12.8143	13.7594	11.8104	12.0775	13.018	14.8353	12.9461	14.8452	11.8294	13.1708	12.9346
AT1G04920	0.597058	0.956188	1.05501	0.404804	0.406225	0.44145	0.84832	0.76659	0.947159	0.562969	0.674667	0.741687
AT1G04930	2.74625	2.8499	3.06594	2.58719	3.01568	2.79445	2.4619	2.62844	2.59894	2.99102	2.51573	2.67055
AT1G04940	49.5428	56.6482	56.7208	84.5718	76.6424	61.287	48.5032	47.3905	41.2584	64.0839	69.3899	67.4957
AT1G04945	6.34949	4.7243	3.85098	3.46209	2.8562	3.49132	5.21761	3.80309	4.90614	3.20291	3.04299	3.51539
AT1G04950	9.82547	9.45723	10.1735	13.2244	12.3036	10.8752	12.6603	13.3954	12.5761	20.1587	25.2505	21.5744
AT1G04960	13.6648	11.548	14.097	19.7522	22.4777	24.8448	17.8385	18.245	15.9565	23.1754	23.3725	22.2857
AT1G04970	15.844	13.668	15.7178	21.69	21.2643	23.0129	16.5052	21.1635	17.339	20.0492	24.5807	21.6743
AT1G04980	13.4603	4.26361	5.29577	45.2599	84.8898	110.975	15.0105	10.1066	10.8634	40.2516	45.2994	27.0048
AT1G04985	24.4015	25.5571	27.9038	35.6748	38.3199	47.0334	30.9559	28.5896	27.4308	39.4601	42.3878	38.7088
AT1G04990	7.38365	6.05353	5.13528	8.31226	10.151	13.5735	6.80712	7.32696	6.96539	9.41167	8.68957	7.62136
AT1G05000	1.22247	0.311088	0.264037	0.713216	0.592867	1.32722	0.528246	2.01526	0.897265	1.01578	0.382561	0.746637
AT1G05010	98.7022	69.281	69.0956	118.539	147.025	171.229	91.0306	89.7498	91.2165	139.579	109.035	109.726
AT1G05020	0.258454	0.253078	0.20894	0.0239727	0.144185	0.19003	0.154175	0.0667888	0.141189	0.0755379	0.128153	0.152737
AT1G05030	8.29203	7.48944	8.61753	8.4318	7.76555	8.86439	8.20732	9.05661	7.30986	8.41633	10.7558	8.7757
AT1G05040	0	0	0	0	0	0	0	0	0	0	0	0
AT1G05055	8.82637	8.3742	8.52704	6.8801	5.97394	5.42104	7.44985	7.46743	7.74401	6.18896	7.67683	6.7774
AT1G05060	19.8281	13.8213	17.3593	18.0922	21.3785	22.3094	20.2832	22.5995	20.1126	23.3362	23.467	22.8819
AT1G05061	0.284567	0.110988	0.126859	0	0	0.212937	0.0583804	0.118518	0.0815349	0	0.136678	0.133097
AT1G05065	3.74495	5.91416	1.9244	7.94324	3.07454	0.954604	5.86725	4.29389	4.70115	1.31892	2.48918	2.67215
AT1G05070	28.0134	29.4189	36.6373	34.8455	31.4012	32.663	31.1142	28.3613	28.8077	18.4782	24.5689	25.8921
AT1G05080	0	0	0	0	0	0	0	0	0	0	0	0
AT1G05085	0.288563	0	0	0	0	0	0	0	0.185676	0.468456	0	0
AT1G05090	0.720437	0.583592	0.722707	0.442632	0.803805	0.750759	0.381179	0.334054	0.523924	0.217609	0.443822	0.410658
AT1G05100	1.52085	1.09198	0.998538	3.99659	5.73831	7.05465	1.51257	2.60163	2.15907	17.8406	7.38917	10.9193
AT1G05120	5.87432	5.03476	5.07379	4.5248	5.04187	5.77149	6.0443	5.79641	6.46755	5.78259	5.44087	6.03566
AT1G05135	4.05811	3.54642	3.27477	4.05398	4.43169	5.35006	3.45735	2.6165	7.85484	6.4021	4.49748	6.01966
AT1G05136	0	0	0	0	0	0	0	0	0	0	0	0
AT1G05140	56.4858	59.4284	70.7493	56.2809	52.1664	40.6448	52.0366	57.2031	54.0973	47.5529	49.7005	51.1012
AT1G05150	13.7934	14.0845	13.9816	10.6425	9.17514	9.03777	12.0399	11.2694	12.6719	10.6488	9.14536	8.6842
AT1G05160	4.47304	4.50234	4.60643	3.39651	3.48777	4.19157	4.88776	4.39068	3.47378	4.9859	3.29988	3.51038
AT1G05170	28.3639	26.5179	25.684	58.4776	52.1895	58.1278	37.7058	40.8093	36.7782	64.9884	70.7255	64.9825
AT1G05180	13.2272	12.2598	11.2947	15.3877	18.4195	19.233	16.5256	15.0737	12.9408	17.1083	17.7218	18.2316
AT1G05190	329.144	430.454	482.062	541.268	503.262	403.967	291.777	274.93	297.356	396.233	400.119	392.425
AT1G05200	18.2786	19.4357	20.3155	22.4835	20.6315	17.3559	16.1717	14.6115	14.5998	19.7616	19.7961	20.2611
AT1G05205	18.9468	16.5752	16.5673	20.9846	21.1178	23.4104	23.2581	26.3093	20.2793	28.3995	25.4109	33.6968
AT1G05210	7.38955	6.02564	5.28286	8.68365	7.10367	8.50908	10.8302	8.7173	10.2691	20.7615	23.318	23.0448
AT1G05220	0.271758	0	0.0708787	0.10817	0.428722	1.18495	0.384321	0.201805	0.390056	1.07421	0.349762	0.111081
AT1G05230	7.55159	8.22717	8.66816	8.4754	7.47468	7.64663	8.94892	8.38147	7.53464	7.46714	6.96811	7.02525
AT1G05240	0	0	0	0	0	0	0	0	0	0	0	0
AT1G05250	0	0	0	0	0	0	0	0	0	0	0	0
AT1G05260	1.04623	1.16055	1.09661	0.531346	0.530486	1.07055	1.75472	2.52045	1.23173	0.165517	0.512707	1.05953
AT1G05270	21.689	15.4683	17.6511	15.3271	17.6623	17.616	18.41	17.8959	17.669	15.4956	18.545	18.5109
AT1G05280	0	0	0	0	0	0	0	0	0	0	0	0
AT1G05290	0	0	0	0	0	0	0	0	0	0	0	0
AT1G05291	0	0	0	0	0	0	0	0	0	0	0	0
AT1G05300	1.63084	1.59688	1.92368	3.32092	3.02042	3.62763	1.87935	1.98859	2.3836	2.37378	1.72685	1.72465
AT1G05310	2.23383	3.91108	2.91762	2.1645	2.02176	1.95347	2.76342	3.67511	2.82729	2.93853	2.67222	2.02966
AT1G05320	8.19124	8.14684	9.32618	5.23667	4.1412	3.84831	7.45659	7.63947	6.42199	4.861	4.76026	4.33453
AT1G05330	0	0	0	0	0.780801	0	0.243207	0	0	0.385479	0.586317	0.778622
AT1G05340	2.37425	0.737463	0.983269	8.76208	10.4835	28.8094	1.46614	4.58466	3.07448	3.74907	1.84244	3.5131
AT1G05350	13.6731	12.7797	13.135	15.2456	18.0209	19.0241	16.5357	14.0293	13.4706	15.3429	17.4008	18.5487
AT1G05360	7.15908	7.57873	6.95009	5.16242	4.61631	4.16647	7.26101	8.23385	7.30404	6.19883	6.70185	6.18893
AT1G05370	0.89751	1.20612	0.974818	0.333766	0.542348	0.422204	1.03397	0.542937	0.838064	0.326363	0.134045	0.307907
AT1G05380	8.9412	9.41199	8.48391	8.31389	7.7629	7.15201	6.69822	8.63046	8.39667	7.2908	7.5026	7.82314
AT1G05385	30.1754	36.2083	44.2056	57.8641	59.1812	47.1467	52.0366	42.51	39.6506	73.555	76.2826	72.2589
AT1G05390	0	0	0	0	0	0	0	0	0	0	0	0
AT1G05400	0.442444	0.492668	0.498711	0.353909	0.606956	0.753324	0.682537	0.630064	0.43245	0.209663	0.65406	0.590133
AT1G05410	7.19072	8.76118	8.89433	7.00525	6.29345	5.34849	7.45465	8.08925	7.07943	7.67236	8.57923	9.53469
AT1G05420	2.42493	2.54807	2.53864	3.64111	1.2392	1.61683	2.08087	1.59253	1.98545	0.519345	1.34973	0.932704
AT1G05430	24.3979	22.3336	22.7046	25.8649	24.4306	21.5162	27.7535	25.5688	23.7286	39.0866	47.1222	43.46
AT1G05440	0.468782	0.881219	0.913283	0.120667	0.362061	0.452536	0.627683	0.523396	0.834718	0.314826	0.0861411	0.381891
AT1G05450	0.0755975	0.0735482	0.112079	0	0.193246	0.187516	0	0.392307	0.0536813	0	0	0.0878989
AT1G05460	4.43855	4.39373	4.32279	4.01852	3.69772	3.01112	4.18389	4.33417	3.85658	3.7939	4.15092	3.81812
AT1G05470	4.23869	5.81619	4.66051	2.5068	2.34341	1.99894	4.04084	3.57043	3.2998	2.01037	2.02096	2.23579
AT1G05490	0.3459	0.392134	0.193849	0.336351	0.180926	0.177695	0.220872	0.245274	0.197843	0.13311	0.153944	0.205088
AT1G05500	26.011	26.2422	25.4036	30.1627	29.1882	27.6232	25.0995	25.0965	21.8582	31.7348	31.8439	30.0324
AT1G05510	0	0	0	0	0.0688476	0	0	0	0	0	0	0
AT1G05520	15.4228	14.0092	14.7469	14.9393	13.0622	13.5536	15.2793	15.7098	15.1154	12.4425	13.5696	12.804
AT1G05530	0.0410179	0.0400711	0	0	0	0	0	0	0	0	0	0
AT1G05540	5.7812	10.5902	10.7711	3.60377	3.69945	2.07547	4.9596	4.3288	5.10097	2.34156	2.52141	2.05119
AT1G05550	0.676572	0.36676	0.872766	0.100776	0.150273	0.112718	0.626896	0.468571	0.298624	0.156543	0.216033	0.211758
AT1G05560	25.2342	24.0157	23.7829	16.3825	17.3008	14.4168	15.1059	19.1306	17.3322	9.93404	11.8669	10.1255
AT1G05562	7.0854	11.8881	17.7796	13.75	7.11523	1.8734	10.4527	9.88833	13.7655	8.26245	7.14524	7.25758
AT1G05570	9.89807	4.56031	3.95854	7.14263	13.4985	19.8983	9.59476	7.79559	7.86908	9.58793	11.2991	8.62375
AT1G05575	0.664463	0	0.243601	6.23212	17.5839	62.3979	2.57983	3.8915	4.86519	29.3271	15.7909	13.7263
AT1G05577	0	0.0359286	0	0.0410057	0	0.0461206	0.0752802	0	0	0.0641719	0	0
AT1G05580	0	0	0	0	0	0	0	0	0	0	0	0
AT1G05590	8.64963	7.66824	8.20344	9.10908	6.67268	6.06837	8.34217	8.51211	9.00464	15.3271	15.7172	15.2617
AT1G05600	3.39848	4.06501	4.31793	3.78907	3.78876	3.1491	3.48143	3.25323	2.9681	3.22645	3.3847	3.6527
AT1G05610	0.340594	0.184922	0.366388	0.380005	0.0844362	0.332266	0.271284	0.274742	0.382929	0.330225	0.316549	0.400563
AT1G05615	0	0	0	0	0	0	0	0	0	0	0	0
AT1G05620	9.29557	8.34365	8.88492	6.07505	6.98885	7.61392	8.14289	10.7922	9.24498	11.1372	6.69674	7.71272
AT1G05630	13.2055	8.87766	7.00806	4.54076	6.30715	9.22942	10.7122	8.93674	9.78036	5.84262	7.04276	5.77334
AT1G05640	1.10616	1.22102	1.24771	0.63202	0.664526	1.213	1.10283	1.145	1.09137	0.496375	0.845275	0.5018
AT1G05650	0	0	0	0	0	0	0	0	0	0	0.0583893	0
AT1G05660	0	0	0	0	0	0	0	0	0	0	0	0
AT1G05670	2.18662	2.39172	2.26727	1.87192	1.68469	1.46586	2.46266	1.74559	1.94179	1.87908	2.78525	2.12337
AT1G05675	0.370169	0.180899	0.165424	0.495542	0.578144	2.87934	0.454864	0.460618	0.374708	0.129235	0.22112	0.174182
AT1G05680	0.181543	0.177453	0.432728	0.243005	0.688602	0.136686	0.297422	0.828187	0.498969	0.316972	0.0867399	0.29905
AT1G05690	4.32288	4.16324	5.51549	4.52741	3.90938	3.45571	5.56476	6.03947	4.95894	5.89568	6.76136	5.43909
AT1G05700	0	0.0395807	0.0452461	0.427264	0.450935	0.942782	0	0	0	0.03545	0	0.0238936
AT1G05710	4.60906	5.52194	3.9072	3.46135	4.47373	4.45878	4.83397	5.16526	5.12645	4.52228	4.0313	5.99458
AT1G05720	16.7284	13.3614	13.8441	18.7546	21.8109	19.7613	18.9087	17.7037	17.5324	20.3284	20.9738	23.8698
AT1G05730	1.006	1.07413	0.950844	1.14543	0.950066	0.821156	0.92735	0.930289	0.766692	1.1516	0.872607	0.627228
AT1G05740	0.209206	0	0	0	0	0	0	0	0	0	0	0
AT1G05750	1.36623	1.33449	1.04656	0.944401	1.11491	1.19	1.44695	1.30938	1.56473	1.53323	1.12022	1.19748
AT1G05760	4.06218	7.01018	5.04952	4.43734	8.19939	3.18334	4.40221	4.89652	4.6926	5.66313	4.66199	6.55059
AT1G05770	0.620098	1.11866	1.31126	0.099577	0.790245	0.547221	0.911206	1.11411	1.50065	0.913957	1.17959	1.64159
AT1G05780	3.02274	1.41926	3.24396	1.75602	3.15292	2.04256	3.61356	3.68582	4.044	4.68261	2.83937	4.39267
AT1G05785	7.91718	6.80525	6.86218	8.65715	9.26605	8.51916	12.1427	10.8815	9.02647	10.6538	10.3812	8.14599
AT1G05790	7.09269	6.41139	6.04721	8.58035	8.14086	8.68803	6.65714	7.52034	7.58426	7.77932	7.1218	6.94774
AT1G05800	0	0	0	0	0	0	0.0403368	0	0	0	0	0
AT1G05805	12.4701	10.9246	10.1297	13.2176	14.6527	18.6249	13.8927	15.7751	13.6949	12.2073	10.3733	11.9028
AT1G05810	5.26697	6.00521	6.478	7.92334	8.11559	9.9028	4.48343	5.35339	5.62651	4.67366	2.92175	5.48978
AT1G05820	0.666633	1.01812	0.814546	1.28263	1.06554	0.906456	0.750187	0.480629	0.62322	0.635782	0.919012	0.521599
AT1G05830	6.75503	7.43589	7.09668	5.88149	6.05061	6.40187	7.77919	7.44705	6.93699	9.37011	10.2623	9.23947
AT1G05835	13.9911	18.2295	20.0958	17.0994	11.3082	13.9773	18.4472	17.1479	18.5362	17.9014	13.6246	13.6238
AT1G05840	12.9882	10.2991	10.9642	16.0437	18.7269	23.8181	12.1508	13.0243	11.9811	15.5654	16.7153	15.8666
AT1G05850	442.797	479.398	502.039	497.85	419.771	369.019	321.152	337.817	420.819	366.947	373.641	359.183
AT1G05860	6.93484	7.96819	8.41283	8.84949	9.71072	8.85315	8.06673	8.38509	7.88491	7.27169	7.83914	7.83961
AT1G05870	61.0828	57.6109	67.3667	68.3249	61.1925	49.6339	50.6353	52.6339	46.4415	30.561	35.2945	34.1507
AT1G05880	0.250576	0.0310345	0.0466908	0.0708121	0.174722	0.432998	0.162527	0.129766	0.0920673	0.111037	0.303167	0.0373999
AT1G05890	14.4844	12.778	13.1684	20.9674	21.6498	23.9542	12.0541	14.3182	15.6639	16.9644	17.5592	16.4969
AT1G05894	0.519452	0.290115	0.497431	0.0827853	0.0827857	0.139646	0.0759891	0.192378	0.348746	0.194303	0.132986	0.174586
AT1G05900	17.186	18.2958	20.4462	13.7065	12.5936	11.9732	18.6565	20.0483	15.8786	12.5936	13.6593	12.5966
AT1G05910	8.88847	9.02445	8.40704	6.20539	5.36344	6.29965	8.67978	7.76727	8.34307	6.90837	7.0813	6.66097
AT1G05920	0	0	0	0	0	0	0	0	0	0	0	0
AT1G05925	0	0	0	0	0	0	0	0	0	0	0	0
AT1G05930	0	0	0	0	0	0	0	0	0	0	0	0
AT1G05940	21.6303	18.2374	20.0662	23.3379	24.8614	21.2603	21.88	22.7787	22.8079	24.102	29.0849	29.181
AT1G05950	2.26319	2.69326	1.64964	0.716077	1.406	2.46053	2.28893	1.25052	1.83213	1.44141	1.62379	0.910749
AT1G05960	11.0009	10.5917	9.08744	11.9532	11.7178	11.3744	11.625	11.7927	10.0603	13.8491	14.4501	13.493
AT1G05970	4.96283	6.19759	6.26479	12.424	11.5838	11.0896	5.6672	6.77457	5.52036	9.47498	11.6276	11.7887
AT1G05980	0	0	0	0	0	0	0	0	0	0	0	0
AT1G05990	0	0	0	0	0	0	0	0	0	0	0	0
AT1G06000	107.085	109.003	150.609	33.3087	30.5238	37.1509	82.1273	106.436	101.643	30.063	20.3442	25.0741
AT1G06002	1.68486	0.706165	3.25306	0.284743	1.6406	9.77718	1.32766	2.11243	5.59368	0	1.63398	0.032161
AT1G06010	14.7434	13.9538	16.4443	27.6768	26.7252	25.2663	16.9371	17.6628	15.9492	28.4439	22.0698	21.6133
AT1G06020	0.114791	0.279805	0.341134	0.256884	0	0.14314	0.294387	0.3586	0.575449	0	0.137853	0.469715
AT1G06030	0	0.057128	0.0435309	9.7716	18.1707	28.7803	0.300601	0.366222	0.125829	7.11546	11.2633	10.3414
AT1G06040	359.533	384.472	424.085	458.837	406.526	394.491	280.618	283.237	338.89	245.489	262.726	265.728
AT1G06050	6.22271	4.19402	5.47878	3.86591	5.27954	5.59637	5.47783	5.68812	4.4217	2.97741	2.98933	2.52076
AT1G06060	16.5387	15.4689	16.7834	16.2614	15.2855	15.0802	12.7593	13.4906	13.4542	15.7839	14.0431	15.3071
AT1G06070	11.1998	9.4124	9.21328	14.3326	13.9119	14.3368	10.8825	11.5051	10.4669	19.6509	22.5312	20.1319
AT1G06080	2.49298	2.47961	3.28914	3.52092	3.93526	3.53014	2.8925	2.0528	2.20024	2.86539	4.33807	2.97892
AT1G06090	0.567493	0.906045	0.767125	0.230705	0.230186	0.257771	0.899224	1.18046	1.11141	0.62771	0.309317	0.362528
AT1G06100	1.79139	3.2201	3.52704	2.47116	3.0737	2.14053	2.82998	3.45201	2.89559	3.4555	3.98328	3.61227
AT1G06110	17.9226	15.9099	18.1078	21.0445	22.5382	25.8889	18.242	21.7768	19.3927	18.5619	23.8726	21.963
AT1G06120	0	0	0	0	0	0.0650697	0.0534208	0	0	0.0905457	0	0
AT1G06130	23.0939	17.7404	19.0976	23.9605	28.9855	32.8037	29.1652	28.7158	26.3238	42.3824	50.4338	43.2061
AT1G06135	0	0	0	0	0.15805	0.689945	0	0	0	0	0	0.323331
AT1G06137	0	0	0	0	0	0	0	0	0	0	0	0
AT1G06140	0.485538	0.474823	0.313597	0.433029	0.2889	0.447335	0.463858	0.637135	0.328383	0.226328	0.618015	0.457584
AT1G06148	0.11369	0.110856	0.084471	0.0636001	0	0	0.174831	0.295935	0.2036	0.0986544	0.122182	0.120502
AT1G06149	10.6671	14.0341	11.4557	8.74511	6.26668	6.79116	11.5019	10.9959	10.3642	4.90096	4.49946	5.70409
AT1G06150	1.71755	1.00112	1.16475	1.39313	1.57326	1.16444	2.27333	2.46335	2.10066	6.75519	7.05799	6.97387
AT1G06160	0.857103	0.642178	0.538252	1.25569	0.367668	2.46014	1.28599	0.894089	1.03462	2.853	1.34894	1.69142
AT1G06170	0.461749	0.381954	0.37045	0.158454	0.317002	0.0891541	0.254564	0.294559	0.359812	0.124052	0.127259	0.209006
AT1G06180	7.51684	7.05617	6.33127	7.89233	7.32611	6.3138	8.62177	11.5895	9.4114	9.13804	7.66465	7.26116
AT1G06190	63.0987	75.3338	79.1356	102.065	89.1049	68.3435	55.8933	51.7966	54.5451	85.9158	86.5217	88.354
AT1G06200	43.2893	36.0434	38.626	57.2734	58.2313	57.7056	46.9869	48.3752	46.5722	64.3074	67.653	68.3742
AT1G06210	24.1962	21.9487	24.854	34.1901	35.1851	38.4885	29.4079	30.4638	27.3786	44.3759	44.4698	44.6569
AT1G06220	23.3525	25.4691	23.5923	25.8945	22.3564	21.2718	21.694	18.2431	21.9145	20.9465	22.5153	24.2964
AT1G06225	0	0	0	0	0	0	0	0	0	0	0	0
AT1G06230	16.7159	16.0423	16.6604	15.5619	13.8062	16.6048	16.8118	16.6824	17.1244	14.219	14.7127	15.4491
AT1G06240	15.6259	15.8034	18.2795	15.9804	13.487	12.8164	15.0759	14.6289	14.3574	11.2163	15.0863	12.6968
AT1G06250	0.478962	0.857943	0.742937	0.712728	0.311684	0.300189	1.14469	0.786849	0.432297	0.765761	0.429476	0.328381
AT1G06260	0.686339	0.295257	0.246626	0.134338	0.254627	0	0.486087	0.669081	0	0.411358	0.469089	0.157445
AT1G06265	1.63772	2.13174	1.71043	1.1596	1.15856	0.987605	1.90927	1.39001	1.334	1.37266	1.46654	1.95172
AT1G06270	2.86399	2.44512	3.1595	2.99245	2.95242	2.36564	3.45222	4.09697	2.7271	2.15215	2.858	2.85801
AT1G06280	0	0	0	0	0	0	0	0	0	0	0	0
AT1G06290	23.5924	20.0521	21.875	26.2855	27.5953	29.015	23.5216	24.8873	25.1328	26.9118	26.7997	26.9744
AT1G06310	0	0.0749447	0	0	0	0	0.0261109	0	0	0	0	0
AT1G06320	0	0	0	0	0	0	0	0	0	0	0	0
AT1G06330	0	0	0	0	0	0	0	0	0	0	0	0
AT1G06340	0	0	0.0675598	0	0	0	0.0939494	0.0957566	0	0	0.110615	0
AT1G06350	1.51637	0.937136	1.65372	0.564999	0.789349	1.57894	2.02098	2.57543	2.39677	1.1425	0.787733	1.48042
AT1G06360	25.774	33.5179	30.4542	16.7445	14.7407	13.5505	27.6645	21.9228	29.3176	10.3486	10.158	9.98667
AT1G06370	1.51544	1.9872	1.30648	2.2699	2.17995	1.4997	1.10288	1.07583	1.69896	1.53025	1.90716	1.96865
AT1G06380	11.2596	9.84766	10.3057	8.45495	8.13426	6.92675	10.0466	7.60477	8.58682	7.20183	6.69523	7.38993
AT1G06390	26.0646	29.2102	28.6971	27.6984	28.3339	28.3773	31.2652	28.5133	27.7882	25.7935	24.7287	25.5371
AT1G06400	41.1103	35.8191	44.2003	47.5794	46.1232	45.3315	34.6662	41.638	34.8529	28.2351	27.2878	28.287
AT1G06410	35.4027	33.2377	36.1624	23.4917	20.838	21.5047	35.5776	35.5398	37.7396	18.2108	18.635	19.6891
AT1G06420	1.63284	1.87602	1.12628	0.717821	0.355322	0.654244	1.01699	1.88273	1.21053	0.91649	1.19075	1.29783
AT1G06430	170.202	162.925	201.215	125.293	141.053	147.744	130.654	147.789	145.43	100.824	121.794	102.726
AT1G06440	0.682081	0.66702	0.484102	0.253469	0.289889	0.571265	0.631683	0.807575	0.588376	0.681285	0.775185	0.650442
AT1G06450	2.71997	3.01428	2.65968	1.58594	1.9021	1.5772	2.70296	1.98001	3.43249	1.13267	1.45714	1.33573
AT1G06460	73.5522	72.2617	90.8936	123.491	108.858	106.983	66.0366	73.071	73.2602	81.1466	88.9294	95.3728
AT1G06470	11.2568	14.6681	13.1385	10.9952	9.22352	7.66598	12.335	11.7974	10.9056	10.2632	10.147	9.58138
AT1G06475	2.36135	2.14606	1.02177	2.04487	1.8578	1.86005	1.86546	1.76521	1.43703	1.64779	1.87356	2.37734
AT1G06480	0	0	0	0	0	0	0	0	0	0	0	0
AT1G06490	0.993143	1.53754	0.852772	0.82973	0.558695	0.74788	0.871911	0.795336	0.902482	1.02596	1.27525	0.935111
AT1G06500	12.4365	12.5451	14.9276	16.7764	13.6783	10.7729	14.0656	15.3087	17.2061	23.1692	18.3244	24.5126
AT1G06510	22.2101	20.4848	22.2079	27.8877	31.1095	25.2795	21.0027	18.7719	17.9956	30.1514	30.1527	26.9693
AT1G06515	15.1086	13.5629	12.4409	18.3326	15.5237	16.4586	16.5624	13.2041	11.2167	19.5973	14.6395	16.0167
AT1G06520	0.425564	0.468518	0.575239	0.0592531	0.652853	0.167369	0.244903	0.770608	0.61845	0.326007	0.158463	0.251105
AT1G06530	49.3851	50.6483	48.9204	48.7714	47.9969	50.7811	45.26	39.7133	49.515	40.1134	41.1959	39.1388
AT1G06540	0.23964	2.05908	3.13635	0.275167	0	0	0.997542	0.258715	0.946462	0	0.300873	0
AT1G06550	28.1005	34.4765	39.9064	18.1378	14.8126	14.3303	28.5904	30.9117	24.6321	22.945	22.7338	23.4423
AT1G06560	5.56546	4.833	5.55389	7.04277	6.58841	7.69592	7.32421	6.10978	5.33623	8.51109	10.8023	10.763
AT1G06570	66.228	59.8344	73.0489	96.1997	79.8652	87.9079	50.9074	66.5897	73.2088	46.2222	57.0074	52.5673
AT1G06580	0.927864	0.88288	1.05729	0.918578	0.920202	1.13558	1.29197	1.35991	1.18033	0.993104	1.16678	0.882289
AT1G06590	2.8536	2.4746	2.08183	2.5354	2.1776	2.38089	2.98391	2.09986	2.13149	2.41945	2.57283	2.65974
AT1G06610	0	0	0	0	0	0	0	0	0	0	0	0
AT1G06620	5.66349	2.31524	1.86229	7.74622	5.82804	21.5469	12.7304	16.5491	14.0169	17.1322	4.67629	6.85457
AT1G06630	6.73487	7.24775	7.68274	11.396	10.6304	10.4043	7.18545	8.15977	6.57212	9.8616	9.824	9.34296
AT1G06640	67.6007	49.1616	56.6784	85.1362	85.009	85.603	62.9648	142.736	104.761	125.061	75.9285	79.5026
AT1G06645	7.79372	5.61298	8.00364	6.8553	6.4599	7.41451	7.40537	7.64048	8.00313	4.39985	4.32461	4.39615
AT1G06650	68.2264	49.893	57.9278	49.1032	58.1024	55.168	60.0811	63.8367	62.1421	43.1338	46.1921	44.0606
AT1G06660	0.639961	0.844919	0.643884	1.21279	0.749676	0.643284	0.851571	0.762366	0.695732	1.11881	0.801767	1.13102
AT1G06670	11.0694	12.2599	10.7235	8.5914	7.36185	7.76172	10.5516	8.84578	9.67975	9.44387	9.20819	9.48044
AT1G06680	4305.04	4920.82	5553.81	5950.38	5707.09	4735.69	1755.79	1847.07	3747.34	2299.39	2309.63	2157.18
AT1G06690	53.742	65.7705	74.2945	67.2213	62.829	53.9772	46.9183	45.7327	44.033	46.8616	59.0082	60.9797
AT1G06700	32.3411	33.0808	33.3	36.121	35.6492	35.9133	32.3101	34.3271	29.4992	33.1285	35.9373	35.5273
AT1G06710	1.90843	1.68177	1.50267	0.707361	0.95743	0.915566	1.69342	1.35912	1.57831	1.35173	1.37088	1.31412
AT1G06720	9.03168	9.5133	7.78492	7.16361	6.00674	6.81857	8.97651	6.29446	8.35426	7.76786	7.57096	8.53083
AT1G06730	8.10198	9.69892	9.90874	9.50647	7.14109	6.6949	9.42206	8.57977	9.24094	9.69294	10.0089	8.98641
AT1G06740	1.75436	1.90727	2.34125	1.98892	1.75725	1.30728	1.63036	1.68905	1.51122	1.71383	1.92092	1.86238
AT1G06750	0.0555874	0.0551103	0.065736	0.0898137	0.0310127	0	0.0853287	0.143912	0.060582	0	0.0661239	0.0327651
AT1G06760	136.723	145.527	149.702	71.8029	67.7599	79.3318	125.094	131.09	149.312	67.3425	67.5117	68.1876
AT1G06770	5.28697	4.02762	3.89854	3.58702	4.0034	4.94558	5.42198	4.28127	4.46454	4.562	3.57889	4.00672
AT1G06780	4.91922	4.61068	4.68963	4.52274	4.6292	6.32044	5.52655	6.92505	5.74669	4.5844	4.71259	3.96322
AT1G06790	11.701	9.96247	10.6353	13.152	9.759	14.2251	15.3007	12.4106	12.1729	18.4501	19.0955	21.4291
AT1G06800	5.40831	3.93524	4.67112	6.85762	5.77898	7.42714	2.91676	3.07928	3.98951	2.24324	2.605	3.02009
AT1G06810	0	0	0	0	0	0.292223	0.123083	0	0	0	0	0
AT1G06820	18.8952	22.8282	23.1561	22.1404	18.9496	18.2028	20.5257	18.6727	16.6998	22.0263	24.0004	23.8334
AT1G06830	7.75659	12.9173	11.2622	18.9103	17.1063	15.0482	14.2162	8.08017	14.3383	8.16185	13.3514	14.4694
AT1G06840	4.05685	3.92924	3.35709	3.65806	3.88001	3.85672	3.71425	3.71942	4.02721	4.2649	4.39253	4.45117
AT1G06850	4.94421	4.36276	4.619	5.37924	3.58909	4.78183	4.31608	5.00143	5.21891	3.32959	3.64948	2.80188
AT1G06860	0	0	0	0	0	0	0	0	0	0	0	0
AT1G06870	9.7414	10.407	10.9497	10.8954	10.2223	11.7142	11.1886	12.4559	10.508	10.2288	12.8129	12.9536
AT1G06880	0	0	0	0	0	0	0	0	0	0	0	0
AT1G06890	19.1508	17.536	19.5669	25.3043	23.7516	22.8382	19.6194	21.7129	16.8849	25.0416	22.9712	22.5454
AT1G06900	13.365	14.3028	13.0692	11.4508	11.0607	9.63774	12.4934	10.7982	11.1952	11.3513	12.7973	13.7408
AT1G06910	3.92757	4.68454	5.01926	4.01915	2.29131	2.44186	3.83702	3.62361	3.64916	3.58632	4.94931	3.56164
AT1G06920	0	0	0	0	0	0	0	0	0	0	0	0
AT1G06923	0	0	0	0	0	0.058379	0	0	0	0	0	0
AT1G06925	0	0	0	0	0	0	0	0	0	0	0	0.239811
AT1G06930	0	0	0	0	0	0	0	0	0	0	0	0
AT1G06950	38.8517	47.9311	45.8119	67.9267	63.8923	56.6704	40.5842	34.9469	38.9611	60.4399	67.5621	65.8161
AT1G06960	13.9473	14.8804	15.0156	10.2093	11.332	10.3134	14.675	15.8659	12.5893	13.1599	13.4631	11.7946
AT1G06970	0	0.0407763	0.0932255	0.0231706	0.0232294	0	0.0425781	0	0.0151695	0.0730338	0.0247712	0
AT1G06980	7.12176	8.59474	8.79206	3.95277	2.82986	1.52004	3.3661	2.99858	4.17307	0.705176	0.890297	1.04501
AT1G06990	0	0	0	0	0	0	0	0	0	0	0	0
AT1G07000	15.2322	4.63606	4.89939	9.50314	29.142	76.0313	10.71	9.88384	11.1274	12.8791	15.9652	9.82302
AT1G07010	74.5341	79.2337	93.984	82.4864	79.8985	79.2422	79.6542	87.8418	85.8925	73.6101	91.4592	77.1947
AT1G07020	15.898	10.4441	10.5337	11.8999	17.4968	22.3369	13.0984	12.2904	12.1565	11.0664	13.4577	11.0018
AT1G07025	0	0	0	0	0	0	0	0	0	0	0	0
AT1G07030	15.7062	14.0313	14.5172	16.8954	17.6472	17.3509	14.8938	12.8284	16.4481	15.6367	15.0489	14.5937
AT1G07040	10.6891	8.20419	8.49702	11.8081	13.0817	12.8594	10.6097	16.9796	12.4165	10.4181	11.016	11.1802
AT1G07050	0.381637	0.371259	0.678907	0.171285	0	0.189285	0.392138	0.31917	0.108362	0	0.0921062	0.088728
AT1G07051	0	0	0	0	0	0	0	0	0	0	0	0
AT1G07060	0	0	0	0	0	0	0	0.0953824	0.0641351	0.156308	0	0
AT1G07070	34.8434	41.3734	35.266	38.6714	32.2927	24.6845	33.0067	23.4538	21.5946	38.575	35.6084	36.7206
AT1G07080	94.733	75.6394	93.3648	93.2015	88.6404	90.8433	73.5195	86.0479	92.0469	68.0019	78.7504	81.3068
AT1G07090	11.2838	8.40194	8.3756	10.2424	7.95608	7.98784	9.58566	8.72462	8.46926	3.48079	3.04302	3.17714
AT1G07100	0	0	0	0	0	0	0	0	0	0	0	0
AT1G07110	37.1288	45.4103	47.467	32.4388	30.6925	24.3426	36.1209	35.4016	32.2519	34.6478	38.1047	38.1434
AT1G07119	0.38668	1.16981	1.44084	0.99219	0.942832	0.473734	0.545473	0.975498	0.569028	0.818155	0.389379	1.33397
AT1G07120	0.323262	0.585938	0.186465	0.134639	0.248139	0.240741	0.540548	0.423712	0.327922	0.268594	0.314666	0.213448
AT1G07128	0.625366	1.21447	0.710216	0.794981	1.10517	3.58627	0.000150143	0.665597	0.373463	0.609579	0.259189	0.287765
AT1G07130	1.98782	1.58389	2.36667	2.08245	1.68457	1.36458	2.4131	1.53377	2.56349	0.840282	1.78487	1.7753
AT1G07135	1.1848	0.885039	0.809178	18.5498	48.0686	237.066	2.62549	2.86707	2.82714	3.915	6.62387	2.6369
AT1G07140	82.1335	75.3461	72.0974	91.7829	104.014	114.708	75.8188	64.5084	79.4279	82.8621	87.0891	88.4083
AT1G07150	1.34341	1.52609	1.16295	1.53902	1.94428	4.37394	1.26403	1.91988	0.735315	1.33127	1.51794	1.36708
AT1G07160	0.0759906	0	0	0.211964	0.551033	2.0968	0	0.118222	0.0274596	0	0.0908083	0.0446831
AT1G07170	15.2525	17.0225	15.0072	27.2421	29.219	26.2815	15.2764	17.0871	14.9006	20.9685	19.9771	22.7
AT1G07175	0	1.35674	0.515566	0	0.816599	1.56449	0.777724	0.843632	1.19062	0	0.98241	0.731128
AT1G07180	138.204	163.595	187.431	139.87	125.218	116.25	113.537	117.87	113.571	93.5295	108.841	97.8667
AT1G07190	0	0	0	0	0	0	0	0	0	0	0	0
AT1G07200	8.33206	8.8849	8.42971	9.30162	12.1096	10.0511	7.34293	7.65702	8.58387	8.63914	8.67634	8.85407
AT1G07210	24.9822	24.9016	24.5964	33.9391	34.418	30.5158	26.4946	25.9647	22.435	30.1507	31.9489	31.8287
AT1G07220	10.9177	6.0555	7.25163	8.46315	10.8876	14.4908	11.111	9.1585	9.3561	11.2009	11.9306	10.1009
AT1G07230	16.1755	13.1719	14.6841	21.9263	19.706	21.0409	14.3183	17.238	18.8776	19.127	19.6968	19.6391
AT1G07240	11.1977	11.701	12.4746	10.7752	10.1717	11.6527	8.82984	9.31495	9.38583	10.5946	13.2101	13.018
AT1G07250	39.5336	40.3812	46.8028	42.0758	34.4335	34.761	32.627	37.1419	43.6871	32.1294	37.61	43.7662
AT1G07260	0.469829	0.459519	0.933816	0.488781	0.733834	0.551088	0.384694	0.713713	0.862917	0.547682	0.672593	0.590561
AT1G07270	0.472011	0.63883	0.567955	0.729014	0.162024	0.22781	0.706376	0.338804	0.367661	0.507155	0.17348	0.427214
AT1G07280	60.2381	51.2866	64.7632	20.0861	19.1302	13.3217	50.3785	57.6041	54.9587	17.0034	16.6688	19.4421
AT1G07290	0.553057	0.686884	0.785119	0.168595	0.3365	0.251312	0.670074	0.731897	0.541901	0.174851	0.301348	0.412354
AT1G07300	5.25573	6.16016	5.63214	3.66804	3.83964	4.36355	3.82226	3.89546	3.51452	3.5817	4.93877	3.14663
AT1G07310	25.9061	23.487	22.5362	27.6263	25.1494	29.6146	18.6653	22.6691	28.3572	16.4023	20.9135	19.9049
AT1G07320	246.605	297.229	314.729	372.905	333.651	267.866	188.18	177.84	246.091	241.608	265.004	262.893
AT1G07330	0.0256903	0.0251434	0.134128	0.972806	1.28983	3.2664	0.473057	0.504978	0.373504	3.9596	5.75359	3.60875
AT1G07340	0	0	0	0	0	0	0	0	0	0	0	0
AT1G07350	40.2278	33.6029	32.8248	1115.59	1080.04	1404.2	95.1461	112.281	102.749	423.03	469.451	435.941
AT1G07360	31.0468	32.6547	34.7191	36.9366	31.3419	43.8089	29.2479	26.8402	29.5275	21.4404	25.3227	25.2673
AT1G07370	18.0186	23.6492	18.0638	23.949	22.8945	25.3701	15.3147	11.6001	15.6117	21.3444	19.6824	22.8321
AT1G07380	3.09784	2.64036	2.69399	3.24996	2.78501	3.08931	3.48722	3.986	3.40772	2.85236	2.89141	2.34384
AT1G07390	2.21592	1.53871	1.54201	1.28656	1.07404	1.08501	2.30088	1.81924	1.65577	0.841836	0.940813	1.2317
AT1G07400	8.55365	2.9765	4.12875	8847.46	8685.41	11255.2	79.6805	125.9	121.817	2478.13	2576.5	2351.95
AT1G07410	1.48379	1.78075	2.26129	13.831	15.0858	19.3096	7.63037	7.77338	4.74656	20.5693	25.1379	19.619
AT1G07420	13.3102	13.6817	15.8028	26.2634	19.9857	17.9876	13.9444	13.7706	12.9507	16.0196	18.5257	17.2837
AT1G07430	4.16607	1.41631	2.18067	6.51924	6.75769	12.706	3.80975	7.86203	6.9892	2.68793	4.47453	3.51852
AT1G07440	42.2772	48.3994	66.1995	60.4825	53.9375	44.3948	53.3103	58.1536	54.2015	46.5422	46.4103	56.0815
AT1G07450	1.36689	3.93538	6.64323	2.08706	2.14825	0.464197	3.76196	3.3676	2.6194	2.79923	2.31582	1.4507
AT1G07460	0	0	0	0	0	0	0	0	0	0	0	0
AT1G07470	10.1204	10.6621	9.3771	9.89197	9.57492	8.79695	10.7283	11.6039	10.1937	7.61873	8.28576	8.29061
AT1G07473	0.199736	0.0648437	0.0494088	0	0.0742557	0.0827942	0.0683525	0.0694611	0.0474759	0.11522	0	0
AT1G07476	0	0.0860509	0	0	0	0	0	0	0	0	0	0
AT1G07480	8.15664	6.32276	7.11253	7.14767	5.91535	7.1409	8.47725	9.82278	7.13546	6.76755	6.85382	7.26361
AT1G07485	1.55074	1.5866	0.482626	0.422314	0.675095	0.580368	0.926748	0.268046	0.610264	0	0.927205	0
AT1G07490	6.42123	7.62919	7.87319	13.7235	10.2272	10.3508	7.8874	7.02768	5.60049	10.3564	9.22262	8.74946
AT1G07500	0	0	0	11.4668	14.9866	26.1861	30.199	84.2099	7.30954	173.875	239.118	157.842
AT1G07510	15.6224	15.5281	15.748	26.3893	22.6157	36.1994	17.3504	19.2861	20.4982	23.6417	21.9074	22.969
AT1G07520	1.89234	1.62387	1.95214	3.30331	4.79615	9.97698	2.74787	2.77815	2.61826	3.56232	4.28344	3.61523
AT1G07530	11.6037	10.8434	12.0724	17.5202	18.0439	22.4938	12.1454	13.9655	14.6448	14.8712	17.4554	15.7762
AT1G07540	0	0.0552047	0	0.0314312	0	0.0354872	0	0.0292009	0.0409664	0	0.0336287	0
AT1G07550	0	0	0	0	0	0	0	0	0	0	0	0
AT1G07560	0	0	0	0	0	0	0	0	0	0	0	0.0233306
AT1G07570	8.81505	10.5327	10.8805	7.37158	6.60547	6.14575	8.44261	5.97522	7.62278	5.75517	5.29117	5.16691
AT1G07580	0	0	0	0	0	0	0	0	0	0	0	0
AT1G07590	175.514	162.45	169.632	193.823	222.816	174.606	88.8268	106.777	230.711	97.3271	90.6967	93.8826
AT1G07600	0	310.804	0	0	0	576.28	81.9225	28.5434	820.621	171.418	0	410.575
AT1G07610	46.15	47.8076	38.2486	46.4949	66.2466	28.003	33.0544	50.6413	33.6411	20.9393	26.3925	27.5423
AT1G07615	3.90717	3.46129	3.63305	3.9841	3.72562	4.06839	4.27317	3.94474	4.03927	4.3184	4.46431	4.68
AT1G07620	11.7981	3.60524	4.419	2.69685	6.26547	12.4847	9.01254	9.46086	6.98454	4.64702	4.72593	3.61847
AT1G07630	13.9777	6.82098	7.61397	6.13936	7.6981	10.467	9.33962	10.6648	9.51061	5.16733	6.56449	5.0922
AT1G07640	13.7188	15.038	15.2878	11.5896	13.3358	14.9022	12.5187	13.1184	13.4463	11.2011	11.5897	9.2396
AT1G07645	0	0	0	0	0	0	0	0	0	0	0	0
AT1G07650	18.5447	14.5927	14.65	10.2003	9.65202	11.4735	16.4003	12.5532	13.4262	10.6126	9.40287	9.58888
AT1G07660	28.6221	30.0633	34.2189	30.0871	27.2059	41.5577	26.0747	22.9413	24.5147	18.5289	18.0867	17.9055
AT1G07670	15.829	14.5769	14.2193	48.9303	67.9124	96.7525	23.7697	25.8751	25.8907	50.974	58.8123	50.2039
AT1G07680	0	0	0	0	0	0	0	0	0	0	0	0
AT1G07690	0	0	0	0	0	0	0	0	0	0	0	0
AT1G07700	87.941	70.1583	81.6408	83.6658	94.6008	92.8383	80.0469	83.116	79.3662	77.9051	81.6262	74.1577
AT1G07702	0	0	0	0	0	0	0	0	0	0	0	0
AT1G07705	9.30159	9.94488	9.49655	10.3453	10.489	9.6687	14.3586	12.3269	10.8647	16.5525	18.3592	17.7132
AT1G07710	0.166973	0.261229	0.199071	0.223407	0.186281	0	0.136741	0.242221	0.0725618	0.233427	0.15944	0.157311
AT1G07720	39.4139	28.4709	33.1242	26.274	25.3369	40.2746	34.2494	46.9677	42.599	9.0953	10.6905	9.79345
AT1G07725	0.0782517	0.234845	0	0	0	0.096334	0.161469	0	0.0567743	0	0	0
AT1G07728	7.55701	7.32275	8.29473	9.93659	9.66735	10.0521	7.71535	8.75943	7.62775	8.67518	9.87008	8.49207
AT1G07730	0.401847	0	5.38694e-05	0	0	0.102314	0.00101601	0.00177553	0.461339	0.677418	0.282007	0.000338307
AT1G07740	0.928389	1.51931	1.47624	1.01402	1.31971	1.20678	1.66488	1.3015	1.5273	2.62425	3.3035	3.14161
AT1G07745	2.11102	4.20412	3.74046	1.88032	2.33428	1.24337	2.9699	2.72473	3.00557	2.55202	2.8351	3.07323
AT1G07747	0	0	0	0	0	0	0	0	0.330151	0	0	0
AT1G07750	28.7582	24.3993	25.584	23.7289	17.9553	19.7329	27.394	34.7061	29.5162	22.2268	18.9105	22.1194
AT1G07760	0	0	0	0	0	0	0	0	0	0	0	0
AT1G07770	276.68	296.27	289.011	391.501	365.992	330.957	220.34	211.623	242.076	290.856	263.168	252.543
AT1G07780	6.01886	6.53278	6.50483	7.22688	6.26782	4.36547	4.51939	4.1856	4.60775	6.40619	5.63562	6.96384
AT1G07790	55.1834	68.2718	64.1558	55.4611	54.6843	56.1214	46.3089	39.9916	54.0139	39.056	44.088	42.11
AT1G07795	0	0	0	0	0	0	0	0.105939	0	0	0	0
AT1G07800	0	0	0	0	0	0	0	0	0.0470917	0	0	0
AT1G07810	12.0198	11.3273	10.1845	11.8084	11.6569	12.8498	10.5145	11.6468	12.2331	9.68637	11.1243	9.91326
AT1G07820	76.1247	89.901	83.8053	83.1286	77.13	91.8523	70.8769	58.7899	67.8107	73.2298	80.1092	76.0541
AT1G07830	15.9734	15.9043	14.8173	22.0011	20.134	21.1088	16.0284	16.381	13.5138	17.3184	17.563	18.1479
AT1G07840	16.7644	17.2345	18.1115	17.3208	15.3354	14.3625	14.9925	11.8299	12.3691	14.4217	14.3613	15.4517
AT1G07850	0.0335363	0	0.024989	0.0373933	0.0748284	0	0	0.0347508	0.0242882	0	0	0
AT1G07860	0	0	0	0	0	0	0	0	0	0	0	0
AT1G07870	6.57829	4.67716	5.14787	10.0863	11.7951	23.8367	5.85068	6.97225	5.67417	5.34999	7.48356	5.92055
AT1G07880	1.9133	2.52952	2.02849	1.8641	1.56604	1.44282	1.78138	2.09752	1.558	1.18291	1.08434	1.02349
AT1G07885	0	0	0	0	0	0	0	0	0	0	0	0
AT1G07890	796.052	726.375	810.123	1955.97	1956.63	2427.55	738.975	845.258	931.799	1073.59	1167.4	1022.12
AT1G07900	7.28794	1.13218	1.62917	5.74034	8.99399	24.6194	2.14956	3.30181	3.24436	1.76888	0.47768	0.893263
AT1G07901	0	15.8274	0	0	20.8619	0	0	19.853	11.2159	0	0	34.0269
AT1G07910	5.22516	5.36096	4.47143	6.96326	6.27043	6.33607	6.83545	7.17886	6.47233	11.1793	13.6201	13.5665
AT1G07920	149.269	143.031	135.506	185.631	165.524	176.765	83.1612	77.3623	128.291	96.2004	103.826	102.089
AT1G07930	225.099	210.254	192.765	294.284	255.462	253.493	143.97	128.186	193.687	162.226	186.578	174.775
AT1G07940	115.381	109.53	105.322	150.852	138.121	143.842	67.9786	61.13	95.5221	86.6336	88.2918	85.009
AT1G07950	15.5825	12.704	14.9101	13.6694	14.2094	12.6617	13.849	16.3912	16.3824	14.9647	14.4145	17.1458
AT1G07960	22.7891	21.3576	19.2338	26.5096	27.3645	23.7806	26.6982	23.2279	23.3568	30.8541	26.9315	26.3654
AT1G07970	6.25379	7.04349	6.54643	6.60425	6.40614	6.96826	6.72256	5.62574	6.03258	6.28844	6.32427	6.63514
AT1G07980	15.2985	12.73	12.9784	18.1409	16.5238	21.5451	13.2779	13.9874	13.9239	16.6682	16.8602	15.1852
AT1G07985	0.879286	0.170839	0.455575	1.97658	1.66683	1.84712	0.723518	1.47427	0.931232	2.11716	0.319266	1.52788
AT1G07990	16.6254	14.0098	14.4243	14.7132	14.4041	16.6686	16.5996	16.6438	16.1163	12.6153	14.0282	13.6507
AT1G08000	8.61477	8.53269	8.2093	6.29103	5.82813	5.5244	8.86911	7.03572	7.60502	5.55465	6.00736	6.19052
AT1G08005	0	0	0	0	0	0	0	0	0	0	0	0
AT1G08010	16.645	17.3607	16.4929	16.1947	11.5264	14.5885	12.3742	12.6369	12.2555	11.8054	10.8782	11.5856
AT1G08030	7.26448	8.49996	8.51395	8.48319	6.51627	5.04294	8.97989	9.29551	8.01403	8.94843	10.1858	9.59441
AT1G08032	0	0	0	0	0	0	0	0	0	0	0	0
AT1G08035	0	0	0	0	0	0	0	0.136805	0.0896587	0	0.158329	0.444288
AT1G08040	10.9631	10.7789	13.0081	11.5235	11.9809	9.12028	10.1373	13.7368	10.3972	14.1283	13.4308	13.651
AT1G08050	6.4692	1.58343	2.0565	1.85118	3.86313	10.4471	4.35649	3.55632	4.54341	3.15452	3.76912	3.25646
AT1G08060	3.99924	4.42127	4.10455	3.72388	2.99886	3.22293	4.13123	4.19622	3.97848	3.8909	3.95507	3.82078
AT1G08065	0	0	0	0	0	0	0	0	0	0	0	0
AT1G08070	0.387681	0.274168	0.176795	0.647262	0.336432	0.108589	0.242276	0.289418	0.32944	0.71761	0.384459	0.229106
AT1G08080	0.0732624	0.0712963	0.217297	0	0	0.0909249	0.150516	0.0765398	0.208319	0.126539	0.176677	0.340975
AT1G08090	0.168565	0.0824649	0.10474	0.0313003	0.0626887	0.106024	0.114985	0.203554	0.183595	0.147513	0.0334883	0.0331391
AT1G08100	0	0	0	0	0	0	0	0	0	0	0	0
AT1G08105	0	0	0	0	0	0	0	0	0	0	0	0
AT1G08110	87.7053	80.5513	95.4779	106.934	103.43	95.4524	94.8598	100.398	88.0645	106.665	125.292	115.424
AT1G08115	0	0	14.6898	16.7486	0	18.1538	23.1401	13.4425	10.6834	0	0	0
AT1G08120	0.0567834	0.0553708	0	0	0.126662	0	0.05824	0.0591347	0.0406801	0.295622	0.136353	0.265574
AT1G08125	9.49231	9.64481	8.65285	10.3616	10.3274	9.05521	11.1467	9.81612	9.38101	11.7209	11.724	10.8417
AT1G08130	12.3732	13.3817	12.2066	12.8392	10.6767	8.70029	11.5267	10.0815	9.46567	13.8001	13.9036	13.9411
AT1G08135	0	0	0	0	0	0	0	0	0	0.038165	0	0
AT1G08140	0	0.0185674	0	0	0	0	0	0	0	0.0332666	0	0
AT1G08150	0	0	0	0	0	0	0	0	0.0154515	0	0.0504777	0
AT1G08160	9.88418	13.0964	11.6754	6.47964	5.54941	3.59477	10.2862	10.8748	12.0789	6.28238	7.52845	5.17292
AT1G08165	1.30087	2.28261	2.21264	0.496426	0	0.258117	1.35182	0.932466	1.87515	0.35924	1.08346	0.241856
AT1G08170	0.182277	0.265512	0.134863	0	0	0	0.0937675	0.0955692	0.257013	0	0	0
AT1G08180	6.16587	8.79433	7.11163	7.93598	7.18457	7.67395	5.93611	8.75801	6.56852	5.46018	5.15657	5.27456
AT1G08190	37.8355	37.6514	38.4385	32.7733	31.06	32.3676	35.3703	38.8711	39.7003	27.3558	32.9642	30.1567
AT1G08200	210.499	210.924	238.371	171.791	156.167	146.728	159.348	203.164	187.825	153.535	120.078	130.647
AT1G08210	8.12089	7.75009	6.51362	12.1079	11.8253	11.39	7.61155	8.75127	7.65632	10.4891	10.0804	10.6801
AT1G08220	5.98786	5.48625	6.1543	6.36973	6.31323	7.50374	6.32865	5.09873	4.70989	6.22957	7.20892	6.1005
AT1G08230	5.46695	5.82505	6.72909	4.02407	3.51532	4.28551	4.97655	8.11136	5.92662	1.92137	1.76933	2.27704
AT1G08240	0	0	0	0	0	0	0	0	0	0	0	0
AT1G08250	20.7285	19.5798	22.5671	18.9238	15.7452	12.3462	17.0144	18.8282	21.2574	7.58272	9.19234	9.08925
AT1G08260	2.25744	2.85121	2.20621	2.6621	2.41795	3.15904	2.61253	1.50055	1.80743	2.82032	3.90712	3.49333
AT1G08270	0.735067	2.55496	1.55463	2.43874	1.0156	3.08393	2.10881	1.22747	2.19738	2.22843	1.57541	0.981265
AT1G08280	4.57272	4.73142	4.77877	3.17284	2.48632	2.50581	4.05339	3.74663	3.5262	3.8889	3.67393	3.34361
AT1G08290	0.919027	0.47943	0.616538	1.434	1.74305	4.50533	3.63684	2.50625	3.13259	2.41094	2.92316	2.20254
AT1G08300	1.51929	2.28826	1.65665	3.17483	3.3381	4.47564	1.8886	1.95775	1.53091	3.7689	3.11677	3.53417
AT1G08310	0.075084	0.110102	0.279777	0.167622	0.0419173	0.141332	0.269285	0.389663	0.353052	0.260478	0.178321	0.0440993
AT1G08315	3.79688	3.79904	4.37771	4.08312	5.87661	8.60689	4.13476	4.73479	4.67827	2.31267	2.7289	2.61577
AT1G08320	0.0830878	0.0383225	0.0876111	0.131302	0.131259	0	0.085011	0.0406871	0.0283277	0	0	0.13921
AT1G08340	1.16031	1.36061	1.29605	1.03578	1.46701	1.21248	1.22794	1.08324	1.34127	0.742306	1.3868	0.682132
AT1G08350	3.67884	2.95241	2.9528	4.55104	4.05426	4.07108	3.71756	3.30597	3.64862	5.38871	5.39984	4.53725
AT1G08360	228.857	254.848	243.081	320.238	300.303	280.785	209.819	180.633	169.885	261.203	256.053	241.338
AT1G08370	28.0422	23.1522	22.4906	29.1759	26.5552	27.3882	19.2611	22.0579	22.4287	22.2572	23.6508	24.4343
AT1G08380	3804.95	4067.83	4573.45	5196.86	5127.7	4470.28	1522.79	1543.23	3079.27	2046.27	1949.51	1864.28
AT1G08390	16.1567	16.5736	18.4468	17.5636	19.0941	12.9315	13.5337	13.0752	13.2598	12.2076	15.2749	15.8829
AT1G08400	2.61257	3.65187	2.956	2.57943	2.962	2.15137	3.49026	2.63493	3.10062	2.6236	2.98331	3.11322
AT1G08410	11.7041	10.8138	10.5825	9.29354	8.85052	9.37721	10.7274	8.88379	11.9121	7.12009	7.65001	8.24704
AT1G08420	17.0796	16.276	15.596	14.2795	15.4632	16.5386	15.372	17.1519	18.2455	13.4351	15.2067	13.8718
AT1G08430	0.0700437	0.239667	0.156547	0	0.039071	0.0879287	0.107569	0.108904	0.152078	0.061171	0.0418194	0
AT1G08440	0.256516	1.03872	0.27295	0.204391	0.28617	0.413817	0.262664	0.911915	0.503514	0.191927	0.30643	0.301791
AT1G08450	145.88	33.1456	37.5856	71.5314	165.732	272.228	150.654	108.306	121.513	126.745	113.03	101.494
AT1G08460	15.3684	9.36859	11.441	38.0147	33.3744	40.1596	15.197	20.5853	23.2769	22.5803	28.1813	28.121
AT1G08465	11.0399	13.9491	13.2318	17.736	15.9433	15.8944	17.127	16.4467	14.1366	18.2593	19.137	16.3467
AT1G08470	12.6032	15.1283	14.4539	10.4176	8.80914	9.31593	12.111	11.8231	11.6618	10.587	10.0893	9.60396
AT1G08480	61.4659	55.9487	56.4328	73.2407	78.5529	80.0452	56.1987	61.2245	64.5352	62.5363	70.2897	60.3321
AT1G08490	33.6759	35.1256	36.6262	38.0446	35.8631	31.902	33.8696	33.1308	29.663	36.141	38.1589	37.0584
AT1G08500	0.970089	0.693017	0.576065	0.796852	1.15409	2.25315	1.39408	1.41636	1.56936	1.90371	2.17868	1.58433
AT1G08510	55.9765	55.3644	58.7919	37.2395	38.7425	45.9826	59.2139	70.8099	73.6654	48.1847	44.3439	44.9117
AT1G08520	106.117	124.496	122.247	133.201	127.006	106.015	91.2826	88.7736	99.3468	113.068	123.587	123.887
AT1G08530	13.4976	12.5764	16.891	11.9793	14.6178	12.5736	16.533	13.7379	13.8185	19.7556	20.4002	18.7093
AT1G08540	60.0985	72.2585	77.5257	66.201	63.9029	45.3071	54.7565	50.2838	55.8963	59.6325	66.344	63.0348
AT1G08550	25.2234	30.9674	32.6365	38.3696	38.1526	31.4657	28.1753	23.5158	29.0604	31.0247	34.6563	36.5144
AT1G08560	8.13625	17.3482	13.6158	12.9342	10.6425	10.415	12.2119	9.91655	11.8419	10.0267	9.22632	11.0142
AT1G08570	74.6969	77.6691	82.9927	245.118	265.861	273.416	112.901	134.789	125.493	212.471	258.723	231.444
AT1G08580	46.0603	51.9945	45.8753	32.0593	31.8182	33.5481	43.9474	35.8463	39.5823	30.3161	30.7165	36.0123
AT1G08590	1.63525	1.58198	1.28107	1.98168	1.47047	1.55697	1.32461	1.57535	1.43948	1.05086	1.64799	1.51218
AT1G08592	0.323661	0	0.154163	0.134116	0.837635	0	0.716101	4.40155e-05	0.263774	1.7876	1.14948	0
AT1G08600	6.52226	5.93256	5.33483	5.54377	4.98194	6.26873	6.77784	6.41454	6.51438	6.63222	7.63913	7.01516
AT1G08610	4.38739	4.0956	4.12371	3.27624	2.60316	2.23502	4.15088	3.04326	3.15298	3.99802	3.47403	4.07178
AT1G08620	6.19029	6.93545	6.52664	4.7355	4.3738	4.79929	6.97222	7.38476	7.33992	5.25396	4.35538	4.66831
AT1G08630	0.588312	0.229898	0.262793	0.224042	0.0448183	0.301929	0.36485	0.374927	0.17391	0.140168	0.336019	0.0922135
AT1G08640	60.4113	68.0487	69.4954	96.4009	96.0858	83.3552	66.9087	63.5356	57.3375	99.126	100.105	103.138
AT1G08650	69.7402	56.313	56.9842	60.0646	70.074	76.0779	86.752	94.5726	103.085	100.581	95.5754	89.1273
AT1G08660	10.1829	11.2448	12.2349	15.1387	15.5456	14.9615	12.4061	12.687	10.6482	14.6157	16.1431	16.5545
AT1G08670	0	0	0	0	0	0	0	0	0	0	0	0
AT1G08680	12.1389	12.255	11.4179	14.9152	12.9945	12.2282	13.5381	13.8533	12.6141	13.9096	15.5949	14.4701
AT1G08695	0	0	0	0	0	0	0	0	0	0	0	0
AT1G08700	20.1067	17.9382	16.0791	23.7182	23.4118	23.5189	19.0024	18.5098	21.979	26.5842	27.4521	27.4728
AT1G08710	7.21217	7.14687	8.67319	9.65294	10.8757	9.10108	8.3667	7.86293	7.68984	9.20809	11.2817	10.2081
AT1G08720	7.50528	5.62048	5.62887	7.18927	8.96466	10.1838	7.26618	6.98184	7.0126	8.15819	9.05774	8.17984
AT1G08730	0.104775	0.174645	0.274029	0.116432	0.0701487	0.026501	0.181972	0.0648347	0.0690478	0.0184337	0.0870365	0.0248514
AT1G08735	0	0	0	0	0	0	0	0	0	0	0	0
AT1G08740	0	0	0	0	0	0	0	0	0	0	0	0
AT1G08750	8.84565	9.04566	9.40401	6.55591	7.31892	6.84211	9.25435	8.86761	7.77467	8.43315	8.20396	7.08495
AT1G08760	6.46731	7.08366	7.09761	5.31366	4.87811	4.7762	6.42741	6.82888	6.51996	4.48884	5.29682	4.43107
AT1G08770	16.986	15.4011	16.2028	18.0717	16.7578	17.7513	17.0749	18.805	21.06	14.7975	18.9901	16.4732
AT1G08780	23.8098	23.3912	29.3716	27.9921	29.5213	22.7415	29.4483	25.3813	25.4216	31.4502	32.4776	26.6109
AT1G08790	0	0	0	0	0	0	0	0	0	0	0	0
AT1G08800	3.7078	4.44762	4.23477	3.92134	3.41586	3.23737	4.84547	4.55517	4.76761	3.38856	4.32941	4.10561
AT1G08810	6.95233	9.3473	9.89766	5.71917	5.04963	2.3148	10.4129	9.82518	10.1466	7.12729	6.61589	7.53129
AT1G08820	16.9406	15.6798	17.3837	21.1465	20.4667	25.6786	17.4044	17.7168	15.7296	17.8291	17.8407	17.9367
AT1G08830	275.934	228.03	256.255	315.928	277.7	396.644	260.321	199.081	252.89	284.79	247.658	237.053
AT1G08840	0.988158	1.55454	1.03874	1.26426	1.08981	0.97498	1.56137	1.13785	0.874795	1.47366	1.90966	1.78453
AT1G08845	9.27016	8.40416	8.27065	9.84723	10.3404	7.78021	7.31358	9.09171	6.5568	7.83693	7.09953	8.2535
AT1G08860	0.0614669	0.150306	0.0687253	0.102762	0.205729	0.656722	0.0629078	0.159141	0.0445758	0.107497	0.109976	0.0362231
AT1G08870	0	0	0	0	0	0	0	0	0	0	0	0
AT1G08880	74.8036	75.9287	80.952	63.7083	58.665	67.5137	67.3935	58.38	64.1628	48.5038	53.7294	54.7912
AT1G08890	2.23653	1.80678	2.07739	2.67401	2.2782	3.33919	1.92433	3.39153	2.20783	2.20968	2.01132	3.28379
AT1G08900	8.62019	7.19962	7.6296	11.6234	13.3999	13.6513	10.8755	12.4492	9.84993	16.9791	16.5796	16.2647
AT1G08910	7.09978	8.0142	6.52463	9.44194	9.4097	13.7332	6.44762	7.18462	6.20547	13.7602	23.696	18.6133
AT1G08920	6.19634	5.90262	7.12063	9.38141	13.1016	8.18572	7.46672	14.0792	8.24027	9.56164	5.50529	7.30797
AT1G08930	12.8216	6.90121	7.7038	20.2235	38.3748	59.6335	12.4615	9.69812	9.26152	40.1014	44.3624	31.6517
AT1G08940	2.29917	2.23898	2.05726	3.1827	3.16761	3.36266	5.55446	5.08072	5.54265	9.12527	10.5847	11.9799
AT1G08950	0	0	0	0	0	0	0	0	0	0	0	0
AT1G08960	6.98855	7.47069	7.67432	5.60064	5.17895	3.44105	5.64557	5.46929	6.11101	5.05853	4.27028	4.0181
AT1G08970	33.9456	31.0709	30.3721	32.1166	35.176	39.1085	29.7122	32.0243	34.6353	28.8072	29.2796	29.2532
AT1G08980	9.11902	9.34123	9.78109	18.554	16.6841	15.1956	8.329	8.92548	7.46571	14.0104	13.2894	16.8661
AT1G08985	0	0	0	0	0	0	0	0	0	0	0	0
AT1G08990	0	0	0.0417236	0	0	0	0.0286272	0.0579167	0	0	0.0333491	0
AT1G09000	1.12918	1.30854	1.08319	0.897936	0.977039	1.27746	1.01346	0.857796	0.738012	1.1714	1.06992	0.952856
AT1G09010	16.793	18.0719	18.0151	18.6225	16.0098	13.6203	18.9756	22.6697	20.727	22.561	21.9446	22.5109
AT1G09020	20.8764	20.2394	21.6547	20.7648	19.6215	21.4724	21.9542	21.3732	19.7402	21.2419	22.7168	24.1027
AT1G09026	0	0	0	0	0	0	0	0	0	0	0	0
AT1G09030	0	0	0	0	0	0	0.236176	0	0	0	0	0
AT1G09040	1.49706	1.33787	1.22842	1.22593	0.954526	1.12145	1.56388	1.71572	1.38135	0.866772	1.09492	1.28531
AT1G09050	1.84544	1.91619	1.295	1.49879	1.56492	1.67633	1.75461	1.79198	1.8173	2.10544	1.33859	1.74659
AT1G09060	11.7518	11.7953	11.0685	13.2793	13.4356	16.8955	11.9645	12.7563	10.8076	12.6478	13.6651	12.8601
AT1G09070	74.451	57.0164	59.95	313.57	372.251	1179.73	57.8058	79.9922	89.89	81.3212	101.567	74.436
AT1G09080	11.2867	0.767837	0.736158	9.9204	46.6093	90.8682	5.61758	6.85881	6.27427	14.4067	12.2988	12.0998
AT1G09090	0.0196321	0	0	0	0.0219049	0	0.0401521	0	0	0	0.0233518	0.0232186
AT1G09100	17.6285	13.7764	13.7945	18.6292	15.5173	19.8759	17.4806	17.3165	15.434	20.4493	18.8844	18.7241
AT1G09110	0	0	0	0	0	0	0	0	0	0	0	0
AT1G09130	140.225	131.014	149.415	171.119	176.85	173.615	123.913	135.41	128.524	136.048	163.971	156.913
AT1G09140	38.6921	34.1769	35.0409	492.374	503.326	616.267	103.036	113.926	109.937	235.486	281.716	243.389
AT1G09150	24.3541	27.7166	29.6378	38.3718	36.0649	40.4462	29.4746	27.3397	24.914	41.5209	37.5689	42.6872
AT1G09155	0.148164	0.192799	0	0.165589	0	0.0617324	0.151884	0.154031	0.177511	0.257701	0.414326	0.289403
AT1G09157	0.0911384	0	0.202294	0	0.20325	0	0.187535	0.0955692	0.0642532	0	0.110398	0
AT1G09160	16.4561	21.7549	20.0183	23.2219	21.6768	23.5078	19.8904	20.3566	19.1317	29.2679	32.0904	30.4267
AT1G09170	0.134501	0.296502	0.251071	0.205705	0.187596	0.12733	0.412463	0.3646	0.257745	0.147621	0.199837	0.179102
AT1G09176	0.392561	0.376578	0.286827	0.672259	0.218624	0	0.203679	1.26141	0.659175	0	0	0.220242
AT1G09180	8.21468	7.01367	9.75235	15.3261	17.6153	15.4945	7.70807	12.7768	8.40408	12.1016	8.5272	9.09144
AT1G09190	1.16242	0.70197	0.891564	1.21999	1.06798	1.33081	0.700017	0.779499	0.915869	1.25435	1.46938	1.56988
AT1G09195	2.96758	2.51174	2.71282	1.87106	1.96836	2.73274	3.80261	3.12835	3.27588	2.22491	2.44601	2.13036
AT1G09200	80.002	90.4253	84.718	69.7572	72.6041	86.4797	76.0828	54.1539	71.849	81.3451	93.2361	87.6674
AT1G09210	114.486	77.6985	86.6722	276.792	440.99	630.638	114.069	101.621	104.26	183.168	188.41	158.114
AT1G09220	0.486202	0.47547	0.434802	0.54203	0.397781	0.570105	0.564028	0.604432	0.540213	0.453268	0.618866	1.03096
AT1G09230	8.67819	10.4508	10.5278	11.3145	10.4984	11.8996	12.4106	10.7826	9.18879	11.1233	14.8722	13.2256
AT1G09240	10.7345	10.0349	12.8806	6.58194	4.94264	5.71592	11.3749	12.0526	9.27582	2.70419	5.35984	3.42999
AT1G09245	0	0	0	0	0	0	0	0	0	0	0	0
AT1G09250	17.1601	14.8579	17.6926	26.1934	20.9297	17.1425	15.2661	17.1774	19.4993	10.2696	8.23734	9.65766
AT1G09260	0	0	0	0	0	0	0	0	0	0	0	0
AT1G09270	29.3299	26.7385	27.1354	32.0218	33.9554	33.5455	27.0315	28.7371	30.1862	28.0042	30.1512	30.9213
AT1G09280	5.75759	7.34815	5.35089	6.81715	6.14439	6.68347	6.63093	6.9666	5.67591	6.42641	6.63043	7.80914
AT1G09290	8.89768	9.39148	10.201	8.41067	7.48648	8.16409	8.72028	7.21607	8.0693	8.56908	8.41901	9.01267
AT1G09300	4.33978	3.96944	3.54625	4.8171	5.99506	5.89817	5.74747	4.64624	4.74353	5.35119	6.34108	5.02622
AT1G09310	1831.88	1847.51	2014.68	1547.81	1298.92	1127.11	888.066	995.793	1675.44	728.375	839.424	825.201
AT1G09320	2.25828	2.28716	2.27175	4.2702	3.63288	4.56105	3.06252	2.9343	3.11062	4.23054	5.22482	4.8967
AT1G09330	39.7291	34.2659	38.7804	44.818	47.7785	52.8281	39.2669	33.273	29.9296	42.4613	42.1143	42.5557
AT1G09340	717.368	882.002	991.642	840.34	795.873	594.75	450.721	445.746	530.922	529.6	569.37	527.385
AT1G09350	6.92291	11.0133	11.6004	5.93153	7.38275	5.28829	3.88113	3.07428	3.57787	2.35165	2.39677	3.32267
AT1G09360	0	0	0	0	0	0	0	0	0	0	0	0
AT1G09370	0	0.278688	0	0.163649	0	0	0	0.153089	0.198679	0	0	0.164491
AT1G09380	0.0699405	0	0	0.0780006	0.429148	0	0	0.108742	0.0759287	0	0	0
AT1G09390	8.94566	9.92786	9.47232	9.00225	8.24582	6.5765	9.12131	8.50103	8.72507	6.51535	7.43535	6.80765
AT1G09400	0.0977583	0	0.145411	0.273118	0.272619	0.0611056	0.150312	0.203237	0.175724	0	0	0.114586
AT1G09410	0.174172	0.316608	0.20416	0.110833	0.166566	0.125322	0.203616	0.334582	0.271417	0.305129	0.23708	0.176271
AT1G09415	16.2582	10.6785	11.7689	15.5523	21.4655	26.8125	24.3541	24.5319	25.9023	35.6753	27.1896	31.1709
AT1G09420	0.876435	0.857918	0.645977	0.921693	0.968414	1.03211	1.31982	1.15607	1.07608	1.3009	1.43277	1.25301
AT1G09421	0	0	0.118979	0	0.213006	0.575589	0	0.614121	0.511357	0.841175	1.14513	0.273339
AT1G09430	36.8647	27.9618	28.3537	33.4735	48.4178	50.9072	36.0823	36.384	33.0194	40.7214	42.8419	38.518
AT1G09440	5.52832	6.4122	6.7796	3.67593	3.94569	2.41438	5.44876	5.80064	5.24525	3.41929	4.14049	3.6788
AT1G09450	0.729994	1.18262	1.35187	1.00918	0.758296	1.10927	1.05574	0.598899	0.878551	1.01418	1.13936	1.48594
AT1G09460	0.676708	0.748867	0.201407	0.403102	0.201301	0.451698	0.277375	0.609166	0.519919	0.314259	0.270041	0.2647
AT1G09470	2.25202	3.68494	2.8862	2.19906	2.32298	2.54486	3.06093	2.36417	2.14374	2.81826	2.33713	2.28473
AT1G09480	1.16151	0.875583	1.02042	1.06262	0.6478	0.988876	2.00309	2.03223	1.51565	1.10084	0.696616	0.67992
AT1G09483	0	0	0	0	0	0	0	0	0	0	0	0
AT1G09486	0.522005	0.424838	0.356112	0.0971485	0.145579	0.163407	0.178278	0.316177	0.37628	0.606327	0.156166	0.255359
AT1G09490	33.0527	34.5307	41.4023	33.4482	35.1853	30.5768	32.02	34.3609	31.3873	27.8696	32.5914	31.9474
AT1G09500	1.73909	0.641235	2.94314	3.29281	6.98836	1.9997	1.90278	9.701	5.27585	4.88269	2.83052	4.17215
AT1G09510	0	0	0	0	0	0	0	0	0.0392547	0	0	0
AT1G09520	19.3253	14.8641	15.7466	19.4726	21.3785	22.1402	13.556	14.9137	16.1917	16.1423	20.1254	17.6509
AT1G09530	7.22457	6.11756	5.46183	11.3277	9.76183	11.0538	10.6564	16.6177	11.8513	18.3254	19.579	18.4593
AT1G09540	0.110619	0.10812	0.13732	0	0.123407	0.18505	0.45309	0.152938	0.239964	0.193108	0.176202	0.0433781
AT1G09550	0	0	0	0	0	0	0	0	0	0	0	0
AT1G09560	79.7441	43.838	48.5384	39.4258	61.8526	76.2691	56.1267	73.9573	66.7782	54.0809	58.7573	44.767
AT1G09570	12.2477	13.0077	11.99	18.9801	16.4905	17.5316	16.4686	18.2403	17.7699	23.3295	29.4328	27.3951
AT1G09575	1.0592	0.836717	1.08765	0.95844	1.29403	1.26051	1.80982	1.52096	0.97846	1.1401	0.483715	1.00458
AT1G09580	7.62207	11.0045	10.1217	9.73904	9.09747	7.48236	8.23719	8.37106	8.43767	10.1814	11.1072	10.2108
AT1G09590	218.891	221.169	213.443	263.828	261.859	244.315	163.438	156.538	175.317	181.833	192.685	199.655
AT1G09600	0.368014	0.360231	0.274524	0.300519	0.218988	0.123585	0.30115	0.355262	0.30336	0.214928	0.20453	0.173828
AT1G09610	0.391841	0.908277	0.728547	0.547371	0.327818	0.30615	0.502079	0.712814	0.633882	0.426005	0.469556	0.516687
AT1G09620	36.1946	38.9613	35.8029	40.9758	38.1241	33.7907	35.8961	32.3288	36.9927	38.6913	41.5885	39.1521
AT1G09625	0	0	0	0	0	0	0	0	0	0	0	0
AT1G09630	19.0664	18.6359	18.0772	17.1161	16.5314	12.4282	15.2153	14.3019	13.4642	14.3563	15.243	15.9929
AT1G09640	134.388	134.039	129.212	165.89	149.698	158.225	125.082	111.638	116.749	130.378	144.559	142.101
AT1G09645	17.4099	14.9484	17.5071	20.7541	16.9624	23.0346	16.46	15.6641	13.7822	19.5081	15.644	14.6677
AT1G09650	0.0749106	0.0732128	0.139479	0.041787	0	0.0469848	0.0383557	0.194215	0.108305	0	0.0447527	0.132166
AT1G09660	21.3367	24.1797	22.5874	17.0471	15.7666	16.5426	21.4436	18.7494	21.2035	18.9113	19.1428	18.1472
AT1G09665	0	0	0	0	0	0	0	0.17625	0	0	0	0
AT1G09680	1.38266	0.633145	0.943064	0.786766	0.623604	0.295938	1.3246	1.27923	1.08872	1.28671	0.841883	1.14467
AT1G09690	287.917	305.673	292.933	451.781	400.575	402.293	231.592	214.13	236.398	264.751	296.152	282.853
AT1G09700	7.22882	6.44109	6.77611	8.88229	9.10427	7.79078	7.59648	7.35531	6.75232	10.6151	9.50728	9.15987
AT1G09710	3.32416	3.87811	3.28786	3.56303	3.10257	2.75968	5.33675	5.32173	4.60157	7.11297	9.81309	8.08146
AT1G09720	0	0	0	0	0	0	0	0	0	0	0	0
AT1G09730	9.20143	9.02333	8.42022	10.8575	10.6016	11.511	10.5781	10.4777	9.83642	11.2181	11.7109	9.57896
AT1G09740	15.9251	10.159	10.5807	15.3374	19.4355	18.1696	22.9217	32.7384	30.0378	29.177	37.6977	31.4477
AT1G09750	141.808	159.139	152.178	118.463	67.8515	57.2235	96.3144	85.7047	114.355	77.497	71.7066	107.231
AT1G09760	30.2512	30.3784	30.7929	32.1792	31.149	30.4279	31.9027	28.3694	25.9737	35.5926	35.0266	33.417
AT1G09770	30.8929	31.8869	30.6104	42.8153	37.8528	42.8132	30.387	29.6206	30.2263	35.7317	36.663	35.3426
AT1G09780	74.8889	81.6325	74.6765	69.3461	64.0269	58.571	67.4008	59.3397	61.2128	69.9121	70.599	72.6356
AT1G09790	0	0	0	0	0	0	0	0	0	0	0	0
AT1G09794	5.62461	6.02386	5.24327	5.93048	8.01599	13.3617	6.54977	7.51013	7.60465	6.69428	7.03958	6.76055
AT1G09795	35.4551	41.4451	42.1741	59.993	55.9434	50.9243	34.0699	36.6473	36.2429	50.6019	57.8147	53.7822
AT1G09800	2.31307	2.82543	2.61243	3.3983	2.23636	2.32049	3.19801	3.15908	2.67398	2.62335	3.40954	3.53567
AT1G09810	6.18943	6.14334	6.12907	5.10589	4.94204	6.02628	8.29047	7.3205	7.19625	9.49901	11.1092	10.4789
AT1G09812	2.15376	2.04973	0.780474	1.86168	1.49774	1.89535	3.08696	2.33683	2.44709	1.31833	1.02015	1.18376
AT1G09815	25.2859	27.1886	25.8925	22.7502	24.2827	29.5107	25.7213	26.0398	29.084	25.8097	30.361	31.7026
AT1G09820	2.40219	2.66644	2.32761	1.54434	1.54731	1.34093	2.73588	2.53594	2.97172	1.90901	2.41858	1.87146
AT1G09830	29.1504	28.662	28.6302	35.735	36.3109	34.986	29.1861	22.8095	25.0927	36.324	40.4989	42.3356
AT1G09840	19.9761	19.9247	20.0359	16.8105	16.2754	17.2367	22.767	24.6295	20.0282	20.6128	22.4742	23.8614
AT1G09850	15.0309	12.1613	15.3632	23.1362	20.1822	18.2524	25.5309	30.6318	28.6396	70.8987	68.3476	69.1636
AT1G09860	0	0	0.0654952	0.0489355	0.0977693	0.109733	0.0898005	0.0455049	0.0631672	0.458063	0.262222	0.154332
AT1G09870	14.5591	13.1119	14.4276	16.1585	14.2794	17.7304	15.1968	17.3355	15.6308	19.0193	17.7534	15.7582
AT1G09880	0.140805	0.33064	0.125985	0.0313749	0.0942562	0	0.201702	0.174891	0.265814	0.0985737	0.0335684	0.132868
AT1G09890	0.843326	0.990163	0.859374	0.689017	0.721347	0.388983	1.20806	1.28024	0.938923	1.23	1.50787	0.630012
AT1G09900	10.8906	13.1704	13.4269	9.63602	8.47853	5.34155	11.635	9.57276	10.9398	8.74032	9.91913	10.1937
AT1G09910	5.2773	4.13308	4.40964	4.77878	5.49552	5.8206	5.34961	6.28174	5.4789	5.46724	6.59034	5.87358
AT1G09920	26.2112	22.4238	25.7927	24.6466	26.2272	30.1345	24.648	24.3171	23.0249	23.575	23.5268	20.7138
AT1G09930	0.0237959	0.0232946	0.0177524	0.158969	0.345147	1.28884	0.024339	0.0492167	0.121196	0.208504	0.113335	0.112423
AT1G09932	9.50032	2.26511	2.80001	6.15919	15.4703	47.8132	16.0802	10.7857	10.2899	14.8454	10.8441	10.5234
AT1G09935	0	0	0	0	0	0.120632	0.100795	0.102815	0	0	0	0.339252
AT1G09940	6.10884	5.97936	6.49102	8.1634	11.3503	29.0098	6.47844	6.6542	7.16215	8.95457	8.19656	8.62587
AT1G09950	2.61763	1.19092	1.90137	4.16605	5.90424	34.2287	1.37254	1.87806	2.08214	1.71554	0.838438	1.90376
AT1G09960	2.34157	2.31773	1.58564	1.82884	1.77169	1.558	1.76233	2.33952	2.07271	1.60218	1.60364	1.61971
AT1G09970	24.2865	17.5132	16.1939	27.0048	31.4311	66.319	20.3417	29.327	25.6446	33.1004	22.4364	26.3029
AT1G09980	9.8994	10.6145	9.52037	7.19668	6.53743	6.94959	11.073	9.20781	8.54643	7.54757	7.72691	7.30067
AT1G09995	4.44293	3.59481	4.24527	4.26839	4.23161	3.76932	3.71448	4.17486	3.06503	5.24631	2.91622	4.49722
AT1G10000	1.15123	1.18702	0.803971	0.531214	1.1329	1.17858	1.32108	0.706676	1.15833	0.468617	0.652311	0.868182
AT1G10010	0	0	0	0	0	0	0.0399376	0	0.0281687	0	0	0.0458446
AT1G10020	12.7431	14.1801	11.8889	4.91128	4.34922	3.18015	10.837	8.87449	9.43396	1.97694	2.78714	2.41098
AT1G10030	16.0654	19.2456	17.2393	20.7696	17.4166	13.3398	13.2209	11.975	10.5173	17.339	14.4801	15.606
AT1G10040	2.21534	0.753571	0.789615	1.50324	2.36408	6.77707	2.26754	2.46655	2.46645	5.33205	10.1904	7.64072
AT1G10050	6.83621	3.74204	3.88457	23.7864	27.6533	40.381	11.3725	11.3414	11.3179	25.6186	30.4204	27.8743
AT1G10060	5.36445	5.61594	5.83105	3.23419	3.37664	2.35906	3.98623	3.78553	3.14084	2.06949	1.99441	2.7333
AT1G10070	1.09154	0.745778	0.610745	1.29657	0.938007	3.78902	2.9954	1.67999	2.60801	1.09558	0.715144	0.499005
AT1G10090	9.66847	9.33412	10.2634	18.1862	17.4363	26.263	7.97891	8.78757	8.75885	12.2526	11.8286	13.3336
AT1G10095	1.68438	1.36004	1.74554	1.71555	2.20589	1.42428	2.17467	2.88548	2.22437	1.72602	2.40579	1.80936
AT1G10100	0	0	0	0	0	0	0	0	0	0	0	0
AT1G10110	0.166519	0.40666	0.123955	0.139418	0.0464402	0.208624	0.383815	0.172837	0.150174	0.145143	0	0.195613
AT1G10120	5.86009	6.31688	6.14194	6.00247	5.51748	6.28946	6.32312	6.44497	5.59259	5.1983	4.8001	3.99987
AT1G10130	10.6884	9.63521	8.89408	10.6896	11.505	11.1527	14.7379	13.9254	14.2322	18.0422	18.7177	16.926
AT1G10140	3.98635	2.06522	4.13047	5.97462	6.1244	8.31776	5.28499	8.91292	5.37732	5.17909	4.2894	5.64298
AT1G10150	11.863	11.722	13.5897	11.681	10.9567	7.77818	12.2633	13.621	11.6779	8.35295	8.63187	8.81585
AT1G10155	2.07142	5.60116	2.53981	0.156364	0.461751	1.00891	2.28244	2.48575	2.00087	0.468167	0.846489	0.315209
AT1G10160	1.94681	2.89562	2.46301	1.2539	1.08618	1.04899	2.11336	1.88254	1.98383	1.53716	2.19249	2.05919
AT1G10170	11.7772	10.6359	11.3268	18.5577	20.3656	35.9316	10.1669	11.1428	11.3438	9.75315	11.0959	11.3637
AT1G10180	8.32555	9.08617	9.25838	7.1221	6.21599	6.18824	9.0639	8.77562	8.01324	6.72045	6.94868	7.39429
AT1G10190	0	0	0	0	0	0	0	0	0	0	0	0
AT1G10200	33.123	35.159	34.6539	32.8111	35.2272	30.7471	37.2759	37.4087	27.8991	37.0257	36.2672	39.0355
AT1G10210	6.56761	3.01955	3.84089	7.10557	7.69247	10.2298	5.2153	5.74817	5.52868	7.35808	5.8367	6.85035
AT1G10220	0	0	0	0.664921	1.3073	0.890488	0.364152	0.0837628	0.227021	0.495865	0.180142	0
AT1G10230	18.7286	14.773	14.4806	95.568	109.647	123.437	24.236	22.9555	23.668	81.3694	94.5067	77.1153
AT1G10240	4.43975	4.34677	4.46777	8.49106	7.3923	6.25379	3.88868	3.57814	3.812	5.18851	6.66731	6.40222
AT1G10250	0	0	0	0.459301	0	0	0	0	0	0.620368	0	0
AT1G10260	0	0	0	0	0	0	0	0	0	0	0	0
AT1G10270	7.18354	7.97626	6.93431	5.46015	4.77105	4.77074	7.11593	6.30585	6.64162	3.96429	4.69647	3.96759
AT1G10280	5.06596	4.29578	4.36491	4.70344	5.74622	8.49688	4.55	4.92317	5.00664	3.20176	4.76387	3.88411
AT1G10290	28.8227	28.4998	24.1827	31.8473	30.2437	34.1504	25.6961	24.5295	24.765	26.3019	28.5415	27.7009
AT1G10300	0	0	0.0381987	0.0285189	0	0	0	0	0.0372309	0.0897017	0.0305044	0.0302282
AT1G10310	19.6079	21.1685	22.7142	23.673	22.8659	25.8209	22.0417	19.0299	20.2407	25.8199	27.3447	24.4484
AT1G10320	5.15195	5.78699	5.49126	3.96884	3.79793	3.99885	5.85725	5.42212	5.69188	4.39436	4.73682	4.29318
AT1G10330	1.15361	1.55469	0.977404	1.10988	0.754408	0.498656	1.18158	0.866734	1.09155	0.832607	0.951158	0.84161
AT1G10340	7.53736	1.1812	1.54027	4.45195	16.4298	37.3336	8.61703	6.57832	8.41899	11.7411	20.6162	9.02089
AT1G10350	10.9515	9.33539	9.8612	12.2205	12.6939	15.4852	9.06836	10.8368	10.6611	7.85963	10.6296	8.4926
AT1G10360	80.415	67.8105	75.8084	91.0386	79.6449	77.4013	62.8899	65.2747	61.3326	61.7035	58.3982	68.1951
AT1G10370	326.91	477.655	533.976	268.204	228.977	191.824	206.879	205.668	215.377	120.881	145.728	144.732
AT1G10380	7.15858	11.4362	11.1008	18.227	17.319	17.7368	10.1948	10.3836	11.5773	8.01096	13.0264	9.8146
AT1G10385	0	0	0	0	0	0	0	0	0	0.0404907	0	0
AT1G10390	20.6112	21.0869	19.6987	23.4589	22.051	25.5105	19.9406	20.8136	19.3578	21.3414	24.5752	23.2981
AT1G10400	0.0392205	0	0.029204	0	0	0.049173	0	0	0	0	0.0937656	0.0461068
AT1G10410	11.2242	8.92787	9.14431	10.9915	11.3359	13.8917	13.4697	14.5865	13.2774	13.18	10.8071	12.4925
AT1G10417	0.331844	0.259591	0.123639	0.147996	0.259152	0.375126	0.611451	0.515755	0.168262	0.463944	0.198034	0.351744
AT1G10419	0	0	0	0	0	0	0	0	0	0	0	0
AT1G10430	18.933	18.5759	20.5472	19.4996	21.4011	19.2056	20.168	19.2175	20.0337	19.2028	20.7432	17.9094
AT1G10440	0	0	0	0	0	0	0	0	0	0	0	0
AT1G10450	5.99728	6.59858	5.81897	5.29716	4.4706	4.19889	7.65378	7.02209	6.74475	6.76033	8.12512	8.24366
AT1G10455	0.191542	0.183842	0.140028	0	0	0	0	0	0.128936	0	0	0
AT1G10460	1.44571	1.8788	1.47635	0.944014	1.88125	0.975658	1.23617	1.56908	1.16321	1.14883	0.361961	0.844378
AT1G10470	100.718	89.0297	84.4717	73.1292	82.8963	59.1276	86.5205	70.5535	92.391	79.5544	68.6087	78.7879
AT1G10480	0.573042	0.490144	0.293475	0.399475	0.479469	0.449494	1.02678	1.52231	1.451	0.875587	0.299426	0.88509
AT1G10490	11.7393	11.3388	10.2598	9.74539	9.75263	9.629	11.5686	8.54437	8.35302	9.69386	10.2404	11.1299
AT1G10500	106.45	96.8422	114.795	124.558	126.744	121.556	95.5811	107.72	99.8407	102.026	109.925	96.2174
AT1G10510	22.7336	28.0497	27.9295	33.789	31.917	26.626	24.8808	22.7031	19.8639	31.4277	34.8839	33.5207
AT1G10520	0.688243	0.97569	0.820443	0.72912	0.76782	0.432068	0.845521	0.463641	0.622805	0.781518	0.616274	0.810268
AT1G10522	18.8193	18.5597	20.2803	49.5023	36.2586	31.5101	18.2804	14.3467	16.9962	31.4794	34.5881	39.1956
AT1G10530	0.483746	0.117871	0.269447	0.406139	0.269777	0.527327	0.310231	1.07113	0.47566	0.62899	0.21802	0.565032
AT1G10538	0	0	0	0	0	0	0	0	0	0	0	0
AT1G10540	0.109082	0.293535	0.366046	0.243032	0.152128	0.171568	0.223211	0.423327	0.277327	0.143223	0.519995	0.353931
AT1G10550	0.055385	0	0.123475	0.0619532	0	0	0.22722	0.0576493	0.158805	0	0.066478	0
AT1G10560	0.80716	0.5981	0.683706	1.2384	2.02024	4.37162	0.602348	0.879484	0.794376	1.91261	0.778873	1.10862
AT1G10570	7.04994	7.87166	8.42484	5.28677	5.45093	5.65763	8.02699	8.25959	8.15276	7.0581	7.6464	7.31263
AT1G10580	17.7618	17.3343	16.6884	12.8848	11.6287	11.5174	17.8049	15.7911	17.1	11.3375	11.5049	14.0489
AT1G10585	0.863285	0.251643	1.27821	1.35811	2.02158	0.747089	0.532689	1.26609	1.28095	0.297085	0.626654	1.10059
AT1G10586	0	0	0	0	0	0	0	0.17758	0.0599499	0	0	0
AT1G10588	0	0	0	0	0	0	0	0	0	0	0	0
AT1G10590	104.517	79.2623	81.4357	113.545	134.308	142.921	100.432	97.4676	99.8965	124.447	137.179	123.497
AT1G10600	13.4941	16.0653	15.3531	18.311	18.2951	16.0303	15.0958	15.8118	12.9645	20.8747	21.193	20.8208
AT1G10610	4.58371	5.30238	5.86771	4.40067	4.27771	3.51691	5.19187	5.10324	4.9802	5.44807	5.05236	4.79364
AT1G10620	0	0	0	0	0	0	0	0	0	0	0	0
AT1G10630	56.3656	54.3473	56.5869	88.4066	89.9146	95.1232	85.1488	89.9362	85.4035	125.241	146.671	129.142
AT1G10640	11.3381	14.1132	15.7415	12.6355	7.32871	9.35229	12.9231	12.7962	12.1203	6.61102	5.83072	7.99151
AT1G10650	17.0276	19.5981	21.6906	17.3896	15.4759	16.8452	20.9386	19.0939	17.5295	18.9406	20.2381	20.0041
AT1G10652	0	0	0	0	0	0	0	0	0	0	0	0
AT1G10657	24.8915	34.2786	39.0306	11.4897	10.779	6.40476	15.2053	16.0086	15.3215	10.6239	7.25839	7.27811
AT1G10660	17.1982	16.9506	19.5911	17.8738	15.0639	14.9144	19.1724	20.3609	18.4995	18.6665	18.9195	18.15
AT1G10670	115.969	116.828	121.226	140.992	130.076	121.288	94.8875	97.9728	98.8834	109.426	112.287	105.638
AT1G10680	0	0	0	0	0	0	0.0698012	0.0281959	0.00998763	0.0240116	0.0648975	0.0323701
AT1G10682	48.2118	62.4277	46.7784	41.8663	41.7554	30.9405	53.4182	44.3038	57.623	46.3163	53.1296	50.8416
AT1G10690	5.85377	4.70845	4.4024	4.23486	4.30976	5.42317	3.41478	3.02337	4.93942	1.13234	1.34454	1.65216
AT1G10700	16.6293	17.8162	18.5532	15.2688	16.3644	13.2585	16.9159	21.1564	15.7044	16.229	15.1795	16.1487
AT1G10705	0	0	0	0	0	0	0	0	0	0	0	0
AT1G10710	0.157904	0.420381	0.205782	0.220282	0.220203	0.296958	0.161729	0.202811	0.114034	0.13774	0.141594	0.18564
AT1G10717	0	0	0	0	0	0	0	0	0	0	0	0
AT1G10720	13.8915	11.6658	12.1891	11.1556	11.463	11.7997	12.5946	14.9907	13.5839	13.2287	12.8303	11.2632
AT1G10730	3.52857	3.10127	3.24947	3.74346	4.03462	5.0249	5.06168	4.76359	4.10025	4.84056	5.17338	4.03841
AT1G10740	21.6704	22.614	22.9034	32.1035	30.8544	34.2046	22.5859	23.6391	23.161	21.4016	25.2475	24.2189
AT1G10745	0	0	0	0	0	0	0	0	0	0	0	0
AT1G10747	0	0	0	0	0	0	0	0	0	0	0	0
AT1G10750	0.988595	2.05477	1.45072	0.998565	1.4476	1.1649	1.01178	1.18381	1.14252	1.35065	1.03184	0.87384
AT1G10760	35.9408	33.0904	41.0559	75.423	62.698	68.7412	34.3929	42.1378	35.8501	53.721	61.871	69.1559
AT1G10770	0.0835903	0	0	0	0	0	0	0.0875168	0	0.143945	0	0
AT1G10780	2.03544	3.0944	2.5265	1.30368	1.34561	1.56024	2.23882	1.83731	2.15238	1.90778	1.48632	1.77329
AT1G10790	0.890006	0.809724	0.484785	0.199226	0.132359	0.147888	0.365256	0.494478	0.382078	0.102899	0.0712893	0.207983
AT1G10800	1.06471	0.407786	1.24234	0.730971	0.948524	0	1.54857	1.83034	1.845	0.353221	0	0.713402
AT1G10810	0.318829	0.311301	0.135554	0.305249	0.254042	0.113994	0.233374	0.283879	0.262402	0.079309	0.109066	0.106883
AT1G10820	9.08822	9.26107	10.1066	8.06543	7.5519	5.56761	8.48617	9.53759	9.40939	8.86921	8.4008	7.42149
AT1G10830	23.0919	27.0111	28.9255	34.1747	34.1401	28.3473	23.7885	23.8291	23.6695	29.9192	30.071	29.5055
AT1G10840	58.7474	63.0551	66.7213	69.6625	67.5795	69.8529	59.2448	53.4463	50.5388	67.6697	71.2038	65.5239
AT1G10850	9.18196	11.527	10.841	6.42136	4.59981	4.13683	8.04634	7.29814	7.77654	4.01229	4.2562	4.72154
AT1G10865	23.5925	14.1201	16.6741	21.8538	25.7644	32.946	23.9799	26.2576	22.2626	29.3966	25.8722	25.3145
AT1G10870	8.1983	9.0118	8.22479	7.30516	7.38837	6.64562	9.53833	10.3086	8.83464	14.8451	17.6891	16.5887
AT1G10880	0	0	0	0	0	0	0	0.0271846	0	0	0	0
AT1G10890	19.1114	19.1046	19.298	16.5184	18.3242	22.8341	19.911	18.1034	17.8921	20.4424	22.0644	18.4732
AT1G10900	32.3917	33.9797	34.3383	21.591	21.0628	17.389	29.5496	27.7257	27.1139	20.2915	23.0792	22.6254
AT1G10910	14.7893	17.935	17.5579	20.4775	19.3303	12.1804	13.5995	13.2597	12.9684	17.2372	18.3712	18.3362
AT1G10920	6.05615	3.99153	4.68431	3.38963	4.17745	5.04356	5.03896	5.32905	5.0564	3.28799	3.68796	3.6463
AT1G10930	3.57266	4.40577	3.64466	4.66898	4.0008	2.78346	3.93858	2.98607	2.97838	4.75035	5.00245	5.73631
AT1G10940	43.5334	41.5428	40.6258	50.6132	48.772	52.7014	48.7135	46.9053	44.461	53.2938	57.7553	51.4581
AT1G10950	46.7722	44.328	44.1371	59.3196	54.6579	52.6624	50.1044	47.255	49.8272	58.0584	61.851	60.0187
AT1G10960	1125.53	1235.97	1340.77	4086	3684.86	3903.3	1064.64	1121.37	2255.11	1486.43	1607.26	1529.61
AT1G10970	4.65314	4.02788	3.96911	15.5298	16.1281	17.432	7.41905	8.32164	7.78736	19.0439	27.3183	23.1175
AT1G10980	0.362009	0.354212	0.228406	0.155118	0.279616	0.245229	0.284924	0.230573	0.202222	0.438675	0.265531	0.328497
AT1G10990	1.65322	0.950705	1.55593	0.456665	0.341032	0.853119	1.36464	1.00096	0.94647	0.527687	0.327106	0.533206
AT1G11000	0.808816	1.50381	1.28675	2.19236	1.71455	2.23917	0.993005	0.864875	0.803059	2.02971	1.44575	1.43158
AT1G11010	0	0	0	0	0	0	0	0	0	0	0	0
AT1G11020	9.91635	8.57436	8.52643	10.1001	11.8965	12.2842	9.59217	10.0836	8.86733	9.6102	10.6781	9.8992
AT1G11030	0	0	0	0	0	0	0	0	0	0	0	0
AT1G11040	0	0	0	0	0	0	0	0	0	0	0	0
AT1G11050	5.13204	4.32913	5.14531	6.27451	9.5604	26.1237	4.54581	5.49583	5.0697	3.69477	3.49108	2.67971
AT1G11055	0	0	0	0	0	0	0	0	0.00575043	0	0	0
AT1G11060	5.16779	5.51351	5.42687	5.14555	4.75943	5.42615	6.27173	5.37004	5.0191	5.09988	5.79088	5.34073
AT1G11070	0.896809	0.592294	0.856066	0.789191	0.465406	0.15776	0.554491	0.732876	0.653426	0.804776	0.372224	0.8876
AT1G11080	2.79447	3.24377	0.266102	3.58421	2.17043	2.32319	3.91138	9.84027	6.44856	3.71637	4.69687	3.53234
AT1G11090	14.5201	16.87	17.483	10.6529	10.247	8.51908	11.4925	13.9594	12.4258	7.64514	8.70085	7.40873
AT1G11100	0.199182	0.240897	0.183587	2.21266	3.5373	4.91304	2.1159	2.11036	2.26129	4.32647	5.34118	4.45259
AT1G11110	0	0	0	0	0	0	0	0.045378	0.0314981	0	0	0.0513039
AT1G11112	0.72217	1.05205	1.40274	0.405989	0.603953	0.334414	1.02155	0.567857	0.827674	0.930894	0.218646	0.104499
AT1G11120	2.07845	3.00716	2.07258	1.51519	1.65453	3.42436	2.45587	1.89033	1.83501	2.50901	1.09489	2.87161
AT1G11125	1.05784	0.772744	0.785076	0.592578	0.589908	0.822286	1.15385	1.03456	1.17888	0.801024	0.397871	0.385465
AT1G11130	5.79178	7.81681	6.97457	7.99907	5.44201	5.95061	5.46267	5.2415	5.22017	6.48445	7.80282	7.02278
AT1G11145	0	0	0	0	0	0	0	0	0	0	0	0
AT1G11150	2.09752	2.13051	2.56594	1.46951	0.996819	0.955319	1.62829	1.8662	1.75589	0.74974	1.10879	0.89582
AT1G11160	0.56653	0.658616	0.521621	0.600512	0.529244	0.632642	0.511608	0.448648	0.385392	1.11174	1.18907	0.874271
AT1G11170	0.419428	0.508413	0.302265	0.495122	0.341114	0.653367	0.281621	0.436032	0.354794	0.213894	0.345877	0.266898
AT1G11175	10.3529	8.49315	11.0849	11.8059	10.8236	11.5179	8.23095	10.2407	10.8285	7.80592	7.71962	8.5444
AT1G11180	4.87839	6.09902	6.34781	7.55503	6.63202	5.77767	4.53259	4.59745	4.70908	6.09601	6.39698	8.51265
AT1G11185	2.11146	0.145433	0.221569	2.90847	2.35308	5.12308	1.71556	2.72181	2.17248	4.83952	0.927443	1.20038
AT1G11190	1.87516	2.61584	2.65778	1.44602	1.69335	1.56479	2.79067	4.40509	3.15223	2.2551	2.13771	2.35797
AT1G11200	11.8404	9.58751	11.6143	11.7706	12.1959	12.7178	12.0354	10.5829	10.8967	12.966	12.9858	9.44495
AT1G11210	2.41567	0.323665	1.23319	2.69897	2.90602	13.6254	0.873841	1.42742	1.70406	1.07162	0.283686	0.722087
AT1G11220	0.645771	1.31229	0.67998	0.601822	0.660288	0.604584	0.827798	0.783947	1.35113	0.747821	0.322834	1.00774
AT1G11230	0	0	0	0	0	0	0	0.0557997	0	0	0	0
AT1G11240	24.3881	25.2857	23.9355	33.4351	30.0236	31.6234	23.7868	17.8396	21.564	25.8807	30.9703	31.4163
AT1G11250	0	0.0673766	0	0	0	0	0.0710611	0	0.0492856	0	0	0
AT1G11260	19.804	17.4859	15.2261	16.0095	18.2511	15.6104	19.7188	21.5996	26.0962	14.0217	12.6877	15.0341
AT1G11265	0.0369882	0	0	0.0411146	0.0137576	0.0155846	0	0.0127212	0	0	0.0146392	0
AT1G11270	1.29602	1.05826	1.32327	2.20012	1.71023	5.12592	1.22794	1.62228	0.922127	3.53875	4.33143	3.76735
AT1G11280	8.40098	10.0843	9.83113	6.20661	4.72874	3.63641	9.38004	7.78368	7.02478	7.13968	6.97087	6.82815
AT1G11290	2.13825	2.13569	2.04246	1.76114	1.71774	1.61716	1.68368	1.59132	1.96253	1.27494	1.47579	1.79444
AT1G11300	3.64564	2.13923	2.05786	2.27317	3.42972	4.13326	2.59511	2.35953	2.30114	2.83237	2.53086	2.3808
AT1G11310	64.8781	25.5574	29.8925	30.5614	42.9223	52.3886	51.0795	50.6335	49.2955	60.2175	69.4955	55.9786
AT1G11320	4.30106	4.06425	3.33745	1.87896	2.35917	2.3841	3.52307	2.74967	3.11159	2.50355	2.39724	2.15111
AT1G11330	27.4558	10.92	9.79566	9.89685	19.792	26.1947	22.7534	16.6328	19.6248	17.89	16.2187	14.7756
AT1G11340	0.855749	0.614683	0.681376	0.634761	0.721423	0.695642	0.777704	0.746576	0.59632	0.567335	0.49755	0.742293
AT1G11350	9.03196	8.45131	8.59235	10.7338	10.9139	12.6527	7.81979	5.93649	6.67001	11.9714	11.9762	11.4101
AT1G11360	13.7965	11.4291	13.2989	15.9477	17.0304	15.8894	13.1759	14.6921	14.201	13.1067	14.6185	15.6162
AT1G11362	0	0	0	0	0	0	0	0	0	0.170993	0	0
AT1G11370	0	0	0	0	0	0	0	0	0	0	0	0
AT1G11380	3.07243	4.18578	3.1502	4.67949	3.24985	2.91027	3.53078	3.14134	3.5354	3.3134	3.30427	2.91469
AT1G11390	7.18649	7.99096	7.46544	6.15405	5.89248	6.29269	6.8191	7.17033	6.80597	5.99392	5.22383	5.43554
AT1G11400	11.6601	13.2624	12.2044	17.3655	18.918	18.4013	11.5407	13.4613	13.0697	12.1954	12.3405	11.4128
AT1G11410	15.8155	16.0355	16.8283	13.9073	11.2296	13.2025	18.6396	17.5879	16.5231	14.1964	16.9401	17.5954
AT1G11420	1.77501	1.85218	2.16133	1.84614	1.55126	1.8599	2.05863	1.89906	1.9963	1.6044	1.83439	1.08128
AT1G11430	120.976	130.139	146.369	218.396	199.075	162.181	110.579	111.67	108.112	170.074	166.996	170.416
AT1G11440	12.6905	11.9271	14.5549	8.68677	5.13906	3.31961	13.5367	17.3736	13.7845	4.01328	3.74452	3.21461
AT1G11450	1.14894	1.5453	1.60971	0.530478	0.322652	0.645212	1.41283	1.46658	1.30974	1.37733	1.07677	1.14487
AT1G11460	0	0.0576228	0	0	0	0	0	0	0	0.102521	0	0.0690731
AT1G11470	0	0	0	0	0	0	0	0	0	0	0	0.1026
AT1G11475	42.9022	36.4767	43.6237	53.6135	58.9819	56.5699	45.5659	36.5213	33.8456	61.5311	58.6941	57.3507
AT1G11480	16.2199	15.8063	16.8856	18.6536	20.0416	21.6169	17.6802	19.7546	17.9805	17.0525	20.4682	19.8413
AT1G11482	0	0	0	0	0	0	0.0533619	0	0.112092	0.0904479	0	0
AT1G11490	0.214043	0.313186	0.357972	0.0598401	0.0596877	0.20041	0.219495	0.389738	0.115174	0.0929586	0.128395	0
AT1G11500	0.552379	0.666805	1.11752	0.625457	0.923503	0	0.427958	0.731102	0.476399	0.70225	0.677191	0.788022
AT1G11510	0	0	0	0	0	0	0	0	0	0	0	0
AT1G11520	0.749995	0.1209	0.184207	0	0.418017	0.152788	1.93474	2.24398	0.173529	2.97765	1.83281	2.57782
AT1G11530	13.1804	14.2517	19.0004	21.7195	17.7379	15.1222	15.3076	14.0258	12.7294	15.1806	16.2241	19.2178
AT1G11540	0	0.0417974	0.0637018	0	0	0.107192	0.175373	0.133285	0	0	0.102402	0.0502532
AT1G11545	18.9646	21.621	19.4256	9.44854	4.88615	5.1499	18.3876	15.9724	16.9125	17.8258	18.724	19.6159
AT1G11550	0	0	0	0	0	0	0	0	0	0	0	0
AT1G11560	0	0.169102	0	0.0646945	0.0644865	0	0.0593101	0	0.0413959	0.20062	0.486064	0.405505
AT1G11570	2.27029	3.60756	1.87796	2.61105	1.12299	1.18946	0.78812	2.04637	1.3464	1.24122	3.17543	1.11439
AT1G11572	0	0.238091	0	0	0	0.300991	0.126954	0	0.170981	0.209497	0	0
AT1G11580	45.6274	33.5994	37.3132	23.7199	16.4068	25.9887	29.5408	46.9063	43.9033	33.665	14.1335	17.6131
AT1G11590	0	0	0.0239762	0	0	0	0	0	0	0	0	0
AT1G11592	5.5888	5.4596	5.28791	5.86044	4.33321	5.16455	5.74914	5.89765	4.50606	6.16657	7.83687	5.9527
AT1G11593	0	0	0	0	0	0	0	0	0	0	0	0
AT1G11595	0	0	0	0	0	0	0	0	0	0	0	0
AT1G11600	6.47906	8.68811	9.18308	7.05141	5.97281	6.38574	6.72415	4.50443	6.46432	3.83054	4.75265	4.08746
AT1G11608	0	0	0	0	0	0	0	0	0	0	0	0
AT1G11610	0	0	0	0	0	0	0	0	0	0.064565	0	0
AT1G11620	0	0	0	0	0	0	0	0	0	0	0	0
AT1G11630	8.09858	6.37562	7.64261	7.97126	8.1354	5.74746	7.57973	7.63729	6.33368	7.86901	6.39126	6.51007
AT1G11640	0	0	0	0	0	0	0	0	0	0	0	0
AT1G11650	144.696	144.797	147.487	195.187	182.595	181.086	115.561	119.23	131.795	128.686	143.214	140.698
AT1G11655	0	0	0	0	0	0	0	0	0	0	0	0
AT1G11660	13.1337	13.3076	11.3191	31.2041	42.5102	63.6172	30.527	31.5022	30.3769	131.273	179.187	140.579
AT1G11670	2.08425	2.8077	2.76542	1.41718	1.208	1.90743	1.8001	1.82073	2.08439	1.18474	1.03222	1.11786
AT1G11680	53.4527	53.9535	57.3312	50.7884	43.2082	36.7744	42.7165	44.6417	45.4825	37.1832	42.4083	43.5953
AT1G11684	0	0	0	0	0	0	0	0	0	0	0	0
AT1G11690	0	0	0	0.100145	0.0993367	0	0	0	0	0	0	0
AT1G11700	32.3615	34.9003	46.0478	13.6665	11.4475	8.76325	20.2059	21.6618	26.7789	2.09419	2.83488	2.48963
AT1G11710	1.51985	1.66037	1.36717	0.953992	0.782682	0.466932	1.69342	1.5301	1.57692	0.957332	1.0661	1.03702
AT1G11720	24.6243	29.2215	32.38	21.1833	17.5387	16.4113	22.5065	26.6532	23.4015	20.38	20.9101	20.3857
AT1G11730	1.10611	1.42283	1.57024	1.18016	1.0095	1.1309	1.70096	1.88202	1.40894	2.62276	2.04917	1.5316
AT1G11735	0	0	0	0	0	0	0	0	0	0	0	0
AT1G11740	0.0477594	0.116882	0.195962	0.0265884	0.0532865	0.0300778	0.122125	0.123478	0.0868701	0.12554	0.0568686	0.056408
AT1G11750	73.8161	84.0044	87.5623	110.26	108.238	91.5946	73.2424	72.6109	66.4258	90.9266	102.071	95.734
AT1G11755	7.45775	7.53277	7.29051	8.70716	8.46126	7.75741	8.38276	7.34598	7.31311	11.3897	9.93572	8.9664
AT1G11760	6.64348	5.37467	6.14281	7.61991	6.82625	10.0012	6.28846	6.47462	6.15136	6.05722	6.93295	7.98718
AT1G11765	0	0	0	0	0	0	0	0	0	0	0	0
AT1G11770	0	0	0	0	0	0	0	0.0329895	0	0	0	0
AT1G11780	5.24312	6.79132	6.70404	6.56056	7.74503	6.22491	6.47439	5.18566	5.86679	8.14842	7.05499	7.1149
AT1G11785	0	0.338362	0.644331	0.801268	0.784139	0.423842	0.182315	0.375456	0.596511	0	0.217744	0
AT1G11790	27.804	33.6805	35.631	30.1061	29.8136	27.6334	29.629	31.2492	25.3101	42.0471	44.4629	39.8481
AT1G11800	4.82131	4.00414	5.24148	4.71268	6.4104	5.8901	4.25924	4.58481	3.99499	4.03992	5.12359	4.5895
AT1G11803	0	0	0	0	0	0	0	0	0	0	0	0
AT1G11806	0	0	0	0	0	0	0	0	0	0	0	0
AT1G11810	0.0868735	0	0.0323149	0	0	0.108872	0	0	0	0	0	0
AT1G11820	39.9995	47.9205	47.1203	32.4337	25.4349	20.1433	40.0194	31.5398	34.9236	25.747	26.917	28.4303
AT1G11840	259.398	236.185	280.643	314.172	329.01	307.945	233.794	335.698	296.456	353.908	296.8	273.946
AT1G11850	45.6347	49.518	47.041	25.2541	26.7045	20.4176	33.8924	31.6347	45.4108	37.1686	23.1993	32.4581
AT1G11860	683.17	833.675	914.716	755.466	750.634	544.104	471.038	472.353	544.088	523.437	564.43	503.382
AT1G11870	18.4052	20.1699	20.5367	26.9319	23.4143	19.5097	17.6182	17.101	16.8413	22.2743	23.8054	24.0193
AT1G11880	2.51022	2.75128	2.88572	4.51655	6.03977	5.85517	5.16885	4.19657	4.67274	10.2096	12.6606	11.8005
AT1G11890	35.7459	31.1974	33.5212	33.9641	44.1292	55.5597	36.988	33.8389	41.7615	37.9096	40.8883	39.6354
AT1G11900	2.39945	2.95107	2.14168	2.25212	1.44535	1.92029	2.55777	2.09475	2.27827	1.83703	2.18471	2.53193
AT1G11905	11.168	8.43217	7.74232	5.70426	8.80388	11.2604	10.5717	9.27409	9.86071	7.83462	7.15047	7.85541
AT1G11910	239.627	198.721	221.427	238.713	219.136	207.545	193.415	236.86	221.534	209.651	214.222	201.998
AT1G11915	0.430595	0.467015	0.782921	0.588043	0.533694	0.41881	0.637499	0.39778	0.894845	0.582766	0.687796	0.224389
AT1G11920	0	0	0	0	0	0	0	0	0	0	0	0
AT1G11925	0.160397	0	0	0.270114	0.447176	0	0	0.419534	0.284135	0	0.0968738	0.0931199
AT1G11930	43.211	35.9736	36.4999	38.0592	37.4114	37.8009	42.8252	47.0315	42.5265	46.471	44.1508	40.6584
AT1G11940	2.62187	2.34281	2.39903	3.2176	3.63529	3.47687	3.7205	3.26281	3.08669	3.98784	6.17588	4.22931
AT1G11950	0.899116	0.999443	0.632576	0.903973	0.791006	0.741944	1.13122	0.821435	0.845516	0.728622	0.945499	0.96176
AT1G11960	2.16988	1.68886	1.98121	9.24809	10.722	38.1441	1.94123	2.14185	2.27429	6.28927	5.71463	6.85123
AT1G11970	0	0	0	0	0	0	0	0	0	0	0	0
AT1G11980	0	0	0	0	0	0	0	0	0	0	0	0
AT1G11990	0.121517	0.445738	0.430262	0.406288	0.406715	0.64922	0.466355	0.723555	0.484763	0.743882	0.797125	0.966853
AT1G12000	31.6672	34.6373	32.1395	36.9998	36.8107	38.519	33.8815	27.9857	29.1577	33.6732	38.6641	37.2027
AT1G12010	1.57905	1.54208	1.95851	1.0286	1.07646	0.658997	0.988722	0.8654	0.821917	0.687721	0.262467	0.514911
AT1G12013	0	0	0	0	0	0	0	0	0	0	0	0
AT1G12015	0	0	0	0	0	0	0	0	0	0	0	0
AT1G12020	16.9904	16.2602	16.2017	9.92526	9.63356	5.58483	12.3179	11.2575	13.0534	7.89564	7.14107	8.80963
AT1G12030	0.242491	0.23634	0.0900434	0.135729	0.540932	0.453129	0.186617	0.126339	0.0433492	0	0.072862	0
AT1G12040	0	0	0.0158569	0	0	0	0	0	0	0	0	0
AT1G12050	30.6956	28.4014	31.499	35.7378	33.4136	33.7584	29.7276	35.8965	28.185	29.8024	35.8556	33.7543
AT1G12060	10.3243	10.5316	12.5168	79.8865	70.6381	96.6354	31.1314	41.1756	39.1414	64.284	75.9046	68.9396
AT1G12064	0	0.118742	0	0	0.410456	0.300241	0.253245	1.42503	0.852819	4.38846	7.49411	4.78425
AT1G12070	0.206027	0.0998945	0.0761068	0.116042	0.229708	0.253458	0.106095	0.108288	0.0722293	0.176398	0	0.118797
AT1G12080	24.5183	30.4704	39.5515	36.8653	32.6328	26.2758	20.3503	21.2644	27.529	22.1099	22.3371	28.5504
AT1G12090	1018.68	1390.69	1453.76	603.727	428.155	266.01	540.047	575.891	985.877	262.603	236.975	306.071
AT1G12100	0.50451	3.12655	1.28212	0	0.280748	0.892096	1.31353	1.0917	0.33015	0.41374	0	0.278598
AT1G12110	44.2943	47.5068	56.0802	36.1766	31.1316	17.7547	28.3652	29.5489	35.0118	23.104	23.4261	25.7586
AT1G12120	19.6441	22.231	22.5415	19.3068	17.6064	16.9808	18.8736	18.5552	17.2937	13.7181	12.2241	12.7125
AT1G12130	0	0	0	0	0	0.0494965	0.0404379	0	0	0.0688702	0	0
AT1G12140	30.7097	28.1442	26.0317	24.1911	29.0046	29.0878	31.3991	29.1407	27.0937	23.6068	29.5245	25.4756
AT1G12150	0.218276	0.431129	0.20663	0.104273	0.241009	0.116432	0.550928	0.525611	0.525513	0.221208	0.153722	0.252912
AT1G12160	2.37604	1.40707	1.42137	2.64928	2.1281	4.07691	3.22025	1.97657	2.69038	2.98243	2.11708	2.12815
AT1G12170	0	0	0	0	0	0	0	0	0	0	0	0
AT1G12180	0	0	0	0	0	0	0	0	0	0	0	0
AT1G12190	0	0	0	0	0	0	0	0	0	0	0	0
AT1G12200	4.18515	2.99095	2.59118	1.68678	1.54441	2.22465	2.57028	3.23496	3.45292	0.731609	0.883533	0.834394
AT1G12210	1.49301	0.930577	0.824971	0.47465	0.649036	1.1005	1.56615	1.20202	1.20169	0.816568	0.622669	0.412784
AT1G12211	0	0	0	0	0	0	0	0	0	0	0	0
AT1G12220	5.14828	3.79985	3.35065	5.02096	5.05593	5.5488	4.55626	4.11019	4.23746	3.8343	3.44105	3.81228
AT1G12230	37.5474	46.7043	50.3663	49.7567	46.8866	35.3804	37.8421	40.6201	35.9337	39.554	48.0428	45.3095
AT1G12240	88.267	78.2623	89.1476	101.258	74.3471	75.3209	93.9107	132.95	123.928	73.8864	30.5703	55.6586
AT1G12244	8.36225	11.7445	11.643	10.9457	9.87553	7.5047	10.2849	7.62571	9.2294	11.6157	11.6789	9.04643
AT1G12250	45.1247	48.3552	62.1402	52.5005	49.7571	42.6603	43.9743	50.9239	43.7025	46.142	49.2073	49.6565
AT1G12260	0.714629	1.14665	0.959074	0.222947	0.287027	0.359536	1.02374	0.769347	1.05831	0.450208	0.681555	0.235992
AT1G12270	25.2816	25.8874	24.0442	25.6695	22.5408	21.7453	23.0172	20.1454	20.1886	22.2249	24.7609	25.8342
AT1G12280	5.36987	5.27846	5.98391	8.04474	7.27547	9.33739	5.80395	5.76593	5.03444	7.33666	7.04793	8.16608
AT1G12290	1.99059	0.781195	0.767499	1.38599	1.93743	3.29393	1.50753	1.48373	1.84997	1.55479	2.02255	1.3415
AT1G12294	0	0	0	0	0	0	0	0	0	0	0	0
AT1G12300	0.982891	1.37107	1.29367	0.926464	1.00377	0.546751	1.26013	1.10098	1.08245	0.936189	0.712817	0.926813
AT1G12310	61.4141	67.4604	60.2449	51.5731	43.1487	48.5865	55.3363	52.5432	53.5573	35.1941	40.0575	38.406
AT1G12320	6.93287	7.33167	6.36841	4.14257	3.61372	6.07534	10.6071	10.948	11.2385	3.25196	3.4547	4.11842
AT1G12330	11.2061	15.4893	14.8893	15.0217	12.3554	9.82475	11	10.3846	11.4516	7.81129	7.96156	7.23828
AT1G12340	0	0.604554	0.230296	0.117075	0.11586	0	0.214066	0.109258	0.291328	0.533691	0.12629	0.239611
AT1G12350	11.9982	10.8486	12.4665	9.23074	9.96383	9.95724	14.935	17.2602	13.1594	20.1247	20.1589	18.4637
AT1G12360	20.3056	14.6771	14.3552	17.8929	24.2585	31.9798	19.4391	19.228	17.1283	24.4813	28.2464	23.5552
AT1G12370	4.0092	6.43325	5.67258	3.58457	3.17994	3.50521	4.35976	4.31469	4.54164	2.40967	3.77388	3.10037
AT1G12380	6.72448	7.86312	6.36532	3.5915	2.90571	3.82626	5.96267	6.07971	6.39028	3.1	3.20218	2.9126
AT1G12390	12.1388	11.9508	11.8096	11.4488	11.4011	11.3703	10.6888	12.2576	11.4037	17.0402	12.6036	14.3131
AT1G12400	9.95527	8.47374	9.46224	8.66886	8.82481	9.39677	14.3506	18.5996	13.9359	18.3946	17.2714	13.3497
AT1G12410	109.967	120.48	134.193	163.79	168.711	165.761	114.63	118.658	104.457	140.354	147.981	144.602
AT1G12411	0	0	0	0	0	0	0	0	0	0	0	0
AT1G12420	5.61812	5.77835	5.11234	5.68207	5.78586	10.5444	6.27951	3.96676	4.87266	5.69686	5.28971	3.87337
AT1G12423	0	0	0	0	0	0	0	0	0	0	0	0
AT1G12430	7.308	8.64757	7.48693	6.7759	5.91549	6.59857	8.95646	8.23201	7.98994	9.9827	10.8244	9.83302
AT1G12440	54.2834	59.783	58.6028	40.9312	41.9623	47.6571	48.1771	41.5599	49.631	25.7782	25.984	25.7551
AT1G12450	3.35839	4.53106	4.86679	2.56612	1.92248	2.32345	4.02975	5.09378	3.98036	2.38624	2.59156	2.59348
AT1G12451	0	0	0	0	0	0	0	0	0	0	0	0
AT1G12460	6.90553	7.73358	7.72408	3.99394	3.47425	2.68611	6.44357	5.47411	5.88904	3.03289	2.56409	2.7744
AT1G12470	11.8573	11.542	10.2485	17.2331	17.8506	18.6356	19.6058	18.9942	18.8336	25.6776	27.1729	25.8136
AT1G12480	2.18787	2.66881	3.09309	1.48793	1.71185	1.21516	1.94797	2.29413	2.14536	0.548002	1.01617	0.971875
AT1G12490	0	0	0	0	0	0	0	0	0.120335	0.194333	0	0
AT1G12500	33.9262	44.371	41.7766	15.9867	12.1992	9.37125	34.5192	25.8294	36.2462	14.753	12.0111	14.4801
AT1G12510	0	0	0	0	0	0	0	0	0	0	0	0
AT1G12520	61.0754	70.8257	80.7788	79.1174	56.2754	68.4618	71.2958	39.8079	55.4694	58.8418	68.5427	61.2923
AT1G12530	10.9855	12.6081	13.3009	11.638	13.4644	9.07963	12.1427	13.1371	12.7395	9.98505	12.0962	12.8201
AT1G12540	0	0	0	0	0	0.0749571	0	0.0626828	0.0430286	0.208618	0	0
AT1G12550	8.64728	6.23372	6.83295	3.51414	2.84991	3.8693	5.64084	4.74998	5.54564	3.07663	3.17947	2.41859
AT1G12560	0	0	0	0	0	0	0	0.0601348	0	0	0	0
AT1G12570	3.21386	3.73343	3.64413	3.02665	2.09896	2.49953	3.98287	2.83857	3.96894	2.19638	2.6772	2.37463
AT1G12580	18.8347	17.6664	18.0445	17.5288	19.8414	26.787	18.6909	17.7895	18.7928	16.4644	20.9995	18.1867
AT1G12590	0	0	0	0	0	0	0	0	0	0	0	0
AT1G12600	0.355501	0.130183	0.429878	0.397021	0.148714	0.278135	0.409802	0.138451	0.256145	0.232208	0.106379	0.521573
AT1G12610	0	0	0	0.0615187	0.55213	0.274526	0.0564081	0.114487	0.0394321	0.191007	0.132018	0.128696
AT1G12620	2.22547	2.47536	2.2734	2.23659	2.00092	1.90632	2.54097	2.59077	2.99005	3.14475	3.44551	3.47301
AT1G12630	0.884313	0.73301	0.930695	0	0.422463	0.463065	0.521483	0.533766	0.788715	0	0	0.28936
AT1G12640	16.9857	16.0295	17.3072	15.4906	16.2432	18.5305	15.4819	18.6735	16.5605	16.7165	18.9346	18.4705
AT1G12650	15.7392	17.6371	16.3455	22.3941	21.5887	31.0741	34.7271	26.5041	23.1762	75.228	98.5433	85.8384
AT1G12660	0	0	0	0	0	0	0	0	0	0	0	0
AT1G12663	0	0	0	0	0	0	0	0	0	0	0	0
AT1G12665	0	0	0	0	0	0	0.159551	0	0.105637	0	0	0
AT1G12667	0	0	0	0	0	0	0	0	0	0	0	0
AT1G12669	0	0	0	0	0	0	0	0	0	0	0	0
AT1G12670	0	0	0.34665	0	0	0	0	0	0	0	0	0
AT1G12672	2.27739	2.24468	3.44631	0.82761	1.30549	0.597501	2.12195	1.91482	1.47843	1.25966	0.745475	0.855012
AT1G12680	9.23115	7.44182	8.3013	9.24006	9.22309	9.84613	9.19118	11.4074	8.56578	10.4672	9.95109	10.728
AT1G12700	1.29649	1.82253	1.52938	0.884377	0.559964	0.342711	1.62511	1.53448	1.63022	1.06363	1.29381	1.16186
AT1G12710	5.40226	5.18809	5.48168	3.14135	5.47849	3.8002	5.39835	6.12076	4.76051	25.8947	37.9978	28.2957
AT1G12720	0	0	0	0	0	0	0	0	0	0	0	0
AT1G12725	0	0	0	0	0	0	0	0	0	0	0	0
AT1G12730	2.73588	2.70653	2.57817	2.27844	2.38568	1.62027	2.8645	2.57314	2.12485	2.91779	2.73872	3.48017
AT1G12740	0.0282813	0.110803	0.0421892	0.22078	0.315846	0.0711996	0.0868796	0.175807	0.102778	0.445944	0.877499	0.400727
AT1G12750	23.9786	28.48	28.6709	9.30307	9.27861	8.10592	17.2913	18.7558	15.7416	9.13414	9.53545	8.72852
AT1G12760	30.5577	26.1529	28.4149	31.6416	34.1254	39.4659	25.4475	28.3247	27.2687	26.9107	30.2894	27.6412
AT1G12770	22.4225	24.4951	26.7625	25.9674	25.6724	21.9267	22.9377	20.6865	22.9475	26.7492	27.2579	28.6702
AT1G12775	1.70119	1.86979	2.03002	1.80734	1.48922	0.889448	1.6065	1.89553	1.71191	1.74166	1.30965	1.45183
AT1G12780	8.3456	9.41646	9.43582	9.65001	12.188	9.94404	11.771	14.3605	10.336	13.4389	11.8314	13.7407
AT1G12790	1.92613	2.16899	1.54261	1.98707	2.03837	2.4693	3.4427	3.38868	2.69816	4.20912	5.56381	4.39893
AT1G12800	98.1695	119.371	121.843	141.246	127.748	104.911	90.3217	85.7375	85.6477	120.762	131.427	130.447
AT1G12805	0.456809	0.146807	0.111831	0.172768	0.339382	1.8465	0.314958	0.161694	0.313132	0	0	0
AT1G12810	25.658	26.2592	26.5082	29.402	32.5091	31.7309	21.9141	29.7294	28.0211	23.035	22.8882	23.7184
AT1G12820	29.0618	31.1668	34.2241	18.3511	17.4718	14.8983	22.3654	26.5754	24.4674	14.2993	13.9414	13.6369
AT1G12830	16.7819	18.8835	16.671	16.4065	16.3307	18.8722	16.2685	14.4401	15.8743	14.2308	11.7511	13.1726
AT1G12840	104.143	95.7721	106.809	130.863	139.219	126.049	96.3545	100.804	84.3316	124.711	125.351	119.543
AT1G12845	10.6134	11.0107	12.9633	11.2705	12.9847	8.84806	8.15	10.6708	9.3245	12.3172	8.39146	10.5148
AT1G12850	32.2426	28.7178	32.1492	18.2911	14.435	14.4432	24.561	28.4541	31.1308	16.0645	16.0765	17.2887
AT1G12855	0	0.11211	0.227821	0.0426677	0	0	0	0	0	0	0	0
AT1G12860	18.1199	22.967	24.5797	13.8354	11.158	7.51057	18.2084	17.1369	15.9772	9.88469	10.1234	10.3418
AT1G12870	0	0	0	0	0	0	0	0	0	0	0	0
AT1G12880	9.48146	9.3586	5.8386	9.06814	12.7841	15.7767	12.1298	9.19077	7.3398	7.69969	13.5573	8.62262
AT1G12890	0	0.205067	0.156234	0.119196	0	0	0.10896	0.556247	0.074068	0	0.128604	0
AT1G12900	1715.83	2095.36	2375.35	1777.51	1759.06	1094.74	896.387	877.391	1153.94	1040.54	1064.11	982.309
AT1G12910	15.3514	12.9624	14.5034	19.2807	21.5076	20.699	13.6303	13.6829	14.8748	13.9112	16.1022	15.8281
AT1G12920	53.5289	53.0511	54.2792	55.2123	60.7814	54.0816	49.1462	43.4489	44.9662	46.9504	50.6754	46.1075
AT1G12930	6.18447	7.14483	6.63374	5.44446	4.85418	4.47938	7.4828	7.98042	6.82181	8.60196	8.50044	8.68816
AT1G12935	0	0	0	0	0	0	0	0	0	0	0	0
AT1G12938	0	0	0	0	0	0	0	0	0	0	0	0
AT1G12940	0.244758	0.0598518	0.0456108	0.136395	0	0.192289	0.187869	0.190101	0.133132	0	0.036492	0
AT1G12950	0.205928	0.0863379	0.175454	0.131128	0.0656425	0.184961	0.240836	0.274121	0.213475	0.102937	0.140314	0.242809
AT1G12960	0	0	0	0	0	0.499949	0.467267	0	0	0	0	0
AT1G12970	5.11756	4.61418	4.45723	5.59471	5.70933	7.2625	4.55831	5.75017	4.64561	7.08495	7.21863	5.79225
AT1G12980	0.1373	0.312795	0.0681019	0	0.15316	0.114536	0.0469009	0.0475435	0.0329551	0.318746	0	0.161087
AT1G12990	27.4971	19.222	19.5379	20.5427	22.4068	20.9898	23.872	19.9977	22.784	16.4922	19.8663	17.7169
AT1G13000	10.8373	7.42841	6.61931	6.10606	7.59541	8.73838	10.5697	9.81009	8.92256	8.04031	6.844	7.04693
AT1G13010	0	0	0	0	0	0	0	0	0	0	0	0
AT1G13020	27.7622	24.9786	23.3669	16.9986	16.2872	17.7849	21.3826	18.3581	20.7201	14.4444	14.2813	13.8269
AT1G13030	5.35445	5.6628	4.77916	4.95045	4.56059	3.76349	5.28111	4.20249	4.6087	4.77531	5.55031	4.63009
AT1G13040	0.883373	1.34717	0.947642	1.06405	0.867244	0.931416	1.41093	0.769189	0.997194	0.925681	1.73006	1.37241
AT1G13050	2.22764	2.27591	1.7684	2.50024	2.31234	2.49269	2.3873	2.19039	1.831	2.37503	2.61153	3.10859
AT1G13060	82.1742	70.5884	75.277	96.8702	110.301	115.373	74.4972	75.442	83.5317	91.6002	90.7011	88.918
AT1G13070	0	0	0.0250419	0	0	0	0	0	0	0	0	0
AT1G13080	67.8515	64.5275	75.0486	117.605	118.687	107.263	101.183	100.89	106.129	124.565	126.977	121.195
AT1G13090	46.5012	45.1192	49.7029	52.0636	51.5122	51.6064	47.5999	54.3707	47.9878	65.2025	71.9568	67.4594
AT1G13100	5.13708	4.60018	4.30836	3.60622	3.76721	4.41824	3.97249	3.46358	4.72979	3.51284	3.6041	4.01598
AT1G13110	47.2358	42.3232	49.7992	30.3117	32.3796	30.249	31.1304	23.6423	25.1776	13.9748	10.6042	12.9955
AT1G13120	6.05943	7.42212	6.5351	5.60042	5.85302	5.88359	8.27653	7.87889	7.01843	7.84768	9.14709	8.3769
AT1G13130	0.241027	0.324185	0.606395	0.167883	0.10084	0.151508	0.739991	0.717544	0.764937	0.0526996	0.143726	0.142066
AT1G13140	0.334179	0.5555	0.413893	0.227913	0.298259	0.335769	0.632713	0.478165	0.370525	0.23359	0.239327	0.310089
AT1G13145	4.67873	3.11298	5.40097	6.55937	9.22192	6.27807	4.84928	4.03495	2.5575	6.32851	5.57256	6.69485
AT1G13150	0.618552	0.691558	0.658766	0.557988	0.82155	0.259265	0.542556	0.60992	0.662582	0.927573	0.737569	0.729323
AT1G13160	13.2843	15.6554	13.3371	13.6794	10.77	10.4595	13.483	9.61194	12.7161	11.7573	12.6587	11.8754
AT1G13170	7.49709	8.99498	9.33372	6.96251	7.11905	5.30271	8.59877	7.32148	7.23726	7.49873	7.02957	7.85778
AT1G13180	3.64793	4.08706	3.61296	3.07133	3.85248	4.65935	4.01743	4.69792	4.14555	4.9229	4.28169	5.38736
AT1G13190	16.612	13.0989	12.5544	12.8593	10.6257	12.5109	16.745	18.9009	17.154	14.5333	10.9387	12.9843
AT1G13195	4.16979	3.84201	4.52214	10.2667	11.6784	13.2941	6.38597	7.35088	5.40463	10.8299	12.1459	11.2025
AT1G13200	0	0	0	0	0	0	0	0	0.0623771	0	0	0
AT1G13210	10.3774	4.47702	4.80989	4.2555	7.70597	12.0586	6.93075	6.94719	6.42124	6.90512	5.74381	4.45021
AT1G13220	6.59925	7.36531	6.4257	4.73967	3.71332	6.12822	7.45197	6.45422	5.81413	6.50455	7.5677	7.04902
AT1G13230	0.0389948	0.076208	0.203257	0.217572	0.0870035	0.0488934	0.239625	0.0809045	0.225349	0.0680307	0.139831	0.0458446
AT1G13240	0	0	0	0	0	0	0	0	0	0	0	0
AT1G13245	59.2476	60.5216	71.1074	110.641	84.0271	76.9027	60.7571	56.479	62.1533	60.3277	68.364	66.1735
AT1G13250	22.9566	21.7546	22.8988	20.2773	15.7534	15.2888	13.5137	14.8078	14.3005	6.73195	7.00913	7.30385
AT1G13260	15.0644	8.12912	10.1864	14.9376	17.5048	38.567	12.5734	12.5849	13.2204	6.50253	4.69412	5.89743
AT1G13270	13.738	14.7882	15.1512	31.481	31.0072	26.1914	14.6046	12.9076	12.8546	23.6387	25.1793	26.4801
AT1G13280	41.3404	36.2492	41.5522	57.2627	54.0041	59.678	65.5423	92.8515	82.1396	93.3802	71.5812	76.9652
AT1G13290	0	0	0	0	0	0	0	0	0.0340147	0	0	0.055436
AT1G13300	0.0462576	0	0.0344141	0	0	0	0.047406	0.192233	0.0666018	0	0	0
AT1G13310	0.198565	0	0.0591379	0.0443204	0.531632	0.497831	0.162703	0.576847	0.172066	0.138538	0.142432	0
AT1G13320	27.7413	28.1305	28.3884	34.7395	37.944	36.4009	30.2766	28.0709	26.6066	35.4594	36.7109	35.6231
AT1G13330	0.704079	1.37276	1.52545	1.05061	0.916204	1.02459	1.51806	1.16115	0.881863	2.34078	2.40133	2.60564
AT1G13340	10.2547	1.93862	3.4006	14.8226	54.8203	102.957	5.08888	8.96559	6.98026	20.9688	27.006	15.7595
AT1G13350	12.8985	12.8479	11.6539	9.89811	9.7117	11.041	13.0832	12.6481	12.3792	12.76	17.1563	15.0621
AT1G13360	108.508	81.8205	93.1577	170.63	187.534	257.764	111.004	136.403	141.732	174.789	180.896	177.147
AT1G13370	0.326032	0.315948	0.240708	0.980202	0.848142	2.13559	0.111984	0.457507	0.0760026	0	0.396714	0
AT1G13380	21.4668	23.0727	21.8809	27.8028	22.9996	18.3289	20.1684	20.8913	24.7095	22.0312	20.4601	23.5289
AT1G13390	27.2835	21.7744	23.2455	30.0951	29.0762	35.7313	28.6718	36.3955	27.8652	30.041	32.2081	30.1838
AT1G13400	0.0832967	0.566751	0.246755	0.0935589	0.0928875	0.412285	0.513845	0.348817	0.235751	0.143452	0.704872	0.193255
AT1G13410	0.473631	0.260624	0.419293	0.131949	0.396312	0.260547	0.696735	0.582334	0.472534	0.569655	0.317691	0.314113
AT1G13420	0.426295	0.41614	0.563745	0.0529209	0.369857	0.059241	0.679654	0.738319	0.852028	0.32973	0.340423	0.0555452
AT1G13430	0.320367	0.580905	0.374561	0.25561	0.255267	0	0.0938017	0.190174	0.263641	0	0	0.214782
AT1G13440	1092.79	1185.38	1166.26	868.006	874.726	724.118	796.466	752.31	1018.64	687.496	751.705	666.858
AT1G13448	3.39345	4.34113	5.53264	2.12978	0.570213	0.777294	6.39162	7.9462	6.85186	2.36376	1.99796	3.17135
AT1G13450	10.7879	11.52	10.5646	13.9557	14.357	13.084	10.641	12.5978	11.0788	12.6643	13.6789	11.4547
AT1G13460	11.0555	10.4974	11.3965	6.13272	6.29508	5.60007	10.2488	9.75132	9.83269	7.53038	7.50859	5.8575
AT1G13470	63.2496	7.68753	8.25458	13.0389	25.2985	42.6638	55.5066	49.9884	53.8157	21.8918	9.79868	15.3291
AT1G13480	0.0840712	0	0.0625787	0	0.0937855	0.052658	0.0861266	0.261804	0.121287	0	0	0
AT1G13485	0	0	0	0	0	0	0	0	0	0	0	0
AT1G13490	0	0	0	0	0	0	0	0	0	0	0	0
AT1G13500	0	0	0.0371518	0	0.0557291	0	0.051217	0	0	0	0	0
AT1G13510	0	0	0	0	0	0	0.0367544	0	0	0	0.0428732	0
AT1G13520	0	0	0.0668198	1.30384	0.851483	1.68595	0	0.559622	0.452822	0.547385	0.644997	0.316158
AT1G13530	0.100237	0	0.0372688	0	0	0.313159	0.2569	0.156333	0.288119	0.0871524	0.180228	0.0587238
AT1G13540	0.0910066	0	0.0338561	0	0.0507596	0.227771	0.652818	0.189069	0.524312	0.316936	0	0.106782
AT1G13550	0.448155	0.0437612	0.0333471	0	0.199971	0.224375	0.642912	0.465462	0.871684	0.468312	0.160941	0.157784
AT1G13560	33.886	39.8348	37.7693	37.0508	34.6391	35.0714	37.123	37.8772	32.4718	38.9919	39.9324	40.4537
AT1G13570	5.27643	5.85358	5.82165	8.33497	8.64114	9.00469	6.02482	6.06368	5.65782	9.69212	7.50991	7.92563
AT1G13580	5.04458	4.76927	5.22597	2.65475	2.29996	2.18781	4.62944	4.87202	3.60744	3.25027	2.60767	3.03458
AT1G13590	0	0	0	0	0	0	0	0	0	0	0	0
AT1G13600	2.61586	3.5133	0.669178	7.93063	5.83321	5.20211	3.41874	5.07404	4.37858	9.99931	11.2395	9.98532
AT1G13605	0	0	0	0	0	0	0	0	0	0	0	0
AT1G13607	0	0	0	0	0	0	0	0	0	0	0	0
AT1G13608	0	0	0	0	0	0	0	2.79994	0.563609	0	0	0
AT1G13609	0.853201	5.14884	2.89493	2.30555	2.22091	2.35773	2.3664	7.45775	2.38615	0.936911	0.720468	0.307066
AT1G13610	0.0436835	0.128095	0	0.097627	0.536682	0	0.179268	0.454143	0.346792	0	0.415312	0.458401
AT1G13620	0	0	0	0	0	0	0	0	0	0	0	0
AT1G13630	0.579326	0.756593	0.784696	0.588929	0.73821	0.500779	1.2745	1.05538	0.758227	0.828486	0.981555	0.559004
AT1G13635	0.359147	0.525102	0.622409	0.335001	0.139804	0.0745845	0.675606	0.561263	0.513811	0.311374	0.359643	0.139857
AT1G13640	12.268	13.7884	13.5236	47.3353	46.3398	53.5943	12.6726	11.8181	11.3062	14.9054	16.1827	16.276
AT1G13650	136.357	240.862	263.707	74.6568	61.0124	28.0544	120.693	98.5732	94.2207	47.8776	38.3281	50.005
AT1G13660	0	0	0.0313496	0	0	0	0	0	0	0	0.0249917	0
AT1G13670	1.50344	0.538657	0.938107	0.444112	0.264727	0.392137	0.650605	0.993224	0.560966	0.136438	0.573329	0.367627
AT1G13680	0	0.047804	0.109282	0.0547371	0	0	0	0.0509153	0.105647	0.0852011	0.0586945	0.114819
AT1G13690	21.5658	20.9862	21.5025	54.8153	51.5495	68.8695	30.8492	35.6054	35.6257	170.081	217.544	187.962
AT1G13700	4.52904	2.58025	2.27196	0.855755	1.04969	1.39296	3.19828	5.63655	4.04109	1.4283	1.41322	0.893576
AT1G13710	2.40932	2.87438	1.24856	3.47056	2.09796	2.9188	2.4655	1.70352	2.7931	1.9534	2.76774	1.76686
AT1G13720	0	0	0	0	0	0	0	0	0	0	0	0
AT1G13730	23.878	30.3399	28.2161	19.1633	15.8619	11.3423	24.4681	19.3787	17.9142	15.3027	16.7034	15.7203
AT1G13740	3.30117	3.19392	3.10006	6.21218	6.5601	5.3538	2.85156	2.99365	2.86286	11.9547	12.6449	10.7688
AT1G13750	11.3616	3.22683	3.93455	5.30977	9.28083	10.6323	9.7805	8.00167	8.37107	9.81737	7.4012	7.51483
AT1G13755	0	0	0	0	0	0	0	0	0	0	0	0
AT1G13760	0	0	0	0	0	0	0	0	0	0	0	0
AT1G13770	6.94537	6.99346	7.00908	6.47047	8.10196	6.16499	8.77396	7.72488	6.2465	9.45585	7.89775	7.76653
AT1G13780	3.31307	2.71597	3.98982	3.47018	2.61345	2.47977	3.35728	3.39832	2.66614	3.09939	3.07576	3.5075
AT1G13790	1.05872	1.39636	1.19313	1.9961	1.9286	2.17866	1.59087	1.16138	1.44781	2.80376	2.69984	2.24724
AT1G13800	0.52481	0.399797	0.174104	0.497448	0.412067	0.392245	0.516711	0.421747	0.453501	0.375175	0.485494	0.482758
AT1G13810	6.45437	6.58394	6.60519	8.24289	7.95762	7.827	7.21284	7.61672	5.863	6.58536	8.37322	7.22489
AT1G13820	38.0557	41.9059	43.0706	49.7953	51.1692	43.1102	33.384	33.6516	31.4957	46.5274	49.0877	47.8836
AT1G13830	4.51057	0.371852	0.566659	0.514694	1.0231	1.61146	2.19953	2.39769	2.60474	1.18731	0.922575	0.533206
AT1G13840	0	0	0	0	0	0	0	0	0	0	0	0
AT1G13850	0	0	0	0	0	0	0	0	0	0	0	0
AT1G13860	8.20946	8.55757	8.98058	4.78091	4.61101	4.58123	6.82114	7.38664	6.77475	4.63464	4.20602	4.31337
AT1G13870	14.9935	14.0374	15.0657	9.34253	8.70137	7.21512	12.048	11.1667	12.3363	8.01429	8.50163	6.88359
AT1G13880	11.8791	9.25698	9.63465	10.9051	10.5244	11.6143	11.7035	12.6996	11.9719	10.2177	9.51188	9.35601
AT1G13890	0	0	0	0	0	0	0	0	0	0	0	0
AT1G13900	12.7121	12.512	12.5367	11.3799	11.6294	10.7264	12.9095	13.5785	15.8261	11.6114	11.6652	11.9491
AT1G13910	4.74582	3.93832	4.5017	4.2198	2.57682	2.47276	5.11998	5.18781	4.81697	3.80672	3.91863	4.04512
AT1G13920	2.64019	3.02189	2.43058	1.60552	2.30467	2.07552	1.94295	2.62973	1.93186	2.39025	2.82598	3.0867
AT1G13930	1024.36	1015.25	1235.99	1461.09	1238.84	1080.32	536.336	654.833	844.67	551.247	610.625	616.668
AT1G13940	5.38494	5.14479	4.55941	5.45424	4.41858	4.37602	6.02487	5.88396	4.95376	4.48032	4.34827	5.18717
AT1G13950	9.67927	8.15787	10.6069	11.5007	15.884	14.8796	12.3074	11.2035	10.557	11.6101	14.2694	11.2014
AT1G13960	6.96669	5.49002	5.71598	5.35235	5.57456	4.57269	7.24274	8.64064	6.74984	4.90931	5.28991	5.30296
AT1G13970	1.2901	1.36364	1.50106	0.890844	0.94999	1.88386	1.58373	2.37577	1.50044	1.80759	1.78282	1.52283
AT1G13980	8.50951	8.30784	7.8934	9.16462	8.94283	8.5553	9.13151	8.85655	8.70792	9.85025	10.2833	10.8236
AT1G13990	41.3998	9.62493	16.4354	54.439	89.5662	128.461	54.3616	77.1875	69.7077	101.579	107.154	102.126
AT1G14000	47.6306	39.6922	41.0113	31.6485	36.6002	40.3489	40.2739	41.8272	40.7053	31.9231	36.7778	30.9905
AT1G14010	21.1057	15.1033	17.2123	31.5089	47.68	60.2754	25.1313	22.5862	24.0012	35.2327	38.3194	30.9668
AT1G14020	8.10131	7.87503	8.51026	7.16545	8.4981	6.97712	7.68266	7.07427	7.68468	8.57638	7.76159	7.39987
AT1G14030	23.7896	29.2921	28.4445	32.7162	29.9599	22.709	21.1155	18.98	18.0239	24.8018	26.9124	28.5528
AT1G14040	1.08464	0.853858	0.682456	0.568099	0.61696	0.77745	1.00041	0.79136	0.759141	0.820552	0.860441	1.03069
AT1G14048	0	0	0	0	0	0	0	0	0	0	0	0
AT1G14060	18.1053	16.4441	14.803	14.7054	16.2968	18.8543	17.6436	13.1013	13.8967	14.5362	12.6281	13.361
AT1G14070	2.05075	2.42666	2.06363	1.68547	1.20412	1.44486	1.65772	2.68558	1.82186	1.50776	1.84778	1.52413
AT1G14071	0	0	0	0	0	0	0	0	0	0	0	0
AT1G14080	0.118853	0.0290667	0.0443014	0.0993357	0.0994503	0.112079	0.060814	0.30765	0.12935	0.155939	0.0708653	0
AT1G14090	1.47789	1.74752	1.34447	2.49416	1.76275	1.92969	1.70174	1.92971	1.9468	1.81958	2.28171	1.46772
AT1G14100	0.283312	0.415439	0.263821	0.276485	0.276559	0.133354	0.290072	0.146843	0.205003	0.371093	0.211459	0.125041
AT1G14110	0	0	0	0	0	0	0	0	0	0	0	0.0459566
AT1G14120	0.921111	0.331228	0.39663	0.216695	0	0.484906	1.59016	3.17455	2.30102	2.10857	0.580872	0.966137
AT1G14130	4.59005	3.11979	3.89299	5.12273	4.89789	4.75299	4.04729	7.74425	5.04346	7.588	3.19721	3.94057
AT1G14140	11.4373	9.34167	11.4645	11.0384	12.2521	11.3957	9.55601	10.8449	9.37623	9.89975	9.90548	10.6846
AT1G14150	127.488	152.869	192.106	103.393	100.746	80.8392	101.828	98.4346	131.84	88.3924	94.7634	97.9535
AT1G14160	0	0	0	0	0	0	0	0	0	0	0	0.0781606
AT1G14170	1.78368	1.3251	1.28409	2.29558	2.70856	3.35259	2.35426	2.42881	2.33451	2.12679	1.74826	2.00457
AT1G14180	3.55905	5.07484	3.66208	2.75911	2.83914	2.55391	3.29649	3.05595	2.74897	3.31653	2.10409	3.51223
AT1G14182	0	0	0	0	0	0	0	0	0	0	0	0
AT1G14185	0.124711	0.213459	0.209146	0.243261	0.104351	0.039184	0.19146	0.226039	0.203449	0	0.148772	0.257193
AT1G14190	1.09935	1.39691	1.00992	0.613174	0.449695	0.413817	1.46341	1.25388	1.24554	0.575781	1.35705	0.948487
AT1G14200	26.7154	13.0294	18.1135	280.679	303.257	450.088	12.6407	14.5025	19.8908	54.4521	63.8475	61.0727
AT1G14205	4.04549	2.52277	3.26715	46.937	47.4209	41.5656	9.5652	9.38153	6.41514	32.5893	35.9278	31.6454
AT1G14210	11.3794	11.3504	10.0986	18.9383	16.5063	18.4739	18.7834	15.597	19.2365	21.002	20.7737	21.0602
AT1G14220	0	0	0	0	0	0	0	0	0	0	0	0
AT1G14225	0	0	0	0	0	0	0	0	0	0	0	0
AT1G14230	8.88085	7.09832	7.16204	6.3384	6.08737	6.82526	10.2162	11.6577	9.858	9.9532	8.27007	9.27476
AT1G14240	0.379748	0.312714	0.424545	0.0712564	0.211826	0.361599	0.486016	1.04896	0.93502	0.335383	0.339799	0.489726
AT1G14250	35.3202	22.9418	49.3337	77.7425	75.8331	35.6592	24.8278	137.458	91.1444	142.29	54.188	74.3692
AT1G14260	1.43567	0.357542	0.356299	0.269747	0.408274	0.560577	1.27409	0.910316	1.55793	0.983815	0.810542	0.525618
AT1G14270	32.7816	44.3215	47.125	55.5214	52.9608	45.9437	39.9392	38.8955	33.5637	49.2026	53.7583	52.0677
AT1G14280	48.1063	51.1952	59.382	56.968	48.1799	30.7291	56.331	52.2754	54.6548	46.9244	49.0355	45.3693
AT1G14290	14.9702	16.6423	16.2298	23.9539	19.3332	18.3697	15.924	14.133	16.4471	16.027	14.9899	18.6636
AT1G14300	9.23661	8.97444	8.89291	12.9191	12.2583	14.5043	9.66449	8.88122	8.27425	10.4483	10.4716	10.1077
AT1G14310	13.8926	12.166	14.6559	16.9818	18.7642	13.9638	13.98	14.0665	10.8361	20.3985	18.9234	17.0759
AT1G14315	0	0	0	0	0	0	0	0	0	0	0	0
AT1G14320	452.978	460.531	446.885	630.007	599.278	551.966	342.095	313.612	349.136	425.726	427.369	429.105
AT1G14330	4.86091	4.37158	4.56469	4.34133	4.37728	4.84718	4.77031	4.77257	5.59903	3.84744	3.7909	3.14667
AT1G14340	12.5544	9.8932	11.9254	8.59512	9.20755	10.0079	10.9967	14.6249	12.3576	7.36118	9.36248	9.58421
AT1G14345	178.109	233.298	236.016	119.34	108.521	76.7975	147.359	140.216	167.118	82.7206	89.1426	85.5311
AT1G14350	5.57005	7.04723	6.46408	4.57962	2.89354	3.56386	6.28127	4.18845	5.00195	4.58767	6.12507	4.37649
AT1G14360	22.2973	11.5816	13.6287	163.044	231.738	279.159	29.7361	27.0698	27.6527	134.585	152.83	121.588
AT1G14370	7.89844	2.33278	3.34766	10.4607	17.5202	37.568	7.16443	7.92353	8.24281	7.79987	7.90693	6.75328
AT1G14380	12.6124	12.9264	11.8842	10.7282	7.97459	8.14625	11.6485	12.1917	12.0836	11.1556	10.2287	9.63745
AT1G14390	0.653499	0.616921	0.800986	0.285831	0.156242	0.294019	0.763872	0.67575	0.509555	0.122719	0.194509	0.275702
AT1G14400	90.7662	78.0465	84.5828	131.732	135.779	158.266	121.829	133.935	124.643	146.843	159.967	156.498
AT1G14410	29.4022	31.7574	27.7121	42.9724	41.5227	34.4221	29.2333	24.8512	21.5191	41.695	40.9328	41.6181
AT1G14420	0	0.0894329	0.0227178	0.0339666	0	0	0	0.0315606	0.0884177	0	0	0
AT1G14430	3.35102	4.09251	5.03804	2.65771	2.06378	1.51815	3.01699	2.10829	2.84372	1.07957	0.734734	0.854131
AT1G14440	4.9499	8.58313	7.04553	7.37184	7.02254	6.59808	6.99512	5.77954	6.48465	4.9992	5.42678	4.61332
AT1G14450	74.0464	72.0027	77.9097	95.4162	89.3865	95.2822	56.082	57.6994	81.8255	68.6773	70.9766	70.6078
AT1G14455	0.25607	0.123792	0.0943058	0.144761	0	0.15636	0.132149	0.135289	0.532487	0	0.156565	0
AT1G14460	5.61639	6.45315	5.9317	3.54021	2.84861	2.52961	4.79199	4.36769	4.12633	2.85786	2.72864	3.05669
AT1G14470	0.268861	0.62436	0.225377	0.524624	0.262456	0.168827	0.206424	0.208951	0.365086	0.587252	0.361046	0.554063
AT1G14480	0.388107	0.72433	0.47312	2.24296	2.45702	10.3633	2.1313	1.35394	1.87811	0.824153	1.46472	0.895501
AT1G14490	0.947959	2.07425	1.58044	0.975399	1.05715	1.07662	1.05546	1.56994	1.45617	0.408649	0.76314	0.642301
AT1G14500	0	0	0	0	0	0	0	0	0	0	0	0
AT1G14510	26.2802	26.2122	23.5801	31.784	30.4644	29.1545	26.0901	25.0142	23.648	30.3317	30.1099	27.1851
AT1G14518	0	0	0	0	0	0	0	0	0	0	0	0
AT1G14520	2.06578	0.839783	1.82763	2.85377	2.08982	2.76405	1.11287	2.01681	1.08626	0.985308	0.62621	0.608587
AT1G14530	3.08063	3.357	3.16574	3.09149	3.98436	3.32838	2.92792	2.95044	3.05573	3.18824	5.50461	4.55875
AT1G14540	0	0	0.0700508	0.420829	0.525222	2.17905	0.0965128	0.146776	0.0677653	0.163897	0.225581	0.386534
AT1G14549	0	0	0	0	0	0	0	0	0	0	0	0
AT1G14550	0	0	0	0	0	0	0	0	0	0	0	0
AT1G14560	8.81457	8.70936	8.82757	6.31904	6.22832	7.35242	8.32859	8.12213	7.65439	7.35095	6.55148	6.68636
AT1G14570	26.7017	26.2941	26.9696	27.377	27.6263	30.1236	25.0553	25.277	23.5448	22.5662	26.0427	26.5519
AT1G14580	28.4804	29.5773	29.5054	17.7851	19.8413	17.5868	22.8775	26.5815	22.6711	17.731	19.5754	21.2685
AT1G14590	7.22286	8.25839	8.79144	12.2385	12.8445	10.3773	9.5326	9.61534	8.70206	16.2905	16.0115	15.9673
AT1G14600	3.37679	3.09965	3.32587	1.2366	1.37611	0.888729	2.33306	2.70906	2.17805	0.899474	0.546943	0.530235
AT1G14610	32.0638	33.7638	32.4131	35.2632	31.1352	31.6778	30.3296	26.6076	25.2042	32.882	34.3439	36.2283
AT1G14620	13.2957	14.9528	13.5385	21.5499	22.1437	21.5876	12.8398	13.4768	10.9293	21.0704	22.1958	21.9265
AT1G14630	2.83915	4.44846	2.86349	5.39994	5.5408	3.71321	4.53898	3.87698	3.74643	2.5839	3.80923	3.11469
AT1G14640	1.23553	1.60492	0.974919	1.45501	1.24596	1.31684	1.89558	1.69541	1.46948	1.58227	2.03695	1.20674
AT1G14642	0	0	0	0	0	0	0	51.6645	0	0	0	0
AT1G14650	20.6139	22.4733	20.8007	23.1681	19.9306	21.451	22.3872	20.4855	23.3009	20.6216	20.8179	20.6251
AT1G14660	1.83114	1.66737	1.62104	2.18102	1.55505	1.56527	1.95696	2.56609	1.60974	2.03273	2.62504	2.23932
AT1G14670	69.0611	63.11	61.3186	57.7287	61.6371	61.5008	53.1293	49.0491	55.9423	52.5475	51.4155	48.7508
AT1G14680	0.573695	0.698003	0.6914	0.241228	0.559839	0.356166	0.441932	0.449375	0.510142	0.247834	0.518606	0.0834785
AT1G14685	14.8964	14.8577	12.9831	21.7488	20.8773	20.4359	14.6674	14.88	14.0077	18.2408	20.7906	18.9584
AT1G14686	0	0	0	0	0.0654432	0	0.12039	0.0611134	0.0419935	0.101773	0.0704838	0
AT1G14687	1.90225	2.54359	1.99677	1.33459	1.32585	1.17833	0.733162	0.994911	1.2923	0.546644	0.382871	0.82851
AT1G14688	0	0	0	0	0	0.135579	0	0	0	0	0	0
AT1G14690	14.6464	16.9294	14.8311	14.1981	11.8711	11.7982	16.6857	17.3325	15.0788	16.4295	16.6213	14.6009
AT1G14700	17.9713	25.093	25.4457	16.7006	15.9643	8.98252	16.6806	15.2519	14.3549	10.1902	12.1606	11.6945
AT1G14710	22.9545	24.8422	20.9579	24.0263	22.1162	21.4294	21.3378	18.9701	21.7733	22.4839	24.2742	24.0153
AT1G14720	14.4419	16.0645	17.8964	14.1652	11.8269	8.83735	19.0278	17.9362	18.9106	9.96823	9.53589	11.081
AT1G14730	2.56575	3.46779	2.25255	2.41447	1.69107	1.52657	2.99115	3.15813	3.8403	2.73127	2.80177	3.6804
AT1G14740	19.0246	15.8473	17.0007	21.7963	25.2084	47.6303	17.2686	18.2039	17.6415	16.048	17.1554	15.501
AT1G14750	0.462322	0.589751	0.318762	0.391471	0.46927	0.638666	0.488224	0.285668	0.364525	0.879582	1.55282	0.770661
AT1G14755	0	0	0	0	0	0	0	0.172524	0	0	0	0.183752
AT1G14760	0.742173	0.358972	0.273472	1.2529	0.413663	0	0.190899	0.665199	0.171938	0.867569	0	0.283547
AT1G14770	2.83881	2.90239	3.3898	2.80507	1.87147	1.9049	3.07083	2.27246	2.85204	1.80452	2.19413	2.35339
AT1G14780	0.526679	0.187483	0.392911	0.18659	0.400657	0.512604	0.29384	0.519921	0.66186	0.293661	0.256558	0.339296
AT1G14790	8.76044	4.39687	3.93237	4.57612	5.72673	5.46826	7.64436	7.61042	7.10101	5.96069	7.12872	6.72245
AT1G14800	0	0	0	0	0	0	0	0	0	0	0	0
AT1G14810	49.7161	55.3219	53.1106	73.4649	64.9912	55.6724	47.3455	38.7746	39.5232	60.4864	57.401	57.9661
AT1G14820	7.66623	6.55394	7.2793	6.53466	6.79378	8.03958	8.79999	8.82976	8.97799	8.55682	8.61945	8.25216
AT1G14830	27.2288	31.4768	32.1851	26.2347	26.9463	26.5541	29.3175	28.1509	26.0886	24.8131	26.6345	27.6076
AT1G14840	18.7124	20.9831	22.5318	11.8167	10.527	7.09282	19.2331	16.8267	17.4215	11.8949	12.5198	11.497
AT1G14850	6.55305	7.79659	5.97406	7.11498	6.73593	7.59272	7.58549	6.27043	7.27927	7.66655	8.00699	7.59221
AT1G14860	0.207037	0	0.076962	0.0578664	0.11547	0.193951	0.265347	0.21534	0.0371652	0.629733	0.372411	0.181848
AT1G14870	1.88493	0.523071	0.797063	5.14658	6.40563	29.931	6.83293	3.66973	6.58536	6.63452	3.47802	3.01374
AT1G14880	558.965	20.2373	30.9018	78.4826	642.808	831.694	315.347	273.978	386.281	279.209	334.754	220.058
AT1G14890	15.2836	18.3583	14.8538	20.384	16.3961	13.3758	20.4745	22.4905	27.1767	11.2133	13.1681	18.8107
AT1G14900	8.63026	13.2458	9.05354	10.3104	8.26023	8.50515	8.07611	6.07333	8.68242	6.06949	8.12512	8.38313
AT1G14910	16.1391	15.2971	13.8284	29.7637	29.4031	36.6653	23.0928	24.5895	24.4209	26.3746	30.8733	28.0145
AT1G14920	21.325	20.147	21.3511	15.0416	12.8072	10.1556	18.8021	15.5835	18.1898	8.40827	7.18919	8.99707
AT1G14930	0	0	0.276556	0.105147	0	0	0	0	0	0	0	0
AT1G14940	0	0	0	0	0	0	0	0	0	0	0.117063	0
AT1G14950	0	0	0	0	0	0	0	0	0	0	0	0
AT1G14960	0	0	0	0	0	0	0	0	0	0	0	0
AT1G14970	2.20501	2.90491	2.06031	3.27615	2.46007	2.80969	2.97849	3.34828	2.75214	4.11495	3.61082	3.25857
AT1G14980	146.03	133.307	134.393	788.658	819.082	995.488	145.653	136.411	168.032	244.391	252.584	241.053
AT1G14990	11.1869	8.76491	11.2904	12.1218	10.0744	11.7581	12.8076	16.0509	12.9662	15.8945	15.6852	15.1399
AT1G15000	11.751	14.061	11.9774	8.27804	6.84878	5.90537	6.13256	7.10901	7.75886	5.65311	5.44546	7.22047
AT1G15002	0.166699	0.160451	0.122219	0	0.185741	0.60392	0	0	0	0.280239	0.205825	0.188659
AT1G15010	1.02323	0.564124	0.859464	2.1542	5.70184	15.6264	0.453302	1.24025	0.904328	2.47201	0.897844	2.33002
AT1G15015	0.225356	0.0730865	0.167064	0	0	0	0.154355	0	0.0533531	0	0	0
AT1G15020	8.32761	7.75858	7.39024	4.97721	5.66558	4.88754	7.44194	8.70461	7.44313	5.34229	4.82884	5.72586
AT1G15030	31.6025	29.3494	30.2321	17.6726	18.6777	18.3304	26.2527	27.2238	25.5769	19.4318	20.3002	19.5651
AT1G15040	0.197583	0.0730406	0	0.132438	0.399983	0.0495619	0.234105	0.116413	0.108622	0	0.0476832	0.0466799
AT1G15045	0	0	0	0	0	0	0	0	0	0	0	0
AT1G15050	0.2738	0.132225	0.302183	0.309968	0.152587	0	0.565616	0.14492	0.283521	0.232138	0.167782	0.156296
AT1G15060	17.2994	18.3375	19.3952	16.6805	15.654	15.3896	17.8783	20.8436	20.1627	14.2476	17.7282	16.3891
AT1G15080	2.00722	2.56984	2.32339	1.44465	1.24394	1.22834	1.78252	2.13097	2.18525	2.17532	2.13568	1.51817
AT1G15090	0	0	0	0	0	0	0	0	0	0	0	0
AT1G15100	30.5643	22.7075	26.6652	36.0252	28.1071	27.3513	19.1137	21.5678	27.0124	20.187	27.5375	24.1844
AT1G15110	2.56576	2.68311	2.19861	3.61502	3.88254	4.33813	3.01795	3.35876	3.44537	5.00475	5.69694	5.32018
AT1G15120	126.948	124.718	128.669	163.467	205.245	187.333	130.965	130.885	124.428	175.102	176.689	152.154
AT1G15125	7.52705	3.12224	3.13044	4.46169	1.19044	5.1151	1.32517	0.760214	1.24776	1.75511	0.809234	2.49645
AT1G15130	21.6886	18.3457	18.5918	23.4415	28.1115	31.7884	23.6027	25.443	23.4958	24.6475	27.5807	27.5307
AT1G15140	81.1568	87.9285	91.5924	118.269	107.345	94.3016	71.0847	73.1976	79.2247	82.1502	93.2474	95.4091
AT1G15150	0.623094	0.994141	1.24636	0.804365	0.695148	0.659131	0.436399	0.577606	0.308871	0.171954	0.391375	0.193139
AT1G15160	0.56811	1.29548	1.15645	0.38031	0.591525	0.522544	0.969646	0.314244	0.574844	0.528777	0.497836	0.801758
AT1G15165	0.230138	0.785341	0.897635	0.836914	0.898434	0.717404	1.59356	1.25818	1.15361	1.09814	0.898247	0.672621
AT1G15170	3.41433	3.30837	5.56072	4.05262	2.46893	3.57545	2.87984	3.20912	2.49796	2.04515	2.75339	3.38985
AT1G15175	3.45698	3.96061	4.15652	7.15491	8.05316	4.47636	4.6574	4.0962	4.30705	4.50669	4.26487	6.96458
AT1G15180	27.9236	31.6022	33.1007	37.6468	29.0121	23.0182	21.6402	21.9811	22.1688	21.6743	27.4028	26.0912
AT1G15190	0.151637	0.34526	0.187923	0.621498	0.451056	1.13684	0.2591	0.525598	0.254202	0.61519	0.787733	0.947468
AT1G15200	23.7903	25.7344	23.7376	30.2259	26.8104	32.6979	28.9066	24.8877	24.9508	30.433	33.8612	32.0683
AT1G15210	0.0878157	0.0860984	0.0902232	0.0853935	0.0734923	0.0832803	0.20187	0.203797	0.192858	0.0386192	0.0390844	0.013016
AT1G15215	3.56793	4.59103	3.69902	4.83668	4.40434	4.1219	4.72751	4.50612	4.39951	6.38555	5.18921	5.75714
AT1G15220	3.25667	3.76322	4.43725	3.64667	3.04997	3.56043	3.10484	3.94284	3.46381	3.33341	3.18803	4.33482
AT1G15230	16.4017	14.7476	17.4375	25.0336	27.0212	29.9867	14.3288	18.5902	17.2201	18.1997	19.1427	20.3239
AT1G15240	9.66965	10.0425	9.57173	10.6872	11.3022	12.685	10.8375	11.2641	10.9545	14.2361	17.8797	14.8274
AT1G15250	23.2508	28.9497	23.7414	26.8354	25.5934	25.8239	22.5457	18.4085	26.6702	19.6752	21.6718	27.8015
AT1G15260	49.8388	59.1132	63.535	21.3867	18.6143	11.7069	38.5978	41.0926	41.5356	10.7262	11.4083	12.53
AT1G15270	205.985	201.774	209.639	225.666	253.187	249.276	181.672	188.609	133.212	251.639	215.048	220.205
AT1G15280	20.2958	22.7566	19.8977	21.609	21.5802	22.6283	20.062	20.1395	21.1639	20.0347	21.9423	20.5222
AT1G15290	57.307	65.6903	60.8138	33.6108	27.1883	22.429	54.4173	55.374	55.9537	25.3985	23.7858	25.6981
AT1G15300	1.02347	0.907884	1.41261	0.773529	0.474023	0.316635	0.927961	0.937737	0.647701	0.542175	0.597154	0.479632
AT1G15310	0.762297	0.931911	1.20729	0.708122	0.885892	0.758321	1.23537	1.25022	1.17416	0.944028	0.757919	1.01045
AT1G15320	0	0.0505532	0.0385212	0	0	0	0	0	0.0372032	0	0	0
AT1G15330	0.0975573	0	0.0362784	0.436083	0.217647	0.0609818	0.0500005	0.202815	0.0350741	0.0848556	0.05845	0.171531
AT1G15340	74.2659	75.439	79.4414	83.856	74.3945	85.4129	70.9509	75.0412	77.5378	72.3041	78.6284	75.4227
AT1G15350	8.77103	9.69615	10.0218	11.6418	8.81165	8.71422	11.8499	12.9636	9.57024	11.8845	9.44795	9.28547
AT1G15360	0	0.0736646	0.0561283	0	0.084442	0	0.0777975	0	0.053764	0	0	0.176072
AT1G15370	40.4921	42.7619	42.2538	43.2852	45.4551	41.0265	39.8842	39.7921	41.4193	40.2522	37.4982	37.7248
AT1G15380	0.145399	0.0707511	0.380309	0.137682	2.26315	0.153157	0.252401	1.15347	0.836273	0.125587	0.147835	0.169205
AT1G15385	0	0	0	0.180455	0.177059	0	0.822081	0.168952	0.108585	0.535442	0.195811	0.360472
AT1G15390	23.0469	23.9197	26.2089	31.2766	32.9649	25.8916	19.5423	20.2784	19.477	30.6464	26.976	29.6463
AT1G15400	53.4876	39.2083	46.3602	51.5915	55.7467	60.8458	43.4624	51.5791	51.3995	40.9131	43.3534	42.431
AT1G15405	21.7375	25.312	21.6129	15.8531	20.9519	21.3333	12.8649	22.5253	19.1522	13.5227	16.0711	15.971
AT1G15410	12.5019	14.9899	17.7594	43.6432	30.3995	28.1374	38.4502	44.5125	41.2464	115.335	144.395	134.893
AT1G15415	0	0	0.526567	0.807248	0	0.641947	0.368784	0.767802	0.762255	0.619583	0.447055	0.619965
AT1G15420	18.5956	19.3231	16.0166	19.2022	18.1569	18.616	18.6358	14.3033	13.2332	18.1241	16.4284	14.6788
AT1G15430	6.81128	6.08818	6.28894	9.78232	12.5945	24.7622	8.15427	9.39052	8.44681	10.1267	13.5079	10.7803
AT1G15440	9.2595	10.653	8.70804	9.48241	8.22926	8.38399	8.87899	6.80246	8.52351	8.28493	8.85239	8.8248
AT1G15450	0	0	0	0	0	0	0	0	0	0	0	0
AT1G15460	0	0	0	0	0.0247268	0.0279283	0.0226642	0.0458214	0	0.0388558	0.0263771	0
AT1G15470	11.5787	11.66	11.0261	9.84488	10.3247	10.8624	9.72117	9.68347	11.0079	10.0303	10.5458	9.72213
AT1G15480	3.45089	3.10438	3.04712	3.50407	3.65203	4.37657	3.78971	2.80865	2.87792	4.84462	3.41545	4.55323
AT1G15490	3.77175	4.09212	4.30248	3.83093	4.07893	3.39105	3.69813	4.07684	3.44118	5.93966	7.10858	5.83355
AT1G15500	98.4183	122.846	122.379	126.016	98.8325	90.0964	77.6583	75.0798	85.7174	82.3414	86.7921	86.7329
AT1G15510	4.3675	4.37475	4.20819	5.69952	4.0314	3.20453	4.28297	3.71295	4.48617	4.42348	4.60486	4.78913
AT1G15520	2.77211	0.609927	0.39144	3.04433	1.30307	2.55309	0.880884	1.666	1.07063	1.32472	1.5155	1.24238
AT1G15530	5.76955	5.14462	4.765	5.01539	6.07612	7.32818	4.41335	4.71497	5.13174	4.24824	4.24086	5.05824
AT1G15540	0	0.0615039	0	0	0.0704042	0.0785783	0	0.0658092	0.0450847	0	0	0
AT1G15550	10.6274	12.1948	12.3339	20.8491	24.318	15.0614	7.72568	12.2657	11.2843	16.1332	23.1091	21.316
AT1G15560	0	0	0	0	0	0	0.0335227	0.0339296	0	0	0	0
AT1G15570	5.5525	7.62227	5.99879	7.60671	7.07982	7.34066	7.07285	6.80309	6.49939	8.08133	7.56455	7.35102
AT1G15580	3.41688	4.4122	2.77317	8.35299	4.57111	5.72645	3.52241	2.99997	4.21146	6.80469	4.1632	5.76056
AT1G15590	0	0	0	0	0	0	0	0	0	0	0	0
AT1G15600	0	0	0	0	0	0	0	0	0	0	0	0
AT1G15610	0	0	0	0	0	0	0	0	0.0602589	0	0	0
AT1G15620	0	0.136932	0.104337	0	0.0784365	0.0873613	0	0	0.200252	0	0	0.0819036
AT1G15630	0.275318	0	0.0409211	0.123181	0.122838	0.13742	0.112948	0.229244	0.35529	0.382451	0.0660867	0
AT1G15640	0.0551917	0	0	0	0	0	0.0566059	0	0	0	0	0
AT1G15650	0	0	0	0	0	0	0	0	0	0	0	0
AT1G15660	4.45099	4.52997	4.04123	3.9294	3.08246	3.50943	5.00029	3.30924	3.76832	4.03676	3.54894	3.34265
AT1G15670	2.39419	0.838356	1.19788	3.02911	4.3852	5.69582	2.96361	3.22291	2.99896	3.86893	3.75563	4.20529
AT1G15680	0	0	0	0	0	0	0	0	0	0	0	0
AT1G15690	346.196	416.411	432.217	298.945	237.132	184.629	262.202	258.438	316.358	198.333	207.729	216.348
AT1G15700	5.02464	5.60086	5.36975	3.5716	4.48404	3.41894	4.02568	4.5553	3.70064	3.87399	4.81291	4.1698
AT1G15710	21.9463	25.1677	26.1613	28.6256	26.7551	19.1943	19.309	22.8268	19.8686	19.1615	23.2083	19.6922
AT1G15720	2.2002	1.77949	1.89281	1.81996	1.98901	2.0459	2.05895	2.28194	1.64499	2.18465	1.9039	2.63214
AT1G15730	30.0189	33.5961	31.0382	34.1248	31.083	23.2808	33.4973	31.196	26.7874	39.298	41.5647	39.0476
AT1G15740	24.9081	19.0366	19.332	28.6668	32.389	35.9162	28.5946	34.5804	28.3745	38.3153	41.9826	39.0589
AT1G15750	39.6962	38.5546	35.892	35.6169	34.6477	38.7332	41.1494	41.7583	41.3734	34.9859	39.9174	38.0712
AT1G15757	0	0	0	0	0	0	0	0	0	0	0	0
AT1G15760	2.50613	4.96663	5.27962	3.36894	4.12415	4.09113	3.32324	3.02101	2.49155	2.64409	4.9507	3.15002
AT1G15770	0	0.0628315	0	0	0	0	0	0	0	0	0	0
AT1G15772	0.0642347	0	0	0	0	0	0	0	0	0	0.0772744	0
AT1G15780	12.5878	11.2364	12.0162	9.44184	7.86324	9.41783	13.6013	15.4633	14.4627	17.6309	22.7881	20.9068
AT1G15790	14.2717	3.59092	3.29331	7.71833	16.8255	21.3138	15.9591	11.1299	9.72054	13.7025	13.0606	11.2135
AT1G15800	1.38624	1.02745	1.23618	1.79876	2.16473	2.90572	1.70616	2.19326	1.74884	2.21427	1.66392	0.908118
AT1G15810	12.7992	12.8419	13.4467	13.2649	11.4457	13.263	13.718	13.297	13.1186	14.4826	14.7188	12.8691
AT1G15820	4216.96	4659.64	5129.9	5802.7	5402.59	4886	1591.11	1646.74	3663.88	2084.98	2097.15	1996.93
AT1G15825	16.9925	15.891	17.9503	23.4632	17.3541	13.6932	10.749	9.6864	11.3448	12.2444	10.9271	11.6062
AT1G15830	12.1222	14.4996	13.6123	16.8537	15.955	12.0855	7.20586	7.4964	9.45066	8.60808	7.90607	7.64455
AT1G15840	0	0.0649341	0	0	0	0.165817	0.0684492	0	0	0	0	0.07773
AT1G15850	0	0	0	0	0	0	0	0	0	0	0	0
AT1G15860	26.0119	24.4147	29.2394	33.2006	37.5425	37.4171	37.4302	38.374	33.982	58.2939	73.8304	64.5401
AT1G15870	1.47761	1.49996	0.548611	1.7922	1.37338	1.15014	0.947694	0.834155	0.660074	1.28043	0.888175	1.79721
AT1G15880	19.8836	16.6845	17.8388	24.5066	26.7696	30.9623	20.5544	19.7428	19.5964	29.8066	35.7814	33.5972
AT1G15885	4.37374	6.83533	5.65001	6.15911	7.89961	6.95275	7.48607	4.00266	6.10365	9.67904	10.3874	10.1175
AT1G15890	1.17911	0.275852	0.459869	0.68519	1.08	1.71005	0.899528	0.690704	0.886131	0.463456	0.334752	0.49981
AT1G15900	1.07639	0.338398	0.515272	0.417742	0.797079	0	0	0.394468	0.670701	0	0.46021	0
AT1G15910	8.61337	9.0356	7.72297	7.6787	5.31288	7.3631	7.24978	6.32155	6.82991	5.90143	5.666	6.50421
AT1G15920	9.46676	8.2908	10.6303	11.5016	11.3239	12.7447	8.84435	11.184	9.80562	7.77464	8.94734	9.18185
AT1G15930	196.075	198.634	172.756	276.984	258.41	243.981	154.55	146.072	174.085	200.861	202.691	214.257
AT1G15940	9.04809	10.7092	8.89823	9.23919	8.06646	12.5157	11.0911	10.9005	10.5169	16.9517	21.2087	20.7532
AT1G15950	262.066	255.11	274.262	172.989	155.979	162.904	185.484	198.138	227.411	119.699	135.089	136.082
AT1G15960	5.21364	7.83269	5.92285	4.0804	3.5454	4.63059	6.50344	7.78529	4.7498	4.71012	7.67877	3.77505
AT1G15970	10.7566	10.2942	11.4127	23.0341	22.4643	23.8111	13.1927	15.7313	14.113	26.137	27.2397	27.7348
AT1G15980	172.623	192.384	218.957	232.357	217.587	167.108	175.157	171.85	178.083	217.952	242.511	232.625
AT1G15990	0.0247261	0.0968104	0	0	0	0.0622719	0.050585	0.0767258	0.107896	0.129958	0.0883454	0.0583923
AT1G16000	23.0488	16.9221	21.0619	27.2368	30.0527	29.2428	22.3861	22.3312	26.063	26.9633	23.175	24.3812
AT1G16010	26.5574	23.5041	24.5253	21.1956	19.6769	22.8432	23.0814	25.0369	21.6565	18.436	16.7001	18.7371
AT1G16020	12.8725	13.1505	15.4753	11.7205	9.21857	8.92001	13.4366	13.1569	13.1508	9.76702	11.3442	9.90575
AT1G16022	1.0921	0.174888	0.799239	0.414787	1.62208	1.75073	0.662215	0.777613	0.615331	0.91379	2.03016	2.25589
AT1G16025	0	0	5.6138e-05	0	0.000201883	0	0.184052	0.000172902	0	0.000218341	0	0
AT1G16030	2.50788	2.9378	2.85704	2228.56	2241.52	3997.95	175.85	229.923	263.277	2251.56	2381.81	2061.26
AT1G16040	9.16701	7.54182	8.34343	43.3896	43.636	69.9009	19.9075	22.7418	19.0615	72.9609	102.12	80.3559
AT1G16060	7.29739	6.84879	9.97948	4.04643	4.98968	3.05945	4.50814	5.24326	4.75112	3.111	2.64791	3.19958
AT1G16070	0.632215	1.27625	0.501957	1.97628	1.55158	1.47831	0.689636	1.225	0.942428	3.3793	2.8739	3.16745
AT1G16080	128.9	146.073	160.9	157.816	148.228	133.322	106.177	107.336	121.003	118.311	133.386	127.599
AT1G16090	3.32514	3.37408	3.34249	1.20546	2.16778	5.02921	3.14131	2.95919	3.01989	3.53656	5.27056	2.02819
AT1G16100	0	0	0	0	0	0	0	0	0	0	0	0
AT1G16110	4.64094	1.96912	1.92939	2.18941	2.76166	4.98528	4.58796	4.82058	4.08752	3.13858	2.49878	2.42878
AT1G16120	0	0	0	0	0	0.0301531	0.0244867	0	0.0174174	0	0.057013	0
AT1G16130	0.384597	0.0991202	0.166185	0.720834	1.03892	4.67086	0.269068	0.29285	0.383574	0.390611	0.40937	0.191473
AT1G16140	0	0	0	0	0	0	0	0	0.0183609	0	0.0300795	0
AT1G16150	0.0222866	0	0	0	0.0497323	0.112339	0.0683768	0.184324	0.0649089	0	0.07958	0
AT1G16160	0.049298	0	0	0	0	0	0	0.0509903	0.0358544	0	0	0
AT1G16170	16.5128	18.5828	18.9977	11.218	12.5287	9.63128	12.8749	17.7496	15.7958	6.20012	6.63919	6.09432
AT1G16180	81.2873	59.5764	70.8236	105.999	104.455	124.836	73.9404	82.9852	85.9733	90.7393	94.5054	88.7466
AT1G16190	15.2622	14.7621	14.8352	18.2874	14.6434	14.2678	14.0798	10.5548	11.3625	15.9903	16.896	18.218
AT1G16210	54.8485	48.865	55.4021	56.7916	62.5286	76.8738	46.7404	55.0157	55.2567	43.4304	57.8375	52.8594
AT1G16220	1.08792	1.86987	1.50874	2.63677	2.46921	2.39997	2.26658	2.25648	1.78981	4.84528	4.88584	5.25078
AT1G16225	0	0	0	0	0	0	0.106797	0	0.218041	0	0	0.119552
AT1G16230	0	0	0	0	0	0	0	0	0	0	0	0
AT1G16240	35.1257	28.3855	32.4709	47.9321	54.5268	67.3632	34.003	37.0105	34.5759	42.4891	43.9525	42.1968
AT1G16250	3.82438	4.0291	3.26783	3.96661	4.10266	4.06915	3.61254	4.11182	3.52233	3.08811	3.82355	4.2665
AT1G16260	20.9547	12.9179	12.0735	10.8492	15.5971	17.4785	17.7277	15.2374	16.8333	12.6175	11.9634	10.7719
AT1G16270	9.64386	8.88641	7.93106	10.4915	9.13256	10.0525	9.11617	9.27307	8.71669	11.3477	12.0484	11.1673
AT1G16280	7.24031	7.80944	6.59375	13.2675	11.2579	10.2116	9.7194	10.4654	8.7321	19.1847	21.0674	20.1206
AT1G16290	0.0769147	0.112744	0	0	0	0.0482273	0.0393853	0	0.055575	0.0671037	0	0.0904403
AT1G16300	5.1855	5.93724	6.25295	3.49986	4.03434	4.71215	4.92444	5.97496	5.01424	4.70865	4.72437	3.89624
AT1G16310	3.99471	3.51271	3.80703	2.05083	2.04993	1.8527	3.35513	2.73559	2.62477	1.04509	1.62385	1.73717
AT1G16320	71.9702	68.6555	86.9882	73.1784	68.6296	62.9018	65.4691	66.8431	70.0561	51.2232	55.738	56.9784
AT1G16330	0.656001	0.72215	0.693008	0.456739	0.731896	0.481489	0.838975	0.480882	0.893437	0.765602	1.10755	0.741729
AT1G16340	7.03596	6.87472	7.3256	8.69814	6.81577	5.55862	7.95793	9.1975	7.1173	11.3658	9.60318	10.4537
AT1G16350	31.9559	36.4936	35.1884	50.102	44.9981	37.3101	28.3728	24.0864	30.0088	39.4113	38.4561	42.7067
AT1G16360	0	0.0467015	0.0355873	0.0534584	0.0533694	0.0598299	0.0980768	0	0.0344171	0.0832523	0.0573163	0.0560972
AT1G16370	0.153767	0.210564	0.389695	0.342763	0.548965	0.309244	0.472115	0.828071	0.780575	1.34457	0.40351	1.15988
AT1G16380	0	0	0	0	0	0	0	0	0	0	0.026303	0
AT1G16390	2.70297	3.78982	4.52242	0.836746	0.83767	0.41534	1.99778	1.52381	2.39659	0.682946	0.501437	0.49567
AT1G16400	4.86753	6.18269	5.81525	5.42331	2.88998	3.11494	5.73794	5.80465	5.84822	2.78962	2.40929	1.77936
AT1G16410	201.876	214.278	232.553	180.682	142.491	90.2057	118.104	177.603	167.558	123.094	83.0975	88.6832
AT1G16420	1.38964	0.205665	0.344791	0.79921	2.01997	8.75656	1.38048	0.699394	1.06311	0.733987	0.453366	0.197842
AT1G16430	10.0682	10.7317	12.6434	13.2828	11.7983	12.607	10.7924	11.0502	8.31692	10.9687	13.2623	11.9644
AT1G16440	0.315197	0.102714	0.182638	0	0	0	0.179281	0.0363012	0.101385	0.061171	0	0
AT1G16445	4.56341	3.65289	2.89247	5.69617	2.87298	3.92757	2.72199	1.84564	2.24949	4.57617	3.19526	4.45285
AT1G16450	0	0	0	0	0	0	0	0	0	0	0	0
AT1G16460	37.4179	34.7331	38.4777	42.6576	36.3508	36.1118	39.2816	38.0951	33.0976	45.3254	47.6661	47.6638
AT1G16470	47.969	39.191	39.8872	49.968	56.5644	67.2446	54.4833	54.889	42.1173	75.6926	69.8146	67.0388
AT1G16480	0.565044	0.678501	0.585118	0.405558	0.447434	0.459946	0.503123	0.621335	0.585079	0.703887	0.628517	0.754784
AT1G16489	3.06922	1.35293	2.06077	0.541942	0.262827	0.838686	1.91832	1.39631	0.778331	1.16708	0.296198	0.785797
AT1G16490	1.17552	1.43412	1.12925	0.711583	0.491727	0.67353	1.11414	1.50294	1.26776	0.511206	0.410861	0.516687
AT1G16500	8.90757	5.7689	7.10435	6.82535	8.00156	9.68412	9.07813	10.2767	10.4774	8.81138	9.6261	7.33345
AT1G16510	8.83391	1.53791	2.23711	3.54342	2.72333	2.85355	7.08169	11.1766	8.6851	1.73741	1.21195	1.00323
AT1G16515	8.50292	2.82006	9.64314	5.57443	4.24897	4.05077	4.85798	7.04062	8.17998	1.12103	1.02423	0.757029
AT1G16520	8.21747	9.61282	8.56791	7.80251	9.11781	11.6636	7.56428	7.16431	7.47401	7.50221	8.51987	6.964
AT1G16530	6.06056	6.51265	3.25357	2.23669	3.93121	2.43494	3.40678	3.59623	4.08144	2.44789	2.28026	1.77525
AT1G16540	2.27265	1.89771	2.29451	2.15545	2.14087	3.14908	2.59011	3.34846	2.64951	2.45212	2.9019	2.33592
AT1G16550	1.20209	1.31016	1.45537	0.757476	0.506119	0.60014	1.60054	1.1256	1.15578	0.87472	0.917954	0.750341
AT1G16560	31.4312	23.2212	24.434	28.0719	31.7064	35.769	31.0299	31.1587	30.9877	39.3764	40.3135	37.7705
AT1G16570	4.29582	5.3969	5.24471	8.50266	8.95355	8.72747	6.9105	6.06142	5.64418	8.18745	8.22766	8.86339
AT1G16590	3.20981	3.18813	3.8502	3.24826	3.16699	3.15175	2.59714	3.79576	4.45573	3.95807	3.04262	3.45946
AT1G16600	0	0	0	0	0	0	0	0	0	0	0	0
AT1G16610	30.9487	29.6327	28.8387	36.8969	33.128	39.328	33.4128	32.6172	31.1107	33.0966	36.9438	39.1088
AT1G16620	0	0	0	0	0	0	0	0	0	0	0	0
AT1G16630	1.27072	2.15995	1.18574	0.727683	0.33361	0.990117	1.45198	1.1969	1.44475	0.983922	0.999992	0.928454
AT1G16635	0	0.141081	0	0.162557	0.88915	0.899734	0.446689	0.302836	0.257707	0.751288	1.31064	0.92787
AT1G16640	0.620098	1.29076	1.18014	1.99154	2.86464	4.59666	1.27569	1.39264	1.18801	3.35117	4.07493	3.59099
AT1G16650	3.15721	2.74817	2.94139	2.92102	2.74743	2.42016	2.61748	2.41997	2.19715	2.48407	3.84205	3.42259
AT1G16660	0	0	0	0	0.0125329	0	0	0	0	0	0	0
AT1G16670	15.1887	7.38143	7.38294	6.51975	10.2093	11.0652	11.8765	11.9211	11.923	9.67718	10.3544	7.52226
AT1G16680	7.58895	9.66416	9.70987	8.04039	7.48069	6.21652	9.09413	8.17953	8.57423	8.56292	7.60474	7.36628
AT1G16690	4.29006	4.22545	3.71713	2.68083	2.5872	2.406	3.58909	3.1509	3.15581	2.84033	2.38466	3.52082
AT1G16700	45.1199	44.1638	43.5285	52.7229	58.4244	60.0507	49.5433	49.8754	46.1827	52.0575	59.861	56.8249
AT1G16705	0.165622	0.563811	0.245475	0.37225	0.0924011	0.205089	0.255566	0.0866111	0.175922	0.142639	0.400629	0.288302
AT1G16710	6.60629	6.52544	6.70919	5.31747	4.84251	5.69796	6.58953	7.80778	7.4002	4.8687	5.87832	5.61771
AT1G16720	117.958	135.247	150.378	85.1507	85.3378	75.2718	124.776	123.838	119.794	65.5496	88.8601	86.7153
AT1G16730	42.9248	40.5584	53.9722	48.3895	46.5621	41.0692	41.8333	44.1562	48.9902	32.4827	40.7881	41.0642
AT1G16740	36.7096	33.9503	36.2827	36.9963	35.5296	37.1501	32.6299	29.0681	32.7267	28.4959	38.6322	30.7001
AT1G16750	4.22665	5.07282	5.39956	3.20215	2.82937	2.62296	3.25799	3.47075	3.47807	0.887686	1.78019	1.86125
AT1G16760	0	0	0.0171353	0	0	0	0	0	0	0	0	0
AT1G16770	0.0901206	0.176016	0.167659	0.150996	0.0502544	0.112797	0.138534	0.374492	0.292172	0.156958	0.215805	0.158649
AT1G16780	5.79535	7.19818	6.29441	7.35105	7.03041	4.98883	4.65114	4.25187	4.67606	6.75048	7.40574	8.03189
AT1G16790	14.1621	15.4823	14.9409	16.3215	11.8718	9.94553	11.2991	9.96935	11.8522	12.0222	11.2659	14.107
AT1G16800	1.38334	1.50758	1.34428	0.947576	0.917614	0.875467	1.51498	1.14069	1.30166	1.01492	1.02074	1.03079
AT1G16810	56.256	61.6267	62.5251	67.3912	71.3728	70.2558	48.3191	50.0647	62.8718	56.1826	51.7827	47.7641
AT1G16820	1.20095	1.16374	1.45081	1.23098	0.730322	0.670345	0.787527	2.392	2.6313	1.30634	1.72723	1.81029
AT1G16825	7.55548	6.06718	7.81016	8.27394	7.70156	6.62961	6.56151	5.45177	5.36118	9.41273	8.9291	7.83031
AT1G16830	0.985555	1.33286	0.734782	0.71058	0.873181	0.874908	1.09749	0.960275	0.883626	1.42016	1.17505	0.854569
AT1G16840	28.2107	22.3045	23.7101	59.3525	58.0272	72.5319	30.978	36.6527	37.5961	45.3318	46.107	43.8798
AT1G16850	6.55532	3.78624	4.72054	5.77546	6.81586	6.45721	4.55603	7.52027	8.69124	5.33141	4.50387	8.20797
AT1G16858	16.0171	18.1998	18.5218	13.3418	11.638	11.564	15.5046	17.6884	16.7353	12.7167	11.8938	13.7736
AT1G16870	14.3149	15.1343	14.1896	20.5026	17.024	16.8078	18.3282	14.9816	16.1039	22.4265	24.3026	23.4071
AT1G16880	273.101	299.178	327.192	266.637	259.036	191.031	257.913	240.496	218.421	243.024	263.508	250.653
AT1G16890	81.6793	74.3245	81.4897	94.387	106.547	117.187	89.9615	89.1549	72.959	108.87	101.07	100.496
AT1G16900	8.63874	7.41382	7.93631	7.61756	8.67735	7.75049	7.61907	8.4386	8.87797	9.23008	10.1091	10.5874
AT1G16905	0	0	0	0	0	0	0	0	0.0291568	0	0	0
AT1G16910	0	0	0.0986802	0.0744915	0	0	0.136512	0	0.0948229	0	0	0.0775165
AT1G16916	13.6529	14.7271	12.0382	15.5672	14.1672	11.4517	9.30941	11.9981	12.4898	12.5026	15.3158	9.67928
AT1G16920	31.4217	32.643	35.9777	36.3502	37.9901	32.5792	26.2825	26.4297	24.8557	29.1714	32.2894	30.4653
AT1G16930	3.37498	3.29682	3.38074	2.04661	3.06775	1.56604	2.98786	2.72459	2.31467	3.19592	2.44204	1.61521
AT1G16940	0	0	0	0	0	0	0	0	0	0	0	0
AT1G16950	0	0.134906	0	0	0	0	0	0	0.0963297	0	0	0
AT1G16960	13.1743	12.4796	12.149	9.08721	11.5005	9.2996	11.3587	14.9197	9.38438	6.99694	7.44347	9.65999
AT1G16970	7.15524	6.13002	6.05639	5.00308	5.03953	6.33976	7.2033	7.37427	7.34237	6.82105	6.60044	5.86558
AT1G16980	0	0	0	0.023418	0	0	0	0	0	0	0	0.0248729
AT1G17000	0	0	0	0	0	0	0	0	0	0	0	0
AT1G17010	0	0	0	0	0	0	0	0	0	0	0	0
AT1G17020	1.91424	1.05205	0.772008	1.33523	6.18395	1.54969	0.653556	4.8826	2.50525	1.80848	1.43037	1.78116
AT1G17030	0.786522	0.801175	0.976865	0.21922	0.292492	0.32934	1.03992	1.25627	1.61453	0.400951	0.391102	0.501819
AT1G17040	3.41591	2.91309	3.42048	3.01735	2.48348	2.66627	3.1102	3.07562	2.79239	3.0526	3.19997	3.33358
AT1G17050	88.9253	100.894	120.108	62.697	58.0435	46.3708	69.5992	67.1433	69.5551	43.9739	52.9198	47.0428
AT1G17060	0.265919	0.289043	0.198243	0.131702	0.131857	0.334369	0.786138	0.917746	0.514542	0.310146	0.211395	0.139347
AT1G17070	5.39674	4.88247	5.20366	5.46233	5.0807	5.90976	5.82402	4.76218	5.61715	4.14384	5.28126	4.89887
AT1G17080	54.4259	41.9694	45.8763	58.0917	71.215	91.1489	62.6699	63.1083	55.0401	63.5917	69.5406	53.9667
AT1G17090	2.18703	2.82737	2.9234	3.63741	4.41233	4.10855	3.86261	2.76663	1.89759	3.76841	3.03779	2.64133
AT1G17100	107.76	120.323	143.209	120.684	96.1319	85.1449	89.4054	102.404	106.037	77.8995	83.7806	89.7061
AT1G17110	15.3889	13.7764	14.4212	17.0166	14.1944	17.098	14.4673	15.056	12.1701	13.1027	14.6052	14.7245
AT1G17120	12.4451	13.3451	13.764	11.709	13.3237	13.4969	12.0278	14.3566	13.1611	8.94866	9.49656	9.43724
AT1G17130	24.6721	25.3694	24.0697	21.319	22.645	27.7768	23.8671	22.8023	26.3801	26.7046	29.1674	28.4242
AT1G17140	21.0281	24.2121	22.4324	21.0765	22.3253	19.9109	17.318	15.934	15.2289	16.3214	14.8384	18.608
AT1G17145	7.44573	8.27106	8.14122	13.6879	11.1479	12.8728	9.432	10.7734	8.4351	15.4503	17.1448	13.9129
AT1G17147	2.58159	0.873507	1.14076	1.31368	2.58988	6.3035	1.73211	1.7735	3.13002	1.31624	1.42096	0.886252
AT1G17150	0	0	0	0	0	0	0	0	0	0	0	0
AT1G17160	14.1139	13.9937	12.6948	11.9019	12.4625	12.6571	11.4455	13.0588	11.9921	8.99161	11.2233	9.7646
AT1G17170	1.76923	0.64562	1.09318	2.31512	1.39762	1.55512	0.530103	2.00259	0.785884	0.381927	0.622285	0.171524
AT1G17180	0	0	0.108982	0.576968	0	0	0	0.153561	0.156706	0	0	0.085502
AT1G17190	4.91749	4.66218	6.22894	4.03986	3.87575	2.93616	2.01922	4.17183	2.66624	2.27002	2.76162	1.45286
AT1G17200	38.9354	42.4364	43.5089	56.8215	47.4699	44.4469	45.8601	45.3993	44.243	52.3801	58.7477	54.9447
AT1G17210	17.6348	18.5856	18.3659	23.8314	20.6053	22.9201	19.4767	20.2655	21.072	20.6998	22.6231	21.9945
AT1G17220	129.307	153.005	158.786	103.186	87.7039	73.8288	117.254	110.21	126.291	103.502	115.532	115.285
AT1G17230	4.94737	4.26861	4.08484	5.23427	4.51383	4.61176	4.63829	4.97522	4.96606	5.97	8.01912	5.97654
AT1G17232	0	0	0	0	0	0	0	0	0	0	0.00105072	0.00370811
AT1G17235	0.316882	0.300101	0.914039	0.734525	0.352277	2.20255	0.662083	0.692723	0.603761	0.510398	0	0.687717
AT1G17240	0.612676	0.155517	0.406344	0.176829	0.101272	0.400284	0.556977	0.656914	0.710318	0.556904	0.405174	0.214485
AT1G17250	1.87218	0.223382	0.332337	0.731126	0.747963	1.0756	0.709814	1.01526	0.922314	0.200437	0.942691	0.957839
AT1G17255	0.708417	1.56136	1.28361	0.525459	0.460659	0.375441	1.08266	0.605703	0.738386	0.932987	0.209342	0.565352
AT1G17260	0.666731	0.600183	0.591925	0.461071	0.361911	0.795796	0.663184	0.725907	0.447004	0.347958	0.299949	0.533026
AT1G17270	2.98773	3.05652	3.42303	1.78515	2.21217	2.73418	2.44546	3.1481	2.86096	1.56919	1.94211	1.82672
AT1G17275	0	0	0	0	0	0	0	0	0	0	0	0
AT1G17277	0	0	0	0	0	0	0	0	0	0	0	0
AT1G17280	30.108	30.9258	29.6079	40.6086	39.3213	37.1539	30.7089	33.7507	25.2816	34.335	40.8004	36.44
AT1G17285	0	0.140605	0.321327	0	0	0	1.50631	1.23633	0.500966	0.492949	1.96897	2.48911
AT1G17290	79.4383	55.8341	62.2436	104.783	126.445	152.526	77.8865	73.7208	72.9091	103.837	105.664	98.2162
AT1G17300	0	0	0	0	0	0	0	0	0	0	0.11906	0
AT1G17310	0	0	0.0791622	0	0	0	0	0.225583	0	0	0	0
AT1G17330	13.2736	9.29937	11.0746	8.14026	13.3241	14.7133	14.9207	14.6953	15.4841	14.2341	15.7359	13.2044
AT1G17340	8.54567	7.4012	6.4444	6.17863	8.63891	10.5054	7.61746	10.3962	8.85748	7.80286	8.39064	7.66652
AT1G17345	0.411426	0.159982	0.548525	0.184818	0.183521	0.10185	0.507561	0.258382	0.524244	0.141752	0.198895	0
AT1G17350	9.61001	8.29376	7.22927	9.25307	8.56573	8.58727	8.02223	7.73489	6.08063	8.26463	9.31137	9.11625
AT1G17360	20.3414	23.2979	21.6845	24.6196	19.3956	20.549	29.9628	26.7639	25.4408	27.8342	30.1735	29.9034
AT1G17370	63.442	59.9751	61.8159	70.5703	63.6918	71.345	65.1761	71.0171	68.1963	70.0757	83.0633	78.759
AT1G17380	4.78748	2.61182	2.56433	15.481	17.5136	57.2957	10.081	24.3606	18.1515	17.5383	4.5061	6.57185
AT1G17390	0	0	0	0	0	0	0	0	0	0	0	0.0682379
AT1G17400	0.0374849	0.146541	0.167506	0.0836404	0.0418179	0.141064	0.0767723	0.155496	0.216778	0.130851	0.134365	0.0881795
AT1G17410	5.93831	5.20316	5.29397	6.70926	5.59677	7.96084	5.13214	6.23346	5.1819	5.62452	6.42309	7.56896
AT1G17420	12.3366	7.58347	9.93325	19.8921	27.3566	47.5373	14.8541	29.55	24.477	74.4173	26.7832	50.9159
AT1G17430	8.72291	5.55724	4.46356	3.1549	4.3499	3.33317	5.94473	5.87006	6.85435	2.31907	2.46098	2.28378
AT1G17440	26.7741	21.4625	21.2599	21.323	21.4141	23.0228	24.6347	26.7269	24.9167	23.367	27.3583	24.0107
AT1G17450	3.6276	2.83322	2.76112	2.80341	3.06609	3.48947	3.47647	3.63691	3.40095	3.46356	3.4066	3.7238
AT1G17455	4.83489	4.70178	4.52211	6.85088	9.36932	5.98985	6.76138	7.04729	5.39394	8.7463	9.1889	9.48183
AT1G17460	0.797667	0.946462	0.847503	7.69762	7.25467	9.4982	6.37885	5.39979	4.94112	18.5938	21.147	18.8692
AT1G17470	37.8382	40.5027	41.2384	55.3703	50.1426	48.1381	41.2856	40.9885	37.1498	52.7045	54.6634	52.7697
AT1G17480	1.66645	1.11041	1.49492	1.43673	1.0563	0.95008	1.31872	1.25698	1.09494	1.18975	0.81464	1.11355
AT1G17490	17.913	14.1044	14.8472	12.4604	17.4522	20.228	14.6597	17.4023	17.8049	18.0218	16.7322	14.2576
AT1G17495	0	0	0	0	0	0	0.0122352	0	0	0	0	0
AT1G17500	6.14912	4.49898	4.52742	4.86231	5.27693	8.07583	6.58137	6.55394	6.33408	6.48688	5.97651	5.51451
AT1G17510	9.16468	6.56353	8.38555	6.80547	6.50237	7.81272	8.36708	5.69415	7.73633	7.66585	8.4805	7.44373
AT1G17520	5.87104	6.01452	6.25268	6.96278	6.09467	6.38667	6.72389	7.06584	7.47449	8.31783	7.84964	8.00048
AT1G17530	27.1989	23.6953	23.3495	28.335	31.8465	41.3987	20.6765	26.2426	29.3575	26.4011	26.6715	25.9302
AT1G17540	0	0	0	0	0	0	0	0.0414979	0	0	0	0
AT1G17545	0	0	0	0	0	0	0	0	0	0	0.177305	0
AT1G17550	30.4899	23.2937	25.6909	26.4759	27.657	31.3532	26.5446	32.0865	28.9377	23.62	25.2932	22.811
AT1G17560	4.68342	5.6642	4.10534	4.13704	3.48216	3.08451	4.88292	3.1863	3.53483	4.53792	5.3018	5.20525
AT1G17570	0	0	0	0	0	0	0	0	0	0	0	0
AT1G17580	7.67223	8.08144	7.95818	7.11541	5.94155	6.03986	7.09292	6.58288	6.58496	7.18955	6.92253	7.63087
AT1G17590	3.4207	2.77101	3.1283	4.28262	4.67281	6.59957	4.78055	4.92466	3.91534	5.39506	5.75488	4.10055
AT1G17600	3.61801	2.14515	2.17977	1.79189	2.73093	4.28107	3.57353	2.82477	2.85426	1.86955	2.13126	1.94425
AT1G17610	6.17839	3.33389	4.20605	2.79118	3.25599	4.18365	5.93899	4.63883	4.60236	2.31523	2.31001	2.49633
AT1G17615	0.0509256	0	0	0	0.113611	0.2545	0.104422	0.0529589	0.036581	0.0885348	0.122112	0.0596549
AT1G17620	48.2878	43.1349	43.3492	23.384	23.5643	43.6873	40.5757	46.6016	58.7394	19.4384	13.9611	17.6554
AT1G17630	0.549787	0.5616	0.356653	0.558922	0.533402	0.481726	0.806836	0.346087	0.452175	1.21477	0.796968	0.818735
AT1G17640	2.74539	2.21471	2.5118	2.24332	1.82562	1.71405	2.97756	2.25193	3.06919	2.20167	1.39323	2.287
AT1G17650	24.8579	36.4044	39.1113	32.6013	37.1264	21.3108	29.5316	25.92	22.2388	34.7024	40.6247	35.9126
AT1G17660	0	0	0	0	0	0	0	0	0	0	0	0
AT1G17665	0.0481841	0.0470316	0.179194	0.161524	0.214995	0.180748	0.197554	0.0500796	0.103969	0.503016	0.288644	0.0564903
AT1G17670	0	0	0	0	0	0	0	0	0	0	0	0
AT1G17680	6.08874	6.13903	5.77239	5.81703	5.30554	6.01188	6.7463	7.25829	6.76472	6.87678	7.39932	7.16855
AT1G17690	9.22805	9.41179	9.19838	8.59118	7.91854	6.92104	9.20952	8.08165	7.37084	11.1808	8.92084	9.15253
AT1G17700	4.38129	4.88017	6.25629	2.68278	2.84271	2.56561	4.17566	4.25003	4.7426	1.51067	1.34694	2.12771
AT1G17710	0	0.680858	0.678451	0.540404	0.179671	0	0.605669	0.391076	0.616294	2.05193	0.90186	0.125687
AT1G17720	21.8308	22.8927	20.9738	15.4363	15.415	16.9359	21.8666	21.9656	21.1659	16.345	15.3887	15.2216
AT1G17730	30.6764	29.1236	32.3855	30.8067	34.0579	35.8736	29.8622	28.2557	29.3586	30.2423	31.6019	31.1264
AT1G17744	0	0.265914	0	0.151542	0.341615	1.03259	0.128829	0.416852	0.288525	0	0	0
AT1G17745	30.2446	15.5293	18.7334	18.5015	18.7685	41.9325	14.5788	30.0799	25.9741	13.3152	10.1182	8.99905
AT1G17750	0.988426	1.04201	0.95071	0.632823	0.551451	1.3429	0.872455	1.42228	0.962937	0.763088	0.480399	0.372464
AT1G17760	7.23072	7.74845	7.22532	6.07752	6.91839	6.44752	7.81029	8.03327	6.95841	9.00421	9.64053	9.54021
AT1G17770	0	0	0	0	0	0	0	0	0	0	0.030209	0
AT1G17780	11.5257	9.73402	10.1486	11.1299	12.2779	10.0314	15.8619	15.4815	15.4904	20.2215	22.9109	18.098
AT1G17790	3.62674	4.02448	5.29325	5.36673	5.40629	5.32523	4.42905	4.67097	4.22195	5.33036	5.05268	3.98749
AT1G17800	0	0	0	0	0	0	0	0	0	0	0	0
AT1G17810	0	0	0	0	0.0550339	0.0616692	0	0	0	0	0	0
AT1G17820	7.06757	6.8357	7.12451	7.64291	8.80659	11.0456	7.04181	7.35571	7.42091	11.3678	11.8793	10.8671
AT1G17830	2.03179	1.71711	1.7447	2.03534	2.45881	2.76722	2.29162	3.92599	2.81709	6.19648	5.71499	4.17588
AT1G17840	34.8077	30.6323	36.947	23.1499	21.734	19.3051	27.6864	30.4824	29.5475	15.7785	16.5066	17.7846
AT1G17850	6.918	8.47486	7.53611	10.6953	8.78309	5.454	6.59537	6.20108	5.82041	10.221	11.5358	10.4396
AT1G17860	14.7764	8.75062	11.0008	13.0679	13.0608	19.8052	14.6451	13.5077	13.4093	8.67416	11.2384	11.6823
AT1G17870	13.846	9.99031	10.9468	1071.21	1119.06	1414.69	258.807	321.372	326.169	627.51	782.564	633.924
AT1G17880	189.582	208.681	201.849	253.493	232.047	199.851	200.435	175.523	177.062	216.001	216.048	230.869
AT1G17890	31.3572	26.0294	25.9627	31.0538	35.8413	40.7634	29.416	27.9004	28.5631	32.8142	33.5388	28.7179
AT1G17900	0	0	0	0	0	0	0	0	0	0	0	0
AT1G17910	0	0	0	0	0	0	0	0	0	0	0	0
AT1G17920	1.90233	1.89995	2.03268	1.328	1.24858	1.62344	1.86861	1.52208	1.14266	1.44026	2.32871	1.85328
AT1G17930	4.4084	4.10487	4.00491	3.74983	4.67998	4.84178	5.33019	4.94871	4.81431	4.53772	4.39341	3.81494
AT1G17940	8.41249	6.24721	5.5039	23.164	15.4686	23.3776	6.18645	11.1977	7.63568	16.127	27.0586	22.3245
AT1G17950	0.104086	0.152325	0.309526	0	0.116103	0	0.160086	0.108267	0.149456	0.0904479	0.249654	0.0609432
AT1G17960	0.0350477	0.10279	0.0522207	0.0781744	0.195499	0	0.0717655	0.254298	0.0507294	0	0.0837011	0
AT1G17970	12.2123	12.9403	14.2317	8.83657	9.08268	7.63846	9.42569	9.08822	10.0514	6.91466	9.63818	8.37032
AT1G17980	9.3116	8.6284	8.50795	10.7049	8.385	12.8821	9.91546	9.14168	8.64889	10.7123	10.7252	10.8075
AT1G17990	0.215542	0.175579	0.16056	0	0.0801534	0.135252	0.0367823	0	0.0779635	0.0627294	0.042906	0
AT1G18000	0	0	0	0.0358401	0	0.0403938	0	0	0	0	0	0
AT1G18010	0	0	0	0	0	0	0.0353071	0	0	0	0	0.0406008
AT1G18020	0.196123	0.0957063	0.145859	0	0.0546928	0.245169	0.15078	0.152905	0.211507	0.170576	0.0587559	0.172404
AT1G18030	6.1856	6.80753	5.74227	6.50879	6.18066	7.16669	5.8951	6.78362	4.83397	5.8745	7.15845	5.56978
AT1G18040	5.20224	6.03247	5.09406	5.24265	5.63564	4.9004	5.05233	3.87006	3.84045	5.41963	4.77641	5.61607
AT1G18050	0	0	0	0	0	0	0	0	0	0	0	0
AT1G18060	149.234	170.346	196.349	154.23	149.405	112.615	126.925	129.318	130.968	127.615	143.898	137.371
AT1G18070	61.7967	63.8418	63.5673	64.4939	61.5542	60.4809	69.8302	59.7329	60.8798	71.5966	83.93	76.3779
AT1G18075	0	0	2.8242	0	0	3.67295	9.04112	0	0	0	0	0
AT1G18080	282.802	298.17	283.304	412.591	359.1	354.233	210.822	194.661	232.6	250.81	277.073	274.006
AT1G18090	5.60426	7.43304	6.87232	4.69103	4.22128	3.68561	5.50162	3.54526	4.29304	4.28152	4.4087	4.79805
AT1G18100	0	0.0738478	0	0	0	0	0	0.0648071	0.144134	0	0	0
AT1G18120	0	0	0	0	0	0	0.0598	0	0.0424097	0	0	0
AT1G18130	0	0	0	0	0	0	0	0	0	0	0	0
AT1G18140	0.248289	0.43191	0.308574	0.49174	0.0923381	0.416513	0.76212	0.742349	0.68124	0.82096	0.230163	0.29292
AT1G18150	38.2079	36.7711	41.0169	18.0473	16.4827	16.2518	31.2953	32.2231	29.0045	19.4742	18.9175	19.506
AT1G18160	11.2115	9.9748	9.98212	10.758	12.1416	14.561	11.3993	12.1646	9.77846	11.9324	12.4481	12.8212
AT1G18170	37.4617	41.2072	46.8496	41.1194	43.6208	34.3512	32.3682	28.9293	30.534	33.737	40.6292	37.6929
AT1G18180	1.35894	1.91548	1.60932	1.68775	1.34743	1.63524	2.11556	1.77937	1.59122	2.45047	2.41337	2.24083
AT1G18190	5.79153	6.60351	6.38596	5.77462	6.02064	6.15335	5.87586	5.96457	5.39988	5.25891	6.61816	5.27545
AT1G18191	0	0	0	0	0	0	0	0	0	0	0	0
AT1G18200	0.888757	0.576549	0.274563	0.74767	0.495585	1.65414	0.532602	0.619113	0.421034	0.639463	1.16119	0.861546
AT1G18210	40.1058	33.8316	29.724	47.4583	53.2045	140.273	38.4321	40.3422	42.8172	34.3544	34.4661	38.0937
AT1G18220	0	0	0	0	0	0	0	0	0	0	0	0
AT1G18230	0	0	0	0	0	0	0	0	0	0	0	0
AT1G18240	0	0	0	0	0	0	0	0	0	0	0	0
AT1G18250	14.326	22.278	19.3171	12.6644	13.542	13.2318	15.4168	14.848	17.6706	16.8716	15.1845	16.5992
AT1G18260	17.1216	13.8932	13.7608	46.341	58.284	77.2202	18.5632	18.7424	20.2226	32.5285	37.8021	32
AT1G18265	0.971022	1.61511	2.03702	1.21427	0.828236	0.854771	1.40622	1.24898	1.06368	0.495611	0.617305	0.534276
AT1G18270	6.63658	5.73684	6.46602	5.64391	5.66667	6.69211	8.17799	9.01945	6.71015	8.10448	8.74205	7.89387
AT1G18280	0	0	0	0	0	0	0	0	0	0	0	0
AT1G18290	0.062956	0	0	0	0	0	0	0	0	0	0	0
AT1G18300	3.77942	3.57736	4.17151	11.9993	27.1536	99.4382	4.04741	4.85976	4.86012	6.8511	11.942	8.45196
AT1G18310	0	0	0	0	0	0	0	0	0	0	0	0
AT1G18320	1.75154	1.51081	1.29495	0.876182	1.19348	1.67876	0.801352	0.408678	1.16294	0.500708	0.354175	0.899266
AT1G18330	9.04961	11.5184	10.8949	91.3761	78.194	66.0818	18.4535	16.4858	17.5218	25.4058	26.1518	28.2995
AT1G18335	3.10805	4.72799	4.50344	6.42038	6.3461	4.60467	5.18561	6.35702	4.9152	4.75986	6.95048	6.29093
AT1G18340	6.41483	6.67111	6.19014	5.66025	6.32612	3.89628	7.43171	5.55404	5.7552	8.57739	7.23688	6.59759
AT1G18350	0.216485	0.105579	0.281578	0.302641	0.36221	0.135106	0.111006	0.168958	0.232909	0	0.324701	0.190011
AT1G18360	52.9387	61.5144	64.2933	48.886	47.8352	38.4935	44.8851	45.6302	42.5227	43.8564	51.1656	46.953
AT1G18370	2.18701	3.69405	2.86399	2.16012	1.52973	1.5041	3.53672	2.4099	2.70526	2.17853	1.8427	2.41514
AT1G18382	0	0.171736	0.0932699	0	1.45088	0.00268399	0	0	0	0	0	0
AT1G18390	1.94147	0.774352	1.3335	1.30251	2.56347	5.26663	1.33984	1.82351	1.23047	1.00644	1.4099	0.742584
AT1G18400	2.12274	3.21891	2.75937	6.66523	7.23452	4.63003	4.90015	3.37815	3.41792	5.21579	5.95052	6.75263
AT1G18410	0.162481	0.101329	0.0661911	0.0821229	0.164817	0.0186561	0.317021	0.152471	0.172698	0.155727	0.140383	0.244923
AT1G18415	2.28502	3.60857	2.36546	2.92899	2.65701	2.31503	2.41264	2.39669	1.73241	2.43396	2.62626	2.3463
AT1G18420	0.146672	0.0402086	0.157126	1.63116	2.05991	2.22944	0.21105	0.140623	0.128531	0.383723	0.186534	0.298168
AT1G18430	0	0	0	0	0	0	0	0	0	0	0	0
AT1G18440	11.1803	14.354	12.8588	14.6832	14.4122	11.2608	11.3562	10.2046	8.62984	15.7614	16.5734	16.7942
AT1G18450	21.7497	21.103	20.2518	28.2492	27.7043	28.6625	22.4707	21.9469	17.5967	28.3435	31.2415	28.5728
AT1G18460	37.342	35.0592	38.4162	45.2004	45.1013	40.0526	29.3617	30.1352	28.1577	33.671	35.3205	37.0341
AT1G18470	11.1668	9.42483	10.4326	16.6812	16.6587	22.2687	12.7588	14.4158	13.0592	19.7887	18.1991	17.8109
AT1G18480	13.1239	10.4002	11.3133	11.0658	11.513	13.7485	13.9426	15.0526	15.5733	14.3829	14.576	15.4216
[truncated: 31,558 more rows]
