# Supplementary material for: Multiomics Reveals the Regulatory Mechanisms of Arabidopsis Tissues under Heat Stress
Source: Int J Mol Sci. 2023 Jul 4;24(13):11081. doi: 10.3390/ijms241311081 (PMC10341750; doi:10.3390/ijms241311081)
Supplement: Supplementary file 1 [file ijms-24-11081-s001.zip › microrna-fasta0.5h.txt]

>ath-miR166e-5p		red
GGAATGTTGTCTGGCACGAGG
>ath-miR472-5p		red
ATGGTCGAAGTAGGCAAAATC
ath-miR171b-5p	   	red
AGATATTAGTGCGGTTCAATC
>ath-miR391-3p		red
ACGGTATCTCTCCTACGTAGC
>ath-miR166b-5p, ath-miR166a-5p	red
GGACTGTTGTCTGGCTCGAGG
>ath-miR391-5p 	 	red
TTCGCAGGAGAGATAGCGCCA
>ath-miR861-5p		red
CCTTGGAGAAATATGCGTCAA
>ath-miR156h	inc
TGACAGAAGAAAGAGAGCAC
