# Supplementary material for: Multiomics Reveals the Regulatory Mechanisms of Arabidopsis Tissues under Heat Stress
Source: Int J Mol Sci. 2023 Jul 4;24(13):11081. doi: 10.3390/ijms241311081 (PMC10341750; doi:10.3390/ijms241311081)
Supplement: Supplementary file 1 [file ijms-24-11081-s001.zip › microrna-fasta6h.txt]

>ath-miR394b-5p, ath-miR394a	inc
TTGGCATTCTGTCCACCTCC
>ath-miR824-3p		inc
CCTTCTCATCGATGGTCTAGA
>ath-miR156h		inc#
TGACAGAAGAAAGAGAGCAC
>ath-miR165a-5p		red
GGAATGTTGTCTGGATCGAGG
>ath-miR166e-5p	            red#
GGAATGTTGTCTGGCACGAGG
>ath-miR173-3p	        red
TGATTCTCTGTGTAAGCGAAA
>ath-miR171b-5p	   red#
AGATATTAGTGCGGTTCAATC
>ath-miR168a-3p	  red
CCCGCCTTGCATCAACTGAAT
>ath-miR166b-5p, ath-miR166a-5p	 red#
GGACTGTTGTCTGGCTCGAGG
>ath-miR472-5p	    red  #
ATGGTCGAAGTAGGCAAAATC
>ath-miR167a-3p	    red
GATCATGTTCGCAGTTTCACC
>ath-miR398c-5p, ath-miR398b-5p	red
AGGGTTGATATGAGAACACAC
>ath-miR160a-3p	  red
GCGTATGAGGAGCCATGCATA
