# Supplementary material for: Multiomics Reveals the Regulatory Mechanisms of Arabidopsis Tissues under Heat Stress
Source: Int J Mol Sci. 2023 Jul 4;24(13):11081. doi: 10.3390/ijms241311081 (PMC10341750; doi:10.3390/ijms241311081)
Supplement: Supplementary file 1 [file ijms-24-11081-s001.zip › srna_result.xlsx]

## Sheet: Table1
TableS3C: Small RNA NGS results for 0.5h heat stress application in Arabidopsis
name	sequence	SRR1848803(reads)	SRR1848804(reads)	SRR1848805(reads)	SRR1848806(reads)	SRR1848807(reads)	SRR1848808(reads)	SRR1848803(norm)	SRR1848804(norm)	SRR1848805(norm)	SRR1848806(norm)	SRR1848807(norm)	SRR1848808(norm)	norm_average_control	norm_average_condition	fc	anova
ath-miR156h	TGACAGAAGAAAGAGAGCAC	1547	1135	1471	5270	4967	5949	331.417453381433	230.64792762329	329.23472287098	1113.1063948068	998.656930079941	1210.10926377392	297.1000346252	1107.2908628869	3.72699674803	0.000310624302229
ath-miR3434-5p	ACTTGGCTGATTCTATTATT	5	6	6	1	0	0	1.07116177563488	1.21928419888964	1.34290165684968	0.211215634688197	0	0	1.2111158771	0.0704052116	0.0581325147587	0.000414813878246
ath-miR403-3p	TTAGATTCACGCACAAACTCG	912	1035	920	761	797	755	195.379907875803	210.326524308463	205.911587383618	160.735097997718	160.243521899278	153.57749103199	203.8726731893	158.1853703097	0.775902762421	0.000795098309031
ath-miR319a.2	AATGAATGATGCGGTAGACAA	232	284	251	118	151	167	49.7019063894586	57.7127854141096	56.1780526448784	24.9234448932073	30.3598140612183	33.9701205329037	54.5309148161	29.7511264958	0.545582750558	0.00232747329981
ath-miR156f-3p	GCTCACTCTCTATCCGTCACC	15	11	20	77	65	95	3.21348532690465	2.235354364631	4.47633885616561	16.2636038709912	13.0687941323125	19.3243200636279	3.3083928492	16.2189060223	4.90235191574	0.00254212414956
ath-miR165a-5p	GGAATGTTGTCTGGATCGAGG	791	817	913	496	550	546	169.457792905438	166.025865082139	204.34486878396	104.762954805346	110.58210419649	111.063986892009	179.9428422572	108.8030152979	0.6046531995	0.00458274420373
ath-miR166e-5p	GGAATGTTGTCTGGCACGAGG	636	858	605	376	311	269	136.251777860757	174.357640441218	135.40925039901	79.4170786427621	62.5291534638336	54.7183378643779	148.672889567	65.554856657	0.440933493981	0.00490262022421
ath-miR171a-5p, ath-miR170-5p	TATTGGCCTGGTTCACTCAGA	7	5	6	1	3	1	1.49962648588884	1.01607016574137	1.34290165684968	0.211215634688197	0.603175113799038	0.203413895406609	1.2861994362	0.3392682146	0.263775745076	0.0081809493224
ath-miR472-5p	ATGGTCGAAGTAGGCAAAATC	2430	1692	2158	919	765	948	520.584622958553	343.838144086878	482.996962580269	194.107168278453	153.809654018755	192.836372845465	449.1399098752	180.2510650476	0.401324979331	0.00829690513108
ath-miR171b-5p	AGATATTAGTGCGGTTCAATC	448	354	475	213	219	170	95.9760950968855	71.9377677344887	106.313047833933	44.988930188586	44.0317833073298	34.5803622191236	91.4089702218	41.2003585717	0.450725552117	0.00939369102282
ath-miR396a-5p	TTCCACAGCTTTCTTGAACTG	446	540	449	215	267	376	95.5476303866316	109.735577900067	100.493807320918	45.4113614579624	53.6825851281144	76.483624672885	101.9256718692	58.5258570863	0.574201337239	0.0130149145859
ath-miR173-3p	TGATTCTCTGTGTAAGCGAAA	114	106	124	81	82	67	24.4224884844753	21.5406875137169	27.7533009082268	17.108466409744	16.4867864438404	13.6287309922428	24.5721589688	15.7413279486	0.640616397142	0.0134303464044
ath-miR173-5p	TTCGCTTGCAGAGAGAAATCAC	6938	8035	7792	5906	6707	5849	1486.34407987096	1632.82475634637	1743.98161836212	1247.43953846849	1348.49849608338	1189.76787423326	1621.0501515265	1261.9019695951	0.778447211153	0.0149984655088
ath-miR1886.1	TGAGAGAAGTGAGATGAAATC	12	7	8	2	3	4	2.57078826152372	1.42249823203791	1.79053554246624	0.422431269376394	0.603175113799038	0.813655581626436	1.9279406787	0.6130873216	0.318001133735	0.021128562116
ath-miR472-3p	TTTTTCCTACTCCGCCCATACC	56	58	54	48	56	53	11.9970118871107	11.7864139225998	12.0861149116471	10.1383504650335	11.2592687909154	10.7809364565503	11.9565135738	10.7261852375	0.897099741601	0.0216878406869
ath-miR319b.2	AATGAATGATGCGAGAGACAA	1851	1727	1738	853	1080	1517	396.544089340034	350.950635247068	388.993846600791	180.166936389032	217.143040967654	308.578879331826	378.8295237293	235.2962855628	0.62111390698	0.0242833545753
ath-miR391-3p	ACGGTATCTCTCCTACGTAGC	118	92	101	23	77	30	25.2794179049832	18.6956910496411	22.6055112236363	4.85795959782853	15.4814945875086	6.10241686219827	22.1935400594	8.8139570158	0.397140654092	0.0256666067904
ath-miR841b-3p	CAATTTCTAGTGGGTCGTATT	133	137	153	103	102	64	28.4929032318879	27.8403225413134	34.2439922496669	21.7552103728843	20.5079538691673	13.018489306023	30.1924060076	18.4272178494	0.610326247095	0.0258889933268
ath-miR5661	AGAGGTACATCATGTAGTCTG	19	24	19	16	15	18	4.07041474741256	4.87713679555855	4.25252191335733	3.37945015501115	3.01587556899519	3.66145011731896	4.4000244854	3.3522586138	0.761872717964	0.0271071616389
ath-miR166b-5p, ath-miR166a-5p	GGACTGTTGTCTGGCTCGAGG	880	1604	952	455	575	391	188.524472511739	325.95530916983	213.073729553483	96.1031137831297	115.608563478149	79.5348331039842	242.5178370784	97.0821701218	0.40030940112	0.0289140763019
ath-miR391-5p	TTCGCAGGAGAGATAGCGCCA	5193	3114	4109	1785	2484	1598	1112.50862017439	632.808499223722	919.663817999224	377.019907918432	499.428994225604	325.055404859761	888.3269791324	400.5014356679	0.45084911871	0.0304441838159
ath-miR3440b-3p	TGGATTGGTCAAGGGAAGCGT	238	278	308	179	223	166	50.9873005202204	56.4935012152199	68.9356183849504	37.8075986091873	44.8360167923952	33.7667066374971	58.8054733735	38.8034406797	0.659861037649	0.032349123566
ath-miR825	TTCTCAAGAAGGTGCATGAAC	248	203	214	120	178	175	53.1296240714902	41.2524487290994	47.896825760972	25.3458761625837	35.7883900854096	35.5974316961566	47.4262995205	32.2438993147	0.679873817707	0.0355949912001
ath-miR5024-5p	ATGACAAGGCCAAGATATAACA	8	10	11	17	16	13	1.71385884101581	2.03214033148273	2.46198637089108	3.59066578969935	3.21693394026154	2.64438064028592	2.0693285145	3.1506601234	1.52255192992	0.036683921824
ath-miR5012	TTTTACTGCTACTTGTGTTCC	6	5	2	1	1	0	1.28539413076186	1.01607016574137	0.447633885616561	0.211215634688197	0.201058371266346	0	0.9163660607	0.1374246687	0.149966999645	0.0384439316594
ath-miR161.2	TCAATGCATTGAAAGTGACTA	702	780	870	633	576	626	150.391113299138	158.506945855653	194.720740243204	133.699496757629	115.809621849415	127.337098524537	167.8729331327	125.6154057105	0.748276707664	0.0443510577888
ath-miR447b, ath-miR447a-3p	TTGGGGACGAGATGTTTTGTTG	162	199	185	162	142	151	34.7056415305702	40.4395925965063	41.4061344195319	34.2169328194879	28.5502887198211	30.715498206398	38.8504561822	31.1609065819	0.802073119445	0.0447334776258
ath-miR5014a-5p	ACACTTAGTTTTGTACAACAT	2	7	4	0	1	0	0.428464710253953	1.42249823203791	0.895267771233122	0	0.201058371266346	0	0.9154102378	0.0670194571	0.073212483685	0.04513145897
ath-miR824-3p	CCTTCTCATCGATGGTCTAGA	138	125	140	172	163	171	29.5640650075228	25.4017541435341	31.3343719931593	36.3290891663699	32.7725145164144	34.7837761145302	28.7667303814	34.6284599324	1.20376766749	0.0451630887898
ath-miR157b-3p, ath-miR157a-3p	GCTCTCTAGCCTTCTGTCATC	40173	15110	36610	54181	93889	64952	8606.35640251603	3070.56404087041	8193.93827621115	11443.8743030412	18877.169419826	13212.1393344501	6623.6195731992	14511.0610191058	2.19080532309	0.0511112617201
ath-miR861-5p	CCTTGGAGAAATATGCGTCAA	40	77	47	21	38	16	8.56929420507906	15.647480552417	10.5193963119892	4.43552832845214	7.64021810812115	3.25462232650575	11.5787236898	5.110122921	0.441337323344	0.0598145355183
ath-miR158a-3p	TCCCAAATGTAGACAAAGCA	153456	127380	152420	120385	114400	116559	32875.2402883653	25885.403542427	34114.1784228381	25427.1941819386	23001.07767287	23709.720234699	30958.2740845435	24045.9973631692	0.776722801068	0.0601900400522
ath-miR5020c	TGGCATGGAAGAAGGTGAGAC	3	2	3	1	0	2	0.64269706538093	0.406428066296546	0.671450828424841	0.211215634688197	0	0.406827790813218	0.57352532	0.2060144752	0.359207288703	0.0636240870026
ath-miR842	TCATGGTCAGATCCGTCATCC	47	58	71	35	47	33	10.0689206909679	11.7864139225998	15.8910029393879	7.3925472140869	9.44974344951826	6.7126585484181	12.5821125177	7.8516497373	0.624032707246	0.0687507720051
ath-miR866-3p	ACAAAATCCGTCTTTGAAGA	1	0	0	2	1	3	0.214232355126977	0	0	0.422431269376394	0.201058371266346	0.610241686219827	0.071410785	0.4112437756	5.75884686886	0.0696902176866
ath-miR164c-3p	CACGTGTTCTACTACTCCAAC	2	3	2	0	0	2	0.428464710253953	0.609642099444819	0.447633885616561	0	0	0.406827790813218	0.4952468984	0.1356092636	0.273821530308	0.0710683610527
ath-miR171c-3p, ath-miR171b-3p	TTGAGCCGTGCCAATATCACG	56	77	35	29	30	35	11.9970118871107	15.647480552417	7.83359299828981	6.12525340595772	6.03175113799038	7.11948633923132	11.8260284793	6.4254969611	0.543335150287	0.0772795048854
ath-miR841a-5p	TACGAGCCACTTGAAACTGAA	85	80	99	79	38	42	18.209750185793	16.2571226518618	22.1578773380198	16.6860351403676	7.64021810812115	8.54338360707758	18.8749167252	10.9565456185	0.5804817991	0.0779228766394
ath-miR164b-3p	CATGTGCCCATCTTCACCATC	7	17	8	4	3	5	1.49962648588884	3.45463856352064	1.79053554246624	0.844862538752789	0.603175113799038	1.01706947703305	2.248266864	0.8217023765	0.365482581119	0.0831001947514
ath-miR5640	TGAGAGAAGGAATTAGATTCA	2	4	2	2	0	0	0.428464710253953	0.812856132593092	0.447633885616561	0.422431269376394	0	0	0.5629849095	0.1408104231	0.250114027435	0.0884542097303
ath-miR398c-3p, ath-miR398b-3p	TGTGTTCTCAGGTCACCCCTG	17	15	19	1	14	11	3.6419500371586	3.0482104972241	4.25252191335733	0.211215634688197	2.81481719772884	2.2375528494727	3.6475608159	1.7545285606	0.481014203506	0.0932184011606
ath-miR156c-3p	GCTCACTGCTCTATCTGTCAGA	345	412	299	313	321	285	73.9101625188069	83.7241816570885	66.9212658996758	66.1104936574057	64.5397371764971	57.9729601908836	74.8518700252	62.8743970083	0.839984318189	0.0938824255896
ath-miR5666	ATGGGACATCGAGCATTTAAT	2	3	2	4	4	8	0.428464710253953	0.609642099444819	0.447633885616561	0.844862538752789	0.804233485065384	1.62731116325287	0.4952468984	1.092135729	2.20523486877	0.0948604079609
ath-miR403-5p	TGTTTTGTGCTTGAATCTAATT	6	9	11	6	5	5	1.28539413076186	1.82892629833446	2.46198637089108	1.26729380812918	1.00529185633173	1.01706947703305	1.8587689333	1.0965517138	0.589934388377	0.0953464608955
ath-miR8180	TGCGGTGCGGGAGAAGTGC	7	6	3	7	9	11	1.49962648588884	1.21928419888964	0.671450828424841	1.47850944281738	1.80952534139711	2.2375528494727	1.1301205044	1.8418625446	1.62979305077	0.0956358569518
ath-miR396b-3p	GCTCAAGAAAGCTGTGGGAAA	527	314	558	708	1158	697	112.900451151917	63.8092064085577	124.88985408702	149.540669359244	232.825593926429	141.779485098407	100.5331705492	174.7152494614	1.73788659511	0.0987640953012
ath-miR847	TCACTCCTCTTCTTCTTGATG	5	2	4	2	1	2	1.07116177563488	0.406428066296546	0.895267771233122	0.422431269376394	0.201058371266346	0.406827790813218	0.7909525377	0.3434391438	0.434209547894	0.101537094705
ath-miR2936	CTTGAGAGAGAGAACACAGACG	1	1	2	0	0	1	0.214232355126977	0.203214033148273	0.447633885616561	0	0	0.203413895406609	0.2883600913	0.0678046318	0.235138751324	0.102751295211
ath-miR4228-3p	TCGGATGCGAAACGGTGGTGT	281	185	231	285	319	372	60.1992917906804	37.5945961324305	51.7017137887128	60.1964558861362	64.1376204339644	75.6699690912586	49.8318672373	66.6680151371	1.33785906154	0.105052070934
ath-miR8166	AGAGAGTGTAGAAAGTTTCTCA	0	1	0	2	1	1	0	0.203214033148273	0	0.422431269376394	0.201058371266346	0.203413895406609	0.067738011	0.275634512	4.06912615134	0.105850217701
ath-miR156j	TGACAGAAGAGAGAGAGCAC	2505	2298	2835	2880	3323	3586	536.652049593076	466.985848174732	634.521032861475	608.301027902008	668.116967718068	729.4422289281	546.0529768764	668.6200748494	1.22446008568	0.110025526781
ath-miR171a-3p	TGATTGAGCCGCGCCAATATC	1006	1297	873	799	1006	723	215.517749257738	263.56860099331	195.392191071629	168.76129211587	202.264721493944	147.068246378978	224.8261804409	172.6980866629	0.768140464443	0.113656604217
ath-miR5631	TGGCAGGAAAGACATAATTTT	30	34	27	17	29	27	6.4269706538093	6.90927712704129	6.04305745582357	3.59066578969935	5.83069276672404	5.49217517597845	6.4597684122	4.9711779108	0.769559772671	0.114876431457
ath-miR823	TGGGTGGTGATCATATAAGAT	625	856	575	577	590	426	133.89522195436	173.951212374922	128.694742114761	121.87142121509	118.624439047144	86.6543194432155	145.5137254813	109.0500599018	0.74941425313	0.115437046341
ath-miR5658	ATGATGATGATGATGATGAAA	1	0	1	0	0	0	0.214232355126977	0	0.22381694280828	0	0	0	0.1460164326	0	0.0	0.116306907496
ath-miR5628	GAAATAGCGAAGATATGATTA	1	0	1	0	0	0	0.214232355126977	0	0.22381694280828	0	0	0	0.1460164326	0	0.0	0.116306907496
ath-miR864-3p	TAAAGTCAATAATACCTTGAAG	1	0	1	0	0	0	0.214232355126977	0	0.22381694280828	0	0	0	0.1460164326	0	0.0	0.116306907496
ath-miR828	TCTTGCTTAAATGAGTATTCCA	0	0	0	1	1	0	0	0	0	0.211215634688197	0.201058371266346	0	0	0.1374246687	Inf	0.116357897309
ath-miR398a-3p	TGTGTTCTCAGGTCACCCCTT	1	1	0	0	0	0	0.214232355126977	0.203214033148273	0	0	0	0	0.1391487961	0	0.0	0.116393551383
ath-miR5637	AATGCGCAACTCTATATTTCC	0	1	1	0	0	0	0	0.203214033148273	0.22381694280828	0	0	0	0.1423436587	0	0.0	0.117041574199
ath-miR5021	TGAGAAGAAGAAGAAGAAAA	0	1	1	0	0	0	0	0.203214033148273	0.22381694280828	0	0	0	0.1423436587	0	0.0	0.117041574199
ath-miR5636	CGTAGTTGCAGAGCTTGACGG	0	1	1	2	1	2	0	0.203214033148273	0.22381694280828	0.422431269376394	0.201058371266346	0.406827790813218	0.1423436587	0.3434391438	2.4127463558	0.117155642292
ath-miR161.1	TGAAAGTGACTACATCGGGGT	60288	74456	58150	59920	59954	57944	12915.6402258952	15130.5040520878	13014.9552243015	12656.0408305168	12054.2535909025	11786.6147554406	13687.0331674282	12165.6363922866	0.888843933047	0.118210004103
ath-miR160c-3p	CGTACAAGGAGTCAAGCATGA	2050	470	2698	4299	4226	2472	439.176328010302	95.5105955796884	603.858111696741	908.01601352456	849.672676971578	502.839149445138	379.5150117622	753.5092799804	1.98545316161	0.129027422709
ath-miR390a-3p	CGCTATCCATCCTGAGTTTCA	26	22	34	105	143	29	5.57004123330139	4.47070872926201	7.60977605548153	22.1776416422607	28.7513470910875	5.89900296679166	5.8835086727	18.9426639	3.21962029017	0.129451791361
ath-miR843	TTTAGGTCGAGCTTCATTGGA	918	210	920	388	118	98	196.665302006565	42.6749469611374	205.911587383618	81.9516662590205	23.7248878094288	19.9345617498477	148.4172787838	41.8703719394	0.282112516026	0.132982710412
ath-miR162b-3p, ath-miR162a-3p	TCGATAAACCTCTGCATCCAG	1372	2108	1344	1240	1312	1239	293.926791234212	428.37518187656	300.809971134329	261.907387013364	263.788583101446	252.029816408789	341.0373147484	259.2419288412	0.760157078508	0.135665686704
ath-miR840-3p	TTGTTTAGGTCCCTTAGTTTC	8	7	5	5	3	6	1.71385884101581	1.42249823203791	1.1190847140414	1.05607817344099	0.603175113799038	1.22048337243965	1.4184805957	0.9599122199	0.67671861202	0.143037235132
ath-miR5657	TGGACAAGGTTAGATTTGGTG	46	27	34	28	26	23	9.85468833584092	5.48677889500337	7.60977605548153	5.91403777126952	5.227517652925	4.67851959435201	7.6504144288	5.2733583395	0.689290546098	0.143956084333
ath-miR396a-3p	GTTCAATAAAGCTGTGGGAAG	417	436	330	272	359	387	89.3348920879492	88.6013184526471	73.8595911267325	57.4506526351896	72.1799552846182	78.7211775223577	83.9319338891	69.4505951474	0.82746330186	0.146824985922
ath-miR846-3p	TTGAATTGAAGTGCTTGAATT	176	129	201	123	129	135	37.7048945023479	26.2146102761272	44.9872055044644	25.9795230666482	25.9365298933586	27.4608758798922	36.302236761	26.45897628	0.728852507194	0.147293207135
ath-miR168b-3p	CCCGTCTTGTATCAACTGAAT	4	17	18	4	6	5	0.856929420507906	3.45463856352064	4.02870497054905	0.844862538752789	1.20635022759808	1.01706947703305	2.7800909849	1.0227607478	0.367887509206	0.147817376967
ath-miR853	TCCCCTCTTTAGCTTGGAGAAG	0	2	1	0	0	0	0	0.406428066296546	0.22381694280828	0	0	0	0.2100816697	0	0.0	0.148377545478
ath-miR5026	ACTCATAAGATCGTGACACGT	5683	4363	5693	4756	4351	3364	1217.48247418661	886.622826625915	1274.18985540754	1004.54155857707	874.804973379872	684.284344147833	1126.0983854067	854.5436253683	0.75885343274	0.149554824989
ath-miR8171	ATAGGTGGGCCAGTGGTAGGA	7	10	8	4	9	3	1.49962648588884	2.03214033148273	1.79053554246624	0.844862538752789	1.80952534139711	0.610241686219827	1.7741007866	1.0882098555	0.613386716087	0.159877873924
ath-miR319c.2	TGTGAATGATGCGGGAGATAT	242	512	277	180	228	246	51.8442299407283	104.045584971916	61.9972931578937	38.0188142438755	45.8413086487269	50.0398182700258	72.6290360235	44.6333137209	0.614538153948	0.162266155799
ath-miR835-5p	TTCTTGCATATGTTCTTTATC	1	0	2	0	0	0	0.214232355126977	0	0.447633885616561	0	0	0	0.2206220802	0	0.0	0.163049734939
ath-miR5632-3p	TTGGATTTATAGTTGGATAAG	1	0	2	0	0	0	0.214232355126977	0	0.447633885616561	0	0	0	0.2206220802	0	0.0	0.163049734939
ath-miR5014a-3p	TTGTACAAATTTAAGTGTACG	1	0	2	0	0	0	0.214232355126977	0	0.447633885616561	0	0	0	0.2206220802	0	0.0	0.163049734939
ath-miR158b	CCCCAAATGTAGACAAAGCA	759	458	704	450	435	552	162.602357541375	93.0720271819091	157.567127737029	95.0470356096887	87.4603915008605	112.284470264448	137.7471708201	98.2639657917	0.713364675344	0.169058662734
ath-miR156g	CGACAGAAGAGAGTGAGCAC	1758	1647	1605	1783	1874	2179	376.620480313225	334.693512595206	359.22619320729	376.597476649056	376.783387753133	443.238878091001	356.8467287052	398.8732474977	1.11777190433	0.171996581657
ath-miR400	TATGAGAGTATTATAAGTCAC	78	36	56	40	33	39	16.7101236999042	7.31570519333783	12.5337487972637	8.44862538752789	6.63492625178942	7.93314192085776	12.1865258968	7.6722311867	0.629566724075	0.178562355343
ath-miR5663-5p	AGCTAAGGATTTGCATTCTCA	22	17	17	30	26	20	4.71311181279348	3.45463856352064	3.80488802774077	6.33646904064591	5.227517652925	4.06827790813218	3.990879468	5.2107548672	1.3056658085	0.181274356129
ath-miR167d	TGAAGCTGCCAGCATGATCTGG	1042	1530	1026	811	1138	1025	223.23011404231	310.917470716858	229.636183321296	171.295879732128	228.804426501102	208.499242791774	254.5945893602	202.8665163417	0.796821789699	0.190596734219
ath-miR3933	AGAAGCAAAATGACGACTCGG	4	2	1	0	2	0	0.856929420507906	0.406428066296546	0.22381694280828	0	0.402116742532692	0	0.4957248099	0.1340389142	0.270389763682	0.192472046714
ath-miR5647	TCAAGTTTGATGACGATTCCA	2	6	6	1	4	2	0.428464710253953	1.21928419888964	1.34290165684968	0.211215634688197	0.804233485065384	0.406827790813218	0.996883522	0.4740923035	0.47557442072	0.194057428759
ath-miR167c-5p	TAAGCTGCCAGCATGATCTTG	1011	1319	1254	974	1181	1109	216.588911033373	268.039309722572	280.666446281584	205.724028186304	237.449936465555	225.58601000593	255.0982223458	222.9199915526	0.873859447168	0.211777023451
ath-miR864-5p	TCAGGTATGATTGACTTCAAA	25	1	17	9	0	1	5.35580887817441	0.203214033148273	3.80488802774077	1.90094071219377	0	0.203413895406609	3.1213036464	0.7014515359	0.224730309949	0.214299694322
ath-miR5014b	ATTTGTACACCTAGATCTGTA	3	4	3	1	0	4	0.64269706538093	0.812856132593092	0.671450828424841	0.211215634688197	0	0.813655581626436	0.7090013421	0.3416237388	0.481837929655	0.214690847413
ath-miR822-5p	TGCGGGAAGCATTTGCACATG	1603	2924	1742	1372	1946	1346	343.414465268543	594.197832925551	389.889114372024	289.787850792206	391.259590484309	273.795103217296	442.5004708554	318.2808481646	0.719277987545	0.219285429025
ath-miR5644	GTGGGTTGCGGATAACGGTA	11	13	19	24	16	22	2.35655590639674	2.64178243092755	4.25252191335733	5.06917523251673	3.21693394026154	4.4751056989454	3.0836200836	4.2537382906	1.37946250682	0.219294511475
ath-miR838	TTTTCTTCTACTTCTTGCACA	3	3	4	6	3	8	0.64269706538093	0.609642099444819	0.895267771233122	1.26729380812918	0.603175113799038	1.62731116325287	0.7158689787	1.1659266951	1.6286872735	0.224121049315
ath-miR5028	AATTGGGTTTATGCTAGAGTT	1	0	3	6	3	2	0.214232355126977	0	0.671450828424841	1.26729380812918	0.603175113799038	0.406827790813218	0.2952277279	0.7590989042	2.57123173897	0.229125372529
ath-miR5654-5p	ATAAATCCCAACATCTTCCA	19	11	17	10	7	16	4.07041474741256	2.235354364631	3.80488802774077	2.11215634688197	1.40740859886442	3.25462232650575	3.3702190466	2.2580624241	0.670004647436	0.229913422435
ath-miR829-3p.1	AGCTCTGATACCAAATGATGGAAT	1531	1092	2024	1139	1145	1230	327.989735699401	221.909724197914	453.00549224396	240.574607909857	230.211835099966	250.199091350129	334.3016507138	240.3285114533	0.718897172479	0.233589219849
ath-miR830-5p	TCTTCTCCAAATAGTTTAGGTT	1	6	2	1	1	1	0.214232355126977	1.21928419888964	0.447633885616561	0.211215634688197	0.201058371266346	0.203413895406609	0.6270501465	0.2052293005	0.327293282117	0.237183208792
ath-miR5641	TGGAAGAAGATGATAGAATTA	28	35	38	22	34	30	5.99850594355534	7.11249116018956	8.50504382671466	4.64674396314034	6.83598462305577	6.10241686219827	7.2053469768	5.8617151495	0.813522952937	0.237966044278
ath-miR172d-3p, ath-miR172c	AGAATCTTGATGATGCTGCAG	32	26	34	26	18	31	6.85543536406325	5.2835648618551	7.60977605548153	5.49160650189313	3.61905068279423	6.30583075760488	6.5829254271	5.1388293141	0.780630036145	0.240971470091
ath-miR167c-3p	TAGGTCATGCTGGTAGTTTCACC	17	23	29	13	22	18	3.6419500371586	4.67392276241028	6.49069134144013	2.74580325094656	4.42328416785961	3.66145011731896	4.9355213803	3.6101791787	0.731468653567	0.241008672625
ath-miR1888a	TAAGTTAAGATTTGTGAAGAA	48	28	30	30	29	21	10.2831530460949	5.68999292815165	6.71450828424841	6.33646904064591	5.83069276672404	4.27169180353879	7.5625514195	5.4796178703	0.724572643059	0.243601562068
ath-miR822-3p	TGTGCAAATGCTTTCTACAGG	18	26	16	19	17	6	3.85618239228558	5.2835648618551	3.58107108493249	4.01309705907575	3.41799231152788	1.22048337243965	4.2402727797	2.883857581	0.680111335008	0.246404280452
ath-miR5999	TCTTCACTATTAGACGGACAA	22	3	15	11	2	2	4.71311181279348	0.609642099444819	3.35725414212421	2.32337198157017	0.402116742532692	0.406827790813218	2.8933360181	1.044105505	0.360865623097	0.247271262118
ath-miR860	TCAATAGATTGGACTATGTAT	6	9	8	6	3	8	1.28539413076186	1.82892629833446	1.79053554246624	1.26729380812918	0.603175113799038	1.62731116325287	1.6349519905	1.1659266951	0.713125952245	0.248250795304
ath-miR5638a	ATACCAAAACTCTCTCACTTT	1	1	0	3	4	0	0.214232355126977	0.203214033148273	0	0.633646904064591	0.804233485065384	0	0.1391487961	0.479293463	3.4444671922	0.252139612031
ath-miR164c-5p	TGGAGAAGCAGGGCACGTGCG	3884	4668	4348	4597	3395	3332	832.078467313177	948.603106736139	973.156067330403	970.958272661642	682.593170449245	677.775099494822	917.9458804599	777.1088475352	0.84657370775	0.255648563797
ath-miR159b-3p	TTTGGATTGAAGGGAGCTCTT	479	656	609	523	398	587	102.617298105822	133.308405745267	136.304518170243	110.465776941927	80.0212317640057	119.40395660368	124.0767406738	103.2969884365	0.832524999251	0.265397960337
ath-miR834	TGGTAGCAGTAGCGGTGGTAA	2	10	12	2	5	5	0.428464710253953	2.03214033148273	2.68580331369937	0.422431269376394	1.00529185633173	1.01706947703305	1.7154694518	0.8149308676	0.475048312137	0.266949024125
ath-miR170-3p	TGATTGAGCCGTGTCAATATC	19	26	21	14	25	16	4.07041474741256	5.2835648618551	4.70015579897389	2.95701888563476	5.02645928165865	3.25462232650575	4.6847118027	3.7460334979	0.799629444813	0.270556542893
ath-miR8181	TGGGGGTGGGGGGGTGACAG	18	0	16	9	1	1	3.85618239228558	0	3.58107108493249	1.90094071219377	0.201058371266346	0.203413895406609	2.4790844924	0.768470993	0.309981767606	0.278408885261
ath-miR841b-5p	TACGAGCCACTGGAAACTGAA	49	36	33	39	32	28	10.4973854012219	7.31570519333783	7.38595911267325	8.23740975283969	6.43386788052307	5.69558907138506	8.3996832357	6.7889555682	0.808239474954	0.28067239698
ath-miR835-3p	TGGAGAAGATACGCAAGAAAG	1	6	4	3	8	9	0.214232355126977	1.21928419888964	0.895267771233122	0.633646904064591	1.60846697013077	1.83072505865948	0.7762614417	1.3576129776	1.74891203488	0.285604414384
ath-miR156f-5p, ath-miR156e, ath-miR156d-5p, ath-miR156c-5p, ath-miR156b-5p, ath-miR156a-5p	TGACAGAAGAGAGTGAGCAC	1495489	1625974	1340614	1843384	1505989	1749732	320382.130536487	330420.73433423	300052.12696598	389351.521534068	302791.695485033	355919.802037597	316951.663945566	349354.339685566	1.10223223105	0.292265332768
ath-miR5643b, ath-miR5643a	AGGCTTTTAAGATCTGGTTGC	36	23	40	49	43	38	7.71236478457116	4.67392276241028	8.95267771233122	10.3495660997217	8.64550996445288	7.72972802545115	7.1129884198	8.9082680299	1.25239456388	0.293206016323
ath-miR169n, ath-miR169m, ath-miR169l, ath-miR169k, ath-miR169j, ath-miR169i, ath-miR169h	TAGCCAAGGATGACTTGCCTG	58	77	83	283	98	85	12.4254765973646	15.647480552417	18.5768062530873	59.7740246167598	19.7037203841019	17.2901811095618	15.5499211343	32.2559753701	2.07434977268	0.295421515715
ath-miR862-3p	ATATGCTGGATCTACTTGAAG	1	1	1	0	1	1	0.214232355126977	0.203214033148273	0.22381694280828	0	0.201058371266346	0.203413895406609	0.2137544437	0.1348240889	0.630742858797	0.308300319851
ath-miR858b	TTCGTTGTCTGTTCGACCTTG	4	9	5	1	7	3	0.856929420507906	1.82892629833446	1.1190847140414	0.211215634688197	1.40740859886442	0.610241686219827	1.2683134776	0.7429553066	0.585782079684	0.313456912032
ath-miR5656	ACTGAAGTAGAGATTGGGTTT	101	92	120	111	83	73	21.6374678678246	18.6956910496411	26.8580331369937	23.4449354503899	16.6878448151067	14.8492143646825	22.3970640182	18.3273315434	0.818291697899	0.314248972702
ath-miR164b-5p, ath-miR164a	TGGAGAAGCAGGGCACGTGCA	42649	40118	26958	18796	28293	40804	9136.79571381042	8152.54058184242	6033.65714422562	3970.00906959935	5688.54449823873	8300.10058817128	7774.3311466262	5986.2180520031	0.769997822205	0.314674440439
ath-miR167a-3p	GATCATGTTCGCAGTTTCACC	623	1528	581	365	904	420	133.466757244106	310.511042650561	130.037643771611	77.093706661192	181.756767624777	85.4338360707758	191.3384812221	114.7614367856	0.599782312751	0.325627444816
ath-miR824-5p	TAGACCATTTGTGAGAAGGGA	255	226	353	243	257	204	54.629250557379	45.9263714915097	79.007380811323	51.3253992292319	51.6720014154509	41.4964346629483	59.8543342867	48.1646117692	0.804697142541	0.325829634396
ath-miR158a-5p	CTTTGTCTACAATTTTGGAAA	14	3	9	6	7	2	2.99925297177767	0.609642099444819	2.01435248527452	1.26729380812918	1.40740859886442	0.406827790813218	1.8744158522	1.0271767326	0.547998317126	0.327764992396
ath-miR837-3p	AAACGAACAAAAAACTGATGG	284	126	302	152	159	220	60.8419888560613	25.6049681766824	67.5927167281007	32.104776472606	31.968281031349	44.751056989454	51.3465579203	36.2747048311	0.706468092514	0.332723153138
ath-miR5655	AAGTAGACACATAAGAAGGAG	11	7	14	10	5	9	2.35655590639674	1.42249823203791	3.13343719931593	2.11215634688197	1.00529185633173	1.83072505865948	2.3041637793	1.6493910873	0.715830663652	0.333459211654
ath-miR159a	TTTGGATTGAAGGGAGCTCTA	2202	3249	2832	2607	2182	2693	471.739645989602	660.242393698739	633.84958203305	550.63915963213	438.709366103167	547.793620329998	588.6105405738	512.3807153551	0.870491912795	0.334314692451
ath-miR5629	TTAGGGTAGTTAACGGAAGTTA	49	64	38	48	35	47	10.4973854012219	13.0056981214895	8.50504382671466	10.1383504650335	7.03704299432211	9.56045308411063	10.6693757831	8.9119488478	0.835283059569	0.337179893977
ath-miR3440b-5p	TTTTCTTGGCCCATCCACTTC	1	0	3	0	0	1	0.214232355126977	0	0.671450828424841	0	0	0.203413895406609	0.2952277279	0.0678046318	0.22966891451	0.33832298622
ath-miR773a	TTTGCTTCCAGCTTTTGTCTC	54	81	78	51	82	42	11.5685471768567	16.4603366850101	17.4577215390459	10.7719973690981	16.4867864438404	8.54338360707758	15.1622018003	11.9340558067	0.787092532066	0.340265395144
ath-miR169b-3p	GGCAAGTTGTCCTTCGGCTACA	42	55	41	112	83	29	8.99775891533302	11.176771823155	9.1764946551395	23.6561510850781	16.6878448151067	5.89900296679166	9.7836751312	15.4143329557	1.57551561647	0.340821211102
ath-miR156d-3p	GCTCACTCTCTTTTTGTCATAAC	21	7	42	31	73	29	4.49887945766651	1.42249823203791	9.40031159794778	6.54768467533411	14.6772611024433	5.89900296679166	5.1072297626	9.0413162482	1.77029753281	0.342569713144
ath-miR8167f, ath-miR8167e, ath-miR8167d, ath-miR8167c, ath-miR8167b, ath-miR8167a	AGATGTGGAGATCGTGGGGATG	205	80	198	185	52	66	43.9176328010302	16.2571226518618	44.3157546760395	39.0748924173165	10.45503530585	13.4253170968362	34.830170043	20.9850816067	0.602497248242	0.346635117062
ath-miR866-5p	TCAAGGAACGGATTTTGTTAA	33	21	25	18	19	29	7.06966771919023	4.26749469611373	5.59542357020701	3.80188142438755	3.82010905406057	5.89900296679166	5.6441953285	4.5069978151	0.798519107293	0.34674547536
ath-miR165b, ath-miR165a-3p	TCGGACCAGGCTTCATCCCCC	56731	56527	57848	54599	44051	61389	12153.6157387085	11487.0796517724	12947.3625075734	11532.1624383409	8856.82231265381	12487.3756251163	12196.0192993514	10958.786792037	0.898554399026	0.348340432424
ath-miR775	TTCGATGTCTAGCAGTGCCA	1562	228	1696	1342	105	125	334.630938708337	46.3327995578063	379.593535002844	283.451381751561	21.1111289829663	25.4267369258261	253.5190910897	109.9964158868	0.433878235418	0.349960749377
ath-miR5664	ATAGTCAATTTTATCGGTCTG	1	0	0	10	1	0	0.214232355126977	0	0	2.11215634688197	0.201058371266346	0	0.071410785	0.7710715727	10.7976907508	0.359660453926
ath-miR841a-3p	ATTTCTAGTGGGTCGTATTCA	185	78	169	164	84	41	39.6329856984907	15.8506945855653	37.8250633345994	34.6393640888643	16.8889031863731	8.33996971167097	31.1029145396	19.9560789956	0.641614436814	0.36358296219
ath-miR851-5p	TCTCGGTTCGCGATCCACAAG	2	1	0	0	1	0	0.428464710253953	0.203214033148273	0	0	0.201058371266346	0	0.2105595811	0.0670194571	0.318292127814	0.36539901012
ath-miR3932b-3p, ath-miR3932a	AACTTTGTGATGACAACGAAG	1	0	0	0	0	0	0.214232355126977	0	0	0	0	0	0.071410785	0	0.0	0.3739009663
ath-miR5649b, ath-miR5649a	ATTGAATATGTTGGTTACTAT	2	0	0	0	0	0	0.428464710253953	0	0	0	0	0	0.1428215701	0	0.0	0.3739009663
ath-miR172d-5p	GCAACATCTTCAAGATTCAGA	1	0	0	0	0	0	0.214232355126977	0	0	0	0	0	0.071410785	0	0.0	0.3739009663
ath-miR826a	TAGTCCGGTTTTGGATACGTG	0	1	0	0	0	0	0	0.203214033148273	0	0	0	0	0.067738011	0	0.0	0.3739009663
ath-miR3434-3p	TCAGAGTATCAGCCATGTGA	0	1	0	0	0	0	0	0.203214033148273	0	0	0	0	0.067738011	0	0.0	0.3739009663
ath-miR8168	AGGTGCTGAGTGTGCTAGTGC	0	0	0	1	0	0	0	0	0	0.211215634688197	0	0	0	0.0704052116	Inf	0.3739009663
ath-miR5646	GTTCGAGGCACGTTGGGAGG	0	0	0	1	0	0	0	0	0	0.211215634688197	0	0	0	0.0704052116	Inf	0.3739009663
ath-miR845b	TCGCTCTGATACCAAATTGATG	0	0	0	1	0	0	0	0	0	0.211215634688197	0	0	0	0.0704052116	Inf	0.3739009663
ath-miR8182	TTGTGTTGCGTTTCTGTTGATT	0	0	0	1	0	0	0	0	0	0.211215634688197	0	0	0	0.0704052116	Inf	0.3739009663
ath-miR394b-3p	AGGTGGGCATACTGCCAATAG	0	0	0	0	1	0	0	0	0	0	0.201058371266346	0	0	0.0670194571	Inf	0.3739009663
ath-miR2112-5p	CGCAAATGCGGATATCAATGT	0	0	0	0	1	0	0	0	0	0	0.201058371266346	0	0	0.0670194571	Inf	0.3739009663
ath-miR2933b, ath-miR2933a	GAAATCGGAGAGGAAATTCGCC	0	0	0	0	1	0	0	0	0	0	0.201058371266346	0	0	0.0670194571	Inf	0.3739009663
ath-miR159b-5p	GAGCTCCTTGAAGTTCAATGG	0	0	0	0	1	0	0	0	0	0	0.201058371266346	0	0	0.0670194571	Inf	0.3739009663
ath-miR868-5p	TCATGTCGTAATAGTAGTCAC	0	0	0	0	1	0	0	0	0	0	0.201058371266346	0	0	0.0670194571	Inf	0.3739009663
ath-miR836	TCCTGTGTTTCCTTTGATGCGTGG	0	0	0	0	1	0	0	0	0	0	0.201058371266346	0	0	0.0670194571	Inf	0.3739009663
ath-miR832-5p	TGCTGGGATCGGGAATCGAAA	0	0	0	0	1	0	0	0	0	0	0.201058371266346	0	0	0.0670194571	Inf	0.3739009663
ath-miR8184	TTTGGTCTGATTACGAATGTA	0	0	0	0	1	0	0	0	0	0	0.201058371266346	0	0	0.0670194571	Inf	0.3739009663
ath-miR163.2	GGACAAAACACGGGGGATAAT	0	0	0	0	0	1	0	0	0	0	0	0.203413895406609	0	0.0678046318	Inf	0.3739009663
ath-miR5630b, ath-miR5630a	GCTAAGAGCGGTTCTGATGGA	0	0	0	0	0	2	0	0	0	0	0	0.406827790813218	0	0.1356092636	Inf	0.3739009663
ath-miR869.1	ATTGGTTCAATTCTGGTGTTG	0	0	1	0	0	0	0	0	0.22381694280828	0	0	0	0.0746056476	0	0.0	0.3739009663
ath-miR163	TTGAAGAGGACTTGGAACTTCGAT	166	185	241	290	269	189	35.5625709510781	37.5945961324305	53.9398832167956	61.2525340595772	54.0847018706471	38.4452262318491	42.3656834334	51.2608207207	1.20996090624	0.374043357469
ath-miR160c-5p, ath-miR160b, ath-miR160a-5p	TGCCTGGCTCCCTGTATGCCA	1215	1069	618	684	721	1003	260.292311479277	217.235801435504	138.318870655517	144.471494126727	144.963085683036	204.024137092829	205.2823278568	164.4862389675	0.801268383327	0.374162035832
ath-miR861-3p	GATGGATATGTCTTCAAGGAC	2	1	1	0	2	0	0.428464710253953	0.203214033148273	0.22381694280828	0	0.402116742532692	0	0.2851652287	0.1340389142	0.470039474346	0.376668157042
ath-miR8165	AATGGAGGCAAGTGTGAAGGA	61	64	64	76	33	46	13.0681736627456	13.0056981214895	14.3242843397299	16.052388236303	6.63492625178942	9.35703918870402	13.4660520413	10.6814512256	0.793213273856	0.380972158504
ath-miR5645c	AACCTATTTAACGACATGACT	1	0	0	1	2	0	0.214232355126977	0	0	0.211215634688197	0.402116742532692	0	0.071410785	0.2044441257	2.86293065816	0.384407640369
ath-miR1886.2	TGAGATGAAATCTTTGATTGG	29	28	27	24	33	20	6.21273829868232	5.68999292815165	6.04305745582357	5.06917523251673	6.63492625178942	4.06827790813218	5.9819295609	5.2574597975	0.878890288489	0.395901395081
ath-miR447c-5p	CCCCTTACAATGTCGAGTAAA	4	6	10	5	7	2	0.856929420507906	1.21928419888964	2.2381694280828	1.05607817344099	1.40740859886442	0.406827790813218	1.4381276825	0.956771521	0.665289690646	0.396006196412
ath-miR172e-3p	GGAATCTTGATGATGCTGCAT	45	54	60	21	54	57	9.64045598071395	10.9735577900067	13.4290165684968	4.43552832845214	10.8571520483827	11.5945920381767	11.3476767797	8.9624241383	0.789802557148	0.399128039317
ath-miR8179	TGACTGCATTAACTTGATCGT	5	6	2	3	4	3	1.07116177563488	1.21928419888964	0.447633885616561	0.633646904064591	0.804233485065384	0.610241686219827	0.9126932867	0.6827073584	0.748014002457	0.399632367298
ath-miR5996	TGACATCCAGATAGAAGCTTTG	870	493	829	758	618	433	186.38214896047	100.184518342099	185.544245588064	160.101451093653	124.254073442602	88.0782167110618	157.3703042969	124.1445804158	0.78886916417	0.400527711143
ath-miR406	TAGAATGCTATTGTAATCCAG	0	0	1	2	0	1	0	0	0.22381694280828	0.422431269376394	0	0.203413895406609	0.0746056476	0.2086150549	2.79623676774	0.401690214421
ath-miR168b-5p, ath-miR168a-5p	TCGCTTGGTGCAGGTCGGGAA	136656	197903	141446	112509	182930	128610	29276.1367222321	40216.6668021427	31658.01129246	23763.6598431344	36779.6078557527	26161.061088244	33716.9382722783	28901.4429290437	0.857178747834	0.406749753458
ath-miR162b-5p, ath-miR162a-5p	TGGAGGCAGCGGTTCATCGATC	550	1262	563	523	757	528	117.827795319837	256.456109833121	126.008938801062	110.465776941927	152.201187048624	107.40253677469	166.764281318	123.3565002551	0.739705764809	0.409571191593
ath-miR5653	TGGGTTGAGTTGAGTTGAGTTGGC	134	173	171	158	139	157	28.7071355870149	35.1560277346512	38.272697220216	33.3720702807352	27.9471136060221	31.9359815788376	34.0452868473	31.0850551552	0.913050176214	0.413994210515
ath-miR5651	TTGTGCGGTTCAAATAGTAAC	10	3	8	10	0	1	2.14232355126977	0.609642099444819	1.79053554246624	2.11215634688197	0	0.203413895406609	1.5141670644	0.7718567474	0.509756661301	0.414935882995
ath-miR8175	GATCCCCGGCAACGGCGCCA	702	1169	484	384	935	428	150.391113299138	237.557204750331	108.327400319208	81.1068037202677	187.989577134034	87.0611472340287	165.4252394562	118.7191760294	0.717660596531	0.415625626676
ath-miR5638b	ACAGTGGTCATCTGGTGGGCT	3	10	6	4	2	7	0.64269706538093	2.03214033148273	1.34290165684968	0.844862538752789	0.402116742532692	1.42389726784626	1.3392463512	0.890292183	0.664771034995	0.418630799361
ath-miR393a-3p	ATCATGCTATCTCTTTGGATT	30	59	29	33	38	24	6.4269706538093	11.9896279557481	6.49069134144013	6.97011594471051	7.64021810812115	4.88193348975862	8.3024299837	6.4974225142	0.782592870636	0.422507918328
ath-miR167b, ath-miR167a-5p	TGAAGCTGCCAGCATGATCTA	617928	972916	619034	639548	721240	656103	132380.170738902	197710.184274485	138550.297374381	135082.536733567	145011.339692139	133460.467017962	156213.550795923	137851.447814556	0.882455120649	0.433983919478
ath-miR169a-3p	GGCAAGTTGTCCTTGGCTAC	0	2	5	2	1	0	0	0.406428066296546	1.1190847140414	0.422431269376394	0.201058371266346	0	0.5085042601	0.2078298802	0.408708238077	0.437613092866
ath-miR8174	ATGTGTATAGGGAAGCTAATC	2	1	2	1	2	1	0.428464710253953	0.203214033148273	0.447633885616561	0.211215634688197	0.402116742532692	0.203413895406609	0.3597708763	0.2722487575	0.75672817183	0.438737979292
ath-miR398a-5p	AAGGAGTGGCATGTGAACACA	39	58	43	37	53	38	8.35506184995209	11.7864139225998	9.62412854075606	7.81497848346329	10.6560936771163	7.72972802545115	9.9218681044	8.733600062	0.880237468398	0.440349868343
ath-miR857	TTTTGTATGTTGAAGGTGTAT	58	120	46	65	46	61	12.4254765973646	24.3856839777928	10.2955793691809	13.7290162547328	9.24868507825192	12.4082476198032	15.7022466481	11.7953163176	0.751186539222	0.441894719861
ath-miR395e, ath-miR395d, ath-miR395a	CTGAAGTGTTTGGGGGAACTC	31	54	34	69	66	26	6.64120300893627	10.9735577900067	7.60977605548153	14.5738787934856	13.2698525035788	5.28876128057184	8.4081789515	11.0441641925	1.31350251418	0.454444966775
ath-miR869.2	TCTGGTGTTGAGATAGTTGAC	912	833	982	726	843	1021	195.379907875803	169.277289612511	219.788237837731	153.342550783631	169.49220697753	207.685587210148	194.8151451087	176.8401149904	0.907732891566	0.454658618631
ath-miR5024-3p	CCGTATCTTGGCCTTGTCATT	6	9	4	7	5	3	1.28539413076186	1.82892629833446	0.895267771233122	1.47850944281738	1.00529185633173	0.610241686219827	1.3365294001	1.0313476618	0.771661036205	0.454890400647
ath-miR848	TGACATGGGACTGCCTAAGCTA	131	104	106	112	98	116	28.0644385216339	21.1342594474204	23.7245959376777	23.6561510850781	19.7037203841019	23.5960118671667	24.3077646356	22.3186277788	0.918168663938	0.455144379401
ath-miR829-3p.2	CAAATTAAAGCTTCAAGGTAG	1	3	1	2	1	0	0.214232355126977	0.609642099444819	0.22381694280828	0.422431269376394	0.201058371266346	0	0.3492304658	0.2078298802	0.595108103538	0.472475606898
ath-miR5998b, ath-miR5998a	ACAGTTTGTGTTTTGTTTTGT	7	1	2	12	8	0	1.49962648588884	0.203214033148273	0.447633885616561	2.53458761625837	1.60846697013077	0	0.7168248016	1.3810181955	1.92657702749	0.473604396927
ath-miR5648-3p	ATCTGAAGAAAATAGCGGCAT	203	158	183	321	172	196	43.4891680907762	32.1078172374271	40.9585005339153	67.8002187349113	34.5820398578115	39.8691234996954	38.8518286207	47.4171273641	1.22046063332	0.474684682165
ath-miR156b-3p	TGCTCACCTCTCTTTCTGTCAGT	813	1187	904	986	1390	995	174.170904718232	241.215057347	202.330516298685	208.258615802562	279.471136060221	202.396825929576	205.905492788	230.0421925975	1.11722222405	0.486083249525
ath-miR5665	TTGGTGGACAAGATCTGGGAT	0	1	4	0	0	2	0	0.203214033148273	0.895267771233122	0	0	0.406827790813218	0.3661606015	0.1356092636	0.370354601354	0.48912871905
ath-miR2111b-3p	ATCCTCGGGATACAGTTTACC	20	77	21	16	34	28	4.28464710253953	15.647480552417	4.70015579897389	3.37945015501115	6.83598462305577	5.69558907138506	8.2107611513	5.3036746165	0.645941894883	0.492931268953
ath-miR5650	TTGTTTTGGATCTTAGATACA	2	2	4	4	2	5	0.428464710253953	0.406428066296546	0.895267771233122	0.844862538752789	0.402116742532692	1.01706947703305	0.5767201826	0.7546829194	1.30857726532	0.504234053715
ath-miR5023	ATTGGTAGTGGATAAGGGGGC	190	310	228	130	229	284	40.7041474741255	62.9963502759647	51.0302629602879	27.4580325094656	46.0423670199932	57.769546295477	51.5769202368	43.7566486083	0.848376529801	0.513674783238
ath-miR8170-3p	TTGCTTAAAGATTTTCTATGT	0	0	1	4	0	0	0	0	0.22381694280828	0.844862538752789	0	0	0.0746056476	0.2816208463	3.7747925976	0.516584299603
ath-miR826b	TGGTTTTGGACACGTGAAAAT	0	2	0	0	2	2	0	0.406428066296546	0	0	0.402116742532692	0.406827790813218	0.1354760221	0.2696481778	1.99037566663	0.521393906095
ath-miR397a	TCATTGAGTGCAGCGTTGATG	37	85	49	30	59	55	7.92659713969813	17.2731928176032	10.9670301976057	6.33646904064591	11.8624439047144	11.1877642473635	12.0556067183	9.7955590642	0.812531404938	0.525884053177
ath-miR5632-5p	TTGATTCTCTTATCCAACTGT	1	0	0	1	0	1	0.214232355126977	0	0	0.211215634688197	0	0.203413895406609	0.071410785	0.1382098434	1.93541974647	0.538383312435
ath-miR3932b-5p	TTTGACGTGCTCGATCTGCTC	1	0	0	1	1	0	0.214232355126977	0	0	0.211215634688197	0.201058371266346	0	0.071410785	0.1374246687	1.92442456276	0.541946251874
ath-miR166g, ath-miR166f, ath-miR166e-3p, ath-miR166d, ath-miR166c, ath-miR166b-3p, ath-miR166a-3p	TCGGACCAGGCTTCATTCCCC	338539	504561	308424	344848	370902	371488	72526.0072723315	102533.875779326	69030.5167687011	72837.2891909554	74572.9520194303	75565.8211768104	81363.4666067862	74325.3541290654	0.913497878455	0.545294134363
ath-miR845a	CGGCTCTGATACCAATTGATG	9	26	9	11	16	6	1.92809119614279	5.2835648618551	2.01435248527452	2.32337198157017	3.21693394026154	1.22048337243965	3.0753361811	2.2535964314	0.73279677365	0.545676438028
ath-miR777	TACGCATTGAGTTTCGTTGCTT	17	5	28	18	7	12	3.6419500371586	1.01607016574137	6.26687439863185	3.80188142438755	1.40740859886442	2.44096674487931	3.6416315338	2.5500855894	0.70025909149	0.548304027896
ath-miR399f	TGCCAAAGGAGATTTGCCCGG	219	1427	367	342	803	103	46.9168857728079	289.986425302586	82.1408180106389	72.2357470633634	161.449872126876	20.9516312268807	139.681376362	84.8790834724	0.607662135662	0.559635149289
ath-miR408-5p	ACAGGGAACAAGCAGAGCATG	56504	75711	28777	39874	44602	55779	12104.9849940947	15385.5376636889	6440.78016319389	8422.01221755717	8967.60547522157	11346.2236718853	11310.4342736592	9578.6137882214	0.846882936275	0.564719267864
ath-miR156i	TGACAGAAGAGAGAGAGCAG	0	0	2	2	0	2	0	0	0.447633885616561	0.422431269376394	0	0.406827790813218	0.1492112952	0.2764196867	1.85253861867	0.565678395832
ath-miR846-5p	CATTCAAGGACTTCTATTCAG	9	9	15	9	5	14	1.92809119614279	1.82892629833446	3.35725414212421	1.90094071219377	1.00529185633173	2.84779453569253	2.3714238789	1.9180090347	0.808800590972	0.566018628755
ath-miR399c-5p	GGGCATCTTTCTATTGGCAGG	49	305	61	59	168	23	10.4973854012219	61.9802801102233	13.6528335113051	12.4617224466036	33.7778063727461	4.67851959435201	28.7101663409	16.9726828046	0.59117326605	0.566128770744
ath-miR8177	GTGTGATGATGTGTCATTTATA	0	0	1	1	1	0	0	0	0.22381694280828	0.211215634688197	0.201058371266346	0	0.0746056476	0.1374246687	1.84201428606	0.569371855932
ath-miR827	TTAGATGACCATCAACAAACT	287	1317	347	261	773	299	61.4846859214423	267.632881656276	77.6644791544733	55.1272806536195	155.418120988886	60.8207547265761	135.5940155774	90.4553854564	0.667104555251	0.573554285108
ath-miR851-3p	TGGGTGGCAAACAAAGACGAC	7	576	9	5	196	32	1.49962648588884	117.051283093405	2.01435248527452	1.05607817344099	39.4074407682038	6.50924465301149	40.1884206882	15.6575878649	0.389604458119	0.575187107531
ath-miR169a-5p	CAGCCAAGGATGACTTGCCGA	165	123	177	253	130	181	35.3483385959511	24.9953260772376	39.6155988770656	53.4375555761139	26.137588264625	36.8179150685962	33.3197545168	38.7976863031	1.16440492632	0.577702977882
ath-miR394b-5p, ath-miR394a	TTGGCATTCTGTCCACCTCC	50	52	11	43	16	115	10.7116177563488	10.5671297237102	2.46198637089108	9.08227229159248	3.21693394026154	23.3925979717601	7.9135779503	11.8972680679	1.50339936532	0.577726840488
ath-miR5635c, ath-miR5635b, ath-miR5635d, ath-miR5635a	TGTTAAGGAGTGTTAACGGTG	7	14	11	9	15	14	1.49962648588884	2.84499646407582	2.46198637089108	1.90094071219377	3.01587556899519	2.84779453569253	2.2688697736	2.5882036056	1.14074577383	0.579123475507
ath-miR771	TGAGCCTCTGTGGTAGCCCTCA	1	29	4	3	11	4	0.214232355126977	5.89320696129992	0.895267771233122	0.633646904064591	2.21164208392981	0.813655581626436	2.3342356959	1.2196481899	0.522504300676	0.581003226808
ath-miR319b, ath-miR319a	TTGGACTGAAGGGAGCTCCCT	28	28	33	16	26	39	5.99850594355534	5.68999292815165	7.38595911267325	3.37945015501115	5.227517652925	7.93314192085776	6.3581526615	5.5133699096	0.867133930738	0.584283022181
ath-miR5995b, ath-miR5595a	ACATATGATCTGCATCTTTGC	1	1	1	0	2	0	0.214232355126977	0.203214033148273	0.22381694280828	0	0.402116742532692	0	0.2137544437	0.1340389142	0.627069603232	0.584395251682
ath-miR844-3p	TTATAAGCCATCTTACTAGTT	2	0	2	1	1	1	0.428464710253953	0	0.447633885616561	0.211215634688197	0.201058371266346	0.203413895406609	0.2920328653	0.2052293005	0.702760972773	0.584524672763
ath-miR5662	AGAGGTGACCATTGGAGATG	1	2	1	0	1	2	0.214232355126977	0.406428066296546	0.22381694280828	0	0.201058371266346	0.406827790813218	0.2814924547	0.2026287207	0.719837129972	0.585249353432
ath-miR171c-5p	AGATATTGGTGCGGTTCAATC	104	58	145	124	195	82	22.2801649332056	11.7864139225998	32.4534567072007	26.1907387013364	39.2063823969375	16.6799394233419	22.1733451877	27.3590201739	1.2338697631	0.589152482158
ath-miR5654-3p	TGGAAGATGCTTTGGGATTTATT	194	171	174	200	118	191	41.5610768946335	34.7495996683547	38.9441480486408	42.2431269376394	23.7248878094288	38.8520540226623	38.4182748705	34.9400229232	0.909463609206	0.594856243686
ath-miR831-5p	AGAAGCGTACAAGGAGATGAGG	2	13	1	3	17	6	0.428464710253953	2.64178243092755	0.22381694280828	0.633646904064591	3.41799231152788	1.22048337243965	1.0980213613	1.757374196	1.60049181003	0.596419165243
ath-miR390b-5p, ath-miR390a-5p	AAGCTCAGGAGGGATAGCGCC	15615	41901	16866	27457	42266	23154	3345.23822530774	8514.87120294579	3774.89655740446	5799.34768163383	8497.93311994338	4709.84533424463	5211.668661886	6335.7087119406	1.21567757334	0.604576268172
ath-miR854e, ath-miR854d, ath-miR854c, ath-miR854b, ath-miR854a	GATGAGGATAGGGAGGAGGAG	1	1	2	4	1	1	0.214232355126977	0.203214033148273	0.447633885616561	0.844862538752789	0.201058371266346	0.203413895406609	0.2883600913	0.4164449351	1.44418367057	0.605102821121
ath-miR408-3p	ATGCACTGCCTCTTCCCTGGC	1246	2166	722	1024	1532	965	266.933514488213	440.161595799159	161.595832707578	216.284809920714	308.021424780042	196.294409067378	289.563647665	240.2002145894	0.829524757428	0.605525964491
ath-miR850	TAAGATCCGGACTACAACAAAG	59	99	75	76	83	62	12.6397089524916	20.118189281679	16.786270710621	16.052388236303	16.6878448151067	12.6116615152098	16.5147229816	15.1172981889	0.91538309215	0.606890062305
ath-miR156a-3p	GCTCACTGCTCTTTCTGTCAGA	175	205	128	181	196	180	37.4906621472209	41.658876795396	28.6485686794599	38.2300298785637	39.4074407682038	36.6145011731896	35.9327025407	38.0839906067	1.0598699211	0.612354497381
ath-miR396b-5p	TTCCACAGCTTTCTTGAACTT	440	878	512	565	562	556	94.2622362558697	178.421921104184	114.59427471784	119.336833598831	112.994804651686	113.098125846075	129.0928106926	115.1432546989	0.891941650981	0.612628208939
ath-miR781b, ath-miR781a	TTAGAGTTTTCTGGATACTTA	5	0	6	2	1	5	1.07116177563488	0	1.34290165684968	0.422431269376394	0.201058371266346	1.01706947703305	0.8046878108	0.5468530392	0.679584096914	0.617420030912
ath-miR839-5p	TACCAACCTTTCATCGTTCCC	18	18	22	21	22	11	3.85618239228558	3.65785259666892	4.92397274178217	4.43552832845214	4.42328416785961	2.2375528494727	4.1460025769	3.6987884486	0.892133658867	0.618481721124
ath-miR2111a-3p	GTCCTCGGGATGCGGATTACC	10	42	7	15	78	7	2.14232355126977	8.53498939222747	1.56671859965796	3.16823452032296	15.682552958775	1.42389726784626	4.0813438477	6.758228249	1.65588308684	0.621783718646
ath-miR780.2	TTCTTCGTGAATATCTGGCAT	5	4	4	3	6	3	1.07116177563488	0.812856132593092	0.895267771233122	0.633646904064591	1.20635022759808	0.610241686219827	0.9264285598	0.8167462726	0.881607398606	0.627905508492
ath-miR2111b-5p, ath-miR2111a-5p	TAATCTGCATCCTGAGGTTTA	37	168	44	30	115	33	7.92659713969813	34.1399575689099	9.84794548356434	6.33646904064591	23.1217126956298	6.7126585484181	17.3048333974	12.0569467616	0.696738678999	0.630404914357
ath-miR837-5p	ATCAGTTTCTTGTTCGTTTCA	20	11	33	21	15	20	4.28464710253953	2.235354364631	7.38595911267325	4.43552832845214	3.01587556899519	4.06827790813218	4.6353201933	3.8398939352	0.828398853816	0.636225114303
ath-miR8172	ATGGATCATCTAGATGGAGAT	7	7	11	10	6	7	1.49962648588884	1.42249823203791	2.46198637089108	2.11215634688197	1.20635022759808	1.42389726784626	1.7947036963	1.5808012808	0.880814634783	0.646220770567
ath-miR779.2	TGATTGGAAATTTCGTTGACT	2	5	3	5	2	1	0.428464710253953	1.01607016574137	0.671450828424841	1.05607817344099	0.402116742532692	0.203413895406609	0.7053285681	0.5538696038	0.785264667915	0.649562952673
ath-miR402	TTCGAGGCCTATTAAACCTCTG	1	2	0	1	2	1	0.214232355126977	0.406428066296546	0	0.211215634688197	0.402116742532692	0.203413895406609	0.2068868071	0.2722487575	1.31593097364	0.651626895377
ath-miR5634	AGGGACTTTGTGAATTTAGGG	11	4	10	15	3	15	2.35655590639674	0.812856132593092	2.2381694280828	3.16823452032296	0.603175113799038	3.05120843109914	1.8025271557	2.2742060217	1.26167642718	0.652946092973
ath-miR852	AAGATAAGCGCCTTAGTTCTG	149	202	147	174	196	169	31.9206209139195	41.0492346959512	32.9010905928172	36.7515204357463	39.4074407682038	34.3769483237169	35.2903154009	36.8453031759	1.04406273385	0.65611185367
ath-miR858a	TTTCGTTGTCTGTTCGACCTT	4	4	5	2	6	4	0.856929420507906	0.812856132593092	1.1190847140414	0.422431269376394	1.20635022759808	0.813655581626436	0.9296234224	0.8141456929	0.875780098998	0.662781655271
ath-miR840-5p	ACACTGAAGGACCTAAACTAAC	2	3	10	5	4	3	0.428464710253953	0.609642099444819	2.2381694280828	1.05607817344099	0.804233485065384	0.610241686219827	1.0920920793	0.8235177816	0.754073577869	0.67242659975
ath-miR778	TGGCTTGGTTTATGTACACCG	0	2	0	0	1	0	0	0.406428066296546	0	0	0.201058371266346	0	0.1354760221	0.0670194571	0.494696080245	0.674089972771
ath-miR5027	ACCGGTTGGAACTTGCCTTAA	0	1	0	0	0	2	0	0.203214033148273	0	0	0	0.406827790813218	0.067738011	0.1356092636	2.00196701376	0.677518778516
ath-miR5660	CAGGTGGTTAGTGCAATGGAA	1	0	0	2	0	0	0.214232355126977	0	0	0.422431269376394	0	0	0.071410785	0.1408104231	1.97183693051	0.682957913761
ath-miR5639-5p	TAGTCCACTGTGGTCTAAGGC	7	3	2	7	5	3	1.49962648588884	0.609642099444819	0.447633885616561	1.47850944281738	1.00529185633173	0.610241686219827	0.8523008237	1.0313476618	1.21007469795	0.686450605539
ath-miR398c-5p, ath-miR398b-5p	AGGGTTGATATGAGAACACAC	198	293	206	232	263	260	42.4180063151414	59.541711712444	46.1062902185058	49.0020272476617	52.878351643049	52.8876128057184	49.355336082	51.5893305655	1.04526348437	0.698316026594
ath-miR395f, ath-miR395c, ath-miR395b	CTGAAGTGTTTGGGGGGACTC	56	205	87	117	140	31	11.9970118871107	41.658876795396	19.4720740243204	24.7122292585191	28.1481719772884	6.30583075760488	24.3759875689	19.7220773311	0.809078084543	0.698937664724
ath-miR5645e, ath-miR5645f, ath-miR5645d, ath-miR5645b, ath-miR5645a	ATTTGAGTCATGTCGTTAAG	0	0	1	2	0	0	0	0	0.22381694280828	0.422431269376394	0	0	0.0746056476	0.1408104231	1.88739629813	0.699125835285
ath-miR8169	ATAGACAGAGTCACTCACAGA	2	3	2	1	1	4	0.428464710253953	0.609642099444819	0.447633885616561	0.211215634688197	0.201058371266346	0.813655581626436	0.4952468984	0.4086431959	0.8251302476	0.701883512337
ath-miR5652	TTGAATGTGAATGAATCGGGC	46	43	45	35	38	58	9.85468833584092	8.73820342537574	10.0717624263726	7.3925472140869	7.64021810812115	11.7980059335833	9.5548847292	8.9435904186	0.936022848216	0.702171617693
ath-miR1886.3.3	AATTAAAGATTTCATCTTACT	2	0	1	2	0	0	0.428464710253953	0	0.22381694280828	0.422431269376394	0	0	0.2174272177	0.1408104231	0.647620958358	0.703667719658
ath-miR5020a	TGGAAGAAGGTGAGACTTGCA	41	32	15	16	17	44	8.78352656020604	6.50284906074474	3.35725414212421	3.37945015501115	3.41799231152788	8.9502113978908	6.2145432544	5.2492179548	0.844666734129	0.711329690504
ath-miR833a-5p	TGTTTGTTGTACTCGGTCTAGT	73	13	60	91	6	15	15.6389619242693	2.64178243092755	13.4290165684968	19.2206227566259	1.20635022759808	3.05120843109914	10.5699203079	7.8260604718	0.740408654354	0.714687475353
ath-miR169c, ath-miR169b-5p	CAGCCAAGGATGACTTGCCGG	39	43	42	90	36	26	8.35506184995209	8.73820342537574	9.40031159794778	19.0094071219377	7.23810136558846	5.28876128057184	8.8311922911	10.5120899227	1.19033643207	0.715584082787
ath-miR844-5p	TGGTAAGATTGCTTATAAGCT	1	3	7	4	1	4	0.214232355126977	0.609642099444819	1.56671859965796	0.844862538752789	0.201058371266346	0.813655581626436	0.7968643514	0.6198588305	0.777872456474	0.71585413661
ath-miR5633	TATGATCATCAGAAAACAGTG	7	15	4	10	9	3	1.49962648588884	3.0482104972241	0.895267771233122	2.11215634688197	1.80952534139711	0.610241686219827	1.8143682514	1.5106411248	0.832598963102	0.719615671673
ath-miR831-3p	TGATCTCTTCGTACTCTTCTTG	0	5	1	3	1	0	0	1.01607016574137	0.22381694280828	0.633646904064591	0.201058371266346	0	0.4132957028	0.2782350918	0.673210705834	0.726935421786
ath-miR8173	ATGTGCTGATTCGAGGTGGGA	10	8	12	9	15	10	2.14232355126977	1.62571226518618	2.68580331369937	1.90094071219377	3.01587556899519	2.03413895406609	2.1512797101	2.3169850784	1.07702641712	0.740165702944
ath-miR5020b	ATGGCATGAAAGAAGGTGAGA	9	13	10	1	8	19	1.92809119614279	2.64178243092755	2.2381694280828	0.211215634688197	1.60846697013077	3.86486401272557	2.2693476851	1.8948488725	0.834975127408	0.747196307686
ath-miR862-5p	TCCAATAGGTCGAGCATGTGC	5	8	10	9	6	7	1.07116177563488	1.62571226518618	2.2381694280828	1.90094071219377	1.20635022759808	1.42389726784626	1.6450144896	1.5103960692	0.918165814799	0.750119182605
ath-miR397b	TCATTGAGTGCATCGTTGATG	29	98	30	37	47	54	6.21273829868232	19.9149752485308	6.71450828424841	7.81497848346329	9.44974344951826	10.9843503519569	10.9474072772	9.4163574283	0.860144981352	0.754876296212
ath-miR393b-5p, ath-miR393a-5p	TCCAAAGGGATCGCATTGATCC	19	18	10	9	23	12	4.07041474741256	3.65785259666892	2.2381694280828	1.90094071219377	4.62434253912596	2.44096674487931	3.3221455907	2.9887499987	0.899644496938	0.755699463135
ath-miR5642b, ath-miR5642a	TCTCGCGCTTGTACGGCTTT	32	56	44	51	34	43	6.85543536406325	11.3799858563033	9.84794548356434	10.7719973690981	6.83598462305577	8.74679750248419	9.3611222346	8.7849264982	0.938448006344	0.758258841773
ath-miR5659	CGATGAAGGTCTTTGGAACGGTA	39	35	76	74	35	27	8.35506184995209	7.11249116018956	17.0100876534293	15.6299569669266	7.03704299432211	5.49217517597845	10.8258802212	9.3863917124	0.867032658833	0.761564601435
ath-miR172e-5p, ath-miR172b-5p	GCAGCACCATTAAGATTCAC	596	378	601	336	1126	451	127.682483655678	76.8149045300472	134.513982627777	70.9684532552342	226.391726045906	91.7396668283807	113.0037902712	129.6999487098	1.14774865868	0.764249920158
ath-miR390b-3p	CGCTATCCATCCTGAGTTCC	8	0	2	7	0	0	1.71385884101581	0	0.447633885616561	1.47850944281738	0	0	0.7204975755	0.4928364809	0.684022400156	0.76501481498
ath-miR399c-3p, ath-miR399b	TGCCAAAGGAGAGTTGCCCTG	304	1224	341	533	833	215	65.1266359586009	248.733976573486	76.3215774976236	112.577933288809	167.481623264866	43.733987512421	130.0607300099	107.9311813554	0.829852187875	0.765699067732
ath-miR8176	GGCCGGTGGTCGCGAGAGGGA	1	2	1	2	3	0	0.214232355126977	0.406428066296546	0.22381694280828	0.422431269376394	0.603175113799038	0	0.2814924547	0.3418687944	1.21448652954	0.765779950516
ath-miR833b	TGTTTGTTGACATCGGTCTAG	8	35	8	10	30	22	1.71385884101581	7.11249116018956	1.79053554246624	2.11215634688197	6.03175113799038	4.4751056989454	3.5389618479	4.2063377279	1.18857956335	0.768575447949
ath-miR5997	TGAAACCAAGTAGCTAAATAG	59	100	63	48	113	90	12.6397089524916	20.3214033148273	14.1004673969217	10.1383504650335	22.7195959530971	18.3072505865948	15.6871932214	17.0550656682	1.08719676156	0.770099123225
ath-miR160a-3p	GCGTATGAGGAGCCATGCATA	3361	917	3629	2068	3178	2234	720.034945581768	186.347268396966	812.23168545125	436.793932535192	638.963503884448	454.426642338365	572.87129981	510.061359586	0.890359422361	0.7751421956
ath-miR829-5p	ACTTTGAAGCTTTGATTTGAA	3	4	3	3	5	3	0.64269706538093	0.812856132593092	0.671450828424841	0.633646904064591	1.00529185633173	0.610241686219827	0.7090013421	0.7497268155	1.05744061539	0.783115362347
ath-miR8183	TTTAGTTGACGGAATTGTGGC	19	1872	22	26	1190	1334	4.07041474741256	380.416670053567	4.92397274178217	5.49160650189313	239.259461806952	271.354136472417	129.8036858476	172.0350682604	1.32534809884	0.793242944142
ath-miR157c-3p	GCTCTCTATACTTCTGTCACC	99	14	100	89	74	89	21.2090031575707	2.84499646407582	22.381694280828	18.7981914872495	14.8783194737096	18.1038366911882	15.4785646342	17.260115884	1.11509796237	0.795766834781
ath-miR172b-3p, ath-miR172a	AGAATCTTGATGATGCTGCAT	11759	16058	13145	12878	16812	11383	2519.15826393812	3263.21094429497	2942.07371321485	2720.0349435146	3380.19333772981	2315.46037141343	2908.1476404827	2805.229550886	0.964610431684	0.79877084581
ath-miR159c	TTTGGATTGAAGGGAGCTCCT	3	4	2	5	3	0	0.64269706538093	0.812856132593092	0.447633885616561	1.05607817344099	0.603175113799038	0	0.6343956945	0.5530844291	0.871828787451	0.813972186108
ath-miR399d	TGCCAAAGGAGATTTGCCCCG	19	171	53	49	146	14	4.07041474741256	34.7495996683547	11.8622979688389	10.3495660997217	29.3545222048865	2.84779453569253	16.8941041282	14.1839609468	0.839580532899	0.834070538442
ath-miR779.1	TTCTGCTATGTTGCTGCTCAT	1	2	0	0	0	4	0.214232355126977	0.406428066296546	0	0	0	0.813655581626436	0.2068868071	0.2712185272	1.31095129265	0.838330308803
ath-miR5648-5p	TTTGGAAATATTTGGCTTGACT	19	6	7	26	7	5	4.07041474741256	1.21928419888964	1.56671859965796	5.49160650189313	1.40740859886442	1.01706947703305	2.2854725153	2.6386948593	1.15455112308	0.844599838078
ath-miR319c	TTGGACTGAAGGGAGCTCCTT	1	6	8	6	2	6	0.214232355126977	1.21928419888964	1.79053554246624	1.26729380812918	0.402116742532692	1.22048337243965	1.0746840322	0.9632979744	0.896354598689	0.846550365512
ath-miR168a-3p	CCCGCCTTGCATCAACTGAAT	2678	3195	2594	2426	4705	2128	573.714247030043	649.268835908733	580.581149644679	512.409129753566	945.979636808158	432.864769425264	601.1880775278	630.417845329	1.04862000577	0.864976436762
ath-miR863-3p	TTGAGAGCAACAAGACATAAT	88	127	112	93	156	100	18.8524472511739	25.8081822098307	25.0674975945274	19.6430540260023	31.36510591755	20.3413895406609	23.2427090185	23.7831831614	1.02325349177	0.907964362821
ath-miR447a.2-3p	TATGGAAGAAATTGTAGTATT	13	14	20	28	7	11	2.7850206166507	2.84499646407582	4.47633885616561	5.91403777126952	1.40740859886442	2.2375528494727	3.3687853123	3.1863330732	0.94584034832	0.908537207751
ath-miR8121	AAAGTATAATGGTTTAGTGGTTTG	8	1	4	3	6	4	1.71385884101581	0.203214033148273	0.895267771233122	0.633646904064591	1.20635022759808	0.813655581626436	0.9374468818	0.8845509044	0.943574427067	0.91549026449
ath-miR833a-3p	TAGACCGATGTCAACAAACAAG	1	1	7	1	3	5	0.214232355126977	0.203214033148273	1.56671859965796	0.211215634688197	0.603175113799038	1.01706947703305	0.6613883293	0.6104867418	0.923038273817	0.925148468005
ath-miR157c-5p, ath-miR157b-5p, ath-miR157a-5p	TTGACAGAAGATAGAGAGCAC	1565007	1089554	1588316	1335931	1669239	1511354	335275.135400204	221412.662672834	355492.031333477	282169.514064638	335614.474594264	307430.40447836	304059.943135505	308404.797712421	1.01428946718	0.926912059208
ath-miR393b-3p	ATCATGCGATCTCTTTGGATT	134	88	130	128	127	109	28.7071355870149	17.882834917048	29.0962025650765	27.0356012400892	25.5344131508259	22.1721145993204	25.2287243564	24.9140429967	0.98752686203	0.940268079369
ath-miR4228-5p	ATAGCCTTGAACGCCGTCGTT	0	0	1	0	1	0	0	0	0.22381694280828	0	0.201058371266346	0	0.0746056476	0.0670194571	0.898316136324	0.943334287436
ath-miR870-3p	TAATTTGGTGTTTCTTCGATC	0	0	1	0	1	0	0	0	0.22381694280828	0	0.201058371266346	0	0.0746056476	0.0670194571	0.898316136324	0.943334287436
ath-miR780.1	TCTAGCAGCTGTTGAGCAGGT	0	1	3	1	0	3	0	0.203214033148273	0.671450828424841	0.211215634688197	0	0.610241686219827	0.2915549539	0.273819107	0.939168082508	0.950311192165
ath-miR169f-3p	GCAAGTTGACCTTGGCTCTGC	17	2	24	28	8	11	3.6419500371586	0.406428066296546	5.37160662739873	5.91403777126952	1.60846697013077	2.2375528494727	3.1399949103	3.2533525303	1.03610121138	0.957089692805
ath-miR169g-5p, ath-miR169f-5p, ath-miR169e, ath-miR169d	TGAGCCAAGGATGACTTGCCG	245	166	356	463	177	177	52.4869270061093	33.7335295026133	79.6788316397478	97.7928388606353	35.5873317141432	36.0042594869698	55.2997627162	56.4614766872	1.02100757605	0.964592991126
ath-miR2112-3p	CTTTATATCCGCATTTGCGCA	0	0	1	1	0	0	0	0	0.22381694280828	0.211215634688197	0	0	0.0746056476	0.0704052116	0.943698149736	0.969300144795
ath-miR830-3p	TAACTATTTTGAGAAGAAGTG	0	1	0	1	0	0	0	0.203214033148273	0	0.211215634688197	0	0	0.067738011	0.0704052116	1.03937524236	0.979528296275
ath-miR1888b	TTAGGCTAAGATTTGTGAAGA	8	6	6	5	11	5	1.71385884101581	1.21928419888964	1.34290165684968	1.05607817344099	2.21164208392981	1.01706947703305	1.4253482323	1.4282632448	1.00204512303	0.994783281294
ath-miR399a	TGCCAAAGGAGATTTGCCCTG	13	54	8	31	37	8	2.7850206166507	10.9735577900067	1.79053554246624	6.54768467533411	7.4391597368548	1.62731116325287	5.183037983	5.2047185251	1.00418297959	0.995252477649
ath-miR849	TAACTAAACATTGGTGTAGTA	0	2	1	3	0	0	0	0.406428066296546	0.22381694280828	0.633646904064591	0	0	0.2100816697	0.2112156347	1.00539773414	0.996481469429
ath-miR5663-3p	TGAGAATGCAAATCCTTAGCT	0	1	0	0	0	1	0	0.203214033148273	0	0	0	0.203413895406609	0.067738011	0.0678046318	1.00098350688	0.99947867356
ath-miR415	AACAGAGCAGAAACAGAACAT	0	0	0	0	0	0	0	0	0	0	0	0	0	0	Inf	nan
ath-miR870-5p	AAGAACATCAAATTAGAATGT	0	0	0	0	0	0	0	0	0	0	0	0	0	0	Inf	nan
ath-miR5029	AATGAGAGAGAACACTGCAAA	0	0	0	0	0	0	0	0	0	0	0	0	0	0	Inf	nan
ath-miR782	ACAAACACCTTGGATGTTCTT	0	0	0	0	0	0	0	0	0	0	0	0	0	0	Inf	nan
ath-miR4245	ACAAAGTTTTATACTGACAAT	0	0	0	0	0	0	0	0	0	0	0	0	0	0	Inf	nan
ath-miR5025	ACTGTATATATGTAAGTGACA	0	0	0	0	0	0	0	0	0	0	0	0	0	0	Inf	nan
ath-miR855	AGCAAAAGCTAAGGAAAAGGAA	0	0	0	0	0	0	0	0	0	0	0	0	0	0	Inf	nan
ath-miR2937	ATAAGAGCTGTTGAAGGAGTC	0	0	0	0	0	0	0	0	0	0	0	0	0	0	Inf	nan
ath-miR8170-5p	ATAGCAAATCGATAAGCAATG	0	0	0	0	0	0	0	0	0	0	0	0	0	0	Inf	nan
ath-miR413	ATAGTTTCTCTTGTTCTGCAC	0	0	0	0	0	0	0	0	0	0	0	0	0	0	Inf	nan
ath-miR865-5p	ATGAATTTGGATCTAATTGAG	0	0	0	0	0	0	0	0	0	0	0	0	0	0	Inf	nan
ath-miR405d, ath-miR405b, ath-miR405a	ATGAGTTGGGTCTAACCCATAACT	0	0	0	0	0	0	0	0	0	0	0	0	0	0	Inf	nan
ath-miR404	ATTAACGCTGGCGGTTGCGGCAGC	0	0	0	0	0	0	0	0	0	0	0	0	0	0	Inf	nan
ath-miR5017-5p	ATTTGTTACTAATTTGGAATG	0	0	0	0	0	0	0	0	0	0	0	0	0	0	Inf	nan
ath-miR2934-3p	CATCCAAGGTGTTTGTAGAAA	0	0	0	0	0	0	0	0	0	0	0	0	0	0	Inf	nan
ath-miR774b-3p	CATCCATATTTTCATCTCGAA	0	0	0	0	0	0	0	0	0	0	0	0	0	0	Inf	nan
ath-miR401	CGAAACTGGTGTCGACCGACA	0	0	0	0	0	0	0	0	0	0	0	0	0	0	Inf	nan
ath-miR868-3p	CTTCTTAAGTGCTGATAATGC	0	0	0	0	0	0	0	0	0	0	0	0	0	0	Inf	nan
ath-miR417	GAAGGTAGTGAATTTGTTCGA	0	0	0	0	0	0	0	0	0	0	0	0	0	0	Inf	nan
ath-miR2938	GATCTTTTGAGAGGGTTCCAG	0	0	0	0	0	0	0	0	0	0	0	0	0	0	Inf	nan
ath-miR773b-5p	GGCAATAACTTGAGCAAACA	0	0	0	0	0	0	0	0	0	0	0	0	0	0	Inf	nan
ath-miR416	GGTTCGTACGTACACTGTTCA	0	0	0	0	0	0	0	0	0	0	0	0	0	0	Inf	nan
ath-miR5022	GTCATGGGGTATGATCGAATG	0	0	0	0	0	0	0	0	0	0	0	0	0	0	Inf	nan
ath-miR420	TAAACTAATCACGGAAATGCA	0	0	0	0	0	0	0	0	0	0	0	0	0	0	Inf	nan
ath-miR8178	TAACAGAGTAATTGTACAGTG	0	0	0	0	0	0	0	0	0	0	0	0	0	0	Inf	nan
ath-miR2939	TAACGCACAACACTAAGCCAT	0	0	0	0	0	0	0	0	0	0	0	0	0	0	Inf	nan
ath-miR856	TAATCCTACCAATAACTTCAGC	0	0	0	0	0	0	0	0	0	0	0	0	0	0	Inf	nan
ath-miR418	TAATGTGATGATGAACTGACC	0	0	0	0	0	0	0	0	0	0	0	0	0	0	Inf	nan
ath-miR1887	TACTAAGTAGAGTCTAAGAGA	0	0	0	0	0	0	0	0	0	0	0	0	0	0	Inf	nan
ath-miR4227	TCACTGGTACCAATCATTCCA	0	0	0	0	0	0	0	0	0	0	0	0	0	0	Inf	nan
ath-miR414	TCATCTTCATCATCATCGTCA	0	0	0	0	0	0	0	0	0	0	0	0	0	0	Inf	nan
ath-miR169g-3p	TCCGGCAAGTTGACCTTGGCT	0	0	0	0	0	0	0	0	0	0	0	0	0	0	Inf	nan
ath-miR776	TCTAAGTCTTCTATTGATGTT	0	0	0	0	0	0	0	0	0	0	0	0	0	0	Inf	nan
ath-miR859	TCTCTCTGTTGTGAAGTCAAA	0	0	0	0	0	0	0	0	0	0	0	0	0	0	Inf	nan
ath-miR2934-5p	TCTTTCTGCAAACGCCTTGGA	0	0	0	0	0	0	0	0	0	0	0	0	0	0	Inf	nan
ath-miR157d	TGACAGAAGATAGAGAGCAC	0	0	0	0	0	0	0	0	0	0	0	0	0	0	Inf	nan
ath-miR4240	TGACTAGACCCGTAACATTAC	0	0	0	0	0	0	0	0	0	0	0	0	0	0	Inf	nan
ath-miR774b-5p	TGAGATGAAGATATGGGTGAT	0	0	0	0	0	0	0	0	0	0	0	0	0	0	Inf	nan
ath-miR399e	TGCCAAAGGAGATTTGCCTCG	0	0	0	0	0	0	0	0	0	0	0	0	0	0	Inf	nan
ath-miR5019	TGTTGGGAAAGAAAAACTCTT	0	0	0	0	0	0	0	0	0	0	0	0	0	0	Inf	nan
ath-miR5018	TTAAAGCTCCACCATGAGTCCAAT	0	0	0	0	0	0	0	0	0	0	0	0	0	0	Inf	nan
ath-miR5017-3p	TTATACCAAATTAATAGCAAA	0	0	0	0	0	0	0	0	0	0	0	0	0	0	Inf	nan
ath-miR419	TTATGAATGCTGAGGATGTTG	0	0	0	0	0	0	0	0	0	0	0	0	0	0	Inf	nan
ath-miR863-5p	TTATGTCTTGTTGATCTCAAT	0	0	0	0	0	0	0	0	0	0	0	0	0	0	Inf	nan
ath-miR5016	TTCTTGTGGATTCCTTGGAAA	0	0	0	0	0	0	0	0	0	0	0	0	0	0	Inf	nan
ath-miR4243	TTGAAATTGTAGATTTCGTAC	0	0	0	0	0	0	0	0	0	0	0	0	0	0	Inf	nan
ath-miR867	TTGAACATGGTTTATTAGGAA	0	0	0	0	0	0	0	0	0	0	0	0	0	0	Inf	nan
ath-miR832-3p	TTGATTCCCAATCCAAGCAAG	0	0	0	0	0	0	0	0	0	0	0	0	0	0	Inf	nan
ath-miR447c-3p	TTGGGGACGACATCTTTTGTTG	0	0	0	0	0	0	0	0	0	0	0	0	0	0	Inf	nan
ath-miR5015	TTGGTGTTATGTGTAGTCTTC	0	0	0	0	0	0	0	0	0	0	0	0	0	0	Inf	nan
ath-miR774a	TTGGTTACCCATATGGCCATC	0	0	0	0	0	0	0	0	0	0	0	0	0	0	Inf	nan
ath-miR407	TTTAAATCATATACTTTTGGT	0	0	0	0	0	0	0	0	0	0	0	0	0	0	Inf	nan
ath-miR5639-3p	TTTAGCCTCAGACCACGGTGGACT	0	0	0	0	0	0	0	0	0	0	0	0	0	0	Inf	nan
ath-miR773b-3p	TTTGATTCCAGCTTTTGTCTC	0	0	0	0	0	0	0	0	0	0	0	0	0	0	Inf	nan
ath-miR5013	TTTGTGACATCTAGGTGCTTT	0	0	0	0	0	0	0	0	0	0	0	0	0	0	Inf	nan
ath-miR4239	TTTGTTATTTTCGCATGCTCC	0	0	0	0	0	0	0	0	0	0	0	0	0	0	Inf	nan
ath-miR4221	TTTTCCTCTGTTGAATTCTTGC	0	0	0	0	0	0	0	0	0	0	0	0	0	0	Inf	nan
ath-miR426	TTTTGGAAATTTGTCCTTACG	0	0	0	0	0	0	0	0	0	0	0	0	0	0	Inf	nan
ath-miR865-3p	TTTTTCCTCAAATTTATCCAA	0	0	0	0	0	0	0	0	0	0	0	0	0	0	Inf	nan

## Sheet: Table2
TableS3D: Small RNA NGS results for 6h heat stress application in Arabidopsis
name	sequence	SRR1848803(reads)	SRR1848804(reads)	SRR1848805(reads)	SRR1848809(reads)	SRR1848810(reads)	SRR1848811(reads)	SRR1848803(norm)	SRR1848804(norm)	SRR1848805(norm)	SRR1848809(norm)	SRR1848810(norm)	SRR1848811(norm)	norm_average_control	norm_average_condition	fc	anova
ath-miR862-3p	ATATGCTGGATCTACTTGAAG	1	1	1	0	0	0	0.214232355126977	0.203214033148273	0.22381694280828	0	0	0	0.2137544437	0	0.0	3.58923e-06
ath-miR3434-5p	ACTTGGCTGATTCTATTATT	5	6	6	0	0	0	1.07116177563488	1.21928419888964	1.34290165684968	0	0	0	1.2111158771	0	0.0	0.000103259163067
ath-miR165a-5p	GGAATGTTGTCTGGATCGAGG	791	817	913	105	62	87	169.457792905438	166.025865082139	204.34486878396	26.014477924114	12.3096765175846	18.9513168986932	179.9428422572	19.0918237801	0.106099378784	0.000235380495244
ath-miR319b.2	AATGAATGATGCGAGAGACAA	1851	1727	1738	936	955	929	396.544089340034	350.950635247068	388.993846600791	231.900488923531	189.60872700473	202.365211481448	378.8295237293	207.9581424699	0.5489491432	0.000823574486094
ath-miR166e-5p	GGAATGTTGTCTGGCACGAGG	636	858	605	119	26	85	136.251777860757	174.357640441218	135.40925039901	29.4830749806626	5.16212241059998	18.515654441252	148.672889567	17.7202839442	0.119189745997	0.000864822780635
ath-miR164c-3p	CACGTGTTCTACTACTCCAAC	2	3	2	0	0	0	0.428464710253953	0.609642099444819	0.447633885616561	0	0	0	0.4952468984	0	0.0	0.000996456839215
ath-miR173-3p	TGATTCTCTGTGTAAGCGAAA	114	106	124	28	40	53	24.4224884844753	21.5406875137169	27.7533009082268	6.93719411309708	7.94172678553843	11.5450551221924	24.5721589688	8.8079920069	0.358454135759	0.00227980993081
ath-miR171b-5p	AGATATTAGTGCGGTTCAATC	448	354	475	102	91	103	95.9760950968855	71.9377677344887	106.313047833933	25.2712071262822	18.0674284370999	22.436616558223	91.4089702218	21.9250840405	0.239857029209	0.00260550283152
ath-miR168a-3p	CCCGCCTTGCATCAACTGAAT	2678	3195	2594	1267	559	771	573.714247030043	649.268835908733	580.581149644679	313.908033617643	110.9856318279	167.947877343592	601.1880775278	197.6138475964	0.328705533232	0.00343623667472
ath-miR156g	CGACAGAAGAGAGTGAGCAC	1758	1647	1605	1143	1430	1295	376.620480313225	334.693512595206	359.22619320729	283.186173973927	283.916732582999	282.091441193192	356.8467287052	283.0647825834	0.793239113079	0.00374104333722
ath-miR166b-5p, ath-miR166a-5p	GGACTGTTGTCTGGCTCGAGG	880	1604	952	129	44	94	188.524472511739	325.95530916983	213.073729553483	31.9606443067687	8.73589946409228	20.4761354997375	242.5178370784	20.3908930902	0.0840799725738	0.00658577657574
ath-miR861-5p	CCTTGGAGAAATATGCGTCAA	40	77	47	3	13	3	8.56929420507906	15.647480552417	10.5193963119892	0.743270797831829	2.58106120529999	0.653493686161836	11.5787236898	1.3259418964	0.114515375954	0.00962185304118
ath-miR472-5p	ATGGTCGAAGTAGGCAAAATC	2430	1692	2158	784	585	1091	520.584622958553	343.838144086878	482.996962580269	194.241435166718	116.1477542385	237.653870534188	449.1399098752	182.6810199798	0.406735219835	0.0144413567312
ath-miR391-3p	ACGGTATCTCTCCTACGTAGC	118	92	101	45	48	70	25.2794179049832	18.6956910496411	22.6055112236363	11.1490619674774	9.53007214264612	15.2481860104428	22.1935400594	11.9757733735	0.539606270178	0.0162329020396
ath-miR861-3p	GATGGATATGTCTTCAAGGAC	2	1	1	0	0	0	0.428464710253953	0.203214033148273	0.22381694280828	0	0	0	0.2851652287	0	0.0	0.0165892718127
ath-miR394b-5p, ath-miR394a	TTGGCATTCTGTCCACCTCC	50	52	11	72	88	83	10.7116177563488	10.5671297237102	2.46198637089108	17.8384991479639	17.4717989281846	18.0799919838108	7.9135779503	17.7967633533	2.24888962554	0.0224014259152
ath-miR822-3p	TGTGCAAATGCTTTCTACAGG	18	26	16	7	8	13	3.85618239228558	5.2835648618551	3.58107108493249	1.73429852827427	1.58834535710769	2.83180597336795	4.2402727797	2.0514832862	0.483809271899	0.0291461618855
ath-miR172e-3p	GGAATCTTGATGATGCTGCAT	45	54	60	24	38	37	9.64045598071395	10.9735577900067	13.4290165684968	5.94616638265464	7.54464044626151	8.05975546266264	11.3476767797	7.1835207639	0.633038894512	0.0312081672921
ath-miR396a-3p	GTTCAATAAAGCTGTGGGAAG	417	436	330	271	184	150	89.3348920879492	88.6013184526471	73.8595911267325	67.1421287374753	36.5319432134768	32.6746843080918	83.9319338891	45.4495854197	0.541505280693	0.0327867096781
ath-miR842	TCATGGTCAGATCCGTCATCC	47	58	71	24	38	35	10.0689206909679	11.7864139225998	15.8910029393879	5.94616638265464	7.54464044626151	7.62409300522141	12.5821125177	7.0382999447	0.559389366038	0.0376490680246
ath-miR167a-3p	GATCATGTTCGCAGTTTCACC	623	1528	581	69	50	34	133.466757244106	310.511042650561	130.037643771611	17.0952283501321	9.92715848192304	7.4062617765008	191.3384812221	11.4762162029	0.0599786103119	0.0393744798311
ath-miR398c-5p, ath-miR398b-5p	AGGGTTGATATGAGAACACAC	198	293	206	139	14	74	42.4180063151414	59.541711712444	46.1062902185058	34.4382136328748	2.77960437493845	16.1195109253253	49.355336082	17.7791096444	0.360226695952	0.0402091871369
ath-miR5020b	ATGGCATGAAAGAAGGTGAGA	9	13	10	4	8	1	1.92809119614279	2.64178243092755	2.2381694280828	0.991027730442439	1.58834535710769	0.217831228720612	2.2693476851	0.9324014388	0.410867600818	0.0403800784075
ath-miR3440b-3p	TGGATTGGTCAAGGGAAGCGT	238	278	308	186	206	175	50.9873005202204	56.4935012152199	68.9356183849504	46.0827894655734	40.8998929455229	38.1204650261071	58.8054733735	41.7010491457	0.7091355065	0.0419823284905
ath-miR824-3p	CCTTCTCATCGATGGTCTAGA	138	125	140	310	211	388	29.5640650075228	25.4017541435341	31.3343719931593	76.804649109289	41.8926087937152	84.5185167435974	28.7667303814	67.7385915489	2.35475462977	0.0421560192042
ath-miR164b-3p	CATGTGCCCATCTTCACCATC	7	17	8	1	3	3	1.49962648588884	3.45463856352064	1.79053554246624	0.24775693261061	0.595629508915382	0.653493686161836	2.248266864	0.4989600426	0.221930968512	0.0482095956058
ath-miR168b-5p, ath-miR168a-5p	TCGCTTGGTGCAGGTCGGGAA	136656	197903	141446	102790	110117	64973	29276.1367222321	40216.6668021427	31658.01129246	25466.9351030446	21862.9782110784	14153.1484236643	33716.9382722783	20494.3539125958	0.60783555574	0.0484022089203
ath-miR396a-5p	TTCCACAGCTTTCTTGAACTG	446	540	449	221	352	413	95.5476303866316	109.735577900067	100.493807320918	54.7542821069448	69.8871957127382	89.9642974616127	101.9256718692	71.5352584271	0.701837497023	0.0508709726889
ath-miR8174	ATGTGTATAGGGAAGCTAATC	2	1	2	0	0	1	0.428464710253953	0.203214033148273	0.447633885616561	0	0	0.217831228720612	0.3597708763	0.0726104096	0.201824034082	0.0548897334546
ath-miR5645c	AACCTATTTAACGACATGACT	1	0	0	2	1	2	0.214232355126977	0	0	0.49551386522122	0.198543169638461	0.435662457441224	0.071410785	0.3765731641	5.27333741115	0.0573437447537
ath-miR160a-3p	GCGTATGAGGAGCCATGCATA	3361	917	3629	321	143	394	720.034945581768	186.347268396966	812.23168545125	79.5299753680058	28.3916732582999	85.8255041159211	572.87129981	64.5823842474	0.112734543114	0.0604151650165
ath-miR5014b	ATTTGTACACCTAGATCTGTA	3	4	3	2	2	0	0.64269706538093	0.812856132593092	0.671450828424841	0.49551386522122	0.397086339276922	0	0.7090013421	0.2975334015	0.419651393915	0.0622115221748
ath-miR319a.2	AATGAATGATGCGGTAGACAA	232	284	251	199	140	159	49.7019063894586	57.7127854141096	56.1780526448784	49.3036295895114	27.7960437493845	34.6351653665773	54.5309148161	37.2449462352	0.683006077576	0.0639101908004
ath-miR398c-3p, ath-miR398b-3p	TGTGTTCTCAGGTCACCCCTG	17	15	19	12	8	3	3.6419500371586	3.0482104972241	4.25252191335733	2.97308319132732	1.58834535710769	0.653493686161836	3.6475608159	1.7383074115	0.476567081191	0.0654866581167
ath-miR156h	TGACAGAAGAAAGAGAGCAC	1547	1135	1471	4002	4129	9592	331.417453381433	230.64792762329	329.23472287098	991.523244307661	819.784747437205	2089.43714588811	297.1000346252	1300.248379211	4.37646660274	0.0658016579209
ath-miR5014a-5p	ACACTTAGTTTTGTACAACAT	2	7	4	0	0	2	0.428464710253953	1.42249823203791	0.895267771233122	0	0	0.435662457441224	0.9154102378	0.1452208191	0.158640151818	0.0748709970819
ath-miR393b-5p, ath-miR393a-5p	TCCAAAGGGATCGCATTGATCC	19	18	10	27	22	23	4.07041474741256	3.65785259666892	2.2381694280828	6.68943718048647	4.36794973204614	5.01011826057407	3.3221455907	5.3558350577	1.61216145153	0.0836221408796
ath-miR168b-3p	CCCGTCTTGTATCAACTGAAT	4	17	18	1	0	5	0.856929420507906	3.45463856352064	4.02870497054905	0.24775693261061	0	1.08915614360306	2.7800909849	0.4456376921	0.160296081862	0.086047847221
ath-miR391-5p	TTCGCAGGAGAGATAGCGCCA	5193	3114	4109	1889	1818	3180	1112.50862017439	632.808499223722	919.663817999224	468.012845701442	360.951482402722	692.703307331546	888.3269791324	507.2225451452	0.570986311415	0.0887407569024
ath-miR5656	ACTGAAGTAGAGATTGGGTTT	101	92	120	65	96	64	21.6374678678246	18.6956910496411	26.8580331369937	16.1042006196896	19.0601442852922	13.9411986381192	22.3970640182	16.3685145144	0.730833045845	0.0985082088054
ath-miR156j	TGACAGAAGAGAGAGAGCAC	2505	2298	2835	2656	3138	3384	536.652049593076	466.985848174732	634.521032861475	658.04241301378	623.02846632549	737.140877990551	546.0529768764	672.7372524433	1.2319999724	0.0989445489782
ath-miR158a-5p	CTTTGTCTACAATTTTGGAAA	14	3	9	0	0	4	2.99925297177767	0.609642099444819	2.01435248527452	0	0	0.871324914882447	1.8744158522	0.2904416383	0.154950481217	0.102827153271
ath-miR5661	AGAGGTACATCATGTAGTCTG	19	24	19	8	20	15	4.07041474741256	4.87713679555855	4.25252191335733	1.98205546088488	3.97086339276922	3.26746843080918	4.4000244854	3.0734624282	0.698510301113	0.103547110589
ath-miR156f-3p	GCTCACTCTCTATCCGTCACC	15	11	20	44	26	27	3.21348532690465	2.235354364631	4.47633885616561	10.9013050348668	5.16212241059998	5.88144317545652	3.3083928492	7.3149568736	2.211030312	0.104978709887
ath-miR2936	CTTGAGAGAGAGAACACAGACG	1	1	2	0	0	1	0.214232355126977	0.203214033148273	0.447633885616561	0	0	0.217831228720612	0.2883600913	0.0726104096	0.25180464215	0.115973435509
ath-miR5658	ATGATGATGATGATGATGAAA	1	0	1	0	0	0	0.214232355126977	0	0.22381694280828	0	0	0	0.1460164326	0	0.0	0.116306907496
ath-miR5628	GAAATAGCGAAGATATGATTA	1	0	1	0	0	0	0.214232355126977	0	0.22381694280828	0	0	0	0.1460164326	0	0.0	0.116306907496
ath-miR5021	TGAGAAGAAGAAGAAGAAAA	0	1	1	0	0	0	0	0.203214033148273	0.22381694280828	0	0	0	0.1423436587	0	0.0	0.117041574199
ath-miR5995b, ath-miR5595a	ACATATGATCTGCATCTTTGC	1	1	1	0	0	1	0.214232355126977	0.203214033148273	0.22381694280828	0	0	0.217831228720612	0.2137544437	0.0726104096	0.339690760777	0.124755941677
ath-miR167c-5p	TAAGCTGCCAGCATGATCTTG	1011	1319	1254	893	1031	1019	216.588911033373	268.039309722572	280.666446281584	221.246940821275	204.698007897253	221.970022066303	255.0982223458	215.9716569283	0.846621567733	0.127463243925
ath-miR164b-5p, ath-miR164a	TGGAGAAGCAGGGCACGTGCA	42649	40118	26958	26466	30285	23209	9136.79571381042	8152.54058184242	6033.65714422562	6557.1349784724	6012.87989250079	5055.64498737668	7774.3311466262	5875.2199527833	0.755720311108	0.134753239222
ath-miR160c-3p	CGTACAAGGAGTCAAGCATGA	2050	470	2698	337	250	692	439.176328010302	95.5105955796884	603.858111696741	83.4940862897755	49.6357924096152	150.739210274663	379.5150117622	94.623029658	0.249326184012	0.135442048979
ath-miR838	TTTTCTTCTACTTCTTGCACA	3	3	4	4	11	5	0.64269706538093	0.609642099444819	0.895267771233122	0.991027730442439	2.18397486602307	1.08915614360306	0.7158689787	1.4213862467	1.98553965738	0.146932446107
ath-miR162b-5p, ath-miR162a-5p	TGGAGGCAGCGGTTCATCGATC	550	1262	563	441	379	297	117.827795319837	256.456109833121	126.008938801062	109.260807281279	75.2478612929767	64.6958749300217	166.764281318	83.0681811681	0.498117345702	0.148743505961
ath-miR171a-5p, ath-miR170-5p	TATTGGCCTGGTTCACTCAGA	7	5	6	5	1	3	1.49962648588884	1.01607016574137	1.34290165684968	1.23878466305305	0.198543169638461	0.653493686161836	1.2861994362	0.6969405063	0.541860373038	0.151586639064
ath-miR1886.3.3	AATTAAAGATTTCATCTTACT	2	0	1	0	0	0	0.428464710253953	0	0.22381694280828	0	0	0	0.2174272177	0	0.0	0.153701376078
ath-miR851-5p	TCTCGGTTCGCGATCCACAAG	2	1	0	0	0	0	0.428464710253953	0.203214033148273	0	0	0	0	0.2105595811	0	0.0	0.164045789669
ath-miR840-3p	TTGTTTAGGTCCCTTAGTTTC	8	7	5	5	5	5	1.71385884101581	1.42249823203791	1.1190847140414	1.23878466305305	0.992715848192304	1.08915614360306	1.4184805957	1.1068855516	0.780331824739	0.169255188776
ath-miR8169	ATAGACAGAGTCACTCACAGA	2	3	2	1	2	2	0.428464710253953	0.609642099444819	0.447633885616561	0.24775693261061	0.397086339276922	0.435662457441224	0.4952468984	0.3601685764	0.727250544251	0.171333022921
ath-miR157b-3p, ath-miR157a-3p	GCTCTCTAGCCTTCTGTCATC	40173	15110	36610	34397	48787	50632	8606.35640251603	3070.56404087041	8193.93827621115	8522.09521100715	9686.32561715159	11029.230772582	6623.6195731992	9745.8838669136	1.47138339683	0.179635020667
ath-miR399c-5p	GGGCATCTTTCTATTGGCAGG	49	305	61	6	12	8	10.4973854012219	61.9802801102233	13.6528335113051	1.48654159566366	2.38251803566153	1.74264982976489	28.7101663409	1.8705698204	0.0651535695819	0.182509387171
ath-miR397a	TCATTGAGTGCAGCGTTGATG	37	85	49	17	55	17	7.92659713969813	17.2731928176032	10.9670301976057	4.21186785438037	10.9198743301153	3.7031308882504	12.0556067183	6.2782910242	0.520777690489	0.184123641137
ath-miR5654-5p	ATAAATCCCAACATCTTCCA	19	11	17	8	14	11	4.07041474741256	2.235354364631	3.80488802774077	1.98205546088488	2.77960437493845	2.39614351592673	3.3702190466	2.3859344506	0.707946402774	0.185972257032
ath-miR5020c	TGGCATGGAAGAAGGTGAGAC	3	2	3	2	2	0	0.64269706538093	0.406428066296546	0.671450828424841	0.49551386522122	0.397086339276922	0	0.57352532	0.2975334015	0.518779888393	0.186214096135
ath-miR163	TTGAAGAGGACTTGGAACTTCGAT	166	185	241	308	201	484	35.5625709510781	37.5945961324305	53.9398832167956	76.3091352440678	39.9071770973306	105.430314700776	42.3656834334	73.8822090141	1.7439163735	0.187120305579
ath-miR171c-5p	AGATATTGGTGCGGTTCAATC	104	58	145	47	49	73	22.2801649332056	11.7864139225998	32.4534567072007	11.6445758326987	9.72861531228458	15.9016796966047	22.1733451877	12.4249569472	0.560355545905	0.193203082774
ath-miR398a-5p	AAGGAGTGGCATGTGAACACA	39	58	43	25	49	32	8.35506184995209	11.7864139225998	9.62412854075606	6.19392331526525	9.72861531228458	6.97059931905958	9.9218681044	7.6310459822	0.76911383037	0.193538022878
ath-miR5024-5p	ATGACAAGGCCAAGATATAACA	8	10	11	15	10	14	1.71385884101581	2.03214033148273	2.46198637089108	3.71635398915915	1.98543169638461	3.04963720208857	2.0693285145	2.9171409625	1.40970413449	0.197191892813
ath-miR825	TTCTCAAGAAGGTGCATGAAC	248	203	214	125	184	218	53.1296240714902	41.2524487290994	47.896825760972	30.9696165763262	36.5319432134768	47.4872078610934	47.4262995205	38.329589217	0.8081927033	0.200784372067
ath-miR844-3p	TTATAAGCCATCTTACTAGTT	2	0	2	2	5	2	0.428464710253953	0	0.447633885616561	0.49551386522122	0.992715848192304	0.435662457441224	0.2920328653	0.6412973903	2.19597677693	0.202192726181
ath-miR393a-3p	ATCATGCTATCTCTTTGGATT	30	59	29	10	33	27	6.4269706538093	11.9896279557481	6.49069134144013	2.4775693261061	6.55192459806921	5.88144317545652	8.3024299837	4.9703123665	0.598657546798	0.210063445605
ath-miR5641	TGGAAGAAGATGATAGAATTA	28	35	38	19	28	32	5.99850594355534	7.11249116018956	8.50504382671466	4.70738171960159	5.5592087498769	6.97059931905958	7.2053469768	5.7457299295	0.797425848887	0.210786386826
ath-miR167d	TGAAGCTGCCAGCATGATCTGG	1042	1530	1026	836	990	1049	223.23011404231	310.917470716858	229.636183321296	207.12479566247	196.557737942076	228.504958927922	254.5945893602	210.7291641775	0.827704802003	0.214313419878
ath-miR839-5p	TACCAACCTTTCATCGTTCCC	18	18	22	15	15	17	3.85618239228558	3.65785259666892	4.92397274178217	3.71635398915915	2.97814754457691	3.7031308882504	4.1460025769	3.465877474	0.835956420604	0.215514136575
ath-miR171a-3p	TGATTGAGCCGCGCCAATATC	1006	1297	873	889	892	701	215.517749257738	263.56860099331	195.392191071629	220.255913090832	177.100507317507	152.699691333149	224.8261804409	183.3520372472	0.815527964259	0.216229184746
ath-miR172e-5p, ath-miR172b-5p	GCAGCACCATTAAGATTCAC	596	378	601	217	562	297	127.682483655678	76.8149045300472	134.513982627777	53.7632543765023	111.581261336815	64.6958749300217	113.0037902712	76.6801302144	0.678562462643	0.226109037908
ath-miR850	TAAGATCCGGACTACAACAAAG	59	99	75	118	86	97	12.6397089524916	20.118189281679	16.786270710621	29.235318048052	17.0747125889076	21.1296291858994	16.5147229816	22.4798866076	1.36120276632	0.22657112203
ath-miR171c-3p, ath-miR171b-3p	TTGAGCCGTGCCAATATCACG	56	77	35	44	32	32	11.9970118871107	15.647480552417	7.83359299828981	10.9013050348668	6.35338142843075	6.97059931905958	11.8260284793	8.0750952608	0.682823931545	0.23263071555
ath-miR169n, ath-miR169m, ath-miR169l, ath-miR169k, ath-miR169j, ath-miR169i, ath-miR169h	TAGCCAAGGATGACTTGCCTG	58	77	83	144	69	113	12.4254765973646	15.647480552417	18.5768062530873	35.6769982959278	13.6994787050538	24.6149288454291	15.5499211343	24.6638019488	1.58610463267	0.238762359717
ath-miR395e, ath-miR395d, ath-miR395a	CTGAAGTGTTTGGGGGAACTC	31	54	34	50	39	73	6.64120300893627	10.9735577900067	7.60977605548153	12.3878466305305	7.74318361589997	15.9016796966047	8.4081789515	12.0109033143	1.42847855446	0.253416760702
ath-miR3932b-5p	TTTGACGTGCTCGATCTGCTC	1	0	0	0	2	2	0.214232355126977	0	0	0	0.397086339276922	0.435662457441224	0.071410785	0.2775829322	3.88712898479	0.258053191156
ath-miR841b-5p	TACGAGCCACTGGAAACTGAA	49	36	33	48	39	61	10.4973854012219	7.31570519333783	7.38595911267325	11.8923327653093	7.74318361589997	13.2877049519573	8.3996832357	10.9744071111	1.30652630619	0.260882593202
ath-miR5014a-3p	TTGTACAAATTTAAGTGTACG	1	0	2	2	1	5	0.214232355126977	0	0.447633885616561	0.49551386522122	0.198543169638461	1.08915614360306	0.2206220802	0.5944043928	2.69421987256	0.269686145122
ath-miR5652	TTGAATGTGAATGAATCGGGC	46	43	45	38	54	50	9.85468833584092	8.73820342537574	10.0717624263726	9.41476343920317	10.7213311604769	10.8915614360306	9.5548847292	10.3425520119	1.08243608427	0.274850394526
ath-miR2111b-3p	ATCCTCGGGATACAGTTTACC	20	77	21	10	18	20	4.28464710253953	15.647480552417	4.70015579897389	2.4775693261061	3.57377705349229	4.35662457441224	8.2107611513	3.4693236513	0.422533744116	0.275836864245
ath-miR156f-5p, ath-miR156e, ath-miR156d-5p, ath-miR156c-5p, ath-miR156b-5p, ath-miR156a-5p	TGACAGAAGAGAGTGAGCAC	1495489	1625974	1340614	1628128	1758774	1409235	320382.130536487	330420.73433423	300052.12696598	403379.999177447	349192.564637714	306975.391606091	316951.663945566	353182.651807084	1.11431076717	0.2838414149
ath-miR173-5p	TTCGCTTGCAGAGAGAAATCAC	6938	8035	7792	4087	6215	8061	1486.34407987096	1632.82475634637	1743.98161836212	1012.58258357956	1233.94579930303	1755.93753471685	1621.0501515265	1334.1553058665	0.823019142628	0.285024988635
ath-miR156a-3p	GCTCACTGCTCTTTCTGTCAGA	175	205	128	219	243	150	37.4906621472209	41.658876795396	28.6485686794599	54.2587682417236	48.245990222146	32.6746843080918	35.9327025407	45.0598142573	1.25400571266	0.28985951465
ath-miR408-5p	ACAGGGAACAAGCAGAGCATG	56504	75711	28777	41929	41015	17337	12104.9849940947	15385.5376636889	6440.78016319389	10388.2004274303	8143.24810272147	3776.54001232925	11310.4342736592	7435.996180827	0.657445682536	0.299703127864
ath-miR169b-3p	GGCAAGTTGTCCTTCGGCTACA	42	55	41	56	41	75	8.99775891533302	11.176771823155	9.1764946551395	13.8743882261942	8.14026995517689	16.3373421540459	9.7836751312	12.7840001118	1.30666645615	0.300752598788
ath-miR3933	AGAAGCAAAATGACGACTCGG	4	2	1	1	0	2	0.856929420507906	0.406428066296546	0.22381694280828	0.24775693261061	0	0.435662457441224	0.4957248099	0.2278064634	0.459542187219	0.302408304466
ath-miR5664	ATAGTCAATTTTATCGGTCTG	1	0	0	10	0	2	0.214232355126977	0	0	2.4775693261061	0	0.435662457441224	0.071410785	0.9710772612	13.5984678113	0.305894083559
ath-miR403-5p	TGTTTTGTGCTTGAATCTAATT	6	9	11	6	4	8	1.28539413076186	1.82892629833446	2.46198637089108	1.48654159566366	0.794172678553843	1.74264982976489	1.8587689333	1.341121368	0.721510535265	0.307056518072
ath-miR5657	TGGACAAGGTTAGATTTGGTG	46	27	34	14	29	35	9.85468833584092	5.48677889500337	7.60977605548153	3.46859705654854	5.75775191951536	7.62409300522141	7.6504144288	5.6168139938	0.734184277999	0.307874252306
ath-miR862-5p	TCCAATAGGTCGAGCATGTGC	5	8	10	5	7	5	1.07116177563488	1.62571226518618	2.2381694280828	1.23878466305305	1.38980218746923	1.08915614360306	1.6450144896	1.2392476647	0.753335409831	0.308422024538
ath-miR866-5p	TCAAGGAACGGATTTTGTTAA	33	21	25	12	10	30	7.06966771919023	4.26749469611373	5.59542357020701	2.97308319132732	1.98543169638461	6.53493686161836	5.6441953285	3.8311505831	0.678777108183	0.320782779396
ath-miR5012	TTTTACTGCTACTTGTGTTCC	6	5	2	1	3	4	1.28539413076186	1.01607016574137	0.447633885616561	0.24775693261061	0.595629508915382	0.871324914882447	0.9163660607	0.5715704521	0.623735946379	0.322591627661
ath-miR835-3p	TGGAGAAGATACGCAAGAAAG	1	6	4	4	13	4	0.214232355126977	1.21928419888964	0.895267771233122	0.991027730442439	2.58106120529999	0.871324914882447	0.7762614417	1.4811379502	1.90804008886	0.322875328764
ath-miR169c, ath-miR169b-5p	CAGCCAAGGATGACTTGCCGG	39	43	42	51	34	93	8.35506184995209	8.73820342537574	9.40031159794778	12.6356035631411	6.75046776770767	20.2583042710169	8.8311922911	13.2147918673	1.49637686868	0.326294834938
ath-miR3440b-5p	TTTTCTTGGCCCATCCACTTC	1	0	3	0	1	0	0.214232355126977	0	0.671450828424841	0	0.198543169638461	0	0.2952277279	0.0661810565	0.224169514736	0.334226602601
ath-miR5637	AATGCGCAACTCTATATTTCC	0	1	1	1	1	1	0	0.203214033148273	0.22381694280828	0.24775693261061	0.198543169638461	0.217831228720612	0.1423436587	0.2213771103	1.5552298734	0.338933683014
ath-miR5644	GTGGGTTGCGGATAACGGTA	11	13	19	30	16	16	2.35655590639674	2.64178243092755	4.25252191335733	7.4327079783183	3.17669071421537	3.48529965952979	3.0836200836	4.698232784	1.52360947738	0.340010641027
ath-miR156b-3p	TGCTCACCTCTCTTTCTGTCAGT	813	1187	904	1262	1234	875	174.170904718232	241.215057347	202.330516298685	312.66924895459	245.002271333861	190.602325130535	205.905492788	249.4246151397	1.21135483936	0.34099577024
ath-miR8173	ATGTGCTGATTCGAGGTGGGA	10	8	12	12	15	9	2.14232355126977	1.62571226518618	2.68580331369937	2.97308319132732	2.97814754457691	1.96048105848551	2.1512797101	2.6372372648	1.22589231536	0.346855722704
ath-miR829-3p.1	AGCTCTGATACCAAATGATGGAAT	1531	1092	2024	1065	956	1418	327.989735699401	221.909724197914	453.00549224396	263.861133230299	189.807270174369	308.884682325828	334.3016507138	254.1843619102	0.760344321865	0.347129596786
ath-miR406	TAGAATGCTATTGTAATCCAG	0	0	1	1	0	2	0	0	0.22381694280828	0.24775693261061	0	0.435662457441224	0.0746056476	0.2278064634	3.0534747801	0.354910488561
ath-miR5642b, ath-miR5642a	TCTCGCGCTTGTACGGCTTT	32	56	44	71	58	38	6.85543536406325	11.3799858563033	9.84794548356434	17.5907422153533	11.5155038390307	8.27758669138325	9.3611222346	12.4612775819	1.33117347147	0.364911298392
ath-miR869.2	TCTGGTGTTGAGATAGTTGAC	912	833	982	731	756	890	195.379907875803	169.277289612511	219.788237837731	181.110317738356	150.098636246676	193.869793561345	194.8151451087	175.0262491821	0.898422189324	0.368351609307
ath-miR4228-5p	ATAGCCTTGAACGCCGTCGTT	0	0	1	0	0	0	0	0	0.22381694280828	0	0	0	0.0746056476	0	0.0	0.3739009663
ath-miR869.1	ATTGGTTCAATTCTGGTGTTG	0	0	1	0	0	0	0	0	0.22381694280828	0	0	0	0.0746056476	0	0.0	0.3739009663
ath-miR156i	TGACAGAAGAGAGAGAGCAG	0	0	2	0	0	0	0	0	0.447633885616561	0	0	0	0.1492112952	0	0.0	0.3739009663
ath-miR8170-3p	TTGCTTAAAGATTTTCTATGT	0	0	1	0	0	0	0	0	0.22381694280828	0	0	0	0.0746056476	0	0.0	0.3739009663
ath-miR404	ATTAACGCTGGCGGTTGCGGCAGC	0	0	0	1	0	0	0	0	0	0.24775693261061	0	0	0	0.0825856442	Inf	0.3739009663
ath-miR419	TTATGAATGCTGAGGATGTTG	0	0	0	1	0	0	0	0	0	0.24775693261061	0	0	0	0.0825856442	Inf	0.3739009663
ath-miR5639-3p	TTTAGCCTCAGACCACGGTGGACT	0	0	0	1	0	0	0	0	0	0.24775693261061	0	0	0	0.0825856442	Inf	0.3739009663
ath-miR8178	TAACAGAGTAATTGTACAGTG	0	0	0	0	1	0	0	0	0	0	0.198543169638461	0	0	0.0661810565	Inf	0.3739009663
ath-miR8168	AGGTGCTGAGTGTGCTAGTGC	0	0	0	0	0	1	0	0	0	0	0	0.217831228720612	0	0.0726104096	Inf	0.3739009663
ath-miR2934-3p	CATCCAAGGTGTTTGTAGAAA	0	0	0	0	0	1	0	0	0	0	0	0.217831228720612	0	0.0726104096	Inf	0.3739009663
ath-miR4245	ACAAAGTTTTATACTGACAAT	0	0	0	0	0	2	0	0	0	0	0	0.435662457441224	0	0.1452208191	Inf	0.3739009663
ath-miR3932b-3p, ath-miR3932a	AACTTTGTGATGACAACGAAG	1	0	0	0	0	0	0.214232355126977	0	0	0	0	0	0.071410785	0	0.0	0.3739009663
ath-miR866-3p	ACAAAATCCGTCTTTGAAGA	1	0	0	0	0	0	0.214232355126977	0	0	0	0	0	0.071410785	0	0.0	0.3739009663
ath-miR172d-5p	GCAACATCTTCAAGATTCAGA	1	0	0	0	0	0	0.214232355126977	0	0	0	0	0	0.071410785	0	0.0	0.3739009663
ath-miR5027	ACCGGTTGGAACTTGCCTTAA	0	1	0	0	0	0	0	0.203214033148273	0	0	0	0	0.067738011	0	0.0	0.3739009663
ath-miR826a	TAGTCCGGTTTTGGATACGTG	0	1	0	0	0	0	0	0.203214033148273	0	0	0	0	0.067738011	0	0.0	0.3739009663
ath-miR3434-3p	TCAGAGTATCAGCCATGTGA	0	1	0	0	0	0	0	0.203214033148273	0	0	0	0	0.067738011	0	0.0	0.3739009663
ath-miR826b	TGGTTTTGGACACGTGAAAAT	0	2	0	0	0	0	0	0.406428066296546	0	0	0	0	0.1354760221	0	0.0	0.3739009663
ath-miR849	TAACTAAACATTGGTGTAGTA	0	2	1	0	0	1	0	0.406428066296546	0.22381694280828	0	0	0.217831228720612	0.2100816697	0.0726104096	0.345629438797	0.376007893917
ath-miR8180	TGCGGTGCGGGAGAAGTGC	7	6	3	8	9	4	1.49962648588884	1.21928419888964	0.671450828424841	1.98205546088488	1.78688852674615	0.871324914882447	1.1301205044	1.5467563008	1.36866492978	0.377316961625
ath-miR390b-3p	CGCTATCCATCCTGAGTTCC	8	0	2	0	2	1	1.71385884101581	0	0.447633885616561	0	0.397086339276922	0.217831228720612	0.7204975755	0.2049725227	0.284487456544	0.382454430906
ath-miR159a	TTTGGATTGAAGGGAGCTCTA	2202	3249	2832	5764	2504	3139	471.739645989602	660.242393698739	633.84958203305	1428.07095956756	497.152096774706	683.772226954001	588.6105405738	869.6650944321	1.47748814281	0.387933116818
ath-miR5647	TCAAGTTTGATGACGATTCCA	2	6	6	1	3	5	0.428464710253953	1.21928419888964	1.34290165684968	0.24775693261061	0.595629508915382	1.08915614360306	0.996883522	0.6441808617	0.646194713308	0.401722652833
ath-miR5666	ATGGGACATCGAGCATTTAAT	2	3	2	3	3	2	0.428464710253953	0.609642099444819	0.447633885616561	0.743270797831829	0.595629508915382	0.435662457441224	0.4952468984	0.5915209214	1.19439601401	0.414277436384
ath-miR852	AAGATAAGCGCCTTAGTTCTG	149	202	147	183	181	166	31.9206209139195	41.0492346959512	32.9010905928172	45.3395186677416	35.9363137045614	36.1599839676216	35.2903154009	39.1452721133	1.1092355415	0.414561477451
ath-miR159c	TTTGGATTGAAGGGAGCTCCT	3	4	2	6	3	3	0.64269706538093	0.812856132593092	0.447633885616561	1.48654159566366	0.595629508915382	0.653493686161836	0.6343956945	0.9118882636	1.4374124407	0.416536535971
ath-miR5998b, ath-miR5998a	ACAGTTTGTGTTTTGTTTTGT	7	1	2	2	4	19	1.49962648588884	0.203214033148273	0.447633885616561	0.49551386522122	0.794172678553843	4.13879334569163	0.7168248016	1.8094932965	2.52431736801	0.425822138172
ath-miR5636	CGTAGTTGCAGAGCTTGACGG	0	1	1	5	0	1	0	0.203214033148273	0.22381694280828	1.23878466305305	0	0.217831228720612	0.1423436587	0.4855386306	3.4110309868	0.426879976827
ath-miR159b-3p	TTTGGATTGAAGGGAGCTCTT	479	656	609	1474	466	634	102.617298105822	133.308405745267	136.304518170243	365.193718668039	92.5211170515228	138.104999008868	124.0767406738	198.6066115761	1.60067560203	0.430141621956
ath-miR5638b	ACAGTGGTCATCTGGTGGGCT	3	10	6	5	4	4	0.64269706538093	2.03214033148273	1.34290165684968	1.23878466305305	0.794172678553843	0.871324914882447	1.3392463512	0.9680940855	0.722864829635	0.430701894824
ath-miR5026	ACTCATAAGATCGTGACACGT	5683	4363	5693	2931	3609	6070	1217.48247418661	886.622826625915	1274.18985540754	726.175569481697	716.542299225205	1322.23555833411	1126.0983854067	921.651142347	0.818446375815	0.431494080379
ath-miR834	TGGTAGCAGTAGCGGTGGTAA	2	10	12	7	3	4	0.428464710253953	2.03214033148273	2.68580331369937	1.73429852827427	0.595629508915382	0.871324914882447	1.7154694518	1.0670843174	0.622036327304	0.437874527213
ath-miR8175	GATCCCCGGCAACGGCGCCA	702	1169	484	351	899	513	150.391113299138	237.557204750331	108.327400319208	86.9626833463241	178.490309504976	111.747420333674	165.4252394562	125.7334710617	0.760062197734	0.444620898393
ath-miR319c.2	TGTGAATGATGCGGGAGATAT	242	512	277	281	280	231	51.8442299407283	104.045584971916	61.9972931578937	69.6196980635814	55.592087498769	50.3190138344613	72.6290360235	58.5102664656	0.805604337729	0.452589253976
ath-miR1888b	TTAGGCTAAGATTTGTGAAGA	8	6	6	6	7	3	1.71385884101581	1.21928419888964	1.34290165684968	1.48654159566366	1.38980218746923	0.653493686161836	1.4253482323	1.1766124898	0.825491247077	0.456589157811
ath-miR837-3p	AAACGAACAAAAAACTGATGG	284	126	302	167	136	229	60.8419888560613	25.6049681766824	67.5927167281007	41.3754077459718	27.0018710708307	49.8833513770201	51.3465579203	39.4202100646	0.767728386502	0.460717477639
ath-miR831-3p	TGATCTCTTCGTACTCTTCTTG	0	5	1	1	0	1	0	1.01607016574137	0.22381694280828	0.24775693261061	0	0.217831228720612	0.4132957028	0.1551960538	0.37550851061	0.462497214419
ath-miR848	TGACATGGGACTGCCTAAGCTA	131	104	106	76	86	127	28.0644385216339	21.1342594474204	23.7245959376777	18.8295268784063	17.0747125889076	27.6645660475177	24.3077646356	21.1896018383	0.871721532439	0.463457267583
ath-miR5633	TATGATCATCAGAAAACAGTG	7	15	4	6	8	3	1.49962648588884	3.0482104972241	0.895267771233122	1.48654159566366	1.58834535710769	0.653493686161836	1.8143682514	1.2427935463	0.684973155445	0.463696474372
ath-miR830-5p	TCTTCTCCAAATAGTTTAGGTT	1	6	2	2	1	2	0.214232355126977	1.21928419888964	0.447633885616561	0.49551386522122	0.198543169638461	0.435662457441224	0.6270501465	0.3765731641	0.600547127214	0.473561299771
ath-miR158b	CCCCAAATGTAGACAAAGCA	759	458	704	504	411	643	162.602357541375	93.0720271819091	157.567127737029	124.869494035747	81.6012427214074	140.065480067353	137.7471708201	115.5120722748	0.838580361303	0.47774613933
ath-miR857	TTTTGTATGTTGAAGGTGTAT	58	120	46	66	64	26	12.4254765973646	24.3856839777928	10.2955793691809	16.3519575523002	12.7067628568615	5.66361194673591	15.7022466481	11.5741107853	0.737099030775	0.486560802374
ath-miR824-5p	TAGACCATTTGTGAGAAGGGA	255	226	353	236	253	636	54.629250557379	45.9263714915097	79.007380811323	58.4706360961039	50.2314219185306	138.540661466309	59.8543342867	82.414239827	1.37691348186	0.491894824452
ath-miR5660	CAGGTGGTTAGTGCAATGGAA	1	0	0	1	1	0	0.214232355126977	0	0	0.24775693261061	0.198543169638461	0	0.071410785	0.1487667007	2.08325256052	0.498650218285
ath-miR5023	ATTGGTAGTGGATAAGGGGGC	190	310	228	225	231	149	40.7041474741255	62.9963502759647	51.0302629602879	55.7453098373872	45.8634721864845	32.4568530793712	51.5769202368	44.6885450344	0.866444619594	0.501253899691
ath-miR393b-3p	ATCATGCGATCTCTTTGGATT	134	88	130	82	77	131	28.7071355870149	17.882834917048	29.0962025650765	20.31606847407	15.2878240621615	28.5358909624002	25.2287243564	21.3799278329	0.847443871155	0.510212764628
ath-miR780.2	TTCTTCGTGAATATCTGGCAT	5	4	4	6	6	3	1.07116177563488	0.812856132593092	0.895267771233122	1.48654159566366	1.19125901783076	0.653493686161836	0.9264285598	1.1104314332	1.19861528604	0.511218097818
ath-miR5635c, ath-miR5635b, ath-miR5635d, ath-miR5635a	TGTTAAGGAGTGTTAACGGTG	7	14	11	10	6	9	1.49962648588884	2.84499646407582	2.46198637089108	2.4775693261061	1.19125901783076	1.96048105848551	2.2688697736	1.8764364675	0.8270357732	0.513172235173
ath-miR5024-3p	CCGTATCTTGGCCTTGTCATT	6	9	4	3	8	4	1.28539413076186	1.82892629833446	0.895267771233122	0.743270797831829	1.58834535710769	0.871324914882447	1.3365294001	1.0676470233	0.798820454844	0.51555390717
ath-miR156c-3p	GCTCACTGCTCTATCTGTCAGA	345	412	299	347	329	217	73.9101625188069	83.7241816570885	66.9212658996758	85.9716556158816	65.3207028110536	47.2693766323728	74.8518700252	66.1872450198	0.884243038918	0.516677292069
ath-miR8181	TGGGGGTGGGGGGGTGACAG	18	0	16	11	2	6	3.85618239228558	0	3.58107108493249	2.72532625871671	0.397086339276922	1.30698737232367	2.4790844924	1.4764666568	0.595569316547	0.517650906204
ath-miR396b-5p	TTCCACAGCTTTCTTGAACTT	440	878	512	737	533	795	94.2622362558697	178.421921104184	114.59427471784	182.596859334019	105.8235094173	173.175826832886	129.0928106926	153.8653985281	1.19189750152	0.518491073051
ath-miR169a-5p	CAGCCAAGGATGACTTGCCGA	165	123	177	169	137	211	35.3483385959511	24.9953260772376	39.6155988770656	41.8709216111931	27.2004142404691	45.9623892600491	33.3197545168	38.3445750372	1.15080604864	0.521567741082
ath-miR822-5p	TGCGGGAAGCATTTGCACATG	1603	2924	1742	1271	2105	1921	343.414465268543	594.197832925551	389.889114372024	314.899061348085	417.93337208896	418.453790372295	442.5004708554	383.7620746031	0.867258002825	0.524645597897
ath-miR8165	AATGGAGGCAAGTGTGAAGGA	61	64	64	124	46	65	13.0681736627456	13.0056981214895	14.3242843397299	30.7218596437156	9.1329858033692	14.1590298668398	13.4660520413	18.0046251046	1.33703813481	0.525665835461
ath-miR851-3p	TGGGTGGCAAACAAAGACGAC	7	576	9	8	172	9	1.49962648588884	117.051283093405	2.01435248527452	1.98205546088488	34.1494251778153	1.96048105848551	40.1884206882	12.6973205657	0.315944750957	0.528710938434
ath-miR396b-3p	GCTCAAGAAAGCTGTGGGAAA	527	314	558	310	363	497	112.900451151917	63.8092064085577	124.88985408702	76.804649109289	72.0711705787613	108.262120674144	100.5331705492	85.7126467874	0.852580758362	0.535089180206
ath-miR447a.2-3p	TATGGAAGAAATTGTAGTATT	13	14	20	12	15	33	2.7850206166507	2.84499646407582	4.47633885616561	2.97308319132732	2.97814754457691	7.18843054778019	3.3687853123	4.3798870946	1.30013838478	0.539681682447
ath-miR399f	TGCCAAAGGAGATTTGCCCGG	219	1427	367	199	590	452	46.9168857728079	289.986425302586	82.1408180106389	49.3036295895114	117.140470086692	98.4597153817165	139.681376362	88.301271686	0.632162096235	0.548448318998
ath-miR5650	TTGTTTTGGATCTTAGATACA	2	2	4	3	2	5	0.428464710253953	0.406428066296546	0.895267771233122	0.743270797831829	0.397086339276922	1.08915614360306	0.5767201826	0.7431710936	1.28861641403	0.550398376536
ath-miR8171	ATAGGTGGGCCAGTGGTAGGA	7	10	8	17	8	6	1.49962648588884	2.03214033148273	1.79053554246624	4.21186785438037	1.58834535710769	1.30698737232367	1.7741007866	2.3690668613	1.33536204887	0.560232038524
ath-miR447c-5p	CCCCTTACAATGTCGAGTAAA	4	6	10	3	6	7	0.856929420507906	1.21928419888964	2.2381694280828	0.743270797831829	1.19125901783076	1.52481860104428	1.4381276825	1.1531161389	0.801817636175	0.578064872862
ath-miR172d-3p, ath-miR172c	AGAATCTTGATGATGCTGCAG	32	26	34	26	17	34	6.85543536406325	5.2835648618551	7.60977605548153	6.44168024787586	3.37523388385383	7.4062617765008	6.5829254271	5.7410586361	0.872113576202	0.578761867702
ath-miR5020a	TGGAAGAAGGTGAGACTTGCA	41	32	15	13	27	31	8.78352656020604	6.50284906074474	3.35725414212421	3.22084012393793	5.36066558023844	6.75276809033897	6.2145432544	5.1114245982	0.822494009448	0.588634165033
ath-miR397b	TCATTGAGTGCATCGTTGATG	29	98	30	46	43	20	6.21273829868232	19.9149752485308	6.71450828424841	11.3968189000881	8.53735629445382	4.35662457441224	10.9474072772	8.0969332563	0.739621085731	0.594121619661
ath-miR854e, ath-miR854d, ath-miR854c, ath-miR854b, ath-miR854a	GATGAGGATAGGGAGGAGGAG	1	1	2	0	3	3	0.214232355126977	0.203214033148273	0.447633885616561	0	0.595629508915382	0.653493686161836	0.2883600913	0.4163743984	1.44393905732	0.597531611258
ath-miR863-3p	TTGAGAGCAACAAGACATAAT	88	127	112	62	161	151	18.8524472511739	25.8081822098307	25.0674975945274	15.3609298218578	31.9654503117922	32.8925155368124	23.2427090185	26.7396318902	1.15045246528	0.597601354734
ath-miR823	TGGGTGGTGATCATATAAGAT	625	856	575	645	608	569	133.89522195436	173.951212374922	128.694742114761	159.803221533843	120.714247140184	123.945969142028	145.5137254813	134.8211459387	0.926518412561	0.603795015803
ath-miR156d-3p	GCTCACTCTCTTTTTGTCATAAC	21	7	42	12	16	24	4.49887945766651	1.42249823203791	9.40031159794778	2.97308319132732	3.17669071421537	5.22794948929468	5.1072297626	3.7925744649	0.74258935689	0.617507607591
ath-miR8167f, ath-miR8167e, ath-miR8167d, ath-miR8167c, ath-miR8167b, ath-miR8167a	AGATGTGGAGATCGTGGGGATG	205	80	198	320	54	227	43.9176328010302	16.2571226518618	44.3157546760395	79.2822184353952	10.7213311604769	49.4476889195789	34.830170043	46.4837461718	1.33458280894	0.623016110077
ath-miR398a-3p	TGTGTTCTCAGGTCACCCCTT	1	1	0	1	0	0	0.214232355126977	0.203214033148273	0	0.24775693261061	0	0	0.1391487961	0.0825856442	0.593505991533	0.62824257733
ath-miR169f-3p	GCAAGTTGACCTTGGCTCTGC	17	2	24	11	3	16	3.6419500371586	0.406428066296546	5.37160662739873	2.72532625871671	0.595629508915382	3.48529965952979	3.1399949103	2.2687518091	0.722533594452	0.633900620177
ath-miR864-5p	TCAGGTATGATTGACTTCAAA	25	1	17	8	0	20	5.35580887817441	0.203214033148273	3.80488802774077	1.98205546088488	0	4.35662457441224	3.1213036464	2.1128933451	0.676926561611	0.63713764905
ath-miR167c-3p	TAGGTCATGCTGGTAGTTTCACC	17	23	29	44	15	22	3.6419500371586	4.67392276241028	6.49069134144013	10.9013050348668	2.97814754457691	4.79228703185346	4.9355213803	6.2239132038	1.26104472541	0.638307726325
ath-miR399c-3p, ath-miR399b	TGCCAAAGGAGAGTTGCCCTG	304	1224	341	297	589	493	65.1266359586009	248.733976573486	76.3215774976236	73.5838089853511	116.941926917053	107.390795759262	130.0607300099	99.3055105539	0.763531855821	0.639906243177
ath-miR167b, ath-miR167a-5p	TGAAGCTGCCAGCATGATCTA	617928	972916	619034	591394	800804	593199	132380.170738902	197710.184274485	138550.297374381	146521.963404319	158994.164419158	129217.267045838	156213.550795923	144911.131623105	0.927647639304	0.64245129118
ath-miR833b	TGTTTGTTGACATCGGTCTAG	8	35	8	1	26	8	1.71385884101581	7.11249116018956	1.79053554246624	0.24775693261061	5.16212241059998	1.74264982976489	3.5389618479	2.384176391	0.673693725298	0.642553262001
ath-miR5028	AATTGGGTTTATGCTAGAGTT	1	0	3	2	0	4	0.214232355126977	0	0.671450828424841	0.49551386522122	0	0.871324914882447	0.2952277279	0.4556129267	1.54325926613	0.643302105008
ath-miR5649b, ath-miR5649a	ATTGAATATGTTGGTTACTAT	2	0	0	0	1	0	0.428464710253953	0	0	0	0.198543169638461	0	0.1428215701	0.0661810565	0.463382782122	0.651815712105
ath-miR8166	AGAGAGTGTAGAAAGTTTCTCA	0	1	0	0	0	2	0	0.203214033148273	0	0	0	0.435662457441224	0.067738011	0.1452208191	2.14386010094	0.653992476955
ath-miR771	TGAGCCTCTGTGGTAGCCCTCA	1	29	4	2	16	2	0.214232355126977	5.89320696129992	0.895267771233122	0.49551386522122	3.17669071421537	0.435662457441224	2.3342356959	1.3692890123	0.586611289813	0.65555233758
ath-miR5631	TGGCAGGAAAGACATAATTTT	30	34	27	22	34	39	6.4269706538093	6.90927712704129	6.04305745582357	5.45065251743342	6.75046776770767	8.49541792010386	6.4597684122	6.8988460684	1.06797111416	0.657058380277
ath-miR319b, ath-miR319a	TTGGACTGAAGGGAGCTCCCT	28	28	33	27	19	32	5.99850594355534	5.68999292815165	7.38595911267325	6.68943718048647	3.77232022313076	6.97059931905958	6.3581526615	5.8107855742	0.913910986974	0.658330085986
ath-miR5653	TGGGTTGAGTTGAGTTGAGTTGGC	134	173	171	262	136	130	28.7071355870149	35.1560277346512	38.272697220216	64.9123163439798	27.0018710708307	28.3180597336795	34.0452868473	40.0774157162	1.1771795578	0.660519896929
ath-miR5655	AAGTAGACACATAAGAAGGAG	11	7	14	8	9	11	2.35655590639674	1.42249823203791	3.13343719931593	1.98205546088488	1.78688852674615	2.39614351592673	2.3041637793	2.0550291679	0.891876344191	0.6605713578
ath-miR837-5p	ATCAGTTTCTTGTTCGTTTCA	20	11	33	14	13	25	4.28464710253953	2.235354364631	7.38595911267325	3.46859705654854	2.58106120529999	5.4457807180153	4.6353201933	3.8318129933	0.826655513213	0.664697623596
ath-miR164c-5p	TGGAGAAGCAGGGCACGTGCG	3884	4668	4348	5147	2986	2541	832.078467313177	948.603106736139	973.156067330403	1275.20493214681	592.849904540444	553.509152179075	917.9458804599	807.1879962888	0.879341596788	0.666247780197
ath-miR5665	TTGGTGGACAAGATCTGGGAT	0	1	4	1	0	2	0	0.203214033148273	0.895267771233122	0.24775693261061	0	0.435662457441224	0.3661606015	0.2278064634	0.622149030963	0.667522080678
ath-miR162b-3p, ath-miR162a-3p	TCGATAAACCTCTGCATCCAG	1372	2108	1344	1583	1431	1219	293.926791234212	428.37518187656	300.809971134329	392.199224322595	284.115275752637	265.536267810426	341.0373147484	313.9502559619	0.920574501337	0.669539609581
ath-miR5997	TGAAACCAAGTAGCTAAATAG	59	100	63	51	151	59	12.6397089524916	20.3214033148273	14.1004673969217	12.6356035631411	29.9800186154076	12.8520424945161	15.6871932214	18.4892215577	1.17861884511	0.675202293786
ath-miR843	TTTAGGTCGAGCTTCATTGGA	918	210	920	667	105	759	196.665302006565	42.6749469611374	205.911587383618	165.253874051277	20.8470328120384	165.333902598944	148.4172787838	117.1449364874	0.789294463875	0.684661178458
ath-miR830-3p	TAACTATTTTGAGAAGAAGTG	0	1	0	0	2	0	0	0.203214033148273	0	0	0.397086339276922	0	0.067738011	0.1323621131	1.95403011021	0.686251638023
ath-miR2112-3p	CTTTATATCCGCATTTGCGCA	0	0	1	0	0	2	0	0	0.22381694280828	0	0	0.435662457441224	0.0746056476	0.1452208191	1.94651241255	0.687660281019
ath-miR870-3p	TAATTTGGTGTTTCTTCGATC	0	0	1	0	0	2	0	0	0.22381694280828	0	0	0.435662457441224	0.0746056476	0.1452208191	1.94651241255	0.687660281019
ath-miR5654-3p	TGGAAGATGCTTTGGGATTTATT	194	171	174	245	139	182	41.5610768946335	34.7495996683547	38.9441480486408	60.7004484895994	27.5975005797461	39.6452836271514	38.4182748705	42.6477442322	1.11009003855	0.69047352583
ath-miR170-3p	TGATTGAGCCGTGTCAATATC	19	26	21	13	26	22	4.07041474741256	5.2835648618551	4.70015579897389	3.22084012393793	5.16212241059998	4.79228703185346	4.6847118027	4.3917498555	0.937464254038	0.693209843071
ath-miR4228-3p	TCGGATGCGAAACGGTGGTGT	281	185	231	312	212	213	60.1992917906804	37.5945961324305	51.7017137887128	77.3001629745103	42.0911519633537	46.3980517174903	49.8318672373	55.2631222185	1.1089916008	0.695371627527
ath-miR845a	CGGCTCTGATACCAATTGATG	9	26	9	12	19	18	1.92809119614279	5.2835648618551	2.01435248527452	2.97308319132732	3.77232022313076	3.92096211697101	3.0753361811	3.5554551771	1.15611919079	0.696015579815
ath-miR5651	TTGTGCGGTTCAAATAGTAAC	10	3	8	7	1	8	2.14232355126977	0.609642099444819	1.79053554246624	1.73429852827427	0.198543169638461	1.74264982976489	1.5141670644	1.2251638426	0.809133860725	0.697505961535
ath-miR161.1	TGAAAGTGACTACATCGGGGT	60288	74456	58150	63249	69329	59551	12915.6402258952	15130.5040520878	13014.9552243015	15670.3782306885	13764.7994078649	12972.0675015412	13687.0331674282	14135.7483800315	1.03278396473	0.698687356982
ath-miR779.1	TTCTGCTATGTTGCTGCTCAT	1	2	0	1	1	0	0.214232355126977	0.406428066296546	0	0.24775693261061	0.198543169638461	0	0.2068868071	0.1487667007	0.719072921011	0.698718104409
ath-miR8172	ATGGATCATCTAGATGGAGAT	7	7	11	7	6	9	1.49962648588884	1.42249823203791	2.46198637089108	1.73429852827427	1.19125901783076	1.96048105848551	1.7947036963	1.6286795349	0.907492160549	0.702759784679
ath-miR403-3p	TTAGATTCACGCACAAACTCG	912	1035	920	714	814	1112	195.379907875803	210.326524308463	205.911587383618	176.898449883975	161.614140085707	242.22832633732	203.8726731893	193.5803054357	0.949515707071	0.702946962862
ath-miR841a-5p	TACGAGCCACTTGAAACTGAA	85	80	99	60	77	158	18.209750185793	16.2571226518618	22.1578773380198	14.8654159566366	15.2878240621615	34.4173341378567	18.8749167252	21.5235247189	1.14032422141	0.71188112122
ath-miR844-5p	TGGTAAGATTGCTTATAAGCT	1	3	7	4	1	3	0.214232355126977	0.609642099444819	1.56671859965796	0.991027730442439	0.198543169638461	0.653493686161836	0.7968643514	0.6143548621	0.770965423438	0.713270148483
ath-miR402	TTCGAGGCCTATTAAACCTCTG	1	2	0	0	2	2	0.214232355126977	0.406428066296546	0	0	0.397086339276922	0.435662457441224	0.2068868071	0.2775829322	1.34171403238	0.71764677425
ath-miR5639-5p	TAGTCCACTGTGGTCTAAGGC	7	3	2	3	4	3	1.49962648588884	0.609642099444819	0.447633885616561	0.743270797831829	0.794172678553843	0.653493686161836	0.8523008237	0.7303123875	0.856871619963	0.730063820771
ath-miR779.2	TGATTGGAAATTTCGTTGACT	2	5	3	3	5	0	0.428464710253953	1.01607016574137	0.671450828424841	0.743270797831829	0.992715848192304	0	0.7053285681	0.5786622153	0.820415110732	0.730963876742
ath-miR158a-3p	TCCCAAATGTAGACAAAGCA	153456	127380	152420	104339	131819	166045	32875.2402883653	25885.403542427	34114.1784228381	25850.7105916584	26171.7620785723	36169.786372914	30958.2740845435	29397.4196810482	0.949581995455	0.731846159635
ath-miR319c	TTGGACTGAAGGGAGCTCCTT	1	6	8	8	3	6	0.214232355126977	1.21928419888964	1.79053554246624	1.98205546088488	0.595629508915382	1.30698737232367	1.0746840322	1.2948907807	1.204903713	0.736497936867
ath-miR781b, ath-miR781a	TTAGAGTTTTCTGGATACTTA	5	0	6	6	2	5	1.07116177563488	0	1.34290165684968	1.48654159566366	0.397086339276922	1.08915614360306	0.8046878108	0.9909280262	1.23144406178	0.737848424825
ath-miR858b	TTCGTTGTCTGTTCGACCTTG	4	9	5	8	1	11	0.856929420507906	1.82892629833446	1.1190847140414	1.98205546088488	0.198543169638461	2.39614351592673	1.2683134776	1.5255807155	1.20284199643	0.743662830688
ath-miR853	TCCCCTCTTTAGCTTGGAGAAG	0	2	1	0	0	2	0	0.406428066296546	0.22381694280828	0	0	0.435662457441224	0.2100816697	0.1452208191	0.691258877118	0.745950123433
ath-miR775	TTCGATGTCTAGCAGTGCCA	1562	228	1696	992	85	1627	334.630938708337	46.3327995578063	379.593535002844	245.774877149725	16.8761694192692	354.411409128435	253.5190910897	205.6874852325	0.81132937306	0.756777935016
ath-miR2111b-5p, ath-miR2111a-5p	TAATCTGCATCCTGAGGTTTA	37	168	44	21	109	72	7.92659713969813	34.1399575689099	9.84794548356434	5.20289558482281	21.6412054905922	15.6838484678841	17.3048333974	14.1759831811	0.819192121389	0.763375356058
ath-miR831-5p	AGAAGCGTACAAGGAGATGAGG	2	13	1	2	18	2	0.428464710253953	2.64178243092755	0.22381694280828	0.49551386522122	3.57377705349229	0.435662457441224	1.0980213613	1.5016511254	1.36759736953	0.770587394572
ath-miR395f, ath-miR395c, ath-miR395b	CTGAAGTGTTTGGGGGGACTC	56	205	87	176	64	130	11.9970118871107	41.658876795396	19.4720740243204	43.6052201394673	12.7067628568615	28.3180597336795	24.3759875689	28.2100142433	1.15728702944	0.776172466218
ath-miR860	TCAATAGATTGGACTATGTAT	6	9	8	5	6	14	1.28539413076186	1.82892629833446	1.79053554246624	1.23878466305305	1.19125901783076	3.04963720208857	1.6349519905	1.8265602943	1.11719506439	0.778310280504
ath-miR5996	TGACATCCAGATAGAAGCTTTG	870	493	829	555	508	1343	186.38214896047	100.184518342099	185.544245588064	137.505097598888	100.859930176338	292.547340171782	157.3703042969	176.9707893157	1.12455008654	0.779130073217
ath-miR399a	TGCCAAAGGAGATTTGCCCTG	13	54	8	16	42	28	2.7850206166507	10.9735577900067	1.79053554246624	3.96411092176976	8.33881312481535	6.09927440417713	5.183037983	6.1340661503	1.18348855834	0.779233467676
ath-miR833a-3p	TAGACCGATGTCAACAAACAAG	1	1	7	1	2	9	0.214232355126977	0.203214033148273	1.56671859965796	0.24775693261061	0.397086339276922	1.96048105848551	0.6613883293	0.8684414435	1.31305831238	0.785239386172
ath-miR1886.1	TGAGAGAAGTGAGATGAAATC	12	7	8	4	7	13	2.57078826152372	1.42249823203791	1.79053554246624	0.991027730442439	1.38980218746923	2.83180597336795	1.9279406787	1.7375452971	0.901244170164	0.785304025134
ath-miR5648-5p	TTTGGAAATATTTGGCTTGACT	19	6	7	20	6	9	4.07041474741256	1.21928419888964	1.56671859965796	4.9551386522122	1.19125901783076	1.96048105848551	2.2854725153	2.7022929095	1.18237821344	0.789109434773
ath-miR846-3p	TTGAATTGAAGTGCTTGAATT	176	129	201	153	162	203	37.7048945023479	26.2146102761272	44.9872055044644	37.9068106894233	32.1639934814307	44.2197394302842	36.302236761	38.096847867	1.04943527634	0.795519759746
ath-miR5629	TTAGGGTAGTTAACGGAAGTTA	49	64	38	45	49	46	10.4973854012219	13.0056981214895	8.50504382671466	11.1490619674774	9.72861531228458	10.0202365211481	10.6693757831	10.2993046003	0.96531463599	0.800741827915
ath-miR5632-3p	TTGGATTTATAGTTGGATAAG	1	0	2	2	0	0	0.214232355126977	0	0.447633885616561	0.49551386522122	0	0	0.2206220802	0.1651712884	0.748661640078	0.804548941237
ath-miR841a-3p	ATTTCTAGTGGGTCGTATTCA	185	78	169	154	75	231	39.6329856984907	15.8506945855653	37.8250633345994	38.1545676220339	14.8907377228846	50.3190138344613	31.1029145396	34.4547730598	1.10776670193	0.807839652244
ath-miR827	TTAGATGACCATCAACAAACT	287	1317	347	216	1096	327	61.4846859214423	267.632881656276	77.6644791544733	53.5154974438917	217.603313923753	71.2308117916401	135.5940155774	114.1165410531	0.841604554354	0.811167707987
ath-miR777	TACGCATTGAGTTTCGTTGCTT	17	5	28	5	7	30	3.6419500371586	1.01607016574137	6.26687439863185	1.23878466305305	1.38980218746923	6.53493686161836	3.6416315338	3.054507904	0.838774564546	0.811756032986
ath-miR161.2	TCAATGCATTGAAAGTGACTA	702	780	870	485	590	1080	150.391113299138	158.506945855653	194.720740243204	120.162112316146	117.140470086692	235.257727018261	167.8729331327	157.5201031404	0.938329367343	0.813966127965
ath-miR1888a	TAAGTTAAGATTTGTGAAGAA	48	28	30	28	41	40	10.2831530460949	5.68999292815165	6.71450828424841	6.93719411309708	8.14026995517689	8.71324914882447	7.5625514195	7.930237739	1.04861934804	0.816899192821
ath-miR858a	TTTCGTTGTCTGTTCGACCTT	4	4	5	1	4	10	0.856929420507906	0.812856132593092	1.1190847140414	0.24775693261061	0.794172678553843	2.17831228720612	0.9296234224	1.0734139661	1.15467611964	0.817151737713
ath-miR8183	TTTAGTTGACGGAATTGTGGC	19	1872	22	39	1328	36	4.07041474741256	380.416670053567	4.92397274178217	9.66252037181378	263.665329279876	7.84192423394203	129.8036858476	93.7232579619	0.7220384949	0.823350374933
ath-miR390a-3p	CGCTATCCATCCTGAGTTTCA	26	22	34	18	25	43	5.57004123330139	4.47070872926201	7.60977605548153	4.45962478699098	4.96357924096152	9.36674283498631	5.8835086727	6.263315621	1.06455449791	0.84401566317
ath-miR157c-3p	GCTCTCTATACTTCTGTCACC	99	14	100	80	34	70	21.2090031575707	2.84499646407582	22.381694280828	19.8205546088488	6.75046776770767	15.2481860104428	15.4785646342	13.939736129	0.900583255517	0.845315882285
ath-miR408-3p	ATGCACTGCCTCTTCCCTGGC	1246	2166	722	1506	1638	462	266.933514488213	440.161595799159	161.595832707578	373.121940511578	325.213711867799	100.638027668923	289.563647665	266.3245600161	0.91974445744	0.852029849087
ath-miR833a-5p	TGTTTGTTGTACTCGGTCTAGT	73	13	60	86	5	61	15.6389619242693	2.64178243092755	13.4290165684968	21.3070962045124	0.992715848192304	13.2877049519573	10.5699203079	11.8625056682	1.12228903555	0.865193619695
ath-miR773a	TTTGCTTCCAGCTTTTGTCTC	54	81	78	59	94	62	11.5685471768567	16.4603366850101	17.4577215390459	14.617659024026	18.6630579460153	13.5055361806779	15.1622018003	15.5954177169	1.02857209806	0.865613562465
ath-miR5640	TGAGAGAAGGAATTAGATTCA	2	4	2	1	0	8	0.428464710253953	0.812856132593092	0.447633885616561	0.24775693261061	0	1.74264982976489	0.5629849095	0.6634689208	1.17848437783	0.865962062341
ath-miR841b-3p	CAATTTCTAGTGGGTCGTATT	133	137	153	107	106	183	28.4929032318879	27.8403225413134	34.2439922496669	26.5099917893353	21.0455759816768	39.863114855872	30.1924060076	29.1395608756	0.965128809816	0.868098875079
ath-miR172b-3p, ath-miR172a	AGAATCTTGATGATGCTGCAT	11759	16058	13145	8134	13364	17278	2519.15826393812	3263.21094429497	2942.07371321485	2015.2548898547	2653.33091904839	3763.68796983473	2908.1476404827	2810.7579262459	0.966511427109	0.869092208168
ath-miR399d	TGCCAAAGGAGATTTGCCCCG	19	171	53	37	138	90	4.07041474741256	34.7495996683547	11.8622979688389	9.16700650659256	27.3989574101076	19.6048105848551	16.8941041282	18.7235915005	1.10829147011	0.871520743751
ath-miR472-3p	TTTTTCCTACTCCGCCCATACC	56	58	54	71	52	42	11.9970118871107	11.7864139225998	12.0861149116471	17.5907422153533	10.3242448212	9.1489116062657	11.9565135738	12.3546328809	1.03329727388	0.887491530553
ath-miR5638a	ATACCAAAACTCTCTCACTTT	1	1	0	2	0	0	0.214232355126977	0.203214033148273	0	0.49551386522122	0	0	0.1391487961	0.1651712884	1.18701198307	0.891597568941
ath-miR5662	AGAGGTGACCATTGGAGATG	1	2	1	1	1	2	0.214232355126977	0.406428066296546	0.22381694280828	0.24775693261061	0.198543169638461	0.435662457441224	0.2814924547	0.2939875199	1.04438863277	0.90226967394
ath-miR8179	TGACTGCATTAACTTGATCGT	5	6	2	4	5	3	1.07116177563488	1.21928419888964	0.447633885616561	0.991027730442439	0.992715848192304	0.653493686161836	0.9126932867	0.8790790883	0.963170323602	0.904088641442
ath-miR829-5p	ACTTTGAAGCTTTGATTTGAA	3	4	3	2	1	6	0.64269706538093	0.812856132593092	0.671450828424841	0.49551386522122	0.198543169638461	1.30698737232367	0.7090013421	0.6670148024	0.940780733114	0.90642290858
ath-miR5999	TCTTCACTATTAGACGGACAA	22	3	15	11	4	21	4.71311181279348	0.609642099444819	3.35725414212421	2.72532625871671	0.794172678553843	4.57445580313285	2.8933360181	2.6979849135	0.93248239977	0.910234177716
ath-miR390b-5p, ath-miR390a-5p	AAGCTCAGGAGGGATAGCGCC	15615	41901	16866	20532	30594	17653	3345.23822530774	8514.87120294579	3774.89655740446	5086.94534036104	6074.22973191907	3845.37468060496	5211.668661886	5002.1832509617	0.959804541594	0.91185665461
ath-miR5632-5p	TTGATTCTCTTATCCAACTGT	1	0	0	1	0	0	0.214232355126977	0	0	0.24775693261061	0	0	0.071410785	0.0825856442	1.15648699563	0.923401387218
ath-miR835-5p	TTCTTGCATATGTTCTTTATC	1	0	2	0	3	0	0.214232355126977	0	0.447633885616561	0	0.595629508915382	0	0.2206220802	0.1985431696	0.899924293253	0.930230452086
ath-miR169g-5p, ath-miR169f-5p, ath-miR169e, ath-miR169d	TGAGCCAAGGATGACTTGCCG	245	166	356	257	159	348	52.4869270061093	33.7335295026133	79.6788316397478	63.6735316809267	31.5683639725153	75.8052675947729	55.2997627162	57.0157210827	1.03103012169	0.931528379804
ath-miR5643b, ath-miR5643a	AGGCTTTTAAGATCTGGTTGC	36	23	40	24	40	36	7.71236478457116	4.67392276241028	8.95267771233122	5.94616638265464	7.94172678553843	7.84192423394203	7.1129884198	7.2432724674	1.01831635874	0.931653910586
ath-miR5659	CGATGAAGGTCTTTGGAACGGTA	39	35	76	57	36	56	8.35506184995209	7.11249116018956	17.0100876534293	14.1221451588048	7.14755410698459	12.1985488083543	10.8258802212	11.1560826914	1.03050121223	0.933955152525
ath-miR840-5p	ACACTGAAGGACCTAAACTAAC	2	3	10	5	4	5	0.428464710253953	0.609642099444819	2.2381694280828	1.23878466305305	0.794172678553843	1.08915614360306	1.0920920793	1.0407044951	0.952945740406	0.934786271989
ath-miR400	TATGAGAGTATTATAAGTCAC	78	36	56	42	40	79	16.7101236999042	7.31570519333783	12.5337487972637	10.4057911696456	7.94172678553843	17.2086670689283	12.1865258968	11.8520616747	0.972554588163	0.935468822534
ath-miR864-3p	TAAAGTCAATAATACCTTGAAG	1	0	1	1	0	1	0.214232355126977	0	0.22381694280828	0.24775693261061	0	0.217831228720612	0.1460164326	0.1551960538	1.06286704199	0.935713159273
ath-miR157c-5p, ath-miR157b-5p, ath-miR157a-5p	TTGACAGAAGATAGAGAGCAC	1565007	1089554	1588316	891498	1474193	1762570	335275.135400204	221412.662672834	355492.031333477	220874.809908493	292690.950878831	383942.788806089	304059.943135505	299169.516531138	0.983916241798	0.941847226547
ath-miR780.1	TCTAGCAGCTGTTGAGCAGGT	0	1	3	0	3	1	0	0.203214033148273	0.671450828424841	0	0.595629508915382	0.217831228720612	0.2915549539	0.2711535792	0.930025628352	0.942155300717
ath-miR5645e, ath-miR5645f, ath-miR5645d, ath-miR5645b, ath-miR5645a	ATTTGAGTCATGTCGTTAAG	0	0	1	1	0	0	0	0	0.22381694280828	0.24775693261061	0	0	0.0746056476	0.0825856442	1.10696236621	0.946281139831
ath-miR5663-5p	AGCTAAGGATTTGCATTCTCA	22	17	17	11	16	29	4.71311181279348	3.45463856352064	3.80488802774077	2.72532625871671	3.17669071421537	6.31710563289774	3.990879468	4.0730408686	1.02058729191	0.948277385016
ath-miR447b, ath-miR447a-3p	TTGGGGACGAGATGTTTTGTTG	162	199	185	177	163	189	34.7056415305702	40.4395925965063	41.4061344195319	43.8529770720779	32.3625366510691	41.1701022281956	38.8504561822	39.1285386504	1.00715776584	0.948576812977
ath-miR5634	AGGGACTTTGTGAATTTAGGG	11	4	10	15	2	5	2.35655590639674	0.812856132593092	2.2381694280828	3.71635398915915	0.397086339276922	1.08915614360306	1.8025271557	1.734198824	0.962093036167	0.954528526752
ath-miR1886.2	TGAGATGAAATCTTTGATTGG	29	28	27	19	20	44	6.21273829868232	5.68999292815165	6.04305745582357	4.70738171960159	3.97086339276922	9.58457406370692	5.9819295609	6.087606392	1.01766601061	0.955206385484
ath-miR5648-3p	ATCTGAAGAAAATAGCGGCAT	203	158	183	227	126	170	43.4891680907762	32.1078172374271	40.9585005339153	56.2408237026084	25.0164393744461	37.031308882504	38.8518286207	39.4295239865	1.01486919371	0.955483481184
ath-miR8121	AAAGTATAATGGTTTAGTGGTTTG	8	1	4	1	7	5	1.71385884101581	0.203214033148273	0.895267771233122	0.24775693261061	1.38980218746923	1.08915614360306	0.9374468818	0.9089050879	0.96955369477	0.961413810447
ath-miR5663-3p	TGAGAATGCAAATCCTTAGCT	0	1	0	0	0	1	0	0.203214033148273	0	0	0	0.217831228720612	0.067738011	0.0726104096	1.07193005121	0.963218263328
ath-miR846-5p	CATTCAAGGACTTCTATTCAG	9	9	15	14	8	9	1.92809119614279	1.82892629833446	3.35725414212421	3.46859705654854	1.58834535710769	1.96048105848551	2.3714238789	2.3391411574	0.986386777249	0.968061138009
ath-miR2111a-3p	GTCCTCGGGATGCGGATTACC	10	42	7	5	32	20	2.14232355126977	8.53498939222747	1.56671859965796	1.23878466305305	6.35338142843075	4.35662457441224	4.0813438477	3.982930222	0.975886955529	0.972502525991
ath-miR169a-3p	GGCAAGTTGTCCTTGGCTAC	0	2	5	2	1	4	0	0.406428066296546	1.1190847140414	0.49551386522122	0.198543169638461	0.871324914882447	0.5085042601	0.5217939832	1.02613492972	0.973818585454
ath-miR165b, ath-miR165a-3p	TCGGACCAGGCTTCATCCCCC	56731	56527	57848	64446	49636	50238	12153.6157387085	11487.0796517724	12947.3625075734	15966.9432790234	9854.88876817464	10943.4052684661	12196.0192993514	12255.0791052214	1.00484254775	0.977042912444
ath-miR829-3p.2	CAAATTAAAGCTTCAAGGTAG	1	3	1	0	1	4	0.214232355126977	0.609642099444819	0.22381694280828	0	0.198543169638461	0.871324914882447	0.3492304658	0.3566226948	1.02116719394	0.981149089414
ath-miR8177	GTGTGATGATGTGTCATTTATA	0	0	1	0	0	1	0	0	0.22381694280828	0	0	0.217831228720612	0.0746056476	0.0726104096	0.973256206947	0.985627157112
ath-miR847	TCACTCCTCTTCTTCTTGATG	5	2	4	2	5	4	1.07116177563488	0.406428066296546	0.895267771233122	0.49551386522122	0.992715848192304	0.871324914882447	0.7909525377	0.7865182094	0.994393685982	0.986638097945
ath-miR778	TGGCTTGGTTTATGTACACCG	0	2	0	0	2	0	0	0.406428066296546	0	0	0.397086339276922	0	0.1354760221	0.1323621131	0.977015054386	0.98767020197
ath-miR8176	GGCCGGTGGTCGCGAGAGGGA	1	2	1	0	1	3	0.214232355126977	0.406428066296546	0.22381694280828	0	0.198543169638461	0.653493686161836	0.2814924547	0.2840122853	1.00895168079	0.990703537119
ath-miR160c-5p, ath-miR160b, ath-miR160a-5p	TGCCTGGCTCCCTGTATGCCA	1215	1069	618	909	955	927	260.292311479277	217.235801435504	138.318870655517	225.211051743044	189.60872700473	201.929549024007	205.2823278568	205.5831092573	1.00146520845	0.993937340974
ath-miR166g, ath-miR166f, ath-miR166e-3p, ath-miR166d, ath-miR166c, ath-miR166b-3p, ath-miR166a-3p	TCGGACCAGGCTTCATTCCCC	338539	504561	308424	398399	419341	285334	72526.0072723315	102533.875779326	69030.5167687011	98706.1141951343	83257.2912993618	62154.6558157671	81363.4666067862	81372.6871034211	1.00011332478	0.999539268738
ath-miR415	AACAGAGCAGAAACAGAACAT	0	0	0	0	0	0	0	0	0	0	0	0	0	0	Inf	nan
ath-miR870-5p	AAGAACATCAAATTAGAATGT	0	0	0	0	0	0	0	0	0	0	0	0	0	0	Inf	nan
ath-miR5029	AATGAGAGAGAACACTGCAAA	0	0	0	0	0	0	0	0	0	0	0	0	0	0	Inf	nan
ath-miR782	ACAAACACCTTGGATGTTCTT	0	0	0	0	0	0	0	0	0	0	0	0	0	0	Inf	nan
ath-miR5025	ACTGTATATATGTAAGTGACA	0	0	0	0	0	0	0	0	0	0	0	0	0	0	Inf	nan
ath-miR855	AGCAAAAGCTAAGGAAAAGGAA	0	0	0	0	0	0	0	0	0	0	0	0	0	0	Inf	nan
ath-miR394b-3p	AGGTGGGCATACTGCCAATAG	0	0	0	0	0	0	0	0	0	0	0	0	0	0	Inf	nan
ath-miR2937	ATAAGAGCTGTTGAAGGAGTC	0	0	0	0	0	0	0	0	0	0	0	0	0	0	Inf	nan
ath-miR8170-5p	ATAGCAAATCGATAAGCAATG	0	0	0	0	0	0	0	0	0	0	0	0	0	0	Inf	nan
ath-miR413	ATAGTTTCTCTTGTTCTGCAC	0	0	0	0	0	0	0	0	0	0	0	0	0	0	Inf	nan
ath-miR865-5p	ATGAATTTGGATCTAATTGAG	0	0	0	0	0	0	0	0	0	0	0	0	0	0	Inf	nan
ath-miR405d, ath-miR405b, ath-miR405a	ATGAGTTGGGTCTAACCCATAACT	0	0	0	0	0	0	0	0	0	0	0	0	0	0	Inf	nan
ath-miR5017-5p	ATTTGTTACTAATTTGGAATG	0	0	0	0	0	0	0	0	0	0	0	0	0	0	Inf	nan
ath-miR774b-3p	CATCCATATTTTCATCTCGAA	0	0	0	0	0	0	0	0	0	0	0	0	0	0	Inf	nan
ath-miR401	CGAAACTGGTGTCGACCGACA	0	0	0	0	0	0	0	0	0	0	0	0	0	0	Inf	nan
ath-miR2112-5p	CGCAAATGCGGATATCAATGT	0	0	0	0	0	0	0	0	0	0	0	0	0	0	Inf	nan
ath-miR868-3p	CTTCTTAAGTGCTGATAATGC	0	0	0	0	0	0	0	0	0	0	0	0	0	0	Inf	nan
ath-miR2933b, ath-miR2933a	GAAATCGGAGAGGAAATTCGCC	0	0	0	0	0	0	0	0	0	0	0	0	0	0	Inf	nan
ath-miR417	GAAGGTAGTGAATTTGTTCGA	0	0	0	0	0	0	0	0	0	0	0	0	0	0	Inf	nan
ath-miR159b-5p	GAGCTCCTTGAAGTTCAATGG	0	0	0	0	0	0	0	0	0	0	0	0	0	0	Inf	nan
ath-miR2938	GATCTTTTGAGAGGGTTCCAG	0	0	0	0	0	0	0	0	0	0	0	0	0	0	Inf	nan
ath-miR5630b, ath-miR5630a	GCTAAGAGCGGTTCTGATGGA	0	0	0	0	0	0	0	0	0	0	0	0	0	0	Inf	nan
ath-miR163.2	GGACAAAACACGGGGGATAAT	0	0	0	0	0	0	0	0	0	0	0	0	0	0	Inf	nan
ath-miR773b-5p	GGCAATAACTTGAGCAAACA	0	0	0	0	0	0	0	0	0	0	0	0	0	0	Inf	nan
ath-miR416	GGTTCGTACGTACACTGTTCA	0	0	0	0	0	0	0	0	0	0	0	0	0	0	Inf	nan
ath-miR5022	GTCATGGGGTATGATCGAATG	0	0	0	0	0	0	0	0	0	0	0	0	0	0	Inf	nan
ath-miR5646	GTTCGAGGCACGTTGGGAGG	0	0	0	0	0	0	0	0	0	0	0	0	0	0	Inf	nan
ath-miR420	TAAACTAATCACGGAAATGCA	0	0	0	0	0	0	0	0	0	0	0	0	0	0	Inf	nan
ath-miR2939	TAACGCACAACACTAAGCCAT	0	0	0	0	0	0	0	0	0	0	0	0	0	0	Inf	nan
ath-miR856	TAATCCTACCAATAACTTCAGC	0	0	0	0	0	0	0	0	0	0	0	0	0	0	Inf	nan
ath-miR418	TAATGTGATGATGAACTGACC	0	0	0	0	0	0	0	0	0	0	0	0	0	0	Inf	nan
ath-miR1887	TACTAAGTAGAGTCTAAGAGA	0	0	0	0	0	0	0	0	0	0	0	0	0	0	Inf	nan
ath-miR4227	TCACTGGTACCAATCATTCCA	0	0	0	0	0	0	0	0	0	0	0	0	0	0	Inf	nan
ath-miR414	TCATCTTCATCATCATCGTCA	0	0	0	0	0	0	0	0	0	0	0	0	0	0	Inf	nan
ath-miR868-5p	TCATGTCGTAATAGTAGTCAC	0	0	0	0	0	0	0	0	0	0	0	0	0	0	Inf	nan
ath-miR169g-3p	TCCGGCAAGTTGACCTTGGCT	0	0	0	0	0	0	0	0	0	0	0	0	0	0	Inf	nan
ath-miR836	TCCTGTGTTTCCTTTGATGCGTGG	0	0	0	0	0	0	0	0	0	0	0	0	0	0	Inf	nan
ath-miR845b	TCGCTCTGATACCAAATTGATG	0	0	0	0	0	0	0	0	0	0	0	0	0	0	Inf	nan
ath-miR776	TCTAAGTCTTCTATTGATGTT	0	0	0	0	0	0	0	0	0	0	0	0	0	0	Inf	nan
ath-miR859	TCTCTCTGTTGTGAAGTCAAA	0	0	0	0	0	0	0	0	0	0	0	0	0	0	Inf	nan
ath-miR828	TCTTGCTTAAATGAGTATTCCA	0	0	0	0	0	0	0	0	0	0	0	0	0	0	Inf	nan
ath-miR2934-5p	TCTTTCTGCAAACGCCTTGGA	0	0	0	0	0	0	0	0	0	0	0	0	0	0	Inf	nan
ath-miR157d	TGACAGAAGATAGAGAGCAC	0	0	0	0	0	0	0	0	0	0	0	0	0	0	Inf	nan
ath-miR4240	TGACTAGACCCGTAACATTAC	0	0	0	0	0	0	0	0	0	0	0	0	0	0	Inf	nan
ath-miR774b-5p	TGAGATGAAGATATGGGTGAT	0	0	0	0	0	0	0	0	0	0	0	0	0	0	Inf	nan
ath-miR399e	TGCCAAAGGAGATTTGCCTCG	0	0	0	0	0	0	0	0	0	0	0	0	0	0	Inf	nan
ath-miR832-5p	TGCTGGGATCGGGAATCGAAA	0	0	0	0	0	0	0	0	0	0	0	0	0	0	Inf	nan
ath-miR5019	TGTTGGGAAAGAAAAACTCTT	0	0	0	0	0	0	0	0	0	0	0	0	0	0	Inf	nan
ath-miR5018	TTAAAGCTCCACCATGAGTCCAAT	0	0	0	0	0	0	0	0	0	0	0	0	0	0	Inf	nan
ath-miR5017-3p	TTATACCAAATTAATAGCAAA	0	0	0	0	0	0	0	0	0	0	0	0	0	0	Inf	nan
ath-miR863-5p	TTATGTCTTGTTGATCTCAAT	0	0	0	0	0	0	0	0	0	0	0	0	0	0	Inf	nan
ath-miR5016	TTCTTGTGGATTCCTTGGAAA	0	0	0	0	0	0	0	0	0	0	0	0	0	0	Inf	nan
ath-miR4243	TTGAAATTGTAGATTTCGTAC	0	0	0	0	0	0	0	0	0	0	0	0	0	0	Inf	nan
ath-miR867	TTGAACATGGTTTATTAGGAA	0	0	0	0	0	0	0	0	0	0	0	0	0	0	Inf	nan
ath-miR832-3p	TTGATTCCCAATCCAAGCAAG	0	0	0	0	0	0	0	0	0	0	0	0	0	0	Inf	nan
ath-miR447c-3p	TTGGGGACGACATCTTTTGTTG	0	0	0	0	0	0	0	0	0	0	0	0	0	0	Inf	nan
ath-miR5015	TTGGTGTTATGTGTAGTCTTC	0	0	0	0	0	0	0	0	0	0	0	0	0	0	Inf	nan
ath-miR774a	TTGGTTACCCATATGGCCATC	0	0	0	0	0	0	0	0	0	0	0	0	0	0	Inf	nan
ath-miR8182	TTGTGTTGCGTTTCTGTTGATT	0	0	0	0	0	0	0	0	0	0	0	0	0	0	Inf	nan
ath-miR407	TTTAAATCATATACTTTTGGT	0	0	0	0	0	0	0	0	0	0	0	0	0	0	Inf	nan
ath-miR773b-3p	TTTGATTCCAGCTTTTGTCTC	0	0	0	0	0	0	0	0	0	0	0	0	0	0	Inf	nan
ath-miR8184	TTTGGTCTGATTACGAATGTA	0	0	0	0	0	0	0	0	0	0	0	0	0	0	Inf	nan
ath-miR5013	TTTGTGACATCTAGGTGCTTT	0	0	0	0	0	0	0	0	0	0	0	0	0	0	Inf	nan
ath-miR4239	TTTGTTATTTTCGCATGCTCC	0	0	0	0	0	0	0	0	0	0	0	0	0	0	Inf	nan
ath-miR4221	TTTTCCTCTGTTGAATTCTTGC	0	0	0	0	0	0	0	0	0	0	0	0	0	0	Inf	nan
ath-miR426	TTTTGGAAATTTGTCCTTACG	0	0	0	0	0	0	0	0	0	0	0	0	0	0	Inf	nan
ath-miR865-3p	TTTTTCCTCAAATTTATCCAA	0	0	0	0	0	0	0	0	0	0	0	0	0	0	Inf	nan
