# Supplementary material for: Multiomics Reveals the Regulatory Mechanisms of Arabidopsis Tissues under Heat Stress
Source: Int J Mol Sci. 2023 Jul 4;24(13):11081. doi: 10.3390/ijms241311081 (PMC10341750; doi:10.3390/ijms241311081)
Supplement: Supplementary file 1 [file ijms-24-11081-s001.zip › Supplementary_table_1.xlsx]

## Sheet: Supplementary_table_1
RNA-seq	tissue	group	age	temperature	time				sRNA-seq	tissue	group	age	temperature	time		BS-seq	tissue	group	age	temperature	time		Chip-seq	tissue	condition			25 additional datasets	tissue	group
SRR5311358	seedling	col	10d	22	all	group-2-col	Missing citation		SRR1848803	seedling	col	15d	22	all	Biological duplication	SRR10401140	leaf	col	21d	21	all	Biological duplication	SRR4033002	seedling	A-H	Biological duplication-chipseq		GSM384835	leaf	col	GSE153159	Bower JM, Gordon-Raagas HB, Mulvey MA. Conditioning of uropathogenic Escherichia coli for enhanced colonization of host. Infect Immun 2009 May;77(5):2104-12. PMID: 19255192
SRR5311359x	seedling	col	10d	22	all				SRR1848804	seedling	col	15d	22	all		SRR10401141	leaf	col	21d	21	all		SRR4033003	seedling	A-H			GSM384836	leaf	col
SRR5311361	seedling	col	10d	22	all				SRR1848805	seedling	col	15d	22	all		SRR10401142	leaf	col	21d	21	all		SRR4033004	seedling	A-N	Biological duplication-chipseq		GSM384837	leaf	tre
SRR10145200	seedling	col	10d	22	all	group-3-col	Missing citation		SRR1848806	seedling	tre	15d	37	less2h	Biological duplication	SRR10401149	leaf	tre	21d	42	24h	Biological duplication	SRR4033005	seedling	A-N			GSM384838	leaf	tre
SRR10145201	seedling	col	10d	22	all				SRR1848807	seedling	tre	15d	37	less2h		SRR10401150	leaf	tre	21d	42	24h		SRR4033006	seedling	C-H	Biological duplication-chipseq		GSM4101585	leaf	col	GSE138196	Zandalinas SI, Fichman Y, Devireddy AR, Sengupta S et al. Systemic signaling during abiotic stress combination in plants. Proc Natl Acad Sci U S A 2020 Jun 16;117(24):13810-13820. PMID: 32471943
SRR12007740	seedling	col	10d	22	all	group-1-col	Liu S, de Jonge J, Trejo-Arellano MS, Santos-González J et al. Role of H1 and DNA methylation in selective regulation of transposable elements during heat stress. New Phytol 2021 Feb;229(4):2238-2250. PMID: 33091182		SRR1848808	seedling	tre	15d	37	less2h		SRR10401151	leaf	tre	21d	42	24h		SRR4033007	seedling	C-H			GSM4101586	leaf	col
SRR12007741	seedling	col	10d	22	all				SRR1848809	seedling	tre	15d	37	2-6h	Biological duplication	Korotko U, Chwiałkowska K, Sańko-Sawczenko I, Kwasniewski M. DNA Demethylation in Response to Heat Stress in <i>Arabidopsis thaliana</i>. Int J Mol Sci 2021 Feb 4;22(4). PMID: 33557095							SRR4033008	seedling	C-N	Biological duplication-chipseq		GSM4101587	leaf	col
SRR12007742	seedling	col	10d	22	all				SRR1848810	seedling	tre	15d	37	2-6h									SRR4033009	seedling	C-N			GSM4101597	leaf	tre
SRR10145206	seedling	tre	10d	45	less2h	group-3-tre			SRR1848811	seedling	tre	15d	37	2-6h									SRR4033010	seedling	A-H	Biological duplication-chipseq-Blank control		GSM4101598	leaf	tre
SRR10145207	seedling	tre	10d	45	less2h				Barciszewska-Pacak M, Milanowska K, Knop K, Bielewicz D et al. Arabidopsis microRNA expression regulation in a wide range of abiotic stress responses. Front Plant Sci 2015;6:410. PMID: 26089831														SRR4033011	seedling	A-H			GSM4101599	leaf	tre
SRR3234402	seedling	tre	10d	37	less2h	group-1-tre1	Cortijo S, Charoensawan V, Brestovitsky A, Buning R et al. Transcriptional Regulation of the Ambient Temperature Response by H2A.Z Nucleosomes and HSF1 Transcription Factors in Arabidopsis. Mol Plant 2017 Oct 9;10(10):1258-1273. PMID: 28893714																SRR4033012	seedling	A-N	Biological duplication-chipseq-Blank control		GSM4101618	leaf	tre
SRR3234405	seedling	tre	10d	37	less2h																		SRR4033013	seedling	A-N			GSM4101619	leaf	tre
SRR5311352	seedling	tre	10d	37	2-6h	group-2-tre																	SRR4033014	seedling	C-H	Biological duplication-chipseq-Blank control		GSM4101620	leaf	tre
SRR5311353	seedling	tre	10d	37	2-6h																		SRR4033015	seedling	C-H			GSM3945667	leaf	col	GSE134391	Balfagón D, Sengupta S, Gómez-Cadenas A, Fritschi FB et al. Jasmonic Acid Is Required for Plant Acclimation to a Combination of High Light and Heat Stress. Plant Physiol 2019 Dec;181(4):1668-1682. PMID: 31594842
SRR5311354	seedling	tre	10d	37	2-6h																		SRR4033016	seedling	C-N	Biological duplication-chipseq-Blank control		GSM3945669	leaf	tre
SRR12007743	seedling	tre	10d	37	1d	group-1-tre2																	SRR4033017	seedling	C-N			GSM3945671	leaf	col
SRR12007744	seedling	tre	10d	37	1d																							GSM3945673	leaf	tre
SRR12007745	seedling	tre	10d	37	1d																		The following rnaseq data is paired with chipseq data to explore the changes in expression levels under four conditions					GSM3945675	leaf	col
SRR10883955	seedling	col	15d	22	all	group-9-col	Shekhawat K, Saad MM, Sheikh A, Mariappan K et al. Root endophyte induced plant thermotolerance by constitutive chromatin modification at heat stress memory gene loci. EMBO Rep 2021 Mar 3;22(3):e51049. PMID: 33426785																SRR4033018		C-H	Biological duplication-rnaseq		GSM3945677	leaf	tre
SRR10883964	seedling	col	15d	22	all																		SRR4033019		C-H			GSM1692575	leaf	col	GSE69077	Rawat V, Abdelsamad A, Pietzenuk B, Seymour DK et al. Improving the Annotation of Arabidopsis lyrata Using RNA-Seq Data. PLoS One 2015;10(9):e0137391. PMID: 26382944 Pietzenuk B, Markus C, Gaubert H, Bagwan N et al. Recurrent evolution of heat-responsiveness in Brassicaceae COPIA elements. Genome Biol 2016 Oct 11;17(1):209. PMID: 27729060
SRR10883959	seedling	col	15d	22	all																		SRR4033020		C-H			GSM1692576	leaf	col
SRR10883947	seedling	tre	15d	45	1d	group-9-tre																	SRR4033021		C-N	Biological duplication-rnaseq		GSM1692577	leaf	tre
SRR10883951	seedling	tre	15d	45	1d																		SRR4033022		C-N			GSM1692578	leaf	tre
SRR9257060	seed	col	10d	22	all	group-8-col	Sun L, Jing Y, Liu X, Li Q et al. Heat stress-induced transposon activation correlates with 3D chromatin organization rearrangement in Arabidopsis. Nat Commun 2020 Apr 20;11(1):1886. PMID: 32312999																SRR4033023		C-N			sample1（GSE72806）	leaf	col	GSE72806	Suzuki N, Bassil E, Hamilton JS, Inupakutika MA et al. ABA Is Required for Plant Acclimation to a Combination of Salt and Heat Stress. PLoS One 2016;11(1):e0147625. PMID: 26824246
SRR9257061	seed	col	10d	22	all																		SRR4033024		A-N	Biological duplication-rnaseq		sample2（GSE72806）	leaf	tre
SRR9257062	seed	tre	10d	37	less2h(Daily processing for 1 hour, totaling 3 hours)	group-8-tre																	SRR4033025		A-N
SRR9257063	seed	tre	10d	37	less2h(Daily processing for 1 hour, totaling 3 hours)																		SRR4033026		A-N
SRR12389357	leaf	col	21d	22	all	group-4-col	Li N, Bo C, Zhang Y, Wang L. PHYTOCHROME INTERACTING FACTORS PIF4 and PIF5 promote heat stress induced leaf senescence in Arabidopsis. J Exp Bot 2021 May 28;72(12):4577-4589. PMID: 33830198																SRR4033027		A-H	Biological duplication-rnaseq
SRR12389358	leaf	col	21d	22	all																		SRR4033028		A-H
SRR8767377	leaf	col	21d	22	all	group-5-col	Liu M, Zhu J, Dong Z. Immediate transcriptional responses of Arabidopsis leaves to heat shock. J Integr Plant Biol 2021 Mar;63(3):468-483. PMID: 32644278																SRR4033029		A-H
SRR8767378	leaf	col	21d	22	all																		Albihlal WS, Obomighie I, Blein T, Persad R et al. Arabidopsis HEAT SHOCK TRANSCRIPTION FACTORA1b regulates multiple developmental genes under benign and stress conditions. J Exp Bot 2018 May 19;69(11):2847-2862. PMID: 29697803
SRR8767379	leaf	tre	21d	45	less2h(5min)	group-5-tre1
SRR8767380	leaf	tre	21d	45	less2h(5min)
SRR8767381	leaf	tre	21d	37	less2h	group-5-tre2
SRR8767382	leaf	tre	21d	37	less2h
SRR7659142	leaf	col	30d	22	all	group-6-col	Wang L, Ma KB, Lu ZG, Ren SX et al. Differential physiological, transcriptomic and metabolomic responses of Arabidopsis leaves under prolonged warming and heat shock. BMC Plant Biol 2020 Feb 22;20(1):86. PMID: 32087683
SRR7659143	leaf	col	30d	22	all
SRR7659144	leaf	col	30d	22	all
SRR4033021	leaf	col	30d	22	all	group-7-col	Albihlal WS, Obomighie I, Blein T, Persad R et al. Arabidopsis HEAT SHOCK TRANSCRIPTION FACTORA1b regulates multiple developmental genes under benign and stress conditions. J Exp Bot 2018 May 19;69(11):2847-2862. PMID: 29697803
SRR4033022	leaf	col	30d	22	all
SRR4033023	leaf	col	30d	22	all
SRR4033018	leaf	tre	30d	37	less2h	group-7-tre
SRR4033019	leaf	tre	30d	37	less2h
SRR4033020	leaf	tre	30d	37	less2h
SRR7659148	leaf	tre	30d	37	2-6h	group-6-tre
SRR7659149	leaf	tre	30d	37	2-6h
SRR7659150	leaf	tre	30d	37	2-6h
SRR8767384	leaf	tre	21d	45	less2h(5min)	group-4-tre
SRR8767383	leaf	tre	21d	45	less2h(5min)
