# Supplementary material for: Multiomics Reveals the Regulatory Mechanisms of Arabidopsis Tissues under Heat Stress
Source: Int J Mol Sci. 2023 Jul 4;24(13):11081. doi: 10.3390/ijms241311081 (PMC10341750; doi:10.3390/ijms241311081)
Supplement: Supplementary file 1 [file ijms-24-11081-s001.zip › Supplementary_table_2.xlsx]

## Sheet: Supplementary_table_2
AT1G54050	HSP17.4B
AT1G74310	HSP101
AT2G20560	DNAJ
AT3G12580	HSP70-4
AT4G12400	HOP3
AT3G09260	BGLU23
AT3G14940	PPC3
AT3G15950	NAI2
AT1G09070	ATSRC2
AT1G54010	GLL23
AT2G39310	JAL22
AT2G45220	ATPME17
AT3G16420	PBP1
AT3G16450	JAL33
AT3G16460	JAL34
