# Supplementary material for: Multiomics Reveals the Regulatory Mechanisms of Arabidopsis Tissues under Heat Stress
Source: Int J Mol Sci. 2023 Jul 4;24(13):11081. doi: 10.3390/ijms241311081 (PMC10341750; doi:10.3390/ijms241311081)
Supplement: Supplementary file 1 [file ijms-24-11081-s001.zip › Supplementary_table_3.xlsx]

## Sheet: Sheet1
group-1(compare1)	inc:2643			RNA-seq	tissue	group	age	temperature	time
	red:2282			SRR5311358	seedling	col	10d	22	all	group-2-col
				SRR5311359x	seedling	col	10d	22	all
group-1(compare2)	inc:3897			SRR5311361	seedling	col	10d	22	all
	red:4912			SRR10145200	seedling	col	10d	22	all	group-3-col
				SRR10145201	seedling	col	10d	22	all
group-2	inc:2594			SRR12007740	seedling	col	10d	22	all	group-1-col
	red:4436			SRR12007741	seedling	col	10d	22	all
				SRR12007742	seedling	col	10d	22	all
group-3	inc:186			SRR10145206	seedling	tre	10d	45	less2h	group-3-tre
	red:1054			SRR10145207	seedling	tre	10d	45	less2h
				SRR3234402	seedling	tre	10d	37	less2h	group-1-tre1
group-4	inc:2209			SRR3234405	seedling	tre	10d	37	less2h
	red:2471			SRR5311352	seedling	tre	10d	37	2-6h	group-2-tre
				SRR5311353	seedling	tre	10d	37	2-6h
group-5(compare1)	inc:2871			SRR5311354	seedling	tre	10d	37	2-6h
	red:2444			SRR12007743	seedling	tre	10d	37	1d	group-1-tre2
				SRR12007744	seedling	tre	10d	37	1d
group-5(compare2)	inc:722			SRR12007745	seedling	tre	10d	37	1d
	red:669			SRR10883955	seedling	col	15d	22	all	group-9-col
				SRR10883964	seedling	col	15d	22	all
group-6	inc:1364			SRR10883959	seedling	col	15d	22	all
	red:992			SRR10883947	seedling	tre	15d	45	1d	group-9-tre
				SRR10883951	seedling	tre	15d	45	1d
				SRR9257060	seed	col	10d	22	all	group-8-col
group-7	inc:1287			SRR9257061	seed	col	10d	22	all
	red:1933			SRR9257062	seed	tre	10d	37	less2h(Daily processing for 1 hour, totaling 3 hours)	group-8-tre
group-8	inc:1951			SRR9257063	seed	tre	10d	37	less2h(Daily processing for 1 hour, totaling 3 hours)
	red:1466			SRR12389357	leaf	col	21d	22	all	group-4-col
group-9	inc:3077			SRR12389358	leaf	col	21d	22	all
	red:1666			SRR8767377	leaf	col	21d	22	all	group-5-col
				SRR8767378	leaf	col	21d	22	all
				SRR8767379	leaf	tre	21d	45	less2h(5min)	group-5-tre1
				SRR8767380	leaf	tre	21d	45	less2h(5min)
				SRR8767381	leaf	tre	21d	37	less2h	group-5-tre2
				SRR8767382	leaf	tre	21d	37	less2h
				SRR7659142	leaf	col	30d	22	all	group-6-col
				SRR7659143	leaf	col	30d	22	all
				SRR7659144	leaf	col	30d	22	all
				SRR4033021	leaf	col	30d	22	all	group-7-col
				SRR4033022	leaf	col	30d	22	all
				SRR4033023	leaf	col	30d	22	all
				SRR4033018	leaf	tre	30d	37	less2h	group-7-tre
				SRR4033019	leaf	tre	30d	37	less2h
				SRR4033020	leaf	tre	30d	37	less2h
				SRR7659148	leaf	tre	30d	37	2-6h	group-6-tre
				SRR7659149	leaf	tre	30d	37	2-6h
				SRR7659150	leaf	tre	30d	37	2-6h
				SRR8767384	leaf	tre	21d	45	less2h(5min)	group-4-tre
				SRR8767383	leaf	tre	21d	45	less2h(5min)
